# Supplementary material for: Transcriptional Regulation of the Novel Theacrine Synthase Gene CsTcS2 by the CsTINY–CsWRKY33 Module Underpins Theacrine Biosynthesis in Camellia sinensis
Source: Plant Biotechnol J. 2026 Apr 15;24(8):4823–43. doi: 10.1111/pbi.70665 (PMC13387896; doi:10.1111/pbi.70665)
Supplement: Supplementary file 1 — Data S1: CkTcS sequence alignment in different genomes. [file PBI-24-4823-s004.xlsx]

## Sheet: Sheet1
Supplementary Date 1 . CkTcS Sequence alignment in different genomes
Genome	Subject	Score	Identities (Query length)	Percentage	Expect	Gene Product Name
Camellia sinensis var. 'Tieguanyin'	GWHTASIV045806	1790	1065/1113 (1113)	96	0	caffeine synthase1 [Camellia sinensis]
Camellia sinensis var. 'Tieguanyin'	GWHTASIV045803	1698	1031/1091 (1113)	95	0	caffeine synthase2 [Camellia sinensis]
Camellia sinensis var. 'Tieguanyin'	GWHTASIV002474	1688	1031/1094 (1113)	94	0	caffeine synthase 4 [Camellia sinensis]
Camellia sinensis var. 'Tieguanyin'	GWHTASIV002475	1553	958/1022 (1113)	94	0	caffeine synthase 4 [Camellia sinensis]
Camellia sinensis var. 'Tieguanyin'	GWHTASIV000775	488	300/320 (1113)	94	7e-137	caffeine synthase 5 [Camellia sinensis]
Camellia sinensis var. 'Tieguanyin'	GWHTASIV000758	315	320/415 (1113)	77	9e-85	theobromine synthase [Camellia lutchuensis]
Camellia sinensis var. 'Tieguanyin'	GWHTASIV011515	96.9	322/496 (1113)	65	4e-19	jasmonate O-methyltransferase-like [Durio zibethinus]
Camellia sinensis var. 'Tieguanyin'	GWHTASIV010378	76.1	79/104 (1113)	76	1e-12	salicylic acid carboxyl methltransferase [Camellia sinensis]
Camellia sinensis var. 'Tieguanyin'	GWHTASIV010380	73.4	79/105 (1113)	75	5e-12	salicylic acid carboxyl methltransferase [Camellia sinensis]
Camellia sinensis var. 'Tieguanyin'	GWHTASIV010377	70.7	70/91 (1113)	77	6e-11	salicylic acid carboxyl methltransferase [Camellia sinensis]
Camellia sinensis var. 'Shuchazao'	CSS0032602	1689	1029/1091 (1113)	94	0	Probable caffeine synthase 2 [Camellia sinensis]
Camellia sinensis var. 'Shuchazao'	CSS0039813	86.9	322/497 (1113)	65	7e-16	Jasmonate O-methyltransferase, putative [Ricinus communis]
Camellia sinensis var. 'Shuchazao'	CSS0035688	83.3	312/486 (1113)	64	9e-15	salicylic acid carboxyl methyltransferase [Camellia japonica]
Camellia sinensis var. 'Shuchazao'	CSS0008384	71.6	78/104 (1113)	75	2e-11	salicylic acid carboxyl methltransferase [Camellia sinensis]
Camellia sinensis var. 'Shuchazao'	CSS0031161	71.6	78/104 (1113)	75	2e-11	salicylic acid carboxyl methltransferase [Camellia sinensis]
Camellia sinensis var. 'Shuchazao'	CSS0004017	53.6	123/183 (1113)	67	4e-06	Salicylate O-methyltransferase [Gossypium arboreum]
Camellia sinensis var. 'Yun kang 10'	CSA010991	83.3	312/486 (1113)	64	6e-15	salicylic acid carboxyl methyltransferase [Camellia sinensis]
Camellia sinensis var. 'Yun kang 10'	CSA016144	76.1	79/104 (1113)	76	9e-13	salicylic acid carboxyl methltransferase [Camellia sinensis]
Camellia sinensis var. 'Yun kang 10'	CSA019897	53.6	123/183 (1113)	67	3e-06	salicylate carboxymethyltransferase [Herrania umbratica]
pangenome of Camellia sinensis	GWHTESSY000746	1786	1110/1113(1113)	95.69	0	probable caffeine synthase 2 [Camellia sinensis]
pangenome of Camellia sinensis	GWHTESSY002134	555	358/1113(1113)	94.69	4.00E-157	probable caffeine synthase 2 isoform X1 [Camellia sinensis]
pangenome of Camellia sinensis	GWHTESSY000751	1557	1005/1113(1113)	94.63	0	probable caffeine synthase 2 [Camellia sinensis]
pangenome of Camellia sinensis	GWHTESSY002133	1563	1023/1113(1113)	94.33	0	probable caffeine synthase 2 isoform X1 [Camellia sinensis]
pangenome of Camellia sinensis	GWHTESSY000754	808	556/1113(1113)	92.99	0	probable caffeine synthase 2 [Camellia sinensis]
pangenome of Camellia sinensis	GWHTESSY000752	261	180/1113(1113)	92.78	1.00E-68	MIP/aquaporin family protein [Providencia sp. PROV018]
pangenome of Camellia sinensis	GWHTESSY002130	387	275/1113(1113)	92	2.00E-106	probable caffeine synthase 2 isoform X1 [Camellia sinensis]

## Sheet: Sheet2
AJ
# Query: CKTcS
# Database: GWHESSY00000000.1.CDS.fasta.TBtoolsDB
# Fields: query id, subject id, % identity, alignment length, mismatches, gap opens, q. start, q. end, s. start, s. end, evalue, bit score
# 11 hits found
	subject id	% identity	alignment length	mismatches	gap opens	q. start	q. end	s. start	s. end	evalue	bit score
CKTcS	GWHTESSY000746.1	95.69	1113	45	1	1	1113	1	1110	0	1786
CKTcS	GWHTESSY002133.1	94.33	1023	53	3	95	1113	254	1275	0	1563
CKTcS	GWHTESSY000751.1	94.63	1005	54	0	109	1113	1	1005	0	1557
CKTcS	GWHTESSY000754.1	92.99	556	36	1	23	575	59	614	0	808
CKTcS	GWHTESSY000754.1	92.36	471	27	1	643	1113	613	1074	0	662
CKTcS	GWHTESSY002134.1	92.77	401	26	1	95	492	5	405	1.00E-163	577
CKTcS	GWHTESSY002134.1	94.69	358	17	2	631	987	412	768	4.00E-157	555
CKTcS	GWHTESSY002130.1	91.48	364	26	5	80	438	147	510	3.00E-139	496
CKTcS	GWHTESSY002130.1	92	275	22	0	493	767	514	788	2.00E-106	387
CKTcS	GWHTESSY002130.1	91.85	233	19	0	881	1113	785	1017	4.00E-88	326
CKTcS	GWHTESSY000752.1	92.78	180	13	0	109	288	1	180	1.00E-68	261
# BLAST processed 1 queries
