# Supplementary material for: Transcriptional Regulation of the Novel Theacrine Synthase Gene CsTcS2 by the CsTINY–CsWRKY33 Module Underpins Theacrine Biosynthesis in Camellia sinensis
Source: Plant Biotechnol J. 2026 Apr 15;24(8):4823–43. doi: 10.1111/pbi.70665 (PMC13387896; doi:10.1111/pbi.70665)
Supplement: Supplementary file 2 — Data S2: Predicted candidate transcription factors of CsTcS2. [file PBI-24-4823-s002.xlsx]

## Sheet: Sheet1
Supplementary Data 2. Predicted candidate transcription factors of CsTcS2
TF_tgyID	TF_tgyID	promoter_tgyID	binding_score	strand	TF_Name	E_value	DBD.ID	gene_TF_correlation	TF_chr	TF_description	promoter_chr
GWHTASIV037396	TGY104062	pro_GWHTASIV000775	13.7203107871783	-	TINY	7.3e-66	0.889	0.322892412735409	Chr12	&& Q9LYD3.1 RecName: Full=Dehydrationresponsive elementbinding protein 3; AltName: Full=Protein TINY 2 && PF00847:AP2 domain	Chr1
GWHTASIV003640	TGY010123	pro_GWHTASIV000775	14.6176842146905	+	ATHB-13	5.77e-79	0.86	0.154417915856042	Chr1	&& Q8LAT0.2 RecName: Full=Homeoboxleucine zipper protein ATHB20; AltName: Full=HDZIP protein ATHB20; AltName: Full=Homeodomain transcription factor ATHB20 && PF02183:Homeobox associated leucine zipper|PF00046:Homeobox domain	Chr1
GWHTASIV045833	TGY127249	pro_GWHTASIV000775	13.7203107871783	-	TINY	7.8e-70	0.889	0.0519137224554922	Chr14	&& Q9LYD3.1 RecName: Full=Dehydrationresponsive elementbinding protein 3; AltName: Full=Protein TINY 2 && PF00847:AP2 domain	Chr1
GWHTASIV039713	TGY110450	pro_GWHTASIV000775	10.5538707624508	+	ERF3	1.57e-32	0.722	0.774011040255689	Chr13	&& Q9SXS8.1 RecName: Full=Ethyleneresponsive transcription factor 3; AltName: Full=Ethyleneresponsive elementbinding factor 3 homolog; AltName: Full=Ethyleneresponsive elementbinding factor 5; Short=EREBP5; AltName: Full=NtERF5 && PF00847:AP2 doma	Chr1
GWHTASIV028672	TGY078992	pro_GWHTASIV000775	13.3342824664301	+	GATA9	2.87e-47	0.806	0.82160536340289	Chr9	&& Q8LAU9.2 RecName: Full=GATA transcription factor 1; Short=AtGATA1 && PF00320:GATA zinc finger	Chr1
GWHTASIV039076	TGY108874	pro_GWHTASIV000775	16.3934400952355	-	HHO6	4.19e-45	0.891	-0.459376	Chr4	&& Q9ZQ85.2 RecName: Full=Myb family transcription factor EFM; AltName: Full=Protein EARLY FLOWERING MYB && PF00249:Myblike DNAbinding domain	Chr1
GWHGASIV002337	TGY007127	pro_GWHTASIV000775	8.33820502801854	+	CAMTA3	0	0.81	-0.478316	Chr2	&& Q8GSA7.1 RecName: Full=Calmodulinbinding transcription activator 3; AltName: Full=Ethyleneinduced calmodulinbinding protein 1; Short=EICBP1; AltName: Full=Ethyleneinduced calmodulinbinding protein a; Short=EICBP.a; AltName: Full=Signalresponsiv	Chr1
GWHTASIV006471	TGY016743	pro_GWHTASIV000775	13.7203107871783	-	TINY	5.43e-59	0.852	-0.199713	Chr2	&& Q9LYD3.1 RecName: Full=Dehydrationresponsive elementbinding protein 3; AltName: Full=Protein TINY 2 && PF00847:AP2 domain	Chr1
GWHTASIV014097	TGY039041	pro_GWHTASIV000775	6.95935343571766	+	DOF5.3	1.33e-45	0.797	0.769076658742521	Chr4	&& Q9M1E6.1 RecName: Full=Dof zinc finger protein DOF3.2; Short=AtDOF3.2 && PF02701:Dof domain, zinc finger	Chr1
GWHTASIV015255	TGY041725	pro_GWHTASIV000775	17.160468707204	-	FAR1	0	0.7	-0.35369	Chr5	&& Q9LIE5.1 RecName: Full=Protein FARRED ELONGATED HYPOCOTYL 3 && PF10551:MULE transposase domain|PF03101:FAR1 DNAbinding domain	Chr1
GWHTASIV034706	TGY096403	pro_GWHTASIV000775	10.9728199550398	-	TRP5	2.72e-152	0.935	-0.472345	Chr11	&& Q6R0E3.2 RecName: Full=Telomere repeatbinding protein 5; AltName: Full=Protein TRFLIKE 2 &&	Chr1
