# Supplementary material for: Transcriptional Regulation of the Novel Theacrine Synthase Gene CsTcS2 by the CsTINY–CsWRKY33 Module Underpins Theacrine Biosynthesis in Camellia sinensis
Source: Plant Biotechnol J. 2026 Apr 15;24(8):4823–43. doi: 10.1111/pbi.70665 (PMC13387896; doi:10.1111/pbi.70665)
Supplement: Supplementary file 3 — Data S3: Primer information used in this study. [file PBI-24-4823-s006.xlsx]

## Sheet: Sheet1
Supplementary Data 3. Primer information used in this study
Name	Primer Sequence (5’ → 3 ‘)	Purpose
qPCR-TcS1-F	TGTTGGTCACGGAAAGTGTT	qRT-PCR
qPCR-TcS1-R	ATGATCCGTCCCTCTCCACT	qRT-PCR
P1300-TcS1-F	GTCCCAGACTACGCTGGATCCATGGTACTTTTCGCGACCAAA	In-Fusion cloning
P1300-TcS1-R	GCTCACCATGGTACCGGATCCCTATCCAATAATCTTGGAAAGCACTAG	In-Fusion cloning
As ODN-TcS1	AACGATACTTGTGGTCTTTG	As ODN
HIS-TcS1-F	GACTCACTATAGGGCGAATTCTGGTCTTGCTGCCTTTTGAGT	In-Fusion cloning
HIS-TcS1-R	GCGTGAGCTCCCCGGGAATTCAAATGTAAACAAATGCTGACTAAAACTTT	In-Fusion cloning
0800-TcS1-F	CACTATAGGGCGAATTGGGTACCTGGTCTTGCTGCCTTTTGAGT	In-Fusion cloning
0800-TcS1-R	AAATGTAAACAAATGCTGACTAAAACTTTAAATGTAAACAAATGCTGACTAAAACTTT	In-Fusion cloning
MBP-TINY-F	CGCGATATCGTCGACGGATCCATGAGTACTGAACCACCACACAATTC	In-Fusion cloning
MBP-TINY-R	ACCTGCAGGGAATTCGGATCCTTGCTGGTAGTTCCATAAAAAAGAGT	In-Fusion cloning
qPCR-TINY-F	ATCGTTGAGTTGCCGAGTCT	qPCR
qPCR-TINY-R	CAGAAAAATAACCGCCGCCA	qPCR
GFP-TINY-F	GTCCCAGACTACGCTGGATCCATGAGTACTGAACCACCACACAATTC	In-Fusion cloning
GFP-TINY-R	GCTCACCATGGTACCGGATCCTTGCTGGTAGTTCCATAAAAAAGAGT	In-Fusion cloning
NLUC-TINY-F	ACGGGGGACGAGCTCGGTACCATGAGTACTGAACCACCACACAATTC	In-Fusion cloning
NLUC-TINY-R	CGCGTACGAGATCTGGTCGACTTGCTGGTAGTTCCATAAAAAAGAGT	In-Fusion cloning
NYFP-TINY-F	ACTGTCGACCTCGAGGGTACCATGAGTACTGAACCACCACACAATTC	In-Fusion cloning
NYFP-TINY-R	CTCCATCCCGGGAGCGGTACCTCATTGCTGGTAGTTCCATAAAAAA	In-Fusion cloning
AsODN-TINY	TCATTGCTGGTAGTTCCATA	As ODN
AD-TINY-F	GTGGGCATCGATACGGGATCCATGAGTACTGAACCACCACACAATTC	In-Fusion cloning
AD-TINY-R	CAGCTCGAGCTCGATGGATCCTCATTGCTGGTAGTTCCATAAAAAA	In-Fusion cloning
62SK-TINY-F	GCCGCTCTAGAACTAGTGGATCC ATGAGTACTGAACCACCACACAATTC	In-Fusion cloning
62SK-TINY-R	TTGGTACCGGGCCCCCCCTCGAGTCATTGCTGGTAGTTCCATAAAAAA	In-Fusion cloning
BD-TINY-F	ATGGCCATGGAGGCCGAATTCATGAGTACTGAACCACCACACAATTC	In-Fusion cloning
BD-TINY-R	CCGCTGCAGGTCGACGGATCCTCATTGCTGGTAGTTCCATAAAAAA	In-Fusion cloning
EMSA-TINY-F	AAAGTTGGACCTTTACCGACAAATTTTCCTGTTAGTCGGCAATAATTTAA	EMSA
EMSA-TINY-R	TTAAATTATTGCCGACTAACAGGAAAATTTGTCGGTAAAGGTCCAACTTT	EMSA
MBP-WRKY33-F	CGCGATATCGTCGACGGATCCATGGCATCTTCTTCTGGGAGTTT	In-Fusion cloning
MBP-WRKY33-R	ACCTGCAGGGAATTCGGATCCTTAGTATTGCAATGACTCAAAGAACATG	In-Fusion cloning
GFP-WRKY33-F	CAAATTCGCGACCGGTATGGCATCTTCTTCTGGGAGTTT	In-Fusion cloning
GFP-WRKY33-R	TGCTAGTCATACCGGTTTAGTATTGCAATGACTCAAAGAACATG	In-Fusion cloning
qPCR-WRKY33-F	AGACACCTCCGCTAACTCCT	qPCR
qPCR-WRKY33-R	AATTCGATCGGAGAGACCGC	qPCR
As ODN-WRKY33	TCATTGCTGGTAGTTCCATA	As ODN
AD-WRKY33-F	GTGGGCATCGATACGGGATCCATGGCATCTTCTTCTGGGAGTTT	In-Fusion cloning
AD-WRKY33-R	CAGCTCGAGCTCGATGGATCCTTAGTATTGCAATGACTCAAAGAACATG	In-Fusion cloning
62SK-WRKY33-F	GCCGCTCTAGAACTAGTGGATCCATGGCATCTTCTTCTGGGAGTTT	In-Fusion cloning
62SK-WRKY33-R	TTGGTACCGGGCCCCCCCTCGAGTTAGTATTGCAATGACTCAAAGAACATG	In-Fusion cloning
CLUC-WRKY33-F	TACGCGTCCCGGGGCGGTACCATGGCATCTTCTTCTGGGAGTTT	In-Fusion cloning
CLUC-WRKY33-R	ATTTGTTGGATCCCGGGTACCTTAGTATTGCAATGACTCAAAGAACATG	In-Fusion cloning
CYFP-WRKY33-F	ACTGTCGACCTCGAGGGTACCATGGCATCTTCTTCTGGGAGTTT	In-Fusion cloning
CYFP-WRKY33-R	GTACATCCCGGGAGCGGTACCTTAGTATTGCAATGACTCAAAGAACATG	In-Fusion cloning
EMSA-WRKY33-F	TTTCCTGTTAGTCGGCAATAATTTAACTTTTAGTTACTAAAGTTTTCTAG	EMSA
EMSA-WRKY33-R	TTTCCTGTTAGTCGGCAATAAAAAAAAAAAAGTTACTAAAGTTTTCTA	EMSA
GAPDH-F	TTGGCATCGTTGAGGGTCT	qPCR
GAPDH-R	CAGTGGGAACACGGAAAGC	qPCR
DOF5.3-F	GTGGAGAAATGGTGAGGCCA	qPCR
DOF5.3-R	CCATGGGAATCCCCACAACA	qPCR
3547TINY-F	AATCGGCCGAGTTGAACAGT	qPCR
3547TINY-R	GCGGAGGATAAAACCACCCA	qPCR
TRP5-F	TGTCAAGATCCCAACCAGCC	qPCR
TRP5-R	CCCTGTTGCCGCTGATTTTC	qPCR
HHO6-F	CTGCCCCTAACGGTCAATCA	qPCR
HHO6-R	CTGCCCCTAACGGTCAATCA	qPCR
ERF3-F	GATGCATTTTCTCCGTCGGC	qPCR
ERF3-R	GAGAAAGTCCGGGAGCGAAA	qPCR
CAMTA3-F	CTCGCCAAGACAAATGGCAG	qPCR
CAMTA3-R	GGCCCTGCAGAGTTGAGTAA	qPCR
5055TINY-F	AAAGCAGCTGCAATGGTTCA	qPCR
5055TINY-R	CATCGGACATTGGCGTCGT	qPCR
ATHB13-F	ACCTCCTGCAAACGTCATCA	qPCR
ATHB13-R	ATGGCCAAAACCCCGAATGA	qPCR
FAR1-F	GGAACAGGCAACCTGCATTG	qPCR
FAR1-R	CAAGCAACTGCACCCAGAAC	qPCR
GATA9-F	CAAAACCCTCAAAACCACCCC	qPCR
GATA9-R	GGTCTGGGTTGGAAGACTCC	qPCR
CDH-R	CATGCTGCTAGCTGAAAACG	qPCR
CDH-F	CAGCAGACGTGCCTCAGAT	qPCR
