# Supplementary material for: Transcriptional Regulation of the Novel Theacrine Synthase Gene CsTcS2 by the CsTINY–CsWRKY33 Module Underpins Theacrine Biosynthesis in Camellia sinensis
Source: Plant Biotechnol J. 2026 Apr 15;24(8):4823–43. doi: 10.1111/pbi.70665 (PMC13387896; doi:10.1111/pbi.70665)
Supplement: Supplementary file 4 — Data S4: Predicted one‐to‐one binding of CsTINY protein to the CsTcS2 promoter. [file PBI-24-4823-s003.zip]

Archive with 16 entries (16 files):
- pred.rank_0.cif
- pred.rank_1.cif
- pred.rank_2.cif
- pred.rank_3.cif
- pred.rank_4.cif
- scores.rank_0.json
- scores.rank_1.json
- scores.rank_2.json
- scores.rank_3.json
- scores.rank_4.json
- pae.rank_0.npy
- pae.rank_1.npy
- pae.rank_2.npy
- pae.rank_3.npy
- pae.rank_4.npy
- msa_depth.pdf
