# Supplementary material for: Transcriptional Regulation of the Novel Theacrine Synthase Gene CsTcS2 by the CsTINY–CsWRKY33 Module Underpins Theacrine Biosynthesis in Camellia sinensis
Source: Plant Biotechnol J. 2026 Apr 15;24(8):4823–43. doi: 10.1111/pbi.70665 (PMC13387896; doi:10.1111/pbi.70665)
Supplement: Supplementary file 4 — Data S4: Predicted one‐to‐one binding of CsTINY protein to the CsTcS2 promoter. [file PBI-24-4823-s003.zip › pred.rank_0.cif]

data_model
_entry.id model
_struct.entry_id model
_struct.pdbx_model_details .
_struct.pdbx_structure_determination_methodology computational
_struct.title 'Chai-1 predicted structure'
_audit_conform.dict_location https://raw.githubusercontent.com/ihmwg/ModelCIF/80e1e22/dist/mmcif_ma.dic
_audit_conform.dict_name mmcif_ma.dic
_audit_conform.dict_version 1.4.7
#
loop_
_audit_author.name
_audit_author.pdbx_ordinal
'Chai Discovery team' 1
#
#
loop_
_chem_comp.id
_chem_comp.type
_chem_comp.name
_chem_comp.formula
_chem_comp.formula_weight
_chem_comp.ma_provenance
ALA 'L-peptide linking' . . . 'CCD Core'
ARG 'L-peptide linking' . . . 'CCD Core'
ASN 'L-peptide linking' . . . 'CCD Core'
ASP 'L-peptide linking' . . . 'CCD Core'
DA 'DNA linking' . . . 'CCD Core'
DC 'DNA linking' . . . 'CCD Core'
DG 'DNA linking' . . . 'CCD Core'
DT 'DNA linking' . . . 'CCD Core'
GLN 'L-peptide linking' . . . 'CCD Core'
GLU 'L-peptide linking' . . . 'CCD Core'
GLY 'L-peptide linking' . . . 'CCD Core'
HIS 'L-peptide linking' . . . 'CCD Core'
ILE 'L-peptide linking' . . . 'CCD Core'
LEU 'L-peptide linking' . . . 'CCD Core'
LYS 'L-peptide linking' . . . 'CCD Core'
MET 'L-peptide linking' . . . 'CCD Core'
PHE 'L-peptide linking' . . . 'CCD Core'
PRO 'L-peptide linking' . . . 'CCD Core'
SER 'L-peptide linking' . . . 'CCD Core'
THR 'L-peptide linking' . . . 'CCD Core'
TRP 'L-peptide linking' . . . 'CCD Core'
TYR 'L-peptide linking' . . . 'CCD Core'
VAL 'L-peptide linking' . . . 'CCD Core'
#
#
loop_
_entity.id
_entity.type
_entity.src_method
_entity.pdbx_description
_entity.formula_weight
_entity.pdbx_number_of_molecules
_entity.details
1 polymer man 'Entity A' . 1 .
2 polymer man 'Entity B' . 1 .
3 polymer man 'Entity C' . 1 .
#
#
loop_
_entity_poly.entity_id
_entity_poly.type
_entity_poly.nstd_linkage
_entity_poly.nstd_monomer
_entity_poly.pdbx_strand_id
_entity_poly.pdbx_seq_one_letter_code
_entity_poly.pdbx_seq_one_letter_code_can
1 polypeptide(L) no no A
;MSTEPPHNSEPETSSNSFSSSPSSSPSSSGLTQSLSNPQQPGNNPQPANQKPKRIRESSSKHPVYRGVRM
RNWGKWVSEIREPRKKSRIWLGTFPTPEMAARAHDVAALSIKGGSAVLNFPHLAGSLPRPASLLPRDVQA
AAAKAAAMVKFDSPSSSSSSSSVSVFTNSDELSQIVELPSLGTNYDESTELNSSEFVYVDSVDEWMYTPP
WLDFADDGGGGYFSDEIPAPPESLISTSFDSFLWNYQQ
;

;MSTEPPHNSEPETSSNSFSSSPSSSPSSSGLTQSLSNPQQPGNNPQPANQKPKRIRESSSKHPVYRGVRM
RNWGKWVSEIREPRKKSRIWLGTFPTPEMAARAHDVAALSIKGGSAVLNFPHLAGSLPRPASLLPRDVQA
AAAKAAAMVKFDSPSSSSSSSSVSVFTNSDELSQIVELPSLGTNYDESTELNSSEFVYVDSVDEWMYTPP
WLDFADDGGGGYFSDEIPAPPESLISTSFDSFLWNYQQ
;

2 polydeoxyribonucleotide no no B
;(DG)(DT)(DT)(DG)(DG)(DT)(DC)(DG)(DC)(DG)(DG)(DA)(DA)(DA)(DG)(DT)(DA)
(DT)(DA)(DC)(DT)(DA)(DT)(DT)(DG)(DG)(DC)(DG)(DA)(DC)(DC)(DA)(DA)(DA)
(DG)(DG)(DC)
;
GTTGGTCGCGGAAAGTATACTATTGGCGACCAAAGGC
3 polydeoxyribonucleotide no no C
;(DG)(DC)(DC)(DT)(DT)(DT)(DG)(DG)(DT)(DC)(DG)(DC)(DC)(DA)(DA)(DT)(DA)
(DG)(DT)(DA)(DT)(DA)(DC)(DT)(DT)(DT)(DC)(DC)(DG)(DC)(DG)(DA)(DC)(DC)
(DA)(DA)(DC)
;
GCCTTTGGTCGCCAATAGTATACTTTCCGCGACCAAC
#
#
loop_
_entity_poly_seq.entity_id
_entity_poly_seq.num
_entity_poly_seq.mon_id
_entity_poly_seq.hetero
1 1 MET .
1 2 SER .
1 3 THR .
1 4 GLU .
1 5 PRO .
1 6 PRO .
1 7 HIS .
1 8 ASN .
1 9 SER .
1 10 GLU .
1 11 PRO .
1 12 GLU .
1 13 THR .
1 14 SER .
1 15 SER .
1 16 ASN .
1 17 SER .
1 18 PHE .
1 19 SER .
1 20 SER .
1 21 SER .
1 22 PRO .
1 23 SER .
1 24 SER .
1 25 SER .
1 26 PRO .
1 27 SER .
1 28 SER .
1 29 SER .
1 30 GLY .
1 31 LEU .
1 32 THR .
1 33 GLN .
1 34 SER .
1 35 LEU .
1 36 SER .
1 37 ASN .
1 38 PRO .
1 39 GLN .
1 40 GLN .
1 41 PRO .
1 42 GLY .
1 43 ASN .
1 44 ASN .
1 45 PRO .
1 46 GLN .
1 47 PRO .
1 48 ALA .
1 49 ASN .
1 50 GLN .
1 51 LYS .
1 52 PRO .
1 53 LYS .
1 54 ARG .
1 55 ILE .
1 56 ARG .
1 57 GLU .
1 58 SER .
1 59 SER .
1 60 SER .
1 61 LYS .
1 62 HIS .
1 63 PRO .
1 64 VAL .
1 65 TYR .
1 66 ARG .
1 67 GLY .
1 68 VAL .
1 69 ARG .
1 70 MET .
1 71 ARG .
1 72 ASN .
1 73 TRP .
1 74 GLY .
1 75 LYS .
1 76 TRP .
1 77 VAL .
1 78 SER .
1 79 GLU .
1 80 ILE .
1 81 ARG .
1 82 GLU .
1 83 PRO .
1 84 ARG .
1 85 LYS .
1 86 LYS .
1 87 SER .
1 88 ARG .
1 89 ILE .
1 90 TRP .
1 91 LEU .
1 92 GLY .
1 93 THR .
1 94 PHE .
1 95 PRO .
1 96 THR .
1 97 PRO .
1 98 GLU .
1 99 MET .
1 100 ALA .
1 101 ALA .
1 102 ARG .
1 103 ALA .
1 104 HIS .
1 105 ASP .
1 106 VAL .
1 107 ALA .
1 108 ALA .
1 109 LEU .
1 110 SER .
1 111 ILE .
1 112 LYS .
1 113 GLY .
1 114 GLY .
1 115 SER .
1 116 ALA .
1 117 VAL .
1 118 LEU .
1 119 ASN .
1 120 PHE .
1 121 PRO .
1 122 HIS .
1 123 LEU .
1 124 ALA .
1 125 GLY .
1 126 SER .
1 127 LEU .
1 128 PRO .
1 129 ARG .
1 130 PRO .
1 131 ALA .
1 132 SER .
1 133 LEU .
1 134 LEU .
1 135 PRO .
1 136 ARG .
1 137 ASP .
1 138 VAL .
1 139 GLN .
1 140 ALA .
1 141 ALA .
1 142 ALA .
1 143 ALA .
1 144 LYS .
1 145 ALA .
1 146 ALA .
1 147 ALA .
1 148 MET .
1 149 VAL .
1 150 LYS .
1 151 PHE .
1 152 ASP .
1 153 SER .
1 154 PRO .
1 155 SER .
1 156 SER .
1 157 SER .
1 158 SER .
1 159 SER .
1 160 SER .
1 161 SER .
1 162 SER .
1 163 VAL .
1 164 SER .
1 165 VAL .
1 166 PHE .
1 167 THR .
1 168 ASN .
1 169 SER .
1 170 ASP .
1 171 GLU .
1 172 LEU .
1 173 SER .
1 174 GLN .
1 175 ILE .
1 176 VAL .
1 177 GLU .
1 178 LEU .
1 179 PRO .
1 180 SER .
1 181 LEU .
1 182 GLY .
1 183 THR .
1 184 ASN .
1 185 TYR .
1 186 ASP .
1 187 GLU .
1 188 SER .
1 189 THR .
1 190 GLU .
1 191 LEU .
1 192 ASN .
1 193 SER .
1 194 SER .
1 195 GLU .
1 196 PHE .
1 197 VAL .
1 198 TYR .
1 199 VAL .
1 200 ASP .
1 201 SER .
1 202 VAL .
1 203 ASP .
1 204 GLU .
1 205 TRP .
1 206 MET .
1 207 TYR .
1 208 THR .
1 209 PRO .
1 210 PRO .
1 211 TRP .
1 212 LEU .
1 213 ASP .
1 214 PHE .
1 215 ALA .
1 216 ASP .
1 217 ASP .
1 218 GLY .
1 219 GLY .
1 220 GLY .
1 221 GLY .
1 222 TYR .
1 223 PHE .
1 224 SER .
1 225 ASP .
1 226 GLU .
1 227 ILE .
1 228 PRO .
1 229 ALA .
1 230 PRO .
1 231 PRO .
1 232 GLU .
1 233 SER .
1 234 LEU .
1 235 ILE .
1 236 SER .
1 237 THR .
1 238 SER .
1 239 PHE .
1 240 ASP .
1 241 SER .
1 242 PHE .
1 243 LEU .
1 244 TRP .
1 245 ASN .
1 246 TYR .
1 247 GLN .
1 248 GLN .
2 1 DG .
2 2 DT .
2 3 DT .
2 4 DG .
2 5 DG .
2 6 DT .
2 7 DC .
2 8 DG .
2 9 DC .
2 10 DG .
2 11 DG .
2 12 DA .
2 13 DA .
2 14 DA .
2 15 DG .
2 16 DT .
2 17 DA .
2 18 DT .
2 19 DA .
2 20 DC .
2 21 DT .
2 22 DA .
2 23 DT .
2 24 DT .
2 25 DG .
2 26 DG .
2 27 DC .
2 28 DG .
2 29 DA .
2 30 DC .
2 31 DC .
2 32 DA .
2 33 DA .
2 34 DA .
2 35 DG .
2 36 DG .
2 37 DC .
3 1 DG .
3 2 DC .
3 3 DC .
3 4 DT .
3 5 DT .
3 6 DT .
3 7 DG .
3 8 DG .
3 9 DT .
3 10 DC .
3 11 DG .
3 12 DC .
3 13 DC .
3 14 DA .
3 15 DA .
3 16 DT .
3 17 DA .
3 18 DG .
3 19 DT .
3 20 DA .
3 21 DT .
3 22 DA .
3 23 DC .
3 24 DT .
3 25 DT .
3 26 DT .
3 27 DC .
3 28 DC .
3 29 DG .
3 30 DC .
3 31 DG .
3 32 DA .
3 33 DC .
3 34 DC .
3 35 DA .
3 36 DA .
3 37 DC .
#
#
loop_
_struct_asym.id
_struct_asym.entity_id
_struct_asym.details
A 1 'Chain A'
B 2 'Chain B'
C 3 'Chain C'
#
#
loop_
_pdbx_poly_seq_scheme.asym_id
_pdbx_poly_seq_scheme.entity_id
_pdbx_poly_seq_scheme.seq_id
_pdbx_poly_seq_scheme.mon_id
_pdbx_poly_seq_scheme.pdb_seq_num
_pdbx_poly_seq_scheme.auth_seq_num
_pdbx_poly_seq_scheme.pdb_mon_id
_pdbx_poly_seq_scheme.auth_mon_id
_pdbx_poly_seq_scheme.pdb_strand_id
_pdbx_poly_seq_scheme.pdb_ins_code
A 1 1 MET 1 1 MET MET A .
A 1 2 SER 2 2 SER SER A .
A 1 3 THR 3 3 THR THR A .
A 1 4 GLU 4 4 GLU GLU A .
A 1 5 PRO 5 5 PRO PRO A .
A 1 6 PRO 6 6 PRO PRO A .
A 1 7 HIS 7 7 HIS HIS A .
A 1 8 ASN 8 8 ASN ASN A .
A 1 9 SER 9 9 SER SER A .
A 1 10 GLU 10 10 GLU GLU A .
A 1 11 PRO 11 11 PRO PRO A .
A 1 12 GLU 12 12 GLU GLU A .
A 1 13 THR 13 13 THR THR A .
A 1 14 SER 14 14 SER SER A .
A 1 15 SER 15 15 SER SER A .
A 1 16 ASN 16 16 ASN ASN A .
A 1 17 SER 17 17 SER SER A .
A 1 18 PHE 18 18 PHE PHE A .
A 1 19 SER 19 19 SER SER A .
A 1 20 SER 20 20 SER SER A .
A 1 21 SER 21 21 SER SER A .
A 1 22 PRO 22 22 PRO PRO A .
A 1 23 SER 23 23 SER SER A .
A 1 24 SER 24 24 SER SER A .
A 1 25 SER 25 25 SER SER A .
A 1 26 PRO 26 26 PRO PRO A .
A 1 27 SER 27 27 SER SER A .
A 1 28 SER 28 28 SER SER A .
A 1 29 SER 29 29 SER SER A .
A 1 30 GLY 30 30 GLY GLY A .
A 1 31 LEU 31 31 LEU LEU A .
A 1 32 THR 32 32 THR THR A .
A 1 33 GLN 33 33 GLN GLN A .
A 1 34 SER 34 34 SER SER A .
A 1 35 LEU 35 35 LEU LEU A .
A 1 36 SER 36 36 SER SER A .
A 1 37 ASN 37 37 ASN ASN A .
A 1 38 PRO 38 38 PRO PRO A .
A 1 39 GLN 39 39 GLN GLN A .
A 1 40 GLN 40 40 GLN GLN A .
A 1 41 PRO 41 41 PRO PRO A .
A 1 42 GLY 42 42 GLY GLY A .
A 1 43 ASN 43 43 ASN ASN A .
A 1 44 ASN 44 44 ASN ASN A .
A 1 45 PRO 45 45 PRO PRO A .
A 1 46 GLN 46 46 GLN GLN A .
A 1 47 PRO 47 47 PRO PRO A .
A 1 48 ALA 48 48 ALA ALA A .
A 1 49 ASN 49 49 ASN ASN A .
A 1 50 GLN 50 50 GLN GLN A .
A 1 51 LYS 51 51 LYS LYS A .
A 1 52 PRO 52 52 PRO PRO A .
A 1 53 LYS 53 53 LYS LYS A .
A 1 54 ARG 54 54 ARG ARG A .
A 1 55 ILE 55 55 ILE ILE A .
A 1 56 ARG 56 56 ARG ARG A .
A 1 57 GLU 57 57 GLU GLU A .
A 1 58 SER 58 58 SER SER A .
A 1 59 SER 59 59 SER SER A .
A 1 60 SER 60 60 SER SER A .
A 1 61 LYS 61 61 LYS LYS A .
A 1 62 HIS 62 62 HIS HIS A .
A 1 63 PRO 63 63 PRO PRO A .
A 1 64 VAL 64 64 VAL VAL A .
A 1 65 TYR 65 65 TYR TYR A .
A 1 66 ARG 66 66 ARG ARG A .
A 1 67 GLY 67 67 GLY GLY A .
A 1 68 VAL 68 68 VAL VAL A .
A 1 69 ARG 69 69 ARG ARG A .
A 1 70 MET 70 70 MET MET A .
A 1 71 ARG 71 71 ARG ARG A .
A 1 72 ASN 72 72 ASN ASN A .
A 1 73 TRP 73 73 TRP TRP A .
A 1 74 GLY 74 74 GLY GLY A .
A 1 75 LYS 75 75 LYS LYS A .
A 1 76 TRP 76 76 TRP TRP A .
A 1 77 VAL 77 77 VAL VAL A .
A 1 78 SER 78 78 SER SER A .
A 1 79 GLU 79 79 GLU GLU A .
A 1 80 ILE 80 80 ILE ILE A .
A 1 81 ARG 81 81 ARG ARG A .
A 1 82 GLU 82 82 GLU GLU A .
A 1 83 PRO 83 83 PRO PRO A .
A 1 84 ARG 84 84 ARG ARG A .
A 1 85 LYS 85 85 LYS LYS A .
A 1 86 LYS 86 86 LYS LYS A .
A 1 87 SER 87 87 SER SER A .
A 1 88 ARG 88 88 ARG ARG A .
A 1 89 ILE 89 89 ILE ILE A .
A 1 90 TRP 90 90 TRP TRP A .
A 1 91 LEU 91 91 LEU LEU A .
A 1 92 GLY 92 92 GLY GLY A .
A 1 93 THR 93 93 THR THR A .
A 1 94 PHE 94 94 PHE PHE A .
A 1 95 PRO 95 95 PRO PRO A .
A 1 96 THR 96 96 THR THR A .
A 1 97 PRO 97 97 PRO PRO A .
A 1 98 GLU 98 98 GLU GLU A .
A 1 99 MET 99 99 MET MET A .
A 1 100 ALA 100 100 ALA ALA A .
A 1 101 ALA 101 101 ALA ALA A .
A 1 102 ARG 102 102 ARG ARG A .
A 1 103 ALA 103 103 ALA ALA A .
A 1 104 HIS 104 104 HIS HIS A .
A 1 105 ASP 105 105 ASP ASP A .
A 1 106 VAL 106 106 VAL VAL A .
A 1 107 ALA 107 107 ALA ALA A .
A 1 108 ALA 108 108 ALA ALA A .
A 1 109 LEU 109 109 LEU LEU A .
A 1 110 SER 110 110 SER SER A .
A 1 111 ILE 111 111 ILE ILE A .
A 1 112 LYS 112 112 LYS LYS A .
A 1 113 GLY 113 113 GLY GLY A .
A 1 114 GLY 114 114 GLY GLY A .
A 1 115 SER 115 115 SER SER A .
A 1 116 ALA 116 116 ALA ALA A .
A 1 117 VAL 117 117 VAL VAL A .
A 1 118 LEU 118 118 LEU LEU A .
A 1 119 ASN 119 119 ASN ASN A .
A 1 120 PHE 120 120 PHE PHE A .
A 1 121 PRO 121 121 PRO PRO A .
A 1 122 HIS 122 122 HIS HIS A .
A 1 123 LEU 123 123 LEU LEU A .
A 1 124 ALA 124 124 ALA ALA A .
A 1 125 GLY 125 125 GLY GLY A .
A 1 126 SER 126 126 SER SER A .
A 1 127 LEU 127 127 LEU LEU A .
A 1 128 PRO 128 128 PRO PRO A .
A 1 129 ARG 129 129 ARG ARG A .
A 1 130 PRO 130 130 PRO PRO A .
A 1 131 ALA 131 131 ALA ALA A .
A 1 132 SER 132 132 SER SER A .
A 1 133 LEU 133 133 LEU LEU A .
A 1 134 LEU 134 134 LEU LEU A .
A 1 135 PRO 135 135 PRO PRO A .
A 1 136 ARG 136 136 ARG ARG A .
A 1 137 ASP 137 137 ASP ASP A .
A 1 138 VAL 138 138 VAL VAL A .
A 1 139 GLN 139 139 GLN GLN A .
A 1 140 ALA 140 140 ALA ALA A .
A 1 141 ALA 141 141 ALA ALA A .
A 1 142 ALA 142 142 ALA ALA A .
A 1 143 ALA 143 143 ALA ALA A .
A 1 144 LYS 144 144 LYS LYS A .
A 1 145 ALA 145 145 ALA ALA A .
A 1 146 ALA 146 146 ALA ALA A .
A 1 147 ALA 147 147 ALA ALA A .
A 1 148 MET 148 148 MET MET A .
A 1 149 VAL 149 149 VAL VAL A .
A 1 150 LYS 150 150 LYS LYS A .
A 1 151 PHE 151 151 PHE PHE A .
A 1 152 ASP 152 152 ASP ASP A .
A 1 153 SER 153 153 SER SER A .
A 1 154 PRO 154 154 PRO PRO A .
A 1 155 SER 155 155 SER SER A .
A 1 156 SER 156 156 SER SER A .
A 1 157 SER 157 157 SER SER A .
A 1 158 SER 158 158 SER SER A .
A 1 159 SER 159 159 SER SER A .
A 1 160 SER 160 160 SER SER A .
A 1 161 SER 161 161 SER SER A .
A 1 162 SER 162 162 SER SER A .
A 1 163 VAL 163 163 VAL VAL A .
A 1 164 SER 164 164 SER SER A .
A 1 165 VAL 165 165 VAL VAL A .
A 1 166 PHE 166 166 PHE PHE A .
A 1 167 THR 167 167 THR THR A .
A 1 168 ASN 168 168 ASN ASN A .
A 1 169 SER 169 169 SER SER A .
A 1 170 ASP 170 170 ASP ASP A .
A 1 171 GLU 171 171 GLU GLU A .
A 1 172 LEU 172 172 LEU LEU A .
A 1 173 SER 173 173 SER SER A .
A 1 174 GLN 174 174 GLN GLN A .
A 1 175 ILE 175 175 ILE ILE A .
A 1 176 VAL 176 176 VAL VAL A .
A 1 177 GLU 177 177 GLU GLU A .
A 1 178 LEU 178 178 LEU LEU A .
A 1 179 PRO 179 179 PRO PRO A .
A 1 180 SER 180 180 SER SER A .
A 1 181 LEU 181 181 LEU LEU A .
A 1 182 GLY 182 182 GLY GLY A .
A 1 183 THR 183 183 THR THR A .
A 1 184 ASN 184 184 ASN ASN A .
A 1 185 TYR 185 185 TYR TYR A .
A 1 186 ASP 186 186 ASP ASP A .
A 1 187 GLU 187 187 GLU GLU A .
A 1 188 SER 188 188 SER SER A .
A 1 189 THR 189 189 THR THR A .
A 1 190 GLU 190 190 GLU GLU A .
A 1 191 LEU 191 191 LEU LEU A .
A 1 192 ASN 192 192 ASN ASN A .
A 1 193 SER 193 193 SER SER A .
A 1 194 SER 194 194 SER SER A .
A 1 195 GLU 195 195 GLU GLU A .
A 1 196 PHE 196 196 PHE PHE A .
A 1 197 VAL 197 197 VAL VAL A .
A 1 198 TYR 198 198 TYR TYR A .
A 1 199 VAL 199 199 VAL VAL A .
A 1 200 ASP 200 200 ASP ASP A .
A 1 201 SER 201 201 SER SER A .
A 1 202 VAL 202 202 VAL VAL A .
A 1 203 ASP 203 203 ASP ASP A .
A 1 204 GLU 204 204 GLU GLU A .
A 1 205 TRP 205 205 TRP TRP A .
A 1 206 MET 206 206 MET MET A .
A 1 207 TYR 207 207 TYR TYR A .
A 1 208 THR 208 208 THR THR A .
A 1 209 PRO 209 209 PRO PRO A .
A 1 210 PRO 210 210 PRO PRO A .
A 1 211 TRP 211 211 TRP TRP A .
A 1 212 LEU 212 212 LEU LEU A .
A 1 213 ASP 213 213 ASP ASP A .
A 1 214 PHE 214 214 PHE PHE A .
A 1 215 ALA 215 215 ALA ALA A .
A 1 216 ASP 216 216 ASP ASP A .
A 1 217 ASP 217 217 ASP ASP A .
A 1 218 GLY 218 218 GLY GLY A .
A 1 219 GLY 219 219 GLY GLY A .
A 1 220 GLY 220 220 GLY GLY A .
A 1 221 GLY 221 221 GLY GLY A .
A 1 222 TYR 222 222 TYR TYR A .
A 1 223 PHE 223 223 PHE PHE A .
A 1 224 SER 224 224 SER SER A .
A 1 225 ASP 225 225 ASP ASP A .
A 1 226 GLU 226 226 GLU GLU A .
A 1 227 ILE 227 227 ILE ILE A .
A 1 228 PRO 228 228 PRO PRO A .
A 1 229 ALA 229 229 ALA ALA A .
A 1 230 PRO 230 230 PRO PRO A .
A 1 231 PRO 231 231 PRO PRO A .
A 1 232 GLU 232 232 GLU GLU A .
A 1 233 SER 233 233 SER SER A .
A 1 234 LEU 234 234 LEU LEU A .
A 1 235 ILE 235 235 ILE ILE A .
A 1 236 SER 236 236 SER SER A .
A 1 237 THR 237 237 THR THR A .
A 1 238 SER 238 238 SER SER A .
A 1 239 PHE 239 239 PHE PHE A .
A 1 240 ASP 240 240 ASP ASP A .
A 1 241 SER 241 241 SER SER A .
A 1 242 PHE 242 242 PHE PHE A .
A 1 243 LEU 243 243 LEU LEU A .
A 1 244 TRP 244 244 TRP TRP A .
A 1 245 ASN 245 245 ASN ASN A .
A 1 246 TYR 246 246 TYR TYR A .
A 1 247 GLN 247 247 GLN GLN A .
A 1 248 GLN 248 248 GLN GLN A .
B 2 1 DG 1 1 DG DG B .
B 2 2 DT 2 2 DT DT B .
B 2 3 DT 3 3 DT DT B .
B 2 4 DG 4 4 DG DG B .
B 2 5 DG 5 5 DG DG B .
B 2 6 DT 6 6 DT DT B .
B 2 7 DC 7 7 DC DC B .
B 2 8 DG 8 8 DG DG B .
B 2 9 DC 9 9 DC DC B .
B 2 10 DG 10 10 DG DG B .
B 2 11 DG 11 11 DG DG B .
B 2 12 DA 12 12 DA DA B .
B 2 13 DA 13 13 DA DA B .
B 2 14 DA 14 14 DA DA B .
B 2 15 DG 15 15 DG DG B .
B 2 16 DT 16 16 DT DT B .
B 2 17 DA 17 17 DA DA B .
B 2 18 DT 18 18 DT DT B .
B 2 19 DA 19 19 DA DA B .
B 2 20 DC 20 20 DC DC B .
B 2 21 DT 21 21 DT DT B .
B 2 22 DA 22 22 DA DA B .
B 2 23 DT 23 23 DT DT B .
B 2 24 DT 24 24 DT DT B .
B 2 25 DG 25 25 DG DG B .
B 2 26 DG 26 26 DG DG B .
B 2 27 DC 27 27 DC DC B .
B 2 28 DG 28 28 DG DG B .
B 2 29 DA 29 29 DA DA B .
B 2 30 DC 30 30 DC DC B .
B 2 31 DC 31 31 DC DC B .
B 2 32 DA 32 32 DA DA B .
B 2 33 DA 33 33 DA DA B .
B 2 34 DA 34 34 DA DA B .
B 2 35 DG 35 35 DG DG B .
B 2 36 DG 36 36 DG DG B .
B 2 37 DC 37 37 DC DC B .
C 3 1 DG 1 1 DG DG C .
C 3 2 DC 2 2 DC DC C .
C 3 3 DC 3 3 DC DC C .
C 3 4 DT 4 4 DT DT C .
C 3 5 DT 5 5 DT DT C .
C 3 6 DT 6 6 DT DT C .
C 3 7 DG 7 7 DG DG C .
C 3 8 DG 8 8 DG DG C .
C 3 9 DT 9 9 DT DT C .
C 3 10 DC 10 10 DC DC C .
C 3 11 DG 11 11 DG DG C .
C 3 12 DC 12 12 DC DC C .
C 3 13 DC 13 13 DC DC C .
C 3 14 DA 14 14 DA DA C .
C 3 15 DA 15 15 DA DA C .
C 3 16 DT 16 16 DT DT C .
C 3 17 DA 17 17 DA DA C .
C 3 18 DG 18 18 DG DG C .
C 3 19 DT 19 19 DT DT C .
C 3 20 DA 20 20 DA DA C .
C 3 21 DT 21 21 DT DT C .
C 3 22 DA 22 22 DA DA C .
C 3 23 DC 23 23 DC DC C .
C 3 24 DT 24 24 DT DT C .
C 3 25 DT 25 25 DT DT C .
C 3 26 DT 26 26 DT DT C .
C 3 27 DC 27 27 DC DC C .
C 3 28 DC 28 28 DC DC C .
C 3 29 DG 29 29 DG DG C .
C 3 30 DC 30 30 DC DC C .
C 3 31 DG 31 31 DG DG C .
C 3 32 DA 32 32 DA DA C .
C 3 33 DC 33 33 DC DC C .
C 3 34 DC 34 34 DC DC C .
C 3 35 DA 35 35 DA DA C .
C 3 36 DA 36 36 DA DA C .
C 3 37 DC 37 37 DC DC C .
#
#
loop_
_ma_data.id
_ma_data.name
_ma_data.content_type
_ma_data.content_type_other_details
1 'Entity A' target .
2 'Entity B' target .
3 'Entity C' target .
4 pred_model_1 'model coordinates' .
#
#
loop_
_ma_target_entity.entity_id
_ma_target_entity.data_id
_ma_target_entity.origin
1 1 designed
2 2 designed
3 3 designed
#
#
loop_
_ma_target_entity_instance.asym_id
_ma_target_entity_instance.entity_id
_ma_target_entity_instance.details
A 1 'Chain A'
B 2 'Chain B'
C 3 'Chain C'
#
#
loop_
_ma_model_list.ordinal_id
_ma_model_list.model_name
_ma_model_list.data_id
_ma_model_list.model_type
_ma_model_list.model_type_other_details
1 pred_model_1 4 'Ab initio model' .
#
#
loop_
_ma_model_group.id
_ma_model_group.name
_ma_model_group.details
1 pred .
#
#
loop_
_ma_model_group_link.group_id
_ma_model_group_link.model_id
1 1
#
#
loop_
_atom_site.group_PDB
_atom_site.id
_atom_site.type_symbol
_atom_site.label_atom_id
_atom_site.label_alt_id
_atom_site.label_comp_id
_atom_site.label_seq_id
_atom_site.auth_seq_id
_atom_site.pdbx_PDB_ins_code
_atom_site.label_asym_id
_atom_site.Cartn_x
_atom_site.Cartn_y
_atom_site.Cartn_z
_atom_site.occupancy
_atom_site.label_entity_id
_atom_site.auth_asym_id
_atom_site.auth_comp_id
_atom_site.B_iso_or_equiv
_atom_site.pdbx_PDB_model_num
ATOM 1 N N . MET 1 1 ? A 5.318 -6.646 -3.306 1.000 1 A MET 20.545 1
ATOM 2 C CA . MET 1 1 ? A 4.489 -7.830 -2.973 1.000 1 A MET 19.821 1
ATOM 3 C C . MET 1 1 ? A 5.251 -8.718 -2.031 1.000 1 A MET 19.885 1
ATOM 4 O O . MET 1 1 ? A 6.434 -8.551 -1.783 1.000 1 A MET 19.097 1
ATOM 5 C CB . MET 1 1 ? A 4.089 -8.567 -4.252 1.000 1 A MET 16.542 1
ATOM 6 C CG . MET 1 1 ? A 5.223 -9.110 -5.044 1.000 1 A MET 18.553 1
ATOM 7 S SD . MET 1 1 ? A 4.679 -9.833 -6.604 1.000 1 A MET 24.882 1
ATOM 8 C CE . MET 1 1 ? A 6.253 -10.291 -7.331 1.000 1 A MET 18.186 1
ATOM 9 N N . SER 2 2 ? A 4.563 -9.695 -1.530 1.000 1 A SER 30.637 1
ATOM 10 C CA . SER 2 2 ? A 5.139 -10.656 -0.612 1.000 1 A SER 31.642 1
ATOM 11 C C . SER 2 2 ? A 5.114 -12.048 -1.235 1.000 1 A SER 32.602 1
ATOM 12 O O . SER 2 2 ? A 4.281 -12.342 -2.096 1.000 1 A SER 30.579 1
ATOM 13 C CB . SER 2 2 ? A 4.440 -10.629 0.734 1.000 1 A SER 29.154 1
ATOM 14 O OG . SER 2 2 ? A 3.089 -11.040 0.618 1.000 1 A SER 33.886 1
ATOM 15 N N . THR 3 3 ? A 5.997 -12.869 -0.763 1.000 1 A THR 30.442 1
ATOM 16 C CA . THR 3 3 ? A 6.069 -14.238 -1.237 1.000 1 A THR 29.933 1
ATOM 17 C C . THR 3 3 ? A 6.337 -15.161 -0.059 1.000 1 A THR 30.413 1
ATOM 18 O O . THR 3 3 ? A 6.714 -14.724 1.029 1.000 1 A THR 28.696 1
ATOM 19 C CB . THR 3 3 ? A 7.164 -14.418 -2.303 1.000 1 A THR 27.641 1
ATOM 20 O OG1 . THR 3 3 ? A 7.113 -15.724 -2.862 1.000 1 A THR 28.118 1
ATOM 21 C CG2 . THR 3 3 ? A 8.535 -14.161 -1.705 1.000 1 A THR 27.619 1
ATOM 22 N N . GLU 4 4 ? A 6.169 -16.428 -0.281 1.000 1 A GLU 28.789 1
ATOM 23 C CA . GLU 4 4 ? A 6.374 -17.460 0.718 1.000 1 A GLU 28.302 1
ATOM 24 C C . GLU 4 4 ? A 7.493 -18.382 0.281 1.000 1 A GLU 28.125 1
ATOM 25 O O . GLU 4 4 ? A 7.466 -18.904 -0.831 1.000 1 A GLU 26.377 1
ATOM 26 C CB . GLU 4 4 ? A 5.093 -18.249 0.956 1.000 1 A GLU 27.106 1
ATOM 27 C CG . GLU 4 4 ? A 5.187 -19.267 2.076 1.000 1 A GLU 27.191 1
ATOM 28 C CD . GLU 4 4 ? A 3.906 -20.007 2.323 1.000 1 A GLU 27.535 1
ATOM 29 O OE1 . GLU 4 4 ? A 2.929 -19.765 1.578 1.000 1 A GLU 25.693 1
ATOM 30 O OE2 . GLU 4 4 ? A 3.860 -20.821 3.275 1.000 1 A GLU 27.069 1
ATOM 31 N N . PRO 5 5 ? A 8.481 -18.608 1.134 1.000 1 A PRO 34.010 1
ATOM 32 C CA . PRO 5 5 ? A 9.538 -19.576 0.798 1.000 1 A PRO 33.036 1
ATOM 33 C C . PRO 5 5 ? A 8.992 -20.989 0.731 1.000 1 A PRO 34.078 1
ATOM 34 O O . PRO 5 5 ? A 8.052 -21.345 1.441 1.000 1 A PRO 33.564 1
ATOM 35 C CB . PRO 5 5 ? A 10.555 -19.413 1.925 1.000 1 A PRO 32.720 1
ATOM 36 C CG . PRO 5 5 ? A 10.302 -18.056 2.472 1.000 1 A PRO 34.678 1
ATOM 37 C CD . PRO 5 5 ? A 8.841 -17.824 2.311 1.000 1 A PRO 38.468 1
ATOM 38 N N . PRO 6 6 ? A 9.562 -21.853 -0.115 1.000 1 A PRO 36.741 1
ATOM 39 C CA . PRO 6 6 ? A 9.026 -23.206 -0.264 1.000 1 A PRO 36.458 1
ATOM 40 C C . PRO 6 6 ? A 9.249 -24.103 0.937 1.000 1 A PRO 36.961 1
ATOM 41 O O . PRO 6 6 ? A 8.538 -25.088 1.096 1.000 1 A PRO 36.051 1
ATOM 42 C CB . PRO 6 6 ? A 9.762 -23.738 -1.509 1.000 1 A PRO 35.277 1
ATOM 43 C CG . PRO 6 6 ? A 10.228 -22.508 -2.218 1.000 1 A PRO 36.991 1
ATOM 44 C CD . PRO 6 6 ? A 10.552 -21.519 -1.144 1.000 1 A PRO 39.621 1
ATOM 45 N N . HIS 7 7 ? A 10.235 -23.745 1.761 1.000 1 A HIS 27.858 1
ATOM 46 C CA . HIS 7 7 ? A 10.496 -24.569 2.945 1.000 1 A HIS 24.690 1
ATOM 47 C C . HIS 7 7 ? A 9.568 -24.233 4.105 1.000 1 A HIS 25.223 1
ATOM 48 O O . HIS 7 7 ? A 9.490 -24.991 5.039 1.000 1 A HIS 23.421 1
ATOM 49 C CB . HIS 7 7 ? A 11.952 -24.404 3.378 1.000 1 A HIS 23.898 1
ATOM 50 C CG . HIS 7 7 ? A 12.361 -23.034 3.815 1.000 1 A HIS 24.779 1
ATOM 51 N ND1 . HIS 7 7 ? A 12.842 -22.054 2.895 1.000 1 A HIS 24.328 1
ATOM 52 C CD2 . HIS 7 7 ? A 12.406 -22.449 5.059 1.000 1 A HIS 21.214 1
ATOM 53 C CE1 . HIS 7 7 ? A 13.121 -20.957 3.572 1.000 1 A HIS 20.068 1
ATOM 54 N NE2 . HIS 7 7 ? A 12.877 -21.190 4.880 1.000 1 A HIS 15.615 1
ATOM 55 N N . ASN 8 8 ? A 8.886 -23.102 4.040 1.000 1 A ASN 34.424 1
ATOM 56 C CA . ASN 8 8 ? A 7.959 -22.703 5.069 1.000 1 A ASN 35.865 1
ATOM 57 C C . ASN 8 8 ? A 6.603 -23.353 4.778 1.000 1 A ASN 35.939 1
ATOM 58 O O . ASN 8 8 ? A 6.092 -23.282 3.682 1.000 1 A ASN 34.249 1
ATOM 59 C CB . ASN 8 8 ? A 7.825 -21.189 5.146 1.000 1 A ASN 33.310 1
ATOM 60 C CG . ASN 8 8 ? A 9.099 -20.523 5.656 1.000 1 A ASN 33.147 1
ATOM 61 O OD1 . ASN 8 8 ? A 9.703 -20.997 6.615 1.000 1 A ASN 29.458 1
ATOM 62 N ND2 . ASN 8 8 ? A 9.516 -19.450 4.993 1.000 1 A ASN 31.272 1
ATOM 63 N N . SER 9 9 ? A 6.043 -23.953 5.813 1.000 1 A SER 37.234 1
ATOM 64 C CA . SER 9 9 ? A 4.751 -24.618 5.686 1.000 1 A SER 36.543 1
ATOM 65 C C . SER 9 9 ? A 3.595 -23.701 6.006 1.000 1 A SER 37.316 1
ATOM 66 O O . SER 9 9 ? A 2.456 -24.014 5.621 1.000 1 A SER 35.619 1
ATOM 67 C CB . SER 9 9 ? A 4.681 -25.851 6.588 1.000 1 A SER 34.653 1
ATOM 68 O OG . SER 9 9 ? A 5.672 -26.794 6.190 1.000 1 A SER 33.839 1
ATOM 69 N N . GLU 10 10 ? A 3.826 -22.582 6.689 1.000 1 A GLU 34.376 1
ATOM 70 C CA . GLU 10 10 ? A 2.752 -21.676 7.075 1.000 1 A GLU 35.567 1
ATOM 71 C C . GLU 10 10 ? A 2.278 -20.900 5.850 1.000 1 A GLU 35.730 1
ATOM 72 O O . GLU 10 10 ? A 3.046 -20.600 4.936 1.000 1 A GLU 34.543 1
ATOM 73 C CB . GLU 10 10 ? A 3.221 -20.745 8.184 1.000 1 A GLU 33.763 1
ATOM 74 C CG . GLU 10 10 ? A 4.421 -19.875 7.868 1.000 1 A GLU 33.090 1
ATOM 75 C CD . GLU 10 10 ? A 4.879 -19.040 9.050 1.000 1 A GLU 31.741 1
ATOM 76 O OE1 . GLU 10 10 ? A 4.186 -19.051 10.087 1.000 1 A GLU 30.509 1
ATOM 77 O OE2 . GLU 10 10 ? A 5.947 -18.411 8.941 1.000 1 A GLU 29.621 1
ATOM 78 N N . PRO 11 11 ? A 1.014 -20.523 5.831 1.000 1 A PRO 39.253 1
ATOM 79 C CA . PRO 11 11 ? A 0.517 -19.717 4.710 1.000 1 A PRO 40.695 1
ATOM 80 C C . PRO 11 11 ? A 0.872 -18.237 4.893 1.000 1 A PRO 41.204 1
ATOM 81 O O . PRO 11 11 ? A 1.495 -17.824 5.853 1.000 1 A PRO 40.203 1
ATOM 82 C CB . PRO 11 11 ? A -0.998 -19.933 4.743 1.000 1 A PRO 38.814 1
ATOM 83 C CG . PRO 11 11 ? A -1.288 -20.209 6.175 1.000 1 A PRO 40.203 1
ATOM 84 C CD . PRO 11 11 ? A -0.101 -20.974 6.693 1.000 1 A PRO 41.571 1
ATOM 85 N N . GLU 12 12 ? A 0.434 -17.432 3.922 1.000 1 A GLU 34.786 1
ATOM 86 C CA . GLU 12 12 ? A 0.760 -16.010 3.933 1.000 1 A GLU 35.958 1
ATOM 87 C C . GLU 12 12 ? A -0.199 -15.205 4.776 1.000 1 A GLU 35.939 1
ATOM 88 O O . GLU 12 12 ? A 0.201 -14.421 5.611 1.000 1 A GLU 33.994 1
ATOM 89 C CB . GLU 12 12 ? A 0.794 -15.477 2.519 1.000 1 A GLU 34.403 1
ATOM 90 C CG . GLU 12 12 ? A 1.918 -16.009 1.658 1.000 1 A GLU 34.234 1
ATOM 91 C CD . GLU 12 12 ? A 1.929 -15.480 0.241 1.000 1 A GLU 32.978 1
ATOM 92 O OE1 . GLU 12 12 ? A 0.989 -14.734 -0.091 1.000 1 A GLU 30.463 1
ATOM 93 O OE2 . GLU 12 12 ? A 2.877 -15.793 -0.509 1.000 1 A GLU 29.524 1
ATOM 94 N N . THR 13 13 ? A -1.489 -15.380 4.571 1.000 1 A THR 34.525 1
ATOM 95 C CA . THR 13 13 ? A -2.506 -14.599 5.274 1.000 1 A THR 35.494 1
ATOM 96 C C . THR 13 13 ? A -3.273 -15.475 6.262 1.000 1 A THR 35.496 1
ATOM 97 O O . THR 13 13 ? A -3.232 -16.709 6.197 1.000 1 A THR 33.986 1
ATOM 98 C CB . THR 13 13 ? A -3.472 -13.962 4.281 1.000 1 A THR 33.193 1
ATOM 99 O OG1 . THR 13 13 ? A -4.163 -14.980 3.567 1.000 1 A THR 33.295 1
ATOM 100 C CG2 . THR 13 13 ? A -2.772 -13.021 3.338 1.000 1 A THR 31.822 1
ATOM 101 N N . SER 14 14 ? A -3.932 -14.824 7.192 1.000 1 A SER 40.481 1
ATOM 102 C CA . SER 14 14 ? A -4.782 -15.536 8.132 1.000 1 A SER 41.724 1
ATOM 103 C C . SER 14 14 ? A -6.081 -15.983 7.494 1.000 1 A SER 41.711 1
ATOM 104 O O . SER 14 14 ? A -6.707 -16.943 7.949 1.000 1 A SER 40.609 1
ATOM 105 C CB . SER 14 14 ? A -5.053 -14.659 9.356 1.000 1 A SER 40.091 1
ATOM 106 O OG . SER 14 14 ? A -3.857 -14.385 10.082 1.000 1 A SER 38.860 1
ATOM 107 N N . SER 15 15 ? A -6.507 -15.289 6.456 1.000 1 A SER 36.553 1
ATOM 108 C CA . SER 15 15 ? A -7.724 -15.679 5.757 1.000 1 A SER 38.137 1
ATOM 109 C C . SER 15 15 ? A -7.570 -17.010 5.042 1.000 1 A SER 38.252 1
ATOM 110 O O . SER 15 15 ? A -8.518 -17.789 4.947 1.000 1 A SER 37.009 1
ATOM 111 C CB . SER 15 15 ? A -8.126 -14.582 4.775 1.000 1 A SER 36.291 1
ATOM 112 O OG . SER 15 15 ? A -8.430 -13.382 5.444 1.000 1 A SER 34.162 1
ATOM 113 N N . ASN 16 16 ? A -6.365 -17.271 4.553 1.000 1 A ASN 37.841 1
ATOM 114 C CA . ASN 16 16 ? A -6.091 -18.561 3.951 1.000 1 A ASN 37.413 1
ATOM 115 C C . ASN 16 16 ? A -6.016 -19.667 4.996 1.000 1 A ASN 37.561 1
ATOM 116 O O . ASN 16 16 ? A -6.268 -20.837 4.675 1.000 1 A ASN 36.391 1
ATOM 117 C CB . ASN 16 16 ? A -4.787 -18.513 3.160 1.000 1 A ASN 36.274 1
ATOM 118 C CG . ASN 16 16 ? A -4.899 -17.641 1.930 1.000 1 A ASN 35.755 1
ATOM 119 O OD1 . ASN 16 16 ? A -5.894 -17.669 1.213 1.000 1 A ASN 32.337 1
ATOM 120 N ND2 . ASN 16 16 ? A -3.866 -16.850 1.659 1.000 1 A ASN 33.965 1
ATOM 121 N N . SER 17 17 ? A -5.692 -19.295 6.216 1.000 1 A SER 37.265 1
ATOM 122 C CA . SER 17 17 ? A -5.625 -20.295 7.262 1.000 1 A SER 38.865 1
ATOM 123 C C . SER 17 17 ? A -7.022 -20.727 7.736 1.000 1 A SER 38.751 1
ATOM 124 O O . SER 17 17 ? A -7.260 -21.904 7.988 1.000 1 A SER 37.880 1
ATOM 125 C CB . SER 17 17 ? A -4.816 -19.762 8.452 1.000 1 A SER 37.144 1
ATOM 126 O OG . SER 17 17 ? A -3.463 -19.559 8.083 1.000 1 A SER 35.378 1
ATOM 127 N N . PHE 18 18 ? A -7.939 -19.766 7.830 1.000 1 A PHE 34.851 1
ATOM 128 C CA . PHE 18 18 ? A -9.301 -20.100 8.184 1.000 1 A PHE 35.643 1
ATOM 129 C C . PHE 18 18 ? A -10.022 -20.773 7.025 1.000 1 A PHE 35.465 1
ATOM 130 O O . PHE 18 18 ? A -10.878 -21.631 7.246 1.000 1 A PHE 34.313 1
ATOM 131 C CB . PHE 18 18 ? A -10.050 -18.867 8.644 1.000 1 A PHE 34.497 1
ATOM 132 C CG . PHE 18 18 ? A -9.673 -18.388 10.019 1.000 1 A PHE 33.269 1
ATOM 133 C CD1 . PHE 18 18 ? A -10.195 -18.982 11.152 1.000 1 A PHE 32.275 1
ATOM 134 C CD2 . PHE 18 18 ? A -8.790 -17.336 10.172 1.000 1 A PHE 31.899 1
ATOM 135 C CE1 . PHE 18 18 ? A -9.830 -18.553 12.419 1.000 1 A PHE 28.642 1
ATOM 136 C CE2 . PHE 18 18 ? A -8.421 -16.911 11.418 1.000 1 A PHE 27.774 1
ATOM 137 C CZ . PHE 18 18 ? A -8.957 -17.513 12.566 1.000 1 A PHE 25.784 1
ATOM 138 N N . SER 19 19 ? A -9.686 -20.374 5.825 1.000 1 A SER 39.675 1
ATOM 139 C CA . SER 19 19 ? A -10.291 -21.025 4.659 1.000 1 A SER 40.164 1
ATOM 140 C C . SER 19 19 ? A -9.766 -22.441 4.459 1.000 1 A SER 40.236 1
ATOM 141 O O . SER 19 19 ? A -10.455 -23.280 3.901 1.000 1 A SER 38.515 1
ATOM 142 C CB . SER 19 19 ? A -10.057 -20.200 3.407 1.000 1 A SER 38.525 1
ATOM 143 O OG . SER 19 19 ? A -10.720 -18.978 3.469 1.000 1 A SER 36.438 1
ATOM 144 N N . SER 20 20 ? A -8.531 -22.678 4.912 1.000 1 A SER 36.805 1
ATOM 145 C CA . SER 20 20 ? A -7.932 -24.003 4.805 1.000 1 A SER 37.429 1
ATOM 146 C C . SER 20 20 ? A -8.161 -24.871 6.048 1.000 1 A SER 37.322 1
ATOM 147 O O . SER 20 20 ? A -7.640 -25.970 6.133 1.000 1 A SER 35.468 1
ATOM 148 C CB . SER 20 20 ? A -6.440 -23.903 4.539 1.000 1 A SER 35.180 1
ATOM 149 O OG . SER 20 20 ? A -6.188 -23.212 3.321 1.000 1 A SER 35.228 1
ATOM 150 N N . SER 21 21 ? A -8.939 -24.343 6.988 1.000 1 A SER 38.596 1
ATOM 151 C CA . SER 21 21 ? A -9.222 -25.062 8.225 1.000 1 A SER 38.351 1
ATOM 152 C C . SER 21 21 ? A -10.650 -25.544 8.235 1.000 1 A SER 37.996 1
ATOM 153 O O . SER 21 21 ? A -11.583 -24.743 8.157 1.000 1 A SER 37.271 1
ATOM 154 C CB . SER 21 21 ? A -8.938 -24.177 9.443 1.000 1 A SER 37.117 1
ATOM 155 O OG . SER 21 21 ? A -9.252 -24.834 10.638 1.000 1 A SER 33.785 1
ATOM 156 N N . PRO 22 22 ? A -10.875 -26.864 8.342 1.000 1 A PRO 37.921 1
ATOM 157 C CA . PRO 22 22 ? A -12.237 -27.392 8.414 1.000 1 A PRO 38.674 1
ATOM 158 C C . PRO 22 22 ? A -12.923 -27.140 9.741 1.000 1 A PRO 38.894 1
ATOM 159 O O . PRO 22 22 ? A -14.157 -27.122 9.802 1.000 1 A PRO 37.612 1
ATOM 160 C CB . PRO 22 22 ? A -12.093 -28.889 8.142 1.000 1 A PRO 36.679 1
ATOM 161 C CG . PRO 22 22 ? A -10.729 -28.999 7.515 1.000 1 A PRO 37.777 1
ATOM 162 C CD . PRO 22 22 ? A -9.923 -27.935 8.118 1.000 1 A PRO 40.382 1
ATOM 163 N N . SER 23 23 ? A -12.139 -26.957 10.815 1.000 1 A SER 42.491 1
ATOM 164 C CA . SER 23 23 ? A -12.732 -26.755 12.118 1.000 1 A SER 42.852 1
ATOM 165 C C . SER 23 23 ? A -13.257 -25.332 12.304 1.000 1 A SER 42.933 1
ATOM 166 O O . SER 23 23 ? A -14.183 -25.110 13.082 1.000 1 A SER 40.729 1
ATOM 167 C CB . SER 23 23 ? A -11.729 -27.062 13.218 1.000 1 A SER 40.968 1
ATOM 168 O OG . SER 23 23 ? A -11.358 -28.420 13.215 1.000 1 A SER 39.487 1
ATOM 169 N N . SER 24 24 ? A -12.658 -24.384 11.598 1.000 1 A SER 42.079 1
ATOM 170 C CA . SER 24 24 ? A -13.069 -22.991 11.717 1.000 1 A SER 43.130 1
ATOM 171 C C . SER 24 24 ? A -14.322 -22.727 10.892 1.000 1 A SER 42.951 1
ATOM 172 O O . SER 24 24 ? A -14.518 -23.293 9.809 1.000 1 A SER 41.493 1
ATOM 173 C CB . SER 24 24 ? A -11.949 -22.043 11.291 1.000 1 A SER 40.956 1
ATOM 174 O OG . SER 24 24 ? A -10.842 -22.182 12.142 1.000 1 A SER 39.910 1
ATOM 175 N N . SER 25 25 ? A -15.154 -21.863 11.391 1.000 1 A SER 39.210 1
ATOM 176 C CA . SER 25 25 ? A -16.379 -21.478 10.732 1.000 1 A SER 38.628 1
ATOM 177 C C . SER 25 25 ? A -16.105 -20.378 9.717 1.000 1 A SER 38.322 1
ATOM 178 O O . SER 25 25 ? A -15.081 -19.703 9.777 1.000 1 A SER 37.609 1
ATOM 179 C CB . SER 25 25 ? A -17.420 -21.033 11.767 1.000 1 A SER 37.481 1
ATOM 180 O OG . SER 25 25 ? A -17.009 -19.870 12.427 1.000 1 A SER 34.674 1
ATOM 181 N N . PRO 26 26 ? A -17.006 -20.168 8.772 1.000 1 A PRO 38.894 1
ATOM 182 C CA . PRO 26 26 ? A -16.898 -18.999 7.876 1.000 1 A PRO 37.932 1
ATOM 183 C C . PRO 26 26 ? A -17.061 -17.688 8.604 1.000 1 A PRO 37.996 1
ATOM 184 O O . PRO 26 26 ? A -16.570 -16.664 8.097 1.000 1 A PRO 37.017 1
ATOM 185 C CB . PRO 26 26 ? A -18.023 -19.225 6.873 1.000 1 A PRO 36.601 1
ATOM 186 C CG . PRO 26 26 ? A -18.184 -20.687 6.837 1.000 1 A PRO 38.077 1
ATOM 187 C CD . PRO 26 26 ? A -17.946 -21.140 8.217 1.000 1 A PRO 41.053 1
ATOM 188 N N . SER 27 27 ? A -17.738 -17.671 9.762 1.000 1 A SER 40.707 1
ATOM 189 C CA . SER 27 27 ? A -17.818 -16.435 10.544 1.000 1 A SER 41.348 1
ATOM 190 C C . SER 27 27 ? A -16.484 -16.066 11.143 1.000 1 A SER 41.261 1
ATOM 191 O O . SER 27 27 ? A -16.128 -14.899 11.194 1.000 1 A SER 39.385 1
ATOM 192 C CB . SER 27 27 ? A -18.861 -16.579 11.652 1.000 1 A SER 39.764 1
ATOM 193 O OG . SER 27 27 ? A -20.149 -16.757 11.096 1.000 1 A SER 38.681 1
ATOM 194 N N . SER 28 28 ? A -15.749 -17.053 11.597 1.000 1 A SER 39.166 1
ATOM 195 C CA . SER 28 28 ? A -14.388 -16.807 12.088 1.000 1 A SER 38.978 1
ATOM 196 C C . SER 28 28 ? A -13.435 -16.469 10.951 1.000 1 A SER 39.012 1
ATOM 197 O O . SER 28 28 ? A -12.490 -15.719 11.147 1.000 1 A SER 38.026 1
ATOM 198 C CB . SER 28 28 ? A -13.867 -18.016 12.866 1.000 1 A SER 37.704 1
ATOM 199 O OG . SER 28 28 ? A -14.626 -18.250 14.036 1.000 1 A SER 36.936 1
ATOM 200 N N . SER 29 29 ? A -13.696 -16.989 9.787 1.000 1 A SER 36.980 1
ATOM 201 C CA . SER 29 29 ? A -12.907 -16.603 8.616 1.000 1 A SER 38.401 1
ATOM 202 C C . SER 29 29 ? A -13.171 -15.157 8.228 1.000 1 A SER 38.356 1
ATOM 203 O O . SER 29 29 ? A -12.274 -14.463 7.755 1.000 1 A SER 37.003 1
ATOM 204 C CB . SER 29 29 ? A -13.194 -17.530 7.441 1.000 1 A SER 36.131 1
ATOM 205 O OG . SER 29 29 ? A -12.812 -18.850 7.735 1.000 1 A SER 35.180 1
ATOM 206 N N . GLY 30 30 ? A -14.411 -14.691 8.437 1.000 1 A GLY 35.461 1
ATOM 207 C CA . GLY 30 30 ? A -14.712 -13.293 8.193 1.000 1 A GLY 34.753 1
ATOM 208 C C . GLY 30 30 ? A -14.112 -12.366 9.215 1.000 1 A GLY 36.222 1
ATOM 209 O O . GLY 30 30 ? A -13.743 -11.249 8.880 1.000 1 A GLY 35.211 1
ATOM 210 N N . LEU 31 31 ? A -14.023 -12.811 10.465 1.000 1 A LEU 38.154 1
ATOM 211 C CA . LEU 31 31 ? A -13.390 -12.011 11.499 1.000 1 A LEU 38.410 1
ATOM 212 C C . LEU 31 31 ? A -11.893 -11.908 11.277 1.000 1 A LEU 38.511 1
ATOM 213 O O . LEU 31 31 ? A -11.304 -10.864 11.555 1.000 1 A LEU 36.866 1
ATOM 214 C CB . LEU 31 31 ? A -13.686 -12.581 12.879 1.000 1 A LEU 36.529 1
ATOM 215 C CG . LEU 31 31 ? A -15.136 -12.504 13.394 1.000 1 A LEU 35.962 1
ATOM 216 C CD1 . LEU 31 31 ? A -15.573 -11.062 13.540 1.000 1 A LEU 35.445 1
ATOM 217 C CD2 . LEU 31 31 ? A -15.261 -13.241 14.713 1.000 1 A LEU 34.114 1
ATOM 218 N N . THR 32 32 ? A -11.282 -12.969 10.807 1.000 1 A THR 36.836 1
ATOM 219 C CA . THR 32 32 ? A -9.848 -12.927 10.485 1.000 1 A THR 36.993 1
ATOM 220 C C . THR 32 32 ? A -9.583 -12.022 9.310 1.000 1 A THR 37.074 1
ATOM 221 O O . THR 32 32 ? A -8.572 -11.332 9.258 1.000 1 A THR 35.653 1
ATOM 222 C CB . THR 32 32 ? A -9.340 -14.345 10.214 1.000 1 A THR 35.415 1
ATOM 223 O OG1 . THR 32 32 ? A -9.681 -15.197 11.314 1.000 1 A THR 35.888 1
ATOM 224 C CG2 . THR 32 32 ? A -7.829 -14.324 10.079 1.000 1 A THR 34.153 1
ATOM 225 N N . GLN 33 33 ? A -10.492 -12.013 8.358 1.000 1 A GLN 35.441 1
ATOM 226 C CA . GLN 33 33 ? A -10.399 -11.089 7.234 1.000 1 A GLN 35.670 1
ATOM 227 C C . GLN 33 33 ? A -10.588 -9.658 7.686 1.000 1 A GLN 35.455 1
ATOM 228 O O . GLN 33 33 ? A -9.963 -8.751 7.139 1.000 1 A GLN 34.172 1
ATOM 229 C CB . GLN 33 33 ? A -11.423 -11.487 6.174 1.000 1 A GLN 33.994 1
ATOM 230 C CG . GLN 33 33 ? A -11.346 -10.679 4.899 1.000 1 A GLN 33.753 1
ATOM 231 C CD . GLN 33 33 ? A -12.334 -11.150 3.874 1.000 1 A GLN 33.128 1
ATOM 232 O OE1 . GLN 33 33 ? A -13.171 -11.996 4.154 1.000 1 A GLN 31.011 1
ATOM 233 N NE2 . GLN 33 33 ? A -12.222 -10.629 2.655 1.000 1 A GLN 26.683 1
ATOM 234 N N . SER 34 34 ? A -11.416 -9.438 8.688 1.000 1 A SER 38.210 1
ATOM 235 C CA . SER 34 34 ? A -11.617 -8.094 9.231 1.000 1 A SER 39.640 1
ATOM 236 C C . SER 34 34 ? A -10.421 -7.630 10.061 1.000 1 A SER 39.285 1
ATOM 237 O O . SER 34 34 ? A -10.173 -6.439 10.147 1.000 1 A SER 37.935 1
ATOM 238 C CB . SER 34 34 ? A -12.890 -8.042 10.060 1.000 1 A SER 37.350 1
ATOM 239 O OG . SER 34 34 ? A -14.044 -8.314 9.278 1.000 1 A SER 36.633 1
ATOM 240 N N . LEU 35 35 ? A -9.701 -8.567 10.659 1.000 1 A LEU 37.983 1
ATOM 241 C CA . LEU 35 35 ? A -8.519 -8.206 11.422 1.000 1 A LEU 39.992 1
ATOM 242 C C . LEU 35 35 ? A -7.265 -8.128 10.574 1.000 1 A LEU 39.874 1
ATOM 243 O O . LEU 35 35 ? A -6.262 -7.613 11.036 1.000 1 A LEU 38.330 1
ATOM 244 C CB . LEU 35 35 ? A -8.307 -9.178 12.574 1.000 1 A LEU 37.570 1
ATOM 245 C CG . LEU 35 35 ? A -9.326 -9.116 13.716 1.000 1 A LEU 36.911 1
ATOM 246 C CD1 . LEU 35 35 ? A -9.236 -7.790 14.446 1.000 1 A LEU 37.185 1
ATOM 247 C CD2 . LEU 35 35 ? A -9.140 -10.254 14.659 1.000 1 A LEU 36.689 1
ATOM 248 N N . SER 36 36 ? A -7.328 -8.618 9.363 1.000 1 A SER 36.755 1
ATOM 249 C CA . SER 36 36 ? A -6.150 -8.574 8.464 1.000 1 A SER 39.500 1
ATOM 250 C C . SER 36 36 ? A -6.268 -7.496 7.405 1.000 1 A SER 39.509 1
ATOM 251 O O . SER 36 36 ? A -5.251 -7.070 6.859 1.000 1 A SER 38.095 1
ATOM 252 C CB . SER 36 36 ? A -5.934 -9.928 7.809 1.000 1 A SER 36.799 1
ATOM 253 O OG . SER 36 36 ? A -7.065 -10.312 7.002 1.000 1 A SER 37.329 1
ATOM 254 N N . ASN 37 37 ? A -7.476 -7.061 7.073 1.000 1 A ASN 32.245 1
ATOM 255 C CA . ASN 37 37 ? A -7.664 -6.019 6.095 1.000 1 A ASN 31.750 1
ATOM 256 C C . ASN 37 37 ? A -7.214 -4.629 6.550 1.000 1 A ASN 32.058 1
ATOM 257 O O . ASN 37 37 ? A -6.693 -3.902 5.713 1.000 1 A ASN 30.376 1
ATOM 258 C CB . ASN 37 37 ? A -9.124 -5.964 5.630 1.000 1 A ASN 29.717 1
ATOM 259 C CG . ASN 37 37 ? A -9.485 -7.141 4.754 1.000 1 A ASN 29.249 1
ATOM 260 O OD1 . ASN 37 37 ? A -8.703 -7.579 3.935 1.000 1 A ASN 26.767 1
ATOM 261 N ND2 . ASN 37 37 ? A -10.710 -7.632 4.922 1.000 1 A ASN 27.597 1
ATOM 262 N N . PRO 38 38 ? A -7.368 -4.202 7.785 1.000 1 A PRO 34.501 1
ATOM 263 C CA . PRO 38 38 ? A -6.744 -2.949 8.211 1.000 1 A PRO 34.729 1
ATOM 264 C C . PRO 38 38 ? A -5.240 -3.009 8.354 1.000 1 A PRO 35.352 1
ATOM 265 O O . PRO 38 38 ? A -4.601 -1.969 8.388 1.000 1 A PRO 33.997 1
ATOM 266 C CB . PRO 38 38 ? A -7.403 -2.632 9.561 1.000 1 A PRO 32.785 1
ATOM 267 C CG . PRO 38 38 ? A -8.695 -3.373 9.525 1.000 1 A PRO 33.916 1
ATOM 268 C CD . PRO 38 38 ? A -8.371 -4.624 8.799 1.000 1 A PRO 35.638 1
ATOM 269 N N . GLN 39 39 ? A -4.678 -4.214 8.444 1.000 1 A GLN 30.082 1
ATOM 270 C CA . GLN 39 39 ? A -3.240 -4.313 8.568 1.000 1 A GLN 28.752 1
ATOM 271 C C . GLN 39 39 ? A -2.570 -4.168 7.211 1.000 1 A GLN 29.733 1
ATOM 272 O O . GLN 39 39 ? A -3.074 -4.617 6.180 1.000 1 A GLN 27.685 1
ATOM 273 C CB . GLN 39 39 ? A -2.860 -5.652 9.199 1.000 1 A GLN 27.877 1
ATOM 274 C CG . GLN 39 39 ? A -3.223 -5.775 10.661 1.000 1 A GLN 27.852 1
ATOM 275 C CD . GLN 39 39 ? A -2.760 -7.089 11.258 1.000 1 A GLN 27.808 1
ATOM 276 O OE1 . GLN 39 39 ? A -2.244 -7.951 10.540 1.000 1 A GLN 25.167 1
ATOM 277 N NE2 . GLN 39 39 ? A -2.900 -7.241 12.557 1.000 1 A GLN 20.912 1
ATOM 278 N N . GLN 40 40 ? A -1.382 -3.531 7.251 1.000 1 A GLN 29.878 1
ATOM 279 C CA . GLN 40 40 ? A -0.690 -3.254 6.002 1.000 1 A GLN 30.048 1
ATOM 280 C C . GLN 40 40 ? A -0.021 -4.471 5.363 1.000 1 A GLN 30.424 1
ATOM 281 O O . GLN 40 40 ? A -0.081 -4.584 4.125 1.000 1 A GLN 28.551 1
ATOM 282 C CB . GLN 40 40 ? A 0.334 -2.136 6.217 1.000 1 A GLN 27.971 1
ATOM 283 C CG . GLN 40 40 ? A -0.298 -0.795 6.573 1.000 1 A GLN 27.892 1
ATOM 284 C CD . GLN 40 40 ? A -1.082 -0.209 5.406 1.000 1 A GLN 28.180 1
ATOM 285 O OE1 . GLN 40 40 ? A -0.672 -0.302 4.252 1.000 1 A GLN 25.686 1
ATOM 286 N NE2 . GLN 40 40 ? A -2.227 0.374 5.699 1.000 1 A GLN 21.381 1
ATOM 287 N N . PRO 41 41 ? A 0.603 -5.390 6.081 1.000 1 A PRO 33.415 1
ATOM 288 C CA . PRO 41 41 ? A 1.138 -6.580 5.401 1.000 1 A PRO 34.496 1
ATOM 289 C C . PRO 41 41 ? A 0.072 -7.521 4.867 1.000 1 A PRO 34.559 1
ATOM 290 O O . PRO 41 41 ? A 0.339 -8.266 3.920 1.000 1 A PRO 33.353 1
ATOM 291 C CB . PRO 41 41 ? A 1.991 -7.257 6.439 1.000 1 A PRO 31.596 1
ATOM 292 C CG . PRO 41 41 ? A 2.336 -6.191 7.410 1.000 1 A PRO 32.726 1
ATOM 293 C CD . PRO 41 41 ? A 1.142 -5.329 7.464 1.000 1 A PRO 34.966 1
ATOM 294 N N . GLY 42 42 ? A -1.115 -7.503 5.459 1.000 1 A GLY 32.015 1
ATOM 295 C CA . GLY 42 42 ? A -2.166 -8.359 4.967 1.000 1 A GLY 32.120 1
ATOM 296 C C . GLY 42 42 ? A -2.984 -7.755 3.833 1.000 1 A GLY 33.076 1
ATOM 297 O O . GLY 42 42 ? A -3.712 -8.457 3.143 1.000 1 A GLY 31.831 1
ATOM 298 N N . ASN 43 43 ? A -2.817 -6.433 3.646 1.000 1 A ASN 32.142 1
ATOM 299 C CA . ASN 43 43 ? A -3.606 -5.734 2.631 1.000 1 A ASN 32.308 1
ATOM 300 C C . ASN 43 43 ? A -2.807 -5.348 1.401 1.000 1 A ASN 32.744 1
ATOM 301 O O . ASN 43 43 ? A -3.303 -5.449 0.292 1.000 1 A ASN 31.172 1
ATOM 302 C CB . ASN 43 43 ? A -4.229 -4.472 3.272 1.000 1 A ASN 29.812 1
ATOM 303 C CG . ASN 43 43 ? A -5.365 -3.877 2.453 1.000 1 A ASN 29.228 1
ATOM 304 O OD1 . ASN 43 43 ? A -5.793 -4.461 1.455 1.000 1 A ASN 26.854 1
ATOM 305 N ND2 . ASN 43 43 ? A -5.830 -2.721 2.873 1.000 1 A ASN 27.842 1
ATOM 306 N N . ASN 44 44 ? A -1.579 -4.900 1.604 1.000 1 A ASN 31.981 1
ATOM 307 C CA . ASN 44 44 ? A -0.810 -4.295 0.529 1.000 1 A ASN 32.163 1
ATOM 308 C C . ASN 44 44 ? A -0.191 -5.264 -0.480 1.000 1 A ASN 32.838 1
ATOM 309 O O . ASN 44 44 ? A 0.159 -4.797 -1.566 1.000 1 A ASN 31.003 1
ATOM 310 C CB . ASN 44 44 ? A 0.272 -3.364 1.115 1.000 1 A ASN 30.114 1
ATOM 311 C CG . ASN 44 44 ? A -0.296 -2.132 1.769 1.000 1 A ASN 29.376 1
ATOM 312 O OD1 . ASN 44 44 ? A -0.167 -1.916 2.959 1.000 1 A ASN 25.680 1
ATOM 313 N ND2 . ASN 44 44 ? A -0.922 -1.280 0.950 1.000 1 A ASN 26.884 1
ATOM 314 N N . PRO 45 45 ? A 0.004 -6.551 -0.242 1.000 1 A PRO 33.319 1
ATOM 315 C CA . PRO 45 45 ? A 0.463 -7.394 -1.343 1.000 1 A PRO 32.778 1
ATOM 316 C C . PRO 45 45 ? A -0.535 -7.560 -2.487 1.000 1 A PRO 33.155 1
ATOM 317 O O . PRO 45 45 ? A -0.125 -7.764 -3.610 1.000 1 A PRO 31.899 1
ATOM 318 C CB . PRO 45 45 ? A 0.747 -8.746 -0.677 1.000 1 A PRO 30.814 1
ATOM 319 C CG . PRO 45 45 ? A 1.097 -8.386 0.703 1.000 1 A PRO 31.443 1
ATOM 320 C CD . PRO 45 45 ? A 0.215 -7.248 1.054 1.000 1 A PRO 33.015 1
ATOM 321 N N . GLN 46 46 ? A -1.829 -7.419 -2.181 1.000 1 A GLN 35.060 1
ATOM 322 C CA . GLN 46 46 ? A -2.808 -7.518 -3.258 1.000 1 A GLN 34.529 1
ATOM 323 C C . GLN 46 46 ? A -2.842 -6.286 -4.158 1.000 1 A GLN 34.813 1
ATOM 324 O O . GLN 46 46 ? A -2.905 -6.471 -5.376 1.000 1 A GLN 33.106 1
ATOM 325 C CB . GLN 46 46 ? A -4.192 -7.870 -2.684 1.000 1 A GLN 33.586 1
ATOM 326 C CG . GLN 46 46 ? A -4.270 -9.275 -2.126 1.000 1 A GLN 33.621 1
ATOM 327 C CD . GLN 46 46 ? A -4.179 -10.328 -3.195 1.000 1 A GLN 33.186 1
ATOM 328 O OE1 . GLN 46 46 ? A -4.643 -10.148 -4.311 1.000 1 A GLN 30.428 1
ATOM 329 N NE2 . GLN 46 46 ? A -3.531 -11.447 -2.862 1.000 1 A GLN 26.381 1
ATOM 330 N N . PRO 47 47 ? A -2.832 -5.057 -3.669 1.000 1 A PRO 34.337 1
ATOM 331 C CA . PRO 47 47 ? A -2.691 -3.945 -4.583 1.000 1 A PRO 34.102 1
ATOM 332 C C . PRO 47 47 ? A -1.299 -3.817 -5.168 1.000 1 A PRO 34.309 1
ATOM 333 O O . PRO 47 47 ? A -1.145 -3.177 -6.225 1.000 1 A PRO 32.985 1
ATOM 334 C CB . PRO 47 47 ? A -3.022 -2.710 -3.737 1.000 1 A PRO 32.140 1
ATOM 335 C CG . PRO 47 47 ? A -3.819 -3.233 -2.603 1.000 1 A PRO 33.815 1
ATOM 336 C CD . PRO 47 47 ? A -3.241 -4.566 -2.309 1.000 1 A PRO 36.071 1
ATOM 337 N N . ALA 48 48 ? A -0.312 -4.359 -4.545 1.000 1 A ALA 36.685 1
ATOM 338 C CA . ALA 48 48 ? A 1.021 -4.394 -5.134 1.000 1 A ALA 38.628 1
ATOM 339 C C . ALA 48 48 ? A 1.064 -5.366 -6.310 1.000 1 A ALA 38.900 1
ATOM 340 O O . ALA 48 48 ? A 1.850 -5.196 -7.251 1.000 1 A ALA 37.268 1
ATOM 341 C CB . ALA 48 48 ? A 2.065 -4.778 -4.090 1.000 1 A ALA 36.301 1
ATOM 342 N N . ASN 49 49 ? A 0.214 -6.382 -6.265 1.000 1 A ASN 34.841 1
ATOM 343 C CA . ASN 49 49 ? A 0.078 -7.288 -7.412 1.000 1 A ASN 34.147 1
ATOM 344 C C . ASN 49 49 ? A -0.800 -6.679 -8.489 1.000 1 A ASN 34.765 1
ATOM 345 O O . ASN 49 49 ? A -0.649 -7.033 -9.674 1.000 1 A ASN 32.874 1
ATOM 346 C CB . ASN 49 49 ? A -0.499 -8.621 -6.943 1.000 1 A ASN 31.696 1
ATOM 347 C CG . ASN 49 49 ? A 0.464 -9.431 -6.106 1.000 1 A ASN 31.943 1
ATOM 348 O OD1 . ASN 49 49 ? A 1.648 -9.509 -6.405 1.000 1 A ASN 28.421 1
ATOM 349 N ND2 . ASN 49 49 ? A -0.059 -10.034 -5.054 1.000 1 A ASN 30.331 1
ATOM 350 N N . GLN 50 50 ? A -1.686 -5.777 -8.099 1.000 1 A GLN 35.615 1
ATOM 351 C CA . GLN 50 50 ? A -2.552 -5.147 -9.089 1.000 1 A GLN 35.830 1
ATOM 352 C C . GLN 50 50 ? A -1.889 -3.981 -9.820 1.000 1 A GLN 36.494 1
ATOM 353 O O . GLN 50 50 ? A -2.342 -3.602 -10.885 1.000 1 A GLN 34.631 1
ATOM 354 C CB . GLN 50 50 ? A -3.833 -4.672 -8.418 1.000 1 A GLN 33.991 1
ATOM 355 C CG . GLN 50 50 ? A -4.728 -5.792 -7.935 1.000 1 A GLN 34.533 1
ATOM 356 C CD . GLN 50 50 ? A -5.964 -5.315 -7.239 1.000 1 A GLN 33.114 1
ATOM 357 O OE1 . GLN 50 50 ? A -6.128 -4.103 -7.018 1.000 1 A GLN 30.606 1
ATOM 358 N NE2 . GLN 50 50 ? A -6.868 -6.226 -6.912 1.000 1 A GLN 26.085 1
ATOM 359 N N . LYS 51 51 ? A -0.850 -3.400 -9.230 1.000 1 A LYS 35.936 1
ATOM 360 C CA . LYS 51 51 ? A -0.143 -2.283 -9.846 1.000 1 A LYS 36.372 1
ATOM 361 C C . LYS 51 51 ? A 1.007 -2.814 -10.706 1.000 1 A LYS 36.326 1
ATOM 362 O O . LYS 51 51 ? A 1.989 -3.325 -10.181 1.000 1 A LYS 34.113 1
ATOM 363 C CB . LYS 51 51 ? A 0.384 -1.323 -8.789 1.000 1 A LYS 33.589 1
ATOM 364 C CG . LYS 51 51 ? A -0.675 -0.546 -8.040 1.000 1 A LYS 33.037 1
ATOM 365 C CD . LYS 51 51 ? A -0.084 0.358 -7.021 1.000 1 A LYS 32.191 1
ATOM 366 C CE . LYS 51 51 ? A -1.152 1.150 -6.266 1.000 1 A LYS 27.234 1
ATOM 367 N NZ . LYS 51 51 ? A -0.599 2.059 -5.261 1.000 1 A LYS 25.269 1
ATOM 368 N N . PRO 52 52 ? A 0.932 -2.703 -12.002 1.000 1 A PRO 37.186 1
ATOM 369 C CA . PRO 52 52 ? A 2.029 -3.086 -12.863 1.000 1 A PRO 37.504 1
ATOM 370 C C . PRO 52 52 ? A 3.158 -2.081 -12.873 1.000 1 A PRO 38.027 1
ATOM 371 O O . PRO 52 52 ? A 4.288 -2.400 -13.270 1.000 1 A PRO 37.087 1
ATOM 372 C CB . PRO 52 52 ? A 1.397 -3.236 -14.238 1.000 1 A PRO 35.410 1
ATOM 373 C CG . PRO 52 52 ? A 0.288 -2.256 -14.259 1.000 1 A PRO 37.400 1
ATOM 374 C CD . PRO 52 52 ? A -0.252 -2.257 -12.828 1.000 1 A PRO 38.294 1
ATOM 375 N N . LYS 53 53 ? A 2.873 -0.854 -12.419 1.000 1 A LYS 33.799 1
ATOM 376 C CA . LYS 53 53 ? A 3.914 0.170 -12.413 1.000 1 A LYS 34.859 1
ATOM 377 C C . LYS 53 53 ? A 4.920 -0.030 -11.286 1.000 1 A LYS 34.592 1
ATOM 378 O O . LYS 53 53 ? A 6.042 0.451 -11.381 1.000 1 A LYS 32.584 1
ATOM 379 C CB . LYS 53 53 ? A 3.283 1.551 -12.299 1.000 1 A LYS 32.613 1
ATOM 380 C CG . LYS 53 53 ? A 2.410 1.930 -13.498 1.000 1 A LYS 32.891 1
ATOM 381 C CD . LYS 53 53 ? A 1.793 3.297 -13.306 1.000 1 A LYS 32.522 1
ATOM 382 C CE . LYS 53 53 ? A 0.967 3.701 -14.511 1.000 1 A LYS 26.988 1
ATOM 383 N NZ . LYS 53 53 ? A -0.294 2.941 -14.623 1.000 1 A LYS 25.471 1
ATOM 384 N N . ARG 54 54 ? A 4.520 -0.743 -10.233 1.000 1 A ARG 36.187 1
ATOM 385 C CA . ARG 54 54 ? A 5.435 -0.940 -9.110 1.000 1 A ARG 37.492 1
ATOM 386 C C . ARG 54 54 ? A 6.461 -2.024 -9.432 1.000 1 A ARG 37.174 1
ATOM 387 O O . ARG 54 54 ? A 7.639 -1.871 -9.112 1.000 1 A ARG 35.823 1
ATOM 388 C CB . ARG 54 54 ? A 4.640 -1.337 -7.853 1.000 1 A ARG 35.325 1
ATOM 389 C CG . ARG 54 54 ? A 5.454 -1.565 -6.616 1.000 1 A ARG 34.858 1
ATOM 390 C CD . ARG 54 54 ? A 4.590 -1.873 -5.418 1.000 1 A ARG 33.637 1
ATOM 391 N NE . ARG 54 54 ? A 3.687 -0.777 -5.036 1.000 1 A ARG 27.895 1
ATOM 392 C CZ . ARG 54 54 ? A 4.041 0.190 -4.195 1.000 1 A ARG 26.663 1
ATOM 393 N NH1 . ARG 54 54 ? A 5.245 0.222 -3.651 1.000 1 A ARG 24.850 1
ATOM 394 N NH2 . ARG 54 54 ? A 3.167 1.152 -3.911 1.000 1 A ARG 23.127 1
ATOM 395 N N . ILE 55 55 ? A 6.063 -3.102 -10.036 1.000 1 A ILE 37.119 1
ATOM 396 C CA . ILE 55 55 ? A 6.986 -4.156 -10.426 1.000 1 A ILE 38.075 1
ATOM 397 C C . ILE 55 55 ? A 7.652 -3.745 -11.740 1.000 1 A ILE 38.504 1
ATOM 398 O O . ILE 55 55 ? A 6.997 -3.552 -12.745 1.000 1 A ILE 37.342 1
ATOM 399 C CB . ILE 55 55 ? A 6.256 -5.498 -10.596 1.000 1 A ILE 35.181 1
ATOM 400 C CG1 . ILE 55 55 ? A 5.630 -5.914 -9.268 1.000 1 A ILE 36.882 1
ATOM 401 C CG2 . ILE 55 55 ? A 7.202 -6.581 -11.083 1.000 1 A ILE 36.193 1
ATOM 402 C CD1 . ILE 55 55 ? A 4.725 -7.079 -9.349 1.000 1 A ILE 35.303 1
ATOM 403 N N . ARG 56 56 ? A 8.953 -3.596 -11.691 1.000 1 A ARG 41.051 1
ATOM 404 C CA . ARG 56 56 ? A 9.715 -3.189 -12.853 1.000 1 A ARG 41.666 1
ATOM 405 C C . ARG 56 56 ? A 10.513 -4.382 -13.396 1.000 1 A ARG 41.520 1
ATOM 406 O O . ARG 56 56 ? A 11.163 -5.098 -12.627 1.000 1 A ARG 39.872 1
ATOM 407 C CB . ARG 56 56 ? A 10.653 -2.034 -12.489 1.000 1 A ARG 40.171 1
ATOM 408 C CG . ARG 56 56 ? A 9.941 -0.742 -12.134 1.000 1 A ARG 39.718 1
ATOM 409 C CD . ARG 56 56 ? A 10.923 0.342 -11.735 1.000 1 A ARG 37.585 1
ATOM 410 N NE . ARG 56 56 ? A 10.249 1.600 -11.359 1.000 1 A ARG 34.020 1
ATOM 411 C CZ . ARG 56 56 ? A 10.875 2.672 -10.927 1.000 1 A ARG 34.445 1
ATOM 412 N NH1 . ARG 56 56 ? A 12.204 2.665 -10.756 1.000 1 A ARG 30.627 1
ATOM 413 N NH2 . ARG 56 56 ? A 10.190 3.754 -10.601 1.000 1 A ARG 28.391 1
ATOM 414 N N . GLU 57 57 ? A 10.428 -4.579 -14.676 1.000 1 A GLU 39.312 1
ATOM 415 C CA . GLU 57 57 ? A 11.158 -5.655 -15.297 1.000 1 A GLU 40.358 1
ATOM 416 C C . GLU 57 57 ? A 12.577 -5.210 -15.558 1.000 1 A GLU 40.563 1
ATOM 417 O O . GLU 57 57 ? A 12.837 -4.369 -16.404 1.000 1 A GLU 38.941 1
ATOM 418 C CB . GLU 57 57 ? A 10.475 -6.097 -16.600 1.000 1 A GLU 37.698 1
ATOM 419 C CG . GLU 57 57 ? A 11.127 -7.291 -17.278 1.000 1 A GLU 37.994 1
ATOM 420 C CD . GLU 57 57 ? A 10.370 -7.724 -18.524 1.000 1 A GLU 36.090 1
ATOM 421 O OE1 . GLU 57 57 ? A 9.357 -7.058 -18.847 1.000 1 A GLU 34.314 1
ATOM 422 O OE2 . GLU 57 57 ? A 10.777 -8.700 -19.150 1.000 1 A GLU 33.529 1
ATOM 423 N N . SER 58 58 ? A 13.521 -5.757 -14.796 1.000 1 A SER 43.351 1
ATOM 424 C CA . SER 58 58 ? A 14.921 -5.430 -14.926 1.000 1 A SER 44.367 1
ATOM 425 C C . SER 58 58 ? A 15.751 -6.606 -14.487 1.000 1 A SER 44.809 1
ATOM 426 O O . SER 58 58 ? A 15.362 -7.389 -13.626 1.000 1 A SER 43.083 1
ATOM 427 C CB . SER 58 58 ? A 15.269 -4.190 -14.085 1.000 1 A SER 41.128 1
ATOM 428 O OG . SER 58 58 ? A 16.647 -3.866 -14.216 1.000 1 A SER 41.474 1
ATOM 429 N N . SER 59 59 ? A 16.896 -6.740 -15.086 1.000 1 A SER 45.100 1
ATOM 430 C CA . SER 59 59 ? A 17.803 -7.856 -14.766 1.000 1 A SER 46.826 1
ATOM 431 C C . SER 59 59 ? A 18.537 -7.625 -13.464 1.000 1 A SER 48.164 1
ATOM 432 O O . SER 59 59 ? A 18.944 -8.581 -12.799 1.000 1 A SER 46.504 1
ATOM 433 C CB . SER 59 59 ? A 18.803 -8.083 -15.887 1.000 1 A SER 42.577 1
ATOM 434 O OG . SER 59 59 ? A 19.680 -6.959 -16.032 1.000 1 A SER 40.589 1
ATOM 435 N N . SER 60 60 ? A 18.711 -6.340 -13.058 1.000 1 A SER 48.673 1
ATOM 436 C CA . SER 60 60 ? A 19.378 -6.020 -11.811 1.000 1 A SER 50.894 1
ATOM 437 C C . SER 60 60 ? A 18.423 -5.986 -10.640 1.000 1 A SER 53.817 1
ATOM 438 O O . SER 60 60 ? A 18.858 -5.901 -9.497 1.000 1 A SER 52.918 1
ATOM 439 C CB . SER 60 60 ? A 20.109 -4.696 -11.927 1.000 1 A SER 47.583 1
ATOM 440 O OG . SER 60 60 ? A 19.189 -3.617 -12.087 1.000 1 A SER 43.183 1
ATOM 441 N N . LYS 61 61 ? A 17.124 -6.033 -10.880 1.000 1 A LYS 46.497 1
ATOM 442 C CA . LYS 61 61 ? A 16.112 -6.010 -9.833 1.000 1 A LYS 47.860 1
ATOM 443 C C . LYS 61 61 ? A 15.393 -7.342 -9.772 1.000 1 A LYS 48.910 1
ATOM 444 O O . LYS 61 61 ? A 15.037 -7.925 -10.799 1.000 1 A LYS 46.769 1
ATOM 445 C CB . LYS 61 61 ? A 15.121 -4.859 -10.045 1.000 1 A LYS 45.302 1
ATOM 446 C CG . LYS 61 61 ? A 14.104 -4.690 -8.930 1.000 1 A LYS 42.708 1
ATOM 447 C CD . LYS 61 61 ? A 13.195 -3.501 -9.176 1.000 1 A LYS 38.841 1
ATOM 448 C CE . LYS 61 61 ? A 12.154 -3.335 -8.096 1.000 1 A LYS 32.193 1
ATOM 449 N NZ . LYS 61 61 ? A 11.268 -2.185 -8.309 1.000 1 A LYS 29.390 1
ATOM 450 N N . HIS 62 62 ? A 15.191 -7.827 -8.555 1.000 1 A HIS 58.936 1
ATOM 451 C CA . HIS 62 62 ? A 14.447 -9.053 -8.345 1.000 1 A HIS 59.921 1
ATOM 452 C C . HIS 62 62 ? A 12.962 -8.773 -8.539 1.000 1 A HIS 60.924 1
ATOM 453 O O . HIS 62 62 ? A 12.415 -7.865 -7.938 1.000 1 A HIS 59.799 1
ATOM 454 C CB . HIS 62 62 ? A 14.710 -9.609 -6.949 1.000 1 A HIS 57.136 1
ATOM 455 C CG . HIS 62 62 ? A 14.176 -10.987 -6.732 1.000 1 A HIS 53.545 1
ATOM 456 N ND1 . HIS 62 62 ? A 12.861 -11.193 -6.341 1.000 1 A HIS 51.034 1
ATOM 457 C CD2 . HIS 62 62 ? A 14.758 -12.179 -6.853 1.000 1 A HIS 51.946 1
ATOM 458 C CE1 . HIS 62 62 ? A 12.685 -12.509 -6.217 1.000 1 A HIS 50.058 1
ATOM 459 N NE2 . HIS 62 62 ? A 13.800 -13.108 -6.546 1.000 1 A HIS 48.611 1
ATOM 460 N N . PRO 63 63 ? A 12.286 -9.489 -9.382 1.000 1 A PRO 59.867 1
ATOM 461 C CA . PRO 63 63 ? A 10.882 -9.164 -9.715 1.000 1 A PRO 61.333 1
ATOM 462 C C . PRO 63 63 ? A 9.879 -9.569 -8.663 1.000 1 A PRO 63.180 1
ATOM 463 O O . PRO 63 63 ? A 8.713 -9.196 -8.763 1.000 1 A PRO 61.493 1
ATOM 464 C CB . PRO 63 63 ? A 10.634 -9.913 -11.013 1.000 1 A PRO 57.605 1
ATOM 465 C CG . PRO 63 63 ? A 11.550 -11.094 -10.945 1.000 1 A PRO 55.820 1
ATOM 466 C CD . PRO 63 63 ? A 12.785 -10.597 -10.259 1.000 1 A PRO 56.063 1
ATOM 467 N N . VAL 64 64 ? A 10.313 -10.311 -7.656 1.000 1 A VAL 66.704 1
ATOM 468 C CA . VAL 64 64 ? A 9.391 -10.774 -6.607 1.000 1 A VAL 68.214 1
ATOM 469 C C . VAL 64 64 ? A 9.484 -9.891 -5.389 1.000 1 A VAL 70.200 1
ATOM 470 O O . VAL 64 64 ? A 8.470 -9.426 -4.881 1.000 1 A VAL 69.450 1
ATOM 471 C CB . VAL 64 64 ? A 9.687 -12.235 -6.246 1.000 1 A VAL 64.850 1
ATOM 472 C CG1 . VAL 64 64 ? A 9.526 -13.115 -7.490 1.000 1 A VAL 64.055 1
ATOM 473 C CG2 . VAL 64 64 ? A 8.767 -12.714 -5.158 1.000 1 A VAL 62.624 1
ATOM 474 N N . TYR 65 65 ? A 10.693 -9.644 -4.898 1.000 1 A TYR 66.270 1
ATOM 475 C CA . TYR 65 65 ? A 10.883 -8.902 -3.682 1.000 1 A TYR 67.141 1
ATOM 476 C C . TYR 65 65 ? A 10.926 -7.401 -3.951 1.000 1 A TYR 67.578 1
ATOM 477 O O . TYR 65 65 ? A 10.946 -6.942 -5.095 1.000 1 A TYR 65.728 1
ATOM 478 C CB . TYR 65 65 ? A 12.166 -9.366 -2.997 1.000 1 A TYR 65.075 1
ATOM 479 C CG . TYR 65 65 ? A 12.161 -10.838 -2.646 1.000 1 A TYR 63.955 1
ATOM 480 C CD1 . TYR 65 65 ? A 11.445 -11.311 -1.553 1.000 1 A TYR 64.808 1
ATOM 481 C CD2 . TYR 65 65 ? A 12.837 -11.751 -3.440 1.000 1 A TYR 64.677 1
ATOM 482 C CE1 . TYR 65 65 ? A 11.461 -12.649 -1.234 1.000 1 A TYR 64.216 1
ATOM 483 C CE2 . TYR 65 65 ? A 12.835 -13.099 -3.138 1.000 1 A TYR 65.749 1
ATOM 484 C CZ . TYR 65 65 ? A 12.131 -13.538 -2.033 1.000 1 A TYR 62.177 1
ATOM 485 O OH . TYR 65 65 ? A 12.140 -14.865 -1.720 1.000 1 A TYR 60.114 1
ATOM 486 N N . ARG 66 66 ? A 10.924 -6.629 -2.879 1.000 1 A ARG 67.818 1
ATOM 487 C CA . ARG 66 66 ? A 10.984 -5.188 -2.925 1.000 1 A ARG 68.105 1
ATOM 488 C C . ARG 66 66 ? A 12.235 -4.709 -2.207 1.000 1 A ARG 69.334 1
ATOM 489 O O . ARG 66 66 ? A 12.623 -5.271 -1.194 1.000 1 A ARG 67.225 1
ATOM 490 C CB . ARG 66 66 ? A 9.740 -4.534 -2.278 1.000 1 A ARG 64.584 1
ATOM 491 C CG . ARG 66 66 ? A 8.487 -4.745 -3.070 1.000 1 A ARG 58.489 1
ATOM 492 C CD . ARG 66 66 ? A 7.306 -4.115 -2.382 1.000 1 A ARG 52.904 1
ATOM 493 N NE . ARG 66 66 ? A 6.072 -4.244 -3.133 1.000 1 A ARG 49.590 1
ATOM 494 C CZ . ARG 66 66 ? A 5.185 -5.211 -2.960 1.000 1 A ARG 46.960 1
ATOM 495 N NH1 . ARG 66 66 ? A 5.413 -6.128 -2.050 1.000 1 A ARG 40.268 1
ATOM 496 N NH2 . ARG 66 66 ? A 4.104 -5.255 -3.717 1.000 1 A ARG 37.466 1
ATOM 497 N N . GLY 67 67 ? A 12.861 -3.684 -2.774 1.000 1 A GLY 68.114 1
ATOM 498 C CA . GLY 67 67 ? A 14.098 -3.154 -2.204 1.000 1 A GLY 69.351 1
ATOM 499 C C . GLY 67 67 ? A 15.312 -4.028 -2.437 1.000 1 A GLY 71.700 1
ATOM 500 O O . GLY 67 67 ? A 16.322 -3.862 -1.776 1.000 1 A GLY 70.861 1
ATOM 501 N N . VAL 68 68 ? A 15.229 -4.972 -3.355 1.000 1 A VAL 68.320 1
ATOM 502 C CA . VAL 68 68 ? A 16.290 -5.934 -3.611 1.000 1 A VAL 69.974 1
ATOM 503 C C . VAL 68 68 ? A 16.694 -5.817 -5.065 1.000 1 A VAL 69.220 1
ATOM 504 O O . VAL 68 68 ? A 15.848 -5.899 -5.959 1.000 1 A VAL 66.924 1
ATOM 505 C CB . VAL 68 68 ? A 15.822 -7.353 -3.274 1.000 1 A VAL 68.616 1
ATOM 506 C CG1 . VAL 68 68 ? A 15.504 -7.473 -1.816 1.000 1 A VAL 68.474 1
ATOM 507 C CG2 . VAL 68 68 ? A 16.897 -8.376 -3.651 1.000 1 A VAL 67.443 1
ATOM 508 N N . ARG 69 69 ? A 17.965 -5.578 -5.305 1.000 1 A ARG 63.404 1
ATOM 509 C CA . ARG 69 69 ? A 18.505 -5.528 -6.650 1.000 1 A ARG 63.791 1
ATOM 510 C C . ARG 69 69 ? A 19.733 -6.390 -6.720 1.000 1 A ARG 64.229 1
ATOM 511 O O . ARG 69 69 ? A 20.420 -6.617 -5.719 1.000 1 A ARG 63.675 1
ATOM 512 C CB . ARG 69 69 ? A 18.779 -4.102 -7.098 1.000 1 A ARG 60.530 1
ATOM 513 C CG . ARG 69 69 ? A 19.824 -3.339 -6.293 1.000 1 A ARG 56.017 1
ATOM 514 C CD . ARG 69 69 ? A 20.022 -1.951 -6.851 1.000 1 A ARG 51.465 1
ATOM 515 N NE . ARG 69 69 ? A 21.016 -1.159 -6.108 1.000 1 A ARG 49.116 1
ATOM 516 C CZ . ARG 69 69 ? A 21.256 0.114 -6.315 1.000 1 A ARG 47.473 1
ATOM 517 N NH1 . ARG 69 69 ? A 20.570 0.774 -7.233 1.000 1 A ARG 40.130 1
ATOM 518 N NH2 . ARG 69 69 ? A 22.173 0.750 -5.578 1.000 1 A ARG 37.966 1
ATOM 519 N N . MET 70 70 ? A 20.062 -6.858 -7.903 1.000 1 A MET 64.300 1
ATOM 520 C CA . MET 70 70 ? A 21.227 -7.703 -8.144 1.000 1 A MET 64.442 1
ATOM 521 C C . MET 70 70 ? A 22.342 -6.864 -8.727 1.000 1 A MET 64.657 1
ATOM 522 O O . MET 70 70 ? A 22.133 -6.073 -9.640 1.000 1 A MET 63.432 1
ATOM 523 C CB . MET 70 70 ? A 20.894 -8.849 -9.054 1.000 1 A MET 62.122 1
ATOM 524 C CG . MET 70 70 ? A 22.009 -9.862 -9.283 1.000 1 A MET 58.653 1
ATOM 525 S SD . MET 70 70 ? A 21.497 -11.182 -10.374 1.000 1 A MET 57.189 1
ATOM 526 C CE . MET 70 70 ? A 22.996 -12.203 -10.370 1.000 1 A MET 51.106 1
ATOM 527 N N . ARG 71 71 ? A 23.516 -7.036 -8.177 1.000 1 A ARG 64.055 1
ATOM 528 C CA . ARG 71 71 ? A 24.694 -6.280 -8.609 1.000 1 A ARG 65.117 1
ATOM 529 C C . ARG 71 71 ? A 25.443 -7.047 -9.683 1.000 1 A ARG 64.944 1
ATOM 530 O O . ARG 71 71 ? A 25.075 -8.156 -10.089 1.000 1 A ARG 64.277 1
ATOM 531 C CB . ARG 71 71 ? A 25.604 -5.968 -7.412 1.000 1 A ARG 62.432 1
ATOM 532 C CG . ARG 71 71 ? A 24.946 -5.194 -6.324 1.000 1 A ARG 60.443 1
ATOM 533 C CD . ARG 71 71 ? A 24.455 -3.841 -6.749 1.000 1 A ARG 57.573 1
ATOM 534 N NE . ARG 71 71 ? A 25.530 -2.903 -7.089 1.000 1 A ARG 55.534 1
ATOM 535 C CZ . ARG 71 71 ? A 25.352 -1.718 -7.637 1.000 1 A ARG 56.496 1
ATOM 536 N NH1 . ARG 71 71 ? A 24.133 -1.301 -7.926 1.000 1 A ARG 48.189 1
ATOM 537 N NH2 . ARG 71 71 ? A 26.401 -0.935 -7.906 1.000 1 A ARG 47.617 1
ATOM 538 N N . ASN 72 72 ? A 26.550 -6.437 -10.135 1.000 1 A ASN 62.531 1
ATOM 539 C CA . ASN 72 72 ? A 27.280 -7.017 -11.244 1.000 1 A ASN 60.120 1
ATOM 540 C C . ASN 72 72 ? A 28.064 -8.269 -10.849 1.000 1 A ASN 61.031 1
ATOM 541 O O . ASN 72 72 ? A 28.273 -9.161 -11.681 1.000 1 A ASN 59.080 1
ATOM 542 C CB . ASN 72 72 ? A 28.223 -5.979 -11.854 1.000 1 A ASN 56.423 1
ATOM 543 C CG . ASN 72 72 ? A 28.754 -6.350 -13.214 1.000 1 A ASN 52.624 1
ATOM 544 O OD1 . ASN 72 72 ? A 28.327 -7.338 -13.801 1.000 1 A ASN 49.520 1
ATOM 545 N ND2 . ASN 72 72 ? A 29.703 -5.558 -13.716 1.000 1 A ASN 50.361 1
ATOM 546 N N . TRP 73 73 ? A 28.457 -8.332 -9.600 1.000 1 A TRP 58.441 1
ATOM 547 C CA . TRP 73 73 ? A 29.217 -9.463 -9.111 1.000 1 A TRP 58.923 1
ATOM 548 C C . TRP 73 73 ? A 28.339 -10.624 -8.638 1.000 1 A TRP 59.882 1
ATOM 549 O O . TRP 73 73 ? A 28.820 -11.536 -7.974 1.000 1 A TRP 57.553 1
ATOM 550 C CB . TRP 73 73 ? A 30.181 -9.007 -7.996 1.000 1 A TRP 57.539 1
ATOM 551 C CG . TRP 73 73 ? A 29.537 -8.243 -6.860 1.000 1 A TRP 55.952 1
ATOM 552 C CD1 . TRP 73 73 ? A 28.916 -8.784 -5.798 1.000 1 A TRP 50.584 1
ATOM 553 C CD2 . TRP 73 73 ? A 29.443 -6.835 -6.728 1.000 1 A TRP 53.107 1
ATOM 554 N NE1 . TRP 73 73 ? A 28.447 -7.770 -4.994 1.000 1 A TRP 46.303 1
ATOM 555 C CE2 . TRP 73 73 ? A 28.767 -6.547 -5.570 1.000 1 A TRP 50.533 1
ATOM 556 C CE3 . TRP 73 73 ? A 29.892 -5.766 -7.526 1.000 1 A TRP 43.741 1
ATOM 557 C CZ2 . TRP 73 73 ? A 28.472 -5.252 -5.147 1.000 1 A TRP 43.660 1
ATOM 558 C CZ3 . TRP 73 73 ? A 29.607 -4.458 -7.105 1.000 1 A TRP 43.621 1
ATOM 559 C CH2 . TRP 73 73 ? A 28.916 -4.233 -5.913 1.000 1 A TRP 43.176 1
ATOM 560 N N . GLY 74 74 ? A 27.080 -10.572 -8.955 1.000 1 A GLY 64.120 1
ATOM 561 C CA . GLY 74 74 ? A 26.203 -11.675 -8.666 1.000 1 A GLY 63.926 1
ATOM 562 C C . GLY 74 74 ? A 25.649 -11.732 -7.265 1.000 1 A GLY 67.318 1
ATOM 563 O O . GLY 74 74 ? A 25.070 -12.735 -6.884 1.000 1 A GLY 65.504 1
ATOM 564 N N . LYS 75 75 ? A 25.836 -10.648 -6.499 1.000 1 A LYS 65.819 1
ATOM 565 C CA . LYS 75 75 ? A 25.342 -10.593 -5.138 1.000 1 A LYS 67.578 1
ATOM 566 C C . LYS 75 75 ? A 24.074 -9.737 -5.096 1.000 1 A LYS 69.179 1
ATOM 567 O O . LYS 75 75 ? A 23.896 -8.820 -5.900 1.000 1 A LYS 67.687 1
ATOM 568 C CB . LYS 75 75 ? A 26.381 -10.012 -4.204 1.000 1 A LYS 65.076 1
ATOM 569 C CG . LYS 75 75 ? A 27.658 -10.826 -4.111 1.000 1 A LYS 60.160 1
ATOM 570 C CD . LYS 75 75 ? A 27.445 -12.186 -3.475 1.000 1 A LYS 56.121 1
ATOM 571 C CE . LYS 75 75 ? A 28.719 -12.980 -3.354 1.000 1 A LYS 54.017 1
ATOM 572 N NZ . LYS 75 75 ? A 29.630 -12.381 -2.360 1.000 1 A LYS 46.933 1
ATOM 573 N N . TRP 76 76 ? A 23.206 -10.060 -4.164 1.000 1 A TRP 68.985 1
ATOM 574 C CA . TRP 76 76 ? A 21.938 -9.394 -3.984 1.000 1 A TRP 68.891 1
ATOM 575 C C . TRP 76 76 ? A 22.096 -8.322 -2.908 1.000 1 A TRP 70.081 1
ATOM 576 O O . TRP 76 76 ? A 22.524 -8.642 -1.801 1.000 1 A TRP 68.012 1
ATOM 577 C CB . TRP 76 76 ? A 20.854 -10.364 -3.606 1.000 1 A TRP 66.395 1
ATOM 578 C CG . TRP 76 76 ? A 20.579 -11.387 -4.668 1.000 1 A TRP 65.702 1
ATOM 579 C CD1 . TRP 76 76 ? A 21.120 -12.606 -4.768 1.000 1 A TRP 64.340 1
ATOM 580 C CD2 . TRP 76 76 ? A 19.710 -11.245 -5.765 1.000 1 A TRP 67.343 1
ATOM 581 N NE1 . TRP 76 76 ? A 20.630 -13.258 -5.844 1.000 1 A TRP 63.596 1
ATOM 582 C CE2 . TRP 76 76 ? A 19.765 -12.454 -6.510 1.000 1 A TRP 65.774 1
ATOM 583 C CE3 . TRP 76 76 ? A 18.862 -10.220 -6.239 1.000 1 A TRP 59.354 1
ATOM 584 C CZ2 . TRP 76 76 ? A 19.002 -12.653 -7.654 1.000 1 A TRP 62.359 1
ATOM 585 C CZ3 . TRP 76 76 ? A 18.119 -10.445 -7.376 1.000 1 A TRP 61.051 1
ATOM 586 C CH2 . TRP 76 76 ? A 18.205 -11.639 -8.068 1.000 1 A TRP 60.611 1
ATOM 587 N N . VAL 77 77 ? A 21.783 -7.075 -3.232 1.000 1 A VAL 68.878 1
ATOM 588 C CA . VAL 77 77 ? A 21.871 -5.981 -2.286 1.000 1 A VAL 69.929 1
ATOM 589 C C . VAL 77 77 ? A 20.469 -5.560 -1.879 1.000 1 A VAL 70.894 1
ATOM 590 O O . VAL 77 77 ? A 19.482 -5.834 -2.581 1.000 1 A VAL 69.470 1
ATOM 591 C CB . VAL 77 77 ? A 22.652 -4.777 -2.832 1.000 1 A VAL 67.506 1
ATOM 592 C CG1 . VAL 77 77 ? A 24.084 -5.166 -3.085 1.000 1 A VAL 63.263 1
ATOM 593 C CG2 . VAL 77 77 ? A 22.011 -4.252 -4.106 1.000 1 A VAL 63.041 1
ATOM 594 N N . SER 78 78 ? A 20.366 -4.926 -0.743 1.000 1 A SER 71.800 1
ATOM 595 C CA . SER 78 78 ? A 19.087 -4.439 -0.243 1.000 1 A SER 72.577 1
ATOM 596 C C . SER 78 78 ? A 19.252 -2.979 0.191 1.000 1 A SER 71.854 1
ATOM 597 O O . SER 78 78 ? A 20.134 -2.643 0.983 1.000 1 A SER 68.929 1
ATOM 598 C CB . SER 78 78 ? A 18.611 -5.295 0.928 1.000 1 A SER 71.201 1
ATOM 599 O OG . SER 78 78 ? A 17.371 -4.815 1.461 1.000 1 A SER 63.055 1
ATOM 600 N N . GLU 79 79 ? A 18.395 -2.135 -0.327 1.000 1 A GLU 67.453 1
ATOM 601 C CA . GLU 79 79 ? A 18.423 -0.714 -0.026 1.000 1 A GLU 67.957 1
ATOM 602 C C . GLU 79 79 ? A 17.055 -0.264 0.402 1.000 1 A GLU 68.844 1
ATOM 603 O O . GLU 79 79 ? A 16.033 -0.859 0.024 1.000 1 A GLU 67.715 1
ATOM 604 C CB . GLU 79 79 ? A 18.900 0.119 -1.215 1.000 1 A GLU 64.605 1
ATOM 605 C CG . GLU 79 79 ? A 20.342 -0.099 -1.609 1.000 1 A GLU 59.759 1
ATOM 606 C CD . GLU 79 79 ? A 20.761 0.719 -2.794 1.000 1 A GLU 55.489 1
ATOM 607 O OE1 . GLU 79 79 ? A 19.906 1.421 -3.382 1.000 1 A GLU 51.985 1
ATOM 608 O OE2 . GLU 79 79 ? A 21.970 0.672 -3.162 1.000 1 A GLU 49.915 1
ATOM 609 N N . ILE 80 80 ? A 17.009 0.783 1.194 1.000 1 A ILE 68.016 1
ATOM 610 C CA . ILE 80 80 ? A 15.780 1.374 1.672 1.000 1 A ILE 67.794 1
ATOM 611 C C . ILE 80 80 ? A 15.978 2.865 1.728 1.000 1 A ILE 67.261 1
ATOM 612 O O . ILE 80 80 ? A 17.041 3.371 2.084 1.000 1 A ILE 65.173 1
ATOM 613 C CB . ILE 80 80 ? A 15.338 0.772 3.021 1.000 1 A ILE 66.405 1
ATOM 614 C CG1 . ILE 80 80 ? A 13.923 1.230 3.394 1.000 1 A ILE 62.149 1
ATOM 615 C CG2 . ILE 80 80 ? A 16.342 1.061 4.112 1.000 1 A ILE 60.549 1
ATOM 616 C CD1 . ILE 80 80 ? A 12.860 0.777 2.447 1.000 1 A ILE 58.790 1
ATOM 617 N N . ARG 81 81 ? A 14.942 3.596 1.363 1.000 1 A ARG 64.734 1
ATOM 618 C CA . ARG 81 81 ? A 14.984 5.056 1.416 1.000 1 A ARG 65.806 1
ATOM 619 C C . ARG 81 81 ? A 14.063 5.545 2.500 1.000 1 A ARG 66.222 1
ATOM 620 O O . ARG 81 81 ? A 12.942 5.090 2.646 1.000 1 A ARG 65.267 1
ATOM 621 C CB . ARG 81 81 ? A 14.564 5.657 0.064 1.000 1 A ARG 62.784 1
ATOM 622 C CG . ARG 81 81 ? A 14.764 7.161 -0.024 1.000 1 A ARG 57.968 1
ATOM 623 C CD . ARG 81 81 ? A 14.428 7.689 -1.395 1.000 1 A ARG 53.075 1
ATOM 624 N NE . ARG 81 81 ? A 14.567 9.136 -1.502 1.000 1 A ARG 50.991 1
ATOM 625 C CZ . ARG 81 81 ? A 14.417 9.838 -2.619 1.000 1 A ARG 49.333 1
ATOM 626 N NH1 . ARG 81 81 ? A 14.141 9.202 -3.748 1.000 1 A ARG 42.516 1
ATOM 627 N NH2 . ARG 81 81 ? A 14.540 11.139 -2.593 1.000 1 A ARG 40.286 1
ATOM 628 N N . GLU 82 82 ? A 14.569 6.460 3.323 1.000 1 A GLU 64.224 1
ATOM 629 C CA . GLU 82 82 ? A 13.781 7.032 4.419 1.000 1 A GLU 64.902 1
ATOM 630 C C . GLU 82 82 ? A 12.709 7.955 3.868 1.000 1 A GLU 64.875 1
ATOM 631 O O . GLU 82 82 ? A 12.940 8.669 2.904 1.000 1 A GLU 64.356 1
ATOM 632 C CB . GLU 82 82 ? A 14.680 7.751 5.407 1.000 1 A GLU 62.211 1
ATOM 633 C CG . GLU 82 82 ? A 15.715 6.882 6.082 1.000 1 A GLU 59.532 1
ATOM 634 C CD . GLU 82 82 ? A 16.567 7.627 7.087 1.000 1 A GLU 56.195 1
ATOM 635 O OE1 . GLU 82 82 ? A 16.416 8.856 7.187 1.000 1 A GLU 51.964 1
ATOM 636 O OE2 . GLU 82 82 ? A 17.392 6.979 7.775 1.000 1 A GLU 51.196 1
ATOM 637 N N . PRO 83 83 ? A 11.543 7.972 4.462 1.000 1 A PRO 64.342 1
ATOM 638 C CA . PRO 83 83 ? A 10.495 8.881 4.005 1.000 1 A PRO 64.454 1
ATOM 639 C C . PRO 83 83 ? A 10.787 10.319 4.384 1.000 1 A PRO 65.042 1
ATOM 640 O O . PRO 83 83 ? A 11.351 10.598 5.448 1.000 1 A PRO 63.048 1
ATOM 641 C CB . PRO 83 83 ? A 9.230 8.361 4.699 1.000 1 A PRO 61.904 1
ATOM 642 C CG . PRO 83 83 ? A 9.753 7.716 5.939 1.000 1 A PRO 60.630 1
ATOM 643 C CD . PRO 83 83 ? A 11.052 7.075 5.538 1.000 1 A PRO 61.529 1
ATOM 644 N N . ARG 84 84 ? A 10.419 11.232 3.496 1.000 1 A ARG 60.764 1
ATOM 645 C CA . ARG 84 84 ? A 10.600 12.666 3.619 1.000 1 A ARG 60.259 1
ATOM 646 C C . ARG 84 84 ? A 12.083 13.040 3.712 1.000 1 A ARG 60.751 1
ATOM 647 O O . ARG 84 84 ? A 12.418 14.115 4.183 1.000 1 A ARG 59.032 1
ATOM 648 C CB . ARG 84 84 ? A 9.821 13.247 4.811 1.000 1 A ARG 58.620 1
ATOM 649 C CG . ARG 84 84 ? A 8.321 13.069 4.702 1.000 1 A ARG 55.064 1
ATOM 650 C CD . ARG 84 84 ? A 7.626 13.684 5.896 1.000 1 A ARG 51.844 1
ATOM 651 N NE . ARG 84 84 ? A 7.928 12.956 7.134 1.000 1 A ARG 48.231 1
ATOM 652 C CZ . ARG 84 84 ? A 7.245 11.926 7.627 1.000 1 A ARG 47.724 1
ATOM 653 N NH1 . ARG 84 84 ? A 6.188 11.491 6.945 1.000 1 A ARG 38.739 1
ATOM 654 N NH2 . ARG 84 84 ? A 7.620 11.325 8.715 1.000 1 A ARG 36.484 1
ATOM 655 N N . LYS 85 85 ? A 12.956 12.185 3.236 1.000 1 A LYS 63.342 1
ATOM 656 C CA . LYS 85 85 ? A 14.384 12.444 3.229 1.000 1 A LYS 63.515 1
ATOM 657 C C . LYS 85 85 ? A 14.989 12.016 1.918 1.000 1 A LYS 64.042 1
ATOM 658 O O . LYS 85 85 ? A 14.432 11.184 1.201 1.000 1 A LYS 61.808 1
ATOM 659 C CB . LYS 85 85 ? A 15.097 11.748 4.401 1.000 1 A LYS 60.957 1
ATOM 660 C CG . LYS 85 85 ? A 14.802 12.311 5.774 1.000 1 A LYS 58.130 1
ATOM 661 C CD . LYS 85 85 ? A 15.598 11.573 6.847 1.000 1 A LYS 54.057 1
ATOM 662 C CE . LYS 85 85 ? A 15.258 12.085 8.241 1.000 1 A LYS 52.244 1
ATOM 663 N NZ . LYS 85 85 ? A 16.044 11.384 9.287 1.000 1 A LYS 44.806 1
ATOM 664 N N . LYS 86 86 ? A 16.152 12.576 1.608 1.000 1 A LYS 59.689 1
ATOM 665 C CA . LYS 86 86 ? A 16.880 12.216 0.396 1.000 1 A LYS 60.272 1
ATOM 666 C C . LYS 86 86 ? A 18.004 11.232 0.677 1.000 1 A LYS 61.989 1
ATOM 667 O O . LYS 86 86 ? A 18.817 10.993 -0.210 1.000 1 A LYS 60.132 1
ATOM 668 C CB . LYS 86 86 ? A 17.434 13.447 -0.269 1.000 1 A LYS 56.667 1
ATOM 669 C CG . LYS 86 86 ? A 16.377 14.406 -0.793 1.000 1 A LYS 52.362 1
ATOM 670 C CD . LYS 86 86 ? A 15.529 13.795 -1.893 1.000 1 A LYS 47.254 1
ATOM 671 C CE . LYS 86 86 ? A 14.499 14.753 -2.420 1.000 1 A LYS 39.860 1
ATOM 672 N NZ . LYS 86 86 ? A 13.632 14.152 -3.433 1.000 1 A LYS 34.560 1
ATOM 673 N N . SER 87 87 ? A 18.057 10.646 1.835 1.000 1 A SER 60.794 1
ATOM 674 C CA . SER 87 87 ? A 19.105 9.719 2.205 1.000 1 A SER 62.600 1
ATOM 675 C C . SER 87 87 ? A 18.618 8.284 2.020 1.000 1 A SER 64.171 1
ATOM 676 O O . SER 87 87 ? A 17.424 7.970 2.142 1.000 1 A SER 62.346 1
ATOM 677 C CB . SER 87 87 ? A 19.579 9.944 3.646 1.000 1 A SER 59.204 1
ATOM 678 O OG . SER 87 87 ? A 18.545 9.682 4.573 1.000 1 A SER 52.602 1
ATOM 679 N N . ARG 88 88 ? A 19.551 7.410 1.773 1.000 1 A ARG 62.457 1
ATOM 680 C CA . ARG 88 88 ? A 19.262 5.996 1.588 1.000 1 A ARG 63.956 1
ATOM 681 C C . ARG 88 88 ? A 20.149 5.179 2.522 1.000 1 A ARG 65.170 1
ATOM 682 O O . ARG 88 88 ? A 21.297 5.528 2.789 1.000 1 A ARG 65.294 1
ATOM 683 C CB . ARG 88 88 ? A 19.524 5.561 0.127 1.000 1 A ARG 61.794 1
ATOM 684 C CG . ARG 88 88 ? A 18.488 6.106 -0.838 1.000 1 A ARG 57.887 1
ATOM 685 C CD . ARG 88 88 ? A 18.775 5.615 -2.245 1.000 1 A ARG 53.267 1
ATOM 686 N NE . ARG 88 88 ? A 19.978 6.223 -2.817 1.000 1 A ARG 51.363 1
ATOM 687 C CZ . ARG 88 88 ? A 20.497 5.919 -4.011 1.000 1 A ARG 51.186 1
ATOM 688 N NH1 . ARG 88 88 ? A 19.882 5.029 -4.753 1.000 1 A ARG 42.741 1
ATOM 689 N NH2 . ARG 88 88 ? A 21.591 6.517 -4.444 1.000 1 A ARG 40.938 1
ATOM 690 N N . ILE 89 89 ? A 19.579 4.124 3.055 1.000 1 A ILE 67.531 1
ATOM 691 C CA . ILE 89 89 ? A 20.253 3.236 4.002 1.000 1 A ILE 68.049 1
ATOM 692 C C . ILE 89 89 ? A 20.707 1.997 3.243 1.000 1 A ILE 69.124 1
ATOM 693 O O . ILE 89 89 ? A 19.899 1.317 2.594 1.000 1 A ILE 68.449 1
ATOM 694 C CB . ILE 89 89 ? A 19.346 2.867 5.162 1.000 1 A ILE 66.552 1
ATOM 695 C CG1 . ILE 89 89 ? A 18.980 4.102 5.970 1.000 1 A ILE 67.309 1
ATOM 696 C CG2 . ILE 89 89 ? A 19.998 1.832 6.071 1.000 1 A ILE 65.146 1
ATOM 697 C CD1 . ILE 89 89 ? A 17.967 3.842 7.051 1.000 1 A ILE 62.745 1
ATOM 698 N N . TRP 90 90 ? A 21.976 1.716 3.303 1.000 1 A TRP 65.300 1
ATOM 699 C CA . TRP 90 90 ? A 22.541 0.546 2.656 1.000 1 A TRP 66.510 1
ATOM 700 C C . TRP 90 90 ? A 22.471 -0.599 3.664 1.000 1 A TRP 67.327 1
ATOM 701 O O . TRP 90 90 ? A 23.178 -0.627 4.667 1.000 1 A TRP 65.289 1
ATOM 702 C CB . TRP 90 90 ? A 23.991 0.801 2.208 1.000 1 A TRP 65.137 1
ATOM 703 C CG . TRP 90 90 ? A 24.549 -0.333 1.447 1.000 1 A TRP 63.060 1
ATOM 704 C CD1 . TRP 90 90 ? A 25.309 -1.354 1.929 1.000 1 A TRP 58.000 1
ATOM 705 C CD2 . TRP 90 90 ? A 24.429 -0.548 0.042 1.000 1 A TRP 60.345 1
ATOM 706 N NE1 . TRP 90 90 ? A 25.640 -2.204 0.898 1.000 1 A TRP 50.869 1
ATOM 707 C CE2 . TRP 90 90 ? A 25.116 -1.730 -0.269 1.000 1 A TRP 57.853 1
ATOM 708 C CE3 . TRP 90 90 ? A 23.786 0.146 -0.987 1.000 1 A TRP 51.302 1
ATOM 709 C CZ2 . TRP 90 90 ? A 25.178 -2.230 -1.563 1.000 1 A TRP 47.537 1
ATOM 710 C CZ3 . TRP 90 90 ? A 23.846 -0.365 -2.281 1.000 1 A TRP 48.297 1
ATOM 711 C CH2 . TRP 90 90 ? A 24.550 -1.537 -2.554 1.000 1 A TRP 47.493 1
ATOM 712 N N . LEU 91 91 ? A 21.617 -1.559 3.362 1.000 1 A LEU 73.752 1
ATOM 713 C CA . LEU 91 91 ? A 21.379 -2.643 4.311 1.000 1 A LEU 74.102 1
ATOM 714 C C . LEU 91 91 ? A 22.446 -3.748 4.236 1.000 1 A LEU 73.349 1
ATOM 715 O O . LEU 91 91 ? A 22.539 -4.576 5.132 1.000 1 A LEU 69.744 1
ATOM 716 C CB . LEU 91 91 ? A 20.004 -3.254 4.080 1.000 1 A LEU 73.017 1
ATOM 717 C CG . LEU 91 91 ? A 18.831 -2.312 4.304 1.000 1 A LEU 73.038 1
ATOM 718 C CD1 . LEU 91 91 ? A 18.801 -1.829 5.750 1.000 1 A LEU 72.734 1
ATOM 719 C CD2 . LEU 91 91 ? A 17.513 -2.970 3.937 1.000 1 A LEU 73.083 1
ATOM 720 N N . GLY 92 92 ? A 23.221 -3.755 3.174 1.000 1 A GLY 71.170 1
ATOM 721 C CA . GLY 92 92 ? A 24.259 -4.761 3.047 1.000 1 A GLY 71.119 1
ATOM 722 C C . GLY 92 92 ? A 24.173 -5.533 1.737 1.000 1 A GLY 72.794 1
ATOM 723 O O . GLY 92 92 ? A 23.328 -5.265 0.881 1.000 1 A GLY 70.585 1
ATOM 724 N N . THR 93 93 ? A 25.026 -6.480 1.614 1.000 1 A THR 70.744 1
ATOM 725 C CA . THR 93 93 ? A 25.150 -7.332 0.435 1.000 1 A THR 71.301 1
ATOM 726 C C . THR 93 93 ? A 24.965 -8.789 0.877 1.000 1 A THR 71.546 1
ATOM 727 O O . THR 93 93 ? A 25.605 -9.260 1.806 1.000 1 A THR 69.797 1
ATOM 728 C CB . THR 93 93 ? A 26.495 -7.159 -0.266 1.000 1 A THR 69.224 1
ATOM 729 O OG1 . THR 93 93 ? A 26.648 -5.798 -0.667 1.000 1 A THR 63.005 1
ATOM 730 C CG2 . THR 93 93 ? A 26.579 -8.061 -1.483 1.000 1 A THR 62.655 1
ATOM 731 N N . PHE 94 94 ? A 24.079 -9.467 0.205 1.000 1 A PHE 71.371 1
ATOM 732 C CA . PHE 94 94 ? A 23.693 -10.814 0.606 1.000 1 A PHE 70.873 1
ATOM 733 C C . PHE 94 94 ? A 23.763 -11.738 -0.599 1.000 1 A PHE 70.155 1
ATOM 734 O O . PHE 94 94 ? A 23.457 -11.350 -1.717 1.000 1 A PHE 68.674 1
ATOM 735 C CB . PHE 94 94 ? A 22.284 -10.812 1.203 1.000 1 A PHE 69.465 1
ATOM 736 C CG . PHE 94 94 ? A 22.141 -9.900 2.396 1.000 1 A PHE 69.929 1
ATOM 737 C CD1 . PHE 94 94 ? A 22.642 -10.244 3.611 1.000 1 A PHE 70.096 1
ATOM 738 C CD2 . PHE 94 94 ? A 21.491 -8.672 2.248 1.000 1 A PHE 69.816 1
ATOM 739 C CE1 . PHE 94 94 ? A 22.528 -9.411 4.700 1.000 1 A PHE 69.162 1
ATOM 740 C CE2 . PHE 94 94 ? A 21.363 -7.824 3.328 1.000 1 A PHE 70.442 1
ATOM 741 C CZ . PHE 94 94 ? A 21.896 -8.202 4.547 1.000 1 A PHE 68.559 1
ATOM 742 N N . PRO 95 95 ? A 24.188 -12.989 -0.391 1.000 1 A PRO 71.708 1
ATOM 743 C CA . PRO 95 95 ? A 24.302 -13.898 -1.536 1.000 1 A PRO 70.747 1
ATOM 744 C C . PRO 95 95 ? A 22.980 -14.475 -2.025 1.000 1 A PRO 71.684 1
ATOM 745 O O . PRO 95 95 ? A 22.934 -15.013 -3.136 1.000 1 A PRO 69.713 1
ATOM 746 C CB . PRO 95 95 ? A 25.217 -15.010 -0.989 1.000 1 A PRO 68.749 1
ATOM 747 C CG . PRO 95 95 ? A 24.945 -15.004 0.463 1.000 1 A PRO 67.107 1
ATOM 748 C CD . PRO 95 95 ? A 24.693 -13.589 0.856 1.000 1 A PRO 71.190 1
ATOM 749 N N . THR 96 96 ? A 21.948 -14.379 -1.239 1.000 1 A THR 72.909 1
ATOM 750 C CA . THR 96 96 ? A 20.638 -14.889 -1.622 1.000 1 A THR 72.955 1
ATOM 751 C C . THR 96 96 ? A 19.621 -13.754 -1.570 1.000 1 A THR 74.157 1
ATOM 752 O O . THR 96 96 ? A 19.757 -12.838 -0.740 1.000 1 A THR 73.710 1
ATOM 753 C CB . THR 96 96 ? A 20.185 -16.034 -0.726 1.000 1 A THR 70.423 1
ATOM 754 O OG1 . THR 96 96 ? A 20.103 -15.595 0.632 1.000 1 A THR 67.512 1
ATOM 755 C CG2 . THR 96 96 ? A 21.184 -17.182 -0.808 1.000 1 A THR 65.439 1
ATOM 756 N N . PRO 97 97 ? A 18.639 -13.721 -2.424 1.000 1 A PRO 69.727 1
ATOM 757 C CA . PRO 97 97 ? A 17.627 -12.666 -2.384 1.000 1 A PRO 70.325 1
ATOM 758 C C . PRO 97 97 ? A 16.682 -12.763 -1.194 1.000 1 A PRO 71.301 1
ATOM 759 O O . PRO 97 97 ? A 16.067 -11.762 -0.842 1.000 1 A PRO 69.714 1
ATOM 760 C CB . PRO 97 97 ? A 16.869 -12.823 -3.707 1.000 1 A PRO 67.905 1
ATOM 761 C CG . PRO 97 97 ? A 17.065 -14.238 -4.053 1.000 1 A PRO 65.858 1
ATOM 762 C CD . PRO 97 97 ? A 18.430 -14.600 -3.599 1.000 1 A PRO 66.411 1
ATOM 763 N N . GLU 98 98 ? A 16.600 -13.902 -0.573 1.000 1 A GLU 70.396 1
ATOM 764 C CA . GLU 98 98 ? A 15.767 -14.030 0.622 1.000 1 A GLU 70.326 1
ATOM 765 C C . GLU 98 98 ? A 16.393 -13.307 1.806 1.000 1 A GLU 71.168 1
ATOM 766 O O . GLU 98 98 ? A 15.695 -12.739 2.630 1.000 1 A GLU 70.304 1
ATOM 767 C CB . GLU 98 98 ? A 15.533 -15.489 0.963 1.000 1 A GLU 67.335 1
ATOM 768 C CG . GLU 98 98 ? A 14.606 -16.226 0.040 1.000 1 A GLU 62.252 1
ATOM 769 C CD . GLU 98 98 ? A 15.300 -16.780 -1.198 1.000 1 A GLU 55.323 1
ATOM 770 O OE1 . GLU 98 98 ? A 16.533 -16.654 -1.282 1.000 1 A GLU 50.704 1
ATOM 771 O OE2 . GLU 98 98 ? A 14.616 -17.346 -2.078 1.000 1 A GLU 48.392 1
ATOM 772 N N . MET 99 99 ? A 17.713 -13.304 1.874 1.000 1 A MET 72.459 1
ATOM 773 C CA . MET 99 99 ? A 18.401 -12.549 2.918 1.000 1 A MET 72.288 1
ATOM 774 C C . MET 99 99 ? A 18.217 -11.046 2.719 1.000 1 A MET 73.143 1
ATOM 775 O O . MET 99 99 ? A 17.992 -10.311 3.697 1.000 1 A MET 71.850 1
ATOM 776 C CB . MET 99 99 ? A 19.883 -12.874 2.943 1.000 1 A MET 70.467 1
ATOM 777 C CG . MET 99 99 ? A 20.219 -14.305 3.336 1.000 1 A MET 68.538 1
ATOM 778 S SD . MET 99 99 ? A 21.991 -14.570 3.312 1.000 1 A MET 67.170 1
ATOM 779 C CE . MET 99 99 ? A 22.070 -16.339 3.741 1.000 1 A MET 59.818 1
ATOM 780 N N . ALA 100 100 ? A 18.311 -10.586 1.492 1.000 1 A ALA 71.616 1
ATOM 781 C CA . ALA 100 100 ? A 18.101 -9.177 1.193 1.000 1 A ALA 72.859 1
ATOM 782 C C . ALA 100 100 ? A 16.645 -8.791 1.374 1.000 1 A ALA 73.781 1
ATOM 783 O O . ALA 100 100 ? A 16.337 -7.658 1.765 1.000 1 A ALA 71.967 1
ATOM 784 C CB . ALA 100 100 ? A 18.570 -8.861 -0.205 1.000 1 A ALA 71.378 1
ATOM 785 N N . ALA 101 101 ? A 15.739 -9.708 1.134 1.000 1 A ALA 74.635 1
ATOM 786 C CA . ALA 101 101 ? A 14.328 -9.409 1.330 1.000 1 A ALA 75.224 1
ATOM 787 C C . ALA 101 101 ? A 13.972 -9.349 2.804 1.000 1 A ALA 75.303 1
ATOM 788 O O . ALA 101 101 ? A 13.132 -8.543 3.202 1.000 1 A ALA 73.087 1
ATOM 789 C CB . ALA 101 101 ? A 13.473 -10.465 0.627 1.000 1 A ALA 73.339 1
ATOM 790 N N . ARG 102 102 ? A 14.607 -10.174 3.614 1.000 1 A ARG 73.090 1
ATOM 791 C CA . ARG 102 102 ? A 14.375 -10.121 5.055 1.000 1 A ARG 72.957 1
ATOM 792 C C . ARG 102 102 ? A 14.996 -8.880 5.658 1.000 1 A ARG 73.600 1
ATOM 793 O O . ARG 102 102 ? A 14.461 -8.318 6.612 1.000 1 A ARG 72.403 1
ATOM 794 C CB . ARG 102 102 ? A 14.957 -11.372 5.741 1.000 1 A ARG 70.252 1
ATOM 795 C CG . ARG 102 102 ? A 14.184 -12.642 5.394 1.000 1 A ARG 66.900 1
ATOM 796 C CD . ARG 102 102 ? A 14.882 -13.878 5.925 1.000 1 A ARG 63.371 1
ATOM 797 N NE . ARG 102 102 ? A 14.802 -13.917 7.386 1.000 1 A ARG 58.881 1
ATOM 798 C CZ . ARG 102 102 ? A 13.812 -14.505 8.035 1.000 1 A ARG 57.464 1
ATOM 799 N NH1 . ARG 102 102 ? A 12.803 -15.042 7.384 1.000 1 A ARG 49.162 1
ATOM 800 N NH2 . ARG 102 102 ? A 13.822 -14.518 9.353 1.000 1 A ARG 48.791 1
ATOM 801 N N . ALA 103 103 ? A 16.131 -8.431 5.093 1.000 1 A ALA 74.090 1
ATOM 802 C CA . ALA 103 103 ? A 16.740 -7.186 5.529 1.000 1 A ALA 74.627 1
ATOM 803 C C . ALA 103 103 ? A 15.887 -5.997 5.133 1.000 1 A ALA 74.805 1
ATOM 804 O O . ALA 103 103 ? A 15.796 -5.011 5.867 1.000 1 A ALA 72.132 1
ATOM 805 C CB . ALA 103 103 ? A 18.155 -7.055 4.945 1.000 1 A ALA 73.126 1
ATOM 806 N N . HIS 104 104 ? A 15.239 -6.086 3.996 1.000 1 A HIS 71.652 1
ATOM 807 C CA . HIS 104 104 ? A 14.334 -5.015 3.584 1.000 1 A HIS 70.913 1
ATOM 808 C C . HIS 104 104 ? A 13.078 -5.009 4.411 1.000 1 A HIS 71.384 1
ATOM 809 O O . HIS 104 104 ? A 12.477 -3.956 4.645 1.000 1 A HIS 70.398 1
ATOM 810 C CB . HIS 104 104 ? A 13.999 -5.134 2.102 1.000 1 A HIS 69.541 1
ATOM 811 C CG . HIS 104 104 ? A 13.121 -4.041 1.586 1.000 1 A HIS 64.985 1
ATOM 812 N ND1 . HIS 104 104 ? A 13.592 -2.747 1.406 1.000 1 A HIS 60.600 1
ATOM 813 C CD2 . HIS 104 104 ? A 11.820 -4.028 1.241 1.000 1 A HIS 60.381 1
ATOM 814 C CE1 . HIS 104 104 ? A 12.599 -1.999 0.969 1.000 1 A HIS 60.817 1
ATOM 815 N NE2 . HIS 104 104 ? A 11.511 -2.742 0.857 1.000 1 A HIS 59.020 1
ATOM 816 N N . ASP 105 105 ? A 12.644 -6.162 4.894 1.000 1 A ASP 71.176 1
ATOM 817 C CA . ASP 105 105 ? A 11.449 -6.219 5.728 1.000 1 A ASP 69.999 1
ATOM 818 C C . ASP 105 105 ? A 11.711 -5.635 7.104 1.000 1 A ASP 69.908 1
ATOM 819 O O . ASP 105 105 ? A 10.802 -5.015 7.676 1.000 1 A ASP 68.542 1
ATOM 820 C CB . ASP 105 105 ? A 10.968 -7.675 5.868 1.000 1 A ASP 67.438 1
ATOM 821 C CG . ASP 105 105 ? A 10.308 -8.202 4.611 1.000 1 A ASP 65.112 1
ATOM 822 O OD1 . ASP 105 105 ? A 9.746 -7.380 3.868 1.000 1 A ASP 60.600 1
ATOM 823 O OD2 . ASP 105 105 ? A 10.339 -9.418 4.388 1.000 1 A ASP 62.056 1
ATOM 824 N N . VAL 106 106 ? A 12.898 -5.821 7.626 1.000 1 A VAL 73.407 1
ATOM 825 C CA . VAL 106 106 ? A 13.241 -5.199 8.904 1.000 1 A VAL 73.531 1
ATOM 826 C C . VAL 106 106 ? A 13.341 -3.703 8.768 1.000 1 A VAL 73.748 1
ATOM 827 O O . VAL 106 106 ? A 12.819 -2.956 9.600 1.000 1 A VAL 72.262 1
ATOM 828 C CB . VAL 106 106 ? A 14.545 -5.802 9.467 1.000 1 A VAL 72.069 1
ATOM 829 C CG1 . VAL 106 106 ? A 14.341 -7.263 9.810 1.000 1 A VAL 71.251 1
ATOM 830 C CG2 . VAL 106 106 ? A 15.011 -5.066 10.704 1.000 1 A VAL 71.330 1
ATOM 831 N N . ALA 107 107 ? A 13.970 -3.227 7.724 1.000 1 A ALA 72.861 1
ATOM 832 C CA . ALA 107 107 ? A 14.117 -1.797 7.517 1.000 1 A ALA 72.855 1
ATOM 833 C C . ALA 107 107 ? A 12.790 -1.134 7.162 1.000 1 A ALA 73.116 1
ATOM 834 O O . ALA 107 107 ? A 12.525 -0.017 7.582 1.000 1 A ALA 71.104 1
ATOM 835 C CB . ALA 107 107 ? A 15.159 -1.515 6.442 1.000 1 A ALA 72.272 1
ATOM 836 N N . ALA 108 108 ? A 11.954 -1.813 6.410 1.000 1 A ALA 73.239 1
ATOM 837 C CA . ALA 108 108 ? A 10.672 -1.231 6.054 1.000 1 A ALA 72.656 1
ATOM 838 C C . ALA 108 108 ? A 9.685 -1.276 7.205 1.000 1 A ALA 72.274 1
ATOM 839 O O . ALA 108 108 ? A 8.843 -0.395 7.341 1.000 1 A ALA 70.262 1
ATOM 840 C CB . ALA 108 108 ? A 10.085 -1.953 4.847 1.000 1 A ALA 71.215 1
ATOM 841 N N . LEU 109 109 ? A 9.779 -2.299 8.048 1.000 1 A LEU 70.850 1
ATOM 842 C CA . LEU 109 109 ? A 8.868 -2.393 9.175 1.000 1 A LEU 70.363 1
ATOM 843 C C . LEU 109 109 ? A 9.247 -1.445 10.290 1.000 1 A LEU 70.800 1
ATOM 844 O O . LEU 109 109 ? A 8.371 -0.957 11.017 1.000 1 A LEU 69.907 1
ATOM 845 C CB . LEU 109 109 ? A 8.827 -3.839 9.677 1.000 1 A LEU 67.629 1
ATOM 846 C CG . LEU 109 109 ? A 7.817 -4.163 10.785 1.000 1 A LEU 63.714 1
ATOM 847 C CD1 . LEU 109 109 ? A 6.398 -3.871 10.332 1.000 1 A LEU 63.569 1
ATOM 848 C CD2 . LEU 109 109 ? A 7.934 -5.629 11.189 1.000 1 A LEU 62.549 1
ATOM 849 N N . SER 110 110 ? A 10.529 -1.155 10.429 1.000 1 A SER 73.629 1
ATOM 850 C CA . SER 110 110 ? A 10.984 -0.246 11.483 1.000 1 A SER 73.224 1
ATOM 851 C C . SER 110 110 ? A 10.814 1.213 11.090 1.000 1 A SER 72.775 1
ATOM 852 O O . SER 110 110 ? A 10.559 2.054 11.949 1.000 1 A SER 70.213 1
ATOM 853 C CB . SER 110 110 ? A 12.425 -0.516 11.878 1.000 1 A SER 72.059 1
ATOM 854 O OG . SER 110 110 ? A 13.302 -0.244 10.808 1.000 1 A SER 63.470 1
ATOM 855 N N . ILE 111 111 ? A 10.940 1.523 9.812 1.000 1 A ILE 70.389 1
ATOM 856 C CA . ILE 111 111 ? A 10.863 2.912 9.360 1.000 1 A ILE 69.728 1
ATOM 857 C C . ILE 111 111 ? A 9.427 3.288 9.046 1.000 1 A ILE 69.177 1
ATOM 858 O O . ILE 111 111 ? A 8.907 4.258 9.570 1.000 1 A ILE 67.281 1
ATOM 859 C CB . ILE 111 111 ? A 11.803 3.141 8.172 1.000 1 A ILE 68.362 1
ATOM 860 C CG1 . ILE 111 111 ? A 13.253 2.925 8.597 1.000 1 A ILE 68.257 1
ATOM 861 C CG2 . ILE 111 111 ? A 11.642 4.540 7.620 1.000 1 A ILE 65.501 1
ATOM 862 C CD1 . ILE 111 111 ? A 14.237 2.892 7.436 1.000 1 A ILE 63.284 1
ATOM 863 N N . LYS 112 112 ? A 8.798 2.526 8.180 1.000 1 A LYS 67.864 1
ATOM 864 C CA . LYS 112 112 ? A 7.430 2.833 7.771 1.000 1 A LYS 67.562 1
ATOM 865 C C . LYS 112 112 ? A 6.396 2.395 8.802 1.000 1 A LYS 66.444 1
ATOM 866 O O . LYS 112 112 ? A 5.250 2.848 8.746 1.000 1 A LYS 63.117 1
ATOM 867 C CB . LYS 112 112 ? A 7.116 2.217 6.419 1.000 1 A LYS 65.092 1
ATOM 868 C CG . LYS 112 112 ? A 7.951 2.804 5.298 1.000 1 A LYS 61.344 1
ATOM 869 C CD . LYS 112 112 ? A 7.639 2.180 3.966 1.000 1 A LYS 57.995 1
ATOM 870 C CE . LYS 112 112 ? A 8.471 2.829 2.866 1.000 1 A LYS 55.004 1
ATOM 871 N NZ . LYS 112 112 ? A 8.224 2.223 1.553 1.000 1 A LYS 47.846 1
ATOM 872 N N . GLY 113 113 ? A 6.772 1.515 9.680 1.000 1 A GLY 69.815 1
ATOM 873 C CA . GLY 113 113 ? A 5.880 1.116 10.746 1.000 1 A GLY 69.500 1
ATOM 874 C C . GLY 113 113 ? A 4.798 0.154 10.297 1.000 1 A GLY 70.889 1
ATOM 875 O O . GLY 113 113 ? A 5.077 -0.861 9.639 1.000 1 A GLY 67.035 1
ATOM 876 N N . GLY 114 114 ? A 3.554 0.478 10.610 1.000 1 A GLY 64.109 1
ATOM 877 C CA . GLY 114 114 ? A 2.462 -0.370 10.237 1.000 1 A GLY 63.542 1
ATOM 878 C C . GLY 114 114 ? A 2.043 -0.277 8.775 1.000 1 A GLY 65.377 1
ATOM 879 O O . GLY 114 114 ? A 1.449 -1.202 8.236 1.000 1 A GLY 63.768 1
ATOM 880 N N . SER 115 115 ? A 2.367 0.832 8.146 1.000 1 A SER 65.456 1
ATOM 881 C CA . SER 115 115 ? A 2.035 1.055 6.737 1.000 1 A SER 66.831 1
ATOM 882 C C . SER 115 115 ? A 3.072 0.466 5.794 1.000 1 A SER 67.836 1
ATOM 883 O O . SER 115 115 ? A 2.979 0.679 4.586 1.000 1 A SER 66.702 1
ATOM 884 C CB . SER 115 115 ? A 1.845 2.540 6.447 1.000 1 A SER 63.825 1
ATOM 885 O OG . SER 115 115 ? A 3.065 3.243 6.572 1.000 1 A SER 58.490 1
ATOM 886 N N . ALA 116 116 ? A 4.046 -0.239 6.315 1.000 1 A ALA 67.088 1
ATOM 887 C CA . ALA 116 116 ? A 5.088 -0.815 5.474 1.000 1 A ALA 67.908 1
ATOM 888 C C . ALA 116 116 ? A 4.563 -1.997 4.690 1.000 1 A ALA 68.666 1
ATOM 889 O O . ALA 116 116 ? A 3.687 -2.761 5.119 1.000 1 A ALA 66.987 1
ATOM 890 C CB . ALA 116 116 ? A 6.279 -1.277 6.333 1.000 1 A ALA 66.086 1
ATOM 891 N N . VAL 117 117 ? A 5.064 -2.139 3.489 1.000 1 A VAL 67.252 1
ATOM 892 C CA . VAL 117 117 ? A 4.733 -3.284 2.615 1.000 1 A VAL 67.641 1
ATOM 893 C C . VAL 117 117 ? A 5.924 -4.237 2.706 1.000 1 A VAL 68.546 1
ATOM 894 O O . VAL 117 117 ? A 7.037 -3.949 2.277 1.000 1 A VAL 66.805 1
ATOM 895 C CB . VAL 117 117 ? A 4.502 -2.820 1.169 1.000 1 A VAL 64.396 1
ATOM 896 C CG1 . VAL 117 117 ? A 3.315 -1.879 1.132 1.000 1 A VAL 62.580 1
ATOM 897 C CG2 . VAL 117 117 ? A 4.243 -4.038 0.297 1.000 1 A VAL 61.636 1
ATOM 898 N N . LEU 118 118 ? A 5.677 -5.402 3.274 1.000 1 A LEU 67.240 1
ATOM 899 C CA . LEU 118 118 ? A 6.737 -6.361 3.553 1.000 1 A LEU 68.224 1
ATOM 900 C C . LEU 118 118 ? A 6.770 -7.449 2.492 1.000 1 A LEU 68.366 1
ATOM 901 O O . LEU 118 118 ? A 5.758 -7.760 1.846 1.000 1 A LEU 66.148 1
ATOM 902 C CB . LEU 118 118 ? A 6.555 -6.966 4.940 1.000 1 A LEU 65.723 1
ATOM 903 C CG . LEU 118 118 ? A 6.571 -5.964 6.113 1.000 1 A LEU 63.519 1
ATOM 904 C CD1 . LEU 118 118 ? A 7.896 -5.215 6.137 1.000 1 A LEU 65.595 1
ATOM 905 C CD2 . LEU 118 118 ? A 6.335 -6.671 7.431 1.000 1 A LEU 65.374 1
ATOM 906 N N . ASN 119 119 ? A 7.952 -8.030 2.326 1.000 1 A ASN 66.998 1
ATOM 907 C CA . ASN 119 119 ? A 8.086 -9.160 1.429 1.000 1 A ASN 66.076 1
ATOM 908 C C . ASN 119 119 ? A 7.644 -10.485 2.075 1.000 1 A ASN 65.923 1
ATOM 909 O O . ASN 119 119 ? A 7.271 -11.411 1.379 1.000 1 A ASN 65.175 1
ATOM 910 C CB . ASN 119 119 ? A 9.538 -9.293 0.962 1.000 1 A ASN 64.423 1
ATOM 911 C CG . ASN 119 119 ? A 9.991 -8.148 0.096 1.000 1 A ASN 61.572 1
ATOM 912 O OD1 . ASN 119 119 ? A 9.275 -7.747 -0.828 1.000 1 A ASN 58.676 1
ATOM 913 N ND2 . ASN 119 119 ? A 11.161 -7.579 0.366 1.000 1 A ASN 58.312 1
ATOM 914 N N . PHE 120 120 ? A 7.701 -10.528 3.385 1.000 1 A PHE 68.385 1
ATOM 915 C CA . PHE 120 120 ? A 7.273 -11.698 4.137 1.000 1 A PHE 68.490 1
ATOM 916 C C . PHE 120 120 ? A 6.375 -11.230 5.270 1.000 1 A PHE 67.591 1
ATOM 917 O O . PHE 120 120 ? A 6.835 -11.008 6.393 1.000 1 A PHE 66.141 1
ATOM 918 C CB . PHE 120 120 ? A 8.466 -12.483 4.689 1.000 1 A PHE 66.285 1
ATOM 919 C CG . PHE 120 120 ? A 9.334 -13.096 3.633 1.000 1 A PHE 64.943 1
ATOM 920 C CD1 . PHE 120 120 ? A 8.951 -14.264 2.998 1.000 1 A PHE 64.777 1
ATOM 921 C CD2 . PHE 120 120 ? A 10.536 -12.501 3.292 1.000 1 A PHE 64.539 1
ATOM 922 C CE1 . PHE 120 120 ? A 9.770 -14.827 2.036 1.000 1 A PHE 64.173 1
ATOM 923 C CE2 . PHE 120 120 ? A 11.353 -13.059 2.323 1.000 1 A PHE 64.905 1
ATOM 924 C CZ . PHE 120 120 ? A 10.948 -14.229 1.694 1.000 1 A PHE 61.061 1
ATOM 925 N N . PRO 121 121 ? A 5.095 -11.037 5.025 1.000 1 A PRO 64.164 1
ATOM 926 C CA . PRO 121 121 ? A 4.195 -10.597 6.109 1.000 1 A PRO 63.740 1
ATOM 927 C C . PRO 121 121 ? A 3.967 -11.646 7.173 1.000 1 A PRO 63.958 1
ATOM 928 O O . PRO 121 121 ? A 3.605 -11.292 8.297 1.000 1 A PRO 61.573 1
ATOM 929 C CB . PRO 121 121 ? A 2.881 -10.273 5.352 1.000 1 A PRO 60.775 1
ATOM 930 C CG . PRO 121 121 ? A 3.292 -10.094 3.932 1.000 1 A PRO 59.448 1
ATOM 931 C CD . PRO 121 121 ? A 4.431 -11.030 3.722 1.000 1 A PRO 60.277 1
ATOM 932 N N . HIS 122 122 ? A 4.183 -12.890 6.856 1.000 1 A HIS 63.392 1
ATOM 933 C CA . HIS 122 122 ? A 4.041 -13.944 7.827 1.000 1 A HIS 62.080 1
ATOM 934 C C . HIS 122 122 ? A 5.245 -14.093 8.764 1.000 1 A HIS 62.414 1
ATOM 935 O O . HIS 122 122 ? A 5.193 -14.853 9.714 1.000 1 A HIS 61.464 1
ATOM 936 C CB . HIS 122 122 ? A 3.769 -15.277 7.117 1.000 1 A HIS 58.447 1
ATOM 937 C CG . HIS 122 122 ? A 4.839 -15.648 6.139 1.000 1 A HIS 54.580 1
ATOM 938 N ND1 . HIS 122 122 ? A 5.890 -16.440 6.466 1.000 1 A HIS 49.209 1
ATOM 939 C CD2 . HIS 122 122 ? A 4.962 -15.343 4.827 1.000 1 A HIS 50.024 1
ATOM 940 C CE1 . HIS 122 122 ? A 6.642 -16.614 5.379 1.000 1 A HIS 47.295 1
ATOM 941 N NE2 . HIS 122 122 ? A 6.112 -15.947 4.387 1.000 1 A HIS 42.601 1
ATOM 942 N N . LEU 123 123 ? A 6.312 -13.349 8.473 1.000 1 A LEU 63.479 1
ATOM 943 C CA . LEU 123 123 ? A 7.527 -13.408 9.284 1.000 1 A LEU 63.729 1
ATOM 944 C C . LEU 123 123 ? A 7.900 -12.053 9.852 1.000 1 A LEU 63.879 1
ATOM 945 O O . LEU 123 123 ? A 9.062 -11.865 10.212 1.000 1 A LEU 62.474 1
ATOM 946 C CB . LEU 123 123 ? A 8.701 -13.966 8.472 1.000 1 A LEU 60.747 1
ATOM 947 C CG . LEU 123 123 ? A 8.565 -15.402 7.947 1.000 1 A LEU 57.504 1
ATOM 948 C CD1 . LEU 123 123 ? A 8.387 -16.378 9.101 1.000 1 A LEU 55.888 1
ATOM 949 C CD2 . LEU 123 123 ? A 9.749 -15.754 7.067 1.000 1 A LEU 55.310 1
ATOM 950 N N . ALA 124 124 ? A 6.958 -11.113 9.907 1.000 1 A ALA 62.160 1
ATOM 951 C CA . ALA 124 124 ? A 7.256 -9.767 10.394 1.000 1 A ALA 62.557 1
ATOM 952 C C . ALA 124 124 ? A 7.545 -9.781 11.893 1.000 1 A ALA 63.998 1
ATOM 953 O O . ALA 124 124 ? A 8.398 -9.040 12.375 1.000 1 A ALA 61.154 1
ATOM 954 C CB . ALA 124 124 ? A 6.101 -8.822 10.089 1.000 1 A ALA 59.183 1
ATOM 955 N N . GLY 125 125 ? A 6.829 -10.602 12.646 1.000 1 A GLY 60.257 1
ATOM 956 C CA . GLY 125 125 ? A 7.066 -10.679 14.072 1.000 1 A GLY 60.097 1
ATOM 957 C C . GLY 125 125 ? A 8.337 -11.415 14.423 1.000 1 A GLY 62.634 1
ATOM 958 O O . GLY 125 125 ? A 8.905 -11.179 15.500 1.000 1 A GLY 60.939 1
ATOM 959 N N . SER 126 126 ? A 8.797 -12.269 13.570 1.000 1 A SER 63.591 1
ATOM 960 C CA . SER 126 126 ? A 10.018 -13.039 13.808 1.000 1 A SER 64.288 1
ATOM 961 C C . SER 126 126 ? A 11.275 -12.256 13.508 1.000 1 A SER 66.285 1
ATOM 962 O O . SER 126 126 ? A 12.366 -12.679 13.879 1.000 1 A SER 65.334 1
ATOM 963 C CB . SER 126 126 ? A 10.015 -14.336 12.998 1.000 1 A SER 60.950 1
ATOM 964 O OG . SER 126 126 ? A 8.948 -15.183 13.405 1.000 1 A SER 55.041 1
ATOM 965 N N . LEU 127 127 ? A 11.132 -11.104 12.839 1.000 1 A LEU 67.681 1
ATOM 966 C CA . LEU 127 127 ? A 12.309 -10.308 12.514 1.000 1 A LEU 69.271 1
ATOM 967 C C . LEU 127 127 ? A 12.802 -9.588 13.750 1.000 1 A LEU 70.082 1
ATOM 968 O O . LEU 127 127 ? A 11.996 -9.214 14.615 1.000 1 A LEU 69.432 1
ATOM 969 C CB . LEU 127 127 ? A 11.968 -9.304 11.413 1.000 1 A LEU 67.026 1
ATOM 970 C CG . LEU 127 127 ? A 11.619 -9.900 10.042 1.000 1 A LEU 64.663 1
ATOM 971 C CD1 . LEU 127 127 ? A 12.812 -10.644 9.474 1.000 1 A LEU 63.728 1
ATOM 972 C CD2 . LEU 127 127 ? A 11.155 -8.832 9.097 1.000 1 A LEU 64.395 1
ATOM 973 N N . PRO 128 128 ? A 14.105 -9.354 13.889 1.000 1 A PRO 68.234 1
ATOM 974 C CA . PRO 128 128 ? A 14.604 -8.654 15.075 1.000 1 A PRO 70.237 1
ATOM 975 C C . PRO 128 128 ? A 14.249 -7.186 15.030 1.000 1 A PRO 71.180 1
ATOM 976 O O . PRO 128 128 ? A 14.158 -6.571 13.959 1.000 1 A PRO 69.384 1
ATOM 977 C CB . PRO 128 128 ? A 16.105 -8.872 15.005 1.000 1 A PRO 67.554 1
ATOM 978 C CG . PRO 128 128 ? A 16.381 -9.084 13.570 1.000 1 A PRO 64.977 1
ATOM 979 C CD . PRO 128 128 ? A 15.194 -9.823 13.042 1.000 1 A PRO 65.953 1
ATOM 980 N N . ARG 129 129 ? A 14.048 -6.611 16.200 1.000 1 A ARG 71.785 1
ATOM 981 C CA . ARG 129 129 ? A 13.709 -5.191 16.338 1.000 1 A ARG 71.581 1
ATOM 982 C C . ARG 129 129 ? A 14.974 -4.377 16.590 1.000 1 A ARG 71.825 1
ATOM 983 O O . ARG 129 129 ? A 15.737 -4.697 17.498 1.000 1 A ARG 70.459 1
ATOM 984 C CB . ARG 129 129 ? A 12.718 -4.988 17.458 1.000 1 A ARG 68.799 1
ATOM 985 C CG . ARG 129 129 ? A 12.194 -3.588 17.593 1.000 1 A ARG 62.759 1
ATOM 986 C CD . ARG 129 129 ? A 11.130 -3.454 18.657 1.000 1 A ARG 57.026 1
ATOM 987 N NE . ARG 129 129 ? A 10.627 -2.082 18.790 1.000 1 A ARG 52.757 1
ATOM 988 C CZ . ARG 129 129 ? A 9.710 -1.728 19.683 1.000 1 A ARG 50.415 1
ATOM 989 N NH1 . ARG 129 129 ? A 9.212 -2.617 20.501 1.000 1 A ARG 42.662 1
ATOM 990 N NH2 . ARG 129 129 ? A 9.292 -0.474 19.753 1.000 1 A ARG 40.100 1
ATOM 991 N N . PRO 130 130 ? A 15.229 -3.352 15.828 1.000 1 A PRO 70.961 1
ATOM 992 C CA . PRO 130 130 ? A 16.353 -2.492 16.106 1.000 1 A PRO 71.354 1
ATOM 993 C C . PRO 130 130 ? A 16.121 -1.632 17.331 1.000 1 A PRO 71.258 1
ATOM 994 O O . PRO 130 130 ? A 14.995 -1.277 17.665 1.000 1 A PRO 68.104 1
ATOM 995 C CB . PRO 130 130 ? A 16.507 -1.651 14.834 1.000 1 A PRO 69.624 1
ATOM 996 C CG . PRO 130 130 ? A 15.128 -1.631 14.250 1.000 1 A PRO 68.780 1
ATOM 997 C CD . PRO 130 130 ? A 14.536 -2.970 14.596 1.000 1 A PRO 70.653 1
ATOM 998 N N . ALA 131 131 ? A 17.221 -1.274 17.977 1.000 1 A ALA 72.358 1
ATOM 999 C CA . ALA 131 131 ? A 17.106 -0.461 19.201 1.000 1 A ALA 71.438 1
ATOM 1000 C C . ALA 131 131 ? A 16.696 0.962 18.918 1.000 1 A ALA 71.859 1
ATOM 1001 O O . ALA 131 131 ? A 16.087 1.604 19.762 1.000 1 A ALA 68.685 1
ATOM 1002 C CB . ALA 131 131 ? A 18.438 -0.487 19.960 1.000 1 A ALA 69.794 1
ATOM 1003 N N . SER 132 132 ? A 17.034 1.464 17.750 1.000 1 A SER 75.353 1
ATOM 1004 C CA . SER 132 132 ? A 16.695 2.825 17.353 1.000 1 A SER 75.163 1
ATOM 1005 C C . SER 132 132 ? A 16.510 2.844 15.845 1.000 1 A SER 75.612 1
ATOM 1006 O O . SER 132 132 ? A 16.832 1.877 15.150 1.000 1 A SER 72.978 1
ATOM 1007 C CB . SER 132 132 ? A 17.764 3.827 17.813 1.000 1 A SER 73.070 1
ATOM 1008 O OG . SER 132 132 ? A 18.953 3.627 17.087 1.000 1 A SER 62.684 1
ATOM 1009 N N . LEU 133 133 ? A 16.025 3.963 15.358 1.000 1 A LEU 70.121 1
ATOM 1010 C CA . LEU 133 133 ? A 15.836 4.150 13.930 1.000 1 A LEU 70.912 1
ATOM 1011 C C . LEU 133 133 ? A 17.076 4.709 13.232 1.000 1 A LEU 71.216 1
ATOM 1012 O O . LEU 133 133 ? A 16.987 5.139 12.075 1.000 1 A LEU 68.822 1
ATOM 1013 C CB . LEU 133 133 ? A 14.644 5.068 13.671 1.000 1 A LEU 68.640 1
ATOM 1014 C CG . LEU 133 133 ? A 13.273 4.505 14.094 1.000 1 A LEU 67.101 1
ATOM 1015 C CD1 . LEU 133 133 ? A 12.982 3.214 13.348 1.000 1 A LEU 65.837 1
ATOM 1016 C CD2 . LEU 133 133 ? A 12.198 5.522 13.850 1.000 1 A LEU 66.593 1
ATOM 1017 N N . LEU 134 134 ? A 18.224 4.688 13.890 1.000 1 A LEU 71.415 1
ATOM 1018 C CA . LEU 134 134 ? A 19.465 5.091 13.264 1.000 1 A LEU 73.354 1
ATOM 1019 C C . LEU 134 134 ? A 19.855 4.067 12.201 1.000 1 A LEU 74.927 1
ATOM 1020 O O . LEU 134 134 ? A 19.520 2.884 12.303 1.000 1 A LEU 73.476 1
ATOM 1021 C CB . LEU 134 134 ? A 20.573 5.223 14.316 1.000 1 A LEU 71.696 1
ATOM 1022 C CG . LEU 134 134 ? A 20.399 6.332 15.366 1.000 1 A LEU 66.403 1
ATOM 1023 C CD1 . LEU 134 134 ? A 20.443 7.687 14.687 1.000 1 A LEU 64.437 1
ATOM 1024 C CD2 . LEU 134 134 ? A 21.479 6.256 16.429 1.000 1 A LEU 64.669 1
ATOM 1025 N N . PRO 135 135 ? A 20.550 4.486 11.159 1.000 1 A PRO 67.105 1
ATOM 1026 C CA . PRO 135 135 ? A 20.963 3.544 10.106 1.000 1 A PRO 68.929 1
ATOM 1027 C C . PRO 135 135 ? A 21.890 2.436 10.563 1.000 1 A PRO 70.626 1
ATOM 1028 O O . PRO 135 135 ? A 21.834 1.326 10.036 1.000 1 A PRO 68.360 1
ATOM 1029 C CB . PRO 135 135 ? A 21.643 4.434 9.065 1.000 1 A PRO 66.490 1
ATOM 1030 C CG . PRO 135 135 ? A 20.995 5.752 9.249 1.000 1 A PRO 65.414 1
ATOM 1031 C CD . PRO 135 135 ? A 20.784 5.883 10.728 1.000 1 A PRO 67.859 1
ATOM 1032 N N . ARG 136 136 ? A 22.726 2.740 11.568 1.000 1 A ARG 69.358 1
ATOM 1033 C CA . ARG 136 136 ? A 23.608 1.704 12.096 1.000 1 A ARG 70.892 1
ATOM 1034 C C . ARG 136 136 ? A 22.831 0.630 12.824 1.000 1 A ARG 72.580 1
ATOM 1035 O O . ARG 136 136 ? A 23.218 -0.557 12.803 1.000 1 A ARG 72.091 1
ATOM 1036 C CB . ARG 136 136 ? A 24.697 2.299 12.986 1.000 1 A ARG 69.069 1
ATOM 1037 C CG . ARG 136 136 ? A 24.203 3.022 14.239 1.000 1 A ARG 62.314 1
ATOM 1038 C CD . ARG 136 136 ? A 25.336 3.650 15.016 1.000 1 A ARG 56.560 1
ATOM 1039 N NE . ARG 136 136 ? A 24.879 4.358 16.192 1.000 1 A ARG 52.141 1
ATOM 1040 C CZ . ARG 136 136 ? A 25.670 5.038 16.987 1.000 1 A ARG 50.508 1
ATOM 1041 N NH1 . ARG 136 136 ? A 26.980 5.093 16.730 1.000 1 A ARG 42.847 1
ATOM 1042 N NH2 . ARG 136 136 ? A 25.190 5.660 18.038 1.000 1 A ARG 39.318 1
ATOM 1043 N N . ASP 137 137 ? A 21.772 1.001 13.508 1.000 1 A ASP 73.597 1
ATOM 1044 C CA . ASP 137 137 ? A 20.936 0.020 14.200 1.000 1 A ASP 73.598 1
ATOM 1045 C C . ASP 137 137 ? A 20.049 -0.726 13.209 1.000 1 A ASP 75.175 1
ATOM 1046 O O . ASP 137 137 ? A 19.754 -1.922 13.410 1.000 1 A ASP 74.973 1
ATOM 1047 C CB . ASP 137 137 ? A 20.078 0.695 15.262 1.000 1 A ASP 72.939 1
ATOM 1048 C CG . ASP 137 137 ? A 20.914 1.238 16.399 1.000 1 A ASP 69.255 1
ATOM 1049 O OD1 . ASP 137 137 ? A 21.962 0.648 16.715 1.000 1 A ASP 66.217 1
ATOM 1050 O OD2 . ASP 137 137 ? A 20.520 2.281 16.967 1.000 1 A ASP 68.133 1
ATOM 1051 N N . VAL 138 138 ? A 19.638 -0.067 12.132 1.000 1 A VAL 73.910 1
ATOM 1052 C CA . VAL 138 138 ? A 18.835 -0.732 11.087 1.000 1 A VAL 75.433 1
ATOM 1053 C C . VAL 138 138 ? A 19.694 -1.733 10.338 1.000 1 A VAL 75.703 1
ATOM 1054 O O . VAL 138 138 ? A 19.237 -2.844 10.040 1.000 1 A VAL 74.155 1
ATOM 1055 C CB . VAL 138 138 ? A 18.225 0.317 10.156 1.000 1 A VAL 73.756 1
ATOM 1056 C CG1 . VAL 138 138 ? A 17.261 1.196 10.942 1.000 1 A VAL 73.081 1
ATOM 1057 C CG2 . VAL 138 138 ? A 17.479 -0.355 9.032 1.000 1 A VAL 73.727 1
ATOM 1058 N N . GLN 139 139 ? A 20.927 -1.366 10.071 1.000 1 A GLN 74.050 1
ATOM 1059 C CA . GLN 139 139 ? A 21.844 -2.306 9.407 1.000 1 A GLN 74.047 1
ATOM 1060 C C . GLN 139 139 ? A 22.208 -3.488 10.315 1.000 1 A GLN 74.701 1
ATOM 1061 O O . GLN 139 139 ? A 22.426 -4.596 9.840 1.000 1 A GLN 74.359 1
ATOM 1062 C CB . GLN 139 139 ? A 23.100 -1.580 8.945 1.000 1 A GLN 72.050 1
ATOM 1063 C CG . GLN 139 139 ? A 22.888 -0.595 7.805 1.000 1 A GLN 67.650 1
ATOM 1064 C CD . GLN 139 139 ? A 24.146 0.188 7.483 1.000 1 A GLN 64.101 1
ATOM 1065 O OE1 . GLN 139 139 ? A 25.201 -0.034 8.076 1.000 1 A GLN 62.560 1
ATOM 1066 N NE2 . GLN 139 139 ? A 24.050 1.052 6.482 1.000 1 A GLN 58.634 1
ATOM 1067 N N . ALA 140 140 ? A 22.293 -3.230 11.601 1.000 1 A ALA 77.464 1
ATOM 1068 C CA . ALA 140 140 ? A 22.564 -4.312 12.538 1.000 1 A ALA 77.283 1
ATOM 1069 C C . ALA 140 140 ? A 21.380 -5.259 12.668 1.000 1 A ALA 77.855 1
ATOM 1070 O O . ALA 140 140 ? A 21.577 -6.488 12.744 1.000 1 A ALA 76.321 1
ATOM 1071 C CB . ALA 140 140 ? A 22.956 -3.742 13.906 1.000 1 A ALA 76.183 1
ATOM 1072 N N . ALA 141 141 ? A 20.182 -4.711 12.674 1.000 1 A ALA 75.797 1
ATOM 1073 C CA . ALA 141 141 ? A 19.003 -5.560 12.730 1.000 1 A ALA 76.464 1
ATOM 1074 C C . ALA 141 141 ? A 18.755 -6.255 11.406 1.000 1 A ALA 76.903 1
ATOM 1075 O O . ALA 141 141 ? A 18.255 -7.391 11.379 1.000 1 A ALA 75.373 1
ATOM 1076 C CB . ALA 141 141 ? A 17.781 -4.713 13.122 1.000 1 A ALA 75.749 1
ATOM 1077 N N . ALA 142 142 ? A 19.097 -5.605 10.308 1.000 1 A ALA 76.328 1
ATOM 1078 C CA . ALA 142 142 ? A 18.939 -6.235 9.004 1.000 1 A ALA 76.484 1
ATOM 1079 C C . ALA 142 142 ? A 19.946 -7.363 8.786 1.000 1 A ALA 76.348 1
ATOM 1080 O O . ALA 142 142 ? A 19.619 -8.391 8.169 1.000 1 A ALA 73.645 1
ATOM 1081 C CB . ALA 142 142 ? A 19.042 -5.188 7.914 1.000 1 A ALA 75.547 1
ATOM 1082 N N . ALA 143 143 ? A 21.162 -7.181 9.314 1.000 1 A ALA 75.414 1
ATOM 1083 C CA . ALA 143 143 ? A 22.140 -8.242 9.230 1.000 1 A ALA 74.425 1
ATOM 1084 C C . ALA 143 143 ? A 21.796 -9.391 10.148 1.000 1 A ALA 73.395 1
ATOM 1085 O O . ALA 143 143 ? A 22.061 -10.564 9.834 1.000 1 A ALA 70.445 1
ATOM 1086 C CB . ALA 143 143 ? A 23.539 -7.704 9.539 1.000 1 A ALA 72.689 1
ATOM 1087 N N . LYS 144 144 ? A 21.189 -9.080 11.272 1.000 1 A LYS 72.812 1
ATOM 1088 C CA . LYS 144 144 ? A 20.729 -10.122 12.171 1.000 1 A LYS 71.420 1
ATOM 1089 C C . LYS 144 144 ? A 19.576 -10.935 11.578 1.000 1 A LYS 70.712 1
ATOM 1090 O O . LYS 144 144 ? A 19.511 -12.145 11.718 1.000 1 A LYS 68.524 1
ATOM 1091 C CB . LYS 144 144 ? A 20.328 -9.535 13.527 1.000 1 A LYS 70.146 1
ATOM 1092 C CG . LYS 144 144 ? A 19.969 -10.541 14.581 1.000 1 A LYS 65.794 1
ATOM 1093 C CD . LYS 144 144 ? A 19.636 -9.851 15.896 1.000 1 A LYS 62.347 1
ATOM 1094 C CE . LYS 144 144 ? A 19.280 -10.856 16.986 1.000 1 A LYS 56.950 1
ATOM 1095 N NZ . LYS 144 144 ? A 19.005 -10.214 18.279 1.000 1 A LYS 49.548 1
ATOM 1096 N N . ALA 145 145 ? A 18.666 -10.210 10.901 1.000 1 A ALA 72.417 1
ATOM 1097 C CA . ALA 145 145 ? A 17.561 -10.902 10.259 1.000 1 A ALA 72.514 1
ATOM 1098 C C . ALA 145 145 ? A 18.023 -11.676 9.017 1.000 1 A ALA 71.191 1
ATOM 1099 O O . ALA 145 145 ? A 17.457 -12.708 8.673 1.000 1 A ALA 68.789 1
ATOM 1100 C CB . ALA 145 145 ? A 16.470 -9.912 9.881 1.000 1 A ALA 71.176 1
ATOM 1101 N N . ALA 146 146 ? A 19.056 -11.160 8.343 1.000 1 A ALA 72.702 1
ATOM 1102 C CA . ALA 146 146 ? A 19.602 -11.876 7.203 1.000 1 A ALA 71.899 1
ATOM 1103 C C . ALA 146 146 ? A 20.358 -13.127 7.617 1.000 1 A ALA 70.682 1
ATOM 1104 O O . ALA 146 146 ? A 20.427 -14.103 6.865 1.000 1 A ALA 66.640 1
ATOM 1105 C CB . ALA 146 146 ? A 20.494 -10.955 6.386 1.000 1 A ALA 69.591 1
ATOM 1106 N N . ALA 147 147 ? A 20.921 -13.105 8.830 1.000 1 A ALA 73.705 1
ATOM 1107 C CA . ALA 147 147 ? A 21.575 -14.300 9.355 1.000 1 A ALA 72.735 1
ATOM 1108 C C . ALA 147 147 ? A 20.597 -15.301 9.912 1.000 1 A ALA 71.395 1
ATOM 1109 O O . ALA 147 147 ? A 20.972 -16.438 10.220 1.000 1 A ALA 68.565 1
ATOM 1110 C CB . ALA 147 147 ? A 22.588 -13.902 10.422 1.000 1 A ALA 70.287 1
ATOM 1111 N N . MET 148 148 ? A 19.335 -14.928 10.047 1.000 1 A MET 67.336 1
ATOM 1112 C CA . MET 148 148 ? A 18.325 -15.825 10.565 1.000 1 A MET 67.281 1
ATOM 1113 C C . MET 148 148 ? A 17.670 -16.669 9.476 1.000 1 A MET 65.827 1
ATOM 1114 O O . MET 148 148 ? A 16.800 -17.484 9.794 1.000 1 A MET 63.275 1
ATOM 1115 C CB . MET 148 148 ? A 17.239 -15.058 11.326 1.000 1 A MET 63.923 1
ATOM 1116 C CG . MET 148 148 ? A 17.721 -14.422 12.624 1.000 1 A MET 60.920 1
ATOM 1117 S SD . MET 148 148 ? A 16.505 -13.332 13.380 1.000 1 A MET 61.554 1
ATOM 1118 C CE . MET 148 148 ? A 15.381 -14.561 14.055 1.000 1 A MET 53.822 1
ATOM 1119 N N . VAL 149 149 ? A 18.059 -16.473 8.228 1.000 1 A VAL 58.708 1
ATOM 1120 C CA . VAL 149 149 ? A 17.506 -17.330 7.173 1.000 1 A VAL 58.656 1
ATOM 1121 C C . VAL 149 149 ? A 18.116 -18.725 7.210 1.000 1 A VAL 57.981 1
ATOM 1122 O O . VAL 149 149 ? A 17.528 -19.685 6.713 1.000 1 A VAL 54.447 1
ATOM 1123 C CB . VAL 149 149 ? A 17.681 -16.705 5.780 1.000 1 A VAL 53.244 1
ATOM 1124 C CG1 . VAL 149 149 ? A 16.940 -15.403 5.694 1.000 1 A VAL 52.296 1
ATOM 1125 C CG2 . VAL 149 149 ? A 19.154 -16.516 5.438 1.000 1 A VAL 50.770 1
ATOM 1126 N N . LYS 150 150 ? A 19.301 -18.829 7.805 1.000 1 A LYS 50.340 1
ATOM 1127 C CA . LYS 150 150 ? A 19.914 -20.136 7.987 1.000 1 A LYS 52.287 1
ATOM 1128 C C . LYS 150 150 ? A 19.215 -20.957 9.071 1.000 1 A LYS 52.339 1
ATOM 1129 O O . LYS 150 150 ? A 19.279 -22.175 9.059 1.000 1 A LYS 49.545 1
ATOM 1130 C CB . LYS 150 150 ? A 21.394 -19.968 8.370 1.000 1 A LYS 47.447 1
ATOM 1131 C CG . LYS 150 150 ? A 22.245 -19.393 7.260 1.000 1 A LYS 45.441 1
ATOM 1132 C CD . LYS 150 150 ? A 23.697 -19.244 7.674 1.000 1 A LYS 42.260 1
ATOM 1133 C CE . LYS 150 150 ? A 24.558 -18.645 6.590 1.000 1 A LYS 36.687 1
ATOM 1134 N NZ . LYS 150 150 ? A 25.969 -18.493 7.000 1.000 1 A LYS 31.546 1
ATOM 1135 N N . PHE 151 151 ? A 18.533 -20.247 9.988 1.000 1 A PHE 44.603 1
ATOM 1136 C CA . PHE 151 151 ? A 17.782 -20.907 11.054 1.000 1 A PHE 44.619 1
ATOM 1137 C C . PHE 151 151 ? A 16.281 -20.866 10.786 1.000 1 A PHE 44.852 1
ATOM 1138 O O . PHE 151 151 ? A 15.502 -21.102 11.685 1.000 1 A PHE 43.497 1
ATOM 1139 C CB . PHE 151 151 ? A 18.091 -20.234 12.400 1.000 1 A PHE 41.520 1
ATOM 1140 C CG . PHE 151 151 ? A 19.539 -20.379 12.830 1.000 1 A PHE 40.864 1
ATOM 1141 C CD1 . PHE 151 151 ? A 19.955 -21.517 13.478 1.000 1 A PHE 39.110 1
ATOM 1142 C CD2 . PHE 151 151 ? A 20.452 -19.367 12.573 1.000 1 A PHE 38.770 1
ATOM 1143 C CE1 . PHE 151 151 ? A 21.279 -21.654 13.885 1.000 1 A PHE 36.391 1
ATOM 1144 C CE2 . PHE 151 151 ? A 21.755 -19.503 12.958 1.000 1 A PHE 36.265 1
ATOM 1145 C CZ . PHE 151 151 ? A 22.181 -20.628 13.629 1.000 1 A PHE 34.470 1
ATOM 1146 N N . ASP 152 152 ? A 15.897 -20.540 9.560 1.000 1 A ASP 41.502 1
ATOM 1147 C CA . ASP 152 152 ? A 14.469 -20.441 9.241 1.000 1 A ASP 41.478 1
ATOM 1148 C C . ASP 152 152 ? A 13.815 -21.804 9.106 1.000 1 A ASP 41.721 1
ATOM 1149 O O . ASP 152 152 ? A 12.691 -22.004 9.559 1.000 1 A ASP 39.540 1
ATOM 1150 C CB . ASP 152 152 ? A 14.269 -19.623 7.967 1.000 1 A ASP 37.938 1
ATOM 1151 C CG . ASP 152 152 ? A 12.809 -19.344 7.655 1.000 1 A ASP 37.762 1
ATOM 1152 O OD1 . ASP 152 152 ? A 12.251 -18.432 8.284 1.000 1 A ASP 34.913 1
ATOM 1153 O OD2 . ASP 152 152 ? A 12.227 -20.035 6.783 1.000 1 A ASP 34.374 1
ATOM 1154 N N . SER 153 153 ? A 14.514 -22.714 8.509 1.000 1 A SER 40.182 1
ATOM 1155 C CA . SER 153 153 ? A 13.958 -24.062 8.303 1.000 1 A SER 40.392 1
ATOM 1156 C C . SER 153 153 ? A 13.858 -24.882 9.596 1.000 1 A SER 40.337 1
ATOM 1157 O O . SER 153 153 ? A 12.844 -25.577 9.767 1.000 1 A SER 38.520 1
ATOM 1158 C CB . SER 153 153 ? A 14.715 -24.811 7.215 1.000 1 A SER 37.151 1
ATOM 1159 O OG . SER 153 153 ? A 16.120 -24.891 7.476 1.000 1 A SER 34.859 1
ATOM 1160 N N . PRO 154 154 ? A 14.825 -24.863 10.525 1.000 1 A PRO 39.455 1
ATOM 1161 C CA . PRO 154 154 ? A 14.581 -25.565 11.788 1.000 1 A PRO 40.546 1
ATOM 1162 C C . PRO 154 154 ? A 13.528 -24.916 12.673 1.000 1 A PRO 40.925 1
ATOM 1163 O O . PRO 154 154 ? A 12.752 -25.603 13.318 1.000 1 A PRO 39.524 1
ATOM 1164 C CB . PRO 154 154 ? A 15.943 -25.572 12.486 1.000 1 A PRO 37.429 1
ATOM 1165 C CG . PRO 154 154 ? A 16.924 -25.365 11.394 1.000 1 A PRO 38.472 1
ATOM 1166 C CD . PRO 154 154 ? A 16.250 -24.481 10.429 1.000 1 A PRO 39.311 1
ATOM 1167 N N . SER 155 155 ? A 13.474 -23.555 12.654 1.000 1 A SER 38.169 1
ATOM 1168 C CA . SER 155 155 ? A 12.491 -22.854 13.472 1.000 1 A SER 39.481 1
ATOM 1169 C C . SER 155 155 ? A 11.121 -22.911 12.820 1.000 1 A SER 39.963 1
ATOM 1170 O O . SER 155 155 ? A 10.117 -22.958 13.539 1.000 1 A SER 37.830 1
ATOM 1171 C CB . SER 155 155 ? A 12.918 -21.409 13.678 1.000 1 A SER 36.126 1
ATOM 1172 O OG . SER 155 155 ? A 14.114 -21.340 14.432 1.000 1 A SER 35.006 1
ATOM 1173 N N . SER 156 156 ? A 11.058 -22.905 11.532 1.000 1 A SER 38.877 1
ATOM 1174 C CA . SER 156 156 ? A 9.776 -23.017 10.834 1.000 1 A SER 40.891 1
ATOM 1175 C C . SER 156 156 ? A 9.207 -24.421 10.960 1.000 1 A SER 41.178 1
ATOM 1176 O O . SER 156 156 ? A 8.001 -24.591 11.082 1.000 1 A SER 39.426 1
ATOM 1177 C CB . SER 156 156 ? A 9.924 -22.646 9.372 1.000 1 A SER 37.392 1
ATOM 1178 O OG . SER 156 156 ? A 8.678 -22.768 8.710 1.000 1 A SER 36.414 1
ATOM 1179 N N . SER 157 157 ? A 10.081 -25.417 10.932 1.000 1 A SER 39.385 1
ATOM 1180 C CA . SER 157 157 ? A 9.652 -26.780 11.140 1.000 1 A SER 40.971 1
ATOM 1181 C C . SER 157 157 ? A 9.293 -27.039 12.589 1.000 1 A SER 41.265 1
ATOM 1182 O O . SER 157 157 ? A 8.445 -27.881 12.886 1.000 1 A SER 39.422 1
ATOM 1183 C CB . SER 157 157 ? A 10.712 -27.775 10.662 1.000 1 A SER 37.556 1
ATOM 1184 O OG . SER 157 157 ? A 11.909 -27.637 11.409 1.000 1 A SER 37.019 1
ATOM 1185 N N . SER 158 158 ? A 9.955 -26.286 13.489 1.000 1 A SER 39.729 1
ATOM 1186 C CA . SER 158 158 ? A 9.639 -26.423 14.911 1.000 1 A SER 41.405 1
ATOM 1187 C C . SER 158 158 ? A 8.338 -25.744 15.261 1.000 1 A SER 41.543 1
ATOM 1188 O O . SER 158 158 ? A 7.533 -26.276 16.025 1.000 1 A SER 39.766 1
ATOM 1189 C CB . SER 158 158 ? A 10.781 -25.896 15.760 1.000 1 A SER 38.101 1
ATOM 1190 O OG . SER 158 158 ? A 10.964 -24.503 15.581 1.000 1 A SER 36.969 1
ATOM 1191 N N . SER 159 159 ? A 8.131 -24.544 14.719 1.000 1 A SER 39.457 1
ATOM 1192 C CA . SER 159 159 ? A 6.901 -23.802 15.029 1.000 1 A SER 41.566 1
ATOM 1193 C C . SER 159 159 ? A 5.681 -24.396 14.340 1.000 1 A SER 41.586 1
ATOM 1194 O O . SER 159 159 ? A 4.585 -24.319 14.868 1.000 1 A SER 39.892 1
ATOM 1195 C CB . SER 159 159 ? A 7.065 -22.323 14.646 1.000 1 A SER 38.388 1
ATOM 1196 O OG . SER 159 159 ? A 7.294 -22.197 13.259 1.000 1 A SER 37.122 1
ATOM 1197 N N . SER 160 160 ? A 5.885 -24.991 13.191 1.000 1 A SER 39.652 1
ATOM 1198 C CA . SER 160 160 ? A 4.781 -25.642 12.507 1.000 1 A SER 41.592 1
ATOM 1199 C C . SER 160 160 ? A 4.394 -26.960 13.157 1.000 1 A SER 41.845 1
ATOM 1200 O O . SER 160 160 ? A 3.262 -27.418 12.987 1.000 1 A SER 40.115 1
ATOM 1201 C CB . SER 160 160 ? A 5.130 -25.854 11.034 1.000 1 A SER 38.443 1
ATOM 1202 O OG . SER 160 160 ? A 6.229 -26.750 10.893 1.000 1 A SER 37.405 1
ATOM 1203 N N . SER 161 161 ? A 5.292 -27.549 13.903 1.000 1 A SER 39.046 1
ATOM 1204 C CA . SER 161 161 ? A 5.068 -28.827 14.560 1.000 1 A SER 40.142 1
ATOM 1205 C C . SER 161 161 ? A 4.882 -28.701 16.069 1.000 1 A SER 40.178 1
ATOM 1206 O O . SER 161 161 ? A 4.732 -29.731 16.740 1.000 1 A SER 38.669 1
ATOM 1207 C CB . SER 161 161 ? A 6.208 -29.801 14.271 1.000 1 A SER 37.079 1
ATOM 1208 O OG . SER 161 161 ? A 7.435 -29.338 14.842 1.000 1 A SER 36.572 1
ATOM 1209 N N . SER 162 162 ? A 4.902 -27.454 16.601 1.000 1 A SER 40.901 1
ATOM 1210 C CA . SER 162 162 ? A 4.844 -27.276 18.048 1.000 1 A SER 42.661 1
ATOM 1211 C C . SER 162 162 ? A 3.545 -26.641 18.508 1.000 1 A SER 42.990 1
ATOM 1212 O O . SER 162 162 ? A 3.011 -27.005 19.554 1.000 1 A SER 41.604 1
ATOM 1213 C CB . SER 162 162 ? A 6.043 -26.458 18.511 1.000 1 A SER 39.822 1
ATOM 1214 O OG . SER 162 162 ? A 5.970 -25.121 18.052 1.000 1 A SER 38.301 1
ATOM 1215 N N . VAL 163 163 ? A 3.039 -25.685 17.745 1.000 1 A VAL 38.533 1
ATOM 1216 C CA . VAL 163 163 ? A 1.872 -24.932 18.189 1.000 1 A VAL 39.920 1
ATOM 1217 C C . VAL 163 163 ? A 0.614 -25.598 17.659 1.000 1 A VAL 40.188 1
ATOM 1218 O O . VAL 163 163 ? A 0.574 -26.137 16.546 1.000 1 A VAL 38.787 1
ATOM 1219 C CB . VAL 163 163 ? A 1.981 -23.447 17.752 1.000 1 A VAL 37.483 1
ATOM 1220 C CG1 . VAL 163 163 ? A 2.007 -23.331 16.237 1.000 1 A VAL 37.049 1
ATOM 1221 C CG2 . VAL 163 163 ? A 0.880 -22.608 18.375 1.000 1 A VAL 36.072 1
ATOM 1222 N N . SER 164 164 ? A -0.419 -25.603 18.480 1.000 1 A SER 38.629 1
ATOM 1223 C CA . SER 164 164 ? A -1.699 -26.196 18.124 1.000 1 A SER 40.874 1
ATOM 1224 C C . SER 164 164 ? A -2.826 -25.299 18.628 1.000 1 A SER 41.087 1
ATOM 1225 O O . SER 164 164 ? A -3.289 -25.429 19.764 1.000 1 A SER 39.817 1
ATOM 1226 C CB . SER 164 164 ? A -1.826 -27.609 18.708 1.000 1 A SER 38.263 1
ATOM 1227 O OG . SER 164 164 ? A -3.070 -28.202 18.381 1.000 1 A SER 36.454 1
ATOM 1228 N N . VAL 165 165 ? A -3.264 -24.372 17.781 1.000 1 A VAL 36.039 1
ATOM 1229 C CA . VAL 165 165 ? A -4.284 -23.398 18.162 1.000 1 A VAL 38.660 1
ATOM 1230 C C . VAL 165 165 ? A -5.472 -23.537 17.230 1.000 1 A VAL 38.920 1
ATOM 1231 O O . VAL 165 165 ? A -5.341 -23.481 16.010 1.000 1 A VAL 37.521 1
ATOM 1232 C CB . VAL 165 165 ? A -3.723 -21.962 18.116 1.000 1 A VAL 36.314 1
ATOM 1233 C CG1 . VAL 165 165 ? A -2.543 -21.806 19.053 1.000 1 A VAL 35.746 1
ATOM 1234 C CG2 . VAL 165 165 ? A -4.803 -20.942 18.477 1.000 1 A VAL 35.000 1
ATOM 1235 N N . PHE 166 166 ? A -6.639 -23.720 17.823 1.000 1 A PHE 38.877 1
ATOM 1236 C CA . PHE 166 166 ? A -7.865 -23.828 17.067 1.000 1 A PHE 39.856 1
ATOM 1237 C C . PHE 166 166 ? A -8.752 -22.638 17.333 1.000 1 A PHE 39.972 1
ATOM 1238 O O . PHE 166 166 ? A -8.483 -21.793 18.194 1.000 1 A PHE 38.723 1
ATOM 1239 C CB . PHE 166 166 ? A -8.589 -25.132 17.422 1.000 1 A PHE 37.857 1
ATOM 1240 C CG . PHE 166 166 ? A -9.075 -25.206 18.870 1.000 1 A PHE 37.719 1
ATOM 1241 C CD1 . PHE 166 166 ? A -10.348 -24.813 19.209 1.000 1 A PHE 35.856 1
ATOM 1242 C CD2 . PHE 166 166 ? A -8.230 -25.693 19.869 1.000 1 A PHE 35.008 1
ATOM 1243 C CE1 . PHE 166 166 ? A -10.789 -24.884 20.510 1.000 1 A PHE 33.098 1
ATOM 1244 C CE2 . PHE 166 166 ? A -8.690 -25.735 21.160 1.000 1 A PHE 31.600 1
ATOM 1245 C CZ . PHE 166 166 ? A -9.944 -25.318 21.493 1.000 1 A PHE 29.734 1
ATOM 1246 N N . THR 167 167 ? A -9.859 -22.537 16.624 1.000 1 A THR 36.771 1
ATOM 1247 C CA . THR 167 167 ? A -10.842 -21.475 16.789 1.000 1 A THR 38.989 1
ATOM 1248 C C . THR 167 167 ? A -12.183 -22.101 17.158 1.000 1 A THR 39.621 1
ATOM 1249 O O . THR 167 167 ? A -12.750 -22.871 16.385 1.000 1 A THR 37.819 1
ATOM 1250 C CB . THR 167 167 ? A -10.979 -20.622 15.515 1.000 1 A THR 35.689 1
ATOM 1251 O OG1 . THR 167 167 ? A -9.724 -20.024 15.190 1.000 1 A THR 35.136 1
ATOM 1252 C CG2 . THR 167 167 ? A -11.988 -19.506 15.732 1.000 1 A THR 34.543 1
ATOM 1253 N N . ASN 168 168 ? A -12.662 -21.761 18.351 1.000 1 A ASN 39.418 1
ATOM 1254 C CA . ASN 168 168 ? A -13.902 -22.366 18.837 1.000 1 A ASN 39.437 1
ATOM 1255 C C . ASN 168 168 ? A -15.110 -21.463 18.616 1.000 1 A ASN 39.568 1
ATOM 1256 O O . ASN 168 168 ? A -16.252 -21.970 18.570 1.000 1 A ASN 38.452 1
ATOM 1257 C CB . ASN 168 168 ? A -13.766 -22.742 20.315 1.000 1 A ASN 37.303 1
ATOM 1258 C CG . ASN 168 168 ? A -13.363 -21.576 21.203 1.000 1 A ASN 36.733 1
ATOM 1259 O OD1 . ASN 168 168 ? A -13.280 -20.427 20.770 1.000 1 A ASN 32.942 1
ATOM 1260 N ND2 . ASN 168 168 ? A -13.099 -21.858 22.465 1.000 1 A ASN 33.778 1
ATOM 1261 N N . SER 169 169 ? A -14.923 -20.174 18.485 1.000 1 A SER 45.665 1
ATOM 1262 C CA . SER 169 169 ? A -16.030 -19.228 18.334 1.000 1 A SER 46.965 1
ATOM 1263 C C . SER 169 169 ? A -15.657 -18.148 17.341 1.000 1 A SER 47.625 1
ATOM 1264 O O . SER 169 169 ? A -14.536 -18.083 16.839 1.000 1 A SER 46.490 1
ATOM 1265 C CB . SER 169 169 ? A -16.395 -18.603 19.695 1.000 1 A SER 44.043 1
ATOM 1266 O OG . SER 169 169 ? A -16.943 -19.558 20.581 1.000 1 A SER 42.082 1
ATOM 1267 N N . ASP 170 170 ? A -16.630 -17.290 17.082 1.000 1 A ASP 40.319 1
ATOM 1268 C CA . ASP 170 170 ? A -16.394 -16.204 16.124 1.000 1 A ASP 40.266 1
ATOM 1269 C C . ASP 170 170 ? A -15.625 -15.060 16.743 1.000 1 A ASP 40.363 1
ATOM 1270 O O . ASP 170 170 ? A -14.932 -14.330 16.042 1.000 1 A ASP 39.383 1
ATOM 1271 C CB . ASP 170 170 ? A -17.728 -15.707 15.571 1.000 1 A ASP 38.567 1
ATOM 1272 C CG . ASP 170 170 ? A -18.453 -16.751 14.748 1.000 1 A ASP 37.803 1
ATOM 1273 O OD1 . ASP 170 170 ? A -17.780 -17.618 14.146 1.000 1 A ASP 32.298 1
ATOM 1274 O OD2 . ASP 170 170 ? A -19.707 -16.707 14.709 1.000 1 A ASP 31.736 1
ATOM 1275 N N . GLU 171 171 ? A -15.751 -14.862 18.043 1.000 1 A GLU 44.243 1
ATOM 1276 C CA . GLU 171 171 ? A -15.026 -13.763 18.708 1.000 1 A GLU 46.089 1
ATOM 1277 C C . GLU 171 171 ? A -13.558 -14.149 18.860 1.000 1 A GLU 46.370 1
ATOM 1278 O O . GLU 171 171 ? A -13.187 -15.303 19.030 1.000 1 A GLU 44.613 1
ATOM 1279 C CB . GLU 171 171 ? A -15.635 -13.467 20.084 1.000 1 A GLU 44.229 1
ATOM 1280 C CG . GLU 171 171 ? A -17.052 -12.933 20.031 1.000 1 A GLU 43.014 1
ATOM 1281 C CD . GLU 171 171 ? A -17.120 -11.547 19.370 1.000 1 A GLU 40.809 1
ATOM 1282 O OE1 . GLU 171 171 ? A -16.174 -10.746 19.570 1.000 1 A GLU 37.364 1
ATOM 1283 O OE2 . GLU 171 171 ? A -18.101 -11.278 18.653 1.000 1 A GLU 34.697 1
ATOM 1284 N N . LEU 172 172 ? A -12.727 -13.105 18.821 1.000 1 A LEU 42.095 1
ATOM 1285 C CA . LEU 172 172 ? A -11.296 -13.304 18.983 1.000 1 A LEU 43.182 1
ATOM 1286 C C . LEU 172 172 ? A -10.934 -13.594 20.445 1.000 1 A LEU 43.779 1
ATOM 1287 O O . LEU 172 172 ? A -9.991 -14.340 20.713 1.000 1 A LEU 42.053 1
ATOM 1288 C CB . LEU 172 172 ? A -10.532 -12.091 18.482 1.000 1 A LEU 41.177 1
ATOM 1289 C CG . LEU 172 172 ? A -9.013 -12.178 18.416 1.000 1 A LEU 38.855 1
ATOM 1290 C CD1 . LEU 172 172 ? A -8.539 -13.289 17.497 1.000 1 A LEU 36.981 1
ATOM 1291 C CD2 . LEU 172 172 ? A -8.400 -10.841 18.011 1.000 1 A LEU 36.257 1
ATOM 1292 N N . SER 173 173 ? A -11.691 -13.020 21.361 1.000 1 A SER 52.502 1
ATOM 1293 C CA . SER 173 173 ? A -11.426 -13.268 22.776 1.000 1 A SER 53.705 1
ATOM 1294 C C . SER 173 173 ? A -11.919 -14.633 23.237 1.000 1 A SER 54.054 1
ATOM 1295 O O . SER 173 173 ? A -11.505 -15.100 24.309 1.000 1 A SER 53.149 1
ATOM 1296 C CB . SER 173 173 ? A -12.068 -12.174 23.639 1.000 1 A SER 51.573 1
ATOM 1297 O OG . SER 173 173 ? A -13.486 -12.203 23.534 1.000 1 A SER 50.128 1
ATOM 1298 N N . GLN 174 174 ? A -12.781 -15.258 22.473 1.000 1 A GLN 47.669 1
ATOM 1299 C CA . GLN 174 174 ? A -13.303 -16.575 22.831 1.000 1 A GLN 48.653 1
ATOM 1300 C C . GLN 174 174 ? A -12.501 -17.733 22.243 1.000 1 A GLN 48.968 1
ATOM 1301 O O . GLN 174 174 ? A -12.869 -18.883 22.427 1.000 1 A GLN 48.450 1
ATOM 1302 C CB . GLN 174 174 ? A -14.765 -16.678 22.387 1.000 1 A GLN 47.411 1
ATOM 1303 C CG . GLN 174 174 ? A -15.692 -15.722 23.092 1.000 1 A GLN 45.653 1
ATOM 1304 C CD . GLN 174 174 ? A -17.123 -15.858 22.633 1.000 1 A GLN 42.726 1
ATOM 1305 O OE1 . GLN 174 174 ? A -17.415 -16.635 21.706 1.000 1 A GLN 40.640 1
ATOM 1306 N NE2 . GLN 174 174 ? A -18.016 -15.143 23.273 1.000 1 A GLN 37.349 1
ATOM 1307 N N . ILE 175 175 ? A -11.434 -17.395 21.532 1.000 1 A ILE 47.934 1
ATOM 1308 C CA . ILE 175 175 ? A -10.568 -18.414 20.961 1.000 1 A ILE 48.085 1
ATOM 1309 C C . ILE 175 175 ? A -9.737 -19.022 22.082 1.000 1 A ILE 48.518 1
ATOM 1310 O O . ILE 175 175 ? A -9.072 -18.318 22.849 1.000 1 A ILE 47.693 1
ATOM 1311 C CB . ILE 175 175 ? A -9.650 -17.825 19.872 1.000 1 A ILE 45.382 1
ATOM 1312 C CG1 . ILE 175 175 ? A -10.485 -17.389 18.672 1.000 1 A ILE 46.167 1
ATOM 1313 C CG2 . ILE 175 175 ? A -8.609 -18.841 19.427 1.000 1 A ILE 43.815 1
ATOM 1314 C CD1 . ILE 175 175 ? A -9.702 -16.623 17.641 1.000 1 A ILE 42.702 1
ATOM 1315 N N . VAL 176 176 ? A -9.778 -20.337 22.185 1.000 1 A VAL 45.987 1
ATOM 1316 C CA . VAL 176 176 ? A -9.019 -21.089 23.179 1.000 1 A VAL 48.797 1
ATOM 1317 C C . VAL 176 176 ? A -8.062 -22.018 22.463 1.000 1 A VAL 48.941 1
ATOM 1318 O O . VAL 176 176 ? A -8.482 -22.875 21.682 1.000 1 A VAL 47.863 1
ATOM 1319 C CB . VAL 176 176 ? A -9.934 -21.863 24.146 1.000 1 A VAL 46.291 1
ATOM 1320 C CG1 . VAL 176 176 ? A -10.813 -20.887 24.906 1.000 1 A VAL 46.106 1
ATOM 1321 C CG2 . VAL 176 176 ? A -9.111 -22.682 25.114 1.000 1 A VAL 44.883 1
ATOM 1322 N N . GLU 177 177 ? A -6.787 -21.854 22.736 1.000 1 A GLU 46.784 1
ATOM 1323 C CA . GLU 177 177 ? A -5.772 -22.716 22.150 1.000 1 A GLU 48.576 1
ATOM 1324 C C . GLU 177 177 ? A -5.374 -23.799 23.128 1.000 1 A GLU 48.196 1
ATOM 1325 O O . GLU 177 177 ? A -5.655 -23.722 24.333 1.000 1 A GLU 46.966 1
ATOM 1326 C CB . GLU 177 177 ? A -4.557 -21.884 21.701 1.000 1 A GLU 46.243 1
ATOM 1327 C CG . GLU 177 177 ? A -3.699 -21.310 22.822 1.000 1 A GLU 43.864 1
ATOM 1328 C CD . GLU 177 177 ? A -4.239 -19.985 23.353 1.000 1 A GLU 40.879 1
ATOM 1329 O OE1 . GLU 177 177 ? A -5.356 -19.578 22.967 1.000 1 A GLU 38.495 1
ATOM 1330 O OE2 . GLU 177 177 ? A -3.516 -19.348 24.171 1.000 1 A GLU 35.849 1
ATOM 1331 N N . LEU 178 178 ? A -4.700 -24.800 22.613 1.000 1 A LEU 47.489 1
ATOM 1332 C CA . LEU 178 178 ? A -4.244 -25.923 23.436 1.000 1 A LEU 49.654 1
ATOM 1333 C C . LEU 178 178 ? A -2.819 -26.284 23.069 1.000 1 A LEU 49.395 1
ATOM 1334 O O . LEU 178 178 ? A -2.452 -26.259 21.899 1.000 1 A LEU 49.172 1
ATOM 1335 C CB . LEU 178 178 ? A -5.149 -27.145 23.257 1.000 1 A LEU 47.485 1
ATOM 1336 C CG . LEU 178 178 ? A -6.549 -27.072 23.842 1.000 1 A LEU 45.467 1
ATOM 1337 C CD1 . LEU 178 178 ? A -6.505 -26.881 25.346 1.000 1 A LEU 43.398 1
ATOM 1338 C CD2 . LEU 178 178 ? A -7.351 -28.301 23.486 1.000 1 A LEU 42.692 1
ATOM 1339 N N . PRO 179 179 ? A -1.983 -26.565 24.034 1.000 1 A PRO 42.442 1
ATOM 1340 C CA . PRO 179 179 ? A -0.609 -26.975 23.722 1.000 1 A PRO 44.029 1
ATOM 1341 C C . PRO 179 179 ? A -0.556 -28.373 23.137 1.000 1 A PRO 44.450 1
ATOM 1342 O O . PRO 179 179 ? A -1.429 -29.209 23.373 1.000 1 A PRO 44.499 1
ATOM 1343 C CB . PRO 179 179 ? A 0.113 -26.904 25.071 1.000 1 A PRO 41.860 1
ATOM 1344 C CG . PRO 179 179 ? A -0.974 -27.123 26.076 1.000 1 A PRO 42.209 1
ATOM 1345 C CD . PRO 179 179 ? A -2.202 -26.487 25.481 1.000 1 A PRO 43.149 1
ATOM 1346 N N . SER 180 180 ? A 0.469 -28.606 22.370 1.000 1 A SER 42.314 1
ATOM 1347 C CA . SER 180 180 ? A 0.658 -29.913 21.775 1.000 1 A SER 42.453 1
ATOM 1348 C C . SER 180 180 ? A 1.215 -30.894 22.816 1.000 1 A SER 42.121 1
ATOM 1349 O O . SER 180 180 ? A 1.789 -30.521 23.834 1.000 1 A SER 40.999 1
ATOM 1350 C CB . SER 180 180 ? A 1.580 -29.837 20.555 1.000 1 A SER 40.775 1
ATOM 1351 O OG . SER 180 180 ? A 2.889 -29.415 20.955 1.000 1 A SER 38.611 1
ATOM 1352 N N . LEU 181 181 ? A 1.078 -32.154 22.520 1.000 1 A LEU 43.091 1
ATOM 1353 C CA . LEU 181 181 ? A 1.516 -33.220 23.439 1.000 1 A LEU 44.225 1
ATOM 1354 C C . LEU 181 181 ? A 2.092 -34.365 22.633 1.000 1 A LEU 43.923 1
ATOM 1355 O O . LEU 181 181 ? A 1.441 -34.901 21.737 1.000 1 A LEU 42.434 1
ATOM 1356 C CB . LEU 181 181 ? A 0.347 -33.683 24.303 1.000 1 A LEU 41.998 1
ATOM 1357 C CG . LEU 181 181 ? A 0.672 -34.718 25.400 1.000 1 A LEU 40.462 1
ATOM 1358 C CD1 . LEU 181 181 ? A 1.651 -34.140 26.412 1.000 1 A LEU 38.034 1
ATOM 1359 C CD2 . LEU 181 181 ? A -0.595 -35.157 26.090 1.000 1 A LEU 36.833 1
ATOM 1360 N N . GLY 182 182 ? A 3.302 -34.692 22.932 1.000 1 A GLY 40.819 1
ATOM 1361 C CA . GLY 182 182 ? A 3.998 -35.754 22.237 1.000 1 A GLY 41.225 1
ATOM 1362 C C . GLY 182 182 ? A 5.038 -35.288 21.251 1.000 1 A GLY 42.718 1
ATOM 1363 O O . GLY 182 182 ? A 5.774 -36.114 20.701 1.000 1 A GLY 41.427 1
ATOM 1364 N N . THR 183 183 ? A 5.091 -33.948 20.996 1.000 1 A THR 43.762 1
ATOM 1365 C CA . THR 183 183 ? A 6.079 -33.384 20.088 1.000 1 A THR 45.237 1
ATOM 1366 C C . THR 183 183 ? A 7.335 -32.956 20.851 1.000 1 A THR 45.512 1
ATOM 1367 O O . THR 183 183 ? A 7.340 -32.850 22.066 1.000 1 A THR 43.428 1
ATOM 1368 C CB . THR 183 183 ? A 5.496 -32.195 19.321 1.000 1 A THR 42.196 1
ATOM 1369 O OG1 . THR 183 183 ? A 5.088 -31.193 20.240 1.000 1 A THR 40.644 1
ATOM 1370 C CG2 . THR 183 183 ? A 4.265 -32.669 18.510 1.000 1 A THR 40.152 1
ATOM 1371 N N . ASN 184 184 ? A 8.403 -32.724 20.113 1.000 1 A ASN 38.765 1
ATOM 1372 C CA . ASN 184 184 ? A 9.660 -32.351 20.740 1.000 1 A ASN 38.078 1
ATOM 1373 C C . ASN 184 184 ? A 9.668 -30.890 21.196 1.000 1 A ASN 38.090 1
ATOM 1374 O O . ASN 184 184 ? A 10.236 -30.584 22.236 1.000 1 A ASN 36.326 1
ATOM 1375 C CB . ASN 184 184 ? A 10.827 -32.580 19.790 1.000 1 A ASN 36.162 1
ATOM 1376 C CG . ASN 184 184 ? A 11.047 -34.050 19.486 1.000 1 A ASN 35.353 1
ATOM 1377 O OD1 . ASN 184 184 ? A 11.081 -34.891 20.379 1.000 1 A ASN 32.258 1
ATOM 1378 N ND2 . ASN 184 184 ? A 11.215 -34.367 18.201 1.000 1 A ASN 34.203 1
ATOM 1379 N N . TYR 185 185 ? A 9.038 -30.006 20.424 1.000 1 A TYR 36.624 1
ATOM 1380 C CA . TYR 185 185 ? A 9.052 -28.575 20.708 1.000 1 A TYR 39.742 1
ATOM 1381 C C . TYR 185 185 ? A 7.779 -28.220 21.459 1.000 1 A TYR 39.949 1
ATOM 1382 O O . TYR 185 185 ? A 6.831 -27.667 20.909 1.000 1 A TYR 37.970 1
ATOM 1383 C CB . TYR 185 185 ? A 9.191 -27.775 19.404 1.000 1 A TYR 36.243 1
ATOM 1384 C CG . TYR 185 185 ? A 10.500 -28.037 18.691 1.000 1 A TYR 35.296 1
ATOM 1385 C CD1 . TYR 185 185 ? A 11.640 -27.352 19.040 1.000 1 A TYR 34.505 1
ATOM 1386 C CD2 . TYR 185 185 ? A 10.561 -28.982 17.654 1.000 1 A TYR 33.573 1
ATOM 1387 C CE1 . TYR 185 185 ? A 12.834 -27.582 18.370 1.000 1 A TYR 29.818 1
ATOM 1388 C CE2 . TYR 185 185 ? A 11.768 -29.225 17.005 1.000 1 A TYR 30.018 1
ATOM 1389 C CZ . TYR 185 185 ? A 12.889 -28.517 17.350 1.000 1 A TYR 27.767 1
ATOM 1390 O OH . TYR 185 185 ? A 14.086 -28.747 16.711 1.000 1 A TYR 31.206 1
ATOM 1391 N N . ASP 186 186 ? A 7.778 -28.539 22.747 1.000 1 A ASP 38.690 1
ATOM 1392 C CA . ASP 186 186 ? A 6.643 -28.219 23.607 1.000 1 A ASP 40.103 1
ATOM 1393 C C . ASP 186 186 ? A 6.793 -26.873 24.274 1.000 1 A ASP 40.109 1
ATOM 1394 O O . ASP 186 186 ? A 5.801 -26.197 24.517 1.000 1 A ASP 37.815 1
ATOM 1395 C CB . ASP 186 186 ? A 6.451 -29.305 24.675 1.000 1 A ASP 37.261 1
ATOM 1396 C CG . ASP 186 186 ? A 6.050 -30.651 24.102 1.000 1 A ASP 36.545 1
ATOM 1397 O OD1 . ASP 186 186 ? A 5.340 -30.656 23.082 1.000 1 A ASP 32.390 1
ATOM 1398 O OD2 . ASP 186 186 ? A 6.428 -31.681 24.706 1.000 1 A ASP 31.125 1
ATOM 1399 N N . GLU 187 187 ? A 8.015 -26.466 24.558 1.000 1 A GLU 37.870 1
ATOM 1400 C CA . GLU 187 187 ? A 8.260 -25.167 25.190 1.000 1 A GLU 38.328 1
ATOM 1401 C C . GLU 187 187 ? A 7.968 -24.022 24.238 1.000 1 A GLU 38.507 1
ATOM 1402 O O . GLU 187 187 ? A 7.462 -22.966 24.643 1.000 1 A GLU 36.544 1
ATOM 1403 C CB . GLU 187 187 ? A 9.700 -25.093 25.683 1.000 1 A GLU 36.182 1
ATOM 1404 C CG . GLU 187 187 ? A 10.021 -26.094 26.806 1.000 1 A GLU 36.758 1
ATOM 1405 C CD . GLU 187 187 ? A 11.466 -26.032 27.246 1.000 1 A GLU 35.795 1
ATOM 1406 O OE1 . GLU 187 187 ? A 12.253 -25.296 26.629 1.000 1 A GLU 32.864 1
ATOM 1407 O OE2 . GLU 187 187 ? A 11.827 -26.717 28.238 1.000 1 A GLU 31.682 1
ATOM 1408 N N . SER 188 188 ? A 8.265 -24.206 22.957 1.000 1 A SER 39.705 1
ATOM 1409 C CA . SER 188 188 ? A 7.917 -23.213 21.943 1.000 1 A SER 41.163 1
ATOM 1410 C C . SER 188 188 ? A 6.422 -23.147 21.718 1.000 1 A SER 41.442 1
ATOM 1411 O O . SER 188 188 ? A 5.891 -22.080 21.395 1.000 1 A SER 39.930 1
ATOM 1412 C CB . SER 188 188 ? A 8.634 -23.559 20.646 1.000 1 A SER 38.129 1
ATOM 1413 O OG . SER 188 188 ? A 10.044 -23.472 20.778 1.000 1 A SER 37.379 1
ATOM 1414 N N . THR 189 189 ? A 5.738 -24.250 21.880 1.000 1 A THR 38.602 1
ATOM 1415 C CA . THR 189 189 ? A 4.288 -24.293 21.769 1.000 1 A THR 38.427 1
ATOM 1416 C C . THR 189 189 ? A 3.625 -23.525 22.893 1.000 1 A THR 38.856 1
ATOM 1417 O O . THR 189 189 ? A 2.698 -22.734 22.650 1.000 1 A THR 37.482 1
ATOM 1418 C CB . THR 189 189 ? A 3.798 -25.742 21.712 1.000 1 A THR 36.169 1
ATOM 1419 O OG1 . THR 189 189 ? A 4.414 -26.432 20.638 1.000 1 A THR 34.867 1
ATOM 1420 C CG2 . THR 189 189 ? A 2.287 -25.766 21.512 1.000 1 A THR 34.230 1
ATOM 1421 N N . GLU 190 190 ? A 4.106 -23.697 24.082 1.000 1 A GLU 38.485 1
ATOM 1422 C CA . GLU 190 190 ? A 3.580 -22.974 25.244 1.000 1 A GLU 40.213 1
ATOM 1423 C C . GLU 190 190 ? A 3.911 -21.493 25.166 1.000 1 A GLU 40.306 1
ATOM 1424 O O . GLU 190 190 ? A 3.099 -20.639 25.554 1.000 1 A GLU 38.600 1
ATOM 1425 C CB . GLU 190 190 ? A 4.142 -23.550 26.538 1.000 1 A GLU 38.181 1
ATOM 1426 C CG . GLU 190 190 ? A 3.650 -24.942 26.856 1.000 1 A GLU 37.845 1
ATOM 1427 C CD . GLU 190 190 ? A 4.251 -25.470 28.153 1.000 1 A GLU 35.980 1
ATOM 1428 O OE1 . GLU 190 190 ? A 5.061 -24.757 28.760 1.000 1 A GLU 34.198 1
ATOM 1429 O OE2 . GLU 190 190 ? A 3.907 -26.604 28.559 1.000 1 A GLU 33.260 1
ATOM 1430 N N . LEU 191 191 ? A 5.078 -21.155 24.641 1.000 1 A LEU 38.627 1
ATOM 1431 C CA . LEU 191 191 ? A 5.462 -19.754 24.482 1.000 1 A LEU 40.976 1
ATOM 1432 C C . LEU 191 191 ? A 4.649 -19.070 23.394 1.000 1 A LEU 41.109 1
ATOM 1433 O O . LEU 191 191 ? A 4.225 -17.935 23.553 1.000 1 A LEU 39.852 1
ATOM 1434 C CB . LEU 191 191 ? A 6.963 -19.656 24.183 1.000 1 A LEU 38.197 1
ATOM 1435 C CG . LEU 191 191 ? A 7.551 -18.258 24.012 1.000 1 A LEU 37.489 1
ATOM 1436 C CD1 . LEU 191 191 ? A 7.361 -17.468 25.309 1.000 1 A LEU 36.994 1
ATOM 1437 C CD2 . LEU 191 191 ? A 9.024 -18.336 23.644 1.000 1 A LEU 35.749 1
ATOM 1438 N N . ASN 192 192 ? A 4.388 -19.787 22.313 1.000 1 A ASN 37.307 1
ATOM 1439 C CA . ASN 192 192 ? A 3.590 -19.259 21.239 1.000 1 A ASN 37.861 1
ATOM 1440 C C . ASN 192 192 ? A 2.119 -19.180 21.655 1.000 1 A ASN 38.171 1
ATOM 1441 O O . ASN 192 192 ? A 1.407 -18.246 21.256 1.000 1 A ASN 36.871 1
ATOM 1442 C CB . ASN 192 192 ? A 3.755 -20.133 19.986 1.000 1 A ASN 35.884 1
ATOM 1443 C CG . ASN 192 192 ? A 3.246 -19.467 18.724 1.000 1 A ASN 35.779 1
ATOM 1444 O OD1 . ASN 192 192 ? A 2.826 -18.312 18.756 1.000 1 A ASN 32.884 1
ATOM 1445 N ND2 . ASN 192 192 ? A 3.278 -20.177 17.605 1.000 1 A ASN 34.357 1
ATOM 1446 N N . SER 193 193 ? A 1.676 -20.104 22.444 1.000 1 A SER 40.323 1
ATOM 1447 C CA . SER 193 193 ? A 0.312 -20.069 22.946 1.000 1 A SER 41.853 1
ATOM 1448 C C . SER 193 193 ? A 0.119 -18.938 23.950 1.000 1 A SER 41.986 1
ATOM 1449 O O . SER 193 193 ? A -0.955 -18.350 24.020 1.000 1 A SER 40.629 1
ATOM 1450 C CB . SER 193 193 ? A -0.066 -21.408 23.573 1.000 1 A SER 38.719 1
ATOM 1451 O OG . SER 193 193 ? A 0.713 -21.653 24.733 1.000 1 A SER 37.021 1
ATOM 1452 N N . SER 194 194 ? A 1.161 -18.625 24.712 1.000 1 A SER 40.569 1
ATOM 1453 C CA . SER 194 194 ? A 1.104 -17.493 25.630 1.000 1 A SER 41.576 1
ATOM 1454 C C . SER 194 194 ? A 1.071 -16.176 24.880 1.000 1 A SER 42.268 1
ATOM 1455 O O . SER 194 194 ? A 0.420 -15.221 25.310 1.000 1 A SER 41.064 1
ATOM 1456 C CB . SER 194 194 ? A 2.301 -17.508 26.569 1.000 1 A SER 39.029 1
ATOM 1457 O OG . SER 194 194 ? A 2.266 -18.656 27.424 1.000 1 A SER 37.010 1
ATOM 1458 N N . GLU 195 195 ? A 1.751 -16.110 23.744 1.000 1 A GLU 37.120 1
ATOM 1459 C CA . GLU 195 195 ? A 1.701 -14.940 22.891 1.000 1 A GLU 38.257 1
ATOM 1460 C C . GLU 195 195 ? A 0.326 -14.776 22.251 1.000 1 A GLU 38.487 1
ATOM 1461 O O . GLU 195 195 ? A -0.177 -13.643 22.138 1.000 1 A GLU 36.889 1
ATOM 1462 C CB . GLU 195 195 ? A 2.777 -15.010 21.811 1.000 1 A GLU 36.664 1
ATOM 1463 C CG . GLU 195 195 ? A 4.180 -14.880 22.325 1.000 1 A GLU 35.581 1
ATOM 1464 C CD . GLU 195 195 ? A 5.239 -15.006 21.230 1.000 1 A GLU 33.739 1
ATOM 1465 O OE1 . GLU 195 195 ? A 4.855 -15.262 20.077 1.000 1 A GLU 32.252 1
ATOM 1466 O OE2 . GLU 195 195 ? A 6.432 -14.880 21.532 1.000 1 A GLU 31.638 1
ATOM 1467 N N . PHE 196 196 ? A -0.280 -15.877 21.881 1.000 1 A PHE 38.105 1
ATOM 1468 C CA . PHE 196 196 ? A -1.600 -15.846 21.296 1.000 1 A PHE 39.233 1
ATOM 1469 C C . PHE 196 196 ? A -2.665 -15.432 22.318 1.000 1 A PHE 39.256 1
ATOM 1470 O O . PHE 196 196 ? A -3.648 -14.778 21.976 1.000 1 A PHE 38.633 1
ATOM 1471 C CB . PHE 196 196 ? A -1.930 -17.197 20.674 1.000 1 A PHE 37.528 1
ATOM 1472 C CG . PHE 196 196 ? A -3.230 -17.240 19.915 1.000 1 A PHE 36.856 1
ATOM 1473 C CD1 . PHE 196 196 ? A -3.322 -16.598 18.683 1.000 1 A PHE 36.183 1
ATOM 1474 C CD2 . PHE 196 196 ? A -4.356 -17.852 20.435 1.000 1 A PHE 35.632 1
ATOM 1475 C CE1 . PHE 196 196 ? A -4.519 -16.630 17.981 1.000 1 A PHE 32.761 1
ATOM 1476 C CE2 . PHE 196 196 ? A -5.537 -17.883 19.715 1.000 1 A PHE 31.940 1
ATOM 1477 C CZ . PHE 196 196 ? A -5.615 -17.270 18.493 1.000 1 A PHE 30.714 1
ATOM 1478 N N . VAL 197 197 ? A -2.460 -15.830 23.576 1.000 1 A VAL 39.803 1
ATOM 1479 C CA . VAL 197 197 ? A -3.371 -15.452 24.652 1.000 1 A VAL 42.380 1
ATOM 1480 C C . VAL 197 197 ? A -3.271 -13.983 24.954 1.000 1 A VAL 42.508 1
ATOM 1481 O O . VAL 197 197 ? A -4.271 -13.297 25.172 1.000 1 A VAL 41.612 1
ATOM 1482 C CB . VAL 197 197 ? A -3.117 -16.321 25.897 1.000 1 A VAL 40.240 1
ATOM 1483 C CG1 . VAL 197 197 ? A -3.548 -17.729 25.626 1.000 1 A VAL 39.121 1
ATOM 1484 C CG2 . VAL 197 197 ? A -3.812 -15.787 27.125 1.000 1 A VAL 38.543 1
ATOM 1485 N N . TYR 198 198 ? A -2.057 -13.429 24.941 1.000 1 A TYR 37.660 1
ATOM 1486 C CA . TYR 198 198 ? A -1.833 -12.016 25.178 1.000 1 A TYR 38.846 1
ATOM 1487 C C . TYR 198 198 ? A -2.426 -11.160 24.045 1.000 1 A TYR 39.134 1
ATOM 1488 O O . TYR 198 198 ? A -3.002 -10.118 24.288 1.000 1 A TYR 37.771 1
ATOM 1489 C CB . TYR 198 198 ? A -0.345 -11.721 25.380 1.000 1 A TYR 36.433 1
ATOM 1490 C CG . TYR 198 198 ? A -0.043 -10.275 25.711 1.000 1 A TYR 35.139 1
ATOM 1491 C CD1 . TYR 198 198 ? A -0.339 -9.752 26.960 1.000 1 A TYR 33.844 1
ATOM 1492 C CD2 . TYR 198 198 ? A 0.526 -9.430 24.774 1.000 1 A TYR 32.798 1
ATOM 1493 C CE1 . TYR 198 198 ? A -0.067 -8.448 27.271 1.000 1 A TYR 28.314 1
ATOM 1494 C CE2 . TYR 198 198 ? A 0.808 -8.110 25.072 1.000 1 A TYR 28.345 1
ATOM 1495 C CZ . TYR 198 198 ? A 0.498 -7.624 26.318 1.000 1 A TYR 25.515 1
ATOM 1496 O OH . TYR 198 198 ? A 0.783 -6.331 26.637 1.000 1 A TYR 28.517 1
ATOM 1497 N N . VAL 199 199 ? A -2.263 -11.644 22.854 1.000 1 A VAL 41.238 1
ATOM 1498 C CA . VAL 199 199 ? A -2.878 -10.951 21.694 1.000 1 A VAL 41.865 1
ATOM 1499 C C . VAL 199 199 ? A -4.397 -11.076 21.725 1.000 1 A VAL 42.609 1
ATOM 1500 O O . VAL 199 199 ? A -5.114 -10.144 21.374 1.000 1 A VAL 40.657 1
ATOM 1501 C CB . VAL 199 199 ? A -2.306 -11.511 20.387 1.000 1 A VAL 38.936 1
ATOM 1502 C CG1 . VAL 199 199 ? A -0.830 -11.174 20.292 1.000 1 A VAL 37.898 1
ATOM 1503 C CG2 . VAL 199 199 ? A -3.035 -10.950 19.177 1.000 1 A VAL 36.980 1
ATOM 1504 N N . ASP 200 200 ? A -4.886 -12.206 22.203 1.000 1 A ASP 40.849 1
ATOM 1505 C CA . ASP 200 200 ? A -6.334 -12.396 22.344 1.000 1 A ASP 41.381 1
ATOM 1506 C C . ASP 200 200 ? A -6.910 -11.549 23.454 1.000 1 A ASP 41.186 1
ATOM 1507 O O . ASP 200 200 ? A -8.063 -11.132 23.376 1.000 1 A ASP 40.021 1
ATOM 1508 C CB . ASP 200 200 ? A -6.620 -13.877 22.580 1.000 1 A ASP 39.309 1
ATOM 1509 C CG . ASP 200 200 ? A -8.085 -14.226 22.346 1.000 1 A ASP 38.794 1
ATOM 1510 O OD1 . ASP 200 200 ? A -8.838 -13.359 21.858 1.000 1 A ASP 35.050 1
ATOM 1511 O OD2 . ASP 200 200 ? A -8.472 -15.383 22.668 1.000 1 A ASP 35.187 1
ATOM 1512 N N . SER 201 201 ? A -6.117 -11.260 24.473 1.000 1 A SER 45.428 1
ATOM 1513 C CA . SER 201 201 ? A -6.572 -10.382 25.550 1.000 1 A SER 47.252 1
ATOM 1514 C C . SER 201 201 ? A -6.643 -8.939 25.102 1.000 1 A SER 47.353 1
ATOM 1515 O O . SER 201 201 ? A -7.542 -8.194 25.529 1.000 1 A SER 46.216 1
ATOM 1516 C CB . SER 201 201 ? A -5.664 -10.507 26.760 1.000 1 A SER 44.579 1
ATOM 1517 O OG . SER 201 201 ? A -5.748 -11.811 27.331 1.000 1 A SER 42.184 1
ATOM 1518 N N . VAL 202 202 ? A -5.715 -8.515 24.239 1.000 1 A VAL 43.157 1
ATOM 1519 C CA . VAL 202 202 ? A -5.737 -7.155 23.703 1.000 1 A VAL 45.996 1
ATOM 1520 C C . VAL 202 202 ? A -6.871 -6.998 22.702 1.000 1 A VAL 46.545 1
ATOM 1521 O O . VAL 202 202 ? A -7.470 -5.896 22.633 1.000 1 A VAL 44.991 1
ATOM 1522 C CB . VAL 202 202 ? A -4.367 -6.818 23.089 1.000 1 A VAL 42.864 1
ATOM 1523 C CG1 . VAL 202 202 ? A -3.271 -7.012 24.098 1.000 1 A VAL 42.551 1
ATOM 1524 C CG2 . VAL 202 202 ? A -4.339 -5.403 22.581 1.000 1 A VAL 41.703 1
ATOM 1525 N N . ASP 203 203 ? A -7.197 -8.022 21.989 1.000 1 A ASP 47.559 1
ATOM 1526 C CA . ASP 203 203 ? A -8.237 -8.046 20.929 1.000 1 A ASP 48.603 1
ATOM 1527 C C . ASP 203 203 ? A -7.922 -7.050 19.824 1.000 1 A ASP 48.495 1
ATOM 1528 O O . ASP 203 203 ? A -8.799 -6.389 19.296 1.000 1 A ASP 46.785 1
ATOM 1529 C CB . ASP 203 203 ? A -9.635 -7.789 21.534 1.000 1 A ASP 45.868 1
ATOM 1530 C CG . ASP 203 203 ? A -10.121 -8.972 22.365 1.000 1 A ASP 43.766 1
ATOM 1531 O OD1 . ASP 203 203 ? A -9.739 -10.122 22.060 1.000 1 A ASP 38.422 1
ATOM 1532 O OD2 . ASP 203 203 ? A -10.882 -8.727 23.316 1.000 1 A ASP 39.971 1
ATOM 1533 N N . GLU 204 204 ? A -6.649 -6.972 19.474 1.000 1 A GLU 40.142 1
ATOM 1534 C CA . GLU 204 204 ? A -6.221 -6.055 18.408 1.000 1 A GLU 40.339 1
ATOM 1535 C C . GLU 204 204 ? A -4.959 -6.606 17.744 1.000 1 A GLU 40.401 1
ATOM 1536 O O . GLU 204 204 ? A -4.137 -7.263 18.384 1.000 1 A GLU 38.618 1
ATOM 1537 C CB . GLU 204 204 ? A -5.949 -4.660 18.968 1.000 1 A GLU 38.184 1
ATOM 1538 C CG . GLU 204 204 ? A -5.696 -3.595 17.926 1.000 1 A GLU 37.441 1
ATOM 1539 C CD . GLU 204 204 ? A -5.494 -2.207 18.506 1.000 1 A GLU 35.747 1
ATOM 1540 O OE1 . GLU 204 204 ? A -5.503 -2.100 19.753 1.000 1 A GLU 34.913 1
ATOM 1541 O OE2 . GLU 204 204 ? A -5.328 -1.241 17.725 1.000 1 A GLU 33.791 1
ATOM 1542 N N . TRP 205 205 ? A -4.818 -6.344 16.449 1.000 1 A TRP 43.853 1
ATOM 1543 C CA . TRP 205 205 ? A -3.666 -6.771 15.684 1.000 1 A TRP 46.190 1
ATOM 1544 C C . TRP 205 205 ? A -2.569 -5.747 15.820 1.000 1 A TRP 46.712 1
ATOM 1545 O O . TRP 205 205 ? A -2.732 -4.596 15.449 1.000 1 A TRP 45.173 1
ATOM 1546 C CB . TRP 205 205 ? A -4.041 -6.978 14.219 1.000 1 A TRP 43.937 1
ATOM 1547 C CG . TRP 205 205 ? A -5.035 -8.052 13.999 1.000 1 A TRP 44.653 1
ATOM 1548 C CD1 . TRP 205 205 ? A -6.376 -7.873 13.864 1.000 1 A TRP 41.831 1
ATOM 1549 C CD2 . TRP 205 205 ? A -4.791 -9.464 13.904 1.000 1 A TRP 43.524 1
ATOM 1550 N NE1 . TRP 205 205 ? A -6.962 -9.104 13.674 1.000 1 A TRP 37.733 1
ATOM 1551 C CE2 . TRP 205 205 ? A -6.031 -10.092 13.701 1.000 1 A TRP 41.221 1
ATOM 1552 C CE3 . TRP 205 205 ? A -3.643 -10.246 13.964 1.000 1 A TRP 37.428 1
ATOM 1553 C CZ2 . TRP 205 205 ? A -6.155 -11.473 13.562 1.000 1 A TRP 35.712 1
ATOM 1554 C CZ3 . TRP 205 205 ? A -3.761 -11.598 13.858 1.000 1 A TRP 36.420 1
ATOM 1555 C CH2 . TRP 205 205 ? A -5.000 -12.215 13.664 1.000 1 A TRP 34.646 1
ATOM 1556 N N . MET 206 206 ? A -1.408 -6.167 16.319 1.000 1 A MET 45.170 1
ATOM 1557 C CA . MET 206 206 ? A -0.258 -5.309 16.477 1.000 1 A MET 45.873 1
ATOM 1558 C C . MET 206 206 ? A 0.996 -6.138 16.452 1.000 1 A MET 45.906 1
ATOM 1559 O O . MET 206 206 ? A 0.957 -7.363 16.696 1.000 1 A MET 44.870 1
ATOM 1560 C CB . MET 206 206 ? A -0.332 -4.490 17.766 1.000 1 A MET 43.607 1
ATOM 1561 C CG . MET 206 206 ? A -0.409 -5.290 19.068 1.000 1 A MET 41.712 1
ATOM 1562 S SD . MET 206 206 ? A -0.680 -4.202 20.478 1.000 1 A MET 37.398 1
ATOM 1563 C CE . MET 206 206 ? A -0.828 -5.410 21.792 1.000 1 A MET 33.950 1
ATOM 1564 N N . TYR 207 207 ? A 2.108 -5.492 16.242 1.000 1 A TYR 41.571 1
ATOM 1565 C CA . TYR 207 207 ? A 3.379 -6.198 16.135 1.000 1 A TYR 44.924 1
ATOM 1566 C C . TYR 207 207 ? A 4.241 -6.071 17.404 1.000 1 A TYR 45.183 1
ATOM 1567 O O . TYR 207 207 ? A 5.255 -6.769 17.524 1.000 1 A TYR 44.862 1
ATOM 1568 C CB . TYR 207 207 ? A 4.196 -5.682 14.946 1.000 1 A TYR 42.802 1
ATOM 1569 C CG . TYR 207 207 ? A 3.536 -6.011 13.594 1.000 1 A TYR 41.095 1
ATOM 1570 C CD1 . TYR 207 207 ? A 2.770 -5.064 12.946 1.000 1 A TYR 38.573 1
ATOM 1571 C CD2 . TYR 207 207 ? A 3.725 -7.261 13.013 1.000 1 A TYR 38.060 1
ATOM 1572 C CE1 . TYR 207 207 ? A 2.191 -5.337 11.740 1.000 1 A TYR 33.489 1
ATOM 1573 C CE2 . TYR 207 207 ? A 3.131 -7.518 11.765 1.000 1 A TYR 32.882 1
ATOM 1574 C CZ . TYR 207 207 ? A 2.350 -6.571 11.160 1.000 1 A TYR 32.027 1
ATOM 1575 O OH . TYR 207 207 ? A 1.772 -6.820 9.934 1.000 1 A TYR 33.424 1
ATOM 1576 N N . THR 208 208 ? A 3.859 -5.219 18.329 1.000 1 A THR 40.635 1
ATOM 1577 C CA . THR 208 208 ? A 4.673 -5.006 19.527 1.000 1 A THR 42.455 1
ATOM 1578 C C . THR 208 208 ? A 4.649 -6.193 20.517 1.000 1 A THR 42.615 1
ATOM 1579 O O . THR 208 208 ? A 5.681 -6.430 21.135 1.000 1 A THR 41.579 1
ATOM 1580 C CB . THR 208 208 ? A 4.251 -3.725 20.220 1.000 1 A THR 40.199 1
ATOM 1581 O OG1 . THR 208 208 ? A 2.855 -3.748 20.524 1.000 1 A THR 36.814 1
ATOM 1582 C CG2 . THR 208 208 ? A 4.517 -2.544 19.321 1.000 1 A THR 37.261 1
ATOM 1583 N N . PRO 209 209 ? A 3.575 -6.926 20.717 1.000 1 A PRO 41.243 1
ATOM 1584 C CA . PRO 209 209 ? A 3.681 -8.114 21.557 1.000 1 A PRO 43.287 1
ATOM 1585 C C . PRO 209 209 ? A 4.611 -9.194 21.027 1.000 1 A PRO 43.519 1
ATOM 1586 O O . PRO 209 209 ? A 5.366 -9.744 21.823 1.000 1 A PRO 42.607 1
ATOM 1587 C CB . PRO 209 209 ? A 2.269 -8.614 21.698 1.000 1 A PRO 40.859 1
ATOM 1588 C CG . PRO 209 209 ? A 1.445 -7.417 21.569 1.000 1 A PRO 41.398 1
ATOM 1589 C CD . PRO 209 209 ? A 2.134 -6.585 20.538 1.000 1 A PRO 41.791 1
ATOM 1590 N N . PRO 210 210 ? A 4.624 -9.579 19.776 1.000 1 A PRO 39.928 1
ATOM 1591 C CA . PRO 210 210 ? A 5.624 -10.578 19.337 1.000 1 A PRO 40.661 1
ATOM 1592 C C . PRO 210 210 ? A 7.044 -10.029 19.325 1.000 1 A PRO 41.255 1
ATOM 1593 O O . PRO 210 210 ? A 7.968 -10.780 19.565 1.000 1 A PRO 40.767 1
ATOM 1594 C CB . PRO 210 210 ? A 5.152 -10.956 17.933 1.000 1 A PRO 38.719 1
ATOM 1595 C CG . PRO 210 210 ? A 3.744 -10.586 17.879 1.000 1 A PRO 39.224 1
ATOM 1596 C CD . PRO 210 210 ? A 3.594 -9.375 18.719 1.000 1 A PRO 40.246 1
ATOM 1597 N N . TRP 211 211 ? A 7.179 -8.715 19.010 1.000 1 A TRP 43.318 1
ATOM 1598 C CA . TRP 211 211 ? A 8.543 -8.178 18.972 1.000 1 A TRP 44.350 1
ATOM 1599 C C . TRP 211 211 ? A 9.112 -7.962 20.375 1.000 1 A TRP 44.760 1
ATOM 1600 O O . TRP 211 211 ? A 10.316 -8.083 20.568 1.000 1 A TRP 42.812 1
ATOM 1601 C CB . TRP 211 211 ? A 8.579 -6.888 18.152 1.000 1 A TRP 42.223 1
ATOM 1602 C CG . TRP 211 211 ? A 8.613 -7.097 16.691 1.000 1 A TRP 42.700 1
ATOM 1603 C CD1 . TRP 211 211 ? A 8.145 -8.173 15.987 1.000 1 A TRP 39.478 1
ATOM 1604 C CD2 . TRP 211 211 ? A 9.116 -6.200 15.707 1.000 1 A TRP 41.378 1
ATOM 1605 N NE1 . TRP 211 211 ? A 8.368 -8.021 14.632 1.000 1 A TRP 37.370 1
ATOM 1606 C CE2 . TRP 211 211 ? A 8.973 -6.788 14.440 1.000 1 A TRP 40.103 1
ATOM 1607 C CE3 . TRP 211 211 ? A 9.725 -4.941 15.785 1.000 1 A TRP 37.541 1
ATOM 1608 C CZ2 . TRP 211 211 ? A 9.381 -6.162 13.297 1.000 1 A TRP 35.573 1
ATOM 1609 C CZ3 . TRP 211 211 ? A 10.103 -4.326 14.621 1.000 1 A TRP 35.539 1
ATOM 1610 C CH2 . TRP 211 211 ? A 9.956 -4.933 13.370 1.000 1 A TRP 34.475 1
ATOM 1611 N N . LEU 212 212 ? A 8.258 -7.647 21.323 1.000 1 A LEU 40.134 1
ATOM 1612 C CA . LEU 212 212 ? A 8.709 -7.535 22.707 1.000 1 A LEU 41.937 1
ATOM 1613 C C . LEU 212 212 ? A 9.083 -8.900 23.268 1.000 1 A LEU 41.757 1
ATOM 1614 O O . LEU 212 212 ? A 10.017 -9.015 24.044 1.000 1 A LEU 40.511 1
ATOM 1615 C CB . LEU 212 212 ? A 7.666 -6.882 23.598 1.000 1 A LEU 39.632 1
ATOM 1616 C CG . LEU 212 212 ? A 7.400 -5.399 23.393 1.000 1 A LEU 38.625 1
ATOM 1617 C CD1 . LEU 212 212 ? A 8.645 -4.591 23.682 1.000 1 A LEU 37.624 1
ATOM 1618 C CD2 . LEU 212 212 ? A 6.257 -4.939 24.264 1.000 1 A LEU 37.112 1
ATOM 1619 N N . ASP 213 213 ? A 8.378 -9.930 22.843 1.000 1 A ASP 40.224 1
ATOM 1620 C CA . ASP 213 213 ? A 8.756 -11.289 23.229 1.000 1 A ASP 40.726 1
ATOM 1621 C C . ASP 213 213 ? A 10.049 -11.733 22.562 1.000 1 A ASP 40.504 1
ATOM 1622 O O . ASP 213 213 ? A 10.813 -12.501 23.144 1.000 1 A ASP 39.368 1
ATOM 1623 C CB . ASP 213 213 ? A 7.618 -12.260 22.903 1.000 1 A ASP 38.428 1
ATOM 1624 C CG . ASP 213 213 ? A 7.872 -13.635 23.472 1.000 1 A ASP 37.631 1
ATOM 1625 O OD1 . ASP 213 213 ? A 7.715 -13.808 24.702 1.000 1 A ASP 35.197 1
ATOM 1626 O OD2 . ASP 213 213 ? A 8.223 -14.539 22.687 1.000 1 A ASP 35.515 1
ATOM 1627 N N . PHE 214 214 ? A 10.268 -11.224 21.372 1.000 1 A PHE 35.697 1
ATOM 1628 C CA . PHE 214 214 ? A 11.550 -11.469 20.728 1.000 1 A PHE 36.794 1
ATOM 1629 C C . PHE 214 214 ? A 12.686 -10.731 21.406 1.000 1 A PHE 36.837 1
ATOM 1630 O O . PHE 214 214 ? A 13.807 -11.229 21.483 1.000 1 A PHE 35.524 1
ATOM 1631 C CB . PHE 214 214 ? A 11.460 -11.073 19.238 1.000 1 A PHE 34.412 1
ATOM 1632 C CG . PHE 214 214 ? A 12.733 -11.303 18.471 1.000 1 A PHE 33.496 1
ATOM 1633 C CD1 . PHE 214 214 ? A 13.105 -12.578 18.080 1.000 1 A PHE 32.152 1
ATOM 1634 C CD2 . PHE 214 214 ? A 13.547 -10.223 18.136 1.000 1 A PHE 31.663 1
ATOM 1635 C CE1 . PHE 214 214 ? A 14.270 -12.777 17.363 1.000 1 A PHE 29.042 1
ATOM 1636 C CE2 . PHE 214 214 ? A 14.711 -10.423 17.440 1.000 1 A PHE 27.646 1
ATOM 1637 C CZ . PHE 214 214 ? A 15.070 -11.703 17.050 1.000 1 A PHE 26.830 1
ATOM 1638 N N . ALA 215 215 ? A 12.391 -9.520 21.887 1.000 1 A ALA 40.334 1
ATOM 1639 C CA . ALA 215 215 ? A 13.391 -8.792 22.668 1.000 1 A ALA 41.295 1
ATOM 1640 C C . ALA 215 215 ? A 13.642 -9.439 24.026 1.000 1 A ALA 42.052 1
ATOM 1641 O O . ALA 215 215 ? A 14.738 -9.376 24.560 1.000 1 A ALA 40.639 1
ATOM 1642 C CB . ALA 215 215 ? A 12.947 -7.340 22.861 1.000 1 A ALA 38.570 1
ATOM 1643 N N . ASP 216 216 ? A 12.629 -10.096 24.561 1.000 1 A ASP 38.142 1
ATOM 1644 C CA . ASP 216 216 ? A 12.842 -10.853 25.793 1.000 1 A ASP 38.843 1
ATOM 1645 C C . ASP 216 216 ? A 13.659 -12.120 25.572 1.000 1 A ASP 38.693 1
ATOM 1646 O O . ASP 216 216 ? A 14.332 -12.575 26.477 1.000 1 A ASP 37.182 1
ATOM 1647 C CB . ASP 216 216 ? A 11.471 -11.227 26.426 1.000 1 A ASP 36.402 1
ATOM 1648 C CG . ASP 216 216 ? A 10.737 -10.017 26.952 1.000 1 A ASP 36.122 1
ATOM 1649 O OD1 . ASP 216 216 ? A 11.409 -9.051 27.372 1.000 1 A ASP 32.402 1
ATOM 1650 O OD2 . ASP 216 216 ? A 9.494 -10.036 26.984 1.000 1 A ASP 32.504 1
ATOM 1651 N N . ASP 217 217 ? A 13.575 -12.674 24.372 1.000 1 A ASP 38.856 1
ATOM 1652 C CA . ASP 217 217 ? A 14.384 -13.843 24.066 1.000 1 A ASP 37.767 1
ATOM 1653 C C . ASP 217 217 ? A 15.866 -13.483 23.959 1.000 1 A ASP 37.845 1
ATOM 1654 O O . ASP 217 217 ? A 16.734 -14.232 24.465 1.000 1 A ASP 36.268 1
ATOM 1655 C CB . ASP 217 217 ? A 13.899 -14.506 22.777 1.000 1 A ASP 35.714 1
ATOM 1656 C CG . ASP 217 217 ? A 12.539 -15.161 22.949 1.000 1 A ASP 35.562 1
ATOM 1657 O OD1 . ASP 217 217 ? A 12.221 -15.628 24.062 1.000 1 A ASP 32.988 1
ATOM 1658 O OD2 . ASP 217 217 ? A 11.787 -15.214 21.944 1.000 1 A ASP 32.905 1
ATOM 1659 N N . GLY 218 218 ? A 16.153 -12.372 23.321 1.000 1 A GLY 38.187 1
ATOM 1660 C CA . GLY 218 218 ? A 17.533 -11.889 23.227 1.000 1 A GLY 36.652 1
ATOM 1661 C C . GLY 218 218 ? A 18.340 -12.698 22.211 1.000 1 A GLY 38.014 1
ATOM 1662 O O . GLY 218 218 ? A 18.068 -12.659 20.998 1.000 1 A GLY 36.842 1
ATOM 1663 N N . GLY 219 219 ? A 19.315 -13.414 22.706 1.000 1 A GLY 44.027 1
ATOM 1664 C CA . GLY 219 219 ? A 20.142 -14.234 21.854 1.000 1 A GLY 41.638 1
ATOM 1665 C C . GLY 219 219 ? A 19.491 -15.494 21.326 1.000 1 A GLY 43.374 1
ATOM 1666 O O . GLY 219 219 ? A 20.054 -16.149 20.439 1.000 1 A GLY 42.029 1
ATOM 1667 N N . GLY 220 220 ? A 18.315 -15.821 21.847 1.000 1 A GLY 38.552 1
ATOM 1668 C CA . GLY 220 220 ? A 17.570 -16.953 21.354 1.000 1 A GLY 36.876 1
ATOM 1669 C C . GLY 220 220 ? A 16.752 -16.707 20.113 1.000 1 A GLY 38.361 1
ATOM 1670 O O . GLY 220 220 ? A 15.972 -17.552 19.705 1.000 1 A GLY 36.820 1
ATOM 1671 N N . GLY 221 221 ? A 16.949 -15.523 19.512 1.000 1 A GLY 40.052 1
ATOM 1672 C CA . GLY 221 221 ? A 16.250 -15.202 18.289 1.000 1 A GLY 38.285 1
ATOM 1673 C C . GLY 221 221 ? A 16.667 -16.021 17.076 1.000 1 A GLY 40.367 1
ATOM 1674 O O . GLY 221 221 ? A 15.863 -16.167 16.161 1.000 1 A GLY 39.213 1
ATOM 1675 N N . TYR 222 222 ? A 17.850 -16.564 17.101 1.000 1 A TYR 45.114 1
ATOM 1676 C CA . TYR 222 222 ? A 18.328 -17.439 16.056 1.000 1 A TYR 44.436 1
ATOM 1677 C C . TYR 222 222 ? A 17.623 -18.795 16.068 1.000 1 A TYR 43.885 1
ATOM 1678 O O . TYR 222 222 ? A 17.478 -19.447 15.062 1.000 1 A TYR 42.454 1
ATOM 1679 C CB . TYR 222 222 ? A 19.840 -17.634 16.150 1.000 1 A TYR 43.542 1
ATOM 1680 C CG . TYR 222 222 ? A 20.661 -16.367 15.953 1.000 1 A TYR 42.828 1
ATOM 1681 C CD1 . TYR 222 222 ? A 20.942 -15.908 14.661 1.000 1 A TYR 40.503 1
ATOM 1682 C CD2 . TYR 222 222 ? A 21.122 -15.625 17.031 1.000 1 A TYR 39.240 1
ATOM 1683 C CE1 . TYR 222 222 ? A 21.672 -14.738 14.482 1.000 1 A TYR 36.644 1
ATOM 1684 C CE2 . TYR 222 222 ? A 21.831 -14.471 16.858 1.000 1 A TYR 32.988 1
ATOM 1685 C CZ . TYR 222 222 ? A 22.107 -14.029 15.572 1.000 1 A TYR 36.001 1
ATOM 1686 O OH . TYR 222 222 ? A 22.821 -12.870 15.392 1.000 1 A TYR 44.681 1
ATOM 1687 N N . PHE 223 223 ? A 17.162 -19.210 17.264 1.000 1 A PHE 38.565 1
ATOM 1688 C CA . PHE 223 223 ? A 16.474 -20.479 17.412 1.000 1 A PHE 38.987 1
ATOM 1689 C C . PHE 223 223 ? A 14.965 -20.319 17.469 1.000 1 A PHE 38.221 1
ATOM 1690 O O . PHE 223 223 ? A 14.266 -21.323 17.320 1.000 1 A PHE 37.126 1
ATOM 1691 C CB . PHE 223 223 ? A 16.962 -21.206 18.662 1.000 1 A PHE 36.391 1
ATOM 1692 C CG . PHE 223 223 ? A 18.413 -21.624 18.600 1.000 1 A PHE 35.186 1
ATOM 1693 C CD1 . PHE 223 223 ? A 18.780 -22.782 17.946 1.000 1 A PHE 33.847 1
ATOM 1694 C CD2 . PHE 223 223 ? A 19.379 -20.835 19.192 1.000 1 A PHE 33.143 1
ATOM 1695 C CE1 . PHE 223 223 ? A 20.099 -23.158 17.891 1.000 1 A PHE 31.917 1
ATOM 1696 C CE2 . PHE 223 223 ? A 20.698 -21.229 19.138 1.000 1 A PHE 29.551 1
ATOM 1697 C CZ . PHE 223 223 ? A 21.063 -22.392 18.493 1.000 1 A PHE 31.431 1
ATOM 1698 N N . SER 224 224 ? A 14.485 -19.096 17.641 1.000 1 A SER 42.604 1
ATOM 1699 C CA . SER 224 224 ? A 13.047 -18.857 17.758 1.000 1 A SER 45.149 1
ATOM 1700 C C . SER 224 224 ? A 12.620 -17.736 16.817 1.000 1 A SER 44.755 1
ATOM 1701 O O . SER 224 224 ? A 11.852 -16.855 17.192 1.000 1 A SER 43.119 1
ATOM 1702 C CB . SER 224 224 ? A 12.643 -18.531 19.199 1.000 1 A SER 42.447 1
ATOM 1703 O OG . SER 224 224 ? A 13.307 -17.364 19.647 1.000 1 A SER 40.691 1
ATOM 1704 N N . ASP 225 225 ? A 13.120 -17.754 15.588 1.000 1 A ASP 42.821 1
ATOM 1705 C CA . ASP 225 225 ? A 12.771 -16.734 14.624 1.000 1 A ASP 42.488 1
ATOM 1706 C C . ASP 225 225 ? A 11.346 -16.898 14.100 1.000 1 A ASP 42.177 1
ATOM 1707 O O . ASP 225 225 ? A 10.699 -15.926 13.724 1.000 1 A ASP 40.514 1
ATOM 1708 C CB . ASP 225 225 ? A 13.766 -16.709 13.461 1.000 1 A ASP 39.761 1
ATOM 1709 C CG . ASP 225 225 ? A 13.939 -18.065 12.783 1.000 1 A ASP 38.807 1
ATOM 1710 O OD1 . ASP 225 225 ? A 13.295 -19.049 13.236 1.000 1 A ASP 34.044 1
ATOM 1711 O OD2 . ASP 225 225 ? A 14.739 -18.152 11.826 1.000 1 A ASP 34.169 1
ATOM 1712 N N . GLU 226 226 ? A 10.860 -18.105 14.092 1.000 1 A GLU 38.923 1
ATOM 1713 C CA . GLU 226 226 ? A 9.516 -18.380 13.582 1.000 1 A GLU 38.601 1
ATOM 1714 C C . GLU 226 226 ? A 8.453 -18.322 14.684 1.000 1 A GLU 38.769 1
ATOM 1715 O O . GLU 226 226 ? A 7.276 -18.340 14.393 1.000 1 A GLU 38.010 1
ATOM 1716 C CB . GLU 226 226 ? A 9.467 -19.719 12.872 1.000 1 A GLU 38.218 1
ATOM 1717 C CG . GLU 226 226 ? A 10.384 -19.828 11.678 1.000 1 A GLU 37.853 1
ATOM 1718 C CD . GLU 226 226 ? A 9.917 -18.949 10.519 1.000 1 A GLU 36.538 1
ATOM 1719 O OE1 . GLU 226 226 ? A 8.698 -18.779 10.354 1.000 1 A GLU 34.823 1
ATOM 1720 O OE2 . GLU 226 226 ? A 10.781 -18.434 9.784 1.000 1 A GLU 32.689 1
ATOM 1721 N N . ILE 227 227 ? A 8.897 -18.298 15.916 1.000 1 A ILE 39.930 1
ATOM 1722 C CA . ILE 227 227 ? A 7.998 -18.355 17.071 1.000 1 A ILE 41.586 1
ATOM 1723 C C . ILE 227 227 ? A 7.375 -16.981 17.388 1.000 1 A ILE 41.425 1
ATOM 1724 O O . ILE 227 227 ? A 6.130 -16.911 17.459 1.000 1 A ILE 40.515 1
ATOM 1725 C CB . ILE 227 227 ? A 8.683 -19.006 18.289 1.000 1 A ILE 39.373 1
ATOM 1726 C CG1 . ILE 227 227 ? A 9.075 -20.438 17.916 1.000 1 A ILE 37.890 1
ATOM 1727 C CG2 . ILE 227 227 ? A 7.741 -19.038 19.460 1.000 1 A ILE 36.916 1
ATOM 1728 C CD1 . ILE 227 227 ? A 9.855 -21.159 18.987 1.000 1 A ILE 37.106 1
ATOM 1729 N N . PRO 228 228 ? A 8.142 -15.875 17.542 1.000 1 A PRO 39.242 1
ATOM 1730 C CA . PRO 228 228 ? A 7.457 -14.577 17.738 1.000 1 A PRO 41.704 1
ATOM 1731 C C . PRO 228 228 ? A 6.918 -13.993 16.433 1.000 1 A PRO 42.021 1
ATOM 1732 O O . PRO 228 228 ? A 7.462 -13.062 15.861 1.000 1 A PRO 41.486 1
ATOM 1733 C CB . PRO 228 228 ? A 8.538 -13.685 18.363 1.000 1 A PRO 39.514 1
ATOM 1734 C CG . PRO 228 228 ? A 9.825 -14.288 17.882 1.000 1 A PRO 39.944 1
ATOM 1735 C CD . PRO 228 228 ? A 9.570 -15.756 17.840 1.000 1 A PRO 41.011 1
ATOM 1736 N N . ALA 229 229 ? A 5.832 -14.567 15.987 1.000 1 A ALA 41.432 1
ATOM 1737 C CA . ALA 229 229 ? A 5.199 -14.227 14.730 1.000 1 A ALA 42.950 1
ATOM 1738 C C . ALA 229 229 ? A 4.148 -13.128 14.937 1.000 1 A ALA 43.205 1
ATOM 1739 O O . ALA 229 229 ? A 3.622 -12.994 16.043 1.000 1 A ALA 42.360 1
ATOM 1740 C CB . ALA 229 229 ? A 4.589 -15.480 14.097 1.000 1 A ALA 40.584 1
ATOM 1741 N N . PRO 230 230 ? A 3.816 -12.389 13.917 1.000 1 A PRO 38.876 1
ATOM 1742 C CA . PRO 230 230 ? A 2.707 -11.440 14.005 1.000 1 A PRO 39.098 1
ATOM 1743 C C . PRO 230 230 ? A 1.374 -12.160 14.204 1.000 1 A PRO 39.268 1
ATOM 1744 O O . PRO 230 230 ? A 1.275 -13.372 13.923 1.000 1 A PRO 38.683 1
ATOM 1745 C CB . PRO 230 230 ? A 2.741 -10.699 12.657 1.000 1 A PRO 37.531 1
ATOM 1746 C CG . PRO 230 230 ? A 3.473 -11.625 11.768 1.000 1 A PRO 37.947 1
ATOM 1747 C CD . PRO 230 230 ? A 4.488 -12.290 12.623 1.000 1 A PRO 38.328 1
ATOM 1748 N N . PRO 231 231 ? A 0.347 -11.482 14.704 1.000 1 A PRO 37.296 1
ATOM 1749 C CA . PRO 231 231 ? A -0.913 -12.175 14.996 1.000 1 A PRO 37.131 1
ATOM 1750 C C . PRO 231 231 ? A -1.552 -12.839 13.773 1.000 1 A PRO 37.616 1
ATOM 1751 O O . PRO 231 231 ? A -2.132 -13.930 13.893 1.000 1 A PRO 36.744 1
ATOM 1752 C CB . PRO 231 231 ? A -1.811 -11.074 15.561 1.000 1 A PRO 35.627 1
ATOM 1753 C CG . PRO 231 231 ? A -0.853 -10.097 16.145 1.000 1 A PRO 37.086 1
ATOM 1754 C CD . PRO 231 231 ? A 0.334 -10.103 15.259 1.000 1 A PRO 38.309 1
ATOM 1755 N N . GLU 232 232 ? A -1.471 -12.225 12.618 1.000 1 A GLU 37.711 1
ATOM 1756 C CA . GLU 232 232 ? A -2.022 -12.856 11.408 1.000 1 A GLU 37.945 1
ATOM 1757 C C . GLU 232 232 ? A -1.229 -14.092 11.013 1.000 1 A GLU 38.280 1
ATOM 1758 O O . GLU 232 232 ? A -1.797 -15.093 10.613 1.000 1 A GLU 36.577 1
ATOM 1759 C CB . GLU 232 232 ? A -2.090 -11.821 10.271 1.000 1 A GLU 36.227 1
ATOM 1760 C CG . GLU 232 232 ? A -0.750 -11.212 9.896 1.000 1 A GLU 34.764 1
ATOM 1761 C CD . GLU 232 232 ? A -0.891 -10.217 8.767 1.000 1 A GLU 33.630 1
ATOM 1762 O OE1 . GLU 232 232 ? A -2.002 -9.972 8.311 1.000 1 A GLU 31.788 1
ATOM 1763 O OE2 . GLU 232 232 ? A 0.167 -9.663 8.347 1.000 1 A GLU 32.039 1
ATOM 1764 N N . SER 233 233 ? A 0.094 -13.994 11.133 1.000 1 A SER 42.172 1
ATOM 1765 C CA . SER 233 233 ? A 0.930 -15.164 10.860 1.000 1 A SER 43.894 1
ATOM 1766 C C . SER 233 233 ? A 0.930 -16.131 12.040 1.000 1 A SER 44.279 1
ATOM 1767 O O . SER 233 233 ? A 1.203 -17.314 11.864 1.000 1 A SER 43.387 1
ATOM 1768 C CB . SER 233 233 ? A 2.342 -14.741 10.530 1.000 1 A SER 40.710 1
ATOM 1769 O OG . SER 233 233 ? A 2.400 -13.990 9.334 1.000 1 A SER 39.174 1
ATOM 1770 N N . LEU 234 234 ? A 0.656 -15.628 13.237 1.000 1 A LEU 39.877 1
ATOM 1771 C CA . LEU 234 234 ? A 0.581 -16.499 14.397 1.000 1 A LEU 42.585 1
ATOM 1772 C C . LEU 234 234 ? A -0.606 -17.441 14.325 1.000 1 A LEU 42.765 1
ATOM 1773 O O . LEU 234 234 ? A -0.491 -18.615 14.630 1.000 1 A LEU 41.424 1
ATOM 1774 C CB . LEU 234 234 ? A 0.559 -15.673 15.688 1.000 1 A LEU 39.896 1
ATOM 1775 C CG . LEU 234 234 ? A 0.517 -16.407 17.015 1.000 1 A LEU 38.467 1
ATOM 1776 C CD1 . LEU 234 234 ? A 1.748 -17.261 17.224 1.000 1 A LEU 36.569 1
ATOM 1777 C CD2 . LEU 234 234 ? A 0.349 -15.420 18.159 1.000 1 A LEU 36.096 1
ATOM 1778 N N . ILE 235 235 ? A -1.756 -16.890 13.928 1.000 1 A ILE 42.837 1
ATOM 1779 C CA . ILE 235 235 ? A -2.936 -17.717 13.718 1.000 1 A ILE 44.485 1
ATOM 1780 C C . ILE 235 235 ? A -2.714 -18.627 12.531 1.000 1 A ILE 44.812 1
ATOM 1781 O O . ILE 235 235 ? A -3.168 -19.781 12.505 1.000 1 A ILE 44.456 1
ATOM 1782 C CB . ILE 235 235 ? A -4.184 -16.835 13.598 1.000 1 A ILE 42.735 1
ATOM 1783 C CG1 . ILE 235 235 ? A -4.382 -16.038 14.895 1.000 1 A ILE 42.956 1
ATOM 1784 C CG2 . ILE 235 235 ? A -5.423 -17.662 13.337 1.000 1 A ILE 41.171 1
ATOM 1785 C CD1 . ILE 235 235 ? A -5.442 -14.978 14.750 1.000 1 A ILE 39.819 1
ATOM 1786 N N . SER 236 236 ? A -2.015 -18.134 11.517 1.000 1 A SER 44.725 1
ATOM 1787 C CA . SER 236 236 ? A -1.691 -18.962 10.354 1.000 1 A SER 47.667 1
ATOM 1788 C C . SER 236 236 ? A -0.775 -20.115 10.720 1.000 1 A SER 47.550 1
ATOM 1789 O O . SER 236 236 ? A -0.973 -21.255 10.287 1.000 1 A SER 46.540 1
ATOM 1790 C CB . SER 236 236 ? A -1.059 -18.111 9.257 1.000 1 A SER 44.473 1
ATOM 1791 O OG . SER 236 236 ? A -1.960 -17.131 8.793 1.000 1 A SER 41.569 1
ATOM 1792 N N . THR 237 237 ? A 0.237 -19.816 11.533 1.000 1 A THR 44.152 1
ATOM 1793 C CA . THR 237 237 ? A 1.103 -20.876 12.033 1.000 1 A THR 45.886 1
ATOM 1794 C C . THR 237 237 ? A 0.358 -21.807 12.977 1.000 1 A THR 46.217 1
ATOM 1795 O O . THR 237 237 ? A 0.611 -23.026 13.015 1.000 1 A THR 44.824 1
ATOM 1796 C CB . THR 237 237 ? A 2.336 -20.275 12.722 1.000 1 A THR 42.781 1
ATOM 1797 O OG1 . THR 237 237 ? A 2.988 -19.372 11.834 1.000 1 A THR 40.875 1
ATOM 1798 C CG2 . THR 237 237 ? A 3.320 -21.337 13.125 1.000 1 A THR 39.989 1
ATOM 1799 N N . SER 238 238 ? A -0.590 -21.246 13.722 1.000 1 A SER 45.417 1
ATOM 1800 C CA . SER 238 238 ? A -1.411 -22.040 14.640 1.000 1 A SER 46.895 1
ATOM 1801 C C . SER 238 238 ? A -2.311 -23.007 13.884 1.000 1 A SER 47.221 1
ATOM 1802 O O . SER 238 238 ? A -2.371 -24.210 14.208 1.000 1 A SER 46.129 1
ATOM 1803 C CB . SER 238 238 ? A -2.241 -21.139 15.540 1.000 1 A SER 44.425 1
ATOM 1804 O OG . SER 238 238 ? A -1.405 -20.352 16.380 1.000 1 A SER 41.917 1
ATOM 1805 N N . PHE 239 239 ? A -2.995 -22.523 12.843 1.000 1 A PHE 42.221 1
ATOM 1806 C CA . PHE 239 239 ? A -3.833 -23.412 12.056 1.000 1 A PHE 44.086 1
ATOM 1807 C C . PHE 239 239 ? A -3.035 -24.286 11.115 1.000 1 A PHE 44.512 1
ATOM 1808 O O . PHE 239 239 ? A -3.515 -25.311 10.675 1.000 1 A PHE 43.349 1
ATOM 1809 C CB . PHE 239 239 ? A -4.883 -22.615 11.294 1.000 1 A PHE 41.537 1
ATOM 1810 C CG . PHE 239 239 ? A -6.045 -22.161 12.141 1.000 1 A PHE 39.628 1
ATOM 1811 C CD1 . PHE 239 239 ? A -7.064 -23.056 12.488 1.000 1 A PHE 36.272 1
ATOM 1812 C CD2 . PHE 239 239 ? A -6.121 -20.864 12.605 1.000 1 A PHE 36.195 1
ATOM 1813 C CE1 . PHE 239 239 ? A -8.125 -22.652 13.265 1.000 1 A PHE 34.373 1
ATOM 1814 C CE2 . PHE 239 239 ? A -7.182 -20.462 13.369 1.000 1 A PHE 31.921 1
ATOM 1815 C CZ . PHE 239 239 ? A -8.182 -21.342 13.704 1.000 1 A PHE 32.172 1
ATOM 1816 N N . ASP 240 240 ? A -1.805 -23.868 10.801 1.000 1 A ASP 47.624 1
ATOM 1817 C CA . ASP 240 240 ? A -0.938 -24.718 10.020 1.000 1 A ASP 48.142 1
ATOM 1818 C C . ASP 240 240 ? A -0.466 -25.911 10.861 1.000 1 A ASP 48.079 1
ATOM 1819 O O . ASP 240 240 ? A -0.450 -27.041 10.366 1.000 1 A ASP 47.875 1
ATOM 1820 C CB . ASP 240 240 ? A 0.250 -23.919 9.481 1.000 1 A ASP 46.521 1
ATOM 1821 C CG . ASP 240 240 ? A 0.993 -24.651 8.379 1.000 1 A ASP 44.458 1
ATOM 1822 O OD1 . ASP 240 240 ? A 0.549 -25.766 7.978 1.000 1 A ASP 38.960 1
ATOM 1823 O OD2 . ASP 240 240 ? A 2.035 -24.109 7.931 1.000 1 A ASP 39.681 1
ATOM 1824 N N . SER 241 241 ? A -0.105 -25.634 12.082 1.000 1 A SER 48.267 1
ATOM 1825 C CA . SER 241 241 ? A 0.215 -26.720 13.023 1.000 1 A SER 48.721 1
ATOM 1826 C C . SER 241 241 ? A -1.035 -27.494 13.428 1.000 1 A SER 48.342 1
ATOM 1827 O O . SER 241 241 ? A -0.945 -28.669 13.798 1.000 1 A SER 47.557 1
ATOM 1828 C CB . SER 241 241 ? A 0.948 -26.181 14.253 1.000 1 A SER 46.183 1
ATOM 1829 O OG . SER 241 241 ? A 0.124 -25.330 15.005 1.000 1 A SER 43.461 1
ATOM 1830 N N . PHE 242 242 ? A -2.191 -26.821 13.376 1.000 1 A PHE 46.591 1
ATOM 1831 C CA . PHE 242 242 ? A -3.446 -27.534 13.632 1.000 1 A PHE 48.730 1
ATOM 1832 C C . PHE 242 242 ? A -3.769 -28.529 12.532 1.000 1 A PHE 47.973 1
ATOM 1833 O O . PHE 242 242 ? A -4.181 -29.662 12.811 1.000 1 A PHE 47.716 1
ATOM 1834 C CB . PHE 242 242 ? A -4.601 -26.542 13.812 1.000 1 A PHE 46.798 1
ATOM 1835 C CG . PHE 242 242 ? A -5.923 -27.187 14.091 1.000 1 A PHE 44.640 1
ATOM 1836 C CD1 . PHE 242 242 ? A -6.863 -27.296 13.067 1.000 1 A PHE 42.803 1
ATOM 1837 C CD2 . PHE 242 242 ? A -6.246 -27.646 15.324 1.000 1 A PHE 42.565 1
ATOM 1838 C CE1 . PHE 242 242 ? A -8.080 -27.864 13.297 1.000 1 A PHE 40.877 1
ATOM 1839 C CE2 . PHE 242 242 ? A -7.479 -28.209 15.581 1.000 1 A PHE 39.193 1
ATOM 1840 C CZ . PHE 242 242 ? A -8.390 -28.305 14.572 1.000 1 A PHE 38.170 1
ATOM 1841 N N . LEU 243 243 ? A -3.587 -28.123 11.300 1.000 1 A LEU 49.043 1
ATOM 1842 C CA . LEU 243 243 ? A -3.794 -29.027 10.184 1.000 1 A LEU 50.035 1
ATOM 1843 C C . LEU 243 243 ? A -2.628 -30.009 10.009 1.000 1 A LEU 49.449 1
ATOM 1844 O O . LEU 243 243 ? A -2.745 -30.986 9.272 1.000 1 A LEU 48.440 1
ATOM 1845 C CB . LEU 243 243 ? A -4.018 -28.255 8.894 1.000 1 A LEU 48.154 1
ATOM 1846 C CG . LEU 243 243 ? A -5.282 -27.416 8.837 1.000 1 A LEU 46.326 1
ATOM 1847 C CD1 . LEU 243 243 ? A -6.511 -28.305 8.895 1.000 1 A LEU 44.952 1
ATOM 1848 C CD2 . LEU 243 243 ? A -5.309 -26.551 7.576 1.000 1 A LEU 44.555 1
ATOM 1849 N N . TRP 244 244 ? A -1.515 -29.727 10.705 1.000 1 A TRP 46.110 1
ATOM 1850 C CA . TRP 244 244 ? A -0.388 -30.658 10.650 1.000 1 A TRP 47.548 1
ATOM 1851 C C . TRP 244 244 ? A -0.609 -31.859 11.563 1.000 1 A TRP 47.467 1
ATOM 1852 O O . TRP 244 244 ? A -0.588 -33.013 11.087 1.000 1 A TRP 45.621 1
ATOM 1853 C CB . TRP 244 244 ? A 0.910 -29.960 11.048 1.000 1 A TRP 45.572 1
ATOM 1854 C CG . TRP 244 244 ? A 2.100 -30.855 11.044 1.000 1 A TRP 47.122 1
ATOM 1855 C CD1 . TRP 244 244 ? A 2.703 -31.372 12.141 1.000 1 A TRP 43.977 1
ATOM 1856 C CD2 . TRP 244 244 ? A 2.834 -31.323 9.919 1.000 1 A TRP 45.301 1
ATOM 1857 N NE1 . TRP 244 244 ? A 3.775 -32.158 11.760 1.000 1 A TRP 39.753 1
ATOM 1858 C CE2 . TRP 244 244 ? A 3.869 -32.165 10.387 1.000 1 A TRP 43.212 1
ATOM 1859 C CE3 . TRP 244 244 ? A 2.693 -31.162 8.545 1.000 1 A TRP 39.059 1
ATOM 1860 C CZ2 . TRP 244 244 ? A 4.769 -32.798 9.535 1.000 1 A TRP 37.587 1
ATOM 1861 C CZ3 . TRP 244 244 ? A 3.574 -31.807 7.694 1.000 1 A TRP 38.183 1
ATOM 1862 C CH2 . TRP 244 244 ? A 4.605 -32.621 8.194 1.000 1 A TRP 36.014 1
ATOM 1863 N N . ASN 245 245 ? A -0.816 -31.594 12.845 1.000 1 A ASN 44.841 1
ATOM 1864 C CA . ASN 245 245 ? A -0.882 -32.680 13.822 1.000 1 A ASN 43.939 1
ATOM 1865 C C . ASN 245 245 ? A -2.295 -33.136 14.159 1.000 1 A ASN 42.659 1
ATOM 1866 O O . ASN 245 245 ? A -2.478 -34.111 14.868 1.000 1 A ASN 40.592 1
ATOM 1867 C CB . ASN 245 245 ? A -0.114 -32.311 15.112 1.000 1 A ASN 41.245 1
ATOM 1868 C CG . ASN 245 245 ? A -0.631 -31.008 15.742 1.000 1 A ASN 39.960 1
ATOM 1869 O OD1 . ASN 245 245 ? A -1.600 -30.409 15.260 1.000 1 A ASN 34.319 1
ATOM 1870 N ND2 . ASN 245 245 ? A 0.026 -30.581 16.801 1.000 1 A ASN 36.125 1
ATOM 1871 N N . TYR 246 246 ? A -3.323 -32.388 13.656 1.000 1 A TYR 44.731 1
ATOM 1872 C CA . TYR 246 246 ? A -4.732 -32.732 13.840 1.000 1 A TYR 44.326 1
ATOM 1873 C C . TYR 246 246 ? A -5.117 -32.750 15.343 1.000 1 A TYR 43.958 1
ATOM 1874 O O . TYR 246 246 ? A -5.522 -33.768 15.887 1.000 1 A TYR 42.679 1
ATOM 1875 C CB . TYR 246 246 ? A -5.117 -34.055 13.153 1.000 1 A TYR 42.508 1
ATOM 1876 C CG . TYR 246 246 ? A -4.999 -34.003 11.654 1.000 1 A TYR 41.613 1
ATOM 1877 C CD1 . TYR 246 246 ? A -3.916 -34.581 11.010 1.000 1 A TYR 36.801 1
ATOM 1878 C CD2 . TYR 246 246 ? A -5.997 -33.398 10.904 1.000 1 A TYR 36.881 1
ATOM 1879 C CE1 . TYR 246 246 ? A -3.813 -34.532 9.617 1.000 1 A TYR 36.403 1
ATOM 1880 C CE2 . TYR 246 246 ? A -5.888 -33.362 9.503 1.000 1 A TYR 29.982 1
ATOM 1881 C CZ . TYR 246 246 ? A -4.799 -33.920 8.885 1.000 1 A TYR 32.396 1
ATOM 1882 O OH . TYR 246 246 ? A -4.689 -33.893 7.510 1.000 1 A TYR 49.787 1
ATOM 1883 N N . GLN 247 247 ? A -4.967 -31.579 15.968 1.000 1 A GLN 44.331 1
ATOM 1884 C CA . GLN 247 247 ? A -5.337 -31.447 17.393 1.000 1 A GLN 40.304 1
ATOM 1885 C C . GLN 247 247 ? A -6.421 -30.401 17.527 1.000 1 A GLN 40.685 1
ATOM 1886 O O . GLN 247 247 ? A -6.435 -29.365 16.864 1.000 1 A GLN 38.047 1
ATOM 1887 C CB . GLN 247 247 ? A -4.109 -31.050 18.239 1.000 1 A GLN 37.758 1
ATOM 1888 C CG . GLN 247 247 ? A -3.025 -32.106 18.277 1.000 1 A GLN 36.376 1
ATOM 1889 C CD . GLN 247 247 ? A -3.449 -33.352 19.056 1.000 1 A GLN 36.929 1
ATOM 1890 O OE1 . GLN 247 247 ? A -4.162 -33.244 20.048 1.000 1 A GLN 40.281 1
ATOM 1891 N NE2 . GLN 247 247 ? A -3.057 -34.500 18.580 1.000 1 A GLN 37.561 1
ATOM 1892 N N . GLN 248 248 ? A -7.362 -30.623 18.409 1.000 1 A GLN 33.597 1
ATOM 1893 C CA . GLN 248 248 ? A -8.490 -29.718 18.674 1.000 1 A GLN 33.748 1
ATOM 1894 C C . GLN 248 248 ? A -8.300 -28.957 19.997 1.000 1 A GLN 33.913 1
ATOM 1895 O O . GLN 248 248 ? A -9.155 -28.205 20.394 1.000 1 A GLN 31.680 1
ATOM 1896 C CB . GLN 248 248 ? A -9.805 -30.467 18.707 1.000 1 A GLN 29.670 1
ATOM 1897 C CG . GLN 248 248 ? A -10.227 -31.036 17.357 1.000 1 A GLN 30.746 1
ATOM 1898 C CD . GLN 248 248 ? A -11.516 -31.820 17.424 1.000 1 A GLN 32.489 1
ATOM 1899 O OE1 . GLN 248 248 ? A -12.067 -32.016 18.495 1.000 1 A GLN 42.249 1
ATOM 1900 N NE2 . GLN 248 248 ? A -12.027 -32.246 16.277 1.000 1 A GLN 39.604 1
ATOM 1901 P P . DG 1 1 ? B -56.360 48.581 -11.542 1.000 2 B DG 68.730 1
ATOM 1902 O OP1 . DG 1 1 ? B -56.538 49.975 -11.140 1.000 2 B DG 65.743 1
ATOM 1903 O OP2 . DG 1 1 ? B -55.096 48.159 -12.152 1.000 2 B DG 67.934 1
ATOM 1904 O "O5'" . DG 1 1 ? B -56.609 47.619 -10.312 1.000 2 B DG 67.078 1
ATOM 1905 C "C5'" . DG 1 1 ? B -57.948 47.304 -9.975 1.000 2 B DG 68.637 1
ATOM 1906 C "C4'" . DG 1 1 ? B -58.074 45.880 -9.538 1.000 2 B DG 73.022 1
ATOM 1907 O "O4'" . DG 1 1 ? B -58.471 45.034 -10.655 1.000 2 B DG 71.588 1
ATOM 1908 C "C3'" . DG 1 1 ? B -56.805 45.266 -8.959 1.000 2 B DG 73.774 1
ATOM 1909 O "O3'" . DG 1 1 ? B -57.128 44.437 -7.855 1.000 2 B DG 70.876 1
ATOM 1910 C "C2'" . DG 1 1 ? B -56.283 44.415 -10.109 1.000 2 B DG 69.691 1
ATOM 1911 C "C1'" . DG 1 1 ? B -57.604 43.926 -10.692 1.000 2 B DG 70.723 1
ATOM 1912 N N9 . DG 1 1 ? B -57.510 43.461 -12.065 1.000 2 B DG 74.297 1
ATOM 1913 C C8 . DG 1 1 ? B -56.776 43.992 -13.080 1.000 2 B DG 75.005 1
ATOM 1914 N N7 . DG 1 1 ? B -56.891 43.368 -14.195 1.000 2 B DG 73.199 1
ATOM 1915 C C5 . DG 1 1 ? B -57.777 42.310 -13.904 1.000 2 B DG 75.245 1
ATOM 1916 C C6 . DG 1 1 ? B -58.276 41.277 -14.700 1.000 2 B DG 74.456 1
ATOM 1917 O O6 . DG 1 1 ? B -58.104 41.044 -15.907 1.000 2 B DG 73.337 1
ATOM 1918 N N1 . DG 1 1 ? B -59.132 40.432 -14.018 1.000 2 B DG 75.337 1
ATOM 1919 C C2 . DG 1 1 ? B -59.444 40.570 -12.670 1.000 2 B DG 74.250 1
ATOM 1920 N N2 . DG 1 1 ? B -60.252 39.659 -12.163 1.000 2 B DG 72.630 1
ATOM 1921 N N3 . DG 1 1 ? B -58.966 41.530 -11.921 1.000 2 B DG 73.240 1
ATOM 1922 C C4 . DG 1 1 ? B -58.151 42.364 -12.604 1.000 2 B DG 74.530 1
ATOM 1923 P P . DT 2 2 ? B -55.957 44.175 -6.680 1.000 2 B DT 74.015 1
ATOM 1924 O OP1 . DT 2 2 ? B -56.201 45.191 -5.635 1.000 2 B DT 71.092 1
ATOM 1925 O OP2 . DT 2 2 ? B -54.610 44.050 -7.252 1.000 2 B DT 71.935 1
ATOM 1926 O "O5'" . DT 2 2 ? B -56.393 42.781 -6.137 1.000 2 B DT 72.705 1
ATOM 1927 C "C5'" . DT 2 2 ? B -57.697 42.294 -6.340 1.000 2 B DT 73.694 1
ATOM 1928 C "C4'" . DT 2 2 ? B -57.675 40.808 -6.650 1.000 2 B DT 75.652 1
ATOM 1929 O "O4'" . DT 2 2 ? B -57.599 40.583 -8.067 1.000 2 B DT 75.586 1
ATOM 1930 C "C3'" . DT 2 2 ? B -56.523 40.044 -6.020 1.000 2 B DT 76.703 1
ATOM 1931 O "O3'" . DT 2 2 ? B -56.993 38.779 -5.604 1.000 2 B DT 73.812 1
ATOM 1932 C "C2'" . DT 2 2 ? B -55.569 39.937 -7.212 1.000 2 B DT 74.819 1
ATOM 1933 C "C1'" . DT 2 2 ? B -56.559 39.682 -8.316 1.000 2 B DT 75.180 1
ATOM 1934 N N1 . DT 2 2 ? B -56.030 39.899 -9.680 1.000 2 B DT 77.672 1
ATOM 1935 C C2 . DT 2 2 ? B -56.495 39.113 -10.712 1.000 2 B DT 79.582 1
ATOM 1936 O O2 . DT 2 2 ? B -57.350 38.253 -10.572 1.000 2 B DT 78.150 1
ATOM 1937 N N3 . DT 2 2 ? B -55.944 39.390 -11.951 1.000 2 B DT 78.728 1
ATOM 1938 C C4 . DT 2 2 ? B -54.991 40.343 -12.225 1.000 2 B DT 79.009 1
ATOM 1939 O O4 . DT 2 2 ? B -54.571 40.515 -13.361 1.000 2 B DT 77.874 1
ATOM 1940 C C5 . DT 2 2 ? B -54.532 41.119 -11.088 1.000 2 B DT 78.521 1
ATOM 1941 C C7 . DT 2 2 ? B -53.522 42.167 -11.302 1.000 2 B DT 76.484 1
ATOM 1942 C C6 . DT 2 2 ? B -55.083 40.866 -9.905 1.000 2 B DT 78.551 1
ATOM 1943 P P . DT 3 3 ? B -56.324 38.060 -4.322 1.000 2 B DT 74.897 1
ATOM 1944 O OP1 . DT 3 3 ? B -57.226 38.289 -3.179 1.000 2 B DT 72.413 1
ATOM 1945 O OP2 . DT 3 3 ? B -54.874 38.423 -4.256 1.000 2 B DT 72.581 1
ATOM 1946 O "O5'" . DT 3 3 ? B -56.452 36.546 -4.760 1.000 2 B DT 73.564 1
ATOM 1947 C "C5'" . DT 3 3 ? B -57.501 36.124 -5.628 1.000 2 B DT 75.102 1
ATOM 1948 C "C4'" . DT 3 3 ? B -57.066 35.064 -6.595 1.000 2 B DT 76.285 1
ATOM 1949 O "O4'" . DT 3 3 ? B -56.507 35.652 -7.824 1.000 2 B DT 76.694 1
ATOM 1950 C "C3'" . DT 3 3 ? B -55.954 34.167 -6.076 1.000 2 B DT 77.586 1
ATOM 1951 O "O3'" . DT 3 3 ? B -56.205 32.830 -6.441 1.000 2 B DT 74.806 1
ATOM 1952 C "C2'" . DT 3 3 ? B -54.706 34.701 -6.773 1.000 2 B DT 76.068 1
ATOM 1953 C "C1'" . DT 3 3 ? B -55.296 34.996 -8.128 1.000 2 B DT 76.431 1
ATOM 1954 N N1 . DT 3 3 ? B -54.474 35.906 -8.967 1.000 2 B DT 78.697 1
ATOM 1955 C C2 . DT 3 3 ? B -54.428 35.699 -10.334 1.000 2 B DT 80.837 1
ATOM 1956 O O2 . DT 3 3 ? B -55.029 34.814 -10.892 1.000 2 B DT 79.234 1
ATOM 1957 N N3 . DT 3 3 ? B -53.644 36.581 -11.014 1.000 2 B DT 79.580 1
ATOM 1958 C C4 . DT 3 3 ? B -52.922 37.626 -10.489 1.000 2 B DT 79.759 1
ATOM 1959 O O4 . DT 3 3 ? B -52.262 38.370 -11.231 1.000 2 B DT 78.913 1
ATOM 1960 C C5 . DT 3 3 ? B -53.007 37.798 -9.065 1.000 2 B DT 79.076 1
ATOM 1961 C C7 . DT 3 3 ? B -52.248 38.903 -8.409 1.000 2 B DT 77.501 1
ATOM 1962 C C6 . DT 3 3 ? B -53.764 36.934 -8.373 1.000 2 B DT 79.447 1
ATOM 1963 P P . DG 4 4 ? B -55.785 31.589 -5.474 1.000 2 B DG 72.533 1
ATOM 1964 O OP1 . DG 4 4 ? B -56.957 31.291 -4.613 1.000 2 B DG 69.604 1
ATOM 1965 O OP2 . DG 4 4 ? B -54.467 31.912 -4.868 1.000 2 B DG 70.687 1
ATOM 1966 O "O5'" . DG 4 4 ? B -55.600 30.413 -6.516 1.000 2 B DG 72.561 1
ATOM 1967 C "C5'" . DG 4 4 ? B -56.275 30.488 -7.768 1.000 2 B DG 72.721 1
ATOM 1968 C "C4'" . DG 4 4 ? B -55.404 29.982 -8.876 1.000 2 B DG 76.314 1
ATOM 1969 O "O4'" . DG 4 4 ? B -54.734 31.122 -9.522 1.000 2 B DG 74.470 1
ATOM 1970 C "C3'" . DG 4 4 ? B -54.265 29.044 -8.484 1.000 2 B DG 76.893 1
ATOM 1971 O "O3'" . DG 4 4 ? B -54.113 28.103 -9.527 1.000 2 B DG 74.226 1
ATOM 1972 C "C2'" . DG 4 4 ? B -53.064 29.961 -8.451 1.000 2 B DG 74.538 1
ATOM 1973 C "C1'" . DG 4 4 ? B -53.386 30.852 -9.656 1.000 2 B DG 75.002 1
ATOM 1974 N N9 . DG 4 4 ? B -52.638 32.087 -9.697 1.000 2 B DG 78.337 1
ATOM 1975 C C8 . DG 4 4 ? B -52.261 32.859 -8.617 1.000 2 B DG 78.787 1
ATOM 1976 N N7 . DG 4 4 ? B -51.613 33.946 -8.978 1.000 2 B DG 77.432 1
ATOM 1977 C C5 . DG 4 4 ? B -51.542 33.830 -10.368 1.000 2 B DG 80.114 1
ATOM 1978 C C6 . DG 4 4 ? B -50.947 34.716 -11.297 1.000 2 B DG 79.541 1
ATOM 1979 O O6 . DG 4 4 ? B -50.353 35.765 -11.090 1.000 2 B DG 77.581 1
ATOM 1980 N N1 . DG 4 4 ? B -51.082 34.267 -12.599 1.000 2 B DG 80.898 1
ATOM 1981 C C2 . DG 4 4 ? B -51.745 33.086 -12.950 1.000 2 B DG 79.021 1
ATOM 1982 N N2 . DG 4 4 ? B -51.779 32.813 -14.254 1.000 2 B DG 76.351 1
ATOM 1983 N N3 . DG 4 4 ? B -52.313 32.264 -12.085 1.000 2 B DG 78.296 1
ATOM 1984 C C4 . DG 4 4 ? B -52.171 32.708 -10.820 1.000 2 B DG 79.013 1
ATOM 1985 P P . DG 5 5 ? B -53.758 26.566 -9.183 1.000 2 B DG 71.434 1
ATOM 1986 O OP1 . DG 5 5 ? B -55.023 25.807 -8.981 1.000 2 B DG 69.045 1
ATOM 1987 O OP2 . DG 5 5 ? B -52.751 26.589 -8.065 1.000 2 B DG 69.016 1
ATOM 1988 O "O5'" . DG 5 5 ? B -53.061 26.055 -10.493 1.000 2 B DG 70.621 1
ATOM 1989 C "C5'" . DG 5 5 ? B -53.506 26.558 -11.754 1.000 2 B DG 71.236 1
ATOM 1990 C "C4'" . DG 5 5 ? B -52.350 26.748 -12.679 1.000 2 B DG 74.684 1
ATOM 1991 O "O4'" . DG 5 5 ? B -51.799 28.092 -12.556 1.000 2 B DG 73.702 1
ATOM 1992 C "C3'" . DG 5 5 ? B -51.181 25.799 -12.472 1.000 2 B DG 75.915 1
ATOM 1993 O "O3'" . DG 5 5 ? B -50.686 25.362 -13.698 1.000 2 B DG 73.175 1
ATOM 1994 C "C2'" . DG 5 5 ? B -50.206 26.670 -11.710 1.000 2 B DG 74.469 1
ATOM 1995 C "C1'" . DG 5 5 ? B -50.401 27.998 -12.384 1.000 2 B DG 74.806 1
ATOM 1996 N N9 . DG 5 5 ? B -49.932 29.136 -11.639 1.000 2 B DG 76.865 1
ATOM 1997 C C8 . DG 5 5 ? B -49.985 29.285 -10.276 1.000 2 B DG 77.353 1
ATOM 1998 N N7 . DG 5 5 ? B -49.498 30.414 -9.871 1.000 2 B DG 76.826 1
ATOM 1999 C C5 . DG 5 5 ? B -49.096 31.061 -11.038 1.000 2 B DG 79.904 1
ATOM 2000 C C6 . DG 5 5 ? B -48.459 32.302 -11.227 1.000 2 B DG 79.147 1
ATOM 2001 O O6 . DG 5 5 ? B -48.149 33.173 -10.369 1.000 2 B DG 77.608 1
ATOM 2002 N N1 . DG 5 5 ? B -48.206 32.577 -12.551 1.000 2 B DG 80.620 1
ATOM 2003 C C2 . DG 5 5 ? B -48.518 31.724 -13.597 1.000 2 B DG 78.508 1
ATOM 2004 N N2 . DG 5 5 ? B -48.207 32.162 -14.823 1.000 2 B DG 75.817 1
ATOM 2005 N N3 . DG 5 5 ? B -49.113 30.554 -13.428 1.000 2 B DG 77.608 1
ATOM 2006 C C4 . DG 5 5 ? B -49.364 30.274 -12.142 1.000 2 B DG 78.278 1
ATOM 2007 P P . DT 6 6 ? B -49.913 23.945 -13.856 1.000 2 B DT 74.161 1
ATOM 2008 O OP1 . DT 6 6 ? B -50.893 22.953 -14.369 1.000 2 B DT 71.290 1
ATOM 2009 O OP2 . DT 6 6 ? B -49.162 23.670 -12.602 1.000 2 B DT 71.760 1
ATOM 2010 O "O5'" . DT 6 6 ? B -48.867 24.266 -14.998 1.000 2 B DT 73.160 1
ATOM 2011 C "C5'" . DT 6 6 ? B -49.136 25.401 -15.855 1.000 2 B DT 73.664 1
ATOM 2012 C "C4'" . DT 6 6 ? B -47.885 26.173 -16.087 1.000 2 B DT 75.836 1
ATOM 2013 O "O4'" . DT 6 6 ? B -47.731 27.238 -15.101 1.000 2 B DT 76.201 1
ATOM 2014 C "C3'" . DT 6 6 ? B -46.609 25.363 -16.069 1.000 2 B DT 76.042 1
ATOM 2015 O "O3'" . DT 6 6 ? B -45.759 25.753 -17.113 1.000 2 B DT 74.256 1
ATOM 2016 C "C2'" . DT 6 6 ? B -46.014 25.769 -14.706 1.000 2 B DT 75.984 1
ATOM 2017 C "C1'" . DT 6 6 ? B -46.376 27.223 -14.654 1.000 2 B DT 76.447 1
ATOM 2018 N N1 . DT 6 6 ? B -46.290 27.842 -13.310 1.000 2 B DT 78.373 1
ATOM 2019 C C2 . DT 6 6 ? B -45.805 29.123 -13.212 1.000 2 B DT 80.005 1
ATOM 2020 O O2 . DT 6 6 ? B -45.436 29.776 -14.163 1.000 2 B DT 79.015 1
ATOM 2021 N N3 . DT 6 6 ? B -45.750 29.619 -11.968 1.000 2 B DT 79.311 1
ATOM 2022 C C4 . DT 6 6 ? B -46.125 28.980 -10.829 1.000 2 B DT 80.152 1
ATOM 2023 O O4 . DT 6 6 ? B -46.031 29.526 -9.708 1.000 2 B DT 79.304 1
ATOM 2024 C C5 . DT 6 6 ? B -46.627 27.634 -11.007 1.000 2 B DT 79.430 1
ATOM 2025 C C7 . DT 6 6 ? B -47.063 26.869 -9.812 1.000 2 B DT 77.494 1
ATOM 2026 C C6 . DT 6 6 ? B -46.686 27.152 -12.227 1.000 2 B DT 79.572 1
ATOM 2027 P P . DC 7 7 ? B -44.845 24.752 -17.900 1.000 2 B DC 73.165 1
ATOM 2028 O OP1 . DC 7 7 ? B -45.573 24.231 -19.058 1.000 2 B DC 70.346 1
ATOM 2029 O OP2 . DC 7 7 ? B -44.253 23.838 -16.918 1.000 2 B DC 71.099 1
ATOM 2030 O "O5'" . DC 7 7 ? B -43.687 25.757 -18.388 1.000 2 B DC 72.231 1
ATOM 2031 C "C5'" . DC 7 7 ? B -43.988 27.138 -18.535 1.000 2 B DC 71.409 1
ATOM 2032 C "C4'" . DC 7 7 ? B -42.856 27.960 -17.950 1.000 2 B DC 75.147 1
ATOM 2033 O "O4'" . DC 7 7 ? B -43.089 28.277 -16.555 1.000 2 B DC 74.946 1
ATOM 2034 C "C3'" . DC 7 7 ? B -41.506 27.254 -17.993 1.000 2 B DC 75.343 1
ATOM 2035 O "O3'" . DC 7 7 ? B -40.548 28.190 -18.433 1.000 2 B DC 73.414 1
ATOM 2036 C "C2'" . DC 7 7 ? B -41.268 26.879 -16.517 1.000 2 B DC 74.925 1
ATOM 2037 C "C1'" . DC 7 7 ? B -41.915 28.062 -15.837 1.000 2 B DC 75.167 1
ATOM 2038 N N1 . DC 7 7 ? B -42.206 27.809 -14.418 1.000 2 B DC 77.406 1
ATOM 2039 C C2 . DC 7 7 ? B -41.941 28.784 -13.457 1.000 2 B DC 78.904 1
ATOM 2040 O O2 . DC 7 7 ? B -41.454 29.875 -13.809 1.000 2 B DC 77.676 1
ATOM 2041 N N3 . DC 7 7 ? B -42.251 28.543 -12.177 1.000 2 B DC 78.009 1
ATOM 2042 C C4 . DC 7 7 ? B -42.758 27.372 -11.797 1.000 2 B DC 78.890 1
ATOM 2043 N N4 . DC 7 7 ? B -43.020 27.185 -10.513 1.000 2 B DC 77.978 1
ATOM 2044 C C5 . DC 7 7 ? B -43.041 26.351 -12.747 1.000 2 B DC 78.289 1
ATOM 2045 C C6 . DC 7 7 ? B -42.754 26.612 -14.015 1.000 2 B DC 76.953 1
ATOM 2046 P P . DG 8 8 ? B -39.370 27.656 -19.441 1.000 2 B DG 73.012 1
ATOM 2047 O OP1 . DG 8 8 ? B -39.825 27.823 -20.814 1.000 2 B DG 70.324 1
ATOM 2048 O OP2 . DG 8 8 ? B -38.921 26.326 -18.928 1.000 2 B DG 71.126 1
ATOM 2049 O "O5'" . DG 8 8 ? B -38.221 28.701 -19.123 1.000 2 B DG 71.929 1
ATOM 2050 C "C5'" . DG 8 8 ? B -38.589 29.979 -18.685 1.000 2 B DG 71.593 1
ATOM 2051 C "C4'" . DG 8 8 ? B -37.701 30.412 -17.548 1.000 2 B DG 75.048 1
ATOM 2052 O "O4'" . DG 8 8 ? B -38.281 30.082 -16.256 1.000 2 B DG 74.471 1
ATOM 2053 C "C3'" . DG 8 8 ? B -36.323 29.749 -17.553 1.000 2 B DG 75.580 1
ATOM 2054 O "O3'" . DG 8 8 ? B -35.329 30.739 -17.270 1.000 2 B DG 72.792 1
ATOM 2055 C "C2'" . DG 8 8 ? B -36.414 28.697 -16.466 1.000 2 B DG 75.614 1
ATOM 2056 C "C1'" . DG 8 8 ? B -37.286 29.467 -15.485 1.000 2 B DG 75.719 1
ATOM 2057 N N9 . DG 8 8 ? B -37.936 28.614 -14.490 1.000 2 B DG 78.239 1
ATOM 2058 C C8 . DG 8 8 ? B -38.485 27.366 -14.713 1.000 2 B DG 78.140 1
ATOM 2059 N N7 . DG 8 8 ? B -38.992 26.833 -13.648 1.000 2 B DG 77.367 1
ATOM 2060 C C5 . DG 8 8 ? B -38.758 27.755 -12.645 1.000 2 B DG 79.872 1
ATOM 2061 C C6 . DG 8 8 ? B -39.046 27.756 -11.286 1.000 2 B DG 79.042 1
ATOM 2062 O O6 . DG 8 8 ? B -39.613 26.854 -10.655 1.000 2 B DG 76.777 1
ATOM 2063 N N1 . DG 8 8 ? B -38.635 28.887 -10.616 1.000 2 B DG 80.247 1
ATOM 2064 C C2 . DG 8 8 ? B -38.006 29.950 -11.233 1.000 2 B DG 78.498 1
ATOM 2065 N N2 . DG 8 8 ? B -37.677 30.948 -10.433 1.000 2 B DG 75.882 1
ATOM 2066 N N3 . DG 8 8 ? B -37.715 29.998 -12.505 1.000 2 B DG 77.868 1
ATOM 2067 C C4 . DG 8 8 ? B -38.105 28.884 -13.154 1.000 2 B DG 77.962 1
ATOM 2068 P P . DC 9 9 ? B -33.852 30.499 -17.799 1.000 2 B DC 73.469 1
ATOM 2069 O OP1 . DC 9 9 ? B -33.792 31.142 -19.104 1.000 2 B DC 70.405 1
ATOM 2070 O OP2 . DC 9 9 ? B -33.474 29.079 -17.631 1.000 2 B DC 70.857 1
ATOM 2071 O "O5'" . DC 9 9 ? B -33.028 31.348 -16.746 1.000 2 B DC 72.220 1
ATOM 2072 C "C5'" . DC 9 9 ? B -33.704 32.264 -15.908 1.000 2 B DC 72.055 1
ATOM 2073 C "C4'" . DC 9 9 ? B -33.178 32.105 -14.487 1.000 2 B DC 74.936 1
ATOM 2074 O "O4'" . DC 9 9 ? B -34.009 31.227 -13.727 1.000 2 B DC 74.605 1
ATOM 2075 C "C3'" . DC 9 9 ? B -31.755 31.582 -14.433 1.000 2 B DC 75.118 1
ATOM 2076 O "O3'" . DC 9 9 ? B -31.030 32.246 -13.426 1.000 2 B DC 73.706 1
ATOM 2077 C "C2'" . DC 9 9 ? B -31.981 30.102 -14.022 1.000 2 B DC 75.814 1
ATOM 2078 C "C1'" . DC 9 9 ? B -33.142 30.294 -13.084 1.000 2 B DC 75.752 1
ATOM 2079 N N1 . DC 9 9 ? B -33.922 29.038 -12.817 1.000 2 B DC 78.118 1
ATOM 2080 C C2 . DC 9 9 ? B -34.434 28.800 -11.537 1.000 2 B DC 78.990 1
ATOM 2081 O O2 . DC 9 9 ? B -34.215 29.644 -10.654 1.000 2 B DC 78.218 1
ATOM 2082 N N3 . DC 9 9 ? B -35.114 27.644 -11.293 1.000 2 B DC 78.772 1
ATOM 2083 C C4 . DC 9 9 ? B -35.298 26.768 -12.284 1.000 2 B DC 79.818 1
ATOM 2084 N N4 . DC 9 9 ? B -35.959 25.679 -11.993 1.000 2 B DC 78.719 1
ATOM 2085 C C5 . DC 9 9 ? B -34.785 27.010 -13.609 1.000 2 B DC 79.126 1
ATOM 2086 C C6 . DC 9 9 ? B -34.118 28.143 -13.819 1.000 2 B DC 77.731 1
ATOM 2087 P P . DG 10 10 ? B -29.454 32.440 -13.569 1.000 2 B DG 73.265 1
ATOM 2088 O OP1 . DG 10 10 ? B -29.241 33.710 -14.269 1.000 2 B DG 69.957 1
ATOM 2089 O OP2 . DG 10 10 ? B -28.896 31.194 -14.087 1.000 2 B DG 70.977 1
ATOM 2090 O "O5'" . DG 10 10 ? B -28.992 32.623 -12.056 1.000 2 B DG 71.778 1
ATOM 2091 C "C5'" . DG 10 10 ? B -29.941 33.104 -11.107 1.000 2 B DG 72.450 1
ATOM 2092 C "C4'" . DG 10 10 ? B -29.843 32.255 -9.842 1.000 2 B DG 75.137 1
ATOM 2093 O "O4'" . DG 10 10 ? B -30.762 31.145 -9.948 1.000 2 B DG 74.552 1
ATOM 2094 C "C3'" . DG 10 10 ? B -28.473 31.661 -9.590 1.000 2 B DG 75.434 1
ATOM 2095 O "O3'" . DG 10 10 ? B -28.194 31.777 -8.224 1.000 2 B DG 73.331 1
ATOM 2096 C "C2'" . DG 10 10 ? B -28.647 30.184 -9.951 1.000 2 B DG 76.091 1
ATOM 2097 C "C1'" . DG 10 10 ? B -30.069 29.966 -9.508 1.000 2 B DG 75.934 1
ATOM 2098 N N9 . DG 10 10 ? B -30.692 28.777 -10.104 1.000 2 B DG 78.140 1
ATOM 2099 C C8 . DG 10 10 ? B -30.630 28.403 -11.415 1.000 2 B DG 78.568 1
ATOM 2100 N N7 . DG 10 10 ? B -31.259 27.306 -11.674 1.000 2 B DG 77.977 1
ATOM 2101 C C5 . DG 10 10 ? B -31.779 26.930 -10.425 1.000 2 B DG 80.372 1
ATOM 2102 C C6 . DG 10 10 ? B -32.570 25.823 -10.058 1.000 2 B DG 79.795 1
ATOM 2103 O O6 . DG 10 10 ? B -32.963 24.913 -10.769 1.000 2 B DG 77.010 1
ATOM 2104 N N1 . DG 10 10 ? B -32.854 25.822 -8.716 1.000 2 B DG 80.726 1
ATOM 2105 C C2 . DG 10 10 ? B -32.450 26.785 -7.821 1.000 2 B DG 79.298 1
ATOM 2106 N N2 . DG 10 10 ? B -32.824 26.608 -6.556 1.000 2 B DG 76.645 1
ATOM 2107 N N3 . DG 10 10 ? B -31.722 27.826 -8.146 1.000 2 B DG 78.427 1
ATOM 2108 C C4 . DG 10 10 ? B -31.412 27.824 -9.457 1.000 2 B DG 78.668 1
ATOM 2109 P P . DG 11 11 ? B -26.682 31.837 -7.749 1.000 2 B DG 68.592 1
ATOM 2110 O OP1 . DG 11 11 ? B -26.302 33.271 -7.558 1.000 2 B DG 65.087 1
ATOM 2111 O OP2 . DG 11 11 ? B -25.869 30.996 -8.634 1.000 2 B DG 65.270 1
ATOM 2112 O "O5'" . DG 11 11 ? B -26.748 31.142 -6.305 1.000 2 B DG 66.644 1
ATOM 2113 C "C5'" . DG 11 11 ? B -28.001 31.049 -5.655 1.000 2 B DG 64.769 1
ATOM 2114 C "C4'" . DG 11 11 ? B -28.074 29.726 -4.902 1.000 2 B DG 69.378 1
ATOM 2115 O "O4'" . DG 11 11 ? B -28.794 28.736 -5.695 1.000 2 B DG 68.617 1
ATOM 2116 C "C3'" . DG 11 11 ? B -26.727 29.126 -4.611 1.000 2 B DG 69.426 1
ATOM 2117 O "O3'" . DG 11 11 ? B -26.739 28.570 -3.309 1.000 2 B DG 69.185 1
ATOM 2118 C "C2'" . DG 11 11 ? B -26.584 28.026 -5.643 1.000 2 B DG 70.629 1
ATOM 2119 C "C1'" . DG 11 11 ? B -28.047 27.575 -5.755 1.000 2 B DG 70.209 1
ATOM 2120 N N9 . DG 11 11 ? B -28.357 26.874 -6.994 1.000 2 B DG 69.562 1
ATOM 2121 C C8 . DG 11 11 ? B -27.956 27.218 -8.264 1.000 2 B DG 70.251 1
ATOM 2122 N N7 . DG 11 11 ? B -28.364 26.397 -9.185 1.000 2 B DG 71.638 1
ATOM 2123 C C5 . DG 11 11 ? B -29.098 25.425 -8.468 1.000 2 B DG 72.701 1
ATOM 2124 C C6 . DG 11 11 ? B -29.759 24.291 -8.906 1.000 2 B DG 70.934 1
ATOM 2125 O O6 . DG 11 11 ? B -29.905 23.877 -10.080 1.000 2 B DG 69.429 1
ATOM 2126 N N1 . DG 11 11 ? B -30.354 23.577 -7.887 1.000 2 B DG 71.991 1
ATOM 2127 C C2 . DG 11 11 ? B -30.280 23.949 -6.550 1.000 2 B DG 71.373 1
ATOM 2128 N N2 . DG 11 11 ? B -30.915 23.155 -5.696 1.000 2 B DG 68.802 1
ATOM 2129 N N3 . DG 11 11 ? B -29.637 25.011 -6.130 1.000 2 B DG 70.159 1
ATOM 2130 C C4 . DG 11 11 ? B -29.076 25.702 -7.129 1.000 2 B DG 70.945 1
ATOM 2131 P P . DA 12 12 ? B -25.379 28.472 -2.463 1.000 2 B DA 67.560 1
ATOM 2132 O OP1 . DA 12 12 ? B -25.411 29.607 -1.552 1.000 2 B DA 65.038 1
ATOM 2133 O OP2 . DA 12 12 ? B -24.248 28.254 -3.361 1.000 2 B DA 65.821 1
ATOM 2134 O "O5'" . DA 12 12 ? B -25.680 27.138 -1.668 1.000 2 B DA 68.063 1
ATOM 2135 C "C5'" . DA 12 12 ? B -26.990 26.632 -1.555 1.000 2 B DA 66.011 1
ATOM 2136 C "C4'" . DA 12 12 ? B -27.018 25.121 -1.498 1.000 2 B DA 70.021 1
ATOM 2137 O "O4'" . DA 12 12 ? B -27.440 24.614 -2.798 1.000 2 B DA 68.650 1
ATOM 2138 C "C3'" . DA 12 12 ? B -25.695 24.467 -1.169 1.000 2 B DA 70.329 1
ATOM 2139 O "O3'" . DA 12 12 ? B -25.917 23.337 -0.371 1.000 2 B DA 69.041 1
ATOM 2140 C "C2'" . DA 12 12 ? B -25.178 24.082 -2.552 1.000 2 B DA 69.594 1
ATOM 2141 C "C1'" . DA 12 12 ? B -26.468 23.677 -3.229 1.000 2 B DA 69.407 1
ATOM 2142 N N9 . DA 12 12 ? B -26.434 23.717 -4.680 1.000 2 B DA 71.748 1
ATOM 2143 C C8 . DA 12 12 ? B -25.859 24.670 -5.471 1.000 2 B DA 72.783 1
ATOM 2144 N N7 . DA 12 12 ? B -25.984 24.412 -6.761 1.000 2 B DA 73.725 1
ATOM 2145 C C5 . DA 12 12 ? B -26.704 23.233 -6.799 1.000 2 B DA 75.213 1
ATOM 2146 C C6 . DA 12 12 ? B -27.144 22.465 -7.872 1.000 2 B DA 74.077 1
ATOM 2147 N N6 . DA 12 12 ? B -26.932 22.758 -9.155 1.000 2 B DA 71.326 1
ATOM 2148 N N1 . DA 12 12 ? B -27.817 21.340 -7.584 1.000 2 B DA 75.330 1
ATOM 2149 C C2 . DA 12 12 ? B -28.027 21.019 -6.304 1.000 2 B DA 73.761 1
ATOM 2150 N N3 . DA 12 12 ? B -27.634 21.665 -5.215 1.000 2 B DA 72.572 1
ATOM 2151 C C4 . DA 12 12 ? B -26.976 22.792 -5.550 1.000 2 B DA 73.202 1
ATOM 2152 P P . DA 13 13 ? B -24.809 22.856 0.684 1.000 2 B DA 66.274 1
ATOM 2153 O OP1 . DA 13 13 ? B -25.256 23.292 2.030 1.000 2 B DA 63.779 1
ATOM 2154 O OP2 . DA 13 13 ? B -23.481 23.230 0.222 1.000 2 B DA 64.688 1
ATOM 2155 O "O5'" . DA 13 13 ? B -24.975 21.268 0.608 1.000 2 B DA 65.266 1
ATOM 2156 C "C5'" . DA 13 13 ? B -26.149 20.719 0.036 1.000 2 B DA 63.875 1
ATOM 2157 C "C4'" . DA 13 13 ? B -25.826 19.430 -0.715 1.000 2 B DA 68.794 1
ATOM 2158 O "O4'" . DA 13 13 ? B -25.859 19.697 -2.170 1.000 2 B DA 67.151 1
ATOM 2159 C "C3'" . DA 13 13 ? B -24.444 18.871 -0.411 1.000 2 B DA 68.773 1
ATOM 2160 O "O3'" . DA 13 13 ? B -24.540 17.460 -0.324 1.000 2 B DA 67.495 1
ATOM 2161 C "C2'" . DA 13 13 ? B -23.638 19.311 -1.648 1.000 2 B DA 68.517 1
ATOM 2162 C "C1'" . DA 13 13 ? B -24.681 19.189 -2.730 1.000 2 B DA 68.085 1
ATOM 2163 N N9 . DA 13 13 ? B -24.379 19.958 -3.920 1.000 2 B DA 70.689 1
ATOM 2164 C C8 . DA 13 13 ? B -23.714 21.164 -3.962 1.000 2 B DA 71.213 1
ATOM 2165 N N7 . DA 13 13 ? B -23.566 21.618 -5.207 1.000 2 B DA 71.881 1
ATOM 2166 C C5 . DA 13 13 ? B -24.192 20.655 -5.983 1.000 2 B DA 73.394 1
ATOM 2167 C C6 . DA 13 13 ? B -24.351 20.536 -7.381 1.000 2 B DA 72.114 1
ATOM 2168 N N6 . DA 13 13 ? B -23.922 21.448 -8.230 1.000 2 B DA 69.380 1
ATOM 2169 N N1 . DA 13 13 ? B -24.982 19.446 -7.837 1.000 2 B DA 73.441 1
ATOM 2170 C C2 . DA 13 13 ? B -25.421 18.531 -6.969 1.000 2 B DA 72.152 1
ATOM 2171 N N3 . DA 13 13 ? B -25.322 18.512 -5.650 1.000 2 B DA 71.310 1
ATOM 2172 C C4 . DA 13 13 ? B -24.676 19.632 -5.215 1.000 2 B DA 71.642 1
ATOM 2173 P P . DA 14 14 ? B -23.523 16.665 0.555 1.000 2 B DA 64.561 1
ATOM 2174 O OP1 . DA 14 14 ? B -24.170 16.368 1.887 1.000 2 B DA 61.828 1
ATOM 2175 O OP2 . DA 14 14 ? B -22.198 17.302 0.550 1.000 2 B DA 62.522 1
ATOM 2176 O "O5'" . DA 14 14 ? B -23.413 15.270 -0.244 1.000 2 B DA 64.725 1
ATOM 2177 C "C5'" . DA 14 14 ? B -24.452 14.972 -1.182 1.000 2 B DA 63.120 1
ATOM 2178 C "C4'" . DA 14 14 ? B -23.868 14.282 -2.392 1.000 2 B DA 67.242 1
ATOM 2179 O "O4'" . DA 14 14 ? B -23.712 15.224 -3.494 1.000 2 B DA 64.656 1
ATOM 2180 C "C3'" . DA 14 14 ? B -22.448 13.683 -2.170 1.000 2 B DA 67.243 1
ATOM 2181 O "O3'" . DA 14 14 ? B -22.357 12.445 -2.851 1.000 2 B DA 66.310 1
ATOM 2182 C "C2'" . DA 14 14 ? B -21.536 14.719 -2.829 1.000 2 B DA 66.528 1
ATOM 2183 C "C1'" . DA 14 14 ? B -22.396 15.106 -4.009 1.000 2 B DA 66.231 1
ATOM 2184 N N9 . DA 14 14 ? B -22.007 16.404 -4.585 1.000 2 B DA 67.253 1
ATOM 2185 C C8 . DA 14 14 ? B -21.495 17.485 -3.913 1.000 2 B DA 69.336 1
ATOM 2186 N N7 . DA 14 14 ? B -21.229 18.504 -4.681 1.000 2 B DA 69.569 1
ATOM 2187 C C5 . DA 14 14 ? B -21.587 18.055 -5.961 1.000 2 B DA 70.859 1
ATOM 2188 C C6 . DA 14 14 ? B -21.532 18.677 -7.223 1.000 2 B DA 69.579 1
ATOM 2189 N N6 . DA 14 14 ? B -21.122 19.908 -7.412 1.000 2 B DA 67.256 1
ATOM 2190 N N1 . DA 14 14 ? B -21.932 17.923 -8.271 1.000 2 B DA 69.934 1
ATOM 2191 C C2 . DA 14 14 ? B -22.383 16.696 -8.094 1.000 2 B DA 69.277 1
ATOM 2192 N N3 . DA 14 14 ? B -22.486 15.997 -6.932 1.000 2 B DA 68.293 1
ATOM 2193 C C4 . DA 14 14 ? B -22.066 16.763 -5.919 1.000 2 B DA 68.650 1
ATOM 2194 P P . DG 15 15 ? B -21.443 11.316 -2.296 1.000 2 B DG 66.071 1
ATOM 2195 O OP1 . DG 15 15 ? B -22.310 10.422 -1.472 1.000 2 B DG 64.493 1
ATOM 2196 O OP2 . DG 15 15 ? B -20.209 11.858 -1.704 1.000 2 B DG 65.307 1
ATOM 2197 O "O5'" . DG 15 15 ? B -21.026 10.517 -3.611 1.000 2 B DG 66.687 1
ATOM 2198 C "C5'" . DG 15 15 ? B -21.945 10.574 -4.747 1.000 2 B DG 65.624 1
ATOM 2199 C "C4'" . DG 15 15 ? B -21.163 10.660 -6.044 1.000 2 B DG 69.650 1
ATOM 2200 O "O4'" . DG 15 15 ? B -20.989 12.043 -6.465 1.000 2 B DG 68.072 1
ATOM 2201 C "C3'" . DG 15 15 ? B -19.773 10.038 -5.995 1.000 2 B DG 69.930 1
ATOM 2202 O "O3'" . DG 15 15 ? B -19.514 9.419 -7.238 1.000 2 B DG 68.778 1
ATOM 2203 C "C2'" . DG 15 15 ? B -18.886 11.281 -5.818 1.000 2 B DG 68.928 1
ATOM 2204 C "C1'" . DG 15 15 ? B -19.609 12.242 -6.725 1.000 2 B DG 69.064 1
ATOM 2205 N N9 . DG 15 15 ? B -19.275 13.644 -6.505 1.000 2 B DG 71.959 1
ATOM 2206 C C8 . DG 15 15 ? B -19.015 14.260 -5.309 1.000 2 B DG 73.015 1
ATOM 2207 N N7 . DG 15 15 ? B -18.727 15.518 -5.401 1.000 2 B DG 72.859 1
ATOM 2208 C C5 . DG 15 15 ? B -18.845 15.769 -6.767 1.000 2 B DG 74.982 1
ATOM 2209 C C6 . DG 15 15 ? B -18.621 16.953 -7.494 1.000 2 B DG 73.434 1
ATOM 2210 O O6 . DG 15 15 ? B -18.291 18.063 -7.035 1.000 2 B DG 70.947 1
ATOM 2211 N N1 . DG 15 15 ? B -18.820 16.767 -8.848 1.000 2 B DG 75.152 1
ATOM 2212 C C2 . DG 15 15 ? B -19.188 15.566 -9.429 1.000 2 B DG 73.556 1
ATOM 2213 N N2 . DG 15 15 ? B -19.339 15.575 -10.742 1.000 2 B DG 70.485 1
ATOM 2214 N N3 . DG 15 15 ? B -19.363 14.444 -8.769 1.000 2 B DG 72.239 1
ATOM 2215 C C4 . DG 15 15 ? B -19.173 14.622 -7.447 1.000 2 B DG 72.551 1
ATOM 2216 P P . DT 16 16 ? B -18.639 8.099 -7.346 1.000 2 B DT 66.764 1
ATOM 2217 O OP1 . DT 16 16 ? B -19.523 6.950 -7.272 1.000 2 B DT 64.264 1
ATOM 2218 O OP2 . DT 16 16 ? B -17.530 8.296 -6.403 1.000 2 B DT 64.767 1
ATOM 2219 O "O5'" . DT 16 16 ? B -18.064 8.242 -8.798 1.000 2 B DT 66.880 1
ATOM 2220 C "C5'" . DT 16 16 ? B -18.794 9.042 -9.717 1.000 2 B DT 64.005 1
ATOM 2221 C "C4'" . DT 16 16 ? B -17.848 9.865 -10.585 1.000 2 B DT 68.770 1
ATOM 2222 O "O4'" . DT 16 16 ? B -17.732 11.209 -10.096 1.000 2 B DT 67.573 1
ATOM 2223 C "C3'" . DT 16 16 ? B -16.434 9.328 -10.650 1.000 2 B DT 68.727 1
ATOM 2224 O "O3'" . DT 16 16 ? B -15.984 9.394 -11.977 1.000 2 B DT 67.802 1
ATOM 2225 C "C2'" . DT 16 16 ? B -15.647 10.299 -9.758 1.000 2 B DT 68.051 1
ATOM 2226 C "C1'" . DT 16 16 ? B -16.370 11.562 -10.086 1.000 2 B DT 68.030 1
ATOM 2227 N N1 . DT 16 16 ? B -16.120 12.616 -9.113 1.000 2 B DT 69.042 1
ATOM 2228 C C2 . DT 16 16 ? B -15.991 13.909 -9.557 1.000 2 B DT 71.680 1
ATOM 2229 O O2 . DT 16 16 ? B -16.069 14.223 -10.753 1.000 2 B DT 70.317 1
ATOM 2230 N N3 . DT 16 16 ? B -15.723 14.849 -8.591 1.000 2 B DT 71.153 1
ATOM 2231 C C4 . DT 16 16 ? B -15.619 14.602 -7.246 1.000 2 B DT 71.244 1
ATOM 2232 O O4 . DT 16 16 ? B -15.398 15.538 -6.459 1.000 2 B DT 70.282 1
ATOM 2233 C C5 . DT 16 16 ? B -15.777 13.246 -6.832 1.000 2 B DT 71.320 1
ATOM 2234 C C7 . DT 16 16 ? B -15.681 12.903 -5.385 1.000 2 B DT 70.917 1
ATOM 2235 C C6 . DT 16 16 ? B -16.027 12.339 -7.774 1.000 2 B DT 70.835 1
ATOM 2236 P P . DA 17 17 ? B -15.015 8.321 -12.580 1.000 2 B DA 67.753 1
ATOM 2237 O OP1 . DA 17 17 ? B -15.893 7.284 -13.201 1.000 2 B DA 65.105 1
ATOM 2238 O OP2 . DA 17 17 ? B -14.029 7.899 -11.576 1.000 2 B DA 65.505 1
ATOM 2239 O "O5'" . DA 17 17 ? B -14.333 9.131 -13.715 1.000 2 B DA 66.567 1
ATOM 2240 C "C5'" . DA 17 17 ? B -14.989 10.271 -14.233 1.000 2 B DA 66.500 1
ATOM 2241 C "C4'" . DA 17 17 ? B -14.015 11.428 -14.426 1.000 2 B DA 69.936 1
ATOM 2242 O "O4'" . DA 17 17 ? B -13.998 12.296 -13.241 1.000 2 B DA 68.865 1
ATOM 2243 C "C3'" . DA 17 17 ? B -12.571 10.990 -14.638 1.000 2 B DA 69.872 1
ATOM 2244 O "O3'" . DA 17 17 ? B -11.986 11.794 -15.633 1.000 2 B DA 68.762 1
ATOM 2245 C "C2'" . DA 17 17 ? B -11.930 11.287 -13.294 1.000 2 B DA 70.322 1
ATOM 2246 C "C1'" . DA 17 17 ? B -12.668 12.500 -12.901 1.000 2 B DA 70.290 1
ATOM 2247 N N9 . DA 17 17 ? B -12.587 12.847 -11.490 1.000 2 B DA 71.875 1
ATOM 2248 C C8 . DA 17 17 ? B -12.714 11.972 -10.442 1.000 2 B DA 72.862 1
ATOM 2249 N N7 . DA 17 17 ? B -12.608 12.529 -9.283 1.000 2 B DA 73.100 1
ATOM 2250 C C5 . DA 17 17 ? B -12.416 13.871 -9.576 1.000 2 B DA 74.481 1
ATOM 2251 C C6 . DA 17 17 ? B -12.219 14.992 -8.759 1.000 2 B DA 73.588 1
ATOM 2252 N N6 . DA 17 17 ? B -12.206 14.943 -7.440 1.000 2 B DA 70.708 1
ATOM 2253 N N1 . DA 17 17 ? B -12.043 16.180 -9.358 1.000 2 B DA 74.978 1
ATOM 2254 C C2 . DA 17 17 ? B -12.065 16.238 -10.715 1.000 2 B DA 73.272 1
ATOM 2255 N N3 . DA 17 17 ? B -12.240 15.242 -11.564 1.000 2 B DA 72.067 1
ATOM 2256 C C4 . DA 17 17 ? B -12.402 14.076 -10.935 1.000 2 B DA 72.574 1
ATOM 2257 P P . DT 18 18 ? B -10.854 11.202 -16.584 1.000 2 B DT 65.684 1
ATOM 2258 O OP1 . DT 18 18 ? B -11.458 10.664 -17.800 1.000 2 B DT 62.574 1
ATOM 2259 O OP2 . DT 18 18 ? B -9.942 10.354 -15.722 1.000 2 B DT 62.564 1
ATOM 2260 O "O5'" . DT 18 18 ? B -10.031 12.513 -16.931 1.000 2 B DT 64.215 1
ATOM 2261 C "C5'" . DT 18 18 ? B -10.694 13.757 -16.865 1.000 2 B DT 61.946 1
ATOM 2262 C "C4'" . DT 18 18 ? B -9.804 14.790 -16.230 1.000 2 B DT 65.010 1
ATOM 2263 O "O4'" . DT 18 18 ? B -9.969 14.838 -14.793 1.000 2 B DT 65.666 1
ATOM 2264 C "C3'" . DT 18 18 ? B -8.314 14.536 -16.446 1.000 2 B DT 65.561 1
ATOM 2265 O "O3'" . DT 18 18 ? B -7.681 15.755 -16.807 1.000 2 B DT 65.199 1
ATOM 2266 C "C2'" . DT 18 18 ? B -7.816 14.054 -15.091 1.000 2 B DT 66.665 1
ATOM 2267 C "C1'" . DT 18 18 ? B -8.707 14.866 -14.181 1.000 2 B DT 66.425 1
ATOM 2268 N N1 . DT 18 18 ? B -8.763 14.301 -12.835 1.000 2 B DT 64.990 1
ATOM 2269 C C2 . DT 18 18 ? B -8.700 15.158 -11.767 1.000 2 B DT 67.737 1
ATOM 2270 O O2 . DT 18 18 ? B -8.570 16.363 -11.908 1.000 2 B DT 67.259 1
ATOM 2271 N N3 . DT 18 18 ? B -8.789 14.570 -10.553 1.000 2 B DT 67.680 1
ATOM 2272 C C4 . DT 18 18 ? B -8.920 13.252 -10.282 1.000 2 B DT 67.428 1
ATOM 2273 O O4 . DT 18 18 ? B -8.997 12.852 -9.139 1.000 2 B DT 67.227 1
ATOM 2274 C C5 . DT 18 18 ? B -8.994 12.396 -11.440 1.000 2 B DT 68.019 1
ATOM 2275 C C7 . DT 18 18 ? B -9.147 10.923 -11.260 1.000 2 B DT 67.920 1
ATOM 2276 C C6 . DT 18 18 ? B -8.921 12.965 -12.657 1.000 2 B DT 67.628 1
ATOM 2277 P P . DA 19 19 ? B -6.507 15.749 -17.867 1.000 2 B DA 70.537 1
ATOM 2278 O OP1 . DA 19 19 ? B -7.105 16.040 -19.191 1.000 2 B DA 67.697 1
ATOM 2279 O OP2 . DA 19 19 ? B -5.687 14.561 -17.693 1.000 2 B DA 68.559 1
ATOM 2280 O "O5'" . DA 19 19 ? B -5.697 16.991 -17.378 1.000 2 B DA 69.891 1
ATOM 2281 C "C5'" . DA 19 19 ? B -6.363 17.995 -16.571 1.000 2 B DA 69.499 1
ATOM 2282 C "C4'" . DA 19 19 ? B -5.448 18.461 -15.487 1.000 2 B DA 72.725 1
ATOM 2283 O "O4'" . DA 19 19 ? B -5.753 17.847 -14.206 1.000 2 B DA 71.463 1
ATOM 2284 C "C3'" . DA 19 19 ? B -3.966 18.167 -15.740 1.000 2 B DA 73.268 1
ATOM 2285 O "O3'" . DA 19 19 ? B -3.204 19.237 -15.311 1.000 2 B DA 71.327 1
ATOM 2286 C "C2'" . DA 19 19 ? B -3.720 16.959 -14.873 1.000 2 B DA 72.901 1
ATOM 2287 C "C1'" . DA 19 19 ? B -4.558 17.329 -13.682 1.000 2 B DA 73.137 1
ATOM 2288 N N9 . DA 19 19 ? B -4.874 16.197 -12.821 1.000 2 B DA 75.712 1
ATOM 2289 C C8 . DA 19 19 ? B -5.157 14.905 -13.192 1.000 2 B DA 76.593 1
ATOM 2290 N N7 . DA 19 19 ? B -5.418 14.125 -12.200 1.000 2 B DA 75.399 1
ATOM 2291 C C5 . DA 19 19 ? B -5.296 14.942 -11.085 1.000 2 B DA 78.073 1
ATOM 2292 C C6 . DA 19 19 ? B -5.436 14.694 -9.724 1.000 2 B DA 77.266 1
ATOM 2293 N N6 . DA 19 19 ? B -5.758 13.525 -9.233 1.000 2 B DA 74.170 1
ATOM 2294 N N1 . DA 19 19 ? B -5.273 15.744 -8.882 1.000 2 B DA 78.826 1
ATOM 2295 C C2 . DA 19 19 ? B -4.958 16.942 -9.375 1.000 2 B DA 77.163 1
ATOM 2296 N N3 . DA 19 19 ? B -4.796 17.285 -10.644 1.000 2 B DA 76.006 1
ATOM 2297 C C4 . DA 19 19 ? B -4.977 16.231 -11.468 1.000 2 B DA 76.190 1
ATOM 2298 P P . DC 20 20 ? B -1.747 19.566 -15.974 1.000 2 B DC 68.899 1
ATOM 2299 O OP1 . DC 20 20 ? B -1.974 20.421 -17.134 1.000 2 B DC 66.019 1
ATOM 2300 O OP2 . DC 20 20 ? B -0.968 18.309 -16.089 1.000 2 B DC 66.250 1
ATOM 2301 O "O5'" . DC 20 20 ? B -1.115 20.422 -14.821 1.000 2 B DC 67.595 1
ATOM 2302 C "C5'" . DC 20 20 ? B -1.897 20.901 -13.755 1.000 2 B DC 66.741 1
ATOM 2303 C "C4'" . DC 20 20 ? B -1.271 20.609 -12.414 1.000 2 B DC 70.219 1
ATOM 2304 O "O4'" . DC 20 20 ? B -1.785 19.413 -11.839 1.000 2 B DC 70.088 1
ATOM 2305 C "C3'" . DC 20 20 ? B 0.266 20.418 -12.497 1.000 2 B DC 70.252 1
ATOM 2306 O "O3'" . DC 20 20 ? B 0.847 21.134 -11.407 1.000 2 B DC 69.363 1
ATOM 2307 C "C2'" . DC 20 20 ? B 0.423 18.908 -12.267 1.000 2 B DC 71.130 1
ATOM 2308 C "C1'" . DC 20 20 ? B -0.749 18.655 -11.333 1.000 2 B DC 70.972 1
ATOM 2309 N N1 . DC 20 20 ? B -1.136 17.211 -11.254 1.000 2 B DC 70.849 1
ATOM 2310 C C2 . DC 20 20 ? B -1.389 16.612 -10.024 1.000 2 B DC 72.970 1
ATOM 2311 O O2 . DC 20 20 ? B -1.272 17.258 -9.004 1.000 2 B DC 72.477 1
ATOM 2312 N N3 . DC 20 20 ? B -1.751 15.317 -10.010 1.000 2 B DC 72.964 1
ATOM 2313 C C4 . DC 20 20 ? B -1.857 14.628 -11.138 1.000 2 B DC 73.375 1
ATOM 2314 N N4 . DC 20 20 ? B -2.223 13.348 -11.071 1.000 2 B DC 72.572 1
ATOM 2315 C C5 . DC 20 20 ? B -1.591 15.216 -12.408 1.000 2 B DC 72.919 1
ATOM 2316 C C6 . DC 20 20 ? B -1.224 16.505 -12.409 1.000 2 B DC 72.794 1
ATOM 2317 P P . DT 21 21 ? B 2.329 21.675 -11.603 1.000 2 B DT 69.093 1
ATOM 2318 O OP1 . DT 21 21 ? B 2.167 23.080 -11.983 1.000 2 B DT 65.373 1
ATOM 2319 O OP2 . DT 21 21 ? B 3.122 20.746 -12.443 1.000 2 B DT 66.211 1
ATOM 2320 O "O5'" . DT 21 21 ? B 2.897 21.590 -10.129 1.000 2 B DT 67.330 1
ATOM 2321 C "C5'" . DT 21 21 ? B 1.982 21.546 -9.068 1.000 2 B DT 65.972 1
ATOM 2322 C "C4'" . DT 21 21 ? B 2.429 20.614 -7.984 1.000 2 B DT 69.860 1
ATOM 2323 O "O4'" . DT 21 21 ? B 1.827 19.298 -8.224 1.000 2 B DT 69.371 1
ATOM 2324 C "C3'" . DT 21 21 ? B 3.922 20.366 -7.957 1.000 2 B DT 69.482 1
ATOM 2325 O "O3'" . DT 21 21 ? B 4.366 20.264 -6.645 1.000 2 B DT 68.346 1
ATOM 2326 C "C2'" . DT 21 21 ? B 4.103 19.012 -8.632 1.000 2 B DT 70.051 1
ATOM 2327 C "C1'" . DT 21 21 ? B 2.840 18.334 -8.119 1.000 2 B DT 69.785 1
ATOM 2328 N N1 . DT 21 21 ? B 2.480 17.144 -8.912 1.000 2 B DT 71.018 1
ATOM 2329 C C2 . DT 21 21 ? B 1.927 16.061 -8.272 1.000 2 B DT 72.453 1
ATOM 2330 O O2 . DT 21 21 ? B 1.705 16.040 -7.059 1.000 2 B DT 71.517 1
ATOM 2331 N N3 . DT 21 21 ? B 1.595 15.012 -9.075 1.000 2 B DT 72.200 1
ATOM 2332 C C4 . DT 21 21 ? B 1.784 14.905 -10.420 1.000 2 B DT 72.957 1
ATOM 2333 O O4 . DT 21 21 ? B 1.465 13.897 -11.035 1.000 2 B DT 72.187 1
ATOM 2334 C C5 . DT 21 21 ? B 2.358 16.079 -11.069 1.000 2 B DT 72.871 1
ATOM 2335 C C7 . DT 21 21 ? B 2.623 16.061 -12.518 1.000 2 B DT 71.898 1
ATOM 2336 C C6 . DT 21 21 ? B 2.669 17.130 -10.267 1.000 2 B DT 72.610 1
ATOM 2337 P P . DA 22 22 ? B 5.704 20.912 -6.212 1.000 2 B DA 70.490 1
ATOM 2338 O OP1 . DA 22 22 ? B 5.496 22.337 -5.861 1.000 2 B DA 67.371 1
ATOM 2339 O OP2 . DA 22 22 ? B 6.763 20.572 -7.183 1.000 2 B DA 68.067 1
ATOM 2340 O "O5'" . DA 22 22 ? B 6.008 20.107 -4.867 1.000 2 B DA 69.658 1
ATOM 2341 C "C5'" . DA 22 22 ? B 4.939 19.621 -4.109 1.000 2 B DA 69.325 1
ATOM 2342 C "C4'" . DA 22 22 ? B 5.185 18.187 -3.667 1.000 2 B DA 72.612 1
ATOM 2343 O "O4'" . DA 22 22 ? B 4.710 17.244 -4.668 1.000 2 B DA 71.594 1
ATOM 2344 C "C3'" . DA 22 22 ? B 6.674 17.871 -3.464 1.000 2 B DA 72.968 1
ATOM 2345 O "O3'" . DA 22 22 ? B 6.820 17.064 -2.333 1.000 2 B DA 71.527 1
ATOM 2346 C "C2'" . DA 22 22 ? B 7.026 17.117 -4.735 1.000 2 B DA 72.938 1
ATOM 2347 C "C1'" . DA 22 22 ? B 5.745 16.323 -4.947 1.000 2 B DA 72.769 1
ATOM 2348 N N9 . DA 22 22 ? B 5.581 15.819 -6.310 1.000 2 B DA 74.845 1
ATOM 2349 C C8 . DA 22 22 ? B 5.931 16.464 -7.475 1.000 2 B DA 75.520 1
ATOM 2350 N N7 . DA 22 22 ? B 5.660 15.762 -8.534 1.000 2 B DA 75.130 1
ATOM 2351 C C5 . DA 22 22 ? B 5.119 14.594 -8.040 1.000 2 B DA 76.726 1
ATOM 2352 C C6 . DA 22 22 ? B 4.634 13.438 -8.667 1.000 2 B DA 76.041 1
ATOM 2353 N N6 . DA 22 22 ? B 4.642 13.269 -9.987 1.000 2 B DA 73.579 1
ATOM 2354 N N1 . DA 22 22 ? B 4.135 12.430 -7.875 1.000 2 B DA 77.142 1
ATOM 2355 C C2 . DA 22 22 ? B 4.140 12.619 -6.543 1.000 2 B DA 75.772 1
ATOM 2356 N N3 . DA 22 22 ? B 4.572 13.644 -5.847 1.000 2 B DA 75.114 1
ATOM 2357 C C4 . DA 22 22 ? B 5.049 14.619 -6.663 1.000 2 B DA 75.656 1
ATOM 2358 P P . DT 23 23 ? B 8.100 17.092 -1.469 1.000 2 B DT 68.302 1
ATOM 2359 O OP1 . DT 23 23 ? B 7.889 18.099 -0.374 1.000 2 B DT 65.859 1
ATOM 2360 O OP2 . DT 23 23 ? B 9.279 17.198 -2.333 1.000 2 B DT 66.034 1
ATOM 2361 O "O5'" . DT 23 23 ? B 8.117 15.657 -0.817 1.000 2 B DT 68.357 1
ATOM 2362 C "C5'" . DT 23 23 ? B 6.854 14.945 -0.753 1.000 2 B DT 66.987 1
ATOM 2363 C "C4'" . DT 23 23 ? B 7.027 13.502 -1.132 1.000 2 B DT 69.755 1
ATOM 2364 O "O4'" . DT 23 23 ? B 6.837 13.340 -2.576 1.000 2 B DT 70.223 1
ATOM 2365 C "C3'" . DT 23 23 ? B 8.424 12.948 -0.854 1.000 2 B DT 70.438 1
ATOM 2366 O "O3'" . DT 23 23 ? B 8.274 11.662 -0.305 1.000 2 B DT 69.319 1
ATOM 2367 C "C2'" . DT 23 23 ? B 9.059 12.854 -2.225 1.000 2 B DT 70.330 1
ATOM 2368 C "C1'" . DT 23 23 ? B 7.830 12.531 -3.062 1.000 2 B DT 70.482 1
ATOM 2369 N N1 . DT 23 23 ? B 8.006 12.764 -4.501 1.000 2 B DT 70.622 1
ATOM 2370 C C2 . DT 23 23 ? B 7.520 11.849 -5.381 1.000 2 B DT 72.631 1
ATOM 2371 O O2 . DT 23 23 ? B 6.937 10.836 -5.044 1.000 2 B DT 71.764 1
ATOM 2372 N N3 . DT 23 23 ? B 7.734 12.115 -6.691 1.000 2 B DT 72.724 1
ATOM 2373 C C4 . DT 23 23 ? B 8.369 13.220 -7.208 1.000 2 B DT 72.890 1
ATOM 2374 O O4 . DT 23 23 ? B 8.501 13.368 -8.423 1.000 2 B DT 72.063 1
ATOM 2375 C C5 . DT 23 23 ? B 8.875 14.144 -6.231 1.000 2 B DT 72.897 1
ATOM 2376 C C7 . DT 23 23 ? B 9.625 15.378 -6.677 1.000 2 B DT 72.358 1
ATOM 2377 C C6 . DT 23 23 ? B 8.668 13.882 -4.932 1.000 2 B DT 72.337 1
ATOM 2378 P P . DT 24 24 ? B 9.277 11.131 0.791 1.000 2 B DT 68.727 1
ATOM 2379 O OP1 . DT 24 24 ? B 8.704 11.401 2.104 1.000 2 B DT 66.261 1
ATOM 2380 O OP2 . DT 24 24 ? B 10.611 11.628 0.462 1.000 2 B DT 67.125 1
ATOM 2381 O "O5'" . DT 24 24 ? B 9.209 9.570 0.489 1.000 2 B DT 68.739 1
ATOM 2382 C "C5'" . DT 24 24 ? B 8.109 9.040 -0.178 1.000 2 B DT 67.775 1
ATOM 2383 C "C4'" . DT 24 24 ? B 8.535 8.078 -1.214 1.000 2 B DT 71.238 1
ATOM 2384 O "O4'" . DT 24 24 ? B 8.690 8.725 -2.509 1.000 2 B DT 70.592 1
ATOM 2385 C "C3'" . DT 24 24 ? B 9.872 7.399 -0.925 1.000 2 B DT 70.941 1
ATOM 2386 O "O3'" . DT 24 24 ? B 9.734 6.054 -1.224 1.000 2 B DT 70.245 1
ATOM 2387 C "C2'" . DT 24 24 ? B 10.822 8.095 -1.906 1.000 2 B DT 70.653 1
ATOM 2388 C "C1'" . DT 24 24 ? B 9.868 8.250 -3.069 1.000 2 B DT 71.312 1
ATOM 2389 N N1 . DT 24 24 ? B 10.334 9.230 -4.067 1.000 2 B DT 74.238 1
ATOM 2390 C C2 . DT 24 24 ? B 10.079 8.976 -5.398 1.000 2 B DT 75.447 1
ATOM 2391 O O2 . DT 24 24 ? B 9.494 7.972 -5.792 1.000 2 B DT 74.835 1
ATOM 2392 N N3 . DT 24 24 ? B 10.538 9.919 -6.268 1.000 2 B DT 75.528 1
ATOM 2393 C C4 . DT 24 24 ? B 11.215 11.064 -5.945 1.000 2 B DT 76.299 1
ATOM 2394 O O4 . DT 24 24 ? B 11.580 11.832 -6.801 1.000 2 B DT 75.147 1
ATOM 2395 C C5 . DT 24 24 ? B 11.457 11.283 -4.527 1.000 2 B DT 75.605 1
ATOM 2396 C C7 . DT 24 24 ? B 12.187 12.510 -4.104 1.000 2 B DT 74.348 1
ATOM 2397 C C6 . DT 24 24 ? B 11.009 10.352 -3.680 1.000 2 B DT 75.678 1
ATOM 2398 P P . DG 25 25 ? B 10.601 4.949 -0.434 1.000 2 B DG 68.519 1
ATOM 2399 O OP1 . DG 25 25 ? B 9.808 4.533 0.758 1.000 2 B DG 66.788 1
ATOM 2400 O OP2 . DG 25 25 ? B 11.970 5.436 -0.292 1.000 2 B DG 67.406 1
ATOM 2401 O "O5'" . DG 25 25 ? B 10.612 3.737 -1.463 1.000 2 B DG 69.849 1
ATOM 2402 C "C5'" . DG 25 25 ? B 9.542 3.672 -2.394 1.000 2 B DG 69.625 1
ATOM 2403 C "C4'" . DG 25 25 ? B 10.055 3.337 -3.748 1.000 2 B DG 73.072 1
ATOM 2404 O "O4'" . DG 25 25 ? B 10.382 4.557 -4.484 1.000 2 B DG 71.158 1
ATOM 2405 C "C3'" . DG 25 25 ? B 11.380 2.522 -3.722 1.000 2 B DG 73.918 1
ATOM 2406 O "O3'" . DG 25 25 ? B 11.289 1.508 -4.736 1.000 2 B DG 72.097 1
ATOM 2407 C "C2'" . DG 25 25 ? B 12.443 3.552 -4.106 1.000 2 B DG 72.960 1
ATOM 2408 C "C1'" . DG 25 25 ? B 11.656 4.404 -5.061 1.000 2 B DG 73.449 1
ATOM 2409 N N9 . DG 25 25 ? B 12.213 5.725 -5.282 1.000 2 B DG 76.401 1
ATOM 2410 C C8 . DG 25 25 ? B 12.673 6.603 -4.316 1.000 2 B DG 77.554 1
ATOM 2411 N N7 . DG 25 25 ? B 13.142 7.709 -4.791 1.000 2 B DG 76.303 1
ATOM 2412 C C5 . DG 25 25 ? B 13.002 7.573 -6.160 1.000 2 B DG 78.811 1
ATOM 2413 C C6 . DG 25 25 ? B 13.327 8.428 -7.226 1.000 2 B DG 78.610 1
ATOM 2414 O O6 . DG 25 25 ? B 13.845 9.567 -7.147 1.000 2 B DG 75.210 1
ATOM 2415 N N1 . DG 25 25 ? B 13.034 7.889 -8.481 1.000 2 B DG 79.636 1
ATOM 2416 C C2 . DG 25 25 ? B 12.458 6.684 -8.686 1.000 2 B DG 77.913 1
ATOM 2417 N N2 . DG 25 25 ? B 12.228 6.342 -9.937 1.000 2 B DG 75.044 1
ATOM 2418 N N3 . DG 25 25 ? B 12.153 5.849 -7.712 1.000 2 B DG 76.616 1
ATOM 2419 C C4 . DG 25 25 ? B 12.435 6.362 -6.484 1.000 2 B DG 76.998 1
ATOM 2420 P P . DG 26 26 ? B 12.065 0.129 -4.476 1.000 2 B DG 66.468 1
ATOM 2421 O OP1 . DG 26 26 ? B 11.103 -0.848 -3.981 1.000 2 B DG 64.487 1
ATOM 2422 O OP2 . DG 26 26 ? B 13.296 0.422 -3.676 1.000 2 B DG 65.017 1
ATOM 2423 O "O5'" . DG 26 26 ? B 12.533 -0.249 -5.931 1.000 2 B DG 66.905 1
ATOM 2424 C "C5'" . DG 26 26 ? B 11.802 0.282 -7.024 1.000 2 B DG 66.088 1
ATOM 2425 C "C4'" . DG 26 26 ? B 12.728 0.645 -8.161 1.000 2 B DG 69.487 1
ATOM 2426 O "O4'" . DG 26 26 ? B 13.089 2.048 -8.084 1.000 2 B DG 68.366 1
ATOM 2427 C "C3'" . DG 26 26 ? B 14.031 -0.146 -8.171 1.000 2 B DG 70.242 1
ATOM 2428 O "O3'" . DG 26 26 ? B 14.381 -0.515 -9.481 1.000 2 B DG 69.087 1
ATOM 2429 C "C2'" . DG 26 26 ? B 15.054 0.893 -7.643 1.000 2 B DG 69.869 1
ATOM 2430 C "C1'" . DG 26 26 ? B 14.480 2.146 -8.267 1.000 2 B DG 70.085 1
ATOM 2431 N N9 . DG 26 26 ? B 14.941 3.381 -7.627 1.000 2 B DG 70.753 1
ATOM 2432 C C8 . DG 26 26 ? B 15.113 3.622 -6.284 1.000 2 B DG 72.209 1
ATOM 2433 N N7 . DG 26 26 ? B 15.538 4.822 -6.004 1.000 2 B DG 72.870 1
ATOM 2434 C C5 . DG 26 26 ? B 15.708 5.386 -7.238 1.000 2 B DG 74.144 1
ATOM 2435 C C6 . DG 26 26 ? B 16.150 6.668 -7.616 1.000 2 B DG 73.642 1
ATOM 2436 O O6 . DG 26 26 ? B 16.498 7.600 -6.871 1.000 2 B DG 71.300 1
ATOM 2437 N N1 . DG 26 26 ? B 16.155 6.871 -8.976 1.000 2 B DG 74.502 1
ATOM 2438 C C2 . DG 26 26 ? B 15.740 5.927 -9.892 1.000 2 B DG 73.409 1
ATOM 2439 N N2 . DG 26 26 ? B 15.827 6.278 -11.166 1.000 2 B DG 70.662 1
ATOM 2440 N N3 . DG 26 26 ? B 15.325 4.720 -9.591 1.000 2 B DG 72.045 1
ATOM 2441 C C4 . DG 26 26 ? B 15.325 4.512 -8.254 1.000 2 B DG 72.266 1
ATOM 2442 P P . DC 27 27 ? B 15.143 -1.890 -9.733 1.000 2 B DC 68.335 1
ATOM 2443 O OP1 . DC 27 27 ? B 14.092 -2.882 -10.071 1.000 2 B DC 65.637 1
ATOM 2444 O OP2 . DC 27 27 ? B 16.070 -2.176 -8.636 1.000 2 B DC 65.608 1
ATOM 2445 O "O5'" . DC 27 27 ? B 16.003 -1.534 -10.997 1.000 2 B DC 67.589 1
ATOM 2446 C "C5'" . DC 27 27 ? B 15.530 -0.499 -11.851 1.000 2 B DC 66.761 1
ATOM 2447 C "C4'" . DC 27 27 ? B 16.657 0.366 -12.336 1.000 2 B DC 69.451 1
ATOM 2448 O "O4'" . DC 27 27 ? B 16.852 1.492 -11.451 1.000 2 B DC 70.037 1
ATOM 2449 C "C3'" . DC 27 27 ? B 17.980 -0.387 -12.391 1.000 2 B DC 70.322 1
ATOM 2450 O "O3'" . DC 27 27 ? B 18.671 -0.048 -13.560 1.000 2 B DC 69.011 1
ATOM 2451 C "C2'" . DC 27 27 ? B 18.717 0.174 -11.175 1.000 2 B DC 70.125 1
ATOM 2452 C "C1'" . DC 27 27 ? B 18.234 1.593 -11.181 1.000 2 B DC 70.727 1
ATOM 2453 N N1 . DC 27 27 ? B 18.408 2.308 -9.914 1.000 2 B DC 70.688 1
ATOM 2454 C C2 . DC 27 27 ? B 18.799 3.641 -9.941 1.000 2 B DC 73.071 1
ATOM 2455 O O2 . DC 27 27 ? B 19.012 4.217 -11.005 1.000 2 B DC 72.194 1
ATOM 2456 N N3 . DC 27 27 ? B 18.977 4.285 -8.759 1.000 2 B DC 73.673 1
ATOM 2457 C C4 . DC 27 27 ? B 18.776 3.664 -7.609 1.000 2 B DC 74.157 1
ATOM 2458 N N4 . DC 27 27 ? B 18.938 4.343 -6.495 1.000 2 B DC 73.103 1
ATOM 2459 C C5 . DC 27 27 ? B 18.372 2.294 -7.566 1.000 2 B DC 73.820 1
ATOM 2460 C C6 . DC 27 27 ? B 18.186 1.679 -8.741 1.000 2 B DC 71.788 1
ATOM 2461 P P . DG 28 28 ? B 19.616 -1.122 -14.240 1.000 2 B DG 70.041 1
ATOM 2462 O OP1 . DG 28 28 ? B 18.781 -1.797 -15.253 1.000 2 B DG 66.906 1
ATOM 2463 O OP2 . DG 28 28 ? B 20.340 -1.936 -13.220 1.000 2 B DG 67.268 1
ATOM 2464 O "O5'" . DG 28 28 ? B 20.678 -0.227 -14.993 1.000 2 B DG 68.118 1
ATOM 2465 C "C5'" . DG 28 28 ? B 20.289 1.076 -15.350 1.000 2 B DG 68.083 1
ATOM 2466 C "C4'" . DG 28 28 ? B 21.396 2.104 -15.050 1.000 2 B DG 71.108 1
ATOM 2467 O "O4'" . DG 28 28 ? B 21.214 2.642 -13.706 1.000 2 B DG 71.610 1
ATOM 2468 C "C3'" . DG 28 28 ? B 22.785 1.489 -15.088 1.000 2 B DG 71.578 1
ATOM 2469 O "O3'" . DG 28 28 ? B 23.630 2.362 -15.803 1.000 2 B DG 69.764 1
ATOM 2470 C "C2'" . DG 28 28 ? B 23.167 1.418 -13.615 1.000 2 B DG 72.568 1
ATOM 2471 C "C1'" . DG 28 28 ? B 22.492 2.656 -13.090 1.000 2 B DG 72.890 1
ATOM 2472 N N9 . DG 28 28 ? B 22.319 2.672 -11.651 1.000 2 B DG 74.193 1
ATOM 2473 C C8 . DG 28 28 ? B 21.941 1.618 -10.857 1.000 2 B DG 74.764 1
ATOM 2474 N N7 . DG 28 28 ? B 21.872 1.905 -9.603 1.000 2 B DG 74.178 1
ATOM 2475 C C5 . DG 28 28 ? B 22.246 3.237 -9.542 1.000 2 B DG 76.289 1
ATOM 2476 C C6 . DG 28 28 ? B 22.387 4.121 -8.462 1.000 2 B DG 75.825 1
ATOM 2477 O O6 . DG 28 28 ? B 22.175 3.882 -7.270 1.000 2 B DG 73.224 1
ATOM 2478 N N1 . DG 28 28 ? B 22.802 5.375 -8.815 1.000 2 B DG 76.578 1
ATOM 2479 C C2 . DG 28 28 ? B 23.038 5.746 -10.137 1.000 2 B DG 75.620 1
ATOM 2480 N N2 . DG 28 28 ? B 23.414 7.012 -10.267 1.000 2 B DG 72.388 1
ATOM 2481 N N3 . DG 28 28 ? B 22.946 4.958 -11.157 1.000 2 B DG 74.342 1
ATOM 2482 C C4 . DG 28 28 ? B 22.530 3.727 -10.802 1.000 2 B DG 75.016 1
ATOM 2483 P P . DA 29 29 ? B 24.921 1.850 -16.524 1.000 2 B DA 72.045 1
ATOM 2484 O OP1 . DA 29 29 ? B 24.557 1.659 -17.932 1.000 2 B DA 69.525 1
ATOM 2485 O OP2 . DA 29 29 ? B 25.487 0.756 -15.754 1.000 2 B DA 69.686 1
ATOM 2486 O "O5'" . DA 29 29 ? B 25.871 3.082 -16.371 1.000 2 B DA 72.184 1
ATOM 2487 C "C5'" . DA 29 29 ? B 25.351 4.332 -16.104 1.000 2 B DA 72.147 1
ATOM 2488 C "C4'" . DA 29 29 ? B 26.236 5.105 -15.170 1.000 2 B DA 74.321 1
ATOM 2489 O "O4'" . DA 29 29 ? B 25.774 4.967 -13.799 1.000 2 B DA 73.458 1
ATOM 2490 C "C3'" . DA 29 29 ? B 27.676 4.627 -15.182 1.000 2 B DA 75.174 1
ATOM 2491 O "O3'" . DA 29 29 ? B 28.533 5.738 -15.118 1.000 2 B DA 73.683 1
ATOM 2492 C "C2'" . DA 29 29 ? B 27.781 3.807 -13.885 1.000 2 B DA 74.404 1
ATOM 2493 C "C1'" . DA 29 29 ? B 26.868 4.590 -12.988 1.000 2 B DA 74.850 1
ATOM 2494 N N9 . DA 29 29 ? B 26.396 3.811 -11.869 1.000 2 B DA 75.764 1
ATOM 2495 C C8 . DA 29 29 ? B 26.016 2.487 -11.851 1.000 2 B DA 76.559 1
ATOM 2496 N N7 . DA 29 29 ? B 25.645 2.057 -10.684 1.000 2 B DA 76.773 1
ATOM 2497 C C5 . DA 29 29 ? B 25.795 3.168 -9.869 1.000 2 B DA 78.485 1
ATOM 2498 C C6 . DA 29 29 ? B 25.564 3.374 -8.506 1.000 2 B DA 78.069 1
ATOM 2499 N N6 . DA 29 29 ? B 25.118 2.406 -7.688 1.000 2 B DA 74.644 1
ATOM 2500 N N1 . DA 29 29 ? B 25.818 4.595 -7.987 1.000 2 B DA 78.750 1
ATOM 2501 C C2 . DA 29 29 ? B 26.272 5.552 -8.794 1.000 2 B DA 77.751 1
ATOM 2502 N N3 . DA 29 29 ? B 26.529 5.467 -10.089 1.000 2 B DA 76.975 1
ATOM 2503 C C4 . DA 29 29 ? B 26.271 4.245 -10.596 1.000 2 B DA 77.541 1
ATOM 2504 P P . DC 30 30 ? B 29.999 5.673 -15.737 1.000 2 B DC 76.862 1
ATOM 2505 O OP1 . DC 30 30 ? B 29.904 6.291 -17.078 1.000 2 B DC 74.351 1
ATOM 2506 O OP2 . DC 30 30 ? B 30.551 4.317 -15.586 1.000 2 B DC 74.837 1
ATOM 2507 O "O5'" . DC 30 30 ? B 30.779 6.634 -14.766 1.000 2 B DC 76.242 1
ATOM 2508 C "C5'" . DC 30 30 ? B 30.087 7.529 -13.923 1.000 2 B DC 76.756 1
ATOM 2509 C "C4'" . DC 30 30 ? B 30.704 7.611 -12.549 1.000 2 B DC 78.684 1
ATOM 2510 O "O4'" . DC 30 30 ? B 30.019 6.752 -11.608 1.000 2 B DC 79.430 1
ATOM 2511 C "C3'" . DC 30 30 ? B 32.175 7.160 -12.523 1.000 2 B DC 79.269 1
ATOM 2512 O "O3'" . DC 30 30 ? B 32.886 8.018 -11.657 1.000 2 B DC 76.902 1
ATOM 2513 C "C2'" . DC 30 30 ? B 32.068 5.759 -11.898 1.000 2 B DC 79.024 1
ATOM 2514 C "C1'" . DC 30 30 ? B 30.967 6.007 -10.912 1.000 2 B DC 80.023 1
ATOM 2515 N N1 . DC 30 30 ? B 30.322 4.761 -10.423 1.000 2 B DC 81.922 1
ATOM 2516 C C2 . DC 30 30 ? B 29.931 4.651 -9.058 1.000 2 B DC 83.157 1
ATOM 2517 O O2 . DC 30 30 ? B 30.130 5.580 -8.304 1.000 2 B DC 82.253 1
ATOM 2518 N N3 . DC 30 30 ? B 29.347 3.500 -8.655 1.000 2 B DC 82.043 1
ATOM 2519 C C4 . DC 30 30 ? B 29.158 2.508 -9.502 1.000 2 B DC 83.210 1
ATOM 2520 N N4 . DC 30 30 ? B 28.579 1.415 -9.043 1.000 2 B DC 82.441 1
ATOM 2521 C C5 . DC 30 30 ? B 29.541 2.600 -10.896 1.000 2 B DC 82.330 1
ATOM 2522 C C6 . DC 30 30 ? B 30.099 3.732 -11.281 1.000 2 B DC 79.940 1
ATOM 2523 P P . DC 31 31 ? B 34.448 8.321 -11.892 1.000 2 B DC 76.630 1
ATOM 2524 O OP1 . DC 31 31 ? B 34.547 9.440 -12.824 1.000 2 B DC 73.572 1
ATOM 2525 O OP2 . DC 31 31 ? B 35.108 7.040 -12.203 1.000 2 B DC 73.654 1
ATOM 2526 O "O5'" . DC 31 31 ? B 34.916 8.768 -10.490 1.000 2 B DC 73.521 1
ATOM 2527 C "C5'" . DC 31 31 ? B 33.967 9.146 -9.521 1.000 2 B DC 75.002 1
ATOM 2528 C "C4'" . DC 31 31 ? B 34.301 8.537 -8.176 1.000 2 B DC 77.662 1
ATOM 2529 O "O4'" . DC 31 31 ? B 33.531 7.346 -7.963 1.000 2 B DC 79.096 1
ATOM 2530 C "C3'" . DC 31 31 ? B 35.767 8.153 -8.031 1.000 2 B DC 77.865 1
ATOM 2531 O "O3'" . DC 31 31 ? B 36.189 8.490 -6.740 1.000 2 B DC 74.977 1
ATOM 2532 C "C2'" . DC 31 31 ? B 35.720 6.625 -8.198 1.000 2 B DC 78.823 1
ATOM 2533 C "C1'" . DC 31 31 ? B 34.400 6.344 -7.520 1.000 2 B DC 79.448 1
ATOM 2534 N N1 . DC 31 31 ? B 33.840 5.010 -7.849 1.000 2 B DC 81.587 1
ATOM 2535 C C2 . DC 31 31 ? B 33.208 4.233 -6.880 1.000 2 B DC 83.170 1
ATOM 2536 O O2 . DC 31 31 ? B 33.116 4.661 -5.735 1.000 2 B DC 82.179 1
ATOM 2537 N N3 . DC 31 31 ? B 32.704 3.017 -7.231 1.000 2 B DC 81.925 1
ATOM 2538 C C4 . DC 31 31 ? B 32.826 2.564 -8.487 1.000 2 B DC 82.768 1
ATOM 2539 N N4 . DC 31 31 ? B 32.318 1.396 -8.759 1.000 2 B DC 81.907 1
ATOM 2540 C C5 . DC 31 31 ? B 33.469 3.355 -9.497 1.000 2 B DC 81.946 1
ATOM 2541 C C6 . DC 31 31 ? B 33.945 4.538 -9.138 1.000 2 B DC 79.321 1
ATOM 2542 P P . DA 32 32 ? B 37.682 8.850 -6.438 1.000 2 B DA 78.606 1
ATOM 2543 O OP1 . DA 32 32 ? B 37.815 10.318 -6.477 1.000 2 B DA 76.314 1
ATOM 2544 O OP2 . DA 32 32 ? B 38.566 8.008 -7.278 1.000 2 B DA 76.287 1
ATOM 2545 O "O5'" . DA 32 32 ? B 37.891 8.375 -4.947 1.000 2 B DA 76.547 1
ATOM 2546 C "C5'" . DA 32 32 ? B 36.771 8.416 -4.085 1.000 2 B DA 77.572 1
ATOM 2547 C "C4'" . DA 32 32 ? B 36.832 7.253 -3.136 1.000 2 B DA 79.811 1
ATOM 2548 O "O4'" . DA 32 32 ? B 36.130 6.104 -3.726 1.000 2 B DA 81.150 1
ATOM 2549 C "C3'" . DA 32 32 ? B 38.221 6.761 -2.794 1.000 2 B DA 80.415 1
ATOM 2550 O "O3'" . DA 32 32 ? B 38.239 6.412 -1.435 1.000 2 B DA 78.444 1
ATOM 2551 C "C2'" . DA 32 32 ? B 38.365 5.525 -3.654 1.000 2 B DA 81.603 1
ATOM 2552 C "C1'" . DA 32 32 ? B 36.954 4.976 -3.606 1.000 2 B DA 81.967 1
ATOM 2553 N N9 . DA 32 32 ? B 36.645 4.049 -4.705 1.000 2 B DA 82.934 1
ATOM 2554 C C8 . DA 32 32 ? B 36.955 4.231 -6.018 1.000 2 B DA 82.582 1
ATOM 2555 N N7 . DA 32 32 ? B 36.537 3.232 -6.761 1.000 2 B DA 81.460 1
ATOM 2556 C C5 . DA 32 32 ? B 35.924 2.359 -5.873 1.000 2 B DA 83.743 1
ATOM 2557 C C6 . DA 32 32 ? B 35.285 1.108 -6.080 1.000 2 B DA 83.591 1
ATOM 2558 N N6 . DA 32 32 ? B 35.162 0.511 -7.242 1.000 2 B DA 81.567 1
ATOM 2559 N N1 . DA 32 32 ? B 34.775 0.474 -4.991 1.000 2 B DA 84.138 1
ATOM 2560 C C2 . DA 32 32 ? B 34.888 1.084 -3.796 1.000 2 B DA 83.158 1
ATOM 2561 N N3 . DA 32 32 ? B 35.463 2.239 -3.506 1.000 2 B DA 83.469 1
ATOM 2562 C C4 . DA 32 32 ? B 35.978 2.831 -4.608 1.000 2 B DA 84.267 1
ATOM 2563 P P . DA 33 33 ? B 39.511 6.486 -0.507 1.000 2 B DA 79.928 1
ATOM 2564 O OP1 . DA 33 33 ? B 39.383 7.747 0.275 1.000 2 B DA 77.006 1
ATOM 2565 O OP2 . DA 33 33 ? B 40.718 6.287 -1.351 1.000 2 B DA 76.950 1
ATOM 2566 O "O5'" . DA 33 33 ? B 39.394 5.262 0.442 1.000 2 B DA 77.945 1
ATOM 2567 C "C5'" . DA 33 33 ? B 38.127 4.822 0.862 1.000 2 B DA 79.008 1
ATOM 2568 C "C4'" . DA 33 33 ? B 38.116 3.317 1.056 1.000 2 B DA 80.868 1
ATOM 2569 O "O4'" . DA 33 33 ? B 37.767 2.647 -0.176 1.000 2 B DA 81.240 1
ATOM 2570 C "C3'" . DA 33 33 ? B 39.406 2.713 1.501 1.000 2 B DA 81.165 1
ATOM 2571 O "O3'" . DA 33 33 ? B 39.139 1.664 2.376 1.000 2 B DA 78.294 1
ATOM 2572 C "C2'" . DA 33 33 ? B 39.978 2.157 0.182 1.000 2 B DA 82.734 1
ATOM 2573 C "C1'" . DA 33 33 ? B 38.712 1.656 -0.454 1.000 2 B DA 82.973 1
ATOM 2574 N N9 . DA 33 33 ? B 38.812 1.466 -1.895 1.000 2 B DA 84.032 1
ATOM 2575 C C8 . DA 33 33 ? B 39.433 2.299 -2.790 1.000 2 B DA 83.717 1
ATOM 2576 N N7 . DA 33 33 ? B 39.353 1.873 -4.008 1.000 2 B DA 81.939 1
ATOM 2577 C C5 . DA 33 33 ? B 38.649 0.683 -3.926 1.000 2 B DA 85.014 1
ATOM 2578 C C6 . DA 33 33 ? B 38.257 -0.277 -4.900 1.000 2 B DA 84.910 1
ATOM 2579 N N6 . DA 33 33 ? B 38.493 -0.163 -6.190 1.000 2 B DA 82.601 1
ATOM 2580 N N1 . DA 33 33 ? B 37.546 -1.329 -4.481 1.000 2 B DA 85.407 1
ATOM 2581 C C2 . DA 33 33 ? B 37.284 -1.450 -3.170 1.000 2 B DA 84.246 1
ATOM 2582 N N3 . DA 33 33 ? B 37.612 -0.635 -2.164 1.000 2 B DA 84.448 1
ATOM 2583 C C4 . DA 33 33 ? B 38.314 0.420 -2.607 1.000 2 B DA 84.872 1
ATOM 2584 P P . DA 34 34 ? B 40.137 1.288 3.560 1.000 2 B DA 80.665 1
ATOM 2585 O OP1 . DA 34 34 ? B 39.668 1.997 4.767 1.000 2 B DA 77.509 1
ATOM 2586 O OP2 . DA 34 34 ? B 41.524 1.452 3.102 1.000 2 B DA 77.382 1
ATOM 2587 O "O5'" . DA 34 34 ? B 39.897 -0.271 3.762 1.000 2 B DA 78.742 1
ATOM 2588 C "C5'" . DA 34 34 ? B 38.641 -0.822 3.398 1.000 2 B DA 79.651 1
ATOM 2589 C "C4'" . DA 34 34 ? B 38.821 -2.182 2.774 1.000 2 B DA 81.228 1
ATOM 2590 O "O4'" . DA 34 34 ? B 38.911 -2.080 1.343 1.000 2 B DA 81.386 1
ATOM 2591 C "C3'" . DA 34 34 ? B 40.060 -2.929 3.233 1.000 2 B DA 81.739 1
ATOM 2592 O "O3'" . DA 34 34 ? B 39.736 -4.300 3.394 1.000 2 B DA 78.787 1
ATOM 2593 C "C2'" . DA 34 34 ? B 41.013 -2.761 2.033 1.000 2 B DA 82.736 1
ATOM 2594 C "C1'" . DA 34 34 ? B 40.012 -2.831 0.896 1.000 2 B DA 82.910 1
ATOM 2595 N N9 . DA 34 34 ? B 40.538 -2.227 -0.336 1.000 2 B DA 84.092 1
ATOM 2596 C C8 . DA 34 34 ? B 41.256 -1.096 -0.467 1.000 2 B DA 83.587 1
ATOM 2597 N N7 . DA 34 34 ? B 41.558 -0.806 -1.707 1.000 2 B DA 82.204 1
ATOM 2598 C C5 . DA 34 34 ? B 40.975 -1.822 -2.434 1.000 2 B DA 85.055 1
ATOM 2599 C C6 . DA 34 34 ? B 40.937 -2.102 -3.805 1.000 2 B DA 84.963 1
ATOM 2600 N N6 . DA 34 34 ? B 41.477 -1.350 -4.737 1.000 2 B DA 82.324 1
ATOM 2601 N N1 . DA 34 34 ? B 40.277 -3.225 -4.215 1.000 2 B DA 85.380 1
ATOM 2602 C C2 . DA 34 34 ? B 39.716 -3.982 -3.280 1.000 2 B DA 83.905 1
ATOM 2603 N N3 . DA 34 34 ? B 39.671 -3.830 -1.959 1.000 2 B DA 84.484 1
ATOM 2604 C C4 . DA 34 34 ? B 40.348 -2.721 -1.593 1.000 2 B DA 85.171 1
ATOM 2605 P P . DG 35 35 ? B 40.520 -5.185 4.453 1.000 2 B DG 79.347 1
ATOM 2606 O OP1 . DG 35 35 ? B 39.730 -5.206 5.692 1.000 2 B DG 75.684 1
ATOM 2607 O OP2 . DG 35 35 ? B 41.957 -4.718 4.514 1.000 2 B DG 75.875 1
ATOM 2608 O "O5'" . DG 35 35 ? B 40.509 -6.620 3.778 1.000 2 B DG 76.402 1
ATOM 2609 C "C5'" . DG 35 35 ? B 39.476 -6.944 2.900 1.000 2 B DG 77.277 1
ATOM 2610 C "C4'" . DG 35 35 ? B 39.984 -7.794 1.774 1.000 2 B DG 79.794 1
ATOM 2611 O "O4'" . DG 35 35 ? B 40.364 -6.972 0.655 1.000 2 B DG 79.494 1
ATOM 2612 C "C3'" . DG 35 35 ? B 41.207 -8.652 2.106 1.000 2 B DG 80.688 1
ATOM 2613 O "O3'" . DG 35 35 ? B 41.106 -9.917 1.483 1.000 2 B DG 77.405 1
ATOM 2614 C "C2'" . DG 35 35 ? B 42.352 -7.846 1.519 1.000 2 B DG 81.133 1
ATOM 2615 C "C1'" . DG 35 35 ? B 41.684 -7.341 0.240 1.000 2 B DG 81.114 1
ATOM 2616 N N9 . DG 35 35 ? B 42.331 -6.176 -0.339 1.000 2 B DG 83.105 1
ATOM 2617 C C8 . DG 35 35 ? B 42.922 -5.138 0.331 1.000 2 B DG 81.936 1
ATOM 2618 N N7 . DG 35 35 ? B 43.450 -4.257 -0.497 1.000 2 B DG 81.348 1
ATOM 2619 C C5 . DG 35 35 ? B 43.203 -4.760 -1.753 1.000 2 B DG 83.865 1
ATOM 2620 C C6 . DG 35 35 ? B 43.499 -4.267 -3.021 1.000 2 B DG 84.019 1
ATOM 2621 O O6 . DG 35 35 ? B 44.123 -3.235 -3.292 1.000 2 B DG 82.286 1
ATOM 2622 N N1 . DG 35 35 ? B 43.084 -5.089 -4.040 1.000 2 B DG 84.366 1
ATOM 2623 C C2 . DG 35 35 ? B 42.407 -6.254 -3.829 1.000 2 B DG 82.686 1
ATOM 2624 N N2 . DG 35 35 ? B 42.033 -6.888 -4.921 1.000 2 B DG 80.481 1
ATOM 2625 N N3 . DG 35 35 ? B 42.097 -6.729 -2.664 1.000 2 B DG 83.179 1
ATOM 2626 C C4 . DG 35 35 ? B 42.504 -5.930 -1.663 1.000 2 B DG 83.703 1
ATOM 2627 P P . DG 36 36 ? B 41.606 -11.236 2.264 1.000 2 B DG 78.425 1
ATOM 2628 O OP1 . DG 36 36 ? B 40.501 -11.715 3.120 1.000 2 B DG 76.030 1
ATOM 2629 O OP2 . DG 36 36 ? B 42.941 -10.947 2.834 1.000 2 B DG 76.192 1
ATOM 2630 O "O5'" . DG 36 36 ? B 41.838 -12.244 1.041 1.000 2 B DG 76.472 1
ATOM 2631 C "C5'" . DG 36 36 ? B 41.049 -12.079 -0.161 1.000 2 B DG 77.618 1
ATOM 2632 C "C4'" . DG 36 36 ? B 41.904 -12.256 -1.365 1.000 2 B DG 79.669 1
ATOM 2633 O "O4'" . DG 36 36 ? B 42.463 -10.973 -1.791 1.000 2 B DG 79.773 1
ATOM 2634 C "C3'" . DG 36 36 ? B 43.105 -13.189 -1.204 1.000 2 B DG 80.999 1
ATOM 2635 O "O3'" . DG 36 36 ? B 43.227 -13.965 -2.395 1.000 2 B DG 78.094 1
ATOM 2636 C "C2'" . DG 36 36 ? B 44.300 -12.235 -1.032 1.000 2 B DG 80.894 1
ATOM 2637 C "C1'" . DG 36 36 ? B 43.845 -11.122 -1.952 1.000 2 B DG 81.185 1
ATOM 2638 N N9 . DG 36 36 ? B 44.493 -9.861 -1.687 1.000 2 B DG 83.243 1
ATOM 2639 C C8 . DG 36 36 ? B 44.782 -9.296 -0.464 1.000 2 B DG 82.174 1
ATOM 2640 N N7 . DG 36 36 ? B 45.351 -8.103 -0.550 1.000 2 B DG 81.519 1
ATOM 2641 C C5 . DG 36 36 ? B 45.428 -7.881 -1.918 1.000 2 B DG 83.802 1
ATOM 2642 C C6 . DG 36 36 ? B 45.965 -6.823 -2.642 1.000 2 B DG 83.641 1
ATOM 2643 O O6 . DG 36 36 ? B 46.482 -5.799 -2.195 1.000 2 B DG 82.572 1
ATOM 2644 N N1 . DG 36 36 ? B 45.867 -6.982 -4.008 1.000 2 B DG 84.168 1
ATOM 2645 C C2 . DG 36 36 ? B 45.319 -8.095 -4.612 1.000 2 B DG 82.735 1
ATOM 2646 N N2 . DG 36 36 ? B 45.277 -8.066 -5.908 1.000 2 B DG 80.611 1
ATOM 2647 N N3 . DG 36 36 ? B 44.803 -9.094 -3.958 1.000 2 B DG 82.788 1
ATOM 2648 C C4 . DG 36 36 ? B 44.915 -8.951 -2.611 1.000 2 B DG 83.595 1
ATOM 2649 P P . DC 37 37 ? B 44.063 -15.325 -2.349 1.000 2 B DC 78.203 1
ATOM 2650 O OP1 . DC 37 37 ? B 42.992 -16.373 -2.248 1.000 2 B DC 74.582 1
ATOM 2651 O OP2 . DC 37 37 ? B 45.125 -15.224 -1.339 1.000 2 B DC 74.866 1
ATOM 2652 O "O5'" . DC 37 37 ? B 44.748 -15.422 -3.798 1.000 2 B DC 73.727 1
ATOM 2653 C "C5'" . DC 37 37 ? B 44.164 -14.684 -4.894 1.000 2 B DC 75.552 1
ATOM 2654 C "C4'" . DC 37 37 ? B 45.301 -14.089 -5.721 1.000 2 B DC 77.643 1
ATOM 2655 O "O4'" . DC 37 37 ? B 45.727 -12.827 -5.171 1.000 2 B DC 77.263 1
ATOM 2656 C "C3'" . DC 37 37 ? B 46.567 -14.964 -5.819 1.000 2 B DC 79.165 1
ATOM 2657 O "O3'" . DC 37 37 ? B 47.056 -14.936 -7.163 1.000 2 B DC 76.331 1
ATOM 2658 C "C2'" . DC 37 37 ? B 47.555 -14.211 -4.900 1.000 2 B DC 78.459 1
ATOM 2659 C "C1'" . DC 37 37 ? B 47.111 -12.815 -5.092 1.000 2 B DC 78.097 1
ATOM 2660 N N1 . DC 37 37 ? B 47.532 -11.857 -4.033 1.000 2 B DC 78.955 1
ATOM 2661 C C2 . DC 37 37 ? B 48.068 -10.630 -4.370 1.000 2 B DC 81.803 1
ATOM 2662 O O2 . DC 37 37 ? B 48.170 -10.292 -5.524 1.000 2 B DC 80.028 1
ATOM 2663 N N3 . DC 37 37 ? B 48.411 -9.797 -3.383 1.000 2 B DC 79.295 1
ATOM 2664 C C4 . DC 37 37 ? B 48.288 -10.161 -2.090 1.000 2 B DC 79.003 1
ATOM 2665 N N4 . DC 37 37 ? B 48.656 -9.311 -1.173 1.000 2 B DC 78.311 1
ATOM 2666 C C5 . DC 37 37 ? B 47.739 -11.438 -1.718 1.000 2 B DC 78.539 1
ATOM 2667 C C6 . DC 37 37 ? B 47.366 -12.232 -2.706 1.000 2 B DC 78.329 1
ATOM 2668 P P . DG 1 1 ? C 55.041 -0.679 -5.294 1.000 3 C DG 73.663 1
ATOM 2669 O OP1 . DG 1 1 ? C 56.366 0.024 -5.543 1.000 3 C DG 70.163 1
ATOM 2670 O OP2 . DG 1 1 ? C 54.003 -0.043 -4.478 1.000 3 C DG 71.375 1
ATOM 2671 O "O5'" . DG 1 1 ? C 54.404 -1.111 -6.687 1.000 3 C DG 69.916 1
ATOM 2672 C "C5'" . DG 1 1 ? C 54.852 -2.339 -7.293 1.000 3 C DG 72.224 1
ATOM 2673 C "C4'" . DG 1 1 ? C 53.633 -2.990 -7.957 1.000 3 C DG 76.292 1
ATOM 2674 O "O4'" . DG 1 1 ? C 53.086 -3.990 -7.046 1.000 3 C DG 75.009 1
ATOM 2675 C "C3'" . DG 1 1 ? C 52.502 -2.038 -8.324 1.000 3 C DG 77.235 1
ATOM 2676 O "O3'" . DG 1 1 ? C 51.944 -2.493 -9.576 1.000 3 C DG 74.684 1
ATOM 2677 C "C2'" . DG 1 1 ? C 51.475 -2.295 -7.206 1.000 3 C DG 75.985 1
ATOM 2678 C "C1'" . DG 1 1 ? C 51.690 -3.797 -6.977 1.000 3 C DG 76.328 1
ATOM 2679 N N9 . DG 1 1 ? C 51.210 -4.261 -5.687 1.000 3 C DG 78.696 1
ATOM 2680 C C8 . DG 1 1 ? C 51.147 -3.563 -4.499 1.000 3 C DG 78.926 1
ATOM 2681 N N7 . DG 1 1 ? C 50.653 -4.272 -3.518 1.000 3 C DG 77.671 1
ATOM 2682 C C5 . DG 1 1 ? C 50.403 -5.503 -4.072 1.000 3 C DG 79.754 1
ATOM 2683 C C6 . DG 1 1 ? C 49.878 -6.668 -3.516 1.000 3 C DG 79.021 1
ATOM 2684 O O6 . DG 1 1 ? C 49.523 -6.892 -2.352 1.000 3 C DG 78.893 1
ATOM 2685 N N1 . DG 1 1 ? C 49.761 -7.689 -4.416 1.000 3 C DG 79.723 1
ATOM 2686 C C2 . DG 1 1 ? C 50.144 -7.622 -5.750 1.000 3 C DG 78.816 1
ATOM 2687 N N2 . DG 1 1 ? C 49.960 -8.714 -6.459 1.000 3 C DG 77.261 1
ATOM 2688 N N3 . DG 1 1 ? C 50.648 -6.545 -6.303 1.000 3 C DG 78.233 1
ATOM 2689 C C4 . DG 1 1 ? C 50.752 -5.508 -5.424 1.000 3 C DG 79.510 1
ATOM 2690 P P . DC 2 2 ? C 51.053 -1.468 -10.401 1.000 3 C DC 73.618 1
ATOM 2691 O OP1 . DC 2 2 ? C 52.003 -0.889 -11.408 1.000 3 C DC 71.351 1
ATOM 2692 O OP2 . DC 2 2 ? C 50.283 -0.580 -9.526 1.000 3 C DC 71.633 1
ATOM 2693 O "O5'" . DC 2 2 ? C 50.047 -2.427 -11.135 1.000 3 C DC 71.496 1
ATOM 2694 C "C5'" . DC 2 2 ? C 50.385 -3.805 -11.278 1.000 3 C DC 72.531 1
ATOM 2695 C "C4'" . DC 2 2 ? C 49.133 -4.678 -11.052 1.000 3 C DC 74.913 1
ATOM 2696 O "O4'" . DC 2 2 ? C 48.969 -4.981 -9.662 1.000 3 C DC 76.205 1
ATOM 2697 C "C3'" . DC 2 2 ? C 47.859 -4.011 -11.525 1.000 3 C DC 76.291 1
ATOM 2698 O "O3'" . DC 2 2 ? C 47.079 -4.963 -12.228 1.000 3 C DC 74.492 1
ATOM 2699 C "C2'" . DC 2 2 ? C 47.168 -3.624 -10.196 1.000 3 C DC 75.567 1
ATOM 2700 C "C1'" . DC 2 2 ? C 47.614 -4.745 -9.303 1.000 3 C DC 75.612 1
ATOM 2701 N N1 . DC 2 2 ? C 47.546 -4.438 -7.868 1.000 3 C DC 77.371 1
ATOM 2702 C C2 . DC 2 2 ? C 47.072 -5.411 -6.984 1.000 3 C DC 79.130 1
ATOM 2703 O O2 . DC 2 2 ? C 46.692 -6.508 -7.396 1.000 3 C DC 77.038 1
ATOM 2704 N N3 . DC 2 2 ? C 47.018 -5.092 -5.666 1.000 3 C DC 77.621 1
ATOM 2705 C C4 . DC 2 2 ? C 47.425 -3.891 -5.237 1.000 3 C DC 77.380 1
ATOM 2706 N N4 . DC 2 2 ? C 47.360 -3.668 -3.931 1.000 3 C DC 76.745 1
ATOM 2707 C C5 . DC 2 2 ? C 47.915 -2.901 -6.133 1.000 3 C DC 77.204 1
ATOM 2708 C C6 . DC 2 2 ? C 47.955 -3.195 -7.423 1.000 3 C DC 76.755 1
ATOM 2709 P P . DC 3 3 ? C 46.057 -4.552 -13.307 1.000 3 C DC 75.155 1
ATOM 2710 O OP1 . DC 3 3 ? C 46.732 -4.727 -14.626 1.000 3 C DC 73.305 1
ATOM 2711 O OP2 . DC 3 3 ? C 45.509 -3.249 -12.963 1.000 3 C DC 73.840 1
ATOM 2712 O "O5'" . DC 3 3 ? C 44.865 -5.613 -13.157 1.000 3 C DC 73.494 1
ATOM 2713 C "C5'" . DC 3 3 ? C 45.178 -6.855 -12.548 1.000 3 C DC 74.645 1
ATOM 2714 C "C4'" . DC 3 3 ? C 44.056 -7.267 -11.598 1.000 3 C DC 76.311 1
ATOM 2715 O "O4'" . DC 3 3 ? C 44.303 -6.708 -10.278 1.000 3 C DC 78.155 1
ATOM 2716 C "C3'" . DC 3 3 ? C 42.665 -6.760 -11.999 1.000 3 C DC 77.636 1
ATOM 2717 O "O3'" . DC 3 3 ? C 41.729 -7.811 -11.758 1.000 3 C DC 75.697 1
ATOM 2718 C "C2'" . DC 3 3 ? C 42.423 -5.575 -11.049 1.000 3 C DC 77.305 1
ATOM 2719 C "C1'" . DC 3 3 ? C 43.117 -6.108 -9.806 1.000 3 C DC 77.872 1
ATOM 2720 N N1 . DC 3 3 ? C 43.448 -5.098 -8.802 1.000 3 C DC 79.841 1
ATOM 2721 C C2 . DC 3 3 ? C 43.320 -5.397 -7.440 1.000 3 C DC 81.543 1
ATOM 2722 O O2 . DC 3 3 ? C 42.934 -6.537 -7.108 1.000 3 C DC 79.933 1
ATOM 2723 N N3 . DC 3 3 ? C 43.635 -4.462 -6.528 1.000 3 C DC 80.423 1
ATOM 2724 C C4 . DC 3 3 ? C 44.079 -3.250 -6.920 1.000 3 C DC 80.604 1
ATOM 2725 N N4 . DC 3 3 ? C 44.373 -2.390 -5.978 1.000 3 C DC 79.824 1
ATOM 2726 C C5 . DC 3 3 ? C 44.228 -2.935 -8.300 1.000 3 C DC 79.884 1
ATOM 2727 C C6 . DC 3 3 ? C 43.918 -3.848 -9.190 1.000 3 C DC 78.510 1
ATOM 2728 P P . DT 4 4 ? C 40.437 -7.968 -12.649 1.000 3 C DT 75.424 1
ATOM 2729 O OP1 . DT 4 4 ? C 40.806 -8.905 -13.740 1.000 3 C DT 72.093 1
ATOM 2730 O OP2 . DT 4 4 ? C 39.899 -6.628 -12.999 1.000 3 C DT 72.696 1
ATOM 2731 O "O5'" . DT 4 4 ? C 39.387 -8.655 -11.666 1.000 3 C DT 72.986 1
ATOM 2732 C "C5'" . DT 4 4 ? C 39.887 -9.363 -10.557 1.000 3 C DT 74.695 1
ATOM 2733 C "C4'" . DT 4 4 ? C 39.091 -9.043 -9.309 1.000 3 C DT 76.436 1
ATOM 2734 O "O4'" . DT 4 4 ? C 39.695 -7.971 -8.566 1.000 3 C DT 77.628 1
ATOM 2735 C "C3'" . DT 4 4 ? C 37.634 -8.643 -9.576 1.000 3 C DT 77.262 1
ATOM 2736 O "O3'" . DT 4 4 ? C 36.831 -9.207 -8.597 1.000 3 C DT 74.542 1
ATOM 2737 C "C2'" . DT 4 4 ? C 37.711 -7.136 -9.406 1.000 3 C DT 77.558 1
ATOM 2738 C "C1'" . DT 4 4 ? C 38.663 -7.009 -8.260 1.000 3 C DT 77.613 1
ATOM 2739 N N1 . DT 4 4 ? C 39.264 -5.692 -8.073 1.000 3 C DT 79.649 1
ATOM 2740 C C2 . DT 4 4 ? C 39.565 -5.260 -6.794 1.000 3 C DT 81.988 1
ATOM 2741 O O2 . DT 4 4 ? C 39.374 -5.922 -5.803 1.000 3 C DT 81.151 1
ATOM 2742 N N3 . DT 4 4 ? C 40.100 -4.004 -6.701 1.000 3 C DT 80.660 1
ATOM 2743 C C4 . DT 4 4 ? C 40.374 -3.143 -7.763 1.000 3 C DT 82.076 1
ATOM 2744 O O4 . DT 4 4 ? C 40.851 -2.048 -7.584 1.000 3 C DT 81.307 1
ATOM 2745 C C5 . DT 4 4 ? C 40.045 -3.671 -9.073 1.000 3 C DT 81.102 1
ATOM 2746 C C7 . DT 4 4 ? C 40.293 -2.827 -10.260 1.000 3 C DT 78.181 1
ATOM 2747 C C6 . DT 4 4 ? C 39.503 -4.873 -9.153 1.000 3 C DT 81.053 1
ATOM 2748 P P . DT 5 5 ? C 35.443 -9.839 -8.796 1.000 3 C DT 74.811 1
ATOM 2749 O OP1 . DT 5 5 ? C 35.628 -11.243 -9.168 1.000 3 C DT 72.388 1
ATOM 2750 O OP2 . DT 5 5 ? C 34.739 -8.907 -9.715 1.000 3 C DT 72.898 1
ATOM 2751 O "O5'" . DT 5 5 ? C 34.740 -9.748 -7.350 1.000 3 C DT 74.120 1
ATOM 2752 C "C5'" . DT 5 5 ? C 35.562 -9.879 -6.229 1.000 3 C DT 75.035 1
ATOM 2753 C "C4'" . DT 5 5 ? C 35.173 -8.885 -5.171 1.000 3 C DT 76.998 1
ATOM 2754 O "O4'" . DT 5 5 ? C 35.912 -7.656 -5.332 1.000 3 C DT 77.350 1
ATOM 2755 C "C3'" . DT 5 5 ? C 33.706 -8.496 -5.173 1.000 3 C DT 77.898 1
ATOM 2756 O "O3'" . DT 5 5 ? C 33.245 -8.409 -3.848 1.000 3 C DT 75.579 1
ATOM 2757 C "C2'" . DT 5 5 ? C 33.701 -7.108 -5.801 1.000 3 C DT 77.673 1
ATOM 2758 C "C1'" . DT 5 5 ? C 35.004 -6.572 -5.213 1.000 3 C DT 78.104 1
ATOM 2759 N N1 . DT 5 5 ? C 35.536 -5.401 -5.916 1.000 3 C DT 80.199 1
ATOM 2760 C C2 . DT 5 5 ? C 36.159 -4.426 -5.203 1.000 3 C DT 81.951 1
ATOM 2761 O O2 . DT 5 5 ? C 36.273 -4.464 -3.990 1.000 3 C DT 80.935 1
ATOM 2762 N N3 . DT 5 5 ? C 36.635 -3.382 -5.930 1.000 3 C DT 80.871 1
ATOM 2763 C C4 . DT 5 5 ? C 36.559 -3.220 -7.289 1.000 3 C DT 82.045 1
ATOM 2764 O O4 . DT 5 5 ? C 37.018 -2.225 -7.845 1.000 3 C DT 81.256 1
ATOM 2765 C C5 . DT 5 5 ? C 35.921 -4.281 -7.985 1.000 3 C DT 81.327 1
ATOM 2766 C C7 . DT 5 5 ? C 35.778 -4.185 -9.458 1.000 3 C DT 78.690 1
ATOM 2767 C C6 . DT 5 5 ? C 35.466 -5.317 -7.295 1.000 3 C DT 81.078 1
ATOM 2768 P P . DT 6 6 ? C 31.784 -8.770 -3.463 1.000 3 C DT 72.545 1
ATOM 2769 O OP1 . DT 6 6 ? C 31.762 -10.192 -3.077 1.000 3 C DT 70.297 1
ATOM 2770 O OP2 . DT 6 6 ? C 30.835 -8.283 -4.535 1.000 3 C DT 70.780 1
ATOM 2771 O "O5'" . DT 6 6 ? C 31.554 -7.882 -2.160 1.000 3 C DT 72.131 1
ATOM 2772 C "C5'" . DT 6 6 ? C 32.680 -7.390 -1.431 1.000 3 C DT 72.701 1
ATOM 2773 C "C4'" . DT 6 6 ? C 32.467 -5.967 -1.058 1.000 3 C DT 74.417 1
ATOM 2774 O "O4'" . DT 6 6 ? C 33.126 -5.082 -1.990 1.000 3 C DT 75.504 1
ATOM 2775 C "C3'" . DT 6 6 ? C 30.997 -5.525 -1.004 1.000 3 C DT 75.581 1
ATOM 2776 O "O3'" . DT 6 6 ? C 30.813 -4.700 0.140 1.000 3 C DT 73.328 1
ATOM 2777 C "C2'" . DT 6 6 ? C 30.847 -4.675 -2.289 1.000 3 C DT 75.614 1
ATOM 2778 C "C1'" . DT 6 6 ? C 32.224 -4.054 -2.346 1.000 3 C DT 76.082 1
ATOM 2779 N N1 . DT 6 6 ? C 32.574 -3.481 -3.671 1.000 3 C DT 78.400 1
ATOM 2780 C C2 . DT 6 6 ? C 33.317 -2.338 -3.744 1.000 3 C DT 80.214 1
ATOM 2781 O O2 . DT 6 6 ? C 33.719 -1.721 -2.761 1.000 3 C DT 79.182 1
ATOM 2782 N N3 . DT 6 6 ? C 33.587 -1.878 -5.004 1.000 3 C DT 79.272 1
ATOM 2783 C C4 . DT 6 6 ? C 33.181 -2.499 -6.181 1.000 3 C DT 80.241 1
ATOM 2784 O O4 . DT 6 6 ? C 33.475 -2.019 -7.272 1.000 3 C DT 79.236 1
ATOM 2785 C C5 . DT 6 6 ? C 32.417 -3.687 -6.041 1.000 3 C DT 79.258 1
ATOM 2786 C C7 . DT 6 6 ? C 31.941 -4.378 -7.277 1.000 3 C DT 77.192 1
ATOM 2787 C C6 . DT 6 6 ? C 32.174 -4.134 -4.800 1.000 3 C DT 79.442 1
ATOM 2788 P P . DG 7 7 ? C 29.438 -4.768 0.936 1.000 3 C DG 70.619 1
ATOM 2789 O OP1 . DG 7 7 ? C 29.614 -5.672 2.056 1.000 3 C DG 68.344 1
ATOM 2790 O OP2 . DG 7 7 ? C 28.302 -4.940 -0.015 1.000 3 C DG 69.250 1
ATOM 2791 O "O5'" . DG 7 7 ? C 29.365 -3.277 1.489 1.000 3 C DG 70.165 1
ATOM 2792 C "C5'" . DG 7 7 ? C 30.547 -2.582 1.706 1.000 3 C DG 69.795 1
ATOM 2793 C "C4'" . DG 7 7 ? C 30.386 -1.108 1.284 1.000 3 C DG 73.696 1
ATOM 2794 O "O4'" . DG 7 7 ? C 30.859 -0.917 -0.081 1.000 3 C DG 73.368 1
ATOM 2795 C "C3'" . DG 7 7 ? C 28.959 -0.593 1.313 1.000 3 C DG 74.703 1
ATOM 2796 O "O3'" . DG 7 7 ? C 28.987 0.748 1.801 1.000 3 C DG 72.687 1
ATOM 2797 C "C2'" . DG 7 7 ? C 28.581 -0.590 -0.140 1.000 3 C DG 74.144 1
ATOM 2798 C "C1'" . DG 7 7 ? C 29.883 -0.171 -0.767 1.000 3 C DG 74.433 1
ATOM 2799 N N9 . DG 7 7 ? C 30.016 -0.410 -2.189 1.000 3 C DG 77.648 1
ATOM 2800 C C8 . DG 7 7 ? C 29.477 -1.456 -2.884 1.000 3 C DG 77.622 1
ATOM 2801 N N7 . DG 7 7 ? C 29.729 -1.393 -4.171 1.000 3 C DG 77.238 1
ATOM 2802 C C5 . DG 7 7 ? C 30.456 -0.229 -4.310 1.000 3 C DG 79.545 1
ATOM 2803 C C6 . DG 7 7 ? C 31.001 0.396 -5.454 1.000 3 C DG 78.608 1
ATOM 2804 O O6 . DG 7 7 ? C 30.947 -0.014 -6.641 1.000 3 C DG 76.596 1
ATOM 2805 N N1 . DG 7 7 ? C 31.677 1.544 -5.182 1.000 3 C DG 80.187 1
ATOM 2806 C C2 . DG 7 7 ? C 31.783 2.088 -3.922 1.000 3 C DG 78.654 1
ATOM 2807 N N2 . DG 7 7 ? C 32.446 3.203 -3.844 1.000 3 C DG 75.899 1
ATOM 2808 N N3 . DG 7 7 ? C 31.285 1.537 -2.836 1.000 3 C DG 77.861 1
ATOM 2809 C C4 . DG 7 7 ? C 30.648 0.387 -3.104 1.000 3 C DG 78.420 1
ATOM 2810 P P . DG 8 8 ? C 27.804 1.253 2.678 1.000 3 C DG 70.355 1
ATOM 2811 O OP1 . DG 8 8 ? C 28.020 0.865 4.102 1.000 3 C DG 67.614 1
ATOM 2812 O OP2 . DG 8 8 ? C 26.540 0.914 2.035 1.000 3 C DG 68.201 1
ATOM 2813 O "O5'" . DG 8 8 ? C 28.076 2.852 2.572 1.000 3 C DG 69.114 1
ATOM 2814 C "C5'" . DG 8 8 ? C 29.350 3.272 2.108 1.000 3 C DG 69.720 1
ATOM 2815 C "C4'" . DG 8 8 ? C 29.197 4.408 1.112 1.000 3 C DG 73.342 1
ATOM 2816 O "O4'" . DG 8 8 ? C 29.310 3.879 -0.250 1.000 3 C DG 73.041 1
ATOM 2817 C "C3'" . DG 8 8 ? C 27.853 5.126 1.170 1.000 3 C DG 74.668 1
ATOM 2818 O "O3'" . DG 8 8 ? C 28.019 6.517 0.991 1.000 3 C DG 71.392 1
ATOM 2819 C "C2'" . DG 8 8 ? C 27.066 4.497 -0.017 1.000 3 C DG 73.979 1
ATOM 2820 C "C1'" . DG 8 8 ? C 28.217 4.353 -1.005 1.000 3 C DG 73.989 1
ATOM 2821 N N9 . DG 8 8 ? C 27.962 3.416 -2.075 1.000 3 C DG 76.399 1
ATOM 2822 C C8 . DG 8 8 ? C 27.287 2.226 -2.012 1.000 3 C DG 77.202 1
ATOM 2823 N N7 . DG 8 8 ? C 27.240 1.593 -3.145 1.000 3 C DG 75.991 1
ATOM 2824 C C5 . DG 8 8 ? C 27.907 2.416 -4.021 1.000 3 C DG 79.248 1
ATOM 2825 C C6 . DG 8 8 ? C 28.157 2.288 -5.417 1.000 3 C DG 78.456 1
ATOM 2826 O O6 . DG 8 8 ? C 27.826 1.395 -6.147 1.000 3 C DG 76.546 1
ATOM 2827 N N1 . DG 8 8 ? C 28.861 3.346 -5.911 1.000 3 C DG 80.011 1
ATOM 2828 C C2 . DG 8 8 ? C 29.285 4.431 -5.171 1.000 3 C DG 78.428 1
ATOM 2829 N N2 . DG 8 8 ? C 29.965 5.354 -5.850 1.000 3 C DG 75.277 1
ATOM 2830 N N3 . DG 8 8 ? C 29.046 4.569 -3.909 1.000 3 C DG 77.599 1
ATOM 2831 C C4 . DG 8 8 ? C 28.364 3.560 -3.389 1.000 3 C DG 77.941 1
ATOM 2832 P P . DT 9 9 ? C 26.929 7.484 1.644 1.000 3 C DT 71.671 1
ATOM 2833 O OP1 . DT 9 9 ? C 27.517 7.949 2.930 1.000 3 C DT 68.738 1
ATOM 2834 O OP2 . DT 9 9 ? C 25.545 6.969 1.582 1.000 3 C DT 69.210 1
ATOM 2835 O "O5'" . DT 9 9 ? C 27.018 8.687 0.598 1.000 3 C DT 70.251 1
ATOM 2836 C "C5'" . DT 9 9 ? C 28.128 8.761 -0.261 1.000 3 C DT 70.426 1
ATOM 2837 C "C4'" . DT 9 9 ? C 27.743 9.244 -1.657 1.000 3 C DT 72.887 1
ATOM 2838 O "O4'" . DT 9 9 ? C 27.596 8.116 -2.550 1.000 3 C DT 73.805 1
ATOM 2839 C "C3'" . DT 9 9 ? C 26.414 10.021 -1.695 1.000 3 C DT 73.717 1
ATOM 2840 O "O3'" . DT 9 9 ? C 26.546 11.080 -2.605 1.000 3 C DT 70.881 1
ATOM 2841 C "C2'" . DT 9 9 ? C 25.464 8.952 -2.275 1.000 3 C DT 73.806 1
ATOM 2842 C "C1'" . DT 9 9 ? C 26.366 8.246 -3.230 1.000 3 C DT 74.192 1
ATOM 2843 N N1 . DT 9 9 ? C 25.855 6.913 -3.620 1.000 3 C DT 76.325 1
ATOM 2844 C C2 . DT 9 9 ? C 26.079 6.477 -4.917 1.000 3 C DT 77.237 1
ATOM 2845 O O2 . DT 9 9 ? C 26.664 7.119 -5.749 1.000 3 C DT 76.533 1
ATOM 2846 N N3 . DT 9 9 ? C 25.553 5.211 -5.193 1.000 3 C DT 77.119 1
ATOM 2847 C C4 . DT 9 9 ? C 24.878 4.403 -4.340 1.000 3 C DT 78.195 1
ATOM 2848 O O4 . DT 9 9 ? C 24.490 3.301 -4.678 1.000 3 C DT 77.009 1
ATOM 2849 C C5 . DT 9 9 ? C 24.706 4.922 -3.007 1.000 3 C DT 77.393 1
ATOM 2850 C C7 . DT 9 9 ? C 23.968 4.119 -1.964 1.000 3 C DT 74.874 1
ATOM 2851 C C6 . DT 9 9 ? C 25.210 6.146 -2.726 1.000 3 C DT 77.818 1
ATOM 2852 P P . DC 10 10 ? C 25.755 12.418 -2.355 1.000 3 C DC 70.862 1
ATOM 2853 O OP1 . DC 10 10 ? C 26.589 13.293 -1.536 1.000 3 C DC 68.379 1
ATOM 2854 O OP2 . DC 10 10 ? C 24.360 12.127 -1.938 1.000 3 C DC 69.653 1
ATOM 2855 O "O5'" . DC 10 10 ? C 25.701 12.977 -3.853 1.000 3 C DC 70.021 1
ATOM 2856 C "C5'" . DC 10 10 ? C 26.643 12.535 -4.771 1.000 3 C DC 69.798 1
ATOM 2857 C "C4'" . DC 10 10 ? C 26.002 12.264 -6.134 1.000 3 C DC 72.955 1
ATOM 2858 O "O4'" . DC 10 10 ? C 25.652 10.874 -6.273 1.000 3 C DC 73.215 1
ATOM 2859 C "C3'" . DC 10 10 ? C 24.707 13.070 -6.391 1.000 3 C DC 73.542 1
ATOM 2860 O "O3'" . DC 10 10 ? C 24.725 13.497 -7.735 1.000 3 C DC 70.739 1
ATOM 2861 C "C2'" . DC 10 10 ? C 23.624 11.978 -6.217 1.000 3 C DC 73.247 1
ATOM 2862 C "C1'" . DC 10 10 ? C 24.319 10.774 -6.727 1.000 3 C DC 73.587 1
ATOM 2863 N N1 . DC 10 10 ? C 23.716 9.499 -6.299 1.000 3 C DC 76.674 1
ATOM 2864 C C2 . DC 10 10 ? C 23.558 8.433 -7.226 1.000 3 C DC 77.527 1
ATOM 2865 O O2 . DC 10 10 ? C 23.886 8.610 -8.397 1.000 3 C DC 77.096 1
ATOM 2866 N N3 . DC 10 10 ? C 22.993 7.290 -6.798 1.000 3 C DC 77.018 1
ATOM 2867 C C4 . DC 10 10 ? C 22.644 7.127 -5.528 1.000 3 C DC 77.966 1
ATOM 2868 N N4 . DC 10 10 ? C 22.127 5.954 -5.175 1.000 3 C DC 77.035 1
ATOM 2869 C C5 . DC 10 10 ? C 22.809 8.177 -4.576 1.000 3 C DC 77.062 1
ATOM 2870 C C6 . DC 10 10 ? C 23.350 9.333 -4.993 1.000 3 C DC 75.071 1
ATOM 2871 P P . DG 11 11 ? C 23.984 14.815 -8.120 1.000 3 C DG 72.679 1
ATOM 2872 O OP1 . DG 11 11 ? C 25.006 15.905 -8.237 1.000 3 C DG 70.189 1
ATOM 2873 O OP2 . DG 11 11 ? C 22.828 14.997 -7.197 1.000 3 C DG 71.027 1
ATOM 2874 O "O5'" . DG 11 11 ? C 23.455 14.485 -9.545 1.000 3 C DG 71.517 1
ATOM 2875 C "C5'" . DG 11 11 ? C 24.154 13.547 -10.325 1.000 3 C DG 71.617 1
ATOM 2876 C "C4'" . DG 11 11 ? C 23.198 12.796 -11.235 1.000 3 C DG 74.531 1
ATOM 2877 O "O4'" . DG 11 11 ? C 22.809 11.545 -10.631 1.000 3 C DG 74.345 1
ATOM 2878 C "C3'" . DG 11 11 ? C 21.914 13.553 -11.510 1.000 3 C DG 75.562 1
ATOM 2879 O "O3'" . DG 11 11 ? C 21.511 13.327 -12.850 1.000 3 C DG 72.873 1
ATOM 2880 C "C2'" . DG 11 11 ? C 20.896 12.882 -10.549 1.000 3 C DG 75.487 1
ATOM 2881 C "C1'" . DG 11 11 ? C 21.413 11.449 -10.579 1.000 3 C DG 75.625 1
ATOM 2882 N N9 . DG 11 11 ? C 21.008 10.668 -9.433 1.000 3 C DG 78.004 1
ATOM 2883 C C8 . DG 11 11 ? C 20.960 11.095 -8.135 1.000 3 C DG 77.455 1
ATOM 2884 N N7 . DG 11 11 ? C 20.545 10.171 -7.307 1.000 3 C DG 76.748 1
ATOM 2885 C C5 . DG 11 11 ? C 20.310 9.072 -8.123 1.000 3 C DG 79.372 1
ATOM 2886 C C6 . DG 11 11 ? C 19.852 7.776 -7.817 1.000 3 C DG 78.914 1
ATOM 2887 O O6 . DG 11 11 ? C 19.551 7.318 -6.684 1.000 3 C DG 77.176 1
ATOM 2888 N N1 . DG 11 11 ? C 19.771 6.953 -8.922 1.000 3 C DG 79.871 1
ATOM 2889 C C2 . DG 11 11 ? C 20.100 7.349 -10.195 1.000 3 C DG 78.317 1
ATOM 2890 N N2 . DG 11 11 ? C 19.973 6.394 -11.139 1.000 3 C DG 75.623 1
ATOM 2891 N N3 . DG 11 11 ? C 20.520 8.539 -10.519 1.000 3 C DG 78.239 1
ATOM 2892 C C4 . DG 11 11 ? C 20.612 9.347 -9.425 1.000 3 C DG 78.068 1
ATOM 2893 P P . DC 12 12 ? C 20.676 14.379 -13.639 1.000 3 C DC 73.317 1
ATOM 2894 O OP1 . DC 12 12 ? C 21.691 15.167 -14.359 1.000 3 C DC 70.302 1
ATOM 2895 O OP2 . DC 12 12 ? C 19.711 15.054 -12.722 1.000 3 C DC 70.672 1
ATOM 2896 O "O5'" . DC 12 12 ? C 19.842 13.512 -14.673 1.000 3 C DC 72.535 1
ATOM 2897 C "C5'" . DC 12 12 ? C 20.254 12.179 -14.911 1.000 3 C DC 73.033 1
ATOM 2898 C "C4'" . DC 12 12 ? C 19.083 11.257 -14.953 1.000 3 C DC 75.565 1
ATOM 2899 O "O4'" . DC 12 12 ? C 18.905 10.581 -13.677 1.000 3 C DC 74.038 1
ATOM 2900 C "C3'" . DC 12 12 ? C 17.752 11.942 -15.233 1.000 3 C DC 75.676 1
ATOM 2901 O "O3'" . DC 12 12 ? C 17.010 11.151 -16.123 1.000 3 C DC 73.651 1
ATOM 2902 C "C2'" . DC 12 12 ? C 17.083 11.985 -13.875 1.000 3 C DC 75.234 1
ATOM 2903 C "C1'" . DC 12 12 ? C 17.554 10.684 -13.291 1.000 3 C DC 75.375 1
ATOM 2904 N N1 . DC 12 12 ? C 17.469 10.595 -11.831 1.000 3 C DC 77.262 1
ATOM 2905 C C2 . DC 12 12 ? C 17.168 9.360 -11.227 1.000 3 C DC 78.654 1
ATOM 2906 O O2 . DC 12 12 ? C 16.930 8.380 -11.918 1.000 3 C DC 77.840 1
ATOM 2907 N N3 . DC 12 12 ? C 17.063 9.272 -9.881 1.000 3 C DC 78.531 1
ATOM 2908 C C4 . DC 12 12 ? C 17.282 10.361 -9.143 1.000 3 C DC 79.582 1
ATOM 2909 N N4 . DC 12 12 ? C 17.202 10.236 -7.826 1.000 3 C DC 78.628 1
ATOM 2910 C C5 . DC 12 12 ? C 17.623 11.614 -9.720 1.000 3 C DC 78.792 1
ATOM 2911 C C6 . DC 12 12 ? C 17.710 11.680 -11.048 1.000 3 C DC 76.765 1
ATOM 2912 P P . DC 13 13 ? C 15.911 11.804 -17.106 1.000 3 C DC 69.942 1
ATOM 2913 O OP1 . DC 13 13 ? C 16.614 12.112 -18.351 1.000 3 C DC 66.108 1
ATOM 2914 O OP2 . DC 13 13 ? C 15.181 12.874 -16.369 1.000 3 C DC 66.408 1
ATOM 2915 O "O5'" . DC 13 13 ? C 14.937 10.583 -17.364 1.000 3 C DC 67.250 1
ATOM 2916 C "C5'" . DC 13 13 ? C 15.414 9.279 -17.127 1.000 3 C DC 66.317 1
ATOM 2917 C "C4'" . DC 13 13 ? C 14.397 8.462 -16.359 1.000 3 C DC 69.604 1
ATOM 2918 O "O4'" . DC 13 13 ? C 14.613 8.589 -14.922 1.000 3 C DC 69.366 1
ATOM 2919 C "C3'" . DC 13 13 ? C 12.941 8.918 -16.618 1.000 3 C DC 70.071 1
ATOM 2920 O "O3'" . DC 13 13 ? C 12.136 7.777 -16.777 1.000 3 C DC 69.359 1
ATOM 2921 C "C2'" . DC 13 13 ? C 12.573 9.654 -15.317 1.000 3 C DC 70.624 1
ATOM 2922 C "C1'" . DC 13 13 ? C 13.352 8.815 -14.332 1.000 3 C DC 70.388 1
ATOM 2923 N N1 . DC 13 13 ? C 13.556 9.479 -13.031 1.000 3 C DC 70.305 1
ATOM 2924 C C2 . DC 13 13 ? C 13.396 8.755 -11.850 1.000 3 C DC 71.874 1
ATOM 2925 O O2 . DC 13 13 ? C 13.097 7.553 -11.897 1.000 3 C DC 71.187 1
ATOM 2926 N N3 . DC 13 13 ? C 13.579 9.376 -10.649 1.000 3 C DC 71.747 1
ATOM 2927 C C4 . DC 13 13 ? C 13.886 10.658 -10.604 1.000 3 C DC 72.663 1
ATOM 2928 N N4 . DC 13 13 ? C 14.033 11.217 -9.432 1.000 3 C DC 71.611 1
ATOM 2929 C C5 . DC 13 13 ? C 14.056 11.426 -11.784 1.000 3 C DC 72.389 1
ATOM 2930 C C6 . DC 13 13 ? C 13.890 10.802 -12.957 1.000 3 C DC 71.444 1
ATOM 2931 P P . DA 14 14 ? C 10.942 7.813 -17.739 1.000 3 C DA 70.257 1
ATOM 2932 O OP1 . DA 14 14 ? C 11.336 7.368 -19.029 1.000 3 C DA 66.982 1
ATOM 2933 O OP2 . DA 14 14 ? C 10.252 9.114 -17.593 1.000 3 C DA 67.553 1
ATOM 2934 O "O5'" . DA 14 14 ? C 10.018 6.736 -17.062 1.000 3 C DA 69.409 1
ATOM 2935 C "C5'" . DA 14 14 ? C 10.581 5.794 -16.208 1.000 3 C DA 69.182 1
ATOM 2936 C "C4'" . DA 14 14 ? C 9.723 5.580 -14.986 1.000 3 C DA 72.732 1
ATOM 2937 O "O4'" . DA 14 14 ? C 10.169 6.378 -13.878 1.000 3 C DA 70.629 1
ATOM 2938 C "C3'" . DA 14 14 ? C 8.239 5.931 -15.205 1.000 3 C DA 73.084 1
ATOM 2939 O "O3'" . DA 14 14 ? C 7.465 4.959 -14.537 1.000 3 C DA 71.928 1
ATOM 2940 C "C2'" . DA 14 14 ? C 8.108 7.269 -14.505 1.000 3 C DA 72.520 1
ATOM 2941 C "C1'" . DA 14 14 ? C 9.043 7.032 -13.342 1.000 3 C DA 72.489 1
ATOM 2942 N N9 . DA 14 14 ? C 9.504 8.250 -12.677 1.000 3 C DA 73.665 1
ATOM 2943 C C8 . DA 14 14 ? C 9.869 9.438 -13.292 1.000 3 C DA 75.230 1
ATOM 2944 N N7 . DA 14 14 ? C 10.213 10.369 -12.423 1.000 3 C DA 74.806 1
ATOM 2945 C C5 . DA 14 14 ? C 10.090 9.719 -11.194 1.000 3 C DA 76.604 1
ATOM 2946 C C6 . DA 14 14 ? C 10.330 10.174 -9.905 1.000 3 C DA 76.066 1
ATOM 2947 N N6 . DA 14 14 ? C 10.763 11.385 -9.605 1.000 3 C DA 73.029 1
ATOM 2948 N N1 . DA 14 14 ? C 10.139 9.288 -8.896 1.000 3 C DA 76.950 1
ATOM 2949 C C2 . DA 14 14 ? C 9.712 8.058 -9.177 1.000 3 C DA 76.238 1
ATOM 2950 N N3 . DA 14 14 ? C 9.462 7.504 -10.362 1.000 3 C DA 74.704 1
ATOM 2951 C C4 . DA 14 14 ? C 9.667 8.429 -11.351 1.000 3 C DA 75.427 1
ATOM 2952 P P . DA 15 15 ? C 6.091 4.505 -15.065 1.000 3 C DA 65.132 1
ATOM 2953 O OP1 . DA 15 15 ? C 6.348 3.394 -15.992 1.000 3 C DA 62.450 1
ATOM 2954 O OP2 . DA 15 15 ? C 5.313 5.651 -15.537 1.000 3 C DA 62.076 1
ATOM 2955 O "O5'" . DA 15 15 ? C 5.377 3.952 -13.755 1.000 3 C DA 64.739 1
ATOM 2956 C "C5'" . DA 15 15 ? C 6.213 3.436 -12.719 1.000 3 C DA 62.841 1
ATOM 2957 C "C4'" . DA 15 15 ? C 5.628 3.777 -11.371 1.000 3 C DA 66.402 1
ATOM 2958 O "O4'" . DA 15 15 ? C 6.211 5.007 -10.886 1.000 3 C DA 65.211 1
ATOM 2959 C "C3'" . DA 15 15 ? C 4.135 3.989 -11.340 1.000 3 C DA 66.742 1
ATOM 2960 O "O3'" . DA 15 15 ? C 3.639 3.533 -10.127 1.000 3 C DA 67.155 1
ATOM 2961 C "C2'" . DA 15 15 ? C 3.994 5.498 -11.413 1.000 3 C DA 67.471 1
ATOM 2962 C "C1'" . DA 15 15 ? C 5.157 5.907 -10.548 1.000 3 C DA 67.368 1
ATOM 2963 N N9 . DA 15 15 ? C 5.586 7.260 -10.761 1.000 3 C DA 65.222 1
ATOM 2964 C C8 . DA 15 15 ? C 5.704 7.932 -11.933 1.000 3 C DA 67.448 1
ATOM 2965 N N7 . DA 15 15 ? C 6.133 9.161 -11.798 1.000 3 C DA 70.022 1
ATOM 2966 C C5 . DA 15 15 ? C 6.340 9.295 -10.428 1.000 3 C DA 69.343 1
ATOM 2967 C C6 . DA 15 15 ? C 6.823 10.352 -9.651 1.000 3 C DA 68.523 1
ATOM 2968 N N6 . DA 15 15 ? C 7.190 11.531 -10.176 1.000 3 C DA 66.618 1
ATOM 2969 N N1 . DA 15 15 ? C 6.918 10.185 -8.346 1.000 3 C DA 68.924 1
ATOM 2970 C C2 . DA 15 15 ? C 6.572 8.978 -7.834 1.000 3 C DA 69.271 1
ATOM 2971 N N3 . DA 15 15 ? C 6.116 7.920 -8.449 1.000 3 C DA 67.335 1
ATOM 2972 C C4 . DA 15 15 ? C 6.027 8.121 -9.784 1.000 3 C DA 68.276 1
ATOM 2973 P P . DT 16 16 ? C 2.166 2.971 -9.976 1.000 3 C DT 65.343 1
ATOM 2974 O OP1 . DT 16 16 ? C 2.275 1.509 -10.101 1.000 3 C DT 62.779 1
ATOM 2975 O OP2 . DT 16 16 ? C 1.235 3.714 -10.873 1.000 3 C DT 63.293 1
ATOM 2976 O "O5'" . DT 16 16 ? C 1.849 3.362 -8.469 1.000 3 C DT 65.478 1
ATOM 2977 C "C5'" . DT 16 16 ? C 2.891 3.613 -7.568 1.000 3 C DT 64.343 1
ATOM 2978 C "C4'" . DT 16 16 ? C 2.549 4.776 -6.675 1.000 3 C DT 67.871 1
ATOM 2979 O "O4'" . DT 16 16 ? C 3.123 5.989 -7.210 1.000 3 C DT 66.348 1
ATOM 2980 C "C3'" . DT 16 16 ? C 1.083 5.019 -6.520 1.000 3 C DT 68.607 1
ATOM 2981 O "O3'" . DT 16 16 ? C 0.795 5.304 -5.169 1.000 3 C DT 66.697 1
ATOM 2982 C "C2'" . DT 16 16 ? C 0.830 6.249 -7.396 1.000 3 C DT 66.232 1
ATOM 2983 C "C1'" . DT 16 16 ? C 2.107 6.994 -7.151 1.000 3 C DT 66.614 1
ATOM 2984 N N1 . DT 16 16 ? C 2.398 8.019 -8.156 1.000 3 C DT 66.755 1
ATOM 2985 C C2 . DT 16 16 ? C 2.962 9.192 -7.769 1.000 3 C DT 69.615 1
ATOM 2986 O O2 . DT 16 16 ? C 3.253 9.415 -6.599 1.000 3 C DT 68.352 1
ATOM 2987 N N3 . DT 16 16 ? C 3.188 10.119 -8.749 1.000 3 C DT 70.284 1
ATOM 2988 C C4 . DT 16 16 ? C 2.891 10.000 -10.083 1.000 3 C DT 70.529 1
ATOM 2989 O O4 . DT 16 16 ? C 3.139 10.864 -10.888 1.000 3 C DT 69.556 1
ATOM 2990 C C5 . DT 16 16 ? C 2.281 8.724 -10.454 1.000 3 C DT 70.456 1
ATOM 2991 C C7 . DT 16 16 ? C 1.903 8.495 -11.883 1.000 3 C DT 69.274 1
ATOM 2992 C C6 . DT 16 16 ? C 2.066 7.824 -9.503 1.000 3 C DT 69.296 1
ATOM 2993 P P . DA 17 17 ? C -0.507 4.743 -4.479 1.000 3 C DA 65.592 1
ATOM 2994 O OP1 . DA 17 17 ? C -0.228 3.427 -3.890 1.000 3 C DA 62.761 1
ATOM 2995 O OP2 . DA 17 17 ? C -1.625 4.966 -5.388 1.000 3 C DA 63.457 1
ATOM 2996 O "O5'" . DA 17 17 ? C -0.611 5.817 -3.265 1.000 3 C DA 65.592 1
ATOM 2997 C "C5'" . DA 17 17 ? C 0.569 6.460 -2.837 1.000 3 C DA 63.973 1
ATOM 2998 C "C4'" . DA 17 17 ? C 0.305 7.924 -2.562 1.000 3 C DA 68.072 1
ATOM 2999 O "O4'" . DA 17 17 ? C 0.657 8.705 -3.717 1.000 3 C DA 65.649 1
ATOM 3000 C "C3'" . DA 17 17 ? C -1.152 8.235 -2.240 1.000 3 C DA 68.147 1
ATOM 3001 O "O3'" . DA 17 17 ? C -1.204 9.245 -1.251 1.000 3 C DA 67.368 1
ATOM 3002 C "C2'" . DA 17 17 ? C -1.667 8.786 -3.552 1.000 3 C DA 67.426 1
ATOM 3003 C "C1'" . DA 17 17 ? C -0.436 9.552 -4.020 1.000 3 C DA 67.362 1
ATOM 3004 N N9 . DA 17 17 ? C -0.418 9.826 -5.467 1.000 3 C DA 68.302 1
ATOM 3005 C C8 . DA 17 17 ? C -0.847 9.028 -6.475 1.000 3 C DA 70.392 1
ATOM 3006 N N7 . DA 17 17 ? C -0.717 9.537 -7.655 1.000 3 C DA 70.873 1
ATOM 3007 C C5 . DA 17 17 ? C -0.132 10.774 -7.393 1.000 3 C DA 72.398 1
ATOM 3008 C C6 . DA 17 17 ? C 0.274 11.824 -8.250 1.000 3 C DA 71.626 1
ATOM 3009 N N6 . DA 17 17 ? C 0.156 11.774 -9.584 1.000 3 C DA 68.441 1
ATOM 3010 N N1 . DA 17 17 ? C 0.821 12.921 -7.650 1.000 3 C DA 72.289 1
ATOM 3011 C C2 . DA 17 17 ? C 0.931 12.969 -6.330 1.000 3 C DA 71.135 1
ATOM 3012 N N3 . DA 17 17 ? C 0.570 12.051 -5.442 1.000 3 C DA 69.279 1
ATOM 3013 C C4 . DA 17 17 ? C 0.035 10.966 -6.063 1.000 3 C DA 69.612 1
ATOM 3014 P P . DG 18 18 ? C -2.346 9.164 -0.136 1.000 3 C DG 67.309 1
ATOM 3015 O OP1 . DG 18 18 ? C -1.828 8.356 0.982 1.000 3 C DG 65.236 1
ATOM 3016 O OP2 . DG 18 18 ? C -3.644 8.856 -0.736 1.000 3 C DG 65.743 1
ATOM 3017 O "O5'" . DG 18 18 ? C -2.337 10.704 0.316 1.000 3 C DG 66.926 1
ATOM 3018 C "C5'" . DG 18 18 ? C -1.199 11.485 0.096 1.000 3 C DG 66.090 1
ATOM 3019 C "C4'" . DG 18 18 ? C -1.545 12.862 -0.506 1.000 3 C DG 70.382 1
ATOM 3020 O "O4'" . DG 18 18 ? C -1.400 12.829 -1.955 1.000 3 C DG 69.263 1
ATOM 3021 C "C3'" . DG 18 18 ? C -2.956 13.308 -0.216 1.000 3 C DG 70.956 1
ATOM 3022 O "O3'" . DG 18 18 ? C -2.944 14.669 0.099 1.000 3 C DG 69.047 1
ATOM 3023 C "C2'" . DG 18 18 ? C -3.689 13.053 -1.548 1.000 3 C DG 70.658 1
ATOM 3024 C "C1'" . DG 18 18 ? C -2.578 13.412 -2.504 1.000 3 C DG 70.813 1
ATOM 3025 N N9 . DG 18 18 ? C -2.783 12.904 -3.857 1.000 3 C DG 73.128 1
ATOM 3026 C C8 . DG 18 18 ? C -3.348 11.715 -4.201 1.000 3 C DG 73.976 1
ATOM 3027 N N7 . DG 18 18 ? C -3.428 11.525 -5.498 1.000 3 C DG 73.733 1
ATOM 3028 C C5 . DG 18 18 ? C -2.866 12.659 -6.024 1.000 3 C DG 75.786 1
ATOM 3029 C C6 . DG 18 18 ? C -2.664 13.034 -7.372 1.000 3 C DG 74.867 1
ATOM 3030 O O6 . DG 18 18 ? C -2.969 12.392 -8.375 1.000 3 C DG 72.355 1
ATOM 3031 N N1 . DG 18 18 ? C -2.091 14.274 -7.498 1.000 3 C DG 76.292 1
ATOM 3032 C C2 . DG 18 18 ? C -1.728 15.060 -6.429 1.000 3 C DG 74.600 1
ATOM 3033 N N2 . DG 18 18 ? C -1.154 16.224 -6.734 1.000 3 C DG 71.754 1
ATOM 3034 N N3 . DG 18 18 ? C -1.889 14.742 -5.175 1.000 3 C DG 73.055 1
ATOM 3035 C C4 . DG 18 18 ? C -2.488 13.535 -5.042 1.000 3 C DG 73.100 1
ATOM 3036 P P . DT 19 19 ? C -4.012 15.319 1.068 1.000 3 C DT 67.670 1
ATOM 3037 O OP1 . DT 19 19 ? C -3.453 15.356 2.430 1.000 3 C DT 65.228 1
ATOM 3038 O OP2 . DT 19 19 ? C -5.306 14.703 0.822 1.000 3 C DT 65.699 1
ATOM 3039 O "O5'" . DT 19 19 ? C -4.041 16.808 0.508 1.000 3 C DT 67.561 1
ATOM 3040 C "C5'" . DT 19 19 ? C -2.948 17.279 -0.278 1.000 3 C DT 65.613 1
ATOM 3041 C "C4'" . DT 19 19 ? C -3.462 18.122 -1.414 1.000 3 C DT 69.847 1
ATOM 3042 O "O4'" . DT 19 19 ? C -3.523 17.362 -2.664 1.000 3 C DT 69.094 1
ATOM 3043 C "C3'" . DT 19 19 ? C -4.841 18.680 -1.202 1.000 3 C DT 69.828 1
ATOM 3044 O "O3'" . DT 19 19 ? C -4.821 20.042 -1.574 1.000 3 C DT 68.992 1
ATOM 3045 C "C2'" . DT 19 19 ? C -5.736 17.866 -2.114 1.000 3 C DT 69.996 1
ATOM 3046 C "C1'" . DT 19 19 ? C -4.771 17.619 -3.254 1.000 3 C DT 69.895 1
ATOM 3047 N N1 . DT 19 19 ? C -5.175 16.489 -4.114 1.000 3 C DT 71.825 1
ATOM 3048 C C2 . DT 19 19 ? C -4.996 16.564 -5.452 1.000 3 C DT 73.212 1
ATOM 3049 O O2 . DT 19 19 ? C -4.495 17.542 -5.999 1.000 3 C DT 72.055 1
ATOM 3050 N N3 . DT 19 19 ? C -5.382 15.499 -6.192 1.000 3 C DT 73.061 1
ATOM 3051 C C4 . DT 19 19 ? C -5.950 14.335 -5.686 1.000 3 C DT 73.877 1
ATOM 3052 O O4 . DT 19 19 ? C -6.279 13.416 -6.416 1.000 3 C DT 72.700 1
ATOM 3053 C C5 . DT 19 19 ? C -6.122 14.298 -4.264 1.000 3 C DT 73.613 1
ATOM 3054 C C7 . DT 19 19 ? C -6.728 13.108 -3.604 1.000 3 C DT 73.124 1
ATOM 3055 C C6 . DT 19 19 ? C -5.742 15.376 -3.543 1.000 3 C DT 72.788 1
ATOM 3056 P P . DA 20 20 ? C -5.841 21.082 -1.057 1.000 3 C DA 70.202 1
ATOM 3057 O OP1 . DA 20 20 ? C -5.134 21.909 -0.047 1.000 3 C DA 67.284 1
ATOM 3058 O OP2 . DA 20 20 ? C -7.085 20.422 -0.703 1.000 3 C DA 67.865 1
ATOM 3059 O "O5'" . DA 20 20 ? C -6.081 21.916 -2.360 1.000 3 C DA 67.990 1
ATOM 3060 C "C5'" . DA 20 20 ? C -5.136 21.828 -3.432 1.000 3 C DA 68.671 1
ATOM 3061 C "C4'" . DA 20 20 ? C -5.856 21.915 -4.756 1.000 3 C DA 71.790 1
ATOM 3062 O "O4'" . DA 20 20 ? C -6.073 20.601 -5.319 1.000 3 C DA 71.099 1
ATOM 3063 C "C3'" . DA 20 20 ? C -7.211 22.594 -4.688 1.000 3 C DA 71.999 1
ATOM 3064 O "O3'" . DA 20 20 ? C -7.340 23.444 -5.784 1.000 3 C DA 69.917 1
ATOM 3065 C "C2'" . DA 20 20 ? C -8.172 21.411 -4.797 1.000 3 C DA 72.970 1
ATOM 3066 C "C1'" . DA 20 20 ? C -7.418 20.541 -5.762 1.000 3 C DA 72.641 1
ATOM 3067 N N9 . DA 20 20 ? C -7.894 19.150 -5.766 1.000 3 C DA 74.637 1
ATOM 3068 C C8 . DA 20 20 ? C -8.293 18.424 -4.696 1.000 3 C DA 75.026 1
ATOM 3069 N N7 . DA 20 20 ? C -8.649 17.209 -5.028 1.000 3 C DA 74.304 1
ATOM 3070 C C5 . DA 20 20 ? C -8.465 17.150 -6.401 1.000 3 C DA 76.519 1
ATOM 3071 C C6 . DA 20 20 ? C -8.707 16.144 -7.343 1.000 3 C DA 76.127 1
ATOM 3072 N N6 . DA 20 20 ? C -9.125 14.911 -7.033 1.000 3 C DA 73.216 1
ATOM 3073 N N1 . DA 20 20 ? C -8.466 16.444 -8.632 1.000 3 C DA 77.524 1
ATOM 3074 C C2 . DA 20 20 ? C -7.999 17.639 -8.951 1.000 3 C DA 75.438 1
ATOM 3075 N N3 . DA 20 20 ? C -7.742 18.659 -8.140 1.000 3 C DA 74.740 1
ATOM 3076 C C4 . DA 20 20 ? C -8.021 18.365 -6.865 1.000 3 C DA 74.860 1
ATOM 3077 P P . DT 21 21 ? C -8.320 24.690 -5.703 1.000 3 C DT 67.488 1
ATOM 3078 O OP1 . DT 21 21 ? C -7.502 25.847 -5.325 1.000 3 C DT 64.113 1
ATOM 3079 O OP2 . DT 21 21 ? C -9.551 24.351 -4.893 1.000 3 C DT 64.241 1
ATOM 3080 O "O5'" . DT 21 21 ? C -8.781 24.803 -7.209 1.000 3 C DT 65.757 1
ATOM 3081 C "C5'" . DT 21 21 ? C -8.000 24.155 -8.218 1.000 3 C DT 64.130 1
ATOM 3082 C "C4'" . DT 21 21 ? C -8.881 23.519 -9.244 1.000 3 C DT 67.160 1
ATOM 3083 O "O4'" . DT 21 21 ? C -9.141 22.124 -8.917 1.000 3 C DT 67.480 1
ATOM 3084 C "C3'" . DT 21 21 ? C -10.267 24.148 -9.385 1.000 3 C DT 67.726 1
ATOM 3085 O "O3'" . DT 21 21 ? C -10.603 24.288 -10.745 1.000 3 C DT 66.916 1
ATOM 3086 C "C2'" . DT 21 21 ? C -11.163 23.167 -8.685 1.000 3 C DT 69.005 1
ATOM 3087 C "C1'" . DT 21 21 ? C -10.508 21.862 -9.097 1.000 3 C DT 68.259 1
ATOM 3088 N N1 . DT 21 21 ? C -10.888 20.711 -8.291 1.000 3 C DT 66.607 1
ATOM 3089 C C2 . DT 21 21 ? C -11.068 19.518 -8.898 1.000 3 C DT 68.963 1
ATOM 3090 O O2 . DT 21 21 ? C -10.886 19.335 -10.097 1.000 3 C DT 68.335 1
ATOM 3091 N N3 . DT 21 21 ? C -11.420 18.454 -8.091 1.000 3 C DT 68.533 1
ATOM 3092 C C4 . DT 21 21 ? C -11.655 18.548 -6.767 1.000 3 C DT 68.533 1
ATOM 3093 O O4 . DT 21 21 ? C -12.018 17.554 -6.131 1.000 3 C DT 68.458 1
ATOM 3094 C C5 . DT 21 21 ? C -11.483 19.832 -6.153 1.000 3 C DT 69.070 1
ATOM 3095 C C7 . DT 21 21 ? C -11.686 19.981 -4.684 1.000 3 C DT 68.894 1
ATOM 3096 C C6 . DT 21 21 ? C -11.106 20.850 -6.943 1.000 3 C DT 68.534 1
ATOM 3097 P P . DA 22 22 ? C -11.446 25.414 -11.260 1.000 3 C DA 67.791 1
ATOM 3098 O OP1 . DA 22 22 ? C -10.567 26.528 -11.706 1.000 3 C DA 64.927 1
ATOM 3099 O OP2 . DA 22 22 ? C -12.517 25.738 -10.274 1.000 3 C DA 65.819 1
ATOM 3100 O "O5'" . DA 22 22 ? C -12.122 24.780 -12.536 1.000 3 C DA 66.532 1
ATOM 3101 C "C5'" . DA 22 22 ? C -11.499 23.656 -13.155 1.000 3 C DA 66.433 1
ATOM 3102 C "C4'" . DA 22 22 ? C -12.505 22.652 -13.581 1.000 3 C DA 70.298 1
ATOM 3103 O "O4'" . DA 22 22 ? C -12.640 21.586 -12.629 1.000 3 C DA 68.787 1
ATOM 3104 C "C3'" . DA 22 22 ? C -13.889 23.217 -13.828 1.000 3 C DA 70.489 1
ATOM 3105 O "O3'" . DA 22 22 ? C -14.436 22.679 -14.989 1.000 3 C DA 69.031 1
ATOM 3106 C "C2'" . DA 22 22 ? C -14.614 22.760 -12.581 1.000 3 C DA 70.049 1
ATOM 3107 C "C1'" . DA 22 22 ? C -14.010 21.403 -12.371 1.000 3 C DA 69.911 1
ATOM 3108 N N9 . DA 22 22 ? C -14.202 20.880 -11.044 1.000 3 C DA 71.921 1
ATOM 3109 C C8 . DA 22 22 ? C -14.137 21.570 -9.861 1.000 3 C DA 73.040 1
ATOM 3110 N N7 . DA 22 22 ? C -14.367 20.811 -8.819 1.000 3 C DA 72.876 1
ATOM 3111 C C5 . DA 22 22 ? C -14.607 19.558 -9.336 1.000 3 C DA 74.409 1
ATOM 3112 C C6 . DA 22 22 ? C -14.909 18.333 -8.726 1.000 3 C DA 73.321 1
ATOM 3113 N N6 . DA 22 22 ? C -15.041 18.162 -7.428 1.000 3 C DA 70.689 1
ATOM 3114 N N1 . DA 22 22 ? C -15.060 17.254 -9.533 1.000 3 C DA 74.529 1
ATOM 3115 C C2 . DA 22 22 ? C -14.911 17.431 -10.855 1.000 3 C DA 73.211 1
ATOM 3116 N N3 . DA 22 22 ? C -14.638 18.543 -11.533 1.000 3 C DA 72.156 1
ATOM 3117 C C4 . DA 22 22 ? C -14.487 19.584 -10.711 1.000 3 C DA 72.512 1
ATOM 3118 P P . DC 23 23 ? C -15.538 23.413 -15.797 1.000 3 C DC 65.435 1
ATOM 3119 O OP1 . DC 23 23 ? C -14.854 24.210 -16.852 1.000 3 C DC 62.347 1
ATOM 3120 O OP2 . DC 23 23 ? C -16.449 24.109 -14.821 1.000 3 C DC 62.930 1
ATOM 3121 O "O5'" . DC 23 23 ? C -16.362 22.226 -16.446 1.000 3 C DC 64.564 1
ATOM 3122 C "C5'" . DC 23 23 ? C -15.774 20.932 -16.520 1.000 3 C DC 62.898 1
ATOM 3123 C "C4'" . DC 23 23 ? C -16.779 19.869 -16.157 1.000 3 C DC 66.685 1
ATOM 3124 O "O4'" . DC 23 23 ? C -16.704 19.530 -14.740 1.000 3 C DC 65.651 1
ATOM 3125 C "C3'" . DC 23 23 ? C -18.252 20.286 -16.395 1.000 3 C DC 66.292 1
ATOM 3126 O "O3'" . DC 23 23 ? C -18.977 19.216 -16.957 1.000 3 C DC 66.407 1
ATOM 3127 C "C2'" . DC 23 23 ? C -18.755 20.562 -14.980 1.000 3 C DC 67.019 1
ATOM 3128 C "C1'" . DC 23 23 ? C -17.986 19.516 -14.200 1.000 3 C DC 66.602 1
ATOM 3129 N N1 . DC 23 23 ? C -17.951 19.780 -12.771 1.000 3 C DC 65.309 1
ATOM 3130 C C2 . DC 23 23 ? C -18.193 18.732 -11.843 1.000 3 C DC 68.511 1
ATOM 3131 O O2 . DC 23 23 ? C -18.432 17.611 -12.256 1.000 3 C DC 67.989 1
ATOM 3132 N N3 . DC 23 23 ? C -18.138 18.992 -10.517 1.000 3 C DC 67.978 1
ATOM 3133 C C4 . DC 23 23 ? C -17.900 20.247 -10.114 1.000 3 C DC 67.473 1
ATOM 3134 N N4 . DC 23 23 ? C -17.890 20.418 -8.800 1.000 3 C DC 67.800 1
ATOM 3135 C C5 . DC 23 23 ? C -17.677 21.302 -10.995 1.000 3 C DC 68.255 1
ATOM 3136 C C6 . DC 23 23 ? C -17.690 21.037 -12.295 1.000 3 C DC 68.819 1
ATOM 3137 P P . DT 24 24 ? C -20.147 19.491 -17.932 1.000 3 C DT 65.551 1
ATOM 3138 O OP1 . DT 24 24 ? C -19.593 19.329 -19.303 1.000 3 C DT 62.771 1
ATOM 3139 O OP2 . DT 24 24 ? C -20.805 20.729 -17.535 1.000 3 C DT 63.536 1
ATOM 3140 O "O5'" . DT 24 24 ? C -21.148 18.285 -17.619 1.000 3 C DT 64.642 1
ATOM 3141 C "C5'" . DT 24 24 ? C -20.655 17.138 -16.959 1.000 3 C DT 62.684 1
ATOM 3142 C "C4'" . DT 24 24 ? C -21.687 16.589 -15.994 1.000 3 C DT 66.813 1
ATOM 3143 O "O4'" . DT 24 24 ? C -21.365 16.978 -14.639 1.000 3 C DT 65.790 1
ATOM 3144 C "C3'" . DT 24 24 ? C -23.121 17.072 -16.241 1.000 3 C DT 66.930 1
ATOM 3145 O "O3'" . DT 24 24 ? C -24.037 16.011 -16.044 1.000 3 C DT 65.381 1
ATOM 3146 C "C2'" . DT 24 24 ? C -23.347 18.116 -15.131 1.000 3 C DT 66.399 1
ATOM 3147 C "C1'" . DT 24 24 ? C -22.539 17.505 -14.029 1.000 3 C DT 66.261 1
ATOM 3148 N N1 . DT 24 24 ? C -22.159 18.454 -12.976 1.000 3 C DT 65.204 1
ATOM 3149 C C2 . DT 24 24 ? C -22.123 18.023 -11.664 1.000 3 C DT 67.247 1
ATOM 3150 O O2 . DT 24 24 ? C -22.373 16.872 -11.360 1.000 3 C DT 66.438 1
ATOM 3151 N N3 . DT 24 24 ? C -21.804 18.979 -10.738 1.000 3 C DT 67.264 1
ATOM 3152 C C4 . DT 24 24 ? C -21.481 20.273 -10.986 1.000 3 C DT 67.794 1
ATOM 3153 O O4 . DT 24 24 ? C -21.194 21.031 -10.088 1.000 3 C DT 66.202 1
ATOM 3154 C C5 . DT 24 24 ? C -21.512 20.671 -12.378 1.000 3 C DT 67.975 1
ATOM 3155 C C7 . DT 24 24 ? C -21.192 22.075 -12.729 1.000 3 C DT 67.209 1
ATOM 3156 C C6 . DT 24 24 ? C -21.857 19.758 -13.292 1.000 3 C DT 67.503 1
ATOM 3157 P P . DT 25 25 ? C -25.324 15.843 -16.871 1.000 3 C DT 67.007 1
ATOM 3158 O OP1 . DT 25 25 ? C -25.039 15.009 -18.039 1.000 3 C DT 64.918 1
ATOM 3159 O OP2 . DT 25 25 ? C -25.893 17.225 -17.032 1.000 3 C DT 65.892 1
ATOM 3160 O "O5'" . DT 25 25 ? C -26.261 15.036 -15.873 1.000 3 C DT 66.590 1
ATOM 3161 C "C5'" . DT 25 25 ? C -25.690 14.270 -14.851 1.000 3 C DT 65.668 1
ATOM 3162 C "C4'" . DT 25 25 ? C -26.507 14.382 -13.596 1.000 3 C DT 69.093 1
ATOM 3163 O "O4'" . DT 25 25 ? C -25.919 15.324 -12.695 1.000 3 C DT 68.940 1
ATOM 3164 C "C3'" . DT 25 25 ? C -27.941 14.867 -13.810 1.000 3 C DT 69.124 1
ATOM 3165 O "O3'" . DT 25 25 ? C -28.807 14.128 -12.969 1.000 3 C DT 67.852 1
ATOM 3166 C "C2'" . DT 25 25 ? C -27.898 16.304 -13.354 1.000 3 C DT 68.663 1
ATOM 3167 C "C1'" . DT 25 25 ? C -26.903 16.204 -12.221 1.000 3 C DT 68.821 1
ATOM 3168 N N1 . DT 25 25 ? C -26.301 17.488 -11.866 1.000 3 C DT 70.197 1
ATOM 3169 C C2 . DT 25 25 ? C -25.983 17.751 -10.552 1.000 3 C DT 71.599 1
ATOM 3170 O O2 . DT 25 25 ? C -26.209 16.919 -9.655 1.000 3 C DT 70.957 1
ATOM 3171 N N3 . DT 25 25 ? C -25.437 18.954 -10.302 1.000 3 C DT 71.580 1
ATOM 3172 C C4 . DT 25 25 ? C -25.158 19.940 -11.199 1.000 3 C DT 72.099 1
ATOM 3173 O O4 . DT 25 25 ? C -24.661 21.004 -10.881 1.000 3 C DT 70.945 1
ATOM 3174 C C5 . DT 25 25 ? C -25.470 19.606 -12.567 1.000 3 C DT 71.985 1
ATOM 3175 C C7 . DT 25 25 ? C -25.210 20.594 -13.647 1.000 3 C DT 70.653 1
ATOM 3176 C C6 . DT 25 25 ? C -26.038 18.418 -12.837 1.000 3 C DT 71.681 1
ATOM 3177 P P . DT 26 26 ? C -30.271 13.807 -13.425 1.000 3 C DT 69.335 1
ATOM 3178 O OP1 . DT 26 26 ? C -30.303 12.450 -14.023 1.000 3 C DT 67.198 1
ATOM 3179 O OP2 . DT 26 26 ? C -30.778 14.963 -14.194 1.000 3 C DT 67.781 1
ATOM 3180 O "O5'" . DT 26 26 ? C -31.010 13.744 -12.013 1.000 3 C DT 68.431 1
ATOM 3181 C "C5'" . DT 26 26 ? C -30.255 13.534 -10.848 1.000 3 C DT 67.671 1
ATOM 3182 C "C4'" . DT 26 26 ? C -30.800 14.348 -9.714 1.000 3 C DT 71.130 1
ATOM 3183 O "O4'" . DT 26 26 ? C -29.985 15.535 -9.509 1.000 3 C DT 71.985 1
ATOM 3184 C "C3'" . DT 26 26 ? C -32.225 14.850 -9.867 1.000 3 C DT 71.465 1
ATOM 3185 O "O3'" . DT 26 26 ? C -32.931 14.719 -8.645 1.000 3 C DT 69.988 1
ATOM 3186 C "C2'" . DT 26 26 ? C -32.056 16.332 -10.219 1.000 3 C DT 71.699 1
ATOM 3187 C "C1'" . DT 26 26 ? C -30.826 16.665 -9.389 1.000 3 C DT 71.865 1
ATOM 3188 N N1 . DT 26 26 ? C -30.087 17.866 -9.836 1.000 3 C DT 73.202 1
ATOM 3189 C C2 . DT 26 26 ? C -29.519 18.705 -8.920 1.000 3 C DT 74.331 1
ATOM 3190 O O2 . DT 26 26 ? C -29.552 18.500 -7.720 1.000 3 C DT 73.436 1
ATOM 3191 N N3 . DT 26 26 ? C -28.909 19.819 -9.435 1.000 3 C DT 74.137 1
ATOM 3192 C C4 . DT 26 26 ? C -28.799 20.141 -10.767 1.000 3 C DT 74.642 1
ATOM 3193 O O4 . DT 26 26 ? C -28.229 21.159 -11.126 1.000 3 C DT 73.158 1
ATOM 3194 C C5 . DT 26 26 ? C -29.408 19.227 -11.670 1.000 3 C DT 73.991 1
ATOM 3195 C C7 . DT 26 26 ? C -29.371 19.504 -13.126 1.000 3 C DT 73.179 1
ATOM 3196 C C6 . DT 26 26 ? C -30.019 18.144 -11.176 1.000 3 C DT 73.772 1
ATOM 3197 P P . DC 27 27 ? C -34.455 14.460 -8.634 1.000 3 C DC 68.035 1
ATOM 3198 O OP1 . DC 27 27 ? C -34.616 12.996 -8.486 1.000 3 C DC 65.931 1
ATOM 3199 O OP2 . DC 27 27 ? C -35.087 15.189 -9.743 1.000 3 C DC 66.205 1
ATOM 3200 O "O5'" . DC 27 27 ? C -34.858 15.162 -7.288 1.000 3 C DC 67.703 1
ATOM 3201 C "C5'" . DC 27 27 ? C -33.858 15.358 -6.269 1.000 3 C DC 66.969 1
ATOM 3202 C "C4'" . DC 27 27 ? C -33.986 16.712 -5.646 1.000 3 C DC 70.243 1
ATOM 3203 O "O4'" . DC 27 27 ? C -33.147 17.677 -6.333 1.000 3 C DC 69.866 1
ATOM 3204 C "C3'" . DC 27 27 ? C -35.390 17.301 -5.640 1.000 3 C DC 69.976 1
ATOM 3205 O "O3'" . DC 27 27 ? C -35.648 17.919 -4.402 1.000 3 C DC 69.656 1
ATOM 3206 C "C2'" . DC 27 27 ? C -35.308 18.360 -6.745 1.000 3 C DC 70.427 1
ATOM 3207 C "C1'" . DC 27 27 ? C -33.891 18.833 -6.558 1.000 3 C DC 70.806 1
ATOM 3208 N N1 . DC 27 27 ? C -33.349 19.567 -7.704 1.000 3 C DC 71.296 1
ATOM 3209 C C2 . DC 27 27 ? C -32.595 20.716 -7.510 1.000 3 C DC 72.725 1
ATOM 3210 O O2 . DC 27 27 ? C -32.371 21.098 -6.367 1.000 3 C DC 71.851 1
ATOM 3211 N N3 . DC 27 27 ? C -32.116 21.385 -8.583 1.000 3 C DC 72.909 1
ATOM 3212 C C4 . DC 27 27 ? C -32.340 20.935 -9.803 1.000 3 C DC 73.513 1
ATOM 3213 N N4 . DC 27 27 ? C -31.880 21.616 -10.819 1.000 3 C DC 72.452 1
ATOM 3214 C C5 . DC 27 27 ? C -33.103 19.728 -10.022 1.000 3 C DC 72.984 1
ATOM 3215 C C6 . DC 27 27 ? C -33.589 19.093 -8.958 1.000 3 C DC 72.836 1
ATOM 3216 P P . DC 28 28 ? C -37.139 18.014 -3.822 1.000 3 C DC 69.968 1
ATOM 3217 O OP1 . DC 28 28 ? C -37.358 16.851 -2.923 1.000 3 C DC 67.159 1
ATOM 3218 O OP2 . DC 28 28 ? C -38.042 18.240 -4.961 1.000 3 C DC 68.044 1
ATOM 3219 O "O5'" . DC 28 28 ? C -37.088 19.343 -2.964 1.000 3 C DC 69.882 1
ATOM 3220 C "C5'" . DC 28 28 ? C -35.821 19.713 -2.413 1.000 3 C DC 68.010 1
ATOM 3221 C "C4'" . DC 28 28 ? C -35.639 21.219 -2.456 1.000 3 C DC 71.972 1
ATOM 3222 O "O4'" . DC 28 28 ? C -35.003 21.612 -3.703 1.000 3 C DC 71.484 1
ATOM 3223 C "C3'" . DC 28 28 ? C -36.956 22.008 -2.375 1.000 3 C DC 71.829 1
ATOM 3224 O "O3'" . DC 28 28 ? C -36.755 23.140 -1.543 1.000 3 C DC 71.078 1
ATOM 3225 C "C2'" . DC 28 28 ? C -37.161 22.468 -3.815 1.000 3 C DC 72.383 1
ATOM 3226 C "C1'" . DC 28 28 ? C -35.738 22.704 -4.242 1.000 3 C DC 72.935 1
ATOM 3227 N N1 . DC 28 28 ? C -35.570 22.725 -5.709 1.000 3 C DC 74.613 1
ATOM 3228 C C2 . DC 28 28 ? C -34.747 23.701 -6.287 1.000 3 C DC 76.025 1
ATOM 3229 O O2 . DC 28 28 ? C -34.209 24.518 -5.569 1.000 3 C DC 75.389 1
ATOM 3230 N N3 . DC 28 28 ? C -34.616 23.729 -7.612 1.000 3 C DC 75.596 1
ATOM 3231 C C4 . DC 28 28 ? C -35.228 22.832 -8.376 1.000 3 C DC 76.908 1
ATOM 3232 N N4 . DC 28 28 ? C -35.052 22.904 -9.688 1.000 3 C DC 75.733 1
ATOM 3233 C C5 . DC 28 28 ? C -36.049 21.797 -7.827 1.000 3 C DC 76.034 1
ATOM 3234 C C6 . DC 28 28 ? C -36.184 21.801 -6.490 1.000 3 C DC 74.673 1
ATOM 3235 P P . DG 29 29 ? C -37.966 23.643 -0.634 1.000 3 C DG 70.057 1
ATOM 3236 O OP1 . DG 29 29 ? C -37.703 23.143 0.747 1.000 3 C DG 67.440 1
ATOM 3237 O OP2 . DG 29 29 ? C -39.233 23.392 -1.321 1.000 3 C DG 68.389 1
ATOM 3238 O "O5'" . DG 29 29 ? C -37.674 25.207 -0.659 1.000 3 C DG 68.692 1
ATOM 3239 C "C5'" . DG 29 29 ? C -36.356 25.649 -0.874 1.000 3 C DG 68.844 1
ATOM 3240 C "C4'" . DG 29 29 ? C -36.329 26.957 -1.598 1.000 3 C DG 72.360 1
ATOM 3241 O "O4'" . DG 29 29 ? C -36.036 26.744 -3.004 1.000 3 C DG 71.741 1
ATOM 3242 C "C3'" . DG 29 29 ? C -37.617 27.727 -1.550 1.000 3 C DG 73.026 1
ATOM 3243 O "O3'" . DG 29 29 ? C -37.350 29.107 -1.413 1.000 3 C DG 70.506 1
ATOM 3244 C "C2'" . DG 29 29 ? C -38.256 27.425 -2.895 1.000 3 C DG 73.017 1
ATOM 3245 C "C1'" . DG 29 29 ? C -37.034 27.397 -3.771 1.000 3 C DG 72.912 1
ATOM 3246 N N9 . DG 29 29 ? C -37.211 26.659 -5.011 1.000 3 C DG 75.978 1
ATOM 3247 C C8 . DG 29 29 ? C -37.942 25.517 -5.198 1.000 3 C DG 76.228 1
ATOM 3248 N N7 . DG 29 29 ? C -37.944 25.122 -6.435 1.000 3 C DG 75.166 1
ATOM 3249 C C5 . DG 29 29 ? C -37.149 26.038 -7.110 1.000 3 C DG 77.922 1
ATOM 3250 C C6 . DG 29 29 ? C -36.784 26.139 -8.480 1.000 3 C DG 77.094 1
ATOM 3251 O O6 . DG 29 29 ? C -37.108 25.357 -9.396 1.000 3 C DG 74.970 1
ATOM 3252 N N1 . DG 29 29 ? C -35.996 27.216 -8.721 1.000 3 C DG 78.404 1
ATOM 3253 C C2 . DG 29 29 ? C -35.609 28.140 -7.769 1.000 3 C DG 76.861 1
ATOM 3254 N N2 . DG 29 29 ? C -34.842 29.132 -8.209 1.000 3 C DG 73.745 1
ATOM 3255 N N3 . DG 29 29 ? C -35.928 28.069 -6.494 1.000 3 C DG 76.087 1
ATOM 3256 C C4 . DG 29 29 ? C -36.710 27.010 -6.240 1.000 3 C DG 76.314 1
ATOM 3257 P P . DC 30 30 ? C -38.377 30.088 -0.711 1.000 3 C DC 70.980 1
ATOM 3258 O OP1 . DC 30 30 ? C -37.926 30.223 0.684 1.000 3 C DC 68.189 1
ATOM 3259 O OP2 . DC 30 30 ? C -39.757 29.661 -0.994 1.000 3 C DC 68.020 1
ATOM 3260 O "O5'" . DC 30 30 ? C -38.111 31.434 -1.473 1.000 3 C DC 69.604 1
ATOM 3261 C "C5'" . DC 30 30 ? C -36.882 31.615 -2.168 1.000 3 C DC 68.665 1
ATOM 3262 C "C4'" . DC 30 30 ? C -37.125 32.327 -3.494 1.000 3 C DC 71.740 1
ATOM 3263 O "O4'" . DC 30 30 ? C -37.293 31.348 -4.557 1.000 3 C DC 72.316 1
ATOM 3264 C "C3'" . DC 30 30 ? C -38.357 33.201 -3.517 1.000 3 C DC 72.741 1
ATOM 3265 O "O3'" . DC 30 30 ? C -38.067 34.393 -4.200 1.000 3 C DC 71.000 1
ATOM 3266 C "C2'" . DC 30 30 ? C -39.367 32.353 -4.310 1.000 3 C DC 72.586 1
ATOM 3267 C "C1'" . DC 30 30 ? C -38.432 31.716 -5.328 1.000 3 C DC 72.873 1
ATOM 3268 N N1 . DC 30 30 ? C -38.974 30.497 -5.966 1.000 3 C DC 73.480 1
ATOM 3269 C C2 . DC 30 30 ? C -38.690 30.292 -7.346 1.000 3 C DC 76.008 1
ATOM 3270 O O2 . DC 30 30 ? C -38.024 31.106 -7.963 1.000 3 C DC 74.857 1
ATOM 3271 N N3 . DC 30 30 ? C -39.192 29.173 -7.940 1.000 3 C DC 75.021 1
ATOM 3272 C C4 . DC 30 30 ? C -39.937 28.306 -7.247 1.000 3 C DC 75.152 1
ATOM 3273 N N4 . DC 30 30 ? C -40.416 27.238 -7.888 1.000 3 C DC 74.549 1
ATOM 3274 C C5 . DC 30 30 ? C -40.200 28.508 -5.855 1.000 3 C DC 75.272 1
ATOM 3275 C C6 . DC 30 30 ? C -39.695 29.589 -5.281 1.000 3 C DC 73.968 1
ATOM 3276 P P . DG 31 31 ? C -38.855 35.734 -3.835 1.000 3 C DG 71.651 1
ATOM 3277 O OP1 . DG 31 31 ? C -38.044 36.427 -2.797 1.000 3 C DG 68.887 1
ATOM 3278 O OP2 . DG 31 31 ? C -40.291 35.436 -3.573 1.000 3 C DG 69.142 1
ATOM 3279 O "O5'" . DG 31 31 ? C -38.752 36.526 -5.212 1.000 3 C DG 70.144 1
ATOM 3280 C "C5'" . DG 31 31 ? C -37.694 36.205 -6.104 1.000 3 C DG 70.205 1
ATOM 3281 C "C4'" . DG 31 31 ? C -38.195 36.156 -7.507 1.000 3 C DG 73.822 1
ATOM 3282 O "O4'" . DG 31 31 ? C -38.670 34.842 -7.858 1.000 3 C DG 74.119 1
ATOM 3283 C "C3'" . DG 31 31 ? C -39.374 37.079 -7.791 1.000 3 C DG 74.438 1
ATOM 3284 O "O3'" . DG 31 31 ? C -39.204 37.654 -9.044 1.000 3 C DG 72.274 1
ATOM 3285 C "C2'" . DG 31 31 ? C -40.575 36.148 -7.780 1.000 3 C DG 74.986 1
ATOM 3286 C "C1'" . DG 31 31 ? C -39.939 34.951 -8.432 1.000 3 C DG 75.590 1
ATOM 3287 N N9 . DG 31 31 ? C -40.685 33.718 -8.259 1.000 3 C DG 78.129 1
ATOM 3288 C C8 . DG 31 31 ? C -41.339 33.295 -7.112 1.000 3 C DG 78.053 1
ATOM 3289 N N7 . DG 31 31 ? C -41.938 32.137 -7.273 1.000 3 C DG 77.246 1
ATOM 3290 C C5 . DG 31 31 ? C -41.638 31.778 -8.580 1.000 3 C DG 79.777 1
ATOM 3291 C C6 . DG 31 31 ? C -41.999 30.654 -9.314 1.000 3 C DG 79.215 1
ATOM 3292 O O6 . DG 31 31 ? C -42.680 29.680 -8.922 1.000 3 C DG 77.372 1
ATOM 3293 N N1 . DG 31 31 ? C -41.505 30.662 -10.601 1.000 3 C DG 80.349 1
ATOM 3294 C C2 . DG 31 31 ? C -40.728 31.689 -11.113 1.000 3 C DG 78.528 1
ATOM 3295 N N2 . DG 31 31 ? C -40.343 31.517 -12.365 1.000 3 C DG 75.718 1
ATOM 3296 N N3 . DG 31 31 ? C -40.379 32.774 -10.449 1.000 3 C DG 77.883 1
ATOM 3297 C C4 . DG 31 31 ? C -40.875 32.745 -9.192 1.000 3 C DG 78.563 1
ATOM 3298 P P . DA 32 32 ? C -39.692 39.048 -9.434 1.000 3 C DA 71.733 1
ATOM 3299 O OP1 . DA 32 32 ? C -38.617 40.012 -9.062 1.000 3 C DA 68.886 1
ATOM 3300 O OP2 . DA 32 32 ? C -41.049 39.249 -8.837 1.000 3 C DA 69.256 1
ATOM 3301 O "O5'" . DA 32 32 ? C -39.846 39.015 -11.019 1.000 3 C DA 71.471 1
ATOM 3302 C "C5'" . DA 32 32 ? C -39.059 38.105 -11.744 1.000 3 C DA 71.464 1
ATOM 3303 C "C4'" . DA 32 32 ? C -39.846 37.499 -12.860 1.000 3 C DA 74.075 1
ATOM 3304 O "O4'" . DA 32 32 ? C -40.461 36.257 -12.430 1.000 3 C DA 72.479 1
ATOM 3305 C "C3'" . DA 32 32 ? C -40.991 38.368 -13.402 1.000 3 C DA 74.229 1
ATOM 3306 O "O3'" . DA 32 32 ? C -41.089 38.176 -14.802 1.000 3 C DA 72.779 1
ATOM 3307 C "C2'" . DA 32 32 ? C -42.222 37.770 -12.706 1.000 3 C DA 73.809 1
ATOM 3308 C "C1'" . DA 32 32 ? C -41.840 36.303 -12.711 1.000 3 C DA 74.211 1
ATOM 3309 N N9 . DA 32 32 ? C -42.555 35.503 -11.734 1.000 3 C DA 76.005 1
ATOM 3310 C C8 . DA 32 32 ? C -42.840 35.831 -10.446 1.000 3 C DA 77.130 1
ATOM 3311 N N7 . DA 32 32 ? C -43.496 34.909 -9.797 1.000 3 C DA 76.114 1
ATOM 3312 C C5 . DA 32 32 ? C -43.682 33.925 -10.727 1.000 3 C DA 78.578 1
ATOM 3313 C C6 . DA 32 32 ? C -44.326 32.686 -10.672 1.000 3 C DA 78.069 1
ATOM 3314 N N6 . DA 32 32 ? C -44.934 32.249 -9.587 1.000 3 C DA 74.892 1
ATOM 3315 N N1 . DA 32 32 ? C -44.292 31.917 -11.795 1.000 3 C DA 78.864 1
ATOM 3316 C C2 . DA 32 32 ? C -43.699 32.389 -12.899 1.000 3 C DA 77.684 1
ATOM 3317 N N3 . DA 32 32 ? C -43.066 33.546 -13.062 1.000 3 C DA 76.962 1
ATOM 3318 C C4 . DA 32 32 ? C -43.083 34.285 -11.935 1.000 3 C DA 77.644 1
ATOM 3319 P P . DC 33 33 ? C -41.511 39.413 -15.700 1.000 3 C DC 76.044 1
ATOM 3320 O OP1 . DC 33 33 ? C -40.310 40.072 -16.202 1.000 3 C DC 72.938 1
ATOM 3321 O OP2 . DC 33 33 ? C -42.513 40.210 -14.969 1.000 3 C DC 73.349 1
ATOM 3322 O "O5'" . DC 33 33 ? C -42.267 38.654 -16.888 1.000 3 C DC 74.938 1
ATOM 3323 C "C5'" . DC 33 33 ? C -41.946 37.264 -17.133 1.000 3 C DC 75.022 1
ATOM 3324 C "C4'" . DC 33 33 ? C -43.197 36.499 -17.436 1.000 3 C DC 77.158 1
ATOM 3325 O "O4'" . DC 33 33 ? C -43.689 35.849 -16.247 1.000 3 C DC 77.948 1
ATOM 3326 C "C3'" . DC 33 33 ? C -44.363 37.344 -17.959 1.000 3 C DC 77.631 1
ATOM 3327 O "O3'" . DC 33 33 ? C -44.987 36.627 -19.021 1.000 3 C DC 74.879 1
ATOM 3328 C "C2'" . DC 33 33 ? C -45.299 37.448 -16.764 1.000 3 C DC 77.673 1
ATOM 3329 C "C1'" . DC 33 33 ? C -45.086 36.081 -16.147 1.000 3 C DC 78.360 1
ATOM 3330 N N1 . DC 33 33 ? C -45.509 35.965 -14.728 1.000 3 C DC 80.690 1
ATOM 3331 C C2 . DC 33 33 ? C -46.125 34.770 -14.303 1.000 3 C DC 82.202 1
ATOM 3332 O O2 . DC 33 33 ? C -46.284 33.845 -15.082 1.000 3 C DC 81.161 1
ATOM 3333 N N3 . DC 33 33 ? C -46.524 34.668 -12.992 1.000 3 C DC 80.725 1
ATOM 3334 C C4 . DC 33 33 ? C -46.356 35.692 -12.181 1.000 3 C DC 81.998 1
ATOM 3335 N N4 . DC 33 33 ? C -46.733 35.546 -10.911 1.000 3 C DC 80.998 1
ATOM 3336 C C5 . DC 33 33 ? C -45.723 36.909 -12.597 1.000 3 C DC 80.955 1
ATOM 3337 C C6 . DC 33 33 ? C -45.335 36.987 -13.878 1.000 3 C DC 78.716 1
ATOM 3338 P P . DC 34 34 ? C -45.558 37.426 -20.231 1.000 3 C DC 74.799 1
ATOM 3339 O OP1 . DC 34 34 ? C -44.532 37.518 -21.319 1.000 3 C DC 71.355 1
ATOM 3340 O OP2 . DC 34 34 ? C -46.168 38.687 -19.748 1.000 3 C DC 71.165 1
ATOM 3341 O "O5'" . DC 34 34 ? C -46.705 36.426 -20.672 1.000 3 C DC 71.653 1
ATOM 3342 C "C5'" . DC 34 34 ? C -46.536 35.025 -20.422 1.000 3 C DC 73.243 1
ATOM 3343 C "C4'" . DC 34 34 ? C -47.853 34.415 -19.938 1.000 3 C DC 76.086 1
ATOM 3344 O "O4'" . DC 34 34 ? C -47.942 34.519 -18.499 1.000 3 C DC 77.340 1
ATOM 3345 C "C3'" . DC 34 34 ? C -49.117 35.108 -20.494 1.000 3 C DC 76.137 1
ATOM 3346 O "O3'" . DC 34 34 ? C -50.053 34.118 -20.841 1.000 3 C DC 73.245 1
ATOM 3347 C "C2'" . DC 34 34 ? C -49.623 35.896 -19.282 1.000 3 C DC 77.225 1
ATOM 3348 C "C1'" . DC 34 34 ? C -49.242 34.977 -18.154 1.000 3 C DC 77.572 1
ATOM 3349 N N1 . DC 34 34 ? C -49.218 35.623 -16.832 1.000 3 C DC 80.098 1
ATOM 3350 C C2 . DC 34 34 ? C -49.824 34.962 -15.746 1.000 3 C DC 82.127 1
ATOM 3351 O O2 . DC 34 34 ? C -50.369 33.878 -15.909 1.000 3 C DC 81.270 1
ATOM 3352 N N3 . DC 34 34 ? C -49.802 35.553 -14.546 1.000 3 C DC 80.887 1
ATOM 3353 C C4 . DC 34 34 ? C -49.215 36.757 -14.399 1.000 3 C DC 81.791 1
ATOM 3354 N N4 . DC 34 34 ? C -49.196 37.320 -13.195 1.000 3 C DC 80.808 1
ATOM 3355 C C5 . DC 34 34 ? C -48.583 37.426 -15.479 1.000 3 C DC 80.874 1
ATOM 3356 C C6 . DC 34 34 ? C -48.625 36.828 -16.664 1.000 3 C DC 78.074 1
ATOM 3357 P P . DA 35 35 ? C -51.021 34.304 -22.071 1.000 3 C DA 77.843 1
ATOM 3358 O OP1 . DA 35 35 ? C -50.442 33.677 -23.267 1.000 3 C DA 74.929 1
ATOM 3359 O OP2 . DA 35 35 ? C -51.379 35.755 -22.115 1.000 3 C DA 75.220 1
ATOM 3360 O "O5'" . DA 35 35 ? C -52.287 33.469 -21.565 1.000 3 C DA 75.152 1
ATOM 3361 C "C5'" . DA 35 35 ? C -52.059 32.314 -20.777 1.000 3 C DA 76.062 1
ATOM 3362 C "C4'" . DA 35 35 ? C -53.158 32.173 -19.758 1.000 3 C DA 78.470 1
ATOM 3363 O "O4'" . DA 35 35 ? C -52.806 32.906 -18.552 1.000 3 C DA 78.761 1
ATOM 3364 C "C3'" . DA 35 35 ? C -54.515 32.692 -20.192 1.000 3 C DA 79.352 1
ATOM 3365 O "O3'" . DA 35 35 ? C -55.505 31.798 -19.767 1.000 3 C DA 77.027 1
ATOM 3366 C "C2'" . DA 35 35 ? C -54.623 34.031 -19.425 1.000 3 C DA 79.788 1
ATOM 3367 C "C1'" . DA 35 35 ? C -53.912 33.689 -18.147 1.000 3 C DA 79.822 1
ATOM 3368 N N9 . DA 35 35 ? C -53.431 34.868 -17.433 1.000 3 C DA 81.030 1
ATOM 3369 C C8 . DA 35 35 ? C -52.783 35.954 -17.965 1.000 3 C DA 80.482 1
ATOM 3370 N N7 . DA 35 35 ? C -52.480 36.848 -17.065 1.000 3 C DA 79.735 1
ATOM 3371 C C5 . DA 35 35 ? C -52.956 36.317 -15.885 1.000 3 C DA 81.821 1
ATOM 3372 C C6 . DA 35 35 ? C -52.934 36.782 -14.570 1.000 3 C DA 81.471 1
ATOM 3373 N N6 . DA 35 35 ? C -52.391 37.946 -14.210 1.000 3 C DA 79.201 1
ATOM 3374 N N1 . DA 35 35 ? C -53.486 35.987 -13.617 1.000 3 C DA 81.996 1
ATOM 3375 C C2 . DA 35 35 ? C -54.005 34.823 -13.969 1.000 3 C DA 80.933 1
ATOM 3376 N N3 . DA 35 35 ? C -54.094 34.279 -15.176 1.000 3 C DA 80.919 1
ATOM 3377 C C4 . DA 35 35 ? C -53.533 35.092 -16.095 1.000 3 C DA 82.060 1
ATOM 3378 P P . DA 36 36 ? C -56.900 31.652 -20.529 1.000 3 C DA 78.743 1
ATOM 3379 O OP1 . DA 36 36 ? C -56.783 30.427 -21.354 1.000 3 C DA 76.234 1
ATOM 3380 O OP2 . DA 36 36 ? C -57.252 32.940 -21.164 1.000 3 C DA 75.872 1
ATOM 3381 O "O5'" . DA 36 36 ? C -57.948 31.401 -19.343 1.000 3 C DA 75.508 1
ATOM 3382 C "C5'" . DA 36 36 ? C -57.501 30.802 -18.145 1.000 3 C DA 77.594 1
ATOM 3383 C "C4'" . DA 36 36 ? C -58.271 31.384 -16.954 1.000 3 C DA 79.382 1
ATOM 3384 O "O4'" . DA 36 36 ? C -57.553 32.512 -16.404 1.000 3 C DA 79.882 1
ATOM 3385 C "C3'" . DA 36 36 ? C -59.659 31.905 -17.313 1.000 3 C DA 80.534 1
ATOM 3386 O "O3'" . DA 36 36 ? C -60.562 31.573 -16.265 1.000 3 C DA 77.908 1
ATOM 3387 C "C2'" . DA 36 36 ? C -59.453 33.394 -17.378 1.000 3 C DA 80.943 1
ATOM 3388 C "C1'" . DA 36 36 ? C -58.461 33.587 -16.277 1.000 3 C DA 81.016 1
ATOM 3389 N N9 . DA 36 36 ? C -57.715 34.828 -16.383 1.000 3 C DA 82.082 1
ATOM 3390 C C8 . DA 36 36 ? C -57.244 35.403 -17.515 1.000 3 C DA 81.452 1
ATOM 3391 N N7 . DA 36 36 ? C -56.598 36.512 -17.304 1.000 3 C DA 80.921 1
ATOM 3392 C C5 . DA 36 36 ? C -56.674 36.706 -15.929 1.000 3 C DA 83.436 1
ATOM 3393 C C6 . DA 36 36 ? C -56.191 37.677 -15.079 1.000 3 C DA 82.976 1
ATOM 3394 N N6 . DA 36 36 ? C -55.487 38.737 -15.473 1.000 3 C DA 80.384 1
ATOM 3395 N N1 . DA 36 36 ? C -56.429 37.541 -13.768 1.000 3 C DA 83.658 1
ATOM 3396 C C2 . DA 36 36 ? C -57.110 36.462 -13.325 1.000 3 C DA 82.338 1
ATOM 3397 N N3 . DA 36 36 ? C -57.604 35.462 -14.041 1.000 3 C DA 82.246 1
ATOM 3398 C C4 . DA 36 36 ? C -57.347 35.636 -15.343 1.000 3 C DA 83.252 1
ATOM 3399 P P . DC 37 37 ? C -62.107 31.358 -16.633 1.000 3 C DC 80.920 1
ATOM 3400 O OP1 . DC 37 37 ? C -62.265 29.897 -16.804 1.000 3 C DC 77.040 1
ATOM 3401 O OP2 . DC 37 37 ? C -62.482 32.312 -17.665 1.000 3 C DC 76.770 1
ATOM 3402 O "O5'" . DC 37 37 ? C -62.836 31.781 -15.272 1.000 3 C DC 75.538 1
ATOM 3403 C "C5'" . DC 37 37 ? C -62.075 31.799 -14.038 1.000 3 C DC 77.222 1
ATOM 3404 C "C4'" . DC 37 37 ? C -62.435 33.076 -13.271 1.000 3 C DC 79.504 1
ATOM 3405 O "O4'" . DC 37 37 ? C -61.497 34.139 -13.583 1.000 3 C DC 79.702 1
ATOM 3406 C "C3'" . DC 37 37 ? C -63.844 33.623 -13.485 1.000 3 C DC 80.660 1
ATOM 3407 O "O3'" . DC 37 37 ? C -64.449 33.963 -12.237 1.000 3 C DC 78.341 1
ATOM 3408 C "C2'" . DC 37 37 ? C -63.573 34.922 -14.287 1.000 3 C DC 80.786 1
ATOM 3409 C "C1'" . DC 37 37 ? C -62.217 35.318 -13.762 1.000 3 C DC 80.827 1
ATOM 3410 N N1 . DC 37 37 ? C -61.446 36.225 -14.661 1.000 3 C DC 81.502 1
ATOM 3411 C C2 . DC 37 37 ? C -60.782 37.308 -14.120 1.000 3 C DC 83.487 1
ATOM 3412 O O2 . DC 37 37 ? C -60.815 37.536 -12.924 1.000 3 C DC 81.242 1
ATOM 3413 N N3 . DC 37 37 ? C -60.113 38.116 -14.961 1.000 3 C DC 81.160 1
ATOM 3414 C C4 . DC 37 37 ? C -60.078 37.870 -16.263 1.000 3 C DC 80.340 1
ATOM 3415 N N4 . DC 37 37 ? C -59.409 38.687 -17.040 1.000 3 C DC 79.524 1
ATOM 3416 C C5 . DC 37 37 ? C -60.768 36.767 -16.803 1.000 3 C DC 79.800 1
ATOM 3417 C C6 . DC 37 37 ? C -61.407 35.978 -16.006 1.000 3 C DC 79.615 1
#
#
loop_
_atom_type.symbol
C
N
O
P
S
#
#
loop_
_ma_qa_metric.id
_ma_qa_metric.name
_ma_qa_metric.description
_ma_qa_metric.type
_ma_qa_metric.mode
_ma_qa_metric.type_other_details
_ma_qa_metric.software_group_id
1 pLDDT 'Predicted lddt' pLDDT local . .
#
#
loop_
_ma_qa_metric_local.ordinal_id
_ma_qa_metric_local.model_id
_ma_qa_metric_local.label_asym_id
_ma_qa_metric_local.label_seq_id
_ma_qa_metric_local.label_comp_id
_ma_qa_metric_local.metric_id
_ma_qa_metric_local.metric_value
1 1 A 1 MET 1 19.821
2 1 A 2 SER 1 31.642
3 1 A 3 THR 1 29.933
4 1 A 4 GLU 1 28.302
5 1 A 5 PRO 1 33.036
6 1 A 6 PRO 1 36.458
7 1 A 7 HIS 1 24.690
8 1 A 8 ASN 1 35.865
9 1 A 9 SER 1 36.543
10 1 A 10 GLU 1 35.567
11 1 A 11 PRO 1 40.695
12 1 A 12 GLU 1 35.958
13 1 A 13 THR 1 35.494
14 1 A 14 SER 1 41.724
15 1 A 15 SER 1 38.137
16 1 A 16 ASN 1 37.413
17 1 A 17 SER 1 38.865
18 1 A 18 PHE 1 35.643
19 1 A 19 SER 1 40.164
20 1 A 20 SER 1 37.429
21 1 A 21 SER 1 38.351
22 1 A 22 PRO 1 38.674
23 1 A 23 SER 1 42.852
24 1 A 24 SER 1 43.130
25 1 A 25 SER 1 38.628
26 1 A 26 PRO 1 37.932
27 1 A 27 SER 1 41.348
28 1 A 28 SER 1 38.978
29 1 A 29 SER 1 38.401
30 1 A 30 GLY 1 34.753
31 1 A 31 LEU 1 38.410
32 1 A 32 THR 1 36.993
33 1 A 33 GLN 1 35.670
34 1 A 34 SER 1 39.640
35 1 A 35 LEU 1 39.992
36 1 A 36 SER 1 39.500
37 1 A 37 ASN 1 31.750
38 1 A 38 PRO 1 34.729
39 1 A 39 GLN 1 28.752
40 1 A 40 GLN 1 30.048
41 1 A 41 PRO 1 34.496
42 1 A 42 GLY 1 32.120
43 1 A 43 ASN 1 32.308
44 1 A 44 ASN 1 32.163
45 1 A 45 PRO 1 32.778
46 1 A 46 GLN 1 34.529
47 1 A 47 PRO 1 34.102
48 1 A 48 ALA 1 38.628
49 1 A 49 ASN 1 34.147
50 1 A 50 GLN 1 35.830
51 1 A 51 LYS 1 36.372
52 1 A 52 PRO 1 37.504
53 1 A 53 LYS 1 34.859
54 1 A 54 ARG 1 37.492
55 1 A 55 ILE 1 38.075
56 1 A 56 ARG 1 41.666
57 1 A 57 GLU 1 40.358
58 1 A 58 SER 1 44.367
59 1 A 59 SER 1 46.826
60 1 A 60 SER 1 50.894
61 1 A 61 LYS 1 47.860
62 1 A 62 HIS 1 59.921
63 1 A 63 PRO 1 61.333
64 1 A 64 VAL 1 68.214
65 1 A 65 TYR 1 67.141
66 1 A 66 ARG 1 68.105
67 1 A 67 GLY 1 69.351
68 1 A 68 VAL 1 69.974
69 1 A 69 ARG 1 63.791
70 1 A 70 MET 1 64.442
71 1 A 71 ARG 1 65.117
72 1 A 72 ASN 1 60.120
73 1 A 73 TRP 1 58.923
74 1 A 74 GLY 1 63.926
75 1 A 75 LYS 1 67.578
76 1 A 76 TRP 1 68.891
77 1 A 77 VAL 1 69.929
78 1 A 78 SER 1 72.577
79 1 A 79 GLU 1 67.957
80 1 A 80 ILE 1 67.794
81 1 A 81 ARG 1 65.806
82 1 A 82 GLU 1 64.902
83 1 A 83 PRO 1 64.454
84 1 A 84 ARG 1 60.259
85 1 A 85 LYS 1 63.515
86 1 A 86 LYS 1 60.272
87 1 A 87 SER 1 62.600
88 1 A 88 ARG 1 63.956
89 1 A 89 ILE 1 68.049
90 1 A 90 TRP 1 66.510
91 1 A 91 LEU 1 74.102
92 1 A 92 GLY 1 71.119
93 1 A 93 THR 1 71.301
94 1 A 94 PHE 1 70.873
95 1 A 95 PRO 1 70.747
96 1 A 96 THR 1 72.955
97 1 A 97 PRO 1 70.325
98 1 A 98 GLU 1 70.326
99 1 A 99 MET 1 72.288
100 1 A 100 ALA 1 72.859
101 1 A 101 ALA 1 75.224
102 1 A 102 ARG 1 72.957
103 1 A 103 ALA 1 74.627
104 1 A 104 HIS 1 70.913
105 1 A 105 ASP 1 69.999
106 1 A 106 VAL 1 73.531
107 1 A 107 ALA 1 72.855
108 1 A 108 ALA 1 72.656
109 1 A 109 LEU 1 70.363
110 1 A 110 SER 1 73.224
111 1 A 111 ILE 1 69.728
112 1 A 112 LYS 1 67.562
113 1 A 113 GLY 1 69.500
114 1 A 114 GLY 1 63.542
115 1 A 115 SER 1 66.831
116 1 A 116 ALA 1 67.908
117 1 A 117 VAL 1 67.641
118 1 A 118 LEU 1 68.224
119 1 A 119 ASN 1 66.076
120 1 A 120 PHE 1 68.490
121 1 A 121 PRO 1 63.740
122 1 A 122 HIS 1 62.080
123 1 A 123 LEU 1 63.729
124 1 A 124 ALA 1 62.557
125 1 A 125 GLY 1 60.097
126 1 A 126 SER 1 64.288
127 1 A 127 LEU 1 69.271
128 1 A 128 PRO 1 70.237
129 1 A 129 ARG 1 71.581
130 1 A 130 PRO 1 71.354
131 1 A 131 ALA 1 71.438
132 1 A 132 SER 1 75.163
133 1 A 133 LEU 1 70.912
134 1 A 134 LEU 1 73.354
135 1 A 135 PRO 1 68.929
136 1 A 136 ARG 1 70.892
137 1 A 137 ASP 1 73.598
138 1 A 138 VAL 1 75.433
139 1 A 139 GLN 1 74.047
140 1 A 140 ALA 1 77.283
141 1 A 141 ALA 1 76.464
142 1 A 142 ALA 1 76.484
143 1 A 143 ALA 1 74.425
144 1 A 144 LYS 1 71.420
145 1 A 145 ALA 1 72.514
146 1 A 146 ALA 1 71.899
147 1 A 147 ALA 1 72.735
148 1 A 148 MET 1 67.281
149 1 A 149 VAL 1 58.656
150 1 A 150 LYS 1 52.287
151 1 A 151 PHE 1 44.619
152 1 A 152 ASP 1 41.478
153 1 A 153 SER 1 40.392
154 1 A 154 PRO 1 40.546
155 1 A 155 SER 1 39.481
156 1 A 156 SER 1 40.891
157 1 A 157 SER 1 40.971
158 1 A 158 SER 1 41.405
159 1 A 159 SER 1 41.566
160 1 A 160 SER 1 41.592
161 1 A 161 SER 1 40.142
162 1 A 162 SER 1 42.661
163 1 A 163 VAL 1 39.920
164 1 A 164 SER 1 40.874
165 1 A 165 VAL 1 38.660
166 1 A 166 PHE 1 39.856
167 1 A 167 THR 1 38.989
168 1 A 168 ASN 1 39.437
169 1 A 169 SER 1 46.965
170 1 A 170 ASP 1 40.266
171 1 A 171 GLU 1 46.089
172 1 A 172 LEU 1 43.182
173 1 A 173 SER 1 53.705
174 1 A 174 GLN 1 48.653
175 1 A 175 ILE 1 48.085
176 1 A 176 VAL 1 48.797
177 1 A 177 GLU 1 48.576
178 1 A 178 LEU 1 49.654
179 1 A 179 PRO 1 44.029
180 1 A 180 SER 1 42.453
181 1 A 181 LEU 1 44.225
182 1 A 182 GLY 1 41.225
183 1 A 183 THR 1 45.237
184 1 A 184 ASN 1 38.078
185 1 A 185 TYR 1 39.742
186 1 A 186 ASP 1 40.103
187 1 A 187 GLU 1 38.328
188 1 A 188 SER 1 41.163
189 1 A 189 THR 1 38.427
190 1 A 190 GLU 1 40.213
191 1 A 191 LEU 1 40.976
192 1 A 192 ASN 1 37.861
193 1 A 193 SER 1 41.853
194 1 A 194 SER 1 41.576
195 1 A 195 GLU 1 38.257
196 1 A 196 PHE 1 39.233
197 1 A 197 VAL 1 42.380
198 1 A 198 TYR 1 38.846
199 1 A 199 VAL 1 41.865
200 1 A 200 ASP 1 41.381
201 1 A 201 SER 1 47.252
202 1 A 202 VAL 1 45.996
203 1 A 203 ASP 1 48.603
204 1 A 204 GLU 1 40.339
205 1 A 205 TRP 1 46.190
206 1 A 206 MET 1 45.873
207 1 A 207 TYR 1 44.924
208 1 A 208 THR 1 42.455
209 1 A 209 PRO 1 43.287
210 1 A 210 PRO 1 40.661
211 1 A 211 TRP 1 44.350
212 1 A 212 LEU 1 41.937
213 1 A 213 ASP 1 40.726
214 1 A 214 PHE 1 36.794
215 1 A 215 ALA 1 41.295
216 1 A 216 ASP 1 38.843
217 1 A 217 ASP 1 37.767
218 1 A 218 GLY 1 36.652
219 1 A 219 GLY 1 41.638
220 1 A 220 GLY 1 36.876
221 1 A 221 GLY 1 38.285
222 1 A 222 TYR 1 44.436
223 1 A 223 PHE 1 38.987
224 1 A 224 SER 1 45.149
225 1 A 225 ASP 1 42.488
226 1 A 226 GLU 1 38.601
227 1 A 227 ILE 1 41.586
228 1 A 228 PRO 1 41.704
229 1 A 229 ALA 1 42.950
230 1 A 230 PRO 1 39.098
231 1 A 231 PRO 1 37.131
232 1 A 232 GLU 1 37.945
233 1 A 233 SER 1 43.894
234 1 A 234 LEU 1 42.585
235 1 A 235 ILE 1 44.485
236 1 A 236 SER 1 47.667
237 1 A 237 THR 1 45.886
238 1 A 238 SER 1 46.895
239 1 A 239 PHE 1 44.086
240 1 A 240 ASP 1 48.142
241 1 A 241 SER 1 48.721
242 1 A 242 PHE 1 48.730
243 1 A 243 LEU 1 50.035
244 1 A 244 TRP 1 47.548
245 1 A 245 ASN 1 43.939
246 1 A 246 TYR 1 44.326
247 1 A 247 GLN 1 40.304
248 1 A 248 GLN 1 33.748
249 1 B 1 DG 1 70.723
250 1 B 2 DT 1 75.180
251 1 B 3 DT 1 76.431
252 1 B 4 DG 1 75.002
253 1 B 5 DG 1 74.806
254 1 B 6 DT 1 76.447
255 1 B 7 DC 1 75.167
256 1 B 8 DG 1 75.719
257 1 B 9 DC 1 75.752
258 1 B 10 DG 1 75.934
259 1 B 11 DG 1 70.209
260 1 B 12 DA 1 69.407
261 1 B 13 DA 1 68.085
262 1 B 14 DA 1 66.231
263 1 B 15 DG 1 69.064
264 1 B 16 DT 1 68.030
265 1 B 17 DA 1 70.290
266 1 B 18 DT 1 66.425
267 1 B 19 DA 1 73.137
268 1 B 20 DC 1 70.972
269 1 B 21 DT 1 69.785
270 1 B 22 DA 1 72.769
271 1 B 23 DT 1 70.482
272 1 B 24 DT 1 71.312
273 1 B 25 DG 1 73.449
274 1 B 26 DG 1 70.085
275 1 B 27 DC 1 70.727
276 1 B 28 DG 1 72.890
277 1 B 29 DA 1 74.850
278 1 B 30 DC 1 80.023
279 1 B 31 DC 1 79.448
280 1 B 32 DA 1 81.967
281 1 B 33 DA 1 82.973
282 1 B 34 DA 1 82.910
283 1 B 35 DG 1 81.114
284 1 B 36 DG 1 81.185
285 1 B 37 DC 1 78.097
286 1 C 1 DG 1 76.328
287 1 C 2 DC 1 75.612
288 1 C 3 DC 1 77.872
289 1 C 4 DT 1 77.613
290 1 C 5 DT 1 78.104
291 1 C 6 DT 1 76.082
292 1 C 7 DG 1 74.433
293 1 C 8 DG 1 73.989
294 1 C 9 DT 1 74.192
295 1 C 10 DC 1 73.587
296 1 C 11 DG 1 75.625
297 1 C 12 DC 1 75.375
298 1 C 13 DC 1 70.388
299 1 C 14 DA 1 72.489
300 1 C 15 DA 1 67.368
301 1 C 16 DT 1 66.614
302 1 C 17 DA 1 67.362
303 1 C 18 DG 1 70.813
304 1 C 19 DT 1 69.895
305 1 C 20 DA 1 72.641
306 1 C 21 DT 1 68.259
307 1 C 22 DA 1 69.911
308 1 C 23 DC 1 66.602
309 1 C 24 DT 1 66.261
310 1 C 25 DT 1 68.821
311 1 C 26 DT 1 71.865
312 1 C 27 DC 1 70.806
313 1 C 28 DC 1 72.935
314 1 C 29 DG 1 72.912
315 1 C 30 DC 1 72.873
316 1 C 31 DG 1 75.590
317 1 C 32 DA 1 74.211
318 1 C 33 DC 1 78.360
319 1 C 34 DC 1 77.572
320 1 C 35 DA 1 79.822
321 1 C 36 DA 1 81.016
322 1 C 37 DC 1 80.827
#
