# Supplementary material for: Transcriptional Regulation of the Novel Theacrine Synthase Gene CsTcS2 by the CsTINY–CsWRKY33 Module Underpins Theacrine Biosynthesis in Camellia sinensis
Source: Plant Biotechnol J. 2026 Apr 15;24(8):4823–43. doi: 10.1111/pbi.70665 (PMC13387896; doi:10.1111/pbi.70665)
Supplement: Supplementary file 4 — Data S4: Predicted one‐to‐one binding of CsTINY protein to the CsTcS2 promoter. [file PBI-24-4823-s003.zip › pred.rank_1.cif]

data_model
_entry.id model
_struct.entry_id model
_struct.pdbx_model_details .
_struct.pdbx_structure_determination_methodology computational
_struct.title 'Chai-1 predicted structure'
_audit_conform.dict_location https://raw.githubusercontent.com/ihmwg/ModelCIF/80e1e22/dist/mmcif_ma.dic
_audit_conform.dict_name mmcif_ma.dic
_audit_conform.dict_version 1.4.7
#
loop_
_audit_author.name
_audit_author.pdbx_ordinal
'Chai Discovery team' 1
#
#
loop_
_chem_comp.id
_chem_comp.type
_chem_comp.name
_chem_comp.formula
_chem_comp.formula_weight
_chem_comp.ma_provenance
ALA 'L-peptide linking' . . . 'CCD Core'
ARG 'L-peptide linking' . . . 'CCD Core'
ASN 'L-peptide linking' . . . 'CCD Core'
ASP 'L-peptide linking' . . . 'CCD Core'
DA 'DNA linking' . . . 'CCD Core'
DC 'DNA linking' . . . 'CCD Core'
DG 'DNA linking' . . . 'CCD Core'
DT 'DNA linking' . . . 'CCD Core'
GLN 'L-peptide linking' . . . 'CCD Core'
GLU 'L-peptide linking' . . . 'CCD Core'
GLY 'L-peptide linking' . . . 'CCD Core'
HIS 'L-peptide linking' . . . 'CCD Core'
ILE 'L-peptide linking' . . . 'CCD Core'
LEU 'L-peptide linking' . . . 'CCD Core'
LYS 'L-peptide linking' . . . 'CCD Core'
MET 'L-peptide linking' . . . 'CCD Core'
PHE 'L-peptide linking' . . . 'CCD Core'
PRO 'L-peptide linking' . . . 'CCD Core'
SER 'L-peptide linking' . . . 'CCD Core'
THR 'L-peptide linking' . . . 'CCD Core'
TRP 'L-peptide linking' . . . 'CCD Core'
TYR 'L-peptide linking' . . . 'CCD Core'
VAL 'L-peptide linking' . . . 'CCD Core'
#
#
loop_
_entity.id
_entity.type
_entity.src_method
_entity.pdbx_description
_entity.formula_weight
_entity.pdbx_number_of_molecules
_entity.details
1 polymer man 'Entity A' . 1 .
2 polymer man 'Entity B' . 1 .
3 polymer man 'Entity C' . 1 .
#
#
loop_
_entity_poly.entity_id
_entity_poly.type
_entity_poly.nstd_linkage
_entity_poly.nstd_monomer
_entity_poly.pdbx_strand_id
_entity_poly.pdbx_seq_one_letter_code
_entity_poly.pdbx_seq_one_letter_code_can
1 polypeptide(L) no no A
;MSTEPPHNSEPETSSNSFSSSPSSSPSSSGLTQSLSNPQQPGNNPQPANQKPKRIRESSSKHPVYRGVRM
RNWGKWVSEIREPRKKSRIWLGTFPTPEMAARAHDVAALSIKGGSAVLNFPHLAGSLPRPASLLPRDVQA
AAAKAAAMVKFDSPSSSSSSSSVSVFTNSDELSQIVELPSLGTNYDESTELNSSEFVYVDSVDEWMYTPP
WLDFADDGGGGYFSDEIPAPPESLISTSFDSFLWNYQQ
;

;MSTEPPHNSEPETSSNSFSSSPSSSPSSSGLTQSLSNPQQPGNNPQPANQKPKRIRESSSKHPVYRGVRM
RNWGKWVSEIREPRKKSRIWLGTFPTPEMAARAHDVAALSIKGGSAVLNFPHLAGSLPRPASLLPRDVQA
AAAKAAAMVKFDSPSSSSSSSSVSVFTNSDELSQIVELPSLGTNYDESTELNSSEFVYVDSVDEWMYTPP
WLDFADDGGGGYFSDEIPAPPESLISTSFDSFLWNYQQ
;

2 polydeoxyribonucleotide no no B
;(DG)(DT)(DT)(DG)(DG)(DT)(DC)(DG)(DC)(DG)(DG)(DA)(DA)(DA)(DG)(DT)(DA)
(DT)(DA)(DC)(DT)(DA)(DT)(DT)(DG)(DG)(DC)(DG)(DA)(DC)(DC)(DA)(DA)(DA)
(DG)(DG)(DC)
;
GTTGGTCGCGGAAAGTATACTATTGGCGACCAAAGGC
3 polydeoxyribonucleotide no no C
;(DG)(DC)(DC)(DT)(DT)(DT)(DG)(DG)(DT)(DC)(DG)(DC)(DC)(DA)(DA)(DT)(DA)
(DG)(DT)(DA)(DT)(DA)(DC)(DT)(DT)(DT)(DC)(DC)(DG)(DC)(DG)(DA)(DC)(DC)
(DA)(DA)(DC)
;
GCCTTTGGTCGCCAATAGTATACTTTCCGCGACCAAC
#
#
loop_
_entity_poly_seq.entity_id
_entity_poly_seq.num
_entity_poly_seq.mon_id
_entity_poly_seq.hetero
1 1 MET .
1 2 SER .
1 3 THR .
1 4 GLU .
1 5 PRO .
1 6 PRO .
1 7 HIS .
1 8 ASN .
1 9 SER .
1 10 GLU .
1 11 PRO .
1 12 GLU .
1 13 THR .
1 14 SER .
1 15 SER .
1 16 ASN .
1 17 SER .
1 18 PHE .
1 19 SER .
1 20 SER .
1 21 SER .
1 22 PRO .
1 23 SER .
1 24 SER .
1 25 SER .
1 26 PRO .
1 27 SER .
1 28 SER .
1 29 SER .
1 30 GLY .
1 31 LEU .
1 32 THR .
1 33 GLN .
1 34 SER .
1 35 LEU .
1 36 SER .
1 37 ASN .
1 38 PRO .
1 39 GLN .
1 40 GLN .
1 41 PRO .
1 42 GLY .
1 43 ASN .
1 44 ASN .
1 45 PRO .
1 46 GLN .
1 47 PRO .
1 48 ALA .
1 49 ASN .
1 50 GLN .
1 51 LYS .
1 52 PRO .
1 53 LYS .
1 54 ARG .
1 55 ILE .
1 56 ARG .
1 57 GLU .
1 58 SER .
1 59 SER .
1 60 SER .
1 61 LYS .
1 62 HIS .
1 63 PRO .
1 64 VAL .
1 65 TYR .
1 66 ARG .
1 67 GLY .
1 68 VAL .
1 69 ARG .
1 70 MET .
1 71 ARG .
1 72 ASN .
1 73 TRP .
1 74 GLY .
1 75 LYS .
1 76 TRP .
1 77 VAL .
1 78 SER .
1 79 GLU .
1 80 ILE .
1 81 ARG .
1 82 GLU .
1 83 PRO .
1 84 ARG .
1 85 LYS .
1 86 LYS .
1 87 SER .
1 88 ARG .
1 89 ILE .
1 90 TRP .
1 91 LEU .
1 92 GLY .
1 93 THR .
1 94 PHE .
1 95 PRO .
1 96 THR .
1 97 PRO .
1 98 GLU .
1 99 MET .
1 100 ALA .
1 101 ALA .
1 102 ARG .
1 103 ALA .
1 104 HIS .
1 105 ASP .
1 106 VAL .
1 107 ALA .
1 108 ALA .
1 109 LEU .
1 110 SER .
1 111 ILE .
1 112 LYS .
1 113 GLY .
1 114 GLY .
1 115 SER .
1 116 ALA .
1 117 VAL .
1 118 LEU .
1 119 ASN .
1 120 PHE .
1 121 PRO .
1 122 HIS .
1 123 LEU .
1 124 ALA .
1 125 GLY .
1 126 SER .
1 127 LEU .
1 128 PRO .
1 129 ARG .
1 130 PRO .
1 131 ALA .
1 132 SER .
1 133 LEU .
1 134 LEU .
1 135 PRO .
1 136 ARG .
1 137 ASP .
1 138 VAL .
1 139 GLN .
1 140 ALA .
1 141 ALA .
1 142 ALA .
1 143 ALA .
1 144 LYS .
1 145 ALA .
1 146 ALA .
1 147 ALA .
1 148 MET .
1 149 VAL .
1 150 LYS .
1 151 PHE .
1 152 ASP .
1 153 SER .
1 154 PRO .
1 155 SER .
1 156 SER .
1 157 SER .
1 158 SER .
1 159 SER .
1 160 SER .
1 161 SER .
1 162 SER .
1 163 VAL .
1 164 SER .
1 165 VAL .
1 166 PHE .
1 167 THR .
1 168 ASN .
1 169 SER .
1 170 ASP .
1 171 GLU .
1 172 LEU .
1 173 SER .
1 174 GLN .
1 175 ILE .
1 176 VAL .
1 177 GLU .
1 178 LEU .
1 179 PRO .
1 180 SER .
1 181 LEU .
1 182 GLY .
1 183 THR .
1 184 ASN .
1 185 TYR .
1 186 ASP .
1 187 GLU .
1 188 SER .
1 189 THR .
1 190 GLU .
1 191 LEU .
1 192 ASN .
1 193 SER .
1 194 SER .
1 195 GLU .
1 196 PHE .
1 197 VAL .
1 198 TYR .
1 199 VAL .
1 200 ASP .
1 201 SER .
1 202 VAL .
1 203 ASP .
1 204 GLU .
1 205 TRP .
1 206 MET .
1 207 TYR .
1 208 THR .
1 209 PRO .
1 210 PRO .
1 211 TRP .
1 212 LEU .
1 213 ASP .
1 214 PHE .
1 215 ALA .
1 216 ASP .
1 217 ASP .
1 218 GLY .
1 219 GLY .
1 220 GLY .
1 221 GLY .
1 222 TYR .
1 223 PHE .
1 224 SER .
1 225 ASP .
1 226 GLU .
1 227 ILE .
1 228 PRO .
1 229 ALA .
1 230 PRO .
1 231 PRO .
1 232 GLU .
1 233 SER .
1 234 LEU .
1 235 ILE .
1 236 SER .
1 237 THR .
1 238 SER .
1 239 PHE .
1 240 ASP .
1 241 SER .
1 242 PHE .
1 243 LEU .
1 244 TRP .
1 245 ASN .
1 246 TYR .
1 247 GLN .
1 248 GLN .
2 1 DG .
2 2 DT .
2 3 DT .
2 4 DG .
2 5 DG .
2 6 DT .
2 7 DC .
2 8 DG .
2 9 DC .
2 10 DG .
2 11 DG .
2 12 DA .
2 13 DA .
2 14 DA .
2 15 DG .
2 16 DT .
2 17 DA .
2 18 DT .
2 19 DA .
2 20 DC .
2 21 DT .
2 22 DA .
2 23 DT .
2 24 DT .
2 25 DG .
2 26 DG .
2 27 DC .
2 28 DG .
2 29 DA .
2 30 DC .
2 31 DC .
2 32 DA .
2 33 DA .
2 34 DA .
2 35 DG .
2 36 DG .
2 37 DC .
3 1 DG .
3 2 DC .
3 3 DC .
3 4 DT .
3 5 DT .
3 6 DT .
3 7 DG .
3 8 DG .
3 9 DT .
3 10 DC .
3 11 DG .
3 12 DC .
3 13 DC .
3 14 DA .
3 15 DA .
3 16 DT .
3 17 DA .
3 18 DG .
3 19 DT .
3 20 DA .
3 21 DT .
3 22 DA .
3 23 DC .
3 24 DT .
3 25 DT .
3 26 DT .
3 27 DC .
3 28 DC .
3 29 DG .
3 30 DC .
3 31 DG .
3 32 DA .
3 33 DC .
3 34 DC .
3 35 DA .
3 36 DA .
3 37 DC .
#
#
loop_
_struct_asym.id
_struct_asym.entity_id
_struct_asym.details
A 1 'Chain A'
B 2 'Chain B'
C 3 'Chain C'
#
#
loop_
_pdbx_poly_seq_scheme.asym_id
_pdbx_poly_seq_scheme.entity_id
_pdbx_poly_seq_scheme.seq_id
_pdbx_poly_seq_scheme.mon_id
_pdbx_poly_seq_scheme.pdb_seq_num
_pdbx_poly_seq_scheme.auth_seq_num
_pdbx_poly_seq_scheme.pdb_mon_id
_pdbx_poly_seq_scheme.auth_mon_id
_pdbx_poly_seq_scheme.pdb_strand_id
_pdbx_poly_seq_scheme.pdb_ins_code
A 1 1 MET 1 1 MET MET A .
A 1 2 SER 2 2 SER SER A .
A 1 3 THR 3 3 THR THR A .
A 1 4 GLU 4 4 GLU GLU A .
A 1 5 PRO 5 5 PRO PRO A .
A 1 6 PRO 6 6 PRO PRO A .
A 1 7 HIS 7 7 HIS HIS A .
A 1 8 ASN 8 8 ASN ASN A .
A 1 9 SER 9 9 SER SER A .
A 1 10 GLU 10 10 GLU GLU A .
A 1 11 PRO 11 11 PRO PRO A .
A 1 12 GLU 12 12 GLU GLU A .
A 1 13 THR 13 13 THR THR A .
A 1 14 SER 14 14 SER SER A .
A 1 15 SER 15 15 SER SER A .
A 1 16 ASN 16 16 ASN ASN A .
A 1 17 SER 17 17 SER SER A .
A 1 18 PHE 18 18 PHE PHE A .
A 1 19 SER 19 19 SER SER A .
A 1 20 SER 20 20 SER SER A .
A 1 21 SER 21 21 SER SER A .
A 1 22 PRO 22 22 PRO PRO A .
A 1 23 SER 23 23 SER SER A .
A 1 24 SER 24 24 SER SER A .
A 1 25 SER 25 25 SER SER A .
A 1 26 PRO 26 26 PRO PRO A .
A 1 27 SER 27 27 SER SER A .
A 1 28 SER 28 28 SER SER A .
A 1 29 SER 29 29 SER SER A .
A 1 30 GLY 30 30 GLY GLY A .
A 1 31 LEU 31 31 LEU LEU A .
A 1 32 THR 32 32 THR THR A .
A 1 33 GLN 33 33 GLN GLN A .
A 1 34 SER 34 34 SER SER A .
A 1 35 LEU 35 35 LEU LEU A .
A 1 36 SER 36 36 SER SER A .
A 1 37 ASN 37 37 ASN ASN A .
A 1 38 PRO 38 38 PRO PRO A .
A 1 39 GLN 39 39 GLN GLN A .
A 1 40 GLN 40 40 GLN GLN A .
A 1 41 PRO 41 41 PRO PRO A .
A 1 42 GLY 42 42 GLY GLY A .
A 1 43 ASN 43 43 ASN ASN A .
A 1 44 ASN 44 44 ASN ASN A .
A 1 45 PRO 45 45 PRO PRO A .
A 1 46 GLN 46 46 GLN GLN A .
A 1 47 PRO 47 47 PRO PRO A .
A 1 48 ALA 48 48 ALA ALA A .
A 1 49 ASN 49 49 ASN ASN A .
A 1 50 GLN 50 50 GLN GLN A .
A 1 51 LYS 51 51 LYS LYS A .
A 1 52 PRO 52 52 PRO PRO A .
A 1 53 LYS 53 53 LYS LYS A .
A 1 54 ARG 54 54 ARG ARG A .
A 1 55 ILE 55 55 ILE ILE A .
A 1 56 ARG 56 56 ARG ARG A .
A 1 57 GLU 57 57 GLU GLU A .
A 1 58 SER 58 58 SER SER A .
A 1 59 SER 59 59 SER SER A .
A 1 60 SER 60 60 SER SER A .
A 1 61 LYS 61 61 LYS LYS A .
A 1 62 HIS 62 62 HIS HIS A .
A 1 63 PRO 63 63 PRO PRO A .
A 1 64 VAL 64 64 VAL VAL A .
A 1 65 TYR 65 65 TYR TYR A .
A 1 66 ARG 66 66 ARG ARG A .
A 1 67 GLY 67 67 GLY GLY A .
A 1 68 VAL 68 68 VAL VAL A .
A 1 69 ARG 69 69 ARG ARG A .
A 1 70 MET 70 70 MET MET A .
A 1 71 ARG 71 71 ARG ARG A .
A 1 72 ASN 72 72 ASN ASN A .
A 1 73 TRP 73 73 TRP TRP A .
A 1 74 GLY 74 74 GLY GLY A .
A 1 75 LYS 75 75 LYS LYS A .
A 1 76 TRP 76 76 TRP TRP A .
A 1 77 VAL 77 77 VAL VAL A .
A 1 78 SER 78 78 SER SER A .
A 1 79 GLU 79 79 GLU GLU A .
A 1 80 ILE 80 80 ILE ILE A .
A 1 81 ARG 81 81 ARG ARG A .
A 1 82 GLU 82 82 GLU GLU A .
A 1 83 PRO 83 83 PRO PRO A .
A 1 84 ARG 84 84 ARG ARG A .
A 1 85 LYS 85 85 LYS LYS A .
A 1 86 LYS 86 86 LYS LYS A .
A 1 87 SER 87 87 SER SER A .
A 1 88 ARG 88 88 ARG ARG A .
A 1 89 ILE 89 89 ILE ILE A .
A 1 90 TRP 90 90 TRP TRP A .
A 1 91 LEU 91 91 LEU LEU A .
A 1 92 GLY 92 92 GLY GLY A .
A 1 93 THR 93 93 THR THR A .
A 1 94 PHE 94 94 PHE PHE A .
A 1 95 PRO 95 95 PRO PRO A .
A 1 96 THR 96 96 THR THR A .
A 1 97 PRO 97 97 PRO PRO A .
A 1 98 GLU 98 98 GLU GLU A .
A 1 99 MET 99 99 MET MET A .
A 1 100 ALA 100 100 ALA ALA A .
A 1 101 ALA 101 101 ALA ALA A .
A 1 102 ARG 102 102 ARG ARG A .
A 1 103 ALA 103 103 ALA ALA A .
A 1 104 HIS 104 104 HIS HIS A .
A 1 105 ASP 105 105 ASP ASP A .
A 1 106 VAL 106 106 VAL VAL A .
A 1 107 ALA 107 107 ALA ALA A .
A 1 108 ALA 108 108 ALA ALA A .
A 1 109 LEU 109 109 LEU LEU A .
A 1 110 SER 110 110 SER SER A .
A 1 111 ILE 111 111 ILE ILE A .
A 1 112 LYS 112 112 LYS LYS A .
A 1 113 GLY 113 113 GLY GLY A .
A 1 114 GLY 114 114 GLY GLY A .
A 1 115 SER 115 115 SER SER A .
A 1 116 ALA 116 116 ALA ALA A .
A 1 117 VAL 117 117 VAL VAL A .
A 1 118 LEU 118 118 LEU LEU A .
A 1 119 ASN 119 119 ASN ASN A .
A 1 120 PHE 120 120 PHE PHE A .
A 1 121 PRO 121 121 PRO PRO A .
A 1 122 HIS 122 122 HIS HIS A .
A 1 123 LEU 123 123 LEU LEU A .
A 1 124 ALA 124 124 ALA ALA A .
A 1 125 GLY 125 125 GLY GLY A .
A 1 126 SER 126 126 SER SER A .
A 1 127 LEU 127 127 LEU LEU A .
A 1 128 PRO 128 128 PRO PRO A .
A 1 129 ARG 129 129 ARG ARG A .
A 1 130 PRO 130 130 PRO PRO A .
A 1 131 ALA 131 131 ALA ALA A .
A 1 132 SER 132 132 SER SER A .
A 1 133 LEU 133 133 LEU LEU A .
A 1 134 LEU 134 134 LEU LEU A .
A 1 135 PRO 135 135 PRO PRO A .
A 1 136 ARG 136 136 ARG ARG A .
A 1 137 ASP 137 137 ASP ASP A .
A 1 138 VAL 138 138 VAL VAL A .
A 1 139 GLN 139 139 GLN GLN A .
A 1 140 ALA 140 140 ALA ALA A .
A 1 141 ALA 141 141 ALA ALA A .
A 1 142 ALA 142 142 ALA ALA A .
A 1 143 ALA 143 143 ALA ALA A .
A 1 144 LYS 144 144 LYS LYS A .
A 1 145 ALA 145 145 ALA ALA A .
A 1 146 ALA 146 146 ALA ALA A .
A 1 147 ALA 147 147 ALA ALA A .
A 1 148 MET 148 148 MET MET A .
A 1 149 VAL 149 149 VAL VAL A .
A 1 150 LYS 150 150 LYS LYS A .
A 1 151 PHE 151 151 PHE PHE A .
A 1 152 ASP 152 152 ASP ASP A .
A 1 153 SER 153 153 SER SER A .
A 1 154 PRO 154 154 PRO PRO A .
A 1 155 SER 155 155 SER SER A .
A 1 156 SER 156 156 SER SER A .
A 1 157 SER 157 157 SER SER A .
A 1 158 SER 158 158 SER SER A .
A 1 159 SER 159 159 SER SER A .
A 1 160 SER 160 160 SER SER A .
A 1 161 SER 161 161 SER SER A .
A 1 162 SER 162 162 SER SER A .
A 1 163 VAL 163 163 VAL VAL A .
A 1 164 SER 164 164 SER SER A .
A 1 165 VAL 165 165 VAL VAL A .
A 1 166 PHE 166 166 PHE PHE A .
A 1 167 THR 167 167 THR THR A .
A 1 168 ASN 168 168 ASN ASN A .
A 1 169 SER 169 169 SER SER A .
A 1 170 ASP 170 170 ASP ASP A .
A 1 171 GLU 171 171 GLU GLU A .
A 1 172 LEU 172 172 LEU LEU A .
A 1 173 SER 173 173 SER SER A .
A 1 174 GLN 174 174 GLN GLN A .
A 1 175 ILE 175 175 ILE ILE A .
A 1 176 VAL 176 176 VAL VAL A .
A 1 177 GLU 177 177 GLU GLU A .
A 1 178 LEU 178 178 LEU LEU A .
A 1 179 PRO 179 179 PRO PRO A .
A 1 180 SER 180 180 SER SER A .
A 1 181 LEU 181 181 LEU LEU A .
A 1 182 GLY 182 182 GLY GLY A .
A 1 183 THR 183 183 THR THR A .
A 1 184 ASN 184 184 ASN ASN A .
A 1 185 TYR 185 185 TYR TYR A .
A 1 186 ASP 186 186 ASP ASP A .
A 1 187 GLU 187 187 GLU GLU A .
A 1 188 SER 188 188 SER SER A .
A 1 189 THR 189 189 THR THR A .
A 1 190 GLU 190 190 GLU GLU A .
A 1 191 LEU 191 191 LEU LEU A .
A 1 192 ASN 192 192 ASN ASN A .
A 1 193 SER 193 193 SER SER A .
A 1 194 SER 194 194 SER SER A .
A 1 195 GLU 195 195 GLU GLU A .
A 1 196 PHE 196 196 PHE PHE A .
A 1 197 VAL 197 197 VAL VAL A .
A 1 198 TYR 198 198 TYR TYR A .
A 1 199 VAL 199 199 VAL VAL A .
A 1 200 ASP 200 200 ASP ASP A .
A 1 201 SER 201 201 SER SER A .
A 1 202 VAL 202 202 VAL VAL A .
A 1 203 ASP 203 203 ASP ASP A .
A 1 204 GLU 204 204 GLU GLU A .
A 1 205 TRP 205 205 TRP TRP A .
A 1 206 MET 206 206 MET MET A .
A 1 207 TYR 207 207 TYR TYR A .
A 1 208 THR 208 208 THR THR A .
A 1 209 PRO 209 209 PRO PRO A .
A 1 210 PRO 210 210 PRO PRO A .
A 1 211 TRP 211 211 TRP TRP A .
A 1 212 LEU 212 212 LEU LEU A .
A 1 213 ASP 213 213 ASP ASP A .
A 1 214 PHE 214 214 PHE PHE A .
A 1 215 ALA 215 215 ALA ALA A .
A 1 216 ASP 216 216 ASP ASP A .
A 1 217 ASP 217 217 ASP ASP A .
A 1 218 GLY 218 218 GLY GLY A .
A 1 219 GLY 219 219 GLY GLY A .
A 1 220 GLY 220 220 GLY GLY A .
A 1 221 GLY 221 221 GLY GLY A .
A 1 222 TYR 222 222 TYR TYR A .
A 1 223 PHE 223 223 PHE PHE A .
A 1 224 SER 224 224 SER SER A .
A 1 225 ASP 225 225 ASP ASP A .
A 1 226 GLU 226 226 GLU GLU A .
A 1 227 ILE 227 227 ILE ILE A .
A 1 228 PRO 228 228 PRO PRO A .
A 1 229 ALA 229 229 ALA ALA A .
A 1 230 PRO 230 230 PRO PRO A .
A 1 231 PRO 231 231 PRO PRO A .
A 1 232 GLU 232 232 GLU GLU A .
A 1 233 SER 233 233 SER SER A .
A 1 234 LEU 234 234 LEU LEU A .
A 1 235 ILE 235 235 ILE ILE A .
A 1 236 SER 236 236 SER SER A .
A 1 237 THR 237 237 THR THR A .
A 1 238 SER 238 238 SER SER A .
A 1 239 PHE 239 239 PHE PHE A .
A 1 240 ASP 240 240 ASP ASP A .
A 1 241 SER 241 241 SER SER A .
A 1 242 PHE 242 242 PHE PHE A .
A 1 243 LEU 243 243 LEU LEU A .
A 1 244 TRP 244 244 TRP TRP A .
A 1 245 ASN 245 245 ASN ASN A .
A 1 246 TYR 246 246 TYR TYR A .
A 1 247 GLN 247 247 GLN GLN A .
A 1 248 GLN 248 248 GLN GLN A .
B 2 1 DG 1 1 DG DG B .
B 2 2 DT 2 2 DT DT B .
B 2 3 DT 3 3 DT DT B .
B 2 4 DG 4 4 DG DG B .
B 2 5 DG 5 5 DG DG B .
B 2 6 DT 6 6 DT DT B .
B 2 7 DC 7 7 DC DC B .
B 2 8 DG 8 8 DG DG B .
B 2 9 DC 9 9 DC DC B .
B 2 10 DG 10 10 DG DG B .
B 2 11 DG 11 11 DG DG B .
B 2 12 DA 12 12 DA DA B .
B 2 13 DA 13 13 DA DA B .
B 2 14 DA 14 14 DA DA B .
B 2 15 DG 15 15 DG DG B .
B 2 16 DT 16 16 DT DT B .
B 2 17 DA 17 17 DA DA B .
B 2 18 DT 18 18 DT DT B .
B 2 19 DA 19 19 DA DA B .
B 2 20 DC 20 20 DC DC B .
B 2 21 DT 21 21 DT DT B .
B 2 22 DA 22 22 DA DA B .
B 2 23 DT 23 23 DT DT B .
B 2 24 DT 24 24 DT DT B .
B 2 25 DG 25 25 DG DG B .
B 2 26 DG 26 26 DG DG B .
B 2 27 DC 27 27 DC DC B .
B 2 28 DG 28 28 DG DG B .
B 2 29 DA 29 29 DA DA B .
B 2 30 DC 30 30 DC DC B .
B 2 31 DC 31 31 DC DC B .
B 2 32 DA 32 32 DA DA B .
B 2 33 DA 33 33 DA DA B .
B 2 34 DA 34 34 DA DA B .
B 2 35 DG 35 35 DG DG B .
B 2 36 DG 36 36 DG DG B .
B 2 37 DC 37 37 DC DC B .
C 3 1 DG 1 1 DG DG C .
C 3 2 DC 2 2 DC DC C .
C 3 3 DC 3 3 DC DC C .
C 3 4 DT 4 4 DT DT C .
C 3 5 DT 5 5 DT DT C .
C 3 6 DT 6 6 DT DT C .
C 3 7 DG 7 7 DG DG C .
C 3 8 DG 8 8 DG DG C .
C 3 9 DT 9 9 DT DT C .
C 3 10 DC 10 10 DC DC C .
C 3 11 DG 11 11 DG DG C .
C 3 12 DC 12 12 DC DC C .
C 3 13 DC 13 13 DC DC C .
C 3 14 DA 14 14 DA DA C .
C 3 15 DA 15 15 DA DA C .
C 3 16 DT 16 16 DT DT C .
C 3 17 DA 17 17 DA DA C .
C 3 18 DG 18 18 DG DG C .
C 3 19 DT 19 19 DT DT C .
C 3 20 DA 20 20 DA DA C .
C 3 21 DT 21 21 DT DT C .
C 3 22 DA 22 22 DA DA C .
C 3 23 DC 23 23 DC DC C .
C 3 24 DT 24 24 DT DT C .
C 3 25 DT 25 25 DT DT C .
C 3 26 DT 26 26 DT DT C .
C 3 27 DC 27 27 DC DC C .
C 3 28 DC 28 28 DC DC C .
C 3 29 DG 29 29 DG DG C .
C 3 30 DC 30 30 DC DC C .
C 3 31 DG 31 31 DG DG C .
C 3 32 DA 32 32 DA DA C .
C 3 33 DC 33 33 DC DC C .
C 3 34 DC 34 34 DC DC C .
C 3 35 DA 35 35 DA DA C .
C 3 36 DA 36 36 DA DA C .
C 3 37 DC 37 37 DC DC C .
#
#
loop_
_ma_data.id
_ma_data.name
_ma_data.content_type
_ma_data.content_type_other_details
1 'Entity A' target .
2 'Entity B' target .
3 'Entity C' target .
4 pred_model_1 'model coordinates' .
#
#
loop_
_ma_target_entity.entity_id
_ma_target_entity.data_id
_ma_target_entity.origin
1 1 designed
2 2 designed
3 3 designed
#
#
loop_
_ma_target_entity_instance.asym_id
_ma_target_entity_instance.entity_id
_ma_target_entity_instance.details
A 1 'Chain A'
B 2 'Chain B'
C 3 'Chain C'
#
#
loop_
_ma_model_list.ordinal_id
_ma_model_list.model_name
_ma_model_list.data_id
_ma_model_list.model_type
_ma_model_list.model_type_other_details
1 pred_model_1 4 'Ab initio model' .
#
#
loop_
_ma_model_group.id
_ma_model_group.name
_ma_model_group.details
1 pred .
#
#
loop_
_ma_model_group_link.group_id
_ma_model_group_link.model_id
1 1
#
#
loop_
_atom_site.group_PDB
_atom_site.id
_atom_site.type_symbol
_atom_site.label_atom_id
_atom_site.label_alt_id
_atom_site.label_comp_id
_atom_site.label_seq_id
_atom_site.auth_seq_id
_atom_site.pdbx_PDB_ins_code
_atom_site.label_asym_id
_atom_site.Cartn_x
_atom_site.Cartn_y
_atom_site.Cartn_z
_atom_site.occupancy
_atom_site.label_entity_id
_atom_site.auth_asym_id
_atom_site.auth_comp_id
_atom_site.B_iso_or_equiv
_atom_site.pdbx_PDB_model_num
ATOM 1 N N . MET 1 1 ? A 7.718 12.480 4.518 1.000 1 A MET 19.286 1
ATOM 2 C CA . MET 1 1 ? A 7.013 12.888 3.295 1.000 1 A MET 19.234 1
ATOM 3 C C . MET 1 1 ? A 5.902 13.864 3.628 1.000 1 A MET 19.388 1
ATOM 4 O O . MET 1 1 ? A 5.497 14.038 4.765 1.000 1 A MET 18.603 1
ATOM 5 C CB . MET 1 1 ? A 6.483 11.669 2.567 1.000 1 A MET 16.028 1
ATOM 6 C CG . MET 1 1 ? A 7.514 10.765 1.934 1.000 1 A MET 17.883 1
ATOM 7 S SD . MET 1 1 ? A 6.780 9.415 1.053 1.000 1 A MET 24.027 1
ATOM 8 C CE . MET 1 1 ? A 8.213 8.531 0.541 1.000 1 A MET 17.681 1
ATOM 9 N N . SER 2 2 ? A 5.372 14.450 2.610 1.000 1 A SER 29.724 1
ATOM 10 C CA . SER 2 2 ? A 4.244 15.360 2.792 1.000 1 A SER 31.742 1
ATOM 11 C C . SER 2 2 ? A 2.961 14.571 2.994 1.000 1 A SER 32.657 1
ATOM 12 O O . SER 2 2 ? A 2.738 13.533 2.357 1.000 1 A SER 30.628 1
ATOM 13 C CB . SER 2 2 ? A 4.115 16.299 1.582 1.000 1 A SER 29.117 1
ATOM 14 O OG . SER 2 2 ? A 3.763 15.572 0.407 1.000 1 A SER 33.215 1
ATOM 15 N N . THR 3 3 ? A 2.146 15.061 3.903 1.000 1 A THR 30.974 1
ATOM 16 C CA . THR 3 3 ? A 0.874 14.422 4.195 1.000 1 A THR 31.272 1
ATOM 17 C C . THR 3 3 ? A -0.129 14.739 3.093 1.000 1 A THR 31.701 1
ATOM 18 O O . THR 3 3 ? A -0.195 15.874 2.594 1.000 1 A THR 30.006 1
ATOM 19 C CB . THR 3 3 ? A 0.349 14.876 5.557 1.000 1 A THR 28.951 1
ATOM 20 O OG1 . THR 3 3 ? A 1.329 14.647 6.592 1.000 1 A THR 28.580 1
ATOM 21 C CG2 . THR 3 3 ? A -0.913 14.090 5.911 1.000 1 A THR 28.276 1
ATOM 22 N N . GLU 4 4 ? A -0.879 13.726 2.713 1.000 1 A GLU 28.871 1
ATOM 23 C CA . GLU 4 4 ? A -1.887 13.919 1.684 1.000 1 A GLU 28.720 1
ATOM 24 C C . GLU 4 4 ? A -3.034 14.796 2.209 1.000 1 A GLU 28.592 1
ATOM 25 O O . GLU 4 4 ? A -3.295 14.843 3.417 1.000 1 A GLU 26.776 1
ATOM 26 C CB . GLU 4 4 ? A -2.403 12.583 1.184 1.000 1 A GLU 27.443 1
ATOM 27 C CG . GLU 4 4 ? A -1.373 11.757 0.451 1.000 1 A GLU 27.557 1
ATOM 28 C CD . GLU 4 4 ? A -1.899 10.441 -0.026 1.000 1 A GLU 27.864 1
ATOM 29 O OE1 . GLU 4 4 ? A -3.058 10.127 0.282 1.000 1 A GLU 26.138 1
ATOM 30 O OE2 . GLU 4 4 ? A -1.150 9.728 -0.737 1.000 1 A GLU 27.401 1
ATOM 31 N N . PRO 5 5 ? A -3.720 15.508 1.325 1.000 1 A PRO 34.894 1
ATOM 32 C CA . PRO 5 5 ? A -4.820 16.395 1.763 1.000 1 A PRO 34.450 1
ATOM 33 C C . PRO 5 5 ? A -5.966 15.733 2.520 1.000 1 A PRO 35.326 1
ATOM 34 O O . PRO 5 5 ? A -6.552 16.381 3.373 1.000 1 A PRO 34.964 1
ATOM 35 C CB . PRO 5 5 ? A -5.310 17.046 0.487 1.000 1 A PRO 34.170 1
ATOM 36 C CG . PRO 5 5 ? A -4.092 17.080 -0.350 1.000 1 A PRO 35.861 1
ATOM 37 C CD . PRO 5 5 ? A -3.332 15.847 -0.052 1.000 1 A PRO 39.110 1
ATOM 38 N N . PRO 6 6 ? A -6.356 14.458 2.265 1.000 1 A PRO 36.412 1
ATOM 39 C CA . PRO 6 6 ? A -7.285 13.837 3.184 1.000 1 A PRO 36.377 1
ATOM 40 C C . PRO 6 6 ? A -6.713 13.514 4.566 1.000 1 A PRO 36.806 1
ATOM 41 O O . PRO 6 6 ? A -7.485 13.334 5.496 1.000 1 A PRO 35.887 1
ATOM 42 C CB . PRO 6 6 ? A -7.709 12.571 2.466 1.000 1 A PRO 34.986 1
ATOM 43 C CG . PRO 6 6 ? A -7.491 12.881 1.036 1.000 1 A PRO 36.685 1
ATOM 44 C CD . PRO 6 6 ? A -6.272 13.743 1.000 1.000 1 A PRO 39.125 1
ATOM 45 N N . HIS 7 7 ? A -5.392 13.461 4.706 1.000 1 A HIS 28.606 1
ATOM 46 C CA . HIS 7 7 ? A -4.758 13.280 5.996 1.000 1 A HIS 25.734 1
ATOM 47 C C . HIS 7 7 ? A -4.627 14.590 6.798 1.000 1 A HIS 26.170 1
ATOM 48 O O . HIS 7 7 ? A -4.282 14.543 7.957 1.000 1 A HIS 24.425 1
ATOM 49 C CB . HIS 7 7 ? A -3.366 12.634 5.809 1.000 1 A HIS 24.915 1
ATOM 50 C CG . HIS 7 7 ? A -3.398 11.257 5.268 1.000 1 A HIS 25.750 1
ATOM 51 N ND1 . HIS 7 7 ? A -3.166 11.008 3.898 1.000 1 A HIS 24.803 1
ATOM 52 C CD2 . HIS 7 7 ? A -3.597 10.058 5.895 1.000 1 A HIS 22.142 1
ATOM 53 C CE1 . HIS 7 7 ? A -3.232 9.695 3.721 1.000 1 A HIS 20.762 1
ATOM 54 N NE2 . HIS 7 7 ? A -3.488 9.091 4.919 1.000 1 A HIS 15.956 1
ATOM 55 N N . ASN 8 8 ? A -4.949 15.688 6.174 1.000 1 A ASN 33.792 1
ATOM 56 C CA . ASN 8 8 ? A -4.860 16.973 6.857 1.000 1 A ASN 35.081 1
ATOM 57 C C . ASN 8 8 ? A -6.059 17.237 7.758 1.000 1 A ASN 35.149 1
ATOM 58 O O . ASN 8 8 ? A -6.040 18.144 8.563 1.000 1 A ASN 33.528 1
ATOM 59 C CB . ASN 8 8 ? A -4.716 18.111 5.845 1.000 1 A ASN 32.559 1
ATOM 60 C CG . ASN 8 8 ? A -3.375 18.106 5.176 1.000 1 A ASN 32.503 1
ATOM 61 O OD1 . ASN 8 8 ? A -2.341 17.941 5.823 1.000 1 A ASN 29.304 1
ATOM 62 N ND2 . ASN 8 8 ? A -3.378 18.288 3.868 1.000 1 A ASN 30.732 1
ATOM 63 N N . SER 9 9 ? A -7.092 16.395 7.607 1.000 1 A SER 35.669 1
ATOM 64 C CA . SER 9 9 ? A -8.269 16.521 8.478 1.000 1 A SER 35.153 1
ATOM 65 C C . SER 9 9 ? A -8.115 15.700 9.759 1.000 1 A SER 35.976 1
ATOM 66 O O . SER 9 9 ? A -9.037 15.631 10.568 1.000 1 A SER 34.336 1
ATOM 67 C CB . SER 9 9 ? A -9.516 16.067 7.731 1.000 1 A SER 33.044 1
ATOM 68 O OG . SER 9 9 ? A -9.446 14.705 7.368 1.000 1 A SER 32.446 1
ATOM 69 N N . GLU 10 10 ? A -6.932 15.093 9.948 1.000 1 A GLU 33.398 1
ATOM 70 C CA . GLU 10 10 ? A -6.680 14.292 11.134 1.000 1 A GLU 33.605 1
ATOM 71 C C . GLU 10 10 ? A -6.305 15.198 12.321 1.000 1 A GLU 33.831 1
ATOM 72 O O . GLU 10 10 ? A -5.788 16.294 12.135 1.000 1 A GLU 32.734 1
ATOM 73 C CB . GLU 10 10 ? A -5.556 13.300 10.872 1.000 1 A GLU 32.043 1
ATOM 74 C CG . GLU 10 10 ? A -5.884 12.299 9.795 1.000 1 A GLU 31.458 1
ATOM 75 C CD . GLU 10 10 ? A -6.994 11.362 10.194 1.000 1 A GLU 30.546 1
ATOM 76 O OE1 . GLU 10 10 ? A -7.046 10.968 11.371 1.000 1 A GLU 29.284 1
ATOM 77 O OE2 . GLU 10 10 ? A -7.844 11.045 9.336 1.000 1 A GLU 28.297 1
ATOM 78 N N . PRO 11 11 ? A -6.582 14.739 13.526 1.000 1 A PRO 38.336 1
ATOM 79 C CA . PRO 11 11 ? A -6.177 15.538 14.692 1.000 1 A PRO 39.455 1
ATOM 80 C C . PRO 11 11 ? A -4.663 15.496 14.936 1.000 1 A PRO 40.083 1
ATOM 81 O O . PRO 11 11 ? A -3.912 14.754 14.268 1.000 1 A PRO 39.200 1
ATOM 82 C CB . PRO 11 11 ? A -6.946 14.891 15.835 1.000 1 A PRO 37.644 1
ATOM 83 C CG . PRO 11 11 ? A -7.150 13.489 15.402 1.000 1 A PRO 39.306 1
ATOM 84 C CD . PRO 11 11 ? A -7.376 13.568 13.951 1.000 1 A PRO 41.169 1
ATOM 85 N N . GLU 12 12 ? A -4.238 16.264 15.896 1.000 1 A GLU 33.943 1
ATOM 86 C CA . GLU 12 12 ? A -2.817 16.369 16.210 1.000 1 A GLU 34.556 1
ATOM 87 C C . GLU 12 12 ? A -2.365 15.115 16.970 1.000 1 A GLU 34.613 1
ATOM 88 O O . GLU 12 12 ? A -2.894 14.789 18.027 1.000 1 A GLU 32.609 1
ATOM 89 C CB . GLU 12 12 ? A -2.526 17.615 17.021 1.000 1 A GLU 33.071 1
ATOM 90 C CG . GLU 12 12 ? A -2.740 18.922 16.285 1.000 1 A GLU 33.013 1
ATOM 91 C CD . GLU 12 12 ? A -2.451 20.152 17.123 1.000 1 A GLU 32.078 1
ATOM 92 O OE1 . GLU 12 12 ? A -2.155 19.965 18.329 1.000 1 A GLU 29.687 1
ATOM 93 O OE2 . GLU 12 12 ? A -2.511 21.278 16.596 1.000 1 A GLU 28.706 1
ATOM 94 N N . THR 13 13 ? A -1.365 14.447 16.388 1.000 1 A THR 33.438 1
ATOM 95 C CA . THR 13 13 ? A -0.845 13.219 16.954 1.000 1 A THR 34.295 1
ATOM 96 C C . THR 13 13 ? A 0.381 13.531 17.826 1.000 1 A THR 34.341 1
ATOM 97 O O . THR 13 13 ? A 0.731 14.674 18.076 1.000 1 A THR 32.836 1
ATOM 98 C CB . THR 13 13 ? A -0.499 12.229 15.852 1.000 1 A THR 31.855 1
ATOM 99 O OG1 . THR 13 13 ? A 0.517 12.780 15.013 1.000 1 A THR 32.516 1
ATOM 100 C CG2 . THR 13 13 ? A -1.737 11.928 15.010 1.000 1 A THR 31.039 1
ATOM 101 N N . SER 14 14 ? A 1.030 12.478 18.290 1.000 1 A SER 39.043 1
ATOM 102 C CA . SER 14 14 ? A 2.175 12.635 19.171 1.000 1 A SER 40.024 1
ATOM 103 C C . SER 14 14 ? A 3.419 13.111 18.427 1.000 1 A SER 40.207 1
ATOM 104 O O . SER 14 14 ? A 4.273 13.773 18.996 1.000 1 A SER 38.962 1
ATOM 105 C CB . SER 14 14 ? A 2.465 11.358 19.931 1.000 1 A SER 38.222 1
ATOM 106 O OG . SER 14 14 ? A 2.882 10.339 19.034 1.000 1 A SER 37.473 1
ATOM 107 N N . SER 15 15 ? A 3.528 12.770 17.165 1.000 1 A SER 35.528 1
ATOM 108 C CA . SER 15 15 ? A 4.712 13.114 16.382 1.000 1 A SER 37.601 1
ATOM 109 C C . SER 15 15 ? A 4.640 14.513 15.785 1.000 1 A SER 37.804 1
ATOM 110 O O . SER 15 15 ? A 5.670 15.121 15.508 1.000 1 A SER 36.551 1
ATOM 111 C CB . SER 15 15 ? A 4.966 12.091 15.292 1.000 1 A SER 35.338 1
ATOM 112 O OG . SER 15 15 ? A 3.923 12.116 14.330 1.000 1 A SER 33.673 1
ATOM 113 N N . ASN 16 16 ? A 3.422 15.006 15.559 1.000 1 A ASN 36.499 1
ATOM 114 C CA . ASN 16 16 ? A 3.292 16.316 14.920 1.000 1 A ASN 36.310 1
ATOM 115 C C . ASN 16 16 ? A 2.095 17.038 15.463 1.000 1 A ASN 36.526 1
ATOM 116 O O . ASN 16 16 ? A 1.216 16.476 16.130 1.000 1 A ASN 35.430 1
ATOM 117 C CB . ASN 16 16 ? A 3.198 16.197 13.401 1.000 1 A ASN 35.091 1
ATOM 118 C CG . ASN 16 16 ? A 2.091 15.285 12.939 1.000 1 A ASN 34.704 1
ATOM 119 O OD1 . ASN 16 16 ? A 1.274 14.792 13.736 1.000 1 A ASN 31.746 1
ATOM 120 N ND2 . ASN 16 16 ? A 2.057 15.007 11.629 1.000 1 A ASN 33.510 1
ATOM 121 N N . SER 17 17 ? A 2.039 18.307 15.182 1.000 1 A SER 36.087 1
ATOM 122 C CA . SER 17 17 ? A 0.908 19.167 15.529 1.000 1 A SER 37.668 1
ATOM 123 C C . SER 17 17 ? A 0.628 20.071 14.333 1.000 1 A SER 37.729 1
ATOM 124 O O . SER 17 17 ? A 1.528 20.742 13.809 1.000 1 A SER 36.761 1
ATOM 125 C CB . SER 17 17 ? A 1.191 20.004 16.781 1.000 1 A SER 35.789 1
ATOM 126 O OG . SER 17 17 ? A 2.210 20.949 16.566 1.000 1 A SER 34.460 1
ATOM 127 N N . PHE 18 18 ? A -0.605 20.072 13.889 1.000 1 A PHE 33.930 1
ATOM 128 C CA . PHE 18 18 ? A -1.008 20.874 12.763 1.000 1 A PHE 35.137 1
ATOM 129 C C . PHE 18 18 ? A -2.416 21.356 12.984 1.000 1 A PHE 35.029 1
ATOM 130 O O . PHE 18 18 ? A -3.229 20.731 13.689 1.000 1 A PHE 33.816 1
ATOM 131 C CB . PHE 18 18 ? A -0.881 20.107 11.434 1.000 1 A PHE 33.763 1
ATOM 132 C CG . PHE 18 18 ? A -1.723 18.865 11.351 1.000 1 A PHE 32.627 1
ATOM 133 C CD1 . PHE 18 18 ? A -3.019 18.937 10.806 1.000 1 A PHE 31.739 1
ATOM 134 C CD2 . PHE 18 18 ? A -1.267 17.654 11.803 1.000 1 A PHE 31.346 1
ATOM 135 C CE1 . PHE 18 18 ? A -3.810 17.824 10.713 1.000 1 A PHE 28.100 1
ATOM 136 C CE2 . PHE 18 18 ? A -2.061 16.536 11.732 1.000 1 A PHE 27.302 1
ATOM 137 C CZ . PHE 18 18 ? A -3.324 16.590 11.182 1.000 1 A PHE 25.325 1
ATOM 138 N N . SER 19 19 ? A -2.733 22.470 12.384 1.000 1 A SER 38.580 1
ATOM 139 C CA . SER 19 19 ? A -4.041 23.070 12.509 1.000 1 A SER 38.863 1
ATOM 140 C C . SER 19 19 ? A -4.961 22.556 11.390 1.000 1 A SER 39.121 1
ATOM 141 O O . SER 19 19 ? A -4.606 21.694 10.595 1.000 1 A SER 37.254 1
ATOM 142 C CB . SER 19 19 ? A -3.956 24.595 12.505 1.000 1 A SER 37.168 1
ATOM 143 O OG . SER 19 19 ? A -3.517 25.064 11.237 1.000 1 A SER 35.498 1
ATOM 144 N N . SER 20 20 ? A -6.122 23.141 11.344 1.000 1 A SER 36.076 1
ATOM 145 C CA . SER 20 20 ? A -7.102 22.830 10.298 1.000 1 A SER 36.514 1
ATOM 146 C C . SER 20 20 ? A -6.850 23.605 8.995 1.000 1 A SER 36.515 1
ATOM 147 O O . SER 20 20 ? A -7.658 23.530 8.076 1.000 1 A SER 34.622 1
ATOM 148 C CB . SER 20 20 ? A -8.517 23.081 10.788 1.000 1 A SER 34.288 1
ATOM 149 O OG . SER 20 20 ? A -8.726 24.467 11.013 1.000 1 A SER 34.591 1
ATOM 150 N N . SER 21 21 ? A -5.760 24.316 8.922 1.000 1 A SER 37.565 1
ATOM 151 C CA . SER 21 21 ? A -5.437 25.060 7.711 1.000 1 A SER 37.417 1
ATOM 152 C C . SER 21 21 ? A -4.792 24.113 6.700 1.000 1 A SER 37.050 1
ATOM 153 O O . SER 21 21 ? A -3.838 23.382 7.024 1.000 1 A SER 36.231 1
ATOM 154 C CB . SER 21 21 ? A -4.521 26.241 8.014 1.000 1 A SER 36.140 1
ATOM 155 O OG . SER 21 21 ? A -3.223 25.806 8.425 1.000 1 A SER 33.113 1
ATOM 156 N N . PRO 22 22 ? A -5.270 24.111 5.463 1.000 1 A PRO 37.454 1
ATOM 157 C CA . PRO 22 22 ? A -4.642 23.253 4.433 1.000 1 A PRO 38.365 1
ATOM 158 C C . PRO 22 22 ? A -3.274 23.746 3.964 1.000 1 A PRO 38.599 1
ATOM 159 O O . PRO 22 22 ? A -2.573 23.004 3.264 1.000 1 A PRO 37.237 1
ATOM 160 C CB . PRO 22 22 ? A -5.645 23.280 3.269 1.000 1 A PRO 36.280 1
ATOM 161 C CG . PRO 22 22 ? A -6.918 23.739 3.911 1.000 1 A PRO 37.361 1
ATOM 162 C CD . PRO 22 22 ? A -6.537 24.655 4.995 1.000 1 A PRO 39.913 1
ATOM 163 N N . SER 23 23 ? A -2.921 24.971 4.282 1.000 1 A SER 41.483 1
ATOM 164 C CA . SER 23 23 ? A -1.604 25.489 3.893 1.000 1 A SER 41.795 1
ATOM 165 C C . SER 23 23 ? A -0.526 25.158 4.919 1.000 1 A SER 41.974 1
ATOM 166 O O . SER 23 23 ? A 0.631 24.953 4.536 1.000 1 A SER 39.797 1
ATOM 167 C CB . SER 23 23 ? A -1.689 27.005 3.684 1.000 1 A SER 40.001 1
ATOM 168 O OG . SER 23 23 ? A -2.036 27.657 4.887 1.000 1 A SER 38.630 1
ATOM 169 N N . SER 24 24 ? A -0.879 25.086 6.189 1.000 1 A SER 40.598 1
ATOM 170 C CA . SER 24 24 ? A 0.112 24.837 7.241 1.000 1 A SER 41.876 1
ATOM 171 C C . SER 24 24 ? A 0.186 23.364 7.640 1.000 1 A SER 41.787 1
ATOM 172 O O . SER 24 24 ? A 1.160 22.952 8.247 1.000 1 A SER 40.431 1
ATOM 173 C CB . SER 24 24 ? A -0.200 25.679 8.463 1.000 1 A SER 39.691 1
ATOM 174 O OG . SER 24 24 ? A -1.457 25.287 9.034 1.000 1 A SER 38.880 1
ATOM 175 N N . SER 25 25 ? A -0.824 22.564 7.311 1.000 1 A SER 37.894 1
ATOM 176 C CA . SER 25 25 ? A -0.810 21.150 7.634 1.000 1 A SER 37.754 1
ATOM 177 C C . SER 25 25 ? A 0.170 20.321 6.800 1.000 1 A SER 37.513 1
ATOM 178 O O . SER 25 25 ? A 0.861 19.479 7.375 1.000 1 A SER 36.690 1
ATOM 179 C CB . SER 25 25 ? A -2.232 20.576 7.525 1.000 1 A SER 36.277 1
ATOM 180 O OG . SER 25 25 ? A -3.075 21.070 8.545 1.000 1 A SER 33.953 1
ATOM 181 N N . PRO 26 26 ? A 0.280 20.511 5.499 1.000 1 A PRO 38.477 1
ATOM 182 C CA . PRO 26 26 ? A 1.354 19.817 4.784 1.000 1 A PRO 37.879 1
ATOM 183 C C . PRO 26 26 ? A 2.738 20.342 5.101 1.000 1 A PRO 37.917 1
ATOM 184 O O . PRO 26 26 ? A 3.716 19.632 4.928 1.000 1 A PRO 37.034 1
ATOM 185 C CB . PRO 26 26 ? A 1.012 20.024 3.298 1.000 1 A PRO 36.409 1
ATOM 186 C CG . PRO 26 26 ? A -0.436 20.281 3.294 1.000 1 A PRO 37.857 1
ATOM 187 C CD . PRO 26 26 ? A -0.685 21.068 4.510 1.000 1 A PRO 40.435 1
ATOM 188 N N . SER 27 27 ? A 2.837 21.582 5.559 1.000 1 A SER 39.856 1
ATOM 189 C CA . SER 27 27 ? A 4.148 22.128 5.914 1.000 1 A SER 41.089 1
ATOM 190 C C . SER 27 27 ? A 4.658 21.592 7.238 1.000 1 A SER 40.927 1
ATOM 191 O O . SER 27 27 ? A 5.859 21.343 7.387 1.000 1 A SER 39.260 1
ATOM 192 C CB . SER 27 27 ? A 4.104 23.656 5.950 1.000 1 A SER 39.224 1
ATOM 193 O OG . SER 27 27 ? A 3.244 24.113 6.994 1.000 1 A SER 38.148 1
ATOM 194 N N . SER 28 28 ? A 3.759 21.368 8.182 1.000 1 A SER 38.616 1
ATOM 195 C CA . SER 28 28 ? A 4.178 20.787 9.464 1.000 1 A SER 38.976 1
ATOM 196 C C . SER 28 28 ? A 4.252 19.260 9.403 1.000 1 A SER 39.015 1
ATOM 197 O O . SER 28 28 ? A 5.019 18.645 10.133 1.000 1 A SER 38.092 1
ATOM 198 C CB . SER 28 28 ? A 3.242 21.227 10.579 1.000 1 A SER 37.359 1
ATOM 199 O OG . SER 28 28 ? A 1.939 20.723 10.360 1.000 1 A SER 36.622 1
ATOM 200 N N . SER 29 29 ? A 3.463 18.643 8.531 1.000 1 A SER 36.569 1
ATOM 201 C CA . SER 29 29 ? A 3.495 17.188 8.406 1.000 1 A SER 38.630 1
ATOM 202 C C . SER 29 29 ? A 4.706 16.730 7.610 1.000 1 A SER 38.678 1
ATOM 203 O O . SER 29 29 ? A 5.186 15.607 7.811 1.000 1 A SER 37.269 1
ATOM 204 C CB . SER 29 29 ? A 2.218 16.678 7.730 1.000 1 A SER 36.063 1
ATOM 205 O OG . SER 29 29 ? A 1.081 16.924 8.546 1.000 1 A SER 35.152 1
ATOM 206 N N . GLY 30 30 ? A 5.199 17.568 6.725 1.000 1 A GLY 35.013 1
ATOM 207 C CA . GLY 30 30 ? A 6.410 17.216 6.010 1.000 1 A GLY 35.115 1
ATOM 208 C C . GLY 30 30 ? A 7.649 17.280 6.854 1.000 1 A GLY 36.490 1
ATOM 209 O O . GLY 30 30 ? A 8.610 16.538 6.627 1.000 1 A GLY 35.398 1
ATOM 210 N N . LEU 31 31 ? A 7.655 18.135 7.846 1.000 1 A LEU 38.309 1
ATOM 211 C CA . LEU 31 31 ? A 8.764 18.194 8.792 1.000 1 A LEU 38.570 1
ATOM 212 C C . LEU 31 31 ? A 8.689 17.087 9.830 1.000 1 A LEU 38.699 1
ATOM 213 O O . LEU 31 31 ? A 9.709 16.748 10.425 1.000 1 A LEU 37.143 1
ATOM 214 C CB . LEU 31 31 ? A 8.785 19.566 9.487 1.000 1 A LEU 36.713 1
ATOM 215 C CG . LEU 31 31 ? A 9.144 20.766 8.595 1.000 1 A LEU 36.272 1
ATOM 216 C CD1 . LEU 31 31 ? A 10.550 20.646 8.096 1.000 1 A LEU 35.676 1
ATOM 217 C CD2 . LEU 31 31 ? A 8.949 22.060 9.361 1.000 1 A LEU 34.473 1
ATOM 218 N N . THR 32 32 ? A 7.486 16.504 10.034 1.000 1 A THR 36.604 1
ATOM 219 C CA . THR 32 32 ? A 7.339 15.420 10.985 1.000 1 A THR 36.929 1
ATOM 220 C C . THR 32 32 ? A 7.715 14.086 10.357 1.000 1 A THR 37.020 1
ATOM 221 O O . THR 32 32 ? A 8.404 13.262 10.985 1.000 1 A THR 35.621 1
ATOM 222 C CB . THR 32 32 ? A 5.901 15.377 11.494 1.000 1 A THR 35.137 1
ATOM 223 O OG1 . THR 32 32 ? A 5.554 16.629 12.081 1.000 1 A THR 35.492 1
ATOM 224 C CG2 . THR 32 32 ? A 5.720 14.285 12.551 1.000 1 A THR 34.064 1
ATOM 225 N N . GLN 33 33 ? A 7.312 13.865 9.115 1.000 1 A GLN 35.715 1
ATOM 226 C CA . GLN 33 33 ? A 7.634 12.622 8.433 1.000 1 A GLN 36.346 1
ATOM 227 C C . GLN 33 33 ? A 9.104 12.546 8.058 1.000 1 A GLN 36.140 1
ATOM 228 O O . GLN 33 33 ? A 9.667 11.461 8.032 1.000 1 A GLN 34.902 1
ATOM 229 C CB . GLN 33 33 ? A 6.777 12.483 7.167 1.000 1 A GLN 34.533 1
ATOM 230 C CG . GLN 33 33 ? A 5.287 12.307 7.448 1.000 1 A GLN 34.427 1
ATOM 231 C CD . GLN 33 33 ? A 4.465 12.242 6.200 1.000 1 A GLN 33.536 1
ATOM 232 O OE1 . GLN 33 33 ? A 5.009 12.383 5.094 1.000 1 A GLN 31.646 1
ATOM 233 N NE2 . GLN 33 33 ? A 3.163 12.032 6.323 1.000 1 A GLN 27.521 1
ATOM 234 N N . SER 34 34 ? A 9.738 13.670 7.825 1.000 1 A SER 37.494 1
ATOM 235 C CA . SER 34 34 ? A 11.150 13.688 7.493 1.000 1 A SER 39.146 1
ATOM 236 C C . SER 34 34 ? A 12.035 13.649 8.722 1.000 1 A SER 38.932 1
ATOM 237 O O . SER 34 34 ? A 13.213 13.316 8.604 1.000 1 A SER 37.638 1
ATOM 238 C CB . SER 34 34 ? A 11.485 14.903 6.626 1.000 1 A SER 36.613 1
ATOM 239 O OG . SER 34 34 ? A 11.235 16.124 7.348 1.000 1 A SER 35.883 1
ATOM 240 N N . LEU 35 35 ? A 11.511 14.006 9.883 1.000 1 A LEU 37.782 1
ATOM 241 C CA . LEU 35 35 ? A 12.275 13.935 11.111 1.000 1 A LEU 39.661 1
ATOM 242 C C . LEU 35 35 ? A 12.148 12.578 11.789 1.000 1 A LEU 39.664 1
ATOM 243 O O . LEU 35 35 ? A 12.907 12.278 12.703 1.000 1 A LEU 38.258 1
ATOM 244 C CB . LEU 35 35 ? A 11.852 15.017 12.091 1.000 1 A LEU 37.348 1
ATOM 245 C CG . LEU 35 35 ? A 12.249 16.459 11.751 1.000 1 A LEU 36.866 1
ATOM 246 C CD1 . LEU 35 35 ? A 13.758 16.612 11.798 1.000 1 A LEU 37.220 1
ATOM 247 C CD2 . LEU 35 35 ? A 11.585 17.430 12.681 1.000 1 A LEU 36.702 1
ATOM 248 N N . SER 36 36 ? A 11.192 11.742 11.341 1.000 1 A SER 36.515 1
ATOM 249 C CA . SER 36 36 ? A 11.043 10.407 11.905 1.000 1 A SER 39.364 1
ATOM 250 C C . SER 36 36 ? A 12.035 9.419 11.289 1.000 1 A SER 39.477 1
ATOM 251 O O . SER 36 36 ? A 12.339 8.396 11.910 1.000 1 A SER 37.999 1
ATOM 252 C CB . SER 36 36 ? A 9.626 9.918 11.719 1.000 1 A SER 36.539 1
ATOM 253 O OG . SER 36 36 ? A 9.312 9.747 10.342 1.000 1 A SER 37.056 1
ATOM 254 N N . ASN 37 37 ? A 12.531 9.709 10.100 1.000 1 A ASN 32.413 1
ATOM 255 C CA . ASN 37 37 ? A 13.499 8.844 9.452 1.000 1 A ASN 32.033 1
ATOM 256 C C . ASN 37 37 ? A 14.906 8.926 10.016 1.000 1 A ASN 32.347 1
ATOM 257 O O . ASN 37 37 ? A 15.530 7.877 10.198 1.000 1 A ASN 30.679 1
ATOM 258 C CB . ASN 37 37 ? A 13.509 9.090 7.936 1.000 1 A ASN 30.009 1
ATOM 259 C CG . ASN 37 37 ? A 12.252 8.593 7.245 1.000 1 A ASN 29.630 1
ATOM 260 O OD1 . ASN 37 37 ? A 11.716 7.549 7.613 1.000 1 A ASN 26.920 1
ATOM 261 N ND2 . ASN 37 37 ? A 11.790 9.339 6.256 1.000 1 A ASN 27.709 1
ATOM 262 N N . PRO 38 38 ? A 15.494 10.074 10.302 1.000 1 A PRO 34.911 1
ATOM 263 C CA . PRO 38 38 ? A 16.811 10.101 10.920 1.000 1 A PRO 34.811 1
ATOM 264 C C . PRO 38 38 ? A 16.810 9.808 12.417 1.000 1 A PRO 35.367 1
ATOM 265 O O . PRO 38 38 ? A 17.889 9.597 12.974 1.000 1 A PRO 34.135 1
ATOM 266 C CB . PRO 38 38 ? A 17.337 11.513 10.633 1.000 1 A PRO 33.147 1
ATOM 267 C CG . PRO 38 38 ? A 16.104 12.343 10.573 1.000 1 A PRO 34.406 1
ATOM 268 C CD . PRO 38 38 ? A 15.100 11.475 9.925 1.000 1 A PRO 36.211 1
ATOM 269 N N . GLN 39 39 ? A 15.638 9.783 13.032 1.000 1 A GLN 29.622 1
ATOM 270 C CA . GLN 39 39 ? A 15.601 9.445 14.471 1.000 1 A GLN 28.225 1
ATOM 271 C C . GLN 39 39 ? A 15.776 7.954 14.699 1.000 1 A GLN 29.288 1
ATOM 272 O O . GLN 39 39 ? A 16.413 7.563 15.651 1.000 1 A GLN 27.207 1
ATOM 273 C CB . GLN 39 39 ? A 14.287 9.939 15.075 1.000 1 A GLN 27.385 1
ATOM 274 C CG . GLN 39 39 ? A 14.154 11.453 15.181 1.000 1 A GLN 27.312 1
ATOM 275 C CD . GLN 39 39 ? A 12.849 11.883 15.788 1.000 1 A GLN 27.424 1
ATOM 276 O OE1 . GLN 39 39 ? A 11.991 11.053 16.039 1.000 1 A GLN 25.027 1
ATOM 277 N NE2 . GLN 39 39 ? A 12.713 13.195 16.042 1.000 1 A GLN 20.516 1
ATOM 278 N N . GLN 40 40 ? A 15.208 7.154 13.812 1.000 1 A GLN 28.876 1
ATOM 279 C CA . GLN 40 40 ? A 15.295 5.704 13.908 1.000 1 A GLN 29.408 1
ATOM 280 C C . GLN 40 40 ? A 15.683 5.116 12.562 1.000 1 A GLN 29.712 1
ATOM 281 O O . GLN 40 40 ? A 14.828 4.602 11.828 1.000 1 A GLN 27.872 1
ATOM 282 C CB . GLN 40 40 ? A 13.969 5.108 14.419 1.000 1 A GLN 27.194 1
ATOM 283 C CG . GLN 40 40 ? A 13.628 5.484 15.851 1.000 1 A GLN 27.052 1
ATOM 284 C CD . GLN 40 40 ? A 12.289 4.966 16.293 1.000 1 A GLN 27.408 1
ATOM 285 O OE1 . GLN 40 40 ? A 11.577 4.348 15.514 1.000 1 A GLN 25.469 1
ATOM 286 N NE2 . GLN 40 40 ? A 11.962 5.208 17.561 1.000 1 A GLN 21.087 1
ATOM 287 N N . PRO 41 41 ? A 16.941 5.176 12.173 1.000 1 A PRO 33.105 1
ATOM 288 C CA . PRO 41 41 ? A 17.366 4.558 10.907 1.000 1 A PRO 33.841 1
ATOM 289 C C . PRO 41 41 ? A 17.510 3.063 10.989 1.000 1 A PRO 33.900 1
ATOM 290 O O . PRO 41 41 ? A 17.542 2.380 9.938 1.000 1 A PRO 32.774 1
ATOM 291 C CB . PRO 41 41 ? A 18.724 5.222 10.624 1.000 1 A PRO 31.108 1
ATOM 292 C CG . PRO 41 41 ? A 19.259 5.514 11.981 1.000 1 A PRO 32.253 1
ATOM 293 C CD . PRO 41 41 ? A 18.052 5.887 12.833 1.000 1 A PRO 34.893 1
ATOM 294 N N . GLY 42 42 ? A 17.555 2.497 12.196 1.000 1 A GLY 31.953 1
ATOM 295 C CA . GLY 42 42 ? A 17.679 1.069 12.354 1.000 1 A GLY 31.773 1
ATOM 296 C C . GLY 42 42 ? A 16.352 0.299 12.239 1.000 1 A GLY 32.843 1
ATOM 297 O O . GLY 42 42 ? A 16.321 -0.907 12.472 1.000 1 A GLY 31.634 1
ATOM 298 N N . ASN 43 43 ? A 15.283 1.004 11.920 1.000 1 A ASN 31.372 1
ATOM 299 C CA . ASN 43 43 ? A 13.996 0.383 11.748 1.000 1 A ASN 31.853 1
ATOM 300 C C . ASN 43 43 ? A 13.907 -0.274 10.365 1.000 1 A ASN 32.290 1
ATOM 301 O O . ASN 43 43 ? A 14.311 0.307 9.355 1.000 1 A ASN 30.781 1
ATOM 302 C CB . ASN 43 43 ? A 12.868 1.404 11.904 1.000 1 A ASN 29.324 1
ATOM 303 C CG . ASN 43 43 ? A 12.712 1.886 13.343 1.000 1 A ASN 28.791 1
ATOM 304 O OD1 . ASN 43 43 ? A 12.804 1.089 14.273 1.000 1 A ASN 26.159 1
ATOM 305 N ND2 . ASN 43 43 ? A 12.465 3.176 13.528 1.000 1 A ASN 27.264 1
ATOM 306 N N . ASN 44 44 ? A 13.380 -1.473 10.347 1.000 1 A ASN 32.069 1
ATOM 307 C CA . ASN 44 44 ? A 13.194 -2.208 9.109 1.000 1 A ASN 31.891 1
ATOM 308 C C . ASN 44 44 ? A 12.060 -1.668 8.235 1.000 1 A ASN 32.623 1
ATOM 309 O O . ASN 44 44 ? A 12.244 -1.550 7.027 1.000 1 A ASN 30.727 1
ATOM 310 C CB . ASN 44 44 ? A 13.000 -3.720 9.380 1.000 1 A ASN 30.049 1
ATOM 311 C CG . ASN 44 44 ? A 14.266 -4.391 9.854 1.000 1 A ASN 29.390 1
ATOM 312 O OD1 . ASN 44 44 ? A 15.355 -4.092 9.355 1.000 1 A ASN 25.250 1
ATOM 313 N ND2 . ASN 44 44 ? A 14.117 -5.330 10.776 1.000 1 A ASN 26.618 1
ATOM 314 N N . PRO 45 45 ? A 10.907 -1.313 8.759 1.000 1 A PRO 32.893 1
ATOM 315 C CA . PRO 45 45 ? A 9.901 -0.625 7.947 1.000 1 A PRO 31.900 1
ATOM 316 C C . PRO 45 45 ? A 10.253 0.823 7.692 1.000 1 A PRO 32.274 1
ATOM 317 O O . PRO 45 45 ? A 10.442 1.610 8.621 1.000 1 A PRO 31.168 1
ATOM 318 C CB . PRO 45 45 ? A 8.597 -0.768 8.731 1.000 1 A PRO 30.190 1
ATOM 319 C CG . PRO 45 45 ? A 9.030 -0.931 10.130 1.000 1 A PRO 30.934 1
ATOM 320 C CD . PRO 45 45 ? A 10.289 -1.720 10.064 1.000 1 A PRO 33.087 1
ATOM 321 N N . GLN 46 46 ? A 10.333 1.185 6.425 1.000 1 A GLN 34.831 1
ATOM 322 C CA . GLN 46 46 ? A 10.608 2.533 6.024 1.000 1 A GLN 34.220 1
ATOM 323 C C . GLN 46 46 ? A 9.313 3.162 5.529 1.000 1 A GLN 34.473 1
ATOM 324 O O . GLN 46 46 ? A 8.669 2.649 4.620 1.000 1 A GLN 32.659 1
ATOM 325 C CB . GLN 46 46 ? A 11.680 2.594 4.930 1.000 1 A GLN 33.161 1
ATOM 326 C CG . GLN 46 46 ? A 13.050 2.154 5.370 1.000 1 A GLN 33.207 1
ATOM 327 C CD . GLN 46 46 ? A 14.077 2.285 4.269 1.000 1 A GLN 33.008 1
ATOM 328 O OE1 . GLN 46 46 ? A 13.744 2.624 3.143 1.000 1 A GLN 30.549 1
ATOM 329 N NE2 . GLN 46 46 ? A 15.341 2.008 4.585 1.000 1 A GLN 26.163 1
ATOM 330 N N . PRO 47 47 ? A 8.930 4.315 6.051 1.000 1 A PRO 34.491 1
ATOM 331 C CA . PRO 47 47 ? A 7.678 4.939 5.651 1.000 1 A PRO 34.443 1
ATOM 332 C C . PRO 47 47 ? A 7.746 5.592 4.275 1.000 1 A PRO 34.726 1
ATOM 333 O O . PRO 47 47 ? A 6.727 6.011 3.727 1.000 1 A PRO 33.534 1
ATOM 334 C CB . PRO 47 47 ? A 7.384 5.980 6.732 1.000 1 A PRO 32.560 1
ATOM 335 C CG . PRO 47 47 ? A 8.740 6.323 7.251 1.000 1 A PRO 34.355 1
ATOM 336 C CD . PRO 47 47 ? A 9.552 5.082 7.160 1.000 1 A PRO 36.706 1
ATOM 337 N N . ALA 48 48 ? A 8.950 5.722 3.716 1.000 1 A ALA 38.051 1
ATOM 338 C CA . ALA 48 48 ? A 9.085 6.248 2.366 1.000 1 A ALA 40.873 1
ATOM 339 C C . ALA 48 48 ? A 8.737 5.230 1.294 1.000 1 A ALA 41.130 1
ATOM 340 O O . ALA 48 48 ? A 8.326 5.615 0.199 1.000 1 A ALA 39.342 1
ATOM 341 C CB . ALA 48 48 ? A 10.517 6.749 2.161 1.000 1 A ALA 38.673 1
ATOM 342 N N . ASN 49 49 ? A 8.853 3.940 1.647 1.000 1 A ASN 34.505 1
ATOM 343 C CA . ASN 49 49 ? A 8.577 2.864 0.697 1.000 1 A ASN 33.326 1
ATOM 344 C C . ASN 49 49 ? A 7.116 2.415 0.778 1.000 1 A ASN 34.048 1
ATOM 345 O O . ASN 49 49 ? A 6.689 1.637 -0.067 1.000 1 A ASN 32.198 1
ATOM 346 C CB . ASN 49 49 ? A 9.486 1.670 0.930 1.000 1 A ASN 31.131 1
ATOM 347 C CG . ASN 49 49 ? A 10.938 1.957 0.568 1.000 1 A ASN 31.568 1
ATOM 348 O OD1 . ASN 49 49 ? A 11.220 2.580 -0.439 1.000 1 A ASN 27.637 1
ATOM 349 N ND2 . ASN 49 49 ? A 11.844 1.491 1.411 1.000 1 A ASN 29.965 1
ATOM 350 N N . GLN 50 50 ? A 6.389 2.909 1.758 1.000 1 A GLN 34.338 1
ATOM 351 C CA . GLN 50 50 ? A 5.004 2.513 1.939 1.000 1 A GLN 34.642 1
ATOM 352 C C . GLN 50 50 ? A 4.087 3.619 1.454 1.000 1 A GLN 35.411 1
ATOM 353 O O . GLN 50 50 ? A 4.284 4.798 1.735 1.000 1 A GLN 33.537 1
ATOM 354 C CB . GLN 50 50 ? A 4.733 2.209 3.419 1.000 1 A GLN 32.846 1
ATOM 355 C CG . GLN 50 50 ? A 5.485 1.015 3.920 1.000 1 A GLN 33.369 1
ATOM 356 C CD . GLN 50 50 ? A 5.240 0.741 5.394 1.000 1 A GLN 32.176 1
ATOM 357 O OE1 . GLN 50 50 ? A 4.563 1.503 6.052 1.000 1 A GLN 30.006 1
ATOM 358 N NE2 . GLN 50 50 ? A 5.788 -0.356 5.889 1.000 1 A GLN 25.138 1
ATOM 359 N N . LYS 51 51 ? A 3.084 3.239 0.725 1.000 1 A LYS 34.790 1
ATOM 360 C CA . LYS 51 51 ? A 2.105 4.152 0.170 1.000 1 A LYS 35.343 1
ATOM 361 C C . LYS 51 51 ? A 0.711 3.648 0.496 1.000 1 A LYS 35.299 1
ATOM 362 O O . LYS 51 51 ? A 0.365 2.538 0.124 1.000 1 A LYS 33.179 1
ATOM 363 C CB . LYS 51 51 ? A 2.262 4.318 -1.336 1.000 1 A LYS 32.649 1
ATOM 364 C CG . LYS 51 51 ? A 3.545 5.035 -1.756 1.000 1 A LYS 32.139 1
ATOM 365 C CD . LYS 51 51 ? A 3.636 5.152 -3.246 1.000 1 A LYS 31.452 1
ATOM 366 C CE . LYS 51 51 ? A 4.924 5.858 -3.683 1.000 1 A LYS 26.552 1
ATOM 367 N NZ . LYS 51 51 ? A 5.038 5.979 -5.125 1.000 1 A LYS 24.854 1
ATOM 368 N N . PRO 52 52 ? A -0.124 4.440 1.162 1.000 1 A PRO 36.167 1
ATOM 369 C CA . PRO 52 52 ? A -1.465 4.028 1.503 1.000 1 A PRO 36.251 1
ATOM 370 C C . PRO 52 52 ? A -2.436 4.199 0.328 1.000 1 A PRO 36.813 1
ATOM 371 O O . PRO 52 52 ? A -3.338 5.039 0.340 1.000 1 A PRO 35.887 1
ATOM 372 C CB . PRO 52 52 ? A -1.854 4.888 2.713 1.000 1 A PRO 34.241 1
ATOM 373 C CG . PRO 52 52 ? A -1.043 6.136 2.572 1.000 1 A PRO 36.230 1
ATOM 374 C CD . PRO 52 52 ? A 0.265 5.716 1.932 1.000 1 A PRO 37.398 1
ATOM 375 N N . LYS 53 53 ? A -2.214 3.410 -0.698 1.000 1 A LYS 32.566 1
ATOM 376 C CA . LYS 53 53 ? A -3.057 3.482 -1.880 1.000 1 A LYS 33.953 1
ATOM 377 C C . LYS 53 53 ? A -4.360 2.691 -1.737 1.000 1 A LYS 33.767 1
ATOM 378 O O . LYS 53 53 ? A -5.321 2.988 -2.422 1.000 1 A LYS 31.829 1
ATOM 379 C CB . LYS 53 53 ? A -2.315 2.981 -3.095 1.000 1 A LYS 31.604 1
ATOM 380 C CG . LYS 53 53 ? A -1.140 3.854 -3.507 1.000 1 A LYS 31.811 1
ATOM 381 C CD . LYS 53 53 ? A -0.425 3.329 -4.714 1.000 1 A LYS 31.579 1
ATOM 382 C CE . LYS 53 53 ? A 0.739 4.216 -5.135 1.000 1 A LYS 26.040 1
ATOM 383 N NZ . LYS 53 53 ? A 1.448 3.724 -6.331 1.000 1 A LYS 24.948 1
ATOM 384 N N . ARG 54 54 ? A -4.358 1.702 -0.840 1.000 1 A ARG 35.220 1
ATOM 385 C CA . ARG 54 54 ? A -5.531 0.880 -0.667 1.000 1 A ARG 36.534 1
ATOM 386 C C . ARG 54 54 ? A -6.529 1.598 0.223 1.000 1 A ARG 36.236 1
ATOM 387 O O . ARG 54 54 ? A -6.296 1.765 1.411 1.000 1 A ARG 34.887 1
ATOM 388 C CB . ARG 54 54 ? A -5.161 -0.485 -0.106 1.000 1 A ARG 34.469 1
ATOM 389 C CG . ARG 54 54 ? A -4.321 -1.331 -1.038 1.000 1 A ARG 34.062 1
ATOM 390 C CD . ARG 54 54 ? A -3.961 -2.651 -0.411 1.000 1 A ARG 32.929 1
ATOM 391 N NE . ARG 54 54 ? A -3.122 -3.471 -1.311 1.000 1 A ARG 27.208 1
ATOM 392 C CZ . ARG 54 54 ? A -2.695 -4.650 -1.021 1.000 1 A ARG 26.084 1
ATOM 393 N NH1 . ARG 54 54 ? A -2.998 -5.202 0.175 1.000 1 A ARG 24.342 1
ATOM 394 N NH2 . ARG 54 54 ? A -1.963 -5.340 -1.882 1.000 1 A ARG 22.690 1
ATOM 395 N N . ILE 55 55 ? A -7.634 2.007 -0.341 1.000 1 A ILE 36.633 1
ATOM 396 C CA . ILE 55 55 ? A -8.678 2.724 0.360 1.000 1 A ILE 37.648 1
ATOM 397 C C . ILE 55 55 ? A -9.949 1.862 0.348 1.000 1 A ILE 38.074 1
ATOM 398 O O . ILE 55 55 ? A -10.455 1.521 -0.720 1.000 1 A ILE 36.951 1
ATOM 399 C CB . ILE 55 55 ? A -8.964 4.098 -0.268 1.000 1 A ILE 34.910 1
ATOM 400 C CG1 . ILE 55 55 ? A -7.730 4.993 -0.172 1.000 1 A ILE 36.803 1
ATOM 401 C CG2 . ILE 55 55 ? A -10.149 4.783 0.414 1.000 1 A ILE 36.065 1
ATOM 402 C CD1 . ILE 55 55 ? A -7.834 6.270 -0.944 1.000 1 A ILE 35.166 1
ATOM 403 N N . ARG 56 56 ? A -10.409 1.509 1.541 1.000 1 A ARG 40.162 1
ATOM 404 C CA . ARG 56 56 ? A -11.625 0.734 1.675 1.000 1 A ARG 40.780 1
ATOM 405 C C . ARG 56 56 ? A -12.841 1.648 1.769 1.000 1 A ARG 40.605 1
ATOM 406 O O . ARG 56 56 ? A -12.894 2.522 2.614 1.000 1 A ARG 39.044 1
ATOM 407 C CB . ARG 56 56 ? A -11.562 -0.205 2.876 1.000 1 A ARG 39.349 1
ATOM 408 C CG . ARG 56 56 ? A -10.535 -1.281 2.779 1.000 1 A ARG 38.925 1
ATOM 409 C CD . ARG 56 56 ? A -10.508 -2.170 3.983 1.000 1 A ARG 36.930 1
ATOM 410 N NE . ARG 56 56 ? A -9.487 -3.202 3.903 1.000 1 A ARG 33.450 1
ATOM 411 C CZ . ARG 56 56 ? A -9.245 -4.097 4.846 1.000 1 A ARG 33.830 1
ATOM 412 N NH1 . ARG 56 56 ? A -9.933 -4.096 5.962 1.000 1 A ARG 30.111 1
ATOM 413 N NH2 . ARG 56 56 ? A -8.313 -5.032 4.648 1.000 1 A ARG 27.871 1
ATOM 414 N N . GLU 57 57 ? A -13.806 1.439 0.900 1.000 1 A GLU 38.513 1
ATOM 415 C CA . GLU 57 57 ? A -15.031 2.220 0.855 1.000 1 A GLU 39.533 1
ATOM 416 C C . GLU 57 57 ? A -16.210 1.277 0.861 1.000 1 A GLU 39.727 1
ATOM 417 O O . GLU 57 57 ? A -16.575 0.701 -0.164 1.000 1 A GLU 38.130 1
ATOM 418 C CB . GLU 57 57 ? A -15.063 3.133 -0.353 1.000 1 A GLU 36.917 1
ATOM 419 C CG . GLU 57 57 ? A -14.017 4.235 -0.344 1.000 1 A GLU 37.170 1
ATOM 420 C CD . GLU 57 57 ? A -14.109 5.131 -1.550 1.000 1 A GLU 35.387 1
ATOM 421 O OE1 . GLU 57 57 ? A -14.915 4.845 -2.453 1.000 1 A GLU 33.569 1
ATOM 422 O OE2 . GLU 57 57 ? A -13.339 6.129 -1.630 1.000 1 A GLU 32.831 1
ATOM 423 N N . SER 58 58 ? A -16.788 1.105 2.047 1.000 1 A SER 42.872 1
ATOM 424 C CA . SER 58 58 ? A -17.910 0.208 2.193 1.000 1 A SER 43.836 1
ATOM 425 C C . SER 58 58 ? A -18.860 0.761 3.254 1.000 1 A SER 44.286 1
ATOM 426 O O . SER 58 58 ? A -18.558 1.725 3.952 1.000 1 A SER 42.593 1
ATOM 427 C CB . SER 58 58 ? A -17.468 -1.220 2.573 1.000 1 A SER 40.587 1
ATOM 428 O OG . SER 58 58 ? A -16.891 -1.244 3.873 1.000 1 A SER 40.825 1
ATOM 429 N N . SER 59 59 ? A -20.000 0.137 3.398 1.000 1 A SER 43.949 1
ATOM 430 C CA . SER 59 59 ? A -20.981 0.610 4.366 1.000 1 A SER 45.828 1
ATOM 431 C C . SER 59 59 ? A -20.639 0.224 5.796 1.000 1 A SER 47.128 1
ATOM 432 O O . SER 59 59 ? A -21.034 0.901 6.741 1.000 1 A SER 45.439 1
ATOM 433 C CB . SER 59 59 ? A -22.378 0.098 4.008 1.000 1 A SER 41.567 1
ATOM 434 O OG . SER 59 59 ? A -22.450 -1.305 4.141 1.000 1 A SER 39.804 1
ATOM 435 N N . SER 60 60 ? A -19.888 -0.872 5.974 1.000 1 A SER 48.330 1
ATOM 436 C CA . SER 60 60 ? A -19.499 -1.326 7.283 1.000 1 A SER 50.458 1
ATOM 437 C C . SER 60 60 ? A -18.033 -1.004 7.578 1.000 1 A SER 53.467 1
ATOM 438 O O . SER 60 60 ? A -17.529 -1.406 8.630 1.000 1 A SER 52.580 1
ATOM 439 C CB . SER 60 60 ? A -19.721 -2.828 7.417 1.000 1 A SER 47.244 1
ATOM 440 O OG . SER 60 60 ? A -18.891 -3.545 6.534 1.000 1 A SER 42.979 1
ATOM 441 N N . LYS 61 61 ? A -17.344 -0.309 6.704 1.000 1 A LYS 46.833 1
ATOM 442 C CA . LYS 61 61 ? A -15.941 0.022 6.872 1.000 1 A LYS 48.178 1
ATOM 443 C C . LYS 61 61 ? A -15.718 1.519 6.785 1.000 1 A LYS 49.241 1
ATOM 444 O O . LYS 61 61 ? A -16.565 2.273 6.292 1.000 1 A LYS 47.170 1
ATOM 445 C CB . LYS 61 61 ? A -15.074 -0.689 5.815 1.000 1 A LYS 45.765 1
ATOM 446 C CG . LYS 61 61 ? A -15.013 -2.210 5.959 1.000 1 A LYS 43.130 1
ATOM 447 C CD . LYS 61 61 ? A -14.124 -2.857 4.928 1.000 1 A LYS 39.167 1
ATOM 448 C CE . LYS 61 61 ? A -14.145 -4.368 5.090 1.000 1 A LYS 32.406 1
ATOM 449 N NZ . LYS 61 61 ? A -15.471 -4.954 4.723 1.000 1 A LYS 29.460 1
ATOM 450 N N . HIS 62 62 ? A -14.592 1.928 7.287 1.000 1 A HIS 58.945 1
ATOM 451 C CA . HIS 62 62 ? A -14.215 3.346 7.175 1.000 1 A HIS 60.036 1
ATOM 452 C C . HIS 62 62 ? A -13.753 3.623 5.744 1.000 1 A HIS 61.072 1
ATOM 453 O O . HIS 62 62 ? A -12.981 2.852 5.192 1.000 1 A HIS 59.985 1
ATOM 454 C CB . HIS 62 62 ? A -13.119 3.668 8.183 1.000 1 A HIS 57.344 1
ATOM 455 C CG . HIS 62 62 ? A -12.835 5.145 8.321 1.000 1 A HIS 53.686 1
ATOM 456 N ND1 . HIS 62 62 ? A -11.916 5.790 7.530 1.000 1 A HIS 51.283 1
ATOM 457 C CD2 . HIS 62 62 ? A -13.362 6.077 9.112 1.000 1 A HIS 52.056 1
ATOM 458 C CE1 . HIS 62 62 ? A -11.904 7.087 7.862 1.000 1 A HIS 50.103 1
ATOM 459 N NE2 . HIS 62 62 ? A -12.779 7.285 8.824 1.000 1 A HIS 48.696 1
ATOM 460 N N . PRO 63 63 ? A -14.207 4.683 5.126 1.000 1 A PRO 60.979 1
ATOM 461 C CA . PRO 63 63 ? A -13.867 4.934 3.718 1.000 1 A PRO 62.458 1
ATOM 462 C C . PRO 63 63 ? A -12.459 5.433 3.495 1.000 1 A PRO 64.202 1
ATOM 463 O O . PRO 63 63 ? A -12.068 5.634 2.329 1.000 1 A PRO 62.391 1
ATOM 464 C CB . PRO 63 63 ? A -14.894 5.999 3.305 1.000 1 A PRO 58.814 1
ATOM 465 C CG . PRO 63 63 ? A -15.267 6.683 4.571 1.000 1 A PRO 57.036 1
ATOM 466 C CD . PRO 63 63 ? A -15.240 5.609 5.607 1.000 1 A PRO 57.709 1
ATOM 467 N N . VAL 64 64 ? A -11.682 5.663 4.551 1.000 1 A VAL 66.891 1
ATOM 468 C CA . VAL 64 64 ? A -10.296 6.133 4.399 1.000 1 A VAL 68.303 1
ATOM 469 C C . VAL 64 64 ? A -9.318 5.094 4.904 1.000 1 A VAL 70.054 1
ATOM 470 O O . VAL 64 64 ? A -8.332 4.800 4.228 1.000 1 A VAL 68.919 1
ATOM 471 C CB . VAL 64 64 ? A -10.106 7.486 5.129 1.000 1 A VAL 64.833 1
ATOM 472 C CG1 . VAL 64 64 ? A -11.008 8.535 4.532 1.000 1 A VAL 64.228 1
ATOM 473 C CG2 . VAL 64 64 ? A -8.667 7.954 5.066 1.000 1 A VAL 62.827 1
ATOM 474 N N . TYR 65 65 ? A -9.548 4.552 6.070 1.000 1 A TYR 66.566 1
ATOM 475 C CA . TYR 65 65 ? A -8.571 3.732 6.767 1.000 1 A TYR 67.432 1
ATOM 476 C C . TYR 65 65 ? A -8.722 2.283 6.402 1.000 1 A TYR 67.734 1
ATOM 477 O O . TYR 65 65 ? A -9.788 1.799 6.020 1.000 1 A TYR 65.765 1
ATOM 478 C CB . TYR 65 65 ? A -8.659 3.926 8.289 1.000 1 A TYR 65.228 1
ATOM 479 C CG . TYR 65 65 ? A -8.394 5.356 8.737 1.000 1 A TYR 64.153 1
ATOM 480 C CD1 . TYR 65 65 ? A -7.109 5.854 8.779 1.000 1 A TYR 64.798 1
ATOM 481 C CD2 . TYR 65 65 ? A -9.435 6.183 9.084 1.000 1 A TYR 64.574 1
ATOM 482 C CE1 . TYR 65 65 ? A -6.852 7.131 9.181 1.000 1 A TYR 64.235 1
ATOM 483 C CE2 . TYR 65 65 ? A -9.187 7.491 9.502 1.000 1 A TYR 65.622 1
ATOM 484 C CZ . TYR 65 65 ? A -7.883 7.947 9.528 1.000 1 A TYR 62.148 1
ATOM 485 O OH . TYR 65 65 ? A -7.628 9.241 9.937 1.000 1 A TYR 59.966 1
ATOM 486 N N . ARG 66 66 ? A -7.593 1.560 6.533 1.000 1 A ARG 68.356 1
ATOM 487 C CA . ARG 66 66 ? A -7.536 0.151 6.227 1.000 1 A ARG 68.517 1
ATOM 488 C C . ARG 66 66 ? A -7.521 -0.634 7.527 1.000 1 A ARG 69.662 1
ATOM 489 O O . ARG 66 66 ? A -6.870 -0.256 8.489 1.000 1 A ARG 67.457 1
ATOM 490 C CB . ARG 66 66 ? A -6.288 -0.173 5.384 1.000 1 A ARG 65.072 1
ATOM 491 C CG . ARG 66 66 ? A -6.177 -1.603 4.973 1.000 1 A ARG 58.937 1
ATOM 492 C CD . ARG 66 66 ? A -4.932 -1.832 4.091 1.000 1 A ARG 53.445 1
ATOM 493 N NE . ARG 66 66 ? A -4.743 -3.221 3.753 1.000 1 A ARG 50.172 1
ATOM 494 C CZ . ARG 66 66 ? A -3.712 -3.685 3.075 1.000 1 A ARG 47.560 1
ATOM 495 N NH1 . ARG 66 66 ? A -2.771 -2.844 2.658 1.000 1 A ARG 40.699 1
ATOM 496 N NH2 . ARG 66 66 ? A -3.606 -4.975 2.800 1.000 1 A ARG 37.956 1
ATOM 497 N N . GLY 67 67 ? A -8.251 -1.735 7.529 1.000 1 A GLY 68.382 1
ATOM 498 C CA . GLY 67 67 ? A -8.359 -2.577 8.717 1.000 1 A GLY 69.570 1
ATOM 499 C C . GLY 67 67 ? A -9.257 -2.027 9.791 1.000 1 A GLY 71.797 1
ATOM 500 O O . GLY 67 67 ? A -9.113 -2.425 10.961 1.000 1 A GLY 70.984 1
ATOM 501 N N . VAL 68 68 ? A -10.189 -1.160 9.443 1.000 1 A VAL 68.530 1
ATOM 502 C CA . VAL 68 68 ? A -11.083 -0.515 10.391 1.000 1 A VAL 70.100 1
ATOM 503 C C . VAL 68 68 ? A -12.514 -0.774 9.956 1.000 1 A VAL 69.518 1
ATOM 504 O O . VAL 68 68 ? A -12.880 -0.494 8.808 1.000 1 A VAL 67.084 1
ATOM 505 C CB . VAL 68 68 ? A -10.792 0.980 10.498 1.000 1 A VAL 68.794 1
ATOM 506 C CG1 . VAL 68 68 ? A -9.388 1.240 10.983 1.000 1 A VAL 68.584 1
ATOM 507 C CG2 . VAL 68 68 ? A -11.806 1.654 11.433 1.000 1 A VAL 67.603 1
ATOM 508 N N . ARG 69 69 ? A -13.302 -1.319 10.867 1.000 1 A ARG 63.945 1
ATOM 509 C CA . ARG 69 69 ? A -14.714 -1.499 10.617 1.000 1 A ARG 64.277 1
ATOM 510 C C . ARG 69 69 ? A -15.506 -1.082 11.835 1.000 1 A ARG 64.657 1
ATOM 511 O O . ARG 69 69 ? A -15.003 -1.102 12.949 1.000 1 A ARG 64.008 1
ATOM 512 C CB . ARG 69 69 ? A -15.032 -2.948 10.207 1.000 1 A ARG 60.980 1
ATOM 513 C CG . ARG 69 69 ? A -14.695 -3.980 11.244 1.000 1 A ARG 56.378 1
ATOM 514 C CD . ARG 69 69 ? A -15.012 -5.393 10.706 1.000 1 A ARG 51.828 1
ATOM 515 N NE . ARG 69 69 ? A -14.730 -6.449 11.649 1.000 1 A ARG 49.408 1
ATOM 516 C CZ . ARG 69 69 ? A -14.973 -7.744 11.402 1.000 1 A ARG 47.733 1
ATOM 517 N NH1 . ARG 69 69 ? A -15.536 -8.117 10.261 1.000 1 A ARG 40.313 1
ATOM 518 N NH2 . ARG 69 69 ? A -14.683 -8.663 12.306 1.000 1 A ARG 38.164 1
ATOM 519 N N . MET 70 70 ? A -16.738 -0.683 11.611 1.000 1 A MET 64.349 1
ATOM 520 C CA . MET 70 70 ? A -17.588 -0.171 12.667 1.000 1 A MET 64.718 1
ATOM 521 C C . MET 70 70 ? A -18.643 -1.203 13.021 1.000 1 A MET 64.944 1
ATOM 522 O O . MET 70 70 ? A -19.208 -1.866 12.153 1.000 1 A MET 63.748 1
ATOM 523 C CB . MET 70 70 ? A -18.255 1.149 12.238 1.000 1 A MET 62.462 1
ATOM 524 C CG . MET 70 70 ? A -19.087 1.832 13.283 1.000 1 A MET 59.118 1
ATOM 525 S SD . MET 70 70 ? A -19.733 3.380 12.698 1.000 1 A MET 58.166 1
ATOM 526 C CE . MET 70 70 ? A -20.769 3.836 14.094 1.000 1 A MET 51.559 1
ATOM 527 N N . ARG 71 71 ? A -18.875 -1.337 14.303 1.000 1 A ARG 64.278 1
ATOM 528 C CA . ARG 71 71 ? A -19.901 -2.270 14.796 1.000 1 A ARG 65.331 1
ATOM 529 C C . ARG 71 71 ? A -21.239 -1.551 14.928 1.000 1 A ARG 65.076 1
ATOM 530 O O . ARG 71 71 ? A -21.374 -0.358 14.664 1.000 1 A ARG 64.379 1
ATOM 531 C CB . ARG 71 71 ? A -19.481 -2.872 16.135 1.000 1 A ARG 62.620 1
ATOM 532 C CG . ARG 71 71 ? A -18.234 -3.735 16.052 1.000 1 A ARG 60.588 1
ATOM 533 C CD . ARG 71 71 ? A -18.542 -5.042 15.305 1.000 1 A ARG 57.609 1
ATOM 534 N NE . ARG 71 71 ? A -17.362 -5.924 15.299 1.000 1 A ARG 55.716 1
ATOM 535 C CZ . ARG 71 71 ? A -17.293 -7.069 14.681 1.000 1 A ARG 56.578 1
ATOM 536 N NH1 . ARG 71 71 ? A -18.341 -7.527 13.994 1.000 1 A ARG 48.239 1
ATOM 537 N NH2 . ARG 71 71 ? A -16.195 -7.820 14.744 1.000 1 A ARG 47.729 1
ATOM 538 N N . ASN 72 72 ? A -22.246 -2.314 15.408 1.000 1 A ASN 62.939 1
ATOM 539 C CA . ASN 72 72 ? A -23.588 -1.752 15.517 1.000 1 A ASN 60.540 1
ATOM 540 C C . ASN 72 72 ? A -23.780 -0.882 16.753 1.000 1 A ASN 61.294 1
ATOM 541 O O . ASN 72 72 ? A -24.741 -0.135 16.821 1.000 1 A ASN 59.339 1
ATOM 542 C CB . ASN 72 72 ? A -24.634 -2.865 15.510 1.000 1 A ASN 56.923 1
ATOM 543 C CG . ASN 72 72 ? A -24.729 -3.579 14.181 1.000 1 A ASN 52.954 1
ATOM 544 O OD1 . ASN 72 72 ? A -24.644 -2.928 13.139 1.000 1 A ASN 49.833 1
ATOM 545 N ND2 . ASN 72 72 ? A -24.899 -4.878 14.217 1.000 1 A ASN 50.734 1
ATOM 546 N N . TRP 73 73 ? A -22.862 -1.004 17.711 1.000 1 A TRP 58.854 1
ATOM 547 C CA . TRP 73 73 ? A -22.996 -0.202 18.939 1.000 1 A TRP 59.350 1
ATOM 548 C C . TRP 73 73 ? A -22.258 1.116 18.830 1.000 1 A TRP 60.243 1
ATOM 549 O O . TRP 73 73 ? A -22.086 1.851 19.819 1.000 1 A TRP 57.751 1
ATOM 550 C CB . TRP 73 73 ? A -22.459 -0.998 20.163 1.000 1 A TRP 57.939 1
ATOM 551 C CG . TRP 73 73 ? A -21.027 -1.418 20.073 1.000 1 A TRP 56.290 1
ATOM 552 C CD1 . TRP 73 73 ? A -19.960 -0.708 20.467 1.000 1 A TRP 50.918 1
ATOM 553 C CD2 . TRP 73 73 ? A -20.535 -2.649 19.565 1.000 1 A TRP 53.461 1
ATOM 554 N NE1 . TRP 73 73 ? A -18.803 -1.418 20.243 1.000 1 A TRP 46.335 1
ATOM 555 C CE2 . TRP 73 73 ? A -19.138 -2.612 19.676 1.000 1 A TRP 50.857 1
ATOM 556 C CE3 . TRP 73 73 ? A -21.156 -3.784 19.021 1.000 1 A TRP 43.997 1
ATOM 557 C CZ2 . TRP 73 73 ? A -18.331 -3.675 19.247 1.000 1 A TRP 43.642 1
ATOM 558 C CZ3 . TRP 73 73 ? A -20.339 -4.827 18.603 1.000 1 A TRP 43.742 1
ATOM 559 C CH2 . TRP 73 73 ? A -18.952 -4.756 18.707 1.000 1 A TRP 43.176 1
ATOM 560 N N . GLY 74 74 ? A -21.774 1.492 17.664 1.000 1 A GLY 64.469 1
ATOM 561 C CA . GLY 74 74 ? A -21.156 2.785 17.438 1.000 1 A GLY 64.204 1
ATOM 562 C C . GLY 74 74 ? A -19.697 2.868 17.790 1.000 1 A GLY 67.708 1
ATOM 563 O O . GLY 74 74 ? A -19.192 3.962 18.009 1.000 1 A GLY 65.765 1
ATOM 564 N N . LYS 75 75 ? A -19.017 1.724 17.831 1.000 1 A LYS 66.503 1
ATOM 565 C CA . LYS 75 75 ? A -17.604 1.693 18.177 1.000 1 A LYS 68.347 1
ATOM 566 C C . LYS 75 75 ? A -16.796 1.091 17.042 1.000 1 A LYS 69.991 1
ATOM 567 O O . LYS 75 75 ? A -17.268 0.179 16.348 1.000 1 A LYS 68.243 1
ATOM 568 C CB . LYS 75 75 ? A -17.348 0.908 19.461 1.000 1 A LYS 65.575 1
ATOM 569 C CG . LYS 75 75 ? A -17.839 1.595 20.723 1.000 1 A LYS 60.494 1
ATOM 570 C CD . LYS 75 75 ? A -17.550 0.785 21.970 1.000 1 A LYS 56.383 1
ATOM 571 C CE . LYS 75 75 ? A -18.006 1.494 23.233 1.000 1 A LYS 54.333 1
ATOM 572 N NZ . LYS 75 75 ? A -17.723 0.722 24.466 1.000 1 A LYS 46.993 1
ATOM 573 N N . TRP 76 76 ? A -15.591 1.589 16.843 1.000 1 A TRP 68.919 1
ATOM 574 C CA . TRP 76 76 ? A -14.713 1.184 15.767 1.000 1 A TRP 68.787 1
ATOM 575 C C . TRP 76 76 ? A -13.776 0.108 16.251 1.000 1 A TRP 70.005 1
ATOM 576 O O . TRP 76 76 ? A -13.188 0.193 17.337 1.000 1 A TRP 67.953 1
ATOM 577 C CB . TRP 76 76 ? A -13.928 2.377 15.250 1.000 1 A TRP 66.326 1
ATOM 578 C CG . TRP 76 76 ? A -14.783 3.444 14.623 1.000 1 A TRP 65.582 1
ATOM 579 C CD1 . TRP 76 76 ? A -15.300 4.527 15.236 1.000 1 A TRP 64.287 1
ATOM 580 C CD2 . TRP 76 76 ? A -15.187 3.510 13.258 1.000 1 A TRP 67.329 1
ATOM 581 N NE1 . TRP 76 76 ? A -16.019 5.253 14.317 1.000 1 A TRP 63.584 1
ATOM 582 C CE2 . TRP 76 76 ? A -15.975 4.653 13.103 1.000 1 A TRP 65.760 1
ATOM 583 C CE3 . TRP 76 76 ? A -14.964 2.704 12.131 1.000 1 A TRP 59.391 1
ATOM 584 C CZ2 . TRP 76 76 ? A -16.547 5.011 11.873 1.000 1 A TRP 62.315 1
ATOM 585 C CZ3 . TRP 76 76 ? A -15.534 3.084 10.917 1.000 1 A TRP 61.000 1
ATOM 586 C CH2 . TRP 76 76 ? A -16.309 4.209 10.799 1.000 1 A TRP 60.538 1
ATOM 587 N N . VAL 77 77 ? A -13.610 -0.916 15.441 1.000 1 A VAL 68.965 1
ATOM 588 C CA . VAL 77 77 ? A -12.745 -2.038 15.778 1.000 1 A VAL 69.984 1
ATOM 589 C C . VAL 77 77 ? A -11.604 -2.076 14.765 1.000 1 A VAL 71.031 1
ATOM 590 O O . VAL 77 77 ? A -11.671 -1.469 13.697 1.000 1 A VAL 69.527 1
ATOM 591 C CB . VAL 77 77 ? A -13.479 -3.385 15.778 1.000 1 A VAL 67.555 1
ATOM 592 C CG1 . VAL 77 77 ? A -14.574 -3.373 16.832 1.000 1 A VAL 63.619 1
ATOM 593 C CG2 . VAL 77 77 ? A -14.069 -3.663 14.409 1.000 1 A VAL 63.257 1
ATOM 594 N N . SER 78 78 ? A -10.538 -2.768 15.125 1.000 1 A SER 72.059 1
ATOM 595 C CA . SER 78 78 ? A -9.368 -2.912 14.286 1.000 1 A SER 72.876 1
ATOM 596 C C . SER 78 78 ? A -8.858 -4.328 14.381 1.000 1 A SER 72.094 1
ATOM 597 O O . SER 78 78 ? A -8.545 -4.805 15.475 1.000 1 A SER 69.161 1
ATOM 598 C CB . SER 78 78 ? A -8.286 -1.905 14.669 1.000 1 A SER 71.556 1
ATOM 599 O OG . SER 78 78 ? A -7.141 -2.053 13.847 1.000 1 A SER 63.411 1
ATOM 600 N N . GLU 79 79 ? A -8.775 -4.999 13.255 1.000 1 A GLU 67.415 1
ATOM 601 C CA . GLU 79 79 ? A -8.351 -6.386 13.204 1.000 1 A GLU 67.915 1
ATOM 602 C C . GLU 79 79 ? A -7.335 -6.545 12.117 1.000 1 A GLU 68.756 1
ATOM 603 O O . GLU 79 79 ? A -7.300 -5.793 11.127 1.000 1 A GLU 67.558 1
ATOM 604 C CB . GLU 79 79 ? A -9.513 -7.329 12.961 1.000 1 A GLU 64.497 1
ATOM 605 C CG . GLU 79 79 ? A -10.533 -7.410 14.075 1.000 1 A GLU 59.611 1
ATOM 606 C CD . GLU 79 79 ? A -11.715 -8.299 13.745 1.000 1 A GLU 55.261 1
ATOM 607 O OE1 . GLU 79 79 ? A -11.744 -8.840 12.618 1.000 1 A GLU 51.831 1
ATOM 608 O OE2 . GLU 79 79 ? A -12.599 -8.471 14.614 1.000 1 A GLU 49.876 1
ATOM 609 N N . ILE 80 80 ? A -6.466 -7.551 12.283 1.000 1 A ILE 68.214 1
ATOM 610 C CA . ILE 80 80 ? A -5.434 -7.825 11.292 1.000 1 A ILE 68.109 1
ATOM 611 C C . ILE 80 80 ? A -5.189 -9.315 11.299 1.000 1 A ILE 67.480 1
ATOM 612 O O . ILE 80 80 ? A -5.331 -9.985 12.317 1.000 1 A ILE 65.396 1
ATOM 613 C CB . ILE 80 80 ? A -4.170 -6.992 11.538 1.000 1 A ILE 66.693 1
ATOM 614 C CG1 . ILE 80 80 ? A -3.241 -6.994 10.319 1.000 1 A ILE 62.351 1
ATOM 615 C CG2 . ILE 80 80 ? A -3.441 -7.473 12.783 1.000 1 A ILE 60.627 1
ATOM 616 C CD1 . ILE 80 80 ? A -2.114 -5.994 10.431 1.000 1 A ILE 59.062 1
ATOM 617 N N . ARG 81 81 ? A -4.848 -9.843 10.132 1.000 1 A ARG 64.956 1
ATOM 618 C CA . ARG 81 81 ? A -4.568 -11.261 9.970 1.000 1 A ARG 66.072 1
ATOM 619 C C . ARG 81 81 ? A -3.057 -11.484 9.802 1.000 1 A ARG 66.511 1
ATOM 620 O O . ARG 81 81 ? A -2.383 -10.710 9.119 1.000 1 A ARG 65.574 1
ATOM 621 C CB . ARG 81 81 ? A -5.329 -11.837 8.761 1.000 1 A ARG 62.995 1
ATOM 622 C CG . ARG 81 81 ? A -5.227 -13.353 8.601 1.000 1 A ARG 58.115 1
ATOM 623 C CD . ARG 81 81 ? A -6.087 -13.865 7.473 1.000 1 A ARG 53.197 1
ATOM 624 N NE . ARG 81 81 ? A -5.956 -15.294 7.256 1.000 1 A ARG 51.236 1
ATOM 625 C CZ . ARG 81 81 ? A -6.612 -16.004 6.359 1.000 1 A ARG 49.456 1
ATOM 626 N NH1 . ARG 81 81 ? A -7.510 -15.401 5.588 1.000 1 A ARG 42.632 1
ATOM 627 N NH2 . ARG 81 81 ? A -6.403 -17.295 6.212 1.000 1 A ARG 40.459 1
ATOM 628 N N . GLU 82 82 ? A -2.579 -12.531 10.425 1.000 1 A GLU 64.547 1
ATOM 629 C CA . GLU 82 82 ? A -1.166 -12.849 10.370 1.000 1 A GLU 65.180 1
ATOM 630 C C . GLU 82 82 ? A -0.808 -13.469 9.016 1.000 1 A GLU 65.088 1
ATOM 631 O O . GLU 82 82 ? A -1.557 -14.295 8.503 1.000 1 A GLU 64.527 1
ATOM 632 C CB . GLU 82 82 ? A -0.787 -13.814 11.494 1.000 1 A GLU 62.405 1
ATOM 633 C CG . GLU 82 82 ? A -0.914 -13.250 12.885 1.000 1 A GLU 59.740 1
ATOM 634 C CD . GLU 82 82 ? A -0.512 -14.220 13.984 1.000 1 A GLU 56.455 1
ATOM 635 O OE1 . GLU 82 82 ? A -0.233 -15.404 13.646 1.000 1 A GLU 52.072 1
ATOM 636 O OE2 . GLU 82 82 ? A -0.513 -13.839 15.167 1.000 1 A GLU 51.358 1
ATOM 637 N N . PRO 83 83 ? A 0.296 -13.094 8.442 1.000 1 A PRO 64.513 1
ATOM 638 C CA . PRO 83 83 ? A 0.744 -13.694 7.177 1.000 1 A PRO 64.609 1
ATOM 639 C C . PRO 83 83 ? A 1.164 -15.146 7.368 1.000 1 A PRO 65.039 1
ATOM 640 O O . PRO 83 83 ? A 1.848 -15.474 8.323 1.000 1 A PRO 63.030 1
ATOM 641 C CB . PRO 83 83 ? A 1.911 -12.816 6.724 1.000 1 A PRO 61.852 1
ATOM 642 C CG . PRO 83 83 ? A 1.737 -11.522 7.460 1.000 1 A PRO 60.593 1
ATOM 643 C CD . PRO 83 83 ? A 1.135 -11.901 8.771 1.000 1 A PRO 61.445 1
ATOM 644 N N . ARG 84 84 ? A 0.755 -15.968 6.442 1.000 1 A ARG 60.926 1
ATOM 645 C CA . ARG 84 84 ? A 1.024 -17.432 6.441 1.000 1 A ARG 60.458 1
ATOM 646 C C . ARG 84 84 ? A 0.420 -18.138 7.642 1.000 1 A ARG 60.902 1
ATOM 647 O O . ARG 84 84 ? A 0.907 -19.159 8.088 1.000 1 A ARG 59.190 1
ATOM 648 C CB . ARG 84 84 ? A 2.517 -17.707 6.342 1.000 1 A ARG 58.859 1
ATOM 649 C CG . ARG 84 84 ? A 3.192 -17.241 5.051 1.000 1 A ARG 55.307 1
ATOM 650 C CD . ARG 84 84 ? A 4.634 -17.567 5.040 1.000 1 A ARG 52.088 1
ATOM 651 N NE . ARG 84 84 ? A 5.310 -17.059 3.833 1.000 1 A ARG 48.455 1
ATOM 652 C CZ . ARG 84 84 ? A 6.590 -17.155 3.614 1.000 1 A ARG 47.971 1
ATOM 653 N NH1 . ARG 84 84 ? A 7.389 -17.713 4.502 1.000 1 A ARG 38.990 1
ATOM 654 N NH2 . ARG 84 84 ? A 7.103 -16.658 2.476 1.000 1 A ARG 36.718 1
ATOM 655 N N . LYS 85 85 ? A -0.671 -17.583 8.196 1.000 1 A LYS 63.592 1
ATOM 656 C CA . LYS 85 85 ? A -1.386 -18.158 9.309 1.000 1 A LYS 63.714 1
ATOM 657 C C . LYS 85 85 ? A -2.881 -17.987 9.127 1.000 1 A LYS 64.249 1
ATOM 658 O O . LYS 85 85 ? A -3.309 -17.141 8.337 1.000 1 A LYS 62.023 1
ATOM 659 C CB . LYS 85 85 ? A -0.939 -17.544 10.648 1.000 1 A LYS 61.115 1
ATOM 660 C CG . LYS 85 85 ? A 0.452 -17.948 11.093 1.000 1 A LYS 58.254 1
ATOM 661 C CD . LYS 85 85 ? A 0.800 -17.393 12.442 1.000 1 A LYS 54.145 1
ATOM 662 C CE . LYS 85 85 ? A 2.211 -17.754 12.858 1.000 1 A LYS 52.415 1
ATOM 663 N NZ . LYS 85 85 ? A 2.574 -17.185 14.171 1.000 1 A LYS 44.931 1
ATOM 664 N N . LYS 86 86 ? A -3.635 -18.770 9.858 1.000 1 A LYS 59.925 1
ATOM 665 C CA . LYS 86 86 ? A -5.096 -18.684 9.782 1.000 1 A LYS 60.396 1
ATOM 666 C C . LYS 86 86 ? A -5.704 -17.911 10.929 1.000 1 A LYS 62.140 1
ATOM 667 O O . LYS 86 86 ? A -6.863 -17.522 10.857 1.000 1 A LYS 60.161 1
ATOM 668 C CB . LYS 86 86 ? A -5.701 -20.085 9.729 1.000 1 A LYS 56.837 1
ATOM 669 C CG . LYS 86 86 ? A -5.373 -20.875 8.493 1.000 1 A LYS 52.504 1
ATOM 670 C CD . LYS 86 86 ? A -6.007 -22.236 8.492 1.000 1 A LYS 47.397 1
ATOM 671 C CE . LYS 86 86 ? A -5.694 -22.984 7.217 1.000 1 A LYS 39.952 1
ATOM 672 N NZ . LYS 86 86 ? A -6.327 -24.341 7.199 1.000 1 A LYS 34.693 1
ATOM 673 N N . SER 87 87 ? A -4.950 -17.672 11.987 1.000 1 A SER 60.695 1
ATOM 674 C CA . SER 87 87 ? A -5.457 -16.952 13.139 1.000 1 A SER 62.505 1
ATOM 675 C C . SER 87 87 ? A -5.391 -15.454 12.913 1.000 1 A SER 64.182 1
ATOM 676 O O . SER 87 87 ? A -4.560 -14.936 12.158 1.000 1 A SER 62.306 1
ATOM 677 C CB . SER 87 87 ? A -4.701 -17.318 14.407 1.000 1 A SER 58.981 1
ATOM 678 O OG . SER 87 87 ? A -3.328 -16.987 14.311 1.000 1 A SER 52.227 1
ATOM 679 N N . ARG 88 88 ? A -6.262 -14.723 13.586 1.000 1 A ARG 61.366 1
ATOM 680 C CA . ARG 88 88 ? A -6.313 -13.275 13.494 1.000 1 A ARG 62.992 1
ATOM 681 C C . ARG 88 88 ? A -6.045 -12.652 14.850 1.000 1 A ARG 64.226 1
ATOM 682 O O . ARG 88 88 ? A -6.238 -13.285 15.897 1.000 1 A ARG 64.522 1
ATOM 683 C CB . ARG 88 88 ? A -7.681 -12.787 12.960 1.000 1 A ARG 60.899 1
ATOM 684 C CG . ARG 88 88 ? A -7.965 -13.219 11.542 1.000 1 A ARG 56.823 1
ATOM 685 C CD . ARG 88 88 ? A -9.260 -12.662 11.064 1.000 1 A ARG 52.097 1
ATOM 686 N NE . ARG 88 88 ? A -9.575 -13.017 9.683 1.000 1 A ARG 50.345 1
ATOM 687 C CZ . ARG 88 88 ? A -10.698 -12.679 9.058 1.000 1 A ARG 50.344 1
ATOM 688 N NH1 . ARG 88 88 ? A -11.634 -12.007 9.688 1.000 1 A ARG 41.820 1
ATOM 689 N NH2 . ARG 88 88 ? A -10.887 -13.038 7.801 1.000 1 A ARG 40.106 1
ATOM 690 N N . ILE 89 89 ? A -5.600 -11.406 14.831 1.000 1 A ILE 67.466 1
ATOM 691 C CA . ILE 89 89 ? A -5.259 -10.646 16.038 1.000 1 A ILE 67.997 1
ATOM 692 C C . ILE 89 89 ? A -6.319 -9.585 16.229 1.000 1 A ILE 68.955 1
ATOM 693 O O . ILE 89 89 ? A -6.525 -8.738 15.360 1.000 1 A ILE 68.339 1
ATOM 694 C CB . ILE 89 89 ? A -3.852 -10.036 15.960 1.000 1 A ILE 66.511 1
ATOM 695 C CG1 . ILE 89 89 ? A -2.802 -11.154 15.870 1.000 1 A ILE 67.279 1
ATOM 696 C CG2 . ILE 89 89 ? A -3.575 -9.170 17.171 1.000 1 A ILE 65.075 1
ATOM 697 C CD1 . ILE 89 89 ? A -1.421 -10.640 15.572 1.000 1 A ILE 62.638 1
ATOM 698 N N . TRP 90 90 ? A -6.974 -9.638 17.357 1.000 1 A TRP 65.518 1
ATOM 699 C CA . TRP 90 90 ? A -7.951 -8.611 17.731 1.000 1 A TRP 66.706 1
ATOM 700 C C . TRP 90 90 ? A -7.204 -7.455 18.388 1.000 1 A TRP 67.598 1
ATOM 701 O O . TRP 90 90 ? A -6.625 -7.582 19.465 1.000 1 A TRP 65.557 1
ATOM 702 C CB . TRP 90 90 ? A -9.004 -9.196 18.672 1.000 1 A TRP 65.380 1
ATOM 703 C CG . TRP 90 90 ? A -10.037 -8.206 19.101 1.000 1 A TRP 63.274 1
ATOM 704 C CD1 . TRP 90 90 ? A -10.050 -7.478 20.260 1.000 1 A TRP 57.992 1
ATOM 705 C CD2 . TRP 90 90 ? A -11.185 -7.837 18.382 1.000 1 A TRP 60.515 1
ATOM 706 N NE1 . TRP 90 90 ? A -11.164 -6.706 20.284 1.000 1 A TRP 50.541 1
ATOM 707 C CE2 . TRP 90 90 ? A -11.878 -6.889 19.141 1.000 1 A TRP 58.052 1
ATOM 708 C CE3 . TRP 90 90 ? A -11.715 -8.220 17.151 1.000 1 A TRP 51.129 1
ATOM 709 C CZ2 . TRP 90 90 ? A -13.079 -6.317 18.707 1.000 1 A TRP 47.227 1
ATOM 710 C CZ3 . TRP 90 90 ? A -12.900 -7.629 16.725 1.000 1 A TRP 48.073 1
ATOM 711 C CH2 . TRP 90 90 ? A -13.564 -6.692 17.483 1.000 1 A TRP 47.238 1
ATOM 712 N N . LEU 91 91 ? A -7.189 -6.314 17.720 1.000 1 A LEU 73.956 1
ATOM 713 C CA . LEU 91 91 ? A -6.425 -5.155 18.190 1.000 1 A LEU 74.391 1
ATOM 714 C C . LEU 91 91 ? A -7.193 -4.281 19.188 1.000 1 A LEU 73.555 1
ATOM 715 O O . LEU 91 91 ? A -6.615 -3.364 19.745 1.000 1 A LEU 69.850 1
ATOM 716 C CB . LEU 91 91 ? A -5.972 -4.293 17.011 1.000 1 A LEU 73.289 1
ATOM 717 C CG . LEU 91 91 ? A -5.016 -4.979 16.029 1.000 1 A LEU 73.374 1
ATOM 718 C CD1 . LEU 91 91 ? A -3.730 -5.348 16.732 1.000 1 A LEU 73.034 1
ATOM 719 C CD2 . LEU 91 91 ? A -4.739 -4.085 14.837 1.000 1 A LEU 73.414 1
ATOM 720 N N . GLY 92 92 ? A -8.454 -4.587 19.409 1.000 1 A GLY 71.266 1
ATOM 721 C CA . GLY 92 92 ? A -9.196 -3.848 20.412 1.000 1 A GLY 71.240 1
ATOM 722 C C . GLY 92 92 ? A -10.376 -3.115 19.806 1.000 1 A GLY 72.689 1
ATOM 723 O O . GLY 92 92 ? A -10.671 -3.188 18.611 1.000 1 A GLY 70.571 1
ATOM 724 N N . THR 93 93 ? A -11.047 -2.391 20.662 1.000 1 A THR 70.772 1
ATOM 725 C CA . THR 93 93 ? A -12.222 -1.596 20.299 1.000 1 A THR 71.338 1
ATOM 726 C C . THR 93 93 ? A -11.963 -0.150 20.678 1.000 1 A THR 71.592 1
ATOM 727 O O . THR 93 93 ? A -11.516 0.137 21.787 1.000 1 A THR 69.546 1
ATOM 728 C CB . THR 93 93 ? A -13.502 -2.111 20.970 1.000 1 A THR 69.114 1
ATOM 729 O OG1 . THR 93 93 ? A -13.703 -3.481 20.624 1.000 1 A THR 63.036 1
ATOM 730 C CG2 . THR 93 93 ? A -14.691 -1.307 20.519 1.000 1 A THR 62.509 1
ATOM 731 N N . PHE 94 94 ? A -12.235 0.740 19.767 1.000 1 A PHE 71.415 1
ATOM 732 C CA . PHE 94 94 ? A -11.848 2.130 19.901 1.000 1 A PHE 70.954 1
ATOM 733 C C . PHE 94 94 ? A -13.039 3.023 19.607 1.000 1 A PHE 70.256 1
ATOM 734 O O . PHE 94 94 ? A -13.870 2.679 18.780 1.000 1 A PHE 68.597 1
ATOM 735 C CB . PHE 94 94 ? A -10.697 2.461 18.968 1.000 1 A PHE 69.504 1
ATOM 736 C CG . PHE 94 94 ? A -9.470 1.617 19.224 1.000 1 A PHE 69.883 1
ATOM 737 C CD1 . PHE 94 94 ? A -8.610 1.923 20.273 1.000 1 A PHE 70.250 1
ATOM 738 C CD2 . PHE 94 94 ? A -9.186 0.528 18.431 1.000 1 A PHE 69.836 1
ATOM 739 C CE1 . PHE 94 94 ? A -7.489 1.162 20.512 1.000 1 A PHE 69.234 1
ATOM 740 C CE2 . PHE 94 94 ? A -8.071 -0.249 18.665 1.000 1 A PHE 70.395 1
ATOM 741 C CZ . PHE 94 94 ? A -7.225 0.074 19.719 1.000 1 A PHE 68.447 1
ATOM 742 N N . PRO 95 95 ? A -13.158 4.163 20.288 1.000 1 A PRO 71.224 1
ATOM 743 C CA . PRO 95 95 ? A -14.301 5.068 20.022 1.000 1 A PRO 70.352 1
ATOM 744 C C . PRO 95 95 ? A -14.184 5.867 18.744 1.000 1 A PRO 71.288 1
ATOM 745 O O . PRO 95 95 ? A -15.190 6.346 18.252 1.000 1 A PRO 69.451 1
ATOM 746 C CB . PRO 95 95 ? A -14.309 5.963 21.247 1.000 1 A PRO 68.209 1
ATOM 747 C CG . PRO 95 95 ? A -12.884 5.996 21.700 1.000 1 A PRO 66.570 1
ATOM 748 C CD . PRO 95 95 ? A -12.359 4.615 21.444 1.000 1 A PRO 70.800 1
ATOM 749 N N . THR 96 96 ? A -12.970 6.008 18.219 1.000 1 A THR 72.314 1
ATOM 750 C CA . THR 96 96 ? A -12.752 6.782 17.003 1.000 1 A THR 72.372 1
ATOM 751 C C . THR 96 96 ? A -12.072 5.906 15.941 1.000 1 A THR 73.606 1
ATOM 752 O O . THR 96 96 ? A -11.313 5.001 16.294 1.000 1 A THR 73.204 1
ATOM 753 C CB . THR 96 96 ? A -11.900 8.022 17.274 1.000 1 A THR 69.615 1
ATOM 754 O OG1 . THR 96 96 ? A -10.656 7.613 17.824 1.000 1 A THR 66.936 1
ATOM 755 C CG2 . THR 96 96 ? A -12.583 8.949 18.257 1.000 1 A THR 64.790 1
ATOM 756 N N . PRO 97 97 ? A -12.320 6.141 14.672 1.000 1 A PRO 69.599 1
ATOM 757 C CA . PRO 97 97 ? A -11.640 5.362 13.636 1.000 1 A PRO 70.161 1
ATOM 758 C C . PRO 97 97 ? A -10.175 5.708 13.448 1.000 1 A PRO 70.998 1
ATOM 759 O O . PRO 97 97 ? A -9.420 4.898 12.910 1.000 1 A PRO 69.555 1
ATOM 760 C CB . PRO 97 97 ? A -12.434 5.678 12.368 1.000 1 A PRO 67.677 1
ATOM 761 C CG . PRO 97 97 ? A -13.009 7.026 12.618 1.000 1 A PRO 65.812 1
ATOM 762 C CD . PRO 97 97 ? A -13.344 7.046 14.070 1.000 1 A PRO 66.269 1
ATOM 763 N N . GLU 98 98 ? A -9.746 6.865 13.912 1.000 1 A GLU 70.012 1
ATOM 764 C CA . GLU 98 98 ? A -8.328 7.235 13.805 1.000 1 A GLU 69.963 1
ATOM 765 C C . GLU 98 98 ? A -7.477 6.421 14.789 1.000 1 A GLU 70.907 1
ATOM 766 O O . GLU 98 98 ? A -6.368 6.071 14.483 1.000 1 A GLU 70.057 1
ATOM 767 C CB . GLU 98 98 ? A -8.148 8.732 14.076 1.000 1 A GLU 66.831 1
ATOM 768 C CG . GLU 98 98 ? A -8.637 9.628 12.943 1.000 1 A GLU 61.600 1
ATOM 769 C CD . GLU 98 98 ? A -10.138 9.957 13.035 1.000 1 A GLU 54.716 1
ATOM 770 O OE1 . GLU 98 98 ? A -10.735 9.665 14.084 1.000 1 A GLU 50.093 1
ATOM 771 O OE2 . GLU 98 98 ? A -10.689 10.478 12.037 1.000 1 A GLU 47.889 1
ATOM 772 N N . MET 99 99 ? A -8.043 6.129 15.961 1.000 1 A MET 72.035 1
ATOM 773 C CA . MET 99 99 ? A -7.341 5.301 16.933 1.000 1 A MET 71.975 1
ATOM 774 C C . MET 99 99 ? A -7.256 3.868 16.469 1.000 1 A MET 72.778 1
ATOM 775 O O . MET 99 99 ? A -6.269 3.179 16.700 1.000 1 A MET 71.487 1
ATOM 776 C CB . MET 99 99 ? A -8.022 5.381 18.294 1.000 1 A MET 70.115 1
ATOM 777 C CG . MET 99 99 ? A -8.003 6.764 18.925 1.000 1 A MET 68.225 1
ATOM 778 S SD . MET 99 99 ? A -8.854 6.795 20.489 1.000 1 A MET 67.003 1
ATOM 779 C CE . MET 99 99 ? A -8.718 8.549 20.914 1.000 1 A MET 59.517 1
ATOM 780 N N . ALA 100 100 ? A -8.312 3.397 15.814 1.000 1 A ALA 71.757 1
ATOM 781 C CA . ALA 100 100 ? A -8.294 2.044 15.278 1.000 1 A ALA 72.963 1
ATOM 782 C C . ALA 100 100 ? A -7.382 1.924 14.058 1.000 1 A ALA 73.788 1
ATOM 783 O O . ALA 100 100 ? A -6.846 0.851 13.799 1.000 1 A ALA 71.957 1
ATOM 784 C CB . ALA 100 100 ? A -9.719 1.617 14.923 1.000 1 A ALA 71.500 1
ATOM 785 N N . ALA 101 101 ? A -7.215 3.023 13.332 1.000 1 A ALA 74.693 1
ATOM 786 C CA . ALA 101 101 ? A -6.300 3.016 12.203 1.000 1 A ALA 75.285 1
ATOM 787 C C . ALA 101 101 ? A -4.840 3.074 12.659 1.000 1 A ALA 75.204 1
ATOM 788 O O . ALA 101 101 ? A -3.969 2.490 12.030 1.000 1 A ALA 72.962 1
ATOM 789 C CB . ALA 101 101 ? A -6.610 4.172 11.259 1.000 1 A ALA 73.400 1
ATOM 790 N N . ARG 102 102 ? A -4.586 3.791 13.745 1.000 1 A ARG 72.640 1
ATOM 791 C CA . ARG 102 102 ? A -3.223 3.823 14.277 1.000 1 A ARG 72.600 1
ATOM 792 C C . ARG 102 102 ? A -2.872 2.504 14.952 1.000 1 A ARG 73.205 1
ATOM 793 O O . ARG 102 102 ? A -1.717 2.093 14.926 1.000 1 A ARG 72.184 1
ATOM 794 C CB . ARG 102 102 ? A -3.077 4.971 15.277 1.000 1 A ARG 69.695 1
ATOM 795 C CG . ARG 102 102 ? A -3.082 6.329 14.607 1.000 1 A ARG 66.194 1
ATOM 796 C CD . ARG 102 102 ? A -2.973 7.439 15.623 1.000 1 A ARG 62.600 1
ATOM 797 N NE . ARG 102 102 ? A -2.957 8.762 15.010 1.000 1 A ARG 58.038 1
ATOM 798 C CZ . ARG 102 102 ? A -4.058 9.490 14.840 1.000 1 A ARG 56.705 1
ATOM 799 N NH1 . ARG 102 102 ? A -5.245 9.043 15.261 1.000 1 A ARG 48.529 1
ATOM 800 N NH2 . ARG 102 102 ? A -3.962 10.659 14.242 1.000 1 A ARG 48.065 1
ATOM 801 N N . ALA 103 103 ? A -3.849 1.843 15.520 1.000 1 A ALA 73.728 1
ATOM 802 C CA . ALA 103 103 ? A -3.634 0.499 16.065 1.000 1 A ALA 74.379 1
ATOM 803 C C . ALA 103 103 ? A -3.400 -0.502 14.964 1.000 1 A ALA 74.604 1
ATOM 804 O O . ALA 103 103 ? A -2.676 -1.483 15.148 1.000 1 A ALA 72.124 1
ATOM 805 C CB . ALA 103 103 ? A -4.821 0.080 16.934 1.000 1 A ALA 73.011 1
ATOM 806 N N . HIS 104 104 ? A -3.988 -0.290 13.801 1.000 1 A HIS 72.032 1
ATOM 807 C CA . HIS 104 104 ? A -3.739 -1.137 12.661 1.000 1 A HIS 71.305 1
ATOM 808 C C . HIS 104 104 ? A -2.351 -0.882 12.091 1.000 1 A HIS 71.682 1
ATOM 809 O O . HIS 104 104 ? A -1.734 -1.790 11.548 1.000 1 A HIS 70.651 1
ATOM 810 C CB . HIS 104 104 ? A -4.798 -0.944 11.579 1.000 1 A HIS 69.977 1
ATOM 811 C CG . HIS 104 104 ? A -4.631 -1.803 10.377 1.000 1 A HIS 65.443 1
ATOM 812 N ND1 . HIS 104 104 ? A -4.872 -3.175 10.430 1.000 1 A HIS 61.146 1
ATOM 813 C CD2 . HIS 104 104 ? A -4.232 -1.515 9.119 1.000 1 A HIS 60.876 1
ATOM 814 C CE1 . HIS 104 104 ? A -4.615 -3.685 9.218 1.000 1 A HIS 61.307 1
ATOM 815 N NE2 . HIS 104 104 ? A -4.252 -2.707 8.415 1.000 1 A HIS 59.662 1
ATOM 816 N N . ASP 105 105 ? A -1.878 0.353 12.188 1.000 1 A ASP 71.250 1
ATOM 817 C CA . ASP 105 105 ? A -0.539 0.667 11.691 1.000 1 A ASP 70.211 1
ATOM 818 C C . ASP 105 105 ? A 0.558 0.076 12.567 1.000 1 A ASP 70.139 1
ATOM 819 O O . ASP 105 105 ? A 1.630 -0.254 12.067 1.000 1 A ASP 68.897 1
ATOM 820 C CB . ASP 105 105 ? A -0.379 2.184 11.583 1.000 1 A ASP 67.658 1
ATOM 821 C CG . ASP 105 105 ? A -1.209 2.782 10.470 1.000 1 A ASP 65.271 1
ATOM 822 O OD1 . ASP 105 105 ? A -1.408 2.097 9.458 1.000 1 A ASP 60.670 1
ATOM 823 O OD2 . ASP 105 105 ? A -1.640 3.950 10.612 1.000 1 A ASP 62.155 1
ATOM 824 N N . VAL 106 106 ? A 0.289 -0.036 13.852 1.000 1 A VAL 73.277 1
ATOM 825 C CA . VAL 106 106 ? A 1.257 -0.676 14.743 1.000 1 A VAL 73.355 1
ATOM 826 C C . VAL 106 106 ? A 1.331 -2.159 14.460 1.000 1 A VAL 73.660 1
ATOM 827 O O . VAL 106 106 ? A 2.427 -2.749 14.395 1.000 1 A VAL 72.201 1
ATOM 828 C CB . VAL 106 106 ? A 0.901 -0.387 16.222 1.000 1 A VAL 71.826 1
ATOM 829 C CG1 . VAL 106 106 ? A 1.065 1.091 16.494 1.000 1 A VAL 71.098 1
ATOM 830 C CG2 . VAL 106 106 ? A 1.762 -1.193 17.158 1.000 1 A VAL 71.210 1
ATOM 831 N N . ALA 107 107 ? A 0.195 -2.791 14.251 1.000 1 A ALA 73.052 1
ATOM 832 C CA . ALA 107 107 ? A 0.172 -4.209 13.934 1.000 1 A ALA 73.165 1
ATOM 833 C C . ALA 107 107 ? A 0.676 -4.472 12.528 1.000 1 A ALA 73.274 1
ATOM 834 O O . ALA 107 107 ? A 1.175 -5.567 12.244 1.000 1 A ALA 71.232 1
ATOM 835 C CB . ALA 107 107 ? A -1.243 -4.746 14.089 1.000 1 A ALA 72.577 1
ATOM 836 N N . ALA 108 108 ? A 0.562 -3.508 11.638 1.000 1 A ALA 73.142 1
ATOM 837 C CA . ALA 108 108 ? A 1.088 -3.658 10.290 1.000 1 A ALA 72.623 1
ATOM 838 C C . ALA 108 108 ? A 2.594 -3.508 10.248 1.000 1 A ALA 72.151 1
ATOM 839 O O . ALA 108 108 ? A 3.261 -4.187 9.457 1.000 1 A ALA 70.215 1
ATOM 840 C CB . ALA 108 108 ? A 0.434 -2.656 9.343 1.000 1 A ALA 71.232 1
ATOM 841 N N . LEU 109 109 ? A 3.143 -2.656 11.104 1.000 1 A LEU 71.003 1
ATOM 842 C CA . LEU 109 109 ? A 4.596 -2.493 11.153 1.000 1 A LEU 70.596 1
ATOM 843 C C . LEU 109 109 ? A 5.283 -3.622 11.912 1.000 1 A LEU 70.944 1
ATOM 844 O O . LEU 109 109 ? A 6.428 -3.941 11.630 1.000 1 A LEU 70.146 1
ATOM 845 C CB . LEU 109 109 ? A 4.952 -1.155 11.805 1.000 1 A LEU 67.945 1
ATOM 846 C CG . LEU 109 109 ? A 4.675 0.122 11.012 1.000 1 A LEU 64.083 1
ATOM 847 C CD1 . LEU 109 109 ? A 5.534 0.141 9.749 1.000 1 A LEU 64.015 1
ATOM 848 C CD2 . LEU 109 109 ? A 4.951 1.330 11.866 1.000 1 A LEU 63.024 1
ATOM 849 N N . SER 110 110 ? A 4.585 -4.209 12.863 1.000 1 A SER 73.277 1
ATOM 850 C CA . SER 110 110 ? A 5.196 -5.258 13.682 1.000 1 A SER 72.811 1
ATOM 851 C C . SER 110 110 ? A 5.078 -6.623 13.041 1.000 1 A SER 72.378 1
ATOM 852 O O . SER 110 110 ? A 5.851 -7.524 13.371 1.000 1 A SER 69.848 1
ATOM 853 C CB . SER 110 110 ? A 4.605 -5.274 15.075 1.000 1 A SER 71.566 1
ATOM 854 O OG . SER 110 110 ? A 3.242 -5.648 15.039 1.000 1 A SER 63.431 1
ATOM 855 N N . ILE 111 111 ? A 4.113 -6.814 12.145 1.000 1 A ILE 70.557 1
ATOM 856 C CA . ILE 111 111 ? A 3.893 -8.120 11.525 1.000 1 A ILE 70.012 1
ATOM 857 C C . ILE 111 111 ? A 4.330 -8.105 10.090 1.000 1 A ILE 69.418 1
ATOM 858 O O . ILE 111 111 ? A 5.117 -8.963 9.670 1.000 1 A ILE 67.541 1
ATOM 859 C CB . ILE 111 111 ? A 2.404 -8.528 11.640 1.000 1 A ILE 68.869 1
ATOM 860 C CG1 . ILE 111 111 ? A 2.041 -8.704 13.132 1.000 1 A ILE 68.672 1
ATOM 861 C CG2 . ILE 111 111 ? A 2.146 -9.834 10.904 1.000 1 A ILE 65.963 1
ATOM 862 C CD1 . ILE 111 111 ? A 0.564 -8.859 13.364 1.000 1 A ILE 63.693 1
ATOM 863 N N . LYS 112 112 ? A 3.869 -7.144 9.300 1.000 1 A LYS 67.753 1
ATOM 864 C CA . LYS 112 112 ? A 4.180 -7.140 7.875 1.000 1 A LYS 67.537 1
ATOM 865 C C . LYS 112 112 ? A 5.567 -6.588 7.575 1.000 1 A LYS 66.339 1
ATOM 866 O O . LYS 112 112 ? A 6.196 -6.996 6.597 1.000 1 A LYS 63.003 1
ATOM 867 C CB . LYS 112 112 ? A 3.112 -6.354 7.108 1.000 1 A LYS 65.132 1
ATOM 868 C CG . LYS 112 112 ? A 1.745 -6.976 7.145 1.000 1 A LYS 61.405 1
ATOM 869 C CD . LYS 112 112 ? A 0.760 -6.160 6.335 1.000 1 A LYS 57.998 1
ATOM 870 C CE . LYS 112 112 ? A -0.629 -6.779 6.376 1.000 1 A LYS 55.167 1
ATOM 871 N NZ . LYS 112 112 ? A -1.609 -5.979 5.598 1.000 1 A LYS 47.961 1
ATOM 872 N N . GLY 113 113 ? A 6.048 -5.669 8.395 1.000 1 A GLY 70.150 1
ATOM 873 C CA . GLY 113 113 ? A 7.372 -5.128 8.195 1.000 1 A GLY 69.810 1
ATOM 874 C C . GLY 113 113 ? A 7.381 -3.995 7.190 1.000 1 A GLY 71.191 1
ATOM 875 O O . GLY 113 113 ? A 6.529 -3.100 7.217 1.000 1 A GLY 67.269 1
ATOM 876 N N . GLY 114 114 ? A 8.356 -4.015 6.294 1.000 1 A GLY 65.248 1
ATOM 877 C CA . GLY 114 114 ? A 8.495 -2.930 5.318 1.000 1 A GLY 64.617 1
ATOM 878 C C . GLY 114 114 ? A 7.523 -3.007 4.173 1.000 1 A GLY 66.580 1
ATOM 879 O O . GLY 114 114 ? A 7.354 -2.010 3.452 1.000 1 A GLY 65.058 1
ATOM 880 N N . SER 115 115 ? A 6.866 -4.138 3.989 1.000 1 A SER 65.739 1
ATOM 881 C CA . SER 115 115 ? A 5.902 -4.301 2.921 1.000 1 A SER 67.189 1
ATOM 882 C C . SER 115 115 ? A 4.482 -3.998 3.395 1.000 1 A SER 68.175 1
ATOM 883 O O . SER 115 115 ? A 3.532 -4.255 2.656 1.000 1 A SER 66.909 1
ATOM 884 C CB . SER 115 115 ? A 5.981 -5.715 2.368 1.000 1 A SER 64.393 1
ATOM 885 O OG . SER 115 115 ? A 5.569 -6.660 3.331 1.000 1 A SER 58.798 1
ATOM 886 N N . ALA 116 116 ? A 4.329 -3.468 4.579 1.000 1 A ALA 67.721 1
ATOM 887 C CA . ALA 116 116 ? A 3.012 -3.184 5.113 1.000 1 A ALA 68.587 1
ATOM 888 C C . ALA 116 116 ? A 2.487 -1.886 4.533 1.000 1 A ALA 69.346 1
ATOM 889 O O . ALA 116 116 ? A 3.214 -0.933 4.276 1.000 1 A ALA 67.495 1
ATOM 890 C CB . ALA 116 116 ? A 3.033 -3.105 6.643 1.000 1 A ALA 66.839 1
ATOM 891 N N . VAL 117 117 ? A 1.177 -1.835 4.344 1.000 1 A VAL 67.834 1
ATOM 892 C CA . VAL 117 117 ? A 0.496 -0.644 3.841 1.000 1 A VAL 68.240 1
ATOM 893 C C . VAL 117 117 ? A -0.107 0.073 5.034 1.000 1 A VAL 69.021 1
ATOM 894 O O . VAL 117 117 ? A -0.922 -0.504 5.759 1.000 1 A VAL 67.193 1
ATOM 895 C CB . VAL 117 117 ? A -0.573 -1.015 2.805 1.000 1 A VAL 65.008 1
ATOM 896 C CG1 . VAL 117 117 ? A 0.052 -1.749 1.620 1.000 1 A VAL 63.158 1
ATOM 897 C CG2 . VAL 117 117 ? A -1.303 0.232 2.321 1.000 1 A VAL 62.278 1
ATOM 898 N N . LEU 118 118 ? A 0.275 1.313 5.214 1.000 1 A LEU 67.781 1
ATOM 899 C CA . LEU 118 118 ? A -0.104 2.094 6.386 1.000 1 A LEU 68.771 1
ATOM 900 C C . LEU 118 118 ? A -1.107 3.173 6.020 1.000 1 A LEU 68.891 1
ATOM 901 O O . LEU 118 118 ? A -1.101 3.692 4.908 1.000 1 A LEU 66.495 1
ATOM 902 C CB . LEU 118 118 ? A 1.106 2.712 7.068 1.000 1 A LEU 66.287 1
ATOM 903 C CG . LEU 118 118 ? A 2.173 1.752 7.643 1.000 1 A LEU 64.244 1
ATOM 904 C CD1 . LEU 118 118 ? A 1.568 0.895 8.732 1.000 1 A LEU 66.328 1
ATOM 905 C CD2 . LEU 118 118 ? A 3.363 2.540 8.163 1.000 1 A LEU 66.057 1
ATOM 906 N N . ASN 119 119 ? A -1.946 3.508 6.980 1.000 1 A ASN 67.614 1
ATOM 907 C CA . ASN 119 119 ? A -2.885 4.601 6.799 1.000 1 A ASN 66.621 1
ATOM 908 C C . ASN 119 119 ? A -2.232 5.948 7.078 1.000 1 A ASN 66.325 1
ATOM 909 O O . ASN 119 119 ? A -2.559 6.936 6.446 1.000 1 A ASN 65.501 1
ATOM 910 C CB . ASN 119 119 ? A -4.110 4.407 7.692 1.000 1 A ASN 64.954 1
ATOM 911 C CG . ASN 119 119 ? A -4.955 3.216 7.291 1.000 1 A ASN 62.207 1
ATOM 912 O OD1 . ASN 119 119 ? A -5.227 3.010 6.104 1.000 1 A ASN 59.289 1
ATOM 913 N ND2 . ASN 119 119 ? A -5.394 2.441 8.252 1.000 1 A ASN 58.792 1
ATOM 914 N N . PHE 120 120 ? A -1.311 5.975 8.020 1.000 1 A PHE 68.259 1
ATOM 915 C CA . PHE 120 120 ? A -0.587 7.191 8.381 1.000 1 A PHE 68.294 1
ATOM 916 C C . PHE 120 120 ? A 0.884 6.957 8.123 1.000 1 A PHE 67.536 1
ATOM 917 O O . PHE 120 120 ? A 1.625 6.582 9.024 1.000 1 A PHE 66.088 1
ATOM 918 C CB . PHE 120 120 ? A -0.833 7.566 9.844 1.000 1 A PHE 66.104 1
ATOM 919 C CG . PHE 120 120 ? A -2.262 7.944 10.161 1.000 1 A PHE 64.513 1
ATOM 920 C CD1 . PHE 120 120 ? A -2.745 9.212 9.912 1.000 1 A PHE 64.096 1
ATOM 921 C CD2 . PHE 120 120 ? A -3.103 6.979 10.699 1.000 1 A PHE 63.958 1
ATOM 922 C CE1 . PHE 120 120 ? A -4.052 9.554 10.199 1.000 1 A PHE 63.449 1
ATOM 923 C CE2 . PHE 120 120 ? A -4.431 7.327 10.966 1.000 1 A PHE 64.178 1
ATOM 924 C CZ . PHE 120 120 ? A -4.883 8.603 10.729 1.000 1 A PHE 60.448 1
ATOM 925 N N . PRO 121 121 ? A 1.361 7.170 6.889 1.000 1 A PRO 64.438 1
ATOM 926 C CA . PRO 121 121 ? A 2.781 6.935 6.595 1.000 1 A PRO 64.110 1
ATOM 927 C C . PRO 121 121 ? A 3.699 8.009 7.184 1.000 1 A PRO 64.342 1
ATOM 928 O O . PRO 121 121 ? A 4.890 7.762 7.361 1.000 1 A PRO 62.072 1
ATOM 929 C CB . PRO 121 121 ? A 2.827 6.933 5.062 1.000 1 A PRO 61.153 1
ATOM 930 C CG . PRO 121 121 ? A 1.677 7.827 4.678 1.000 1 A PRO 59.833 1
ATOM 931 C CD . PRO 121 121 ? A 0.610 7.614 5.697 1.000 1 A PRO 60.686 1
ATOM 932 N N . HIS 122 122 ? A 3.149 9.178 7.488 1.000 1 A HIS 63.535 1
ATOM 933 C CA . HIS 122 122 ? A 3.953 10.222 8.115 1.000 1 A HIS 62.355 1
ATOM 934 C C . HIS 122 122 ? A 4.114 10.009 9.611 1.000 1 A HIS 62.634 1
ATOM 935 O O . HIS 122 122 ? A 4.887 10.748 10.242 1.000 1 A HIS 61.982 1
ATOM 936 C CB . HIS 122 122 ? A 3.307 11.598 7.867 1.000 1 A HIS 58.724 1
ATOM 937 C CG . HIS 122 122 ? A 1.934 11.726 8.448 1.000 1 A HIS 54.820 1
ATOM 938 N ND1 . HIS 122 122 ? A 0.818 11.201 7.864 1.000 1 A HIS 49.164 1
ATOM 939 C CD2 . HIS 122 122 ? A 1.525 12.369 9.557 1.000 1 A HIS 50.092 1
ATOM 940 C CE1 . HIS 122 122 ? A -0.238 11.498 8.610 1.000 1 A HIS 47.356 1
ATOM 941 N NE2 . HIS 122 122 ? A 0.168 12.199 9.649 1.000 1 A HIS 42.687 1
ATOM 942 N N . LEU 123 123 ? A 3.445 9.035 10.175 1.000 1 A LEU 63.950 1
ATOM 943 C CA . LEU 123 123 ? A 3.513 8.741 11.602 1.000 1 A LEU 64.248 1
ATOM 944 C C . LEU 123 123 ? A 4.157 7.390 11.850 1.000 1 A LEU 64.561 1
ATOM 945 O O . LEU 123 123 ? A 3.980 6.838 12.933 1.000 1 A LEU 63.237 1
ATOM 946 C CB . LEU 123 123 ? A 2.119 8.781 12.235 1.000 1 A LEU 61.212 1
ATOM 947 C CG . LEU 123 123 ? A 1.405 10.138 12.200 1.000 1 A LEU 57.896 1
ATOM 948 C CD1 . LEU 123 123 ? A 2.214 11.181 12.946 1.000 1 A LEU 56.236 1
ATOM 949 C CD2 . LEU 123 123 ? A 0.025 10.033 12.783 1.000 1 A LEU 55.690 1
ATOM 950 N N . ALA 124 124 ? A 4.892 6.858 10.881 1.000 1 A ALA 62.872 1
ATOM 951 C CA . ALA 124 124 ? A 5.495 5.547 11.047 1.000 1 A ALA 63.361 1
ATOM 952 C C . ALA 124 124 ? A 6.695 5.581 11.988 1.000 1 A ALA 64.698 1
ATOM 953 O O . ALA 124 124 ? A 7.004 4.584 12.616 1.000 1 A ALA 61.983 1
ATOM 954 C CB . ALA 124 124 ? A 5.905 4.984 9.695 1.000 1 A ALA 59.896 1
ATOM 955 N N . GLY 125 125 ? A 7.348 6.729 12.086 1.000 1 A GLY 60.652 1
ATOM 956 C CA . GLY 125 125 ? A 8.488 6.843 12.996 1.000 1 A GLY 60.548 1
ATOM 957 C C . GLY 125 125 ? A 8.104 7.083 14.439 1.000 1 A GLY 63.059 1
ATOM 958 O O . GLY 125 125 ? A 8.959 6.980 15.334 1.000 1 A GLY 61.302 1
ATOM 959 N N . SER 126 126 ? A 6.863 7.427 14.674 1.000 1 A SER 63.883 1
ATOM 960 C CA . SER 126 126 ? A 6.381 7.734 16.018 1.000 1 A SER 64.576 1
ATOM 961 C C . SER 126 126 ? A 5.471 6.644 16.567 1.000 1 A SER 66.435 1
ATOM 962 O O . SER 126 126 ? A 4.942 6.778 17.650 1.000 1 A SER 65.233 1
ATOM 963 C CB . SER 126 126 ? A 5.623 9.064 16.019 1.000 1 A SER 61.038 1
ATOM 964 O OG . SER 126 126 ? A 4.467 8.988 15.234 1.000 1 A SER 55.179 1
ATOM 965 N N . LEU 127 127 ? A 5.255 5.574 15.794 1.000 1 A LEU 67.939 1
ATOM 966 C CA . LEU 127 127 ? A 4.405 4.477 16.230 1.000 1 A LEU 69.536 1
ATOM 967 C C . LEU 127 127 ? A 5.208 3.551 17.152 1.000 1 A LEU 70.233 1
ATOM 968 O O . LEU 127 127 ? A 6.282 3.093 16.759 1.000 1 A LEU 69.536 1
ATOM 969 C CB . LEU 127 127 ? A 3.849 3.703 15.055 1.000 1 A LEU 67.245 1
ATOM 970 C CG . LEU 127 127 ? A 2.837 4.467 14.184 1.000 1 A LEU 64.807 1
ATOM 971 C CD1 . LEU 127 127 ? A 1.623 4.848 15.011 1.000 1 A LEU 63.855 1
ATOM 972 C CD2 . LEU 127 127 ? A 2.449 3.627 13.004 1.000 1 A LEU 64.698 1
ATOM 973 N N . PRO 128 128 ? A 4.715 3.246 18.334 1.000 1 A PRO 68.306 1
ATOM 974 C CA . PRO 128 128 ? A 5.451 2.333 19.213 1.000 1 A PRO 70.311 1
ATOM 975 C C . PRO 128 128 ? A 5.379 0.901 18.751 1.000 1 A PRO 71.200 1
ATOM 976 O O . PRO 128 128 ? A 4.321 0.358 18.434 1.000 1 A PRO 69.485 1
ATOM 977 C CB . PRO 128 128 ? A 4.748 2.537 20.580 1.000 1 A PRO 67.667 1
ATOM 978 C CG . PRO 128 128 ? A 3.384 2.965 20.225 1.000 1 A PRO 65.023 1
ATOM 979 C CD . PRO 128 128 ? A 3.488 3.766 18.987 1.000 1 A PRO 65.991 1
ATOM 980 N N . ARG 129 129 ? A 6.542 0.296 18.739 1.000 1 A ARG 72.522 1
ATOM 981 C CA . ARG 129 129 ? A 6.702 -1.096 18.329 1.000 1 A ARG 72.211 1
ATOM 982 C C . ARG 129 129 ? A 6.594 -2.008 19.544 1.000 1 A ARG 72.558 1
ATOM 983 O O . ARG 129 129 ? A 7.057 -1.649 20.625 1.000 1 A ARG 71.032 1
ATOM 984 C CB . ARG 129 129 ? A 8.033 -1.313 17.613 1.000 1 A ARG 69.424 1
ATOM 985 C CG . ARG 129 129 ? A 7.988 -1.069 16.126 1.000 1 A ARG 63.202 1
ATOM 986 C CD . ARG 129 129 ? A 7.984 0.455 15.815 1.000 1 A ARG 57.424 1
ATOM 987 N NE . ARG 129 129 ? A 7.886 0.709 14.394 1.000 1 A ARG 53.140 1
ATOM 988 C CZ . ARG 129 129 ? A 8.953 0.881 13.618 1.000 1 A ARG 50.502 1
ATOM 989 N NH1 . ARG 129 129 ? A 10.154 0.800 14.125 1.000 1 A ARG 42.876 1
ATOM 990 N NH2 . ARG 129 129 ? A 8.770 1.129 12.322 1.000 1 A ARG 40.249 1
ATOM 991 N N . PRO 130 130 ? A 5.992 -3.163 19.435 1.000 1 A PRO 71.284 1
ATOM 992 C CA . PRO 130 130 ? A 5.873 -4.078 20.569 1.000 1 A PRO 71.663 1
ATOM 993 C C . PRO 130 130 ? A 7.192 -4.790 20.860 1.000 1 A PRO 71.585 1
ATOM 994 O O . PRO 130 130 ? A 8.146 -4.739 20.069 1.000 1 A PRO 68.340 1
ATOM 995 C CB . PRO 130 130 ? A 4.786 -5.056 20.161 1.000 1 A PRO 70.089 1
ATOM 996 C CG . PRO 130 130 ? A 4.886 -5.077 18.683 1.000 1 A PRO 69.226 1
ATOM 997 C CD . PRO 130 130 ? A 5.238 -3.681 18.277 1.000 1 A PRO 71.195 1
ATOM 998 N N . ALA 131 131 ? A 7.228 -5.423 21.998 1.000 1 A ALA 72.948 1
ATOM 999 C CA . ALA 131 131 ? A 8.460 -6.121 22.424 1.000 1 A ALA 72.050 1
ATOM 1000 C C . ALA 131 131 ? A 8.674 -7.413 21.630 1.000 1 A ALA 72.498 1
ATOM 1001 O O . ALA 131 131 ? A 9.806 -7.831 21.452 1.000 1 A ALA 69.447 1
ATOM 1002 C CB . ALA 131 131 ? A 8.398 -6.419 23.908 1.000 1 A ALA 70.500 1
ATOM 1003 N N . SER 132 132 ? A 7.615 -8.018 21.186 1.000 1 A SER 75.727 1
ATOM 1004 C CA . SER 132 132 ? A 7.685 -9.255 20.403 1.000 1 A SER 75.473 1
ATOM 1005 C C . SER 132 132 ? A 6.531 -9.261 19.411 1.000 1 A SER 75.816 1
ATOM 1006 O O . SER 132 132 ? A 5.703 -8.384 19.365 1.000 1 A SER 73.252 1
ATOM 1007 C CB . SER 132 132 ? A 7.644 -10.491 21.310 1.000 1 A SER 73.600 1
ATOM 1008 O OG . SER 132 132 ? A 6.382 -10.609 21.940 1.000 1 A SER 63.209 1
ATOM 1009 N N . LEU 133 133 ? A 6.499 -10.326 18.603 1.000 1 A LEU 70.332 1
ATOM 1010 C CA . LEU 133 133 ? A 5.475 -10.475 17.574 1.000 1 A LEU 71.056 1
ATOM 1011 C C . LEU 133 133 ? A 4.285 -11.268 18.076 1.000 1 A LEU 71.330 1
ATOM 1012 O O . LEU 133 133 ? A 3.476 -11.745 17.284 1.000 1 A LEU 68.977 1
ATOM 1013 C CB . LEU 133 133 ? A 6.060 -11.150 16.341 1.000 1 A LEU 69.046 1
ATOM 1014 C CG . LEU 133 133 ? A 7.150 -10.361 15.621 1.000 1 A LEU 67.421 1
ATOM 1015 C CD1 . LEU 133 133 ? A 6.614 -9.043 15.126 1.000 1 A LEU 66.226 1
ATOM 1016 C CD2 . LEU 133 133 ? A 7.730 -11.161 14.489 1.000 1 A LEU 67.070 1
ATOM 1017 N N . LEU 134 134 ? A 4.147 -11.410 19.389 1.000 1 A LEU 71.116 1
ATOM 1018 C CA . LEU 134 134 ? A 2.992 -12.088 19.966 1.000 1 A LEU 73.148 1
ATOM 1019 C C . LEU 134 134 ? A 1.766 -11.203 19.864 1.000 1 A LEU 74.684 1
ATOM 1020 O O . LEU 134 134 ? A 1.870 -9.970 19.871 1.000 1 A LEU 73.276 1
ATOM 1021 C CB . LEU 134 134 ? A 3.276 -12.456 21.423 1.000 1 A LEU 71.530 1
ATOM 1022 C CG . LEU 134 134 ? A 4.362 -13.506 21.668 1.000 1 A LEU 66.255 1
ATOM 1023 C CD1 . LEU 134 134 ? A 3.952 -14.833 21.048 1.000 1 A LEU 64.396 1
ATOM 1024 C CD2 . LEU 134 134 ? A 4.653 -13.671 23.148 1.000 1 A LEU 64.573 1
ATOM 1025 N N . PRO 135 135 ? A 0.582 -11.771 19.784 1.000 1 A PRO 67.314 1
ATOM 1026 C CA . PRO 135 135 ? A -0.648 -10.978 19.753 1.000 1 A PRO 69.002 1
ATOM 1027 C C . PRO 135 135 ? A -0.913 -10.190 21.028 1.000 1 A PRO 70.840 1
ATOM 1028 O O . PRO 135 135 ? A -1.604 -9.160 20.979 1.000 1 A PRO 68.359 1
ATOM 1029 C CB . PRO 135 135 ? A -1.744 -11.999 19.528 1.000 1 A PRO 66.617 1
ATOM 1030 C CG . PRO 135 135 ? A -1.060 -13.123 18.843 1.000 1 A PRO 65.456 1
ATOM 1031 C CD . PRO 135 135 ? A 0.314 -13.180 19.449 1.000 1 A PRO 67.984 1
ATOM 1032 N N . ARG 136 136 ? A -0.381 -10.640 22.181 1.000 1 A ARG 69.052 1
ATOM 1033 C CA . ARG 136 136 ? A -0.546 -9.878 23.410 1.000 1 A ARG 70.602 1
ATOM 1034 C C . ARG 136 136 ? A 0.305 -8.612 23.428 1.000 1 A ARG 72.341 1
ATOM 1035 O O . ARG 136 136 ? A 0.004 -7.668 24.145 1.000 1 A ARG 71.914 1
ATOM 1036 C CB . ARG 136 136 ? A -0.279 -10.758 24.630 1.000 1 A ARG 68.856 1
ATOM 1037 C CG . ARG 136 136 ? A 1.098 -11.419 24.703 1.000 1 A ARG 62.093 1
ATOM 1038 C CD . ARG 136 136 ? A 2.084 -10.652 25.523 1.000 1 A ARG 56.303 1
ATOM 1039 N NE . ARG 136 136 ? A 3.358 -11.397 25.649 1.000 1 A ARG 51.787 1
ATOM 1040 C CZ . ARG 136 136 ? A 4.409 -10.906 26.295 1.000 1 A ARG 50.262 1
ATOM 1041 N NH1 . ARG 136 136 ? A 4.361 -9.694 26.814 1.000 1 A ARG 42.560 1
ATOM 1042 N NH2 . ARG 136 136 ? A 5.517 -11.591 26.380 1.000 1 A ARG 39.090 1
ATOM 1043 N N . ASP 137 137 ? A 1.387 -8.593 22.672 1.000 1 A ASP 73.783 1
ATOM 1044 C CA . ASP 137 137 ? A 2.208 -7.403 22.556 1.000 1 A ASP 73.745 1
ATOM 1045 C C . ASP 137 137 ? A 1.742 -6.489 21.450 1.000 1 A ASP 75.357 1
ATOM 1046 O O . ASP 137 137 ? A 1.941 -5.292 21.516 1.000 1 A ASP 75.146 1
ATOM 1047 C CB . ASP 137 137 ? A 3.682 -7.786 22.334 1.000 1 A ASP 73.103 1
ATOM 1048 C CG . ASP 137 137 ? A 4.307 -8.474 23.514 1.000 1 A ASP 69.369 1
ATOM 1049 O OD1 . ASP 137 137 ? A 3.930 -8.165 24.658 1.000 1 A ASP 66.153 1
ATOM 1050 O OD2 . ASP 137 137 ? A 5.199 -9.325 23.307 1.000 1 A ASP 67.989 1
ATOM 1051 N N . VAL 138 138 ? A 1.097 -7.053 20.432 1.000 1 A VAL 74.845 1
ATOM 1052 C CA . VAL 138 138 ? A 0.513 -6.233 19.368 1.000 1 A VAL 76.110 1
ATOM 1053 C C . VAL 138 138 ? A -0.691 -5.480 19.902 1.000 1 A VAL 76.411 1
ATOM 1054 O O . VAL 138 138 ? A -0.874 -4.295 19.609 1.000 1 A VAL 74.842 1
ATOM 1055 C CB . VAL 138 138 ? A 0.151 -7.132 18.170 1.000 1 A VAL 74.343 1
ATOM 1056 C CG1 . VAL 138 138 ? A 1.404 -7.692 17.550 1.000 1 A VAL 73.366 1
ATOM 1057 C CG2 . VAL 138 138 ? A -0.603 -6.340 17.112 1.000 1 A VAL 74.073 1
ATOM 1058 N N . GLN 139 139 ? A -1.484 -6.146 20.736 1.000 1 A GLN 73.805 1
ATOM 1059 C CA . GLN 139 139 ? A -2.621 -5.475 21.371 1.000 1 A GLN 73.787 1
ATOM 1060 C C . GLN 139 139 ? A -2.163 -4.448 22.386 1.000 1 A GLN 74.484 1
ATOM 1061 O O . GLN 139 139 ? A -2.803 -3.406 22.539 1.000 1 A GLN 74.158 1
ATOM 1062 C CB . GLN 139 139 ? A -3.534 -6.494 22.043 1.000 1 A GLN 71.768 1
ATOM 1063 C CG . GLN 139 139 ? A -4.250 -7.420 21.071 1.000 1 A GLN 67.320 1
ATOM 1064 C CD . GLN 139 139 ? A -5.079 -8.453 21.794 1.000 1 A GLN 63.854 1
ATOM 1065 O OE1 . GLN 139 139 ? A -5.133 -8.500 23.005 1.000 1 A GLN 62.357 1
ATOM 1066 N NE2 . GLN 139 139 ? A -5.751 -9.316 21.004 1.000 1 A GLN 58.433 1
ATOM 1067 N N . ALA 140 140 ? A -1.053 -4.677 23.043 1.000 1 A ALA 77.814 1
ATOM 1068 C CA . ALA 140 140 ? A -0.525 -3.707 23.984 1.000 1 A ALA 77.536 1
ATOM 1069 C C . ALA 140 140 ? A 0.071 -2.516 23.259 1.000 1 A ALA 78.168 1
ATOM 1070 O O . ALA 140 140 ? A -0.073 -1.371 23.725 1.000 1 A ALA 76.416 1
ATOM 1071 C CB . ALA 140 140 ? A 0.532 -4.349 24.881 1.000 1 A ALA 76.593 1
ATOM 1072 N N . ALA 141 141 ? A 0.719 -2.740 22.135 1.000 1 A ALA 76.390 1
ATOM 1073 C CA . ALA 141 141 ? A 1.289 -1.641 21.350 1.000 1 A ALA 77.003 1
ATOM 1074 C C . ALA 141 141 ? A 0.186 -0.877 20.625 1.000 1 A ALA 77.328 1
ATOM 1075 O O . ALA 141 141 ? A 0.297 0.326 20.453 1.000 1 A ALA 75.568 1
ATOM 1076 C CB . ALA 141 141 ? A 2.320 -2.179 20.363 1.000 1 A ALA 76.411 1
ATOM 1077 N N . ALA 142 142 ? A -0.846 -1.561 20.216 1.000 1 A ALA 76.463 1
ATOM 1078 C CA . ALA 142 142 ? A -1.970 -0.893 19.564 1.000 1 A ALA 76.697 1
ATOM 1079 C C . ALA 142 142 ? A -2.796 -0.095 20.560 1.000 1 A ALA 76.463 1
ATOM 1080 O O . ALA 142 142 ? A -3.330 0.960 20.231 1.000 1 A ALA 73.705 1
ATOM 1081 C CB . ALA 142 142 ? A -2.843 -1.921 18.855 1.000 1 A ALA 75.729 1
ATOM 1082 N N . ALA 143 143 ? A -2.915 -0.604 21.779 1.000 1 A ALA 75.340 1
ATOM 1083 C CA . ALA 143 143 ? A -3.637 0.132 22.799 1.000 1 A ALA 74.386 1
ATOM 1084 C C . ALA 143 143 ? A -2.835 1.298 23.319 1.000 1 A ALA 73.216 1
ATOM 1085 O O . ALA 143 143 ? A -3.380 2.300 23.745 1.000 1 A ALA 70.226 1
ATOM 1086 C CB . ALA 143 143 ? A -3.988 -0.805 23.961 1.000 1 A ALA 72.742 1
ATOM 1087 N N . LYS 144 144 ? A -1.488 1.186 23.278 1.000 1 A LYS 72.646 1
ATOM 1088 C CA . LYS 144 144 ? A -0.657 2.329 23.643 1.000 1 A LYS 71.182 1
ATOM 1089 C C . LYS 144 144 ? A -0.653 3.382 22.545 1.000 1 A LYS 70.348 1
ATOM 1090 O O . LYS 144 144 ? A -0.615 4.576 22.869 1.000 1 A LYS 68.144 1
ATOM 1091 C CB . LYS 144 144 ? A 0.755 1.843 23.949 1.000 1 A LYS 69.866 1
ATOM 1092 C CG . LYS 144 144 ? A 1.680 2.915 24.508 1.000 1 A LYS 65.646 1
ATOM 1093 C CD . LYS 144 144 ? A 3.045 2.340 24.875 1.000 1 A LYS 62.260 1
ATOM 1094 C CE . LYS 144 144 ? A 3.952 3.404 25.439 1.000 1 A LYS 56.873 1
ATOM 1095 N NZ . LYS 144 144 ? A 5.282 2.877 25.775 1.000 1 A LYS 49.480 1
ATOM 1096 N N . ALA 145 145 ? A -0.675 2.973 21.308 1.000 1 A ALA 72.395 1
ATOM 1097 C CA . ALA 145 145 ? A -0.740 3.930 20.214 1.000 1 A ALA 72.391 1
ATOM 1098 C C . ALA 145 145 ? A -2.113 4.591 20.136 1.000 1 A ALA 70.954 1
ATOM 1099 O O . ALA 145 145 ? A -2.228 5.760 19.752 1.000 1 A ALA 68.586 1
ATOM 1100 C CB . ALA 145 145 ? A -0.430 3.260 18.891 1.000 1 A ALA 70.988 1
ATOM 1101 N N . ALA 146 146 ? A -3.145 3.878 20.508 1.000 1 A ALA 72.423 1
ATOM 1102 C CA . ALA 146 146 ? A -4.464 4.462 20.549 1.000 1 A ALA 71.596 1
ATOM 1103 C C . ALA 146 146 ? A -4.635 5.426 21.709 1.000 1 A ALA 70.417 1
ATOM 1104 O O . ALA 146 146 ? A -5.406 6.382 21.644 1.000 1 A ALA 66.382 1
ATOM 1105 C CB . ALA 146 146 ? A -5.524 3.365 20.643 1.000 1 A ALA 69.268 1
ATOM 1106 N N . ALA 147 147 ? A -3.876 5.200 22.775 1.000 1 A ALA 72.887 1
ATOM 1107 C CA . ALA 147 147 ? A -3.899 6.112 23.905 1.000 1 A ALA 72.012 1
ATOM 1108 C C . ALA 147 147 ? A -3.065 7.364 23.639 1.000 1 A ALA 70.654 1
ATOM 1109 O O . ALA 147 147 ? A -3.278 8.385 24.287 1.000 1 A ALA 67.843 1
ATOM 1110 C CB . ALA 147 147 ? A -3.404 5.413 25.164 1.000 1 A ALA 69.262 1
ATOM 1111 N N . MET 148 148 ? A -2.124 7.281 22.705 1.000 1 A MET 66.767 1
ATOM 1112 C CA . MET 148 148 ? A -1.346 8.477 22.361 1.000 1 A MET 66.816 1
ATOM 1113 C C . MET 148 148 ? A -2.150 9.478 21.559 1.000 1 A MET 65.373 1
ATOM 1114 O O . MET 148 148 ? A -1.943 10.688 21.658 1.000 1 A MET 62.778 1
ATOM 1115 C CB . MET 148 148 ? A -0.085 8.076 21.576 1.000 1 A MET 63.384 1
ATOM 1116 C CG . MET 148 148 ? A 0.968 7.359 22.387 1.000 1 A MET 60.396 1
ATOM 1117 S SD . MET 148 148 ? A 2.319 6.732 21.388 1.000 1 A MET 61.064 1
ATOM 1118 C CE . MET 148 148 ? A 3.087 8.261 20.904 1.000 1 A MET 53.678 1
ATOM 1119 N N . VAL 149 149 ? A -3.078 8.990 20.746 1.000 1 A VAL 58.016 1
ATOM 1120 C CA . VAL 149 149 ? A -3.951 9.901 20.012 1.000 1 A VAL 57.971 1
ATOM 1121 C C . VAL 149 149 ? A -5.057 10.456 20.899 1.000 1 A VAL 57.309 1
ATOM 1122 O O . VAL 149 149 ? A -5.675 11.442 20.557 1.000 1 A VAL 53.836 1
ATOM 1123 C CB . VAL 149 149 ? A -4.564 9.204 18.785 1.000 1 A VAL 52.687 1
ATOM 1124 C CG1 . VAL 149 149 ? A -5.448 8.041 19.203 1.000 1 A VAL 51.568 1
ATOM 1125 C CG2 . VAL 149 149 ? A -3.456 8.717 17.882 1.000 1 A VAL 50.106 1
ATOM 1126 N N . LYS 150 150 ? A -5.297 9.819 22.052 1.000 1 A LYS 48.411 1
ATOM 1127 C CA . LYS 150 150 ? A -6.225 10.379 23.014 1.000 1 A LYS 50.653 1
ATOM 1128 C C . LYS 150 150 ? A -5.657 11.603 23.713 1.000 1 A LYS 50.688 1
ATOM 1129 O O . LYS 150 150 ? A -6.416 12.436 24.208 1.000 1 A LYS 48.090 1
ATOM 1130 C CB . LYS 150 150 ? A -6.605 9.351 24.084 1.000 1 A LYS 45.843 1
ATOM 1131 C CG . LYS 150 150 ? A -7.439 8.207 23.569 1.000 1 A LYS 44.117 1
ATOM 1132 C CD . LYS 150 150 ? A -7.763 7.240 24.688 1.000 1 A LYS 40.902 1
ATOM 1133 C CE . LYS 150 150 ? A -8.583 6.074 24.182 1.000 1 A LYS 35.572 1
ATOM 1134 N NZ . LYS 150 150 ? A -8.875 5.076 25.250 1.000 1 A LYS 30.587 1
ATOM 1135 N N . PHE 151 151 ? A -4.329 11.717 23.729 1.000 1 A PHE 43.840 1
ATOM 1136 C CA . PHE 151 151 ? A -3.685 12.904 24.266 1.000 1 A PHE 44.313 1
ATOM 1137 C C . PHE 151 151 ? A -3.728 14.081 23.316 1.000 1 A PHE 44.584 1
ATOM 1138 O O . PHE 151 151 ? A -3.624 15.219 23.729 1.000 1 A PHE 43.124 1
ATOM 1139 C CB . PHE 151 151 ? A -2.245 12.617 24.646 1.000 1 A PHE 40.964 1
ATOM 1140 C CG . PHE 151 151 ? A -2.079 11.644 25.798 1.000 1 A PHE 40.493 1
ATOM 1141 C CD1 . PHE 151 151 ? A -3.114 11.424 26.678 1.000 1 A PHE 39.179 1
ATOM 1142 C CD2 . PHE 151 151 ? A -0.857 10.995 25.973 1.000 1 A PHE 38.715 1
ATOM 1143 C CE1 . PHE 151 151 ? A -2.942 10.541 27.733 1.000 1 A PHE 36.603 1
ATOM 1144 C CE2 . PHE 151 151 ? A -0.701 10.102 27.032 1.000 1 A PHE 36.523 1
ATOM 1145 C CZ . PHE 151 151 ? A -1.744 9.881 27.900 1.000 1 A PHE 34.508 1
ATOM 1146 N N . ASP 152 152 ? A -3.902 13.804 22.025 1.000 1 A ASP 41.203 1
ATOM 1147 C CA . ASP 152 152 ? A -3.924 14.848 21.013 1.000 1 A ASP 41.182 1
ATOM 1148 C C . ASP 152 152 ? A -5.347 15.285 20.655 1.000 1 A ASP 41.395 1
ATOM 1149 O O . ASP 152 152 ? A -5.514 16.271 19.967 1.000 1 A ASP 39.315 1
ATOM 1150 C CB . ASP 152 152 ? A -3.192 14.390 19.752 1.000 1 A ASP 37.932 1
ATOM 1151 C CG . ASP 152 152 ? A -1.705 14.243 19.951 1.000 1 A ASP 37.830 1
ATOM 1152 O OD1 . ASP 152 152 ? A -1.148 14.945 20.806 1.000 1 A ASP 34.995 1
ATOM 1153 O OD2 . ASP 152 152 ? A -1.105 13.423 19.229 1.000 1 A ASP 34.449 1
ATOM 1154 N N . SER 153 153 ? A -6.335 14.543 21.115 1.000 1 A SER 38.696 1
ATOM 1155 C CA . SER 153 153 ? A -7.717 14.924 20.834 1.000 1 A SER 39.204 1
ATOM 1156 C C . SER 153 153 ? A -8.197 16.199 21.547 1.000 1 A SER 39.226 1
ATOM 1157 O O . SER 153 153 ? A -9.012 16.900 20.952 1.000 1 A SER 37.305 1
ATOM 1158 C CB . SER 153 153 ? A -8.661 13.747 21.140 1.000 1 A SER 36.012 1
ATOM 1159 O OG . SER 153 153 ? A -8.657 13.376 22.494 1.000 1 A SER 34.032 1
ATOM 1160 N N . PRO 154 154 ? A -7.748 16.547 22.761 1.000 1 A PRO 38.585 1
ATOM 1161 C CA . PRO 154 154 ? A -8.065 17.898 23.247 1.000 1 A PRO 40.160 1
ATOM 1162 C C . PRO 154 154 ? A -7.336 19.008 22.533 1.000 1 A PRO 40.625 1
ATOM 1163 O O . PRO 154 154 ? A -7.866 20.120 22.415 1.000 1 A PRO 39.186 1
ATOM 1164 C CB . PRO 154 154 ? A -7.681 17.865 24.724 1.000 1 A PRO 36.648 1
ATOM 1165 C CG . PRO 154 154 ? A -7.667 16.432 25.060 1.000 1 A PRO 37.746 1
ATOM 1166 C CD . PRO 154 154 ? A -7.173 15.756 23.856 1.000 1 A PRO 39.088 1
ATOM 1167 N N . SER 155 155 ? A -6.146 18.718 21.998 1.000 1 A SER 38.612 1
ATOM 1168 C CA . SER 155 155 ? A -5.412 19.726 21.247 1.000 1 A SER 39.849 1
ATOM 1169 C C . SER 155 155 ? A -5.931 19.907 19.840 1.000 1 A SER 40.319 1
ATOM 1170 O O . SER 155 155 ? A -5.750 20.936 19.227 1.000 1 A SER 38.237 1
ATOM 1171 C CB . SER 155 155 ? A -3.922 19.389 21.231 1.000 1 A SER 36.692 1
ATOM 1172 O OG . SER 155 155 ? A -3.700 18.177 20.528 1.000 1 A SER 35.587 1
ATOM 1173 N N . SER 156 156 ? A -6.583 18.866 19.313 1.000 1 A SER 38.082 1
ATOM 1174 C CA . SER 156 156 ? A -7.135 18.949 17.970 1.000 1 A SER 40.065 1
ATOM 1175 C C . SER 156 156 ? A -8.457 19.709 17.924 1.000 1 A SER 40.338 1
ATOM 1176 O O . SER 156 156 ? A -8.898 20.106 16.836 1.000 1 A SER 38.625 1
ATOM 1177 C CB . SER 156 156 ? A -7.352 17.560 17.389 1.000 1 A SER 36.485 1
ATOM 1178 O OG . SER 156 156 ? A -6.136 16.881 17.209 1.000 1 A SER 35.572 1
ATOM 1179 N N . SER 157 157 ? A -9.091 19.908 19.075 1.000 1 A SER 39.602 1
ATOM 1180 C CA . SER 157 157 ? A -10.329 20.667 19.082 1.000 1 A SER 41.216 1
ATOM 1181 C C . SER 157 157 ? A -10.115 22.143 18.854 1.000 1 A SER 41.543 1
ATOM 1182 O O . SER 157 157 ? A -11.004 22.843 18.378 1.000 1 A SER 39.784 1
ATOM 1183 C CB . SER 157 157 ? A -11.044 20.455 20.430 1.000 1 A SER 37.796 1
ATOM 1184 O OG . SER 157 157 ? A -10.282 20.984 21.496 1.000 1 A SER 37.301 1
ATOM 1185 N N . SER 158 158 ? A -8.918 22.644 19.195 1.000 1 A SER 39.964 1
ATOM 1186 C CA . SER 158 158 ? A -8.565 24.023 18.928 1.000 1 A SER 41.729 1
ATOM 1187 C C . SER 158 158 ? A -8.077 24.138 17.481 1.000 1 A SER 41.800 1
ATOM 1188 O O . SER 158 158 ? A -6.987 23.701 17.135 1.000 1 A SER 40.056 1
ATOM 1189 C CB . SER 158 158 ? A -7.472 24.499 19.897 1.000 1 A SER 38.465 1
ATOM 1190 O OG . SER 158 158 ? A -6.272 23.773 19.686 1.000 1 A SER 37.395 1
ATOM 1191 N N . SER 159 159 ? A -8.912 24.710 16.658 1.000 1 A SER 39.244 1
ATOM 1192 C CA . SER 159 159 ? A -8.622 24.827 15.229 1.000 1 A SER 41.477 1
ATOM 1193 C C . SER 159 159 ? A -7.793 26.068 14.901 1.000 1 A SER 41.537 1
ATOM 1194 O O . SER 159 159 ? A -7.259 26.150 13.788 1.000 1 A SER 39.699 1
ATOM 1195 C CB . SER 159 159 ? A -9.929 24.835 14.419 1.000 1 A SER 38.257 1
ATOM 1196 O OG . SER 159 159 ? A -10.691 25.989 14.720 1.000 1 A SER 37.495 1
ATOM 1197 N N . SER 160 160 ? A -7.686 26.993 15.826 1.000 1 A SER 39.405 1
ATOM 1198 C CA . SER 160 160 ? A -6.931 28.216 15.576 1.000 1 A SER 41.385 1
ATOM 1199 C C . SER 160 160 ? A -5.462 28.089 15.937 1.000 1 A SER 41.549 1
ATOM 1200 O O . SER 160 160 ? A -4.669 28.979 15.628 1.000 1 A SER 39.861 1
ATOM 1201 C CB . SER 160 160 ? A -7.549 29.397 16.324 1.000 1 A SER 38.281 1
ATOM 1202 O OG . SER 160 160 ? A -7.461 29.216 17.726 1.000 1 A SER 37.223 1
ATOM 1203 N N . SER 161 161 ? A -5.071 26.997 16.580 1.000 1 A SER 39.057 1
ATOM 1204 C CA . SER 161 161 ? A -3.702 26.797 17.006 1.000 1 A SER 40.185 1
ATOM 1205 C C . SER 161 161 ? A -3.031 25.811 16.049 1.000 1 A SER 40.182 1
ATOM 1206 O O . SER 161 161 ? A -3.629 24.821 15.609 1.000 1 A SER 38.669 1
ATOM 1207 C CB . SER 161 161 ? A -3.629 26.259 18.440 1.000 1 A SER 37.159 1
ATOM 1208 O OG . SER 161 161 ? A -4.238 24.969 18.530 1.000 1 A SER 36.602 1
ATOM 1209 N N . SER 162 162 ? A -1.783 26.072 15.733 1.000 1 A SER 41.111 1
ATOM 1210 C CA . SER 162 162 ? A -0.991 25.229 14.854 1.000 1 A SER 42.764 1
ATOM 1211 C C . SER 162 162 ? A 0.447 25.239 15.324 1.000 1 A SER 43.036 1
ATOM 1212 O O . SER 162 162 ? A 1.319 25.856 14.720 1.000 1 A SER 41.776 1
ATOM 1213 C CB . SER 162 162 ? A -1.110 25.680 13.390 1.000 1 A SER 40.061 1
ATOM 1214 O OG . SER 162 162 ? A -0.572 26.968 13.207 1.000 1 A SER 38.520 1
ATOM 1215 N N . VAL 163 163 ? A 0.681 24.533 16.417 1.000 1 A VAL 38.800 1
ATOM 1216 C CA . VAL 163 163 ? A 2.004 24.513 17.054 1.000 1 A VAL 39.944 1
ATOM 1217 C C . VAL 163 163 ? A 2.544 23.102 16.999 1.000 1 A VAL 40.228 1
ATOM 1218 O O . VAL 163 163 ? A 1.903 22.163 17.480 1.000 1 A VAL 38.834 1
ATOM 1219 C CB . VAL 163 163 ? A 1.957 25.027 18.501 1.000 1 A VAL 37.512 1
ATOM 1220 C CG1 . VAL 163 163 ? A 1.479 26.460 18.532 1.000 1 A VAL 36.925 1
ATOM 1221 C CG2 . VAL 163 163 ? A 3.314 24.904 19.158 1.000 1 A VAL 35.923 1
ATOM 1222 N N . SER 164 164 ? A 3.727 22.944 16.424 1.000 1 A SER 39.269 1
ATOM 1223 C CA . SER 164 164 ? A 4.373 21.659 16.337 1.000 1 A SER 41.319 1
ATOM 1224 C C . SER 164 164 ? A 5.328 21.479 17.518 1.000 1 A SER 41.540 1
ATOM 1225 O O . SER 164 164 ? A 6.087 22.379 17.852 1.000 1 A SER 40.328 1
ATOM 1226 C CB . SER 164 164 ? A 5.144 21.528 15.022 1.000 1 A SER 38.767 1
ATOM 1227 O OG . SER 164 164 ? A 6.206 22.448 14.973 1.000 1 A SER 36.451 1
ATOM 1228 N N . VAL 165 165 ? A 5.231 20.311 18.133 1.000 1 A VAL 36.827 1
ATOM 1229 C CA . VAL 165 165 ? A 6.075 19.996 19.299 1.000 1 A VAL 39.433 1
ATOM 1230 C C . VAL 165 165 ? A 6.885 18.753 18.953 1.000 1 A VAL 39.657 1
ATOM 1231 O O . VAL 165 165 ? A 6.328 17.712 18.637 1.000 1 A VAL 38.131 1
ATOM 1232 C CB . VAL 165 165 ? A 5.238 19.773 20.565 1.000 1 A VAL 37.129 1
ATOM 1233 C CG1 . VAL 165 165 ? A 4.501 21.039 20.948 1.000 1 A VAL 36.532 1
ATOM 1234 C CG2 . VAL 165 165 ? A 6.100 19.296 21.702 1.000 1 A VAL 35.670 1
ATOM 1235 N N . PHE 166 166 ? A 8.182 18.855 19.026 1.000 1 A PHE 38.638 1
ATOM 1236 C CA . PHE 166 166 ? A 9.090 17.759 18.724 1.000 1 A PHE 39.601 1
ATOM 1237 C C . PHE 166 166 ? A 9.727 17.258 20.032 1.000 1 A PHE 39.809 1
ATOM 1238 O O . PHE 166 166 ? A 9.927 17.989 20.987 1.000 1 A PHE 38.436 1
ATOM 1239 C CB . PHE 166 166 ? A 10.176 18.193 17.753 1.000 1 A PHE 37.427 1
ATOM 1240 C CG . PHE 166 166 ? A 9.662 18.475 16.360 1.000 1 A PHE 37.264 1
ATOM 1241 C CD1 . PHE 166 166 ? A 8.433 17.986 15.946 1.000 1 A PHE 35.614 1
ATOM 1242 C CD2 . PHE 166 166 ? A 10.401 19.210 15.469 1.000 1 A PHE 34.774 1
ATOM 1243 C CE1 . PHE 166 166 ? A 7.966 18.257 14.679 1.000 1 A PHE 32.919 1
ATOM 1244 C CE2 . PHE 166 166 ? A 9.936 19.465 14.188 1.000 1 A PHE 31.279 1
ATOM 1245 C CZ . PHE 166 166 ? A 8.707 18.995 13.797 1.000 1 A PHE 29.696 1
ATOM 1246 N N . THR 167 167 ? A 10.035 15.976 20.039 1.000 1 A THR 37.168 1
ATOM 1247 C CA . THR 167 167 ? A 10.655 15.324 21.166 1.000 1 A THR 39.536 1
ATOM 1248 C C . THR 167 167 ? A 12.139 15.195 20.930 1.000 1 A THR 40.243 1
ATOM 1249 O O . THR 167 167 ? A 12.590 14.692 19.898 1.000 1 A THR 38.460 1
ATOM 1250 C CB . THR 167 167 ? A 10.036 13.953 21.421 1.000 1 A THR 36.129 1
ATOM 1251 O OG1 . THR 167 167 ? A 8.626 14.045 21.617 1.000 1 A THR 35.715 1
ATOM 1252 C CG2 . THR 167 167 ? A 10.660 13.302 22.645 1.000 1 A THR 34.955 1
ATOM 1253 N N . ASN 168 168 ? A 12.916 15.633 21.888 1.000 1 A ASN 39.848 1
ATOM 1254 C CA . ASN 168 168 ? A 14.368 15.606 21.804 1.000 1 A ASN 40.029 1
ATOM 1255 C C . ASN 168 168 ? A 14.854 14.178 21.988 1.000 1 A ASN 40.262 1
ATOM 1256 O O . ASN 168 168 ? A 14.486 13.500 22.938 1.000 1 A ASN 38.973 1
ATOM 1257 C CB . ASN 168 168 ? A 14.991 16.526 22.861 1.000 1 A ASN 37.729 1
ATOM 1258 C CG . ASN 168 168 ? A 16.484 16.732 22.655 1.000 1 A ASN 37.095 1
ATOM 1259 O OD1 . ASN 168 168 ? A 17.058 16.255 21.669 1.000 1 A ASN 33.275 1
ATOM 1260 N ND2 . ASN 168 168 ? A 17.112 17.414 23.582 1.000 1 A ASN 34.165 1
ATOM 1261 N N . SER 169 169 ? A 15.694 13.728 21.095 1.000 1 A SER 45.917 1
ATOM 1262 C CA . SER 169 169 ? A 16.318 12.419 21.111 1.000 1 A SER 47.286 1
ATOM 1263 C C . SER 169 169 ? A 17.842 12.601 21.111 1.000 1 A SER 47.984 1
ATOM 1264 O O . SER 169 169 ? A 18.356 13.705 21.275 1.000 1 A SER 46.682 1
ATOM 1265 C CB . SER 169 169 ? A 15.834 11.524 19.975 1.000 1 A SER 44.150 1
ATOM 1266 O OG . SER 169 169 ? A 16.268 12.036 18.724 1.000 1 A SER 42.169 1
ATOM 1267 N N . ASP 170 170 ? A 18.553 11.482 20.923 1.000 1 A ASP 40.275 1
ATOM 1268 C CA . ASP 170 170 ? A 20.006 11.536 20.830 1.000 1 A ASP 40.079 1
ATOM 1269 C C . ASP 170 170 ? A 20.467 12.173 19.537 1.000 1 A ASP 40.228 1
ATOM 1270 O O . ASP 170 170 ? A 21.596 12.658 19.478 1.000 1 A ASP 39.248 1
ATOM 1271 C CB . ASP 170 170 ? A 20.588 10.126 20.955 1.000 1 A ASP 38.348 1
ATOM 1272 C CG . ASP 170 170 ? A 20.461 9.587 22.365 1.000 1 A ASP 37.618 1
ATOM 1273 O OD1 . ASP 170 170 ? A 20.488 10.381 23.328 1.000 1 A ASP 32.026 1
ATOM 1274 O OD2 . ASP 170 170 ? A 20.348 8.348 22.498 1.000 1 A ASP 31.559 1
ATOM 1275 N N . GLU 171 171 ? A 19.633 12.187 18.529 1.000 1 A GLU 44.823 1
ATOM 1276 C CA . GLU 171 171 ? A 19.962 12.785 17.242 1.000 1 A GLU 46.548 1
ATOM 1277 C C . GLU 171 171 ? A 19.201 14.084 17.025 1.000 1 A GLU 46.903 1
ATOM 1278 O O . GLU 171 171 ? A 19.021 14.513 15.888 1.000 1 A GLU 45.094 1
ATOM 1279 C CB . GLU 171 171 ? A 19.675 11.794 16.090 1.000 1 A GLU 44.671 1
ATOM 1280 C CG . GLU 171 171 ? A 20.533 10.581 16.129 1.000 1 A GLU 43.405 1
ATOM 1281 C CD . GLU 171 171 ? A 20.231 9.612 15.006 1.000 1 A GLU 41.377 1
ATOM 1282 O OE1 . GLU 171 171 ? A 19.240 9.858 14.272 1.000 1 A GLU 38.023 1
ATOM 1283 O OE2 . GLU 171 171 ? A 20.971 8.608 14.859 1.000 1 A GLU 35.206 1
ATOM 1284 N N . LEU 172 172 ? A 18.737 14.707 18.107 1.000 1 A LEU 42.366 1
ATOM 1285 C CA . LEU 172 172 ? A 17.984 15.940 18.031 1.000 1 A LEU 43.400 1
ATOM 1286 C C . LEU 172 172 ? A 18.761 17.029 18.764 1.000 1 A LEU 44.072 1
ATOM 1287 O O . LEU 172 172 ? A 19.040 16.922 19.956 1.000 1 A LEU 42.337 1
ATOM 1288 C CB . LEU 172 172 ? A 16.592 15.776 18.654 1.000 1 A LEU 41.487 1
ATOM 1289 C CG . LEU 172 172 ? A 15.689 17.008 18.616 1.000 1 A LEU 39.076 1
ATOM 1290 C CD1 . LEU 172 172 ? A 15.432 17.467 17.189 1.000 1 A LEU 37.030 1
ATOM 1291 C CD2 . LEU 172 172 ? A 14.373 16.728 19.325 1.000 1 A LEU 36.326 1
ATOM 1292 N N . SER 173 173 ? A 19.128 18.077 18.053 1.000 1 A SER 53.502 1
ATOM 1293 C CA . SER 173 173 ? A 19.840 19.194 18.652 1.000 1 A SER 54.624 1
ATOM 1294 C C . SER 173 173 ? A 19.027 20.496 18.616 1.000 1 A SER 54.961 1
ATOM 1295 O O . SER 173 173 ? A 19.275 21.385 19.434 1.000 1 A SER 54.036 1
ATOM 1296 C CB . SER 173 173 ? A 21.168 19.428 17.932 1.000 1 A SER 52.431 1
ATOM 1297 O OG . SER 173 173 ? A 20.961 19.860 16.590 1.000 1 A SER 50.872 1
ATOM 1298 N N . GLN 174 174 ? A 18.062 20.577 17.719 1.000 1 A GLN 48.635 1
ATOM 1299 C CA . GLN 174 174 ? A 17.255 21.765 17.577 1.000 1 A GLN 49.548 1
ATOM 1300 C C . GLN 174 174 ? A 15.801 21.360 17.394 1.000 1 A GLN 49.834 1
ATOM 1301 O O . GLN 174 174 ? A 15.469 20.604 16.496 1.000 1 A GLN 49.149 1
ATOM 1302 C CB . GLN 174 174 ? A 17.704 22.627 16.382 1.000 1 A GLN 48.190 1
ATOM 1303 C CG . GLN 174 174 ? A 19.070 23.262 16.552 1.000 1 A GLN 46.272 1
ATOM 1304 C CD . GLN 174 174 ? A 19.442 24.103 15.356 1.000 1 A GLN 43.267 1
ATOM 1305 O OE1 . GLN 174 174 ? A 18.705 24.150 14.375 1.000 1 A GLN 41.183 1
ATOM 1306 N NE2 . GLN 174 174 ? A 20.583 24.784 15.425 1.000 1 A GLN 37.963 1
ATOM 1307 N N . ILE 175 175 ? A 14.968 21.831 18.281 1.000 1 A ILE 49.234 1
ATOM 1308 C CA . ILE 175 175 ? A 13.530 21.576 18.217 1.000 1 A ILE 49.260 1
ATOM 1309 C C . ILE 175 175 ? A 12.858 22.825 17.663 1.000 1 A ILE 49.591 1
ATOM 1310 O O . ILE 175 175 ? A 12.867 23.864 18.313 1.000 1 A ILE 48.787 1
ATOM 1311 C CB . ILE 175 175 ? A 12.958 21.188 19.585 1.000 1 A ILE 46.672 1
ATOM 1312 C CG1 . ILE 175 175 ? A 13.616 19.907 20.119 1.000 1 A ILE 47.409 1
ATOM 1313 C CG2 . ILE 175 175 ? A 11.456 20.986 19.463 1.000 1 A ILE 44.950 1
ATOM 1314 C CD1 . ILE 175 175 ? A 13.220 19.536 21.501 1.000 1 A ILE 43.853 1
ATOM 1315 N N . VAL 176 176 ? A 12.307 22.716 16.480 1.000 1 A VAL 46.024 1
ATOM 1316 C CA . VAL 176 176 ? A 11.643 23.834 15.860 1.000 1 A VAL 48.846 1
ATOM 1317 C C . VAL 176 176 ? A 10.180 23.810 16.265 1.000 1 A VAL 48.861 1
ATOM 1318 O O . VAL 176 176 ? A 9.583 22.768 16.523 1.000 1 A VAL 47.595 1
ATOM 1319 C CB . VAL 176 176 ? A 11.827 23.799 14.327 1.000 1 A VAL 46.167 1
ATOM 1320 C CG1 . VAL 176 176 ? A 11.292 25.043 13.669 1.000 1 A VAL 46.056 1
ATOM 1321 C CG2 . VAL 176 176 ? A 11.191 22.554 13.732 1.000 1 A VAL 44.891 1
ATOM 1322 N N . GLU 177 177 ? A 9.597 24.973 16.370 1.000 1 A GLU 46.737 1
ATOM 1323 C CA . GLU 177 177 ? A 8.173 25.115 16.659 1.000 1 A GLU 48.507 1
ATOM 1324 C C . GLU 177 177 ? A 7.547 25.969 15.568 1.000 1 A GLU 48.074 1
ATOM 1325 O O . GLU 177 177 ? A 7.963 27.100 15.323 1.000 1 A GLU 46.806 1
ATOM 1326 C CB . GLU 177 177 ? A 7.920 25.725 18.028 1.000 1 A GLU 46.155 1
ATOM 1327 C CG . GLU 177 177 ? A 8.286 24.850 19.193 1.000 1 A GLU 43.821 1
ATOM 1328 C CD . GLU 177 177 ? A 7.984 25.464 20.539 1.000 1 A GLU 40.841 1
ATOM 1329 O OE1 . GLU 177 177 ? A 7.506 26.633 20.547 1.000 1 A GLU 38.456 1
ATOM 1330 O OE2 . GLU 177 177 ? A 8.197 24.798 21.577 1.000 1 A GLU 35.836 1
ATOM 1331 N N . LEU 178 178 ? A 6.570 25.400 14.903 1.000 1 A LEU 47.399 1
ATOM 1332 C CA . LEU 178 178 ? A 5.907 26.105 13.805 1.000 1 A LEU 49.554 1
ATOM 1333 C C . LEU 178 178 ? A 5.017 27.213 14.360 1.000 1 A LEU 49.249 1
ATOM 1334 O O . LEU 178 178 ? A 4.501 27.110 15.468 1.000 1 A LEU 48.858 1
ATOM 1335 C CB . LEU 178 178 ? A 5.064 25.115 12.974 1.000 1 A LEU 47.298 1
ATOM 1336 C CG . LEU 178 178 ? A 5.855 24.068 12.175 1.000 1 A LEU 45.317 1
ATOM 1337 C CD1 . LEU 178 178 ? A 6.702 24.762 11.132 1.000 1 A LEU 43.381 1
ATOM 1338 C CD2 . LEU 178 178 ? A 4.922 23.085 11.525 1.000 1 A LEU 42.742 1
ATOM 1339 N N . PRO 179 179 ? A 4.822 28.268 13.616 1.000 1 A PRO 42.166 1
ATOM 1340 C CA . PRO 179 179 ? A 3.889 29.313 14.052 1.000 1 A PRO 43.626 1
ATOM 1341 C C . PRO 179 179 ? A 2.447 28.823 14.014 1.000 1 A PRO 43.986 1
ATOM 1342 O O . PRO 179 179 ? A 2.083 28.000 13.186 1.000 1 A PRO 43.890 1
ATOM 1343 C CB . PRO 179 179 ? A 4.130 30.465 13.082 1.000 1 A PRO 41.444 1
ATOM 1344 C CG . PRO 179 179 ? A 4.692 29.812 11.878 1.000 1 A PRO 41.806 1
ATOM 1345 C CD . PRO 179 179 ? A 5.531 28.698 12.377 1.000 1 A PRO 42.659 1
ATOM 1346 N N . SER 180 180 ? A 1.665 29.370 14.895 1.000 1 A SER 41.894 1
ATOM 1347 C CA . SER 180 180 ? A 0.282 28.973 15.018 1.000 1 A SER 42.234 1
ATOM 1348 C C . SER 180 180 ? A -0.574 29.595 13.900 1.000 1 A SER 41.809 1
ATOM 1349 O O . SER 180 180 ? A -0.086 30.320 13.038 1.000 1 A SER 40.674 1
ATOM 1350 C CB . SER 180 180 ? A -0.263 29.339 16.397 1.000 1 A SER 40.395 1
ATOM 1351 O OG . SER 180 180 ? A -0.310 30.746 16.555 1.000 1 A SER 38.432 1
ATOM 1352 N N . LEU 181 181 ? A -1.843 29.282 13.936 1.000 1 A LEU 42.192 1
ATOM 1353 C CA . LEU 181 181 ? A -2.758 29.826 12.931 1.000 1 A LEU 43.435 1
ATOM 1354 C C . LEU 181 181 ? A -3.011 31.315 13.122 1.000 1 A LEU 43.074 1
ATOM 1355 O O . LEU 181 181 ? A -3.312 32.017 12.144 1.000 1 A LEU 41.632 1
ATOM 1356 C CB . LEU 181 181 ? A -4.065 29.039 12.983 1.000 1 A LEU 41.103 1
ATOM 1357 C CG . LEU 181 181 ? A -5.122 29.306 11.902 1.000 1 A LEU 39.825 1
ATOM 1358 C CD1 . LEU 181 181 ? A -4.574 28.927 10.543 1.000 1 A LEU 37.675 1
ATOM 1359 C CD2 . LEU 181 181 ? A -6.396 28.538 12.200 1.000 1 A LEU 36.498 1
ATOM 1360 N N . GLY 182 182 ? A -2.870 31.799 14.353 1.000 1 A GLY 39.806 1
ATOM 1361 C CA . GLY 182 182 ? A -3.080 33.208 14.625 1.000 1 A GLY 40.257 1
ATOM 1362 C C . GLY 182 182 ? A -1.871 34.085 14.428 1.000 1 A GLY 41.560 1
ATOM 1363 O O . GLY 182 182 ? A -1.950 35.308 14.603 1.000 1 A GLY 40.343 1
ATOM 1364 N N . THR 183 183 ? A -0.723 33.487 14.088 1.000 1 A THR 42.288 1
ATOM 1365 C CA . THR 183 183 ? A 0.500 34.262 13.904 1.000 1 A THR 43.974 1
ATOM 1366 C C . THR 183 183 ? A 0.552 34.885 12.516 1.000 1 A THR 44.197 1
ATOM 1367 O O . THR 183 183 ? A -0.190 34.504 11.593 1.000 1 A THR 42.426 1
ATOM 1368 C CB . THR 183 183 ? A 1.724 33.388 14.114 1.000 1 A THR 41.047 1
ATOM 1369 O OG1 . THR 183 183 ? A 1.727 32.302 13.179 1.000 1 A THR 40.004 1
ATOM 1370 C CG2 . THR 183 183 ? A 1.734 32.839 15.548 1.000 1 A THR 39.365 1
ATOM 1371 N N . ASN 184 184 ? A 1.391 35.867 12.388 1.000 1 A ASN 37.937 1
ATOM 1372 C CA . ASN 184 184 ? A 1.561 36.602 11.146 1.000 1 A ASN 37.526 1
ATOM 1373 C C . ASN 184 184 ? A 2.837 36.167 10.466 1.000 1 A ASN 37.587 1
ATOM 1374 O O . ASN 184 184 ? A 3.547 35.269 10.923 1.000 1 A ASN 35.953 1
ATOM 1375 C CB . ASN 184 184 ? A 1.555 38.110 11.386 1.000 1 A ASN 35.475 1
ATOM 1376 C CG . ASN 184 184 ? A 0.191 38.633 11.800 1.000 1 A ASN 34.744 1
ATOM 1377 O OD1 . ASN 184 184 ? A -0.822 38.264 11.232 1.000 1 A ASN 32.100 1
ATOM 1378 N ND2 . ASN 184 184 ? A 0.171 39.509 12.792 1.000 1 A ASN 33.720 1
ATOM 1379 N N . TYR 185 185 ? A 3.158 36.788 9.358 1.000 1 A TYR 36.905 1
ATOM 1380 C CA . TYR 185 185 ? A 4.396 36.510 8.651 1.000 1 A TYR 39.789 1
ATOM 1381 C C . TYR 185 185 ? A 5.607 37.007 9.412 1.000 1 A TYR 40.132 1
ATOM 1382 O O . TYR 185 185 ? A 6.694 36.421 9.322 1.000 1 A TYR 38.298 1
ATOM 1383 C CB . TYR 185 185 ? A 4.346 37.103 7.260 1.000 1 A TYR 36.405 1
ATOM 1384 C CG . TYR 185 185 ? A 5.600 36.906 6.448 1.000 1 A TYR 35.514 1
ATOM 1385 C CD1 . TYR 185 185 ? A 5.880 35.658 5.878 1.000 1 A TYR 34.706 1
ATOM 1386 C CD2 . TYR 185 185 ? A 6.486 37.961 6.238 1.000 1 A TYR 33.778 1
ATOM 1387 C CE1 . TYR 185 185 ? A 7.020 35.457 5.121 1.000 1 A TYR 29.958 1
ATOM 1388 C CE2 . TYR 185 185 ? A 7.663 37.747 5.482 1.000 1 A TYR 30.160 1
ATOM 1389 C CZ . TYR 185 185 ? A 7.913 36.514 4.941 1.000 1 A TYR 28.045 1
ATOM 1390 O OH . TYR 185 185 ? A 9.040 36.306 4.198 1.000 1 A TYR 31.541 1
ATOM 1391 N N . ASP 186 186 ? A 5.433 38.095 10.158 1.000 1 A ASP 38.352 1
ATOM 1392 C CA . ASP 186 186 ? A 6.541 38.640 10.952 1.000 1 A ASP 39.515 1
ATOM 1393 C C . ASP 186 186 ? A 6.800 37.829 12.197 1.000 1 A ASP 39.616 1
ATOM 1394 O O . ASP 186 186 ? A 7.867 37.967 12.806 1.000 1 A ASP 37.375 1
ATOM 1395 C CB . ASP 186 186 ? A 6.274 40.094 11.342 1.000 1 A ASP 36.824 1
ATOM 1396 C CG . ASP 186 186 ? A 6.300 41.036 10.166 1.000 1 A ASP 36.190 1
ATOM 1397 O OD1 . ASP 186 186 ? A 7.083 40.789 9.229 1.000 1 A ASP 32.131 1
ATOM 1398 O OD2 . ASP 186 186 ? A 5.530 42.029 10.183 1.000 1 A ASP 30.984 1
ATOM 1399 N N . GLU 187 187 ? A 5.841 36.954 12.570 1.000 1 A GLU 37.563 1
ATOM 1400 C CA . GLU 187 187 ? A 5.999 36.138 13.774 1.000 1 A GLU 38.145 1
ATOM 1401 C C . GLU 187 187 ? A 6.482 34.743 13.454 1.000 1 A GLU 38.300 1
ATOM 1402 O O . GLU 187 187 ? A 6.453 33.859 14.327 1.000 1 A GLU 36.332 1
ATOM 1403 C CB . GLU 187 187 ? A 4.673 36.094 14.556 1.000 1 A GLU 35.901 1
ATOM 1404 C CG . GLU 187 187 ? A 4.260 37.435 15.124 1.000 1 A GLU 36.527 1
ATOM 1405 C CD . GLU 187 187 ? A 2.934 37.402 15.817 1.000 1 A GLU 35.747 1
ATOM 1406 O OE1 . GLU 187 187 ? A 2.231 36.366 15.733 1.000 1 A GLU 32.930 1
ATOM 1407 O OE2 . GLU 187 187 ? A 2.566 38.431 16.461 1.000 1 A GLU 31.874 1
ATOM 1408 N N . SER 188 188 ? A 6.905 34.482 12.224 1.000 1 A SER 40.342 1
ATOM 1409 C CA . SER 188 188 ? A 7.414 33.190 11.836 1.000 1 A SER 41.725 1
ATOM 1410 C C . SER 188 188 ? A 8.883 33.063 12.166 1.000 1 A SER 42.115 1
ATOM 1411 O O . SER 188 188 ? A 9.592 34.052 12.361 1.000 1 A SER 40.666 1
ATOM 1412 C CB . SER 188 188 ? A 7.164 32.916 10.357 1.000 1 A SER 38.866 1
ATOM 1413 O OG . SER 188 188 ? A 7.946 33.759 9.553 1.000 1 A SER 37.949 1
ATOM 1414 N N . THR 189 189 ? A 9.340 31.817 12.239 1.000 1 A THR 38.762 1
ATOM 1415 C CA . THR 189 189 ? A 10.725 31.521 12.525 1.000 1 A THR 38.686 1
ATOM 1416 C C . THR 189 189 ? A 11.399 30.994 11.263 1.000 1 A THR 39.156 1
ATOM 1417 O O . THR 189 189 ? A 10.822 30.162 10.526 1.000 1 A THR 37.760 1
ATOM 1418 C CB . THR 189 189 ? A 10.859 30.496 13.649 1.000 1 A THR 36.377 1
ATOM 1419 O OG1 . THR 189 189 ? A 10.193 29.274 13.308 1.000 1 A THR 35.140 1
ATOM 1420 C CG2 . THR 189 189 ? A 10.239 31.066 14.932 1.000 1 A THR 34.454 1
ATOM 1421 N N . GLU 190 190 ? A 12.571 31.478 11.016 1.000 1 A GLU 38.480 1
ATOM 1422 C CA . GLU 190 190 ? A 13.372 31.088 9.858 1.000 1 A GLU 40.123 1
ATOM 1423 C C . GLU 190 190 ? A 14.634 30.372 10.329 1.000 1 A GLU 40.238 1
ATOM 1424 O O . GLU 190 190 ? A 15.407 30.927 11.096 1.000 1 A GLU 38.585 1
ATOM 1425 C CB . GLU 190 190 ? A 13.731 32.304 8.986 1.000 1 A GLU 38.167 1
ATOM 1426 C CG . GLU 190 190 ? A 12.544 32.919 8.300 1.000 1 A GLU 37.814 1
ATOM 1427 C CD . GLU 190 190 ? A 12.919 34.125 7.435 1.000 1 A GLU 36.035 1
ATOM 1428 O OE1 . GLU 190 190 ? A 14.117 34.495 7.440 1.000 1 A GLU 34.437 1
ATOM 1429 O OE2 . GLU 190 190 ? A 12.015 34.673 6.762 1.000 1 A GLU 33.463 1
ATOM 1430 N N . LEU 191 191 ? A 14.776 29.144 9.885 1.000 1 A LEU 38.995 1
ATOM 1431 C CA . LEU 191 191 ? A 15.919 28.316 10.278 1.000 1 A LEU 41.413 1
ATOM 1432 C C . LEU 191 191 ? A 16.705 27.923 9.053 1.000 1 A LEU 41.647 1
ATOM 1433 O O . LEU 191 191 ? A 16.130 27.637 7.999 1.000 1 A LEU 40.411 1
ATOM 1434 C CB . LEU 191 191 ? A 15.477 27.072 11.040 1.000 1 A LEU 38.629 1
ATOM 1435 C CG . LEU 191 191 ? A 14.846 27.306 12.412 1.000 1 A LEU 37.761 1
ATOM 1436 C CD1 . LEU 191 191 ? A 15.874 27.952 13.340 1.000 1 A LEU 37.152 1
ATOM 1437 C CD2 . LEU 191 191 ? A 14.314 26.026 13.015 1.000 1 A LEU 35.952 1
ATOM 1438 N N . ASN 192 192 ? A 17.995 27.903 9.178 1.000 1 A ASN 38.695 1
ATOM 1439 C CA . ASN 192 192 ? A 18.960 27.525 8.142 1.000 1 A ASN 39.095 1
ATOM 1440 C C . ASN 192 192 ? A 18.780 28.341 6.860 1.000 1 A ASN 39.438 1
ATOM 1441 O O . ASN 192 192 ? A 18.920 27.835 5.766 1.000 1 A ASN 38.166 1
ATOM 1442 C CB . ASN 192 192 ? A 18.874 26.021 7.854 1.000 1 A ASN 37.278 1
ATOM 1443 C CG . ASN 192 192 ? A 19.343 25.166 9.002 1.000 1 A ASN 37.006 1
ATOM 1444 O OD1 . ASN 192 192 ? A 20.357 25.455 9.622 1.000 1 A ASN 33.516 1
ATOM 1445 N ND2 . ASN 192 192 ? A 18.598 24.104 9.302 1.000 1 A ASN 35.384 1
ATOM 1446 N N . SER 193 193 ? A 18.467 29.614 7.035 1.000 1 A SER 42.514 1
ATOM 1447 C CA . SER 193 193 ? A 18.261 30.569 5.944 1.000 1 A SER 43.800 1
ATOM 1448 C C . SER 193 193 ? A 17.190 30.090 4.980 1.000 1 A SER 43.882 1
ATOM 1449 O O . SER 193 193 ? A 17.357 30.092 3.757 1.000 1 A SER 42.316 1
ATOM 1450 C CB . SER 193 193 ? A 19.577 30.866 5.212 1.000 1 A SER 40.657 1
ATOM 1451 O OG . SER 193 193 ? A 20.491 31.472 6.074 1.000 1 A SER 38.324 1
ATOM 1452 N N . SER 194 194 ? A 16.047 29.666 5.532 1.000 1 A SER 42.122 1
ATOM 1453 C CA . SER 194 194 ? A 14.915 29.184 4.746 1.000 1 A SER 42.886 1
ATOM 1454 C C . SER 194 194 ? A 13.910 30.311 4.519 1.000 1 A SER 43.477 1
ATOM 1455 O O . SER 194 194 ? A 13.645 31.122 5.405 1.000 1 A SER 42.257 1
ATOM 1456 C CB . SER 194 194 ? A 14.239 28.013 5.426 1.000 1 A SER 40.306 1
ATOM 1457 O OG . SER 194 194 ? A 15.129 26.908 5.498 1.000 1 A SER 37.896 1
ATOM 1458 N N . GLU 195 195 ? A 13.360 30.329 3.334 1.000 1 A GLU 37.557 1
ATOM 1459 C CA . GLU 195 195 ? A 12.367 31.337 2.966 1.000 1 A GLU 38.255 1
ATOM 1460 C C . GLU 195 195 ? A 11.157 30.659 2.334 1.000 1 A GLU 38.406 1
ATOM 1461 O O . GLU 195 195 ? A 10.785 30.947 1.193 1.000 1 A GLU 36.693 1
ATOM 1462 C CB . GLU 195 195 ? A 12.948 32.381 2.010 1.000 1 A GLU 36.843 1
ATOM 1463 C CG . GLU 195 195 ? A 14.009 33.268 2.634 1.000 1 A GLU 35.610 1
ATOM 1464 C CD . GLU 195 195 ? A 14.555 34.313 1.661 1.000 1 A GLU 33.832 1
ATOM 1465 O OE1 . GLU 195 195 ? A 14.198 34.276 0.475 1.000 1 A GLU 32.246 1
ATOM 1466 O OE2 . GLU 195 195 ? A 15.378 35.189 2.097 1.000 1 A GLU 31.521 1
ATOM 1467 N N . PHE 196 196 ? A 10.566 29.702 3.066 1.000 1 A PHE 38.664 1
ATOM 1468 C CA . PHE 196 196 ? A 9.396 29.009 2.592 1.000 1 A PHE 39.869 1
ATOM 1469 C C . PHE 196 196 ? A 8.156 29.803 2.966 1.000 1 A PHE 39.914 1
ATOM 1470 O O . PHE 196 196 ? A 7.737 29.825 4.098 1.000 1 A PHE 39.410 1
ATOM 1471 C CB . PHE 196 196 ? A 9.340 27.597 3.195 1.000 1 A PHE 38.212 1
ATOM 1472 C CG . PHE 196 196 ? A 10.449 26.697 2.760 1.000 1 A PHE 37.502 1
ATOM 1473 C CD1 . PHE 196 196 ? A 10.349 26.058 1.530 1.000 1 A PHE 36.887 1
ATOM 1474 C CD2 . PHE 196 196 ? A 11.560 26.495 3.577 1.000 1 A PHE 36.254 1
ATOM 1475 C CE1 . PHE 196 196 ? A 11.382 25.234 1.106 1.000 1 A PHE 33.315 1
ATOM 1476 C CE2 . PHE 196 196 ? A 12.565 25.659 3.142 1.000 1 A PHE 32.267 1
ATOM 1477 C CZ . PHE 196 196 ? A 12.478 25.024 1.904 1.000 1 A PHE 31.373 1
ATOM 1478 N N . VAL 197 197 ? A 7.585 30.469 1.986 1.000 1 A VAL 40.656 1
ATOM 1479 C CA . VAL 197 197 ? A 6.416 31.334 2.172 1.000 1 A VAL 43.443 1
ATOM 1480 C C . VAL 197 197 ? A 5.176 30.553 1.807 1.000 1 A VAL 43.520 1
ATOM 1481 O O . VAL 197 197 ? A 5.030 30.074 0.672 1.000 1 A VAL 42.637 1
ATOM 1482 C CB . VAL 197 197 ? A 6.518 32.613 1.346 1.000 1 A VAL 41.261 1
ATOM 1483 C CG1 . VAL 197 197 ? A 7.747 33.414 1.761 1.000 1 A VAL 40.247 1
ATOM 1484 C CG2 . VAL 197 197 ? A 5.271 33.447 1.511 1.000 1 A VAL 39.627 1
ATOM 1485 N N . TYR 198 198 ? A 4.281 30.386 2.769 1.000 1 A TYR 38.390 1
ATOM 1486 C CA . TYR 198 198 ? A 3.028 29.695 2.548 1.000 1 A TYR 39.768 1
ATOM 1487 C C . TYR 198 198 ? A 1.881 30.622 2.866 1.000 1 A TYR 39.984 1
ATOM 1488 O O . TYR 198 198 ? A 2.026 31.615 3.572 1.000 1 A TYR 38.725 1
ATOM 1489 C CB . TYR 198 198 ? A 2.952 28.425 3.423 1.000 1 A TYR 37.342 1
ATOM 1490 C CG . TYR 198 198 ? A 3.972 27.376 3.107 1.000 1 A TYR 35.961 1
ATOM 1491 C CD1 . TYR 198 198 ? A 3.743 26.449 2.088 1.000 1 A TYR 34.577 1
ATOM 1492 C CD2 . TYR 198 198 ? A 5.167 27.284 3.815 1.000 1 A TYR 33.456 1
ATOM 1493 C CE1 . TYR 198 198 ? A 4.665 25.475 1.770 1.000 1 A TYR 28.775 1
ATOM 1494 C CE2 . TYR 198 198 ? A 6.107 26.303 3.515 1.000 1 A TYR 28.610 1
ATOM 1495 C CZ . TYR 198 198 ? A 5.846 25.420 2.498 1.000 1 A TYR 26.085 1
ATOM 1496 O OH . TYR 198 198 ? A 6.763 24.437 2.188 1.000 1 A TYR 29.779 1
ATOM 1497 N N . VAL 199 199 ? A 0.738 30.291 2.325 1.000 1 A VAL 42.481 1
ATOM 1498 C CA . VAL 199 199 ? A -0.485 31.085 2.501 1.000 1 A VAL 42.846 1
ATOM 1499 C C . VAL 199 199 ? A -1.474 30.248 3.293 1.000 1 A VAL 43.623 1
ATOM 1500 O O . VAL 199 199 ? A -1.812 29.138 2.904 1.000 1 A VAL 41.623 1
ATOM 1501 C CB . VAL 199 199 ? A -1.099 31.511 1.171 1.000 1 A VAL 39.989 1
ATOM 1502 C CG1 . VAL 199 199 ? A -0.105 32.343 0.404 1.000 1 A VAL 39.288 1
ATOM 1503 C CG2 . VAL 199 199 ? A -2.386 32.269 1.405 1.000 1 A VAL 38.249 1
ATOM 1504 N N . ASP 200 200 ? A -1.929 30.775 4.405 1.000 1 A ASP 40.662 1
ATOM 1505 C CA . ASP 200 200 ? A -2.956 30.148 5.223 1.000 1 A ASP 41.214 1
ATOM 1506 C C . ASP 200 200 ? A -4.295 30.375 4.540 1.000 1 A ASP 40.999 1
ATOM 1507 O O . ASP 200 200 ? A -4.801 31.480 4.503 1.000 1 A ASP 39.736 1
ATOM 1508 C CB . ASP 200 200 ? A -2.942 30.728 6.642 1.000 1 A ASP 38.931 1
ATOM 1509 C CG . ASP 200 200 ? A -3.774 29.897 7.609 1.000 1 A ASP 38.454 1
ATOM 1510 O OD1 . ASP 200 200 ? A -4.344 28.867 7.183 1.000 1 A ASP 34.812 1
ATOM 1511 O OD2 . ASP 200 200 ? A -3.839 30.267 8.792 1.000 1 A ASP 35.096 1
ATOM 1512 N N . SER 201 201 ? A -4.864 29.295 4.014 1.000 1 A SER 45.460 1
ATOM 1513 C CA . SER 201 201 ? A -6.098 29.420 3.257 1.000 1 A SER 47.175 1
ATOM 1514 C C . SER 201 201 ? A -7.329 29.609 4.142 1.000 1 A SER 47.332 1
ATOM 1515 O O . SER 201 201 ? A -8.378 30.020 3.644 1.000 1 A SER 46.232 1
ATOM 1516 C CB . SER 201 201 ? A -6.296 28.199 2.388 1.000 1 A SER 44.599 1
ATOM 1517 O OG . SER 201 201 ? A -6.512 27.028 3.161 1.000 1 A SER 42.399 1
ATOM 1518 N N . VAL 202 202 ? A -7.190 29.317 5.443 1.000 1 A VAL 42.752 1
ATOM 1519 C CA . VAL 202 202 ? A -8.310 29.500 6.340 1.000 1 A VAL 45.527 1
ATOM 1520 C C . VAL 202 202 ? A -8.384 30.950 6.783 1.000 1 A VAL 46.233 1
ATOM 1521 O O . VAL 202 202 ? A -9.441 31.587 6.677 1.000 1 A VAL 44.488 1
ATOM 1522 C CB . VAL 202 202 ? A -8.187 28.552 7.547 1.000 1 A VAL 42.393 1
ATOM 1523 C CG1 . VAL 202 202 ? A -8.168 27.108 7.103 1.000 1 A VAL 42.374 1
ATOM 1524 C CG2 . VAL 202 202 ? A -9.330 28.789 8.526 1.000 1 A VAL 41.631 1
ATOM 1525 N N . ASP 203 203 ? A -7.287 31.488 7.239 1.000 1 A ASP 47.384 1
ATOM 1526 C CA . ASP 203 203 ? A -7.245 32.860 7.749 1.000 1 A ASP 48.464 1
ATOM 1527 C C . ASP 203 203 ? A -6.682 33.842 6.740 1.000 1 A ASP 48.425 1
ATOM 1528 O O . ASP 203 203 ? A -6.699 35.042 7.005 1.000 1 A ASP 46.702 1
ATOM 1529 C CB . ASP 203 203 ? A -6.426 32.923 9.040 1.000 1 A ASP 45.711 1
ATOM 1530 C CG . ASP 203 203 ? A -7.122 32.222 10.182 1.000 1 A ASP 43.651 1
ATOM 1531 O OD1 . ASP 203 203 ? A -8.370 32.128 10.154 1.000 1 A ASP 38.281 1
ATOM 1532 O OD2 . ASP 203 203 ? A -6.429 31.780 11.125 1.000 1 A ASP 39.824 1
ATOM 1533 N N . GLU 204 204 ? A -6.175 33.354 5.614 1.000 1 A GLU 41.018 1
ATOM 1534 C CA . GLU 204 204 ? A -5.605 34.153 4.539 1.000 1 A GLU 41.092 1
ATOM 1535 C C . GLU 204 204 ? A -4.415 34.980 5.010 1.000 1 A GLU 41.229 1
ATOM 1536 O O . GLU 204 204 ? A -4.270 36.145 4.670 1.000 1 A GLU 39.494 1
ATOM 1537 C CB . GLU 204 204 ? A -6.656 35.025 3.850 1.000 1 A GLU 39.149 1
ATOM 1538 C CG . GLU 204 204 ? A -7.741 34.245 3.099 1.000 1 A GLU 38.167 1
ATOM 1539 C CD . GLU 204 204 ? A -8.764 35.133 2.425 1.000 1 A GLU 36.349 1
ATOM 1540 O OE1 . GLU 204 204 ? A -8.727 36.372 2.631 1.000 1 A GLU 35.415 1
ATOM 1541 O OE2 . GLU 204 204 ? A -9.613 34.586 1.690 1.000 1 A GLU 34.075 1
ATOM 1542 N N . TRP 205 205 ? A -3.563 34.344 5.813 1.000 1 A TRP 44.856 1
ATOM 1543 C CA . TRP 205 205 ? A -2.353 34.961 6.301 1.000 1 A TRP 47.623 1
ATOM 1544 C C . TRP 205 205 ? A -1.145 34.227 5.758 1.000 1 A TRP 48.036 1
ATOM 1545 O O . TRP 205 205 ? A -1.127 32.985 5.720 1.000 1 A TRP 46.497 1
ATOM 1546 C CB . TRP 205 205 ? A -2.291 34.980 7.849 1.000 1 A TRP 45.284 1
ATOM 1547 C CG . TRP 205 205 ? A -3.276 35.890 8.500 1.000 1 A TRP 45.809 1
ATOM 1548 C CD1 . TRP 205 205 ? A -4.504 35.531 8.961 1.000 1 A TRP 42.876 1
ATOM 1549 C CD2 . TRP 205 205 ? A -3.113 37.276 8.749 1.000 1 A TRP 44.583 1
ATOM 1550 N NE1 . TRP 205 205 ? A -5.105 36.637 9.506 1.000 1 A TRP 38.466 1
ATOM 1551 C CE2 . TRP 205 205 ? A -4.273 37.736 9.381 1.000 1 A TRP 42.198 1
ATOM 1552 C CE3 . TRP 205 205 ? A -2.077 38.191 8.511 1.000 1 A TRP 38.219 1
ATOM 1553 C CZ2 . TRP 205 205 ? A -4.464 39.053 9.748 1.000 1 A TRP 36.565 1
ATOM 1554 C CZ3 . TRP 205 205 ? A -2.275 39.523 8.875 1.000 1 A TRP 37.221 1
ATOM 1555 C CH2 . TRP 205 205 ? A -3.454 39.935 9.504 1.000 1 A TRP 35.317 1
ATOM 1556 N N . MET 206 206 ? A -0.145 34.926 5.345 1.000 1 A MET 45.641 1
ATOM 1557 C CA . MET 206 206 ? A 1.076 34.374 4.813 1.000 1 A MET 46.259 1
ATOM 1558 C C . MET 206 206 ? A 2.129 34.282 5.897 1.000 1 A MET 46.176 1
ATOM 1559 O O . MET 206 206 ? A 2.400 35.222 6.610 1.000 1 A MET 45.296 1
ATOM 1560 C CB . MET 206 206 ? A 1.615 35.213 3.655 1.000 1 A MET 44.199 1
ATOM 1561 C CG . MET 206 206 ? A 0.720 35.233 2.427 1.000 1 A MET 42.294 1
ATOM 1562 S SD . MET 206 206 ? A 1.427 36.169 1.082 1.000 1 A MET 37.695 1
ATOM 1563 C CE . MET 206 206 ? A 0.109 36.056 -0.126 1.000 1 A MET 34.411 1
ATOM 1564 N N . TYR 207 207 ? A 2.724 33.075 6.021 1.000 1 A TYR 40.652 1
ATOM 1565 C CA . TYR 207 207 ? A 3.762 32.821 7.000 1.000 1 A TYR 43.512 1
ATOM 1566 C C . TYR 207 207 ? A 4.837 31.963 6.371 1.000 1 A TYR 43.857 1
ATOM 1567 O O . TYR 207 207 ? A 4.676 31.456 5.267 1.000 1 A TYR 43.719 1
ATOM 1568 C CB . TYR 207 207 ? A 3.188 32.190 8.267 1.000 1 A TYR 41.309 1
ATOM 1569 C CG . TYR 207 207 ? A 2.662 30.784 8.089 1.000 1 A TYR 39.555 1
ATOM 1570 C CD1 . TYR 207 207 ? A 3.462 29.681 8.334 1.000 1 A TYR 37.089 1
ATOM 1571 C CD2 . TYR 207 207 ? A 1.321 30.574 7.714 1.000 1 A TYR 36.446 1
ATOM 1572 C CE1 . TYR 207 207 ? A 2.985 28.394 8.186 1.000 1 A TYR 31.832 1
ATOM 1573 C CE2 . TYR 207 207 ? A 0.877 29.275 7.554 1.000 1 A TYR 31.320 1
ATOM 1574 C CZ . TYR 207 207 ? A 1.688 28.207 7.785 1.000 1 A TYR 30.213 1
ATOM 1575 O OH . TYR 207 207 ? A 1.208 26.914 7.634 1.000 1 A TYR 31.516 1
ATOM 1576 N N . THR 208 208 ? A 5.934 31.817 7.081 1.000 1 A THR 40.848 1
ATOM 1577 C CA . THR 208 208 ? A 7.067 31.018 6.614 1.000 1 A THR 42.587 1
ATOM 1578 C C . THR 208 208 ? A 7.394 29.984 7.677 1.000 1 A THR 42.874 1
ATOM 1579 O O . THR 208 208 ? A 7.913 30.321 8.740 1.000 1 A THR 41.936 1
ATOM 1580 C CB . THR 208 208 ? A 8.282 31.876 6.337 1.000 1 A THR 40.441 1
ATOM 1581 O OG1 . THR 208 208 ? A 7.960 32.830 5.329 1.000 1 A THR 36.870 1
ATOM 1582 C CG2 . THR 208 208 ? A 9.428 31.008 5.825 1.000 1 A THR 37.366 1
ATOM 1583 N N . PRO 209 209 ? A 7.092 28.714 7.465 1.000 1 A PRO 41.531 1
ATOM 1584 C CA . PRO 209 209 ? A 7.492 27.670 8.378 1.000 1 A PRO 43.742 1
ATOM 1585 C C . PRO 209 209 ? A 9.004 27.445 8.346 1.000 1 A PRO 44.044 1
ATOM 1586 O O . PRO 209 209 ? A 9.629 27.564 7.291 1.000 1 A PRO 43.149 1
ATOM 1587 C CB . PRO 209 209 ? A 6.758 26.416 7.864 1.000 1 A PRO 41.312 1
ATOM 1588 C CG . PRO 209 209 ? A 5.677 26.938 7.019 1.000 1 A PRO 41.631 1
ATOM 1589 C CD . PRO 209 209 ? A 6.210 28.192 6.408 1.000 1 A PRO 41.992 1
ATOM 1590 N N . PRO 210 210 ? A 9.611 27.128 9.460 1.000 1 A PRO 40.762 1
ATOM 1591 C CA . PRO 210 210 ? A 11.065 26.888 9.486 1.000 1 A PRO 41.405 1
ATOM 1592 C C . PRO 210 210 ? A 11.439 25.563 8.842 1.000 1 A PRO 42.079 1
ATOM 1593 O O . PRO 210 210 ? A 10.625 24.653 8.749 1.000 1 A PRO 41.638 1
ATOM 1594 C CB . PRO 210 210 ? A 11.402 26.918 10.967 1.000 1 A PRO 39.747 1
ATOM 1595 C CG . PRO 210 210 ? A 10.163 26.507 11.647 1.000 1 A PRO 39.894 1
ATOM 1596 C CD . PRO 210 210 ? A 9.033 27.067 10.821 1.000 1 A PRO 40.861 1
ATOM 1597 N N . TRP 211 211 ? A 12.662 25.470 8.411 1.000 1 A TRP 44.044 1
ATOM 1598 C CA . TRP 211 211 ? A 13.190 24.275 7.771 1.000 1 A TRP 44.697 1
ATOM 1599 C C . TRP 211 211 ? A 14.400 23.823 8.562 1.000 1 A TRP 45.082 1
ATOM 1600 O O . TRP 211 211 ? A 15.370 24.524 8.694 1.000 1 A TRP 43.302 1
ATOM 1601 C CB . TRP 211 211 ? A 13.568 24.533 6.317 1.000 1 A TRP 42.804 1
ATOM 1602 C CG . TRP 211 211 ? A 14.015 23.298 5.609 1.000 1 A TRP 43.242 1
ATOM 1603 C CD1 . TRP 211 211 ? A 15.318 22.911 5.371 1.000 1 A TRP 39.688 1
ATOM 1604 C CD2 . TRP 211 211 ? A 13.186 22.278 5.039 1.000 1 A TRP 41.772 1
ATOM 1605 N NE1 . TRP 211 211 ? A 15.293 21.702 4.714 1.000 1 A TRP 37.582 1
ATOM 1606 C CE2 . TRP 211 211 ? A 13.999 21.302 4.495 1.000 1 A TRP 40.361 1
ATOM 1607 C CE3 . TRP 211 211 ? A 11.794 22.126 4.951 1.000 1 A TRP 38.026 1
ATOM 1608 C CZ2 . TRP 211 211 ? A 13.465 20.175 3.869 1.000 1 A TRP 35.733 1
ATOM 1609 C CZ3 . TRP 211 211 ? A 11.284 20.989 4.345 1.000 1 A TRP 35.685 1
ATOM 1610 C CH2 . TRP 211 211 ? A 12.129 20.033 3.820 1.000 1 A TRP 34.663 1
ATOM 1611 N N . LEU 212 212 ? A 14.296 22.588 9.095 1.000 1 A LEU 40.240 1
ATOM 1612 C CA . LEU 212 212 ? A 15.371 22.061 9.920 1.000 1 A LEU 41.760 1
ATOM 1613 C C . LEU 212 212 ? A 16.478 21.442 9.056 1.000 1 A LEU 41.527 1
ATOM 1614 O O . LEU 212 212 ? A 16.267 21.037 7.922 1.000 1 A LEU 40.502 1
ATOM 1615 C CB . LEU 212 212 ? A 14.840 20.987 10.880 1.000 1 A LEU 39.704 1
ATOM 1616 C CG . LEU 212 212 ? A 13.909 21.470 11.980 1.000 1 A LEU 38.691 1
ATOM 1617 C CD1 . LEU 212 212 ? A 14.644 22.463 12.881 1.000 1 A LEU 37.466 1
ATOM 1618 C CD2 . LEU 212 212 ? A 13.346 20.333 12.785 1.000 1 A LEU 36.964 1
ATOM 1619 N N . ASP 213 213 ? A 17.658 21.393 9.627 1.000 1 A ASP 39.740 1
ATOM 1620 C CA . ASP 213 213 ? A 18.775 20.697 9.005 1.000 1 A ASP 39.780 1
ATOM 1621 C C . ASP 213 213 ? A 18.617 19.226 9.344 1.000 1 A ASP 39.551 1
ATOM 1622 O O . ASP 213 213 ? A 18.892 18.787 10.468 1.000 1 A ASP 38.371 1
ATOM 1623 C CB . ASP 213 213 ? A 20.096 21.254 9.510 1.000 1 A ASP 37.639 1
ATOM 1624 C CG . ASP 213 213 ? A 21.276 20.732 8.715 1.000 1 A ASP 36.796 1
ATOM 1625 O OD1 . ASP 213 213 ? A 21.084 19.947 7.751 1.000 1 A ASP 34.278 1
ATOM 1626 O OD2 . ASP 213 213 ? A 22.426 21.114 9.047 1.000 1 A ASP 34.474 1
ATOM 1627 N N . PHE 214 214 ? A 18.138 18.429 8.375 1.000 1 A PHE 36.115 1
ATOM 1628 C CA . PHE 214 214 ? A 17.856 17.032 8.616 1.000 1 A PHE 36.745 1
ATOM 1629 C C . PHE 214 214 ? A 19.100 16.158 8.692 1.000 1 A PHE 36.719 1
ATOM 1630 O O . PHE 214 214 ? A 19.015 15.029 9.109 1.000 1 A PHE 35.455 1
ATOM 1631 C CB . PHE 214 214 ? A 16.901 16.492 7.553 1.000 1 A PHE 34.578 1
ATOM 1632 C CG . PHE 214 214 ? A 15.538 17.145 7.587 1.000 1 A PHE 33.452 1
ATOM 1633 C CD1 . PHE 214 214 ? A 14.592 16.724 8.516 1.000 1 A PHE 32.071 1
ATOM 1634 C CD2 . PHE 214 214 ? A 15.224 18.167 6.717 1.000 1 A PHE 31.532 1
ATOM 1635 C CE1 . PHE 214 214 ? A 13.359 17.295 8.538 1.000 1 A PHE 28.949 1
ATOM 1636 C CE2 . PHE 214 214 ? A 13.977 18.776 6.756 1.000 1 A PHE 27.479 1
ATOM 1637 C CZ . PHE 214 214 ? A 13.049 18.325 7.666 1.000 1 A PHE 26.557 1
ATOM 1638 N N . ALA 215 215 ? A 20.248 16.698 8.288 1.000 1 A ALA 41.148 1
ATOM 1639 C CA . ALA 215 215 ? A 21.494 15.946 8.413 1.000 1 A ALA 41.819 1
ATOM 1640 C C . ALA 215 215 ? A 22.069 16.044 9.809 1.000 1 A ALA 42.538 1
ATOM 1641 O O . ALA 215 215 ? A 22.868 15.195 10.204 1.000 1 A ALA 41.080 1
ATOM 1642 C CB . ALA 215 215 ? A 22.504 16.443 7.378 1.000 1 A ALA 39.469 1
ATOM 1643 N N . ASP 216 216 ? A 21.698 17.068 10.553 1.000 1 A ASP 38.610 1
ATOM 1644 C CA . ASP 216 216 ? A 22.221 17.297 11.897 1.000 1 A ASP 39.057 1
ATOM 1645 C C . ASP 216 216 ? A 21.118 17.166 12.951 1.000 1 A ASP 38.789 1
ATOM 1646 O O . ASP 216 216 ? A 21.343 16.571 13.994 1.000 1 A ASP 37.223 1
ATOM 1647 C CB . ASP 216 216 ? A 22.871 18.675 11.989 1.000 1 A ASP 36.651 1
ATOM 1648 C CG . ASP 216 216 ? A 24.104 18.785 11.120 1.000 1 A ASP 36.275 1
ATOM 1649 O OD1 . ASP 216 216 ? A 24.796 17.765 10.933 1.000 1 A ASP 32.352 1
ATOM 1650 O OD2 . ASP 216 216 ? A 24.378 19.904 10.642 1.000 1 A ASP 32.459 1
ATOM 1651 N N . ASP 217 217 ? A 19.970 17.736 12.699 1.000 1 A ASP 39.031 1
ATOM 1652 C CA . ASP 217 217 ? A 18.910 17.769 13.667 1.000 1 A ASP 37.563 1
ATOM 1653 C C . ASP 217 217 ? A 17.998 16.573 13.506 1.000 1 A ASP 37.502 1
ATOM 1654 O O . ASP 217 217 ? A 18.076 15.805 12.541 1.000 1 A ASP 35.864 1
ATOM 1655 C CB . ASP 217 217 ? A 18.129 19.066 13.574 1.000 1 A ASP 35.717 1
ATOM 1656 C CG . ASP 217 217 ? A 18.947 20.268 14.012 1.000 1 A ASP 35.397 1
ATOM 1657 O OD1 . ASP 217 217 ? A 19.837 20.117 14.882 1.000 1 A ASP 32.741 1
ATOM 1658 O OD2 . ASP 217 217 ? A 18.683 21.363 13.461 1.000 1 A ASP 32.557 1
ATOM 1659 N N . GLY 218 218 ? A 17.081 16.416 14.428 1.000 1 A GLY 38.235 1
ATOM 1660 C CA . GLY 218 218 ? A 16.074 15.374 14.385 1.000 1 A GLY 36.656 1
ATOM 1661 C C . GLY 218 218 ? A 14.887 15.734 15.271 1.000 1 A GLY 37.810 1
ATOM 1662 O O . GLY 218 218 ? A 15.041 16.363 16.294 1.000 1 A GLY 36.695 1
ATOM 1663 N N . GLY 219 219 ? A 13.728 15.332 14.820 1.000 1 A GLY 43.449 1
ATOM 1664 C CA . GLY 219 219 ? A 12.522 15.604 15.564 1.000 1 A GLY 41.675 1
ATOM 1665 C C . GLY 219 219 ? A 11.909 14.359 16.134 1.000 1 A GLY 43.090 1
ATOM 1666 O O . GLY 219 219 ? A 12.423 13.258 15.963 1.000 1 A GLY 41.900 1
ATOM 1667 N N . GLY 220 220 ? A 10.821 14.521 16.798 1.000 1 A GLY 38.543 1
ATOM 1668 C CA . GLY 220 220 ? A 10.153 13.407 17.438 1.000 1 A GLY 37.128 1
ATOM 1669 C C . GLY 220 220 ? A 8.720 13.754 17.744 1.000 1 A GLY 38.547 1
ATOM 1670 O O . GLY 220 220 ? A 8.246 14.856 17.532 1.000 1 A GLY 36.973 1
ATOM 1671 N N . GLY 221 221 ? A 8.033 12.781 18.280 1.000 1 A GLY 39.967 1
ATOM 1672 C CA . GLY 221 221 ? A 6.644 12.927 18.634 1.000 1 A GLY 38.442 1
ATOM 1673 C C . GLY 221 221 ? A 6.439 13.407 20.045 1.000 1 A GLY 40.402 1
ATOM 1674 O O . GLY 221 221 ? A 7.388 13.819 20.741 1.000 1 A GLY 39.387 1
ATOM 1675 N N . TYR 222 222 ? A 5.186 13.381 20.486 1.000 1 A TYR 44.658 1
ATOM 1676 C CA . TYR 222 222 ? A 4.856 13.832 21.830 1.000 1 A TYR 44.270 1
ATOM 1677 C C . TYR 222 222 ? A 5.261 12.796 22.872 1.000 1 A TYR 43.780 1
ATOM 1678 O O . TYR 222 222 ? A 5.874 13.132 23.889 1.000 1 A TYR 42.359 1
ATOM 1679 C CB . TYR 222 222 ? A 3.360 14.139 21.942 1.000 1 A TYR 43.444 1
ATOM 1680 C CG . TYR 222 222 ? A 2.891 15.349 21.170 1.000 1 A TYR 42.678 1
ATOM 1681 C CD1 . TYR 222 222 ? A 3.791 16.262 20.677 1.000 1 A TYR 40.279 1
ATOM 1682 C CD2 . TYR 222 222 ? A 1.535 15.556 20.935 1.000 1 A TYR 39.159 1
ATOM 1683 C CE1 . TYR 222 222 ? A 3.356 17.362 19.963 1.000 1 A TYR 36.293 1
ATOM 1684 C CE2 . TYR 222 222 ? A 1.083 16.659 20.229 1.000 1 A TYR 32.883 1
ATOM 1685 C CZ . TYR 222 222 ? A 2.019 17.563 19.750 1.000 1 A TYR 35.686 1
ATOM 1686 O OH . TYR 222 222 ? A 1.589 18.666 19.045 1.000 1 A TYR 44.301 1
ATOM 1687 N N . PHE 223 223 ? A 4.909 11.528 22.617 1.000 1 A PHE 37.883 1
ATOM 1688 C CA . PHE 223 223 ? A 5.179 10.425 23.555 1.000 1 A PHE 37.777 1
ATOM 1689 C C . PHE 223 223 ? A 5.586 9.225 22.737 1.000 1 A PHE 37.138 1
ATOM 1690 O O . PHE 223 223 ? A 4.811 8.723 21.959 1.000 1 A PHE 36.158 1
ATOM 1691 C CB . PHE 223 223 ? A 3.991 10.105 24.435 1.000 1 A PHE 35.235 1
ATOM 1692 C CG . PHE 223 223 ? A 3.550 11.225 25.336 1.000 1 A PHE 33.907 1
ATOM 1693 C CD1 . PHE 223 223 ? A 4.212 11.506 26.515 1.000 1 A PHE 32.736 1
ATOM 1694 C CD2 . PHE 223 223 ? A 2.479 12.026 24.963 1.000 1 A PHE 31.951 1
ATOM 1695 C CE1 . PHE 223 223 ? A 3.814 12.537 27.318 1.000 1 A PHE 30.620 1
ATOM 1696 C CE2 . PHE 223 223 ? A 2.077 13.058 25.776 1.000 1 A PHE 28.193 1
ATOM 1697 C CZ . PHE 223 223 ? A 2.757 13.329 26.965 1.000 1 A PHE 29.972 1
ATOM 1698 N N . SER 224 224 ? A 6.813 8.772 22.930 1.000 1 A SER 42.514 1
ATOM 1699 C CA . SER 224 224 ? A 7.309 7.623 22.186 1.000 1 A SER 44.708 1
ATOM 1700 C C . SER 224 224 ? A 8.484 7.009 22.938 1.000 1 A SER 44.517 1
ATOM 1701 O O . SER 224 224 ? A 9.422 7.693 23.294 1.000 1 A SER 42.825 1
ATOM 1702 C CB . SER 224 224 ? A 7.718 7.990 20.761 1.000 1 A SER 41.999 1
ATOM 1703 O OG . SER 224 224 ? A 8.158 6.846 20.084 1.000 1 A SER 40.480 1
ATOM 1704 N N . ASP 225 225 ? A 8.423 5.707 23.161 1.000 1 A ASP 45.542 1
ATOM 1705 C CA . ASP 225 225 ? A 9.516 4.996 23.776 1.000 1 A ASP 44.266 1
ATOM 1706 C C . ASP 225 225 ? A 10.599 4.615 22.779 1.000 1 A ASP 43.993 1
ATOM 1707 O O . ASP 225 225 ? A 11.661 4.136 23.173 1.000 1 A ASP 42.234 1
ATOM 1708 C CB . ASP 225 225 ? A 9.035 3.733 24.481 1.000 1 A ASP 41.617 1
ATOM 1709 C CG . ASP 225 225 ? A 8.181 4.049 25.697 1.000 1 A ASP 40.459 1
ATOM 1710 O OD1 . ASP 225 225 ? A 8.396 5.106 26.327 1.000 1 A ASP 34.554 1
ATOM 1711 O OD2 . ASP 225 225 ? A 7.308 3.205 26.036 1.000 1 A ASP 34.866 1
ATOM 1712 N N . GLU 226 226 ? A 10.335 4.822 21.495 1.000 1 A GLU 39.055 1
ATOM 1713 C CA . GLU 226 226 ? A 11.301 4.490 20.466 1.000 1 A GLU 37.761 1
ATOM 1714 C C . GLU 226 226 ? A 12.371 5.570 20.306 1.000 1 A GLU 37.958 1
ATOM 1715 O O . GLU 226 226 ? A 13.367 5.377 19.615 1.000 1 A GLU 37.338 1
ATOM 1716 C CB . GLU 226 226 ? A 10.586 4.260 19.121 1.000 1 A GLU 37.684 1
ATOM 1717 C CG . GLU 226 226 ? A 9.645 3.076 19.135 1.000 1 A GLU 37.415 1
ATOM 1718 C CD . GLU 226 226 ? A 8.948 2.875 17.805 1.000 1 A GLU 36.545 1
ATOM 1719 O OE1 . GLU 226 226 ? A 9.104 3.713 16.905 1.000 1 A GLU 34.989 1
ATOM 1720 O OE2 . GLU 226 226 ? A 8.230 1.852 17.652 1.000 1 A GLU 32.588 1
ATOM 1721 N N . ILE 227 227 ? A 12.166 6.723 20.905 1.000 1 A ILE 39.871 1
ATOM 1722 C CA . ILE 227 227 ? A 13.100 7.833 20.831 1.000 1 A ILE 41.446 1
ATOM 1723 C C . ILE 227 227 ? A 13.760 7.990 22.189 1.000 1 A ILE 41.394 1
ATOM 1724 O O . ILE 227 227 ? A 13.065 8.267 23.159 1.000 1 A ILE 40.462 1
ATOM 1725 C CB . ILE 227 227 ? A 12.396 9.124 20.403 1.000 1 A ILE 39.308 1
ATOM 1726 C CG1 . ILE 227 227 ? A 11.802 8.976 19.008 1.000 1 A ILE 37.835 1
ATOM 1727 C CG2 . ILE 227 227 ? A 13.365 10.294 20.399 1.000 1 A ILE 36.947 1
ATOM 1728 C CD1 . ILE 227 227 ? A 10.980 10.168 18.582 1.000 1 A ILE 36.964 1
ATOM 1729 N N . PRO 228 228 ? A 15.067 7.784 22.296 1.000 1 A PRO 40.032 1
ATOM 1730 C CA . PRO 228 228 ? A 15.726 8.052 23.574 1.000 1 A PRO 42.652 1
ATOM 1731 C C . PRO 228 228 ? A 15.856 9.553 23.844 1.000 1 A PRO 43.021 1
ATOM 1732 O O . PRO 228 228 ? A 16.672 10.224 23.227 1.000 1 A PRO 42.505 1
ATOM 1733 C CB . PRO 228 228 ? A 17.073 7.359 23.424 1.000 1 A PRO 40.571 1
ATOM 1734 C CG . PRO 228 228 ? A 17.302 7.318 21.950 1.000 1 A PRO 40.801 1
ATOM 1735 C CD . PRO 228 228 ? A 15.946 7.185 21.335 1.000 1 A PRO 42.276 1
ATOM 1736 N N . ALA 229 229 ? A 15.053 10.045 24.730 1.000 1 A ALA 41.637 1
ATOM 1737 C CA . ALA 229 229 ? A 15.009 11.459 25.043 1.000 1 A ALA 43.197 1
ATOM 1738 C C . ALA 229 229 ? A 14.684 11.653 26.513 1.000 1 A ALA 43.553 1
ATOM 1739 O O . ALA 229 229 ? A 13.921 10.850 27.064 1.000 1 A ALA 42.792 1
ATOM 1740 C CB . ALA 229 229 ? A 14.000 12.208 24.188 1.000 1 A ALA 40.898 1
ATOM 1741 N N . PRO 230 230 ? A 15.213 12.636 27.151 1.000 1 A PRO 38.715 1
ATOM 1742 C CA . PRO 230 230 ? A 14.832 12.921 28.539 1.000 1 A PRO 38.548 1
ATOM 1743 C C . PRO 230 230 ? A 13.401 13.410 28.630 1.000 1 A PRO 38.852 1
ATOM 1744 O O . PRO 230 230 ? A 12.850 13.983 27.714 1.000 1 A PRO 38.348 1
ATOM 1745 C CB . PRO 230 230 ? A 15.828 14.010 28.981 1.000 1 A PRO 37.421 1
ATOM 1746 C CG . PRO 230 230 ? A 16.236 14.654 27.729 1.000 1 A PRO 37.629 1
ATOM 1747 C CD . PRO 230 230 ? A 16.280 13.574 26.721 1.000 1 A PRO 38.560 1
ATOM 1748 N N . PRO 231 231 ? A 12.765 13.219 29.786 1.000 1 A PRO 37.812 1
ATOM 1749 C CA . PRO 231 231 ? A 11.367 13.688 29.948 1.000 1 A PRO 36.817 1
ATOM 1750 C C . PRO 231 231 ? A 11.245 15.199 30.001 1.000 1 A PRO 37.526 1
ATOM 1751 O O . PRO 231 231 ? A 10.150 15.714 29.877 1.000 1 A PRO 36.686 1
ATOM 1752 C CB . PRO 231 231 ? A 10.912 13.054 31.265 1.000 1 A PRO 35.709 1
ATOM 1753 C CG . PRO 231 231 ? A 11.801 11.871 31.410 1.000 1 A PRO 37.118 1
ATOM 1754 C CD . PRO 231 231 ? A 13.104 12.270 30.831 1.000 1 A PRO 39.300 1
ATOM 1755 N N . GLU 232 232 ? A 12.337 15.922 30.188 1.000 1 A GLU 39.577 1
ATOM 1756 C CA . GLU 232 232 ? A 12.290 17.381 30.175 1.000 1 A GLU 39.048 1
ATOM 1757 C C . GLU 232 232 ? A 12.173 17.953 28.764 1.000 1 A GLU 39.304 1
ATOM 1758 O O . GLU 232 232 ? A 11.874 19.151 28.611 1.000 1 A GLU 37.471 1
ATOM 1759 C CB . GLU 232 232 ? A 13.529 17.956 30.867 1.000 1 A GLU 37.573 1
ATOM 1760 C CG . GLU 232 232 ? A 14.823 17.657 30.149 1.000 1 A GLU 35.983 1
ATOM 1761 C CD . GLU 232 232 ? A 16.051 18.241 30.858 1.000 1 A GLU 34.898 1
ATOM 1762 O OE1 . GLU 232 232 ? A 15.841 18.975 31.843 1.000 1 A GLU 32.614 1
ATOM 1763 O OE2 . GLU 232 232 ? A 17.184 17.948 30.420 1.000 1 A GLU 32.741 1
ATOM 1764 N N . SER 233 233 ? A 12.406 17.120 27.740 1.000 1 A SER 44.157 1
ATOM 1765 C CA . SER 233 233 ? A 12.299 17.559 26.364 1.000 1 A SER 45.700 1
ATOM 1766 C C . SER 233 233 ? A 10.879 17.560 25.828 1.000 1 A SER 45.913 1
ATOM 1767 O O . SER 233 233 ? A 10.634 18.026 24.723 1.000 1 A SER 44.977 1
ATOM 1768 C CB . SER 233 233 ? A 13.190 16.700 25.481 1.000 1 A SER 42.626 1
ATOM 1769 O OG . SER 233 233 ? A 12.688 15.374 25.407 1.000 1 A SER 40.640 1
ATOM 1770 N N . LEU 234 234 ? A 9.947 17.023 26.589 1.000 1 A LEU 40.555 1
ATOM 1771 C CA . LEU 234 234 ? A 8.529 17.015 26.214 1.000 1 A LEU 43.467 1
ATOM 1772 C C . LEU 234 234 ? A 7.930 18.400 26.497 1.000 1 A LEU 43.619 1
ATOM 1773 O O . LEU 234 234 ? A 7.626 18.723 27.644 1.000 1 A LEU 42.170 1
ATOM 1774 C CB . LEU 234 234 ? A 7.775 15.935 26.962 1.000 1 A LEU 40.626 1
ATOM 1775 C CG . LEU 234 234 ? A 8.191 14.493 26.643 1.000 1 A LEU 38.941 1
ATOM 1776 C CD1 . LEU 234 234 ? A 7.917 14.178 25.179 1.000 1 A LEU 37.066 1
ATOM 1777 C CD2 . LEU 234 234 ? A 7.471 13.508 27.552 1.000 1 A LEU 36.387 1
ATOM 1778 N N . ILE 235 235 ? A 7.807 19.192 25.465 1.000 1 A ILE 42.931 1
ATOM 1779 C CA . ILE 235 235 ? A 7.377 20.580 25.567 1.000 1 A ILE 44.474 1
ATOM 1780 C C . ILE 235 235 ? A 6.108 20.771 24.721 1.000 1 A ILE 44.866 1
ATOM 1781 O O . ILE 235 235 ? A 6.113 20.490 23.520 1.000 1 A ILE 44.444 1
ATOM 1782 C CB . ILE 235 235 ? A 8.469 21.555 25.134 1.000 1 A ILE 42.768 1
ATOM 1783 C CG1 . ILE 235 235 ? A 9.689 21.444 26.058 1.000 1 A ILE 43.414 1
ATOM 1784 C CG2 . ILE 235 235 ? A 7.941 22.983 25.194 1.000 1 A ILE 41.455 1
ATOM 1785 C CD1 . ILE 235 235 ? A 10.900 22.182 25.529 1.000 1 A ILE 39.720 1
ATOM 1786 N N . SER 236 236 ? A 5.062 21.214 25.341 1.000 1 A SER 44.897 1
ATOM 1787 C CA . SER 236 236 ? A 3.820 21.534 24.666 1.000 1 A SER 47.877 1
ATOM 1788 C C . SER 236 236 ? A 3.572 23.031 24.823 1.000 1 A SER 47.741 1
ATOM 1789 O O . SER 236 236 ? A 3.240 23.504 25.896 1.000 1 A SER 46.854 1
ATOM 1790 C CB . SER 236 236 ? A 2.641 20.741 25.214 1.000 1 A SER 44.879 1
ATOM 1791 O OG . SER 236 236 ? A 2.797 19.346 24.939 1.000 1 A SER 42.049 1
ATOM 1792 N N . THR 237 237 ? A 3.785 23.765 23.740 1.000 1 A THR 44.171 1
ATOM 1793 C CA . THR 237 237 ? A 3.712 25.202 23.746 1.000 1 A THR 45.673 1
ATOM 1794 C C . THR 237 237 ? A 2.340 25.667 23.269 1.000 1 A THR 45.873 1
ATOM 1795 O O . THR 237 237 ? A 1.509 24.907 22.818 1.000 1 A THR 44.530 1
ATOM 1796 C CB . THR 237 237 ? A 4.799 25.822 22.882 1.000 1 A THR 42.723 1
ATOM 1797 O OG1 . THR 237 237 ? A 4.652 25.387 21.527 1.000 1 A THR 40.781 1
ATOM 1798 C CG2 . THR 237 237 ? A 6.180 25.420 23.416 1.000 1 A THR 40.020 1
ATOM 1799 N N . SER 238 238 ? A 2.131 26.950 23.379 1.000 1 A SER 45.828 1
ATOM 1800 C CA . SER 238 238 ? A 0.865 27.576 23.009 1.000 1 A SER 47.071 1
ATOM 1801 C C . SER 238 238 ? A 1.023 28.227 21.603 1.000 1 A SER 47.343 1
ATOM 1802 O O . SER 238 238 ? A 1.763 27.749 20.768 1.000 1 A SER 46.145 1
ATOM 1803 C CB . SER 238 238 ? A 0.465 28.594 24.077 1.000 1 A SER 44.643 1
ATOM 1804 O OG . SER 238 238 ? A 1.376 29.678 24.131 1.000 1 A SER 42.302 1
ATOM 1805 N N . PHE 239 239 ? A 0.336 29.306 21.408 1.000 1 A PHE 42.206 1
ATOM 1806 C CA . PHE 239 239 ? A 0.343 30.008 20.121 1.000 1 A PHE 44.090 1
ATOM 1807 C C . PHE 239 239 ? A 1.690 30.630 19.799 1.000 1 A PHE 44.431 1
ATOM 1808 O O . PHE 239 239 ? A 1.988 30.862 18.632 1.000 1 A PHE 43.347 1
ATOM 1809 C CB . PHE 239 239 ? A -0.741 31.083 20.072 1.000 1 A PHE 41.472 1
ATOM 1810 C CG . PHE 239 239 ? A -2.151 30.553 20.149 1.000 1 A PHE 39.577 1
ATOM 1811 C CD1 . PHE 239 239 ? A -2.794 30.154 18.986 1.000 1 A PHE 36.153 1
ATOM 1812 C CD2 . PHE 239 239 ? A -2.811 30.454 21.347 1.000 1 A PHE 36.145 1
ATOM 1813 C CE1 . PHE 239 239 ? A -4.073 29.668 19.037 1.000 1 A PHE 34.236 1
ATOM 1814 C CE2 . PHE 239 239 ? A -4.105 29.985 21.401 1.000 1 A PHE 31.818 1
ATOM 1815 C CZ . PHE 239 239 ? A -4.726 29.582 20.241 1.000 1 A PHE 31.914 1
ATOM 1816 N N . ASP 240 240 ? A 2.483 30.931 20.824 1.000 1 A ASP 47.984 1
ATOM 1817 C CA . ASP 240 240 ? A 3.782 31.544 20.604 1.000 1 A ASP 48.342 1
ATOM 1818 C C . ASP 240 240 ? A 4.788 30.491 20.141 1.000 1 A ASP 48.223 1
ATOM 1819 O O . ASP 240 240 ? A 4.787 29.352 20.606 1.000 1 A ASP 47.960 1
ATOM 1820 C CB . ASP 240 240 ? A 4.282 32.237 21.870 1.000 1 A ASP 46.881 1
ATOM 1821 C CG . ASP 240 240 ? A 3.487 33.461 22.226 1.000 1 A ASP 44.908 1
ATOM 1822 O OD1 . ASP 240 240 ? A 2.982 34.133 21.287 1.000 1 A ASP 39.304 1
ATOM 1823 O OD2 . ASP 240 240 ? A 3.379 33.775 23.428 1.000 1 A ASP 40.112 1
ATOM 1824 N N . SER 241 241 ? A 5.657 30.892 19.256 1.000 1 A SER 48.541 1
ATOM 1825 C CA . SER 241 241 ? A 6.650 30.002 18.658 1.000 1 A SER 48.773 1
ATOM 1826 C C . SER 241 241 ? A 8.027 30.589 18.883 1.000 1 A SER 48.380 1
ATOM 1827 O O . SER 241 241 ? A 8.238 31.800 18.772 1.000 1 A SER 47.745 1
ATOM 1828 C CB . SER 241 241 ? A 6.402 29.809 17.158 1.000 1 A SER 46.372 1
ATOM 1829 O OG . SER 241 241 ? A 5.159 29.144 16.957 1.000 1 A SER 43.676 1
ATOM 1830 N N . PHE 242 242 ? A 8.978 29.712 19.173 1.000 1 A PHE 46.145 1
ATOM 1831 C CA . PHE 242 242 ? A 10.344 30.138 19.387 1.000 1 A PHE 48.119 1
ATOM 1832 C C . PHE 242 242 ? A 11.292 29.046 18.895 1.000 1 A PHE 47.440 1
ATOM 1833 O O . PHE 242 242 ? A 10.889 27.916 18.567 1.000 1 A PHE 47.203 1
ATOM 1834 C CB . PHE 242 242 ? A 10.622 30.482 20.853 1.000 1 A PHE 46.244 1
ATOM 1835 C CG . PHE 242 242 ? A 10.340 29.372 21.840 1.000 1 A PHE 44.293 1
ATOM 1836 C CD1 . PHE 242 242 ? A 9.051 29.200 22.357 1.000 1 A PHE 42.530 1
ATOM 1837 C CD2 . PHE 242 242 ? A 11.343 28.509 22.216 1.000 1 A PHE 42.293 1
ATOM 1838 C CE1 . PHE 242 242 ? A 8.787 28.177 23.257 1.000 1 A PHE 40.642 1
ATOM 1839 C CE2 . PHE 242 242 ? A 11.064 27.497 23.116 1.000 1 A PHE 38.884 1
ATOM 1840 C CZ . PHE 242 242 ? A 9.797 27.340 23.629 1.000 1 A PHE 37.843 1
ATOM 1841 N N . LEU 243 243 ? A 12.562 29.394 18.861 1.000 1 A LEU 48.469 1
ATOM 1842 C CA . LEU 243 243 ? A 13.587 28.499 18.355 1.000 1 A LEU 49.524 1
ATOM 1843 C C . LEU 243 243 ? A 14.261 27.746 19.497 1.000 1 A LEU 48.968 1
ATOM 1844 O O . LEU 243 243 ? A 14.467 28.284 20.585 1.000 1 A LEU 48.044 1
ATOM 1845 C CB . LEU 243 243 ? A 14.625 29.300 17.571 1.000 1 A LEU 47.803 1
ATOM 1846 C CG . LEU 243 243 ? A 15.777 28.536 16.893 1.000 1 A LEU 46.139 1
ATOM 1847 C CD1 . LEU 243 243 ? A 15.253 27.559 15.876 1.000 1 A LEU 44.748 1
ATOM 1848 C CD2 . LEU 243 243 ? A 16.759 29.504 16.270 1.000 1 A LEU 44.378 1
ATOM 1849 N N . TRP 244 244 ? A 14.534 26.467 19.220 1.000 1 A TRP 45.695 1
ATOM 1850 C CA . TRP 244 244 ? A 15.234 25.609 20.188 1.000 1 A TRP 47.712 1
ATOM 1851 C C . TRP 244 244 ? A 16.593 25.284 19.644 1.000 1 A TRP 47.756 1
ATOM 1852 O O . TRP 244 244 ? A 16.737 24.808 18.502 1.000 1 A TRP 45.927 1
ATOM 1853 C CB . TRP 244 244 ? A 14.452 24.333 20.479 1.000 1 A TRP 45.592 1
ATOM 1854 C CG . TRP 244 244 ? A 13.176 24.551 21.197 1.000 1 A TRP 46.833 1
ATOM 1855 C CD1 . TRP 244 244 ? A 11.926 24.634 20.628 1.000 1 A TRP 43.543 1
ATOM 1856 C CD2 . TRP 244 244 ? A 12.995 24.728 22.611 1.000 1 A TRP 44.881 1
ATOM 1857 N NE1 . TRP 244 244 ? A 11.008 24.839 21.607 1.000 1 A TRP 39.383 1
ATOM 1858 C CE2 . TRP 244 244 ? A 11.631 24.905 22.846 1.000 1 A TRP 43.119 1
ATOM 1859 C CE3 . TRP 244 244 ? A 13.882 24.734 23.675 1.000 1 A TRP 38.824 1
ATOM 1860 C CZ2 . TRP 244 244 ? A 11.121 25.075 24.107 1.000 1 A TRP 37.300 1
ATOM 1861 C CZ3 . TRP 244 244 ? A 13.351 24.934 24.957 1.000 1 A TRP 37.898 1
ATOM 1862 C CH2 . TRP 244 244 ? A 12.007 25.074 25.166 1.000 1 A TRP 35.794 1
ATOM 1863 N N . ASN 245 245 ? A 17.614 25.522 20.456 1.000 1 A ASN 45.521 1
ATOM 1864 C CA . ASN 245 245 ? A 18.995 25.222 20.101 1.000 1 A ASN 44.204 1
ATOM 1865 C C . ASN 245 245 ? A 19.622 24.496 21.285 1.000 1 A ASN 42.906 1
ATOM 1866 O O . ASN 245 245 ? A 19.857 25.092 22.335 1.000 1 A ASN 40.896 1
ATOM 1867 C CB . ASN 245 245 ? A 19.799 26.498 19.791 1.000 1 A ASN 41.657 1
ATOM 1868 C CG . ASN 245 245 ? A 19.399 27.121 18.459 1.000 1 A ASN 40.533 1
ATOM 1869 O OD1 . ASN 245 245 ? A 19.163 26.408 17.501 1.000 1 A ASN 34.879 1
ATOM 1870 N ND2 . ASN 245 245 ? A 19.313 28.448 18.426 1.000 1 A ASN 36.840 1
ATOM 1871 N N . TYR 246 246 ? A 19.834 23.194 21.095 1.000 1 A TYR 44.771 1
ATOM 1872 C CA . TYR 246 246 ? A 20.354 22.367 22.155 1.000 1 A TYR 44.151 1
ATOM 1873 C C . TYR 246 246 ? A 21.795 21.952 21.803 1.000 1 A TYR 43.694 1
ATOM 1874 O O . TYR 246 246 ? A 22.207 22.022 20.655 1.000 1 A TYR 42.494 1
ATOM 1875 C CB . TYR 246 246 ? A 19.510 21.125 22.398 1.000 1 A TYR 42.449 1
ATOM 1876 C CG . TYR 246 246 ? A 18.179 21.378 23.078 1.000 1 A TYR 41.643 1
ATOM 1877 C CD1 . TYR 246 246 ? A 17.947 22.574 23.734 1.000 1 A TYR 36.926 1
ATOM 1878 C CD2 . TYR 246 246 ? A 17.205 20.413 23.087 1.000 1 A TYR 36.937 1
ATOM 1879 C CE1 . TYR 246 246 ? A 16.741 22.817 24.384 1.000 1 A TYR 36.101 1
ATOM 1880 C CE2 . TYR 246 246 ? A 15.992 20.616 23.735 1.000 1 A TYR 29.668 1
ATOM 1881 C CZ . TYR 246 246 ? A 15.776 21.840 24.364 1.000 1 A TYR 32.223 1
ATOM 1882 O OH . TYR 246 246 ? A 14.589 22.064 25.014 1.000 1 A TYR 49.455 1
ATOM 1883 N N . GLN 247 247 ? A 22.525 21.516 22.812 1.000 1 A GLN 43.542 1
ATOM 1884 C CA . GLN 247 247 ? A 23.908 21.062 22.631 1.000 1 A GLN 39.014 1
ATOM 1885 C C . GLN 247 247 ? A 23.909 19.641 22.097 1.000 1 A GLN 39.518 1
ATOM 1886 O O . GLN 247 247 ? A 23.151 18.786 22.584 1.000 1 A GLN 36.945 1
ATOM 1887 C CB . GLN 247 247 ? A 24.675 21.160 23.940 1.000 1 A GLN 36.553 1
ATOM 1888 C CG . GLN 247 247 ? A 26.158 20.813 23.838 1.000 1 A GLN 35.241 1
ATOM 1889 C CD . GLN 247 247 ? A 26.875 20.938 25.163 1.000 1 A GLN 36.103 1
ATOM 1890 O OE1 . GLN 247 247 ? A 26.265 21.247 26.182 1.000 1 A GLN 39.924 1
ATOM 1891 N NE2 . GLN 247 247 ? A 28.181 20.731 25.146 1.000 1 A GLN 36.973 1
ATOM 1892 N N . GLN 248 248 ? A 24.729 19.386 21.129 1.000 1 A GLN 32.620 1
ATOM 1893 C CA . GLN 248 248 ? A 24.838 18.091 20.528 1.000 1 A GLN 32.656 1
ATOM 1894 C C . GLN 248 248 ? A 25.781 17.183 21.306 1.000 1 A GLN 32.805 1
ATOM 1895 O O . GLN 248 248 ? A 26.707 17.632 21.971 1.000 1 A GLN 30.754 1
ATOM 1896 C CB . GLN 248 248 ? A 25.311 18.177 19.074 1.000 1 A GLN 28.437 1
ATOM 1897 C CG . GLN 248 248 ? A 24.345 18.905 18.175 1.000 1 A GLN 29.807 1
ATOM 1898 C CD . GLN 248 248 ? A 24.827 19.033 16.762 1.000 1 A GLN 31.756 1
ATOM 1899 O OE1 . GLN 248 248 ? A 25.984 18.729 16.442 1.000 1 A GLN 42.486 1
ATOM 1900 N NE2 . GLN 248 248 ? A 23.986 19.526 15.878 1.000 1 A GLN 39.531 1
ATOM 1901 P P . DG 1 1 ? B 23.613 -33.060 -70.609 1.000 2 B DG 68.819 1
ATOM 1902 O OP1 . DG 1 1 ? B 24.097 -34.416 -70.831 1.000 2 B DG 65.910 1
ATOM 1903 O OP2 . DG 1 1 ? B 22.268 -32.772 -70.085 1.000 2 B DG 68.082 1
ATOM 1904 O "O5'" . DG 1 1 ? B 24.699 -32.268 -69.772 1.000 2 B DG 67.349 1
ATOM 1905 C "C5'" . DG 1 1 ? B 25.792 -31.687 -70.463 1.000 2 B DG 68.748 1
ATOM 1906 C "C4'" . DG 1 1 ? B 26.223 -30.417 -69.845 1.000 2 B DG 73.195 1
ATOM 1907 O "O4'" . DG 1 1 ? B 25.540 -29.297 -70.441 1.000 2 B DG 71.718 1
ATOM 1908 C "C3'" . DG 1 1 ? B 25.974 -30.324 -68.339 1.000 2 B DG 73.898 1
ATOM 1909 O "O3'" . DG 1 1 ? B 27.055 -29.723 -67.680 1.000 2 B DG 71.033 1
ATOM 1910 C "C2'" . DG 1 1 ? B 24.725 -29.421 -68.249 1.000 2 B DG 69.894 1
ATOM 1911 C "C1'" . DG 1 1 ? B 24.976 -28.487 -69.436 1.000 2 B DG 70.841 1
ATOM 1912 N N9 . DG 1 1 ? B 23.787 -27.869 -69.934 1.000 2 B DG 74.441 1
ATOM 1913 C C8 . DG 1 1 ? B 22.534 -28.451 -70.067 1.000 2 B DG 75.108 1
ATOM 1914 N N7 . DG 1 1 ? B 21.633 -27.641 -70.554 1.000 2 B DG 73.253 1
ATOM 1915 C C5 . DG 1 1 ? B 22.329 -26.456 -70.766 1.000 2 B DG 75.438 1
ATOM 1916 C C6 . DG 1 1 ? B 21.901 -25.228 -71.270 1.000 2 B DG 74.486 1
ATOM 1917 O O6 . DG 1 1 ? B 20.764 -24.906 -71.671 1.000 2 B DG 73.471 1
ATOM 1918 N N1 . DG 1 1 ? B 22.904 -24.273 -71.292 1.000 2 B DG 75.464 1
ATOM 1919 C C2 . DG 1 1 ? B 24.196 -24.503 -70.885 1.000 2 B DG 74.513 1
ATOM 1920 N N2 . DG 1 1 ? B 25.029 -23.459 -70.988 1.000 2 B DG 72.812 1
ATOM 1921 N N3 . DG 1 1 ? B 24.621 -25.636 -70.415 1.000 2 B DG 73.399 1
ATOM 1922 C C4 . DG 1 1 ? B 23.655 -26.600 -70.396 1.000 2 B DG 74.755 1
ATOM 1923 P P . DT 2 2 ? B 27.423 -30.115 -66.202 1.000 2 B DT 73.942 1
ATOM 1924 O OP1 . DT 2 2 ? B 28.447 -31.167 -66.405 1.000 2 B DT 71.060 1
ATOM 1925 O OP2 . DT 2 2 ? B 26.242 -30.327 -65.337 1.000 2 B DT 71.888 1
ATOM 1926 O "O5'" . DT 2 2 ? B 28.207 -28.795 -65.696 1.000 2 B DT 72.597 1
ATOM 1927 C "C5'" . DT 2 2 ? B 28.641 -27.819 -66.630 1.000 2 B DT 73.684 1
ATOM 1928 C "C4'" . DT 2 2 ? B 28.241 -26.434 -66.235 1.000 2 B DT 75.649 1
ATOM 1929 O "O4'" . DT 2 2 ? B 26.972 -26.046 -66.829 1.000 2 B DT 75.513 1
ATOM 1930 C "C3'" . DT 2 2 ? B 28.042 -26.300 -64.710 1.000 2 B DT 76.557 1
ATOM 1931 O "O3'" . DT 2 2 ? B 28.570 -25.052 -64.287 1.000 2 B DT 73.944 1
ATOM 1932 C "C2'" . DT 2 2 ? B 26.511 -26.323 -64.595 1.000 2 B DT 74.775 1
ATOM 1933 C "C1'" . DT 2 2 ? B 26.140 -25.518 -65.819 1.000 2 B DT 75.116 1
ATOM 1934 N N1 . DT 2 2 ? B 24.712 -25.696 -66.228 1.000 2 B DT 77.683 1
ATOM 1935 C C2 . DT 2 2 ? B 24.089 -24.671 -66.893 1.000 2 B DT 79.622 1
ATOM 1936 O O2 . DT 2 2 ? B 24.644 -23.627 -67.163 1.000 2 B DT 78.158 1
ATOM 1937 N N3 . DT 2 2 ? B 22.787 -24.910 -67.217 1.000 2 B DT 78.630 1
ATOM 1938 C C4 . DT 2 2 ? B 22.083 -26.080 -66.990 1.000 2 B DT 78.909 1
ATOM 1939 O O4 . DT 2 2 ? B 20.909 -26.192 -67.345 1.000 2 B DT 77.923 1
ATOM 1940 C C5 . DT 2 2 ? B 22.770 -27.120 -66.293 1.000 2 B DT 78.734 1
ATOM 1941 C C7 . DT 2 2 ? B 22.089 -28.352 -65.972 1.000 2 B DT 76.532 1
ATOM 1942 C C6 . DT 2 2 ? B 24.047 -26.871 -65.952 1.000 2 B DT 78.612 1
ATOM 1943 P P . DT 3 3 ? B 29.187 -24.870 -62.861 1.000 2 B DT 74.878 1
ATOM 1944 O OP1 . DT 3 3 ? B 30.610 -25.196 -62.940 1.000 2 B DT 72.451 1
ATOM 1945 O OP2 . DT 3 3 ? B 28.324 -25.497 -61.828 1.000 2 B DT 72.577 1
ATOM 1946 O "O5'" . DT 3 3 ? B 29.073 -23.273 -62.647 1.000 2 B DT 73.536 1
ATOM 1947 C "C5'" . DT 3 3 ? B 28.973 -22.430 -63.791 1.000 2 B DT 75.090 1
ATOM 1948 C "C4'" . DT 3 3 ? B 27.862 -21.402 -63.594 1.000 2 B DT 76.472 1
ATOM 1949 O "O4'" . DT 3 3 ? B 26.585 -21.915 -64.020 1.000 2 B DT 76.682 1
ATOM 1950 C "C3'" . DT 3 3 ? B 27.676 -20.950 -62.151 1.000 2 B DT 77.616 1
ATOM 1951 O "O3'" . DT 3 3 ? B 27.405 -19.568 -62.117 1.000 2 B DT 74.611 1
ATOM 1952 C "C2'" . DT 3 3 ? B 26.400 -21.754 -61.727 1.000 2 B DT 76.032 1
ATOM 1953 C "C1'" . DT 3 3 ? B 25.617 -21.665 -63.001 1.000 2 B DT 76.369 1
ATOM 1954 N N1 . DT 3 3 ? B 24.532 -22.684 -63.104 1.000 2 B DT 78.697 1
ATOM 1955 C C2 . DT 3 3 ? B 23.367 -22.322 -63.734 1.000 2 B DT 80.867 1
ATOM 1956 O O2 . DT 3 3 ? B 23.188 -21.236 -64.265 1.000 2 B DT 79.269 1
ATOM 1957 N N3 . DT 3 3 ? B 22.387 -23.274 -63.771 1.000 2 B DT 79.639 1
ATOM 1958 C C4 . DT 3 3 ? B 22.491 -24.523 -63.227 1.000 2 B DT 79.930 1
ATOM 1959 O O4 . DT 3 3 ? B 21.534 -25.330 -63.348 1.000 2 B DT 78.866 1
ATOM 1960 C C5 . DT 3 3 ? B 23.721 -24.845 -62.567 1.000 2 B DT 79.299 1
ATOM 1961 C C7 . DT 3 3 ? B 23.886 -26.188 -61.977 1.000 2 B DT 77.480 1
ATOM 1962 C C6 . DT 3 3 ? B 24.679 -23.929 -62.524 1.000 2 B DT 79.363 1
ATOM 1963 P P . DG 4 4 ? B 27.962 -18.595 -60.949 1.000 2 B DG 72.555 1
ATOM 1964 O OP1 . DG 4 4 ? B 29.312 -18.069 -61.256 1.000 2 B DG 69.579 1
ATOM 1965 O OP2 . DG 4 4 ? B 27.752 -19.303 -59.655 1.000 2 B DG 70.691 1
ATOM 1966 O "O5'" . DG 4 4 ? B 26.903 -17.418 -61.013 1.000 2 B DG 72.559 1
ATOM 1967 C "C5'" . DG 4 4 ? B 26.353 -17.020 -62.240 1.000 2 B DG 72.698 1
ATOM 1968 C "C4'" . DG 4 4 ? B 24.876 -16.685 -62.129 1.000 2 B DG 76.308 1
ATOM 1969 O "O4'" . DG 4 4 ? B 24.039 -17.874 -62.272 1.000 2 B DG 74.487 1
ATOM 1970 C "C3'" . DG 4 4 ? B 24.451 -16.061 -60.778 1.000 2 B DG 76.943 1
ATOM 1971 O "O3'" . DG 4 4 ? B 23.470 -15.079 -61.044 1.000 2 B DG 74.184 1
ATOM 1972 C "C2'" . DG 4 4 ? B 23.843 -17.259 -60.046 1.000 2 B DG 74.584 1
ATOM 1973 C "C1'" . DG 4 4 ? B 23.139 -17.939 -61.191 1.000 2 B DG 74.978 1
ATOM 1974 N N9 . DG 4 4 ? B 22.805 -19.314 -60.936 1.000 2 B DG 78.366 1
ATOM 1975 C C8 . DG 4 4 ? B 23.555 -20.260 -60.295 1.000 2 B DG 78.778 1
ATOM 1976 N N7 . DG 4 4 ? B 22.969 -21.417 -60.193 1.000 2 B DG 77.446 1
ATOM 1977 C C5 . DG 4 4 ? B 21.753 -21.214 -60.830 1.000 2 B DG 80.149 1
ATOM 1978 C C6 . DG 4 4 ? B 20.705 -22.151 -61.086 1.000 2 B DG 79.589 1
ATOM 1979 O O6 . DG 4 4 ? B 20.628 -23.334 -60.716 1.000 2 B DG 77.535 1
ATOM 1980 N N1 . DG 4 4 ? B 19.658 -21.553 -61.737 1.000 2 B DG 80.630 1
ATOM 1981 C C2 . DG 4 4 ? B 19.630 -20.232 -62.166 1.000 2 B DG 78.979 1
ATOM 1982 N N2 . DG 4 4 ? B 18.533 -19.870 -62.814 1.000 2 B DG 76.252 1
ATOM 1983 N N3 . DG 4 4 ? B 20.615 -19.391 -61.977 1.000 2 B DG 78.258 1
ATOM 1984 C C4 . DG 4 4 ? B 21.642 -19.936 -61.296 1.000 2 B DG 78.977 1
ATOM 1985 P P . DG 5 5 ? B 23.468 -13.690 -60.159 1.000 2 B DG 71.547 1
ATOM 1986 O OP1 . DG 5 5 ? B 24.114 -12.629 -60.922 1.000 2 B DG 69.105 1
ATOM 1987 O OP2 . DG 5 5 ? B 23.943 -13.998 -58.768 1.000 2 B DG 69.091 1
ATOM 1988 O "O5'" . DG 5 5 ? B 21.892 -13.409 -60.090 1.000 2 B DG 70.559 1
ATOM 1989 C "C5'" . DG 5 5 ? B 21.054 -13.737 -61.181 1.000 2 B DG 71.285 1
ATOM 1990 C "C4'" . DG 5 5 ? B 19.693 -14.195 -60.723 1.000 2 B DG 74.742 1
ATOM 1991 O "O4'" . DG 5 5 ? B 19.676 -15.645 -60.544 1.000 2 B DG 73.809 1
ATOM 1992 C "C3'" . DG 5 5 ? B 19.216 -13.607 -59.419 1.000 2 B DG 75.809 1
ATOM 1993 O "O3'" . DG 5 5 ? B 17.822 -13.351 -59.500 1.000 2 B DG 73.029 1
ATOM 1994 C "C2'" . DG 5 5 ? B 19.459 -14.734 -58.411 1.000 2 B DG 74.414 1
ATOM 1995 C "C1'" . DG 5 5 ? B 19.130 -15.941 -59.262 1.000 2 B DG 74.827 1
ATOM 1996 N N9 . DG 5 5 ? B 19.646 -17.194 -58.803 1.000 2 B DG 76.941 1
ATOM 1997 C C8 . DG 5 5 ? B 20.878 -17.407 -58.195 1.000 2 B DG 77.440 1
ATOM 1998 N N7 . DG 5 5 ? B 21.067 -18.643 -57.868 1.000 2 B DG 76.876 1
ATOM 1999 C C5 . DG 5 5 ? B 19.908 -19.305 -58.294 1.000 2 B DG 79.983 1
ATOM 2000 C C6 . DG 5 5 ? B 19.530 -20.664 -58.218 1.000 2 B DG 79.241 1
ATOM 2001 O O6 . DG 5 5 ? B 20.162 -21.623 -57.728 1.000 2 B DG 77.585 1
ATOM 2002 N N1 . DG 5 5 ? B 18.296 -20.921 -58.775 1.000 2 B DG 80.650 1
ATOM 2003 C C2 . DG 5 5 ? B 17.489 -19.924 -59.330 1.000 2 B DG 78.630 1
ATOM 2004 N N2 . DG 5 5 ? B 16.320 -20.372 -59.810 1.000 2 B DG 75.835 1
ATOM 2005 N N3 . DG 5 5 ? B 17.814 -18.667 -59.396 1.000 2 B DG 77.652 1
ATOM 2006 C C4 . DG 5 5 ? B 19.038 -18.401 -58.893 1.000 2 B DG 78.328 1
ATOM 2007 P P . DT 6 6 ? B 17.174 -12.150 -58.621 1.000 2 B DT 74.363 1
ATOM 2008 O OP1 . DT 6 6 ? B 17.237 -10.941 -59.471 1.000 2 B DT 71.399 1
ATOM 2009 O OP2 . DT 6 6 ? B 17.728 -12.144 -57.271 1.000 2 B DT 71.829 1
ATOM 2010 O "O5'" . DT 6 6 ? B 15.650 -12.638 -58.593 1.000 2 B DT 73.168 1
ATOM 2011 C "C5'" . DT 6 6 ? B 15.187 -13.538 -59.513 1.000 2 B DT 73.743 1
ATOM 2012 C "C4'" . DT 6 6 ? B 14.403 -14.641 -58.862 1.000 2 B DT 75.795 1
ATOM 2013 O "O4'" . DT 6 6 ? B 15.262 -15.744 -58.469 1.000 2 B DT 76.281 1
ATOM 2014 C "C3'" . DT 6 6 ? B 13.695 -14.179 -57.613 1.000 2 B DT 76.138 1
ATOM 2015 O "O3'" . DT 6 6 ? B 12.400 -14.730 -57.557 1.000 2 B DT 74.398 1
ATOM 2016 C "C2'" . DT 6 6 ? B 14.580 -14.771 -56.497 1.000 2 B DT 76.054 1
ATOM 2017 C "C1'" . DT 6 6 ? B 14.924 -16.103 -57.156 1.000 2 B DT 76.615 1
ATOM 2018 N N1 . DT 6 6 ? B 16.081 -16.784 -56.499 1.000 2 B DT 78.463 1
ATOM 2019 C C2 . DT 6 6 ? B 16.041 -18.140 -56.374 1.000 2 B DT 80.127 1
ATOM 2020 O O2 . DT 6 6 ? B 15.114 -18.830 -56.757 1.000 2 B DT 79.182 1
ATOM 2021 N N3 . DT 6 6 ? B 17.116 -18.686 -55.735 1.000 2 B DT 79.427 1
ATOM 2022 C C4 . DT 6 6 ? B 18.220 -18.001 -55.284 1.000 2 B DT 80.226 1
ATOM 2023 O O4 . DT 6 6 ? B 19.145 -18.621 -54.714 1.000 2 B DT 79.304 1
ATOM 2024 C C5 . DT 6 6 ? B 18.207 -16.585 -55.431 1.000 2 B DT 79.606 1
ATOM 2025 C C7 . DT 6 6 ? B 19.342 -15.770 -54.929 1.000 2 B DT 77.507 1
ATOM 2026 C C6 . DT 6 6 ? B 17.151 -16.065 -56.034 1.000 2 B DT 79.604 1
ATOM 2027 P P . DC 7 7 ? B 11.165 -13.911 -56.927 1.000 2 B DC 73.117 1
ATOM 2028 O OP1 . DC 7 7 ? B 10.531 -13.126 -58.022 1.000 2 B DC 70.324 1
ATOM 2029 O OP2 . DC 7 7 ? B 11.651 -13.243 -55.713 1.000 2 B DC 71.021 1
ATOM 2030 O "O5'" . DC 7 7 ? B 10.227 -15.111 -56.476 1.000 2 B DC 71.993 1
ATOM 2031 C "C5'" . DC 7 7 ? B 10.235 -16.329 -57.158 1.000 2 B DC 71.438 1
ATOM 2032 C "C4'" . DC 7 7 ? B 10.108 -17.485 -56.185 1.000 2 B DC 75.168 1
ATOM 2033 O "O4'" . DC 7 7 ? B 11.402 -17.967 -55.740 1.000 2 B DC 74.905 1
ATOM 2034 C "C3'" . DC 7 7 ? B 9.348 -17.122 -54.911 1.000 2 B DC 75.350 1
ATOM 2035 O "O3'" . DC 7 7 ? B 8.526 -18.209 -54.564 1.000 2 B DC 73.342 1
ATOM 2036 C "C2'" . DC 7 7 ? B 10.467 -16.956 -53.874 1.000 2 B DC 74.917 1
ATOM 2037 C "C1'" . DC 7 7 ? B 11.433 -18.005 -54.336 1.000 2 B DC 75.176 1
ATOM 2038 N N1 . DC 7 7 ? B 12.805 -17.803 -53.825 1.000 2 B DC 77.415 1
ATOM 2039 C C2 . DC 7 7 ? B 13.553 -18.893 -53.350 1.000 2 B DC 78.754 1
ATOM 2040 O O2 . DC 7 7 ? B 13.050 -20.009 -53.355 1.000 2 B DC 77.600 1
ATOM 2041 N N3 . DC 7 7 ? B 14.800 -18.705 -52.869 1.000 2 B DC 77.991 1
ATOM 2042 C C4 . DC 7 7 ? B 15.317 -17.447 -52.879 1.000 2 B DC 78.869 1
ATOM 2043 N N4 . DC 7 7 ? B 16.548 -17.342 -52.408 1.000 2 B DC 77.925 1
ATOM 2044 C C5 . DC 7 7 ? B 14.589 -16.354 -53.344 1.000 2 B DC 78.330 1
ATOM 2045 C C6 . DC 7 7 ? B 13.354 -16.561 -53.817 1.000 2 B DC 76.724 1
ATOM 2046 P P . DG 8 8 ? B 7.073 -17.918 -53.920 1.000 2 B DG 73.010 1
ATOM 2047 O OP1 . DG 8 8 ? B 6.081 -17.975 -54.986 1.000 2 B DG 70.313 1
ATOM 2048 O OP2 . DG 8 8 ? B 7.206 -16.697 -53.036 1.000 2 B DG 71.107 1
ATOM 2049 O "O5'" . DG 8 8 ? B 6.920 -19.182 -52.968 1.000 2 B DG 71.961 1
ATOM 2050 C "C5'" . DG 8 8 ? B 7.414 -20.427 -53.378 1.000 2 B DG 71.558 1
ATOM 2051 C "C4'" . DG 8 8 ? B 8.004 -21.197 -52.212 1.000 2 B DG 75.075 1
ATOM 2052 O "O4'" . DG 8 8 ? B 9.390 -20.798 -51.971 1.000 2 B DG 74.532 1
ATOM 2053 C "C3'" . DG 8 8 ? B 7.273 -20.989 -50.904 1.000 2 B DG 75.658 1
ATOM 2054 O "O3'" . DG 8 8 ? B 7.173 -22.243 -50.253 1.000 2 B DG 72.841 1
ATOM 2055 C "C2'" . DG 8 8 ? B 8.188 -20.064 -50.121 1.000 2 B DG 75.620 1
ATOM 2056 C "C1'" . DG 8 8 ? B 9.525 -20.544 -50.595 1.000 2 B DG 75.793 1
ATOM 2057 N N9 . DG 8 8 ? B 10.618 -19.577 -50.425 1.000 2 B DG 78.159 1
ATOM 2058 C C8 . DG 8 8 ? B 10.562 -18.228 -50.655 1.000 2 B DG 78.229 1
ATOM 2059 N N7 . DG 8 8 ? B 11.706 -17.611 -50.409 1.000 2 B DG 77.372 1
ATOM 2060 C C5 . DG 8 8 ? B 12.549 -18.626 -49.993 1.000 2 B DG 79.774 1
ATOM 2061 C C6 . DG 8 8 ? B 13.880 -18.628 -49.572 1.000 2 B DG 79.021 1
ATOM 2062 O O6 . DG 8 8 ? B 14.630 -17.633 -49.491 1.000 2 B DG 76.760 1
ATOM 2063 N N1 . DG 8 8 ? B 14.372 -19.852 -49.233 1.000 2 B DG 80.200 1
ATOM 2064 C C2 . DG 8 8 ? B 13.620 -21.014 -49.280 1.000 2 B DG 78.477 1
ATOM 2065 N N2 . DG 8 8 ? B 14.261 -22.107 -48.917 1.000 2 B DG 75.861 1
ATOM 2066 N N3 . DG 8 8 ? B 12.383 -21.064 -49.653 1.000 2 B DG 77.848 1
ATOM 2067 C C4 . DG 8 8 ? B 11.897 -19.847 -50.009 1.000 2 B DG 77.950 1
ATOM 2068 P P . DC 9 9 ? B 5.945 -22.520 -49.233 1.000 2 B DC 73.444 1
ATOM 2069 O OP1 . DC 9 9 ? B 4.909 -23.249 -50.023 1.000 2 B DC 70.374 1
ATOM 2070 O OP2 . DC 9 9 ? B 5.625 -21.271 -48.548 1.000 2 B DC 70.895 1
ATOM 2071 O "O5'" . DC 9 9 ? B 6.594 -23.512 -48.167 1.000 2 B DC 72.114 1
ATOM 2072 C "C5'" . DC 9 9 ? B 7.671 -24.301 -48.533 1.000 2 B DC 72.024 1
ATOM 2073 C "C4'" . DC 9 9 ? B 8.691 -24.360 -47.398 1.000 2 B DC 74.989 1
ATOM 2074 O "O4'" . DC 9 9 ? B 9.657 -23.303 -47.522 1.000 2 B DC 74.683 1
ATOM 2075 C "C3'" . DC 9 9 ? B 8.069 -24.207 -46.007 1.000 2 B DC 75.177 1
ATOM 2076 O "O3'" . DC 9 9 ? B 8.645 -25.158 -45.112 1.000 2 B DC 73.663 1
ATOM 2077 C "C2'" . DC 9 9 ? B 8.467 -22.788 -45.603 1.000 2 B DC 75.748 1
ATOM 2078 C "C1'" . DC 9 9 ? B 9.822 -22.671 -46.268 1.000 2 B DC 75.704 1
ATOM 2079 N N1 . DC 9 9 ? B 10.277 -21.266 -46.476 1.000 2 B DC 78.083 1
ATOM 2080 C C2 . DC 9 9 ? B 11.618 -20.911 -46.214 1.000 2 B DC 78.939 1
ATOM 2081 O O2 . DC 9 9 ? B 12.419 -21.763 -45.791 1.000 2 B DC 78.096 1
ATOM 2082 N N3 . DC 9 9 ? B 11.985 -19.622 -46.381 1.000 2 B DC 78.860 1
ATOM 2083 C C4 . DC 9 9 ? B 11.129 -18.722 -46.831 1.000 2 B DC 79.810 1
ATOM 2084 N N4 . DC 9 9 ? B 11.546 -17.474 -46.988 1.000 2 B DC 78.740 1
ATOM 2085 C C5 . DC 9 9 ? B 9.766 -19.088 -47.117 1.000 2 B DC 79.164 1
ATOM 2086 C C6 . DC 9 9 ? B 9.395 -20.354 -46.931 1.000 2 B DC 77.716 1
ATOM 2087 P P . DG 10 10 ? B 7.747 -25.745 -43.914 1.000 2 B DG 73.331 1
ATOM 2088 O OP1 . DG 10 10 ? B 7.194 -27.048 -44.394 1.000 2 B DG 69.943 1
ATOM 2089 O OP2 . DG 10 10 ? B 6.860 -24.708 -43.410 1.000 2 B DG 70.951 1
ATOM 2090 O "O5'" . DG 10 10 ? B 8.855 -26.038 -42.833 1.000 2 B DG 71.780 1
ATOM 2091 C "C5'" . DG 10 10 ? B 10.196 -26.303 -43.238 1.000 2 B DG 72.428 1
ATOM 2092 C "C4'" . DG 10 10 ? B 11.175 -25.631 -42.309 1.000 2 B DG 75.107 1
ATOM 2093 O "O4'" . DG 10 10 ? B 11.479 -24.302 -42.785 1.000 2 B DG 74.553 1
ATOM 2094 C "C3'" . DG 10 10 ? B 10.687 -25.489 -40.883 1.000 2 B DG 75.446 1
ATOM 2095 O "O3'" . DG 10 10 ? B 11.730 -25.844 -40.006 1.000 2 B DG 73.237 1
ATOM 2096 C "C2'" . DG 10 10 ? B 10.317 -24.026 -40.752 1.000 2 B DG 76.081 1
ATOM 2097 C "C1'" . DG 10 10 ? B 11.387 -23.420 -41.683 1.000 2 B DG 75.979 1
ATOM 2098 N N9 . DG 10 10 ? B 11.079 -22.106 -42.175 1.000 2 B DG 78.119 1
ATOM 2099 C C8 . DG 10 10 ? B 9.873 -21.677 -42.720 1.000 2 B DG 78.531 1
ATOM 2100 N N7 . DG 10 10 ? B 9.885 -20.410 -43.068 1.000 2 B DG 77.849 1
ATOM 2101 C C5 . DG 10 10 ? B 11.175 -19.994 -42.752 1.000 2 B DG 80.408 1
ATOM 2102 C C6 . DG 10 10 ? B 11.748 -18.724 -42.917 1.000 2 B DG 79.662 1
ATOM 2103 O O6 . DG 10 10 ? B 11.244 -17.698 -43.356 1.000 2 B DG 77.037 1
ATOM 2104 N N1 . DG 10 10 ? B 13.049 -18.714 -42.471 1.000 2 B DG 80.713 1
ATOM 2105 C C2 . DG 10 10 ? B 13.711 -19.791 -41.926 1.000 2 B DG 79.332 1
ATOM 2106 N N2 . DG 10 10 ? B 14.974 -19.566 -41.561 1.000 2 B DG 76.566 1
ATOM 2107 N N3 . DG 10 10 ? B 13.185 -20.979 -41.768 1.000 2 B DG 78.382 1
ATOM 2108 C C4 . DG 10 10 ? B 11.890 -21.003 -42.216 1.000 2 B DG 78.633 1
ATOM 2109 P P . DG 11 11 ? B 11.434 -26.275 -38.503 1.000 2 B DG 68.585 1
ATOM 2110 O OP1 . DG 11 11 ? B 11.666 -27.717 -38.385 1.000 2 B DG 65.055 1
ATOM 2111 O OP2 . DG 11 11 ? B 10.118 -25.665 -38.077 1.000 2 B DG 65.281 1
ATOM 2112 O "O5'" . DG 11 11 ? B 12.587 -25.516 -37.694 1.000 2 B DG 66.739 1
ATOM 2113 C "C5'" . DG 11 11 ? B 13.771 -25.212 -38.368 1.000 2 B DG 64.740 1
ATOM 2114 C "C4'" . DG 11 11 ? B 14.384 -23.936 -37.789 1.000 2 B DG 69.421 1
ATOM 2115 O "O4'" . DG 11 11 ? B 13.930 -22.771 -38.547 1.000 2 B DG 68.537 1
ATOM 2116 C "C3'" . DG 11 11 ? B 14.044 -23.677 -36.342 1.000 2 B DG 69.474 1
ATOM 2117 O "O3'" . DG 11 11 ? B 15.168 -23.148 -35.698 1.000 2 B DG 68.755 1
ATOM 2118 C "C2'" . DG 11 11 ? B 12.938 -22.608 -36.437 1.000 2 B DG 70.585 1
ATOM 2119 C "C1'" . DG 11 11 ? B 13.441 -21.809 -37.617 1.000 2 B DG 70.200 1
ATOM 2120 N N9 . DG 11 11 ? B 12.400 -21.008 -38.247 1.000 2 B DG 69.614 1
ATOM 2121 C C8 . DG 11 11 ? B 11.127 -21.426 -38.607 1.000 2 B DG 70.305 1
ATOM 2122 N N7 . DG 11 11 ? B 10.442 -20.469 -39.185 1.000 2 B DG 71.639 1
ATOM 2123 C C5 . DG 11 11 ? B 11.287 -19.403 -39.187 1.000 2 B DG 72.680 1
ATOM 2124 C C6 . DG 11 11 ? B 11.127 -18.084 -39.683 1.000 2 B DG 70.928 1
ATOM 2125 O O6 . DG 11 11 ? B 10.107 -17.627 -40.262 1.000 2 B DG 69.499 1
ATOM 2126 N N1 . DG 11 11 ? B 12.207 -17.307 -39.526 1.000 2 B DG 71.935 1
ATOM 2127 C C2 . DG 11 11 ? B 13.401 -17.722 -38.937 1.000 2 B DG 71.197 1
ATOM 2128 N N2 . DG 11 11 ? B 14.367 -16.805 -38.861 1.000 2 B DG 68.793 1
ATOM 2129 N N3 . DG 11 11 ? B 13.570 -18.925 -38.453 1.000 2 B DG 70.284 1
ATOM 2130 C C4 . DG 11 11 ? B 12.497 -19.707 -38.628 1.000 2 B DG 70.890 1
ATOM 2131 P P . DA 12 12 ? B 15.422 -23.467 -34.148 1.000 2 B DA 67.520 1
ATOM 2132 O OP1 . DA 12 12 ? B 16.376 -24.562 -34.098 1.000 2 B DA 64.959 1
ATOM 2133 O OP2 . DA 12 12 ? B 14.111 -23.594 -33.461 1.000 2 B DA 65.759 1
ATOM 2134 O "O5'" . DA 12 12 ? B 16.124 -22.144 -33.625 1.000 2 B DA 68.122 1
ATOM 2135 C "C5'" . DA 12 12 ? B 16.809 -21.273 -34.533 1.000 2 B DA 65.862 1
ATOM 2136 C "C4'" . DA 12 12 ? B 16.616 -19.825 -34.157 1.000 2 B DA 70.063 1
ATOM 2137 O "O4'" . DA 12 12 ? B 15.541 -19.236 -34.953 1.000 2 B DA 68.546 1
ATOM 2138 C "C3'" . DA 12 12 ? B 16.211 -19.616 -32.716 1.000 2 B DA 70.273 1
ATOM 2139 O "O3'" . DA 12 12 ? B 16.860 -18.461 -32.202 1.000 2 B DA 69.068 1
ATOM 2140 C "C2'" . DA 12 12 ? B 14.725 -19.399 -32.781 1.000 2 B DA 69.604 1
ATOM 2141 C "C1'" . DA 12 12 ? B 14.628 -18.590 -34.089 1.000 2 B DA 69.332 1
ATOM 2142 N N9 . DA 12 12 ? B 13.306 -18.614 -34.686 1.000 2 B DA 71.734 1
ATOM 2143 C C8 . DA 12 12 ? B 12.454 -19.687 -34.727 1.000 2 B DA 72.702 1
ATOM 2144 N N7 . DA 12 12 ? B 11.337 -19.394 -35.336 1.000 2 B DA 73.613 1
ATOM 2145 C C5 . DA 12 12 ? B 11.473 -18.084 -35.710 1.000 2 B DA 75.282 1
ATOM 2146 C C6 . DA 12 12 ? B 10.604 -17.187 -36.389 1.000 2 B DA 74.153 1
ATOM 2147 N N6 . DA 12 12 ? B 9.371 -17.557 -36.838 1.000 2 B DA 71.276 1
ATOM 2148 N N1 . DA 12 12 ? B 11.039 -15.966 -36.604 1.000 2 B DA 75.364 1
ATOM 2149 C C2 . DA 12 12 ? B 12.241 -15.601 -36.154 1.000 2 B DA 73.764 1
ATOM 2150 N N3 . DA 12 12 ? B 13.135 -16.333 -35.507 1.000 2 B DA 72.592 1
ATOM 2151 C C4 . DA 12 12 ? B 12.679 -17.603 -35.313 1.000 2 B DA 73.201 1
ATOM 2152 P P . DA 13 13 ? B 17.269 -18.324 -30.657 1.000 2 B DA 66.325 1
ATOM 2153 O OP1 . DA 13 13 ? B 18.672 -18.719 -30.537 1.000 2 B DA 63.826 1
ATOM 2154 O OP2 . DA 13 13 ? B 16.220 -18.941 -29.837 1.000 2 B DA 64.723 1
ATOM 2155 O "O5'" . DA 13 13 ? B 17.157 -16.745 -30.405 1.000 2 B DA 65.340 1
ATOM 2156 C "C5'" . DA 13 13 ? B 17.220 -15.882 -31.519 1.000 2 B DA 63.882 1
ATOM 2157 C "C4'" . DA 13 13 ? B 16.292 -14.683 -31.358 1.000 2 B DA 68.750 1
ATOM 2158 O "O4'" . DA 13 13 ? B 15.089 -14.921 -32.095 1.000 2 B DA 67.104 1
ATOM 2159 C "C3'" . DA 13 13 ? B 15.851 -14.423 -29.908 1.000 2 B DA 68.808 1
ATOM 2160 O "O3'" . DA 13 13 ? B 15.794 -13.052 -29.659 1.000 2 B DA 67.353 1
ATOM 2161 C "C2'" . DA 13 13 ? B 14.452 -15.002 -29.857 1.000 2 B DA 68.613 1
ATOM 2162 C "C1'" . DA 13 13 ? B 13.952 -14.696 -31.241 1.000 2 B DA 68.121 1
ATOM 2163 N N9 . DA 13 13 ? B 12.850 -15.543 -31.671 1.000 2 B DA 70.666 1
ATOM 2164 C C8 . DA 13 13 ? B 12.709 -16.885 -31.453 1.000 2 B DA 71.269 1
ATOM 2165 N N7 . DA 13 13 ? B 11.605 -17.366 -31.961 1.000 2 B DA 71.826 1
ATOM 2166 C C5 . DA 13 13 ? B 11.015 -16.288 -32.570 1.000 2 B DA 73.318 1
ATOM 2167 C C6 . DA 13 13 ? B 9.801 -16.156 -33.292 1.000 2 B DA 72.204 1
ATOM 2168 N N6 . DA 13 13 ? B 8.988 -17.155 -33.515 1.000 2 B DA 69.325 1
ATOM 2169 N N1 . DA 13 13 ? B 9.507 -14.928 -33.772 1.000 2 B DA 73.419 1
ATOM 2170 C C2 . DA 13 13 ? B 10.359 -13.916 -33.554 1.000 2 B DA 72.177 1
ATOM 2171 N N3 . DA 13 13 ? B 11.504 -13.928 -32.888 1.000 2 B DA 71.343 1
ATOM 2172 C C4 . DA 13 13 ? B 11.770 -15.148 -32.413 1.000 2 B DA 71.665 1
ATOM 2173 P P . DA 14 14 ? B 16.065 -12.415 -28.198 1.000 2 B DA 64.156 1
ATOM 2174 O OP1 . DA 14 14 ? B 17.447 -11.978 -28.159 1.000 2 B DA 61.516 1
ATOM 2175 O OP2 . DA 14 14 ? B 15.577 -13.371 -27.223 1.000 2 B DA 62.254 1
ATOM 2176 O "O5'" . DA 14 14 ? B 15.113 -11.152 -28.136 1.000 2 B DA 64.274 1
ATOM 2177 C "C5'" . DA 14 14 ? B 14.653 -10.596 -29.367 1.000 2 B DA 62.706 1
ATOM 2178 C "C4'" . DA 14 14 ? B 13.273 -10.062 -29.221 1.000 2 B DA 66.787 1
ATOM 2179 O "O4'" . DA 14 14 ? B 12.307 -10.970 -29.828 1.000 2 B DA 64.293 1
ATOM 2180 C "C3'" . DA 14 14 ? B 12.804 -9.881 -27.798 1.000 2 B DA 66.711 1
ATOM 2181 O "O3'" . DA 14 14 ? B 12.014 -8.720 -27.710 1.000 2 B DA 65.845 1
ATOM 2182 C "C2'" . DA 14 14 ? B 11.964 -11.112 -27.529 1.000 2 B DA 66.061 1
ATOM 2183 C "C1'" . DA 14 14 ? B 11.315 -11.275 -28.861 1.000 2 B DA 65.843 1
ATOM 2184 N N9 . DA 14 14 ? B 10.820 -12.638 -29.094 1.000 2 B DA 66.718 1
ATOM 2185 C C8 . DA 14 14 ? B 11.408 -13.789 -28.667 1.000 2 B DA 68.934 1
ATOM 2186 N N7 . DA 14 14 ? B 10.764 -14.851 -29.006 1.000 2 B DA 69.381 1
ATOM 2187 C C5 . DA 14 14 ? B 9.672 -14.373 -29.724 1.000 2 B DA 70.609 1
ATOM 2188 C C6 . DA 14 14 ? B 8.585 -15.019 -30.353 1.000 2 B DA 69.247 1
ATOM 2189 N N6 . DA 14 14 ? B 8.438 -16.320 -30.376 1.000 2 B DA 66.938 1
ATOM 2190 N N1 . DA 14 14 ? B 7.700 -14.236 -30.987 1.000 2 B DA 69.442 1
ATOM 2191 C C2 . DA 14 14 ? B 7.858 -12.891 -30.976 1.000 2 B DA 68.661 1
ATOM 2192 N N3 . DA 14 14 ? B 8.813 -12.179 -30.398 1.000 2 B DA 67.916 1
ATOM 2193 C C4 . DA 14 14 ? B 9.704 -13.005 -29.785 1.000 2 B DA 68.326 1
ATOM 2194 P P . DG 15 15 ? B 12.040 -7.878 -26.340 1.000 2 B DG 65.846 1
ATOM 2195 O OP1 . DG 15 15 ? B 13.032 -6.771 -26.501 1.000 2 B DG 64.292 1
ATOM 2196 O OP2 . DG 15 15 ? B 12.163 -8.780 -25.172 1.000 2 B DG 65.136 1
ATOM 2197 O "O5'" . DG 15 15 ? B 10.558 -7.245 -26.328 1.000 2 B DG 66.445 1
ATOM 2198 C "C5'" . DG 15 15 ? B 9.937 -7.005 -27.557 1.000 2 B DG 65.429 1
ATOM 2199 C "C4'" . DG 15 15 ? B 8.450 -7.313 -27.475 1.000 2 B DG 69.324 1
ATOM 2200 O "O4'" . DG 15 15 ? B 8.201 -8.700 -27.815 1.000 2 B DG 67.915 1
ATOM 2201 C "C3'" . DG 15 15 ? B 7.837 -7.117 -26.092 1.000 2 B DG 69.746 1
ATOM 2202 O "O3'" . DG 15 15 ? B 6.558 -6.551 -26.283 1.000 2 B DG 68.549 1
ATOM 2203 C "C2'" . DG 15 15 ? B 7.733 -8.540 -25.568 1.000 2 B DG 68.694 1
ATOM 2204 C "C1'" . DG 15 15 ? B 7.375 -9.274 -26.830 1.000 2 B DG 68.831 1
ATOM 2205 N N9 . DG 15 15 ? B 7.630 -10.720 -26.780 1.000 2 B DG 71.695 1
ATOM 2206 C C8 . DG 15 15 ? B 8.672 -11.371 -26.213 1.000 2 B DG 72.876 1
ATOM 2207 N N7 . DG 15 15 ? B 8.639 -12.662 -26.310 1.000 2 B DG 72.626 1
ATOM 2208 C C5 . DG 15 15 ? B 7.476 -12.896 -27.008 1.000 2 B DG 74.798 1
ATOM 2209 C C6 . DG 15 15 ? B 6.908 -14.087 -27.435 1.000 2 B DG 73.333 1
ATOM 2210 O O6 . DG 15 15 ? B 7.314 -15.252 -27.284 1.000 2 B DG 70.793 1
ATOM 2211 N N1 . DG 15 15 ? B 5.720 -13.876 -28.113 1.000 2 B DG 75.055 1
ATOM 2212 C C2 . DG 15 15 ? B 5.153 -12.632 -28.356 1.000 2 B DG 73.423 1
ATOM 2213 N N2 . DG 15 15 ? B 4.018 -12.623 -29.025 1.000 2 B DG 70.342 1
ATOM 2214 N N3 . DG 15 15 ? B 5.681 -11.515 -27.969 1.000 2 B DG 72.053 1
ATOM 2215 C C4 . DG 15 15 ? B 6.843 -11.715 -27.307 1.000 2 B DG 72.285 1
ATOM 2216 P P . DT 16 16 ? B 5.896 -5.673 -25.108 1.000 2 B DT 66.647 1
ATOM 2217 O OP1 . DT 16 16 ? B 6.268 -4.277 -25.281 1.000 2 B DT 64.188 1
ATOM 2218 O OP2 . DT 16 16 ? B 6.166 -6.371 -23.815 1.000 2 B DT 64.741 1
ATOM 2219 O "O5'" . DT 16 16 ? B 4.345 -5.870 -25.443 1.000 2 B DT 66.824 1
ATOM 2220 C "C5'" . DT 16 16 ? B 3.969 -6.406 -26.712 1.000 2 B DT 63.969 1
ATOM 2221 C "C4'" . DT 16 16 ? B 2.886 -7.456 -26.546 1.000 2 B DT 68.590 1
ATOM 2222 O "O4'" . DT 16 16 ? B 3.435 -8.778 -26.484 1.000 2 B DT 67.511 1
ATOM 2223 C "C3'" . DT 16 16 ? B 2.064 -7.290 -25.269 1.000 2 B DT 68.652 1
ATOM 2224 O "O3'" . DT 16 16 ? B 0.683 -7.530 -25.573 1.000 2 B DT 67.984 1
ATOM 2225 C "C2'" . DT 16 16 ? B 2.584 -8.433 -24.370 1.000 2 B DT 68.055 1
ATOM 2226 C "C1'" . DT 16 16 ? B 2.848 -9.464 -25.410 1.000 2 B DT 68.125 1
ATOM 2227 N N1 . DT 16 16 ? B 3.735 -10.543 -24.963 1.000 2 B DT 68.882 1
ATOM 2228 C C2 . DT 16 16 ? B 3.442 -11.844 -25.333 1.000 2 B DT 71.561 1
ATOM 2229 O O2 . DT 16 16 ? B 2.492 -12.167 -26.034 1.000 2 B DT 70.116 1
ATOM 2230 N N3 . DT 16 16 ? B 4.301 -12.800 -24.854 1.000 2 B DT 71.107 1
ATOM 2231 C C4 . DT 16 16 ? B 5.408 -12.573 -24.050 1.000 2 B DT 71.011 1
ATOM 2232 O O4 . DT 16 16 ? B 6.125 -13.503 -23.649 1.000 2 B DT 69.929 1
ATOM 2233 C C5 . DT 16 16 ? B 5.648 -11.201 -23.679 1.000 2 B DT 71.251 1
ATOM 2234 C C7 . DT 16 16 ? B 6.799 -10.846 -22.806 1.000 2 B DT 70.934 1
ATOM 2235 C C6 . DT 16 16 ? B 4.814 -10.259 -24.165 1.000 2 B DT 70.810 1
ATOM 2236 P P . DA 17 17 ? B -0.392 -6.728 -24.864 1.000 2 B DA 67.658 1
ATOM 2237 O OP1 . DA 17 17 ? B -0.720 -5.532 -25.714 1.000 2 B DA 65.120 1
ATOM 2238 O OP2 . DA 17 17 ? B -0.126 -6.558 -23.450 1.000 2 B DA 65.586 1
ATOM 2239 O "O5'" . DA 17 17 ? B -1.625 -7.752 -25.011 1.000 2 B DA 66.627 1
ATOM 2240 C "C5'" . DA 17 17 ? B -1.536 -8.776 -25.999 1.000 2 B DA 66.524 1
ATOM 2241 C "C4'" . DA 17 17 ? B -2.060 -10.096 -25.512 1.000 2 B DA 70.109 1
ATOM 2242 O "O4'" . DA 17 17 ? B -0.937 -10.927 -25.088 1.000 2 B DA 69.120 1
ATOM 2243 C "C3'" . DA 17 17 ? B -2.981 -9.978 -24.310 1.000 2 B DA 69.912 1
ATOM 2244 O "O3'" . DA 17 17 ? B -3.993 -10.914 -24.456 1.000 2 B DA 68.711 1
ATOM 2245 C "C2'" . DA 17 17 ? B -2.073 -10.378 -23.161 1.000 2 B DA 70.582 1
ATOM 2246 C "C1'" . DA 17 17 ? B -1.254 -11.447 -23.826 1.000 2 B DA 70.570 1
ATOM 2247 N N9 . DA 17 17 ? B -0.012 -11.751 -23.146 1.000 2 B DA 72.321 1
ATOM 2248 C C8 . DA 17 17 ? B 0.842 -10.877 -22.542 1.000 2 B DA 73.253 1
ATOM 2249 N N7 . DA 17 17 ? B 1.877 -11.442 -22.005 1.000 2 B DA 73.146 1
ATOM 2250 C C5 . DA 17 17 ? B 1.712 -12.804 -22.260 1.000 2 B DA 74.830 1
ATOM 2251 C C6 . DA 17 17 ? B 2.479 -13.925 -21.948 1.000 2 B DA 73.817 1
ATOM 2252 N N6 . DA 17 17 ? B 3.622 -13.867 -21.292 1.000 2 B DA 71.126 1
ATOM 2253 N N1 . DA 17 17 ? B 2.035 -15.143 -22.356 1.000 2 B DA 75.339 1
ATOM 2254 C C2 . DA 17 17 ? B 0.887 -15.193 -23.015 1.000 2 B DA 73.683 1
ATOM 2255 N N3 . DA 17 17 ? B 0.064 -14.201 -23.364 1.000 2 B DA 72.380 1
ATOM 2256 C C4 . DA 17 17 ? B 0.563 -12.997 -22.966 1.000 2 B DA 72.821 1
ATOM 2257 P P . DT 18 18 ? B -5.445 -10.612 -23.795 1.000 2 B DT 65.898 1
ATOM 2258 O OP1 . DT 18 18 ? B -6.336 -9.994 -24.801 1.000 2 B DT 62.887 1
ATOM 2259 O OP2 . DT 18 18 ? B -5.166 -9.934 -22.474 1.000 2 B DT 63.027 1
ATOM 2260 O "O5'" . DT 18 18 ? B -5.949 -12.091 -23.497 1.000 2 B DT 64.397 1
ATOM 2261 C "C5'" . DT 18 18 ? B -5.411 -13.143 -24.277 1.000 2 B DT 62.234 1
ATOM 2262 C "C4'" . DT 18 18 ? B -5.212 -14.368 -23.411 1.000 2 B DT 65.392 1
ATOM 2263 O "O4'" . DT 18 18 ? B -3.842 -14.400 -22.855 1.000 2 B DT 66.198 1
ATOM 2264 C "C3'" . DT 18 18 ? B -6.142 -14.450 -22.223 1.000 2 B DT 65.829 1
ATOM 2265 O "O3'" . DT 18 18 ? B -6.578 -15.794 -22.032 1.000 2 B DT 65.354 1
ATOM 2266 C "C2'" . DT 18 18 ? B -5.259 -14.048 -21.043 1.000 2 B DT 67.273 1
ATOM 2267 C "C1'" . DT 18 18 ? B -3.954 -14.721 -21.475 1.000 2 B DT 66.822 1
ATOM 2268 N N1 . DT 18 18 ? B -2.764 -14.179 -20.790 1.000 2 B DT 65.767 1
ATOM 2269 C C2 . DT 18 18 ? B -1.756 -15.043 -20.440 1.000 2 B DT 68.355 1
ATOM 2270 O O2 . DT 18 18 ? B -1.775 -16.225 -20.689 1.000 2 B DT 67.783 1
ATOM 2271 N N3 . DT 18 18 ? B -0.705 -14.472 -19.792 1.000 2 B DT 68.069 1
ATOM 2272 C C4 . DT 18 18 ? B -0.554 -13.170 -19.471 1.000 2 B DT 67.913 1
ATOM 2273 O O4 . DT 18 18 ? B 0.433 -12.741 -18.867 1.000 2 B DT 67.524 1
ATOM 2274 C C5 . DT 18 18 ? B -1.650 -12.285 -19.854 1.000 2 B DT 68.583 1
ATOM 2275 C C7 . DT 18 18 ? B -1.593 -10.863 -19.557 1.000 2 B DT 68.297 1
ATOM 2276 C C6 . DT 18 18 ? B -2.697 -12.860 -20.519 1.000 2 B DT 68.137 1
ATOM 2277 P P . DA 19 19 ? B -8.007 -16.108 -21.526 1.000 2 B DA 70.926 1
ATOM 2278 O OP1 . DA 19 19 ? B -8.967 -16.111 -22.676 1.000 2 B DA 68.135 1
ATOM 2279 O OP2 . DA 19 19 ? B -8.293 -15.246 -20.375 1.000 2 B DA 68.961 1
ATOM 2280 O "O5'" . DA 19 19 ? B -7.821 -17.567 -20.987 1.000 2 B DA 70.214 1
ATOM 2281 C "C5'" . DA 19 19 ? B -6.662 -18.308 -21.362 1.000 2 B DA 69.691 1
ATOM 2282 C "C4'" . DA 19 19 ? B -6.068 -19.051 -20.192 1.000 2 B DA 73.335 1
ATOM 2283 O "O4'" . DA 19 19 ? B -4.881 -18.386 -19.684 1.000 2 B DA 71.986 1
ATOM 2284 C "C3'" . DA 19 19 ? B -6.997 -19.225 -18.999 1.000 2 B DA 73.640 1
ATOM 2285 O "O3'" . DA 19 19 ? B -6.798 -20.480 -18.419 1.000 2 B DA 71.394 1
ATOM 2286 C "C2'" . DA 19 19 ? B -6.553 -18.091 -18.093 1.000 2 B DA 73.529 1
ATOM 2287 C "C1'" . DA 19 19 ? B -5.045 -18.151 -18.297 1.000 2 B DA 73.673 1
ATOM 2288 N N9 . DA 19 19 ? B -4.349 -16.935 -17.917 1.000 2 B DA 76.457 1
ATOM 2289 C C8 . DA 19 19 ? B -4.791 -15.652 -18.057 1.000 2 B DA 77.109 1
ATOM 2290 N N7 . DA 19 19 ? B -3.956 -14.771 -17.642 1.000 2 B DA 75.820 1
ATOM 2291 C C5 . DA 19 19 ? B -2.881 -15.515 -17.191 1.000 2 B DA 78.602 1
ATOM 2292 C C6 . DA 19 19 ? B -1.647 -15.146 -16.625 1.000 2 B DA 77.803 1
ATOM 2293 N N6 . DA 19 19 ? B -1.249 -13.904 -16.406 1.000 2 B DA 74.979 1
ATOM 2294 N N1 . DA 19 19 ? B -0.769 -16.156 -16.292 1.000 2 B DA 79.317 1
ATOM 2295 C C2 . DA 19 19 ? B -1.135 -17.415 -16.521 1.000 2 B DA 77.418 1
ATOM 2296 N N3 . DA 19 19 ? B -2.274 -17.879 -17.036 1.000 2 B DA 76.662 1
ATOM 2297 C C4 . DA 19 19 ? B -3.109 -16.854 -17.352 1.000 2 B DA 76.740 1
ATOM 2298 P P . DC 20 20 ? B -7.991 -21.230 -17.751 1.000 2 B DC 69.242 1
ATOM 2299 O OP1 . DC 20 20 ? B -8.606 -22.117 -18.764 1.000 2 B DC 66.421 1
ATOM 2300 O OP2 . DC 20 20 ? B -8.803 -20.263 -17.007 1.000 2 B DC 66.693 1
ATOM 2301 O "O5'" . DC 20 20 ? B -7.208 -22.129 -16.695 1.000 2 B DC 67.875 1
ATOM 2302 C "C5'" . DC 20 20 ? B -5.848 -22.414 -16.883 1.000 2 B DC 67.017 1
ATOM 2303 C "C4'" . DC 20 20 ? B -5.091 -22.269 -15.594 1.000 2 B DC 70.656 1
ATOM 2304 O "O4'" . DC 20 20 ? B -4.509 -20.948 -15.477 1.000 2 B DC 70.678 1
ATOM 2305 C "C3'" . DC 20 20 ? B -5.933 -22.471 -14.328 1.000 2 B DC 70.538 1
ATOM 2306 O "O3'" . DC 20 20 ? B -5.253 -23.252 -13.425 1.000 2 B DC 69.568 1
ATOM 2307 C "C2'" . DC 20 20 ? B -6.087 -21.033 -13.782 1.000 2 B DC 71.682 1
ATOM 2308 C "C1'" . DC 20 20 ? B -4.760 -20.443 -14.185 1.000 2 B DC 71.534 1
ATOM 2309 N N1 . DC 20 20 ? B -4.740 -18.963 -14.227 1.000 2 B DC 71.554 1
ATOM 2310 C C2 . DC 20 20 ? B -3.603 -18.277 -13.763 1.000 2 B DC 73.522 1
ATOM 2311 O O2 . DC 20 20 ? B -2.653 -18.913 -13.362 1.000 2 B DC 72.995 1
ATOM 2312 N N3 . DC 20 20 ? B -3.608 -16.921 -13.813 1.000 2 B DC 73.566 1
ATOM 2313 C C4 . DC 20 20 ? B -4.661 -16.268 -14.276 1.000 2 B DC 73.834 1
ATOM 2314 N N4 . DC 20 20 ? B -4.602 -14.936 -14.281 1.000 2 B DC 73.123 1
ATOM 2315 C C5 . DC 20 20 ? B -5.815 -16.928 -14.751 1.000 2 B DC 73.437 1
ATOM 2316 C C6 . DC 20 20 ? B -5.816 -18.263 -14.689 1.000 2 B DC 73.334 1
ATOM 2317 P P . DT 21 21 ? B -6.032 -24.204 -12.433 1.000 2 B DT 69.375 1
ATOM 2318 O OP1 . DT 21 21 ? B -6.020 -25.581 -13.059 1.000 2 B DT 65.754 1
ATOM 2319 O OP2 . DT 21 21 ? B -7.318 -23.568 -12.040 1.000 2 B DT 66.620 1
ATOM 2320 O "O5'" . DT 21 21 ? B -5.062 -24.223 -11.179 1.000 2 B DT 67.689 1
ATOM 2321 C "C5'" . DT 21 21 ? B -3.693 -23.851 -11.395 1.000 2 B DT 66.267 1
ATOM 2322 C "C4'" . DT 21 21 ? B -3.185 -23.003 -10.233 1.000 2 B DT 70.249 1
ATOM 2323 O "O4'" . DT 21 21 ? B -3.307 -21.593 -10.572 1.000 2 B DT 69.770 1
ATOM 2324 C "C3'" . DT 21 21 ? B -3.960 -23.191 -8.925 1.000 2 B DT 69.973 1
ATOM 2325 O "O3'" . DT 21 21 ? B -3.073 -23.209 -7.839 1.000 2 B DT 68.797 1
ATOM 2326 C "C2'" . DT 21 21 ? B -4.823 -21.930 -8.852 1.000 2 B DT 70.511 1
ATOM 2327 C "C1'" . DT 21 21 ? B -3.897 -20.927 -9.480 1.000 2 B DT 70.282 1
ATOM 2328 N N1 . DT 21 21 ? B -4.603 -19.720 -9.946 1.000 2 B DT 71.646 1
ATOM 2329 C C2 . DT 21 21 ? B -3.951 -18.537 -9.828 1.000 2 B DT 72.884 1
ATOM 2330 O O2 . DT 21 21 ? B -2.833 -18.427 -9.358 1.000 2 B DT 72.017 1
ATOM 2331 N N3 . DT 21 21 ? B -4.641 -17.456 -10.287 1.000 2 B DT 72.600 1
ATOM 2332 C C4 . DT 21 21 ? B -5.899 -17.454 -10.846 1.000 2 B DT 73.446 1
ATOM 2333 O O4 . DT 21 21 ? B -6.433 -16.409 -11.192 1.000 2 B DT 72.618 1
ATOM 2334 C C5 . DT 21 21 ? B -6.540 -18.749 -10.927 1.000 2 B DT 73.392 1
ATOM 2335 C C7 . DT 21 21 ? B -7.882 -18.872 -11.509 1.000 2 B DT 72.051 1
ATOM 2336 C C6 . DT 21 21 ? B -5.846 -19.799 -10.485 1.000 2 B DT 72.967 1
ATOM 2337 P P . DA 22 22 ? B -3.313 -24.156 -6.593 1.000 2 B DA 70.100 1
ATOM 2338 O OP1 . DA 22 22 ? B -2.793 -25.490 -6.858 1.000 2 B DA 66.869 1
ATOM 2339 O OP2 . DA 22 22 ? B -4.701 -23.966 -6.185 1.000 2 B DA 67.604 1
ATOM 2340 O "O5'" . DA 22 22 ? B -2.379 -23.441 -5.569 1.000 2 B DA 69.043 1
ATOM 2341 C "C5'" . DA 22 22 ? B -1.264 -22.677 -6.016 1.000 2 B DA 68.624 1
ATOM 2342 C "C4'" . DA 22 22 ? B -1.190 -21.369 -5.263 1.000 2 B DA 71.787 1
ATOM 2343 O "O4'" . DA 22 22 ? B -1.895 -20.320 -5.991 1.000 2 B DA 71.071 1
ATOM 2344 C "C3'" . DA 22 22 ? B -1.816 -21.436 -3.888 1.000 2 B DA 72.323 1
ATOM 2345 O "O3'" . DA 22 22 ? B -1.026 -20.700 -2.987 1.000 2 B DA 70.765 1
ATOM 2346 C "C2'" . DA 22 22 ? B -3.167 -20.724 -4.081 1.000 2 B DA 72.528 1
ATOM 2347 C "C1'" . DA 22 22 ? B -2.764 -19.680 -5.091 1.000 2 B DA 72.321 1
ATOM 2348 N N9 . DA 22 22 ? B -3.888 -19.148 -5.808 1.000 2 B DA 74.060 1
ATOM 2349 C C8 . DA 22 22 ? B -4.983 -19.826 -6.326 1.000 2 B DA 74.676 1
ATOM 2350 N N7 . DA 22 22 ? B -5.828 -19.056 -6.948 1.000 2 B DA 74.529 1
ATOM 2351 C C5 . DA 22 22 ? B -5.286 -17.805 -6.824 1.000 2 B DA 75.943 1
ATOM 2352 C C6 . DA 22 22 ? B -5.713 -16.546 -7.279 1.000 2 B DA 75.288 1
ATOM 2353 N N6 . DA 22 22 ? B -6.844 -16.353 -7.963 1.000 2 B DA 72.847 1
ATOM 2354 N N1 . DA 22 22 ? B -4.938 -15.467 -7.006 1.000 2 B DA 76.374 1
ATOM 2355 C C2 . DA 22 22 ? B -3.803 -15.648 -6.307 1.000 2 B DA 74.960 1
ATOM 2356 N N3 . DA 22 22 ? B -3.297 -16.773 -5.839 1.000 2 B DA 74.195 1
ATOM 2357 C C4 . DA 22 22 ? B -4.086 -17.827 -6.134 1.000 2 B DA 74.871 1
ATOM 2358 P P . DT 23 23 ? B -0.803 -21.063 -1.504 1.000 2 B DT 68.473 1
ATOM 2359 O OP1 . DT 23 23 ? B 0.403 -21.930 -1.496 1.000 2 B DT 65.908 1
ATOM 2360 O OP2 . DT 23 23 ? B -2.065 -21.533 -0.931 1.000 2 B DT 66.164 1
ATOM 2361 O "O5'" . DT 23 23 ? B -0.435 -19.665 -0.861 1.000 2 B DT 68.494 1
ATOM 2362 C "C5'" . DT 23 23 ? B 0.076 -18.621 -1.672 1.000 2 B DT 67.192 1
ATOM 2363 C "C4'" . DT 23 23 ? B -0.542 -17.319 -1.326 1.000 2 B DT 69.929 1
ATOM 2364 O "O4'" . DT 23 23 ? B -1.674 -17.076 -2.186 1.000 2 B DT 70.195 1
ATOM 2365 C "C3'" . DT 23 23 ? B -1.047 -17.237 0.087 1.000 2 B DT 70.778 1
ATOM 2366 O "O3'" . DT 23 23 ? B -0.781 -15.935 0.609 1.000 2 B DT 69.550 1
ATOM 2367 C "C2'" . DT 23 23 ? B -2.557 -17.396 -0.086 1.000 2 B DT 70.460 1
ATOM 2368 C "C1'" . DT 23 23 ? B -2.767 -16.658 -1.364 1.000 2 B DT 70.598 1
ATOM 2369 N N1 . DT 23 23 ? B -4.040 -16.962 -2.044 1.000 2 B DT 70.910 1
ATOM 2370 C C2 . DT 23 23 ? B -4.657 -15.956 -2.759 1.000 2 B DT 72.856 1
ATOM 2371 O O2 . DT 23 23 ? B -4.244 -14.830 -2.837 1.000 2 B DT 71.916 1
ATOM 2372 N N3 . DT 23 23 ? B -5.831 -16.307 -3.349 1.000 2 B DT 72.855 1
ATOM 2373 C C4 . DT 23 23 ? B -6.404 -17.568 -3.349 1.000 2 B DT 73.167 1
ATOM 2374 O O4 . DT 23 23 ? B -7.459 -17.758 -3.926 1.000 2 B DT 72.163 1
ATOM 2375 C C5 . DT 23 23 ? B -5.714 -18.568 -2.583 1.000 2 B DT 72.991 1
ATOM 2376 C C7 . DT 23 23 ? B -6.269 -19.948 -2.469 1.000 2 B DT 72.415 1
ATOM 2377 C C6 . DT 23 23 ? B -4.580 -18.229 -1.984 1.000 2 B DT 72.344 1
ATOM 2378 P P . DT 24 24 ? B -0.425 -15.683 2.084 1.000 2 B DT 68.607 1
ATOM 2379 O OP1 . DT 24 24 ? B 1.025 -15.815 2.284 1.000 2 B DT 65.938 1
ATOM 2380 O OP2 . DT 24 24 ? B -1.343 -16.502 2.927 1.000 2 B DT 66.761 1
ATOM 2381 O "O5'" . DT 24 24 ? B -0.818 -14.167 2.278 1.000 2 B DT 68.350 1
ATOM 2382 C "C5'" . DT 24 24 ? B -0.875 -13.319 1.155 1.000 2 B DT 67.517 1
ATOM 2383 C "C4'" . DT 24 24 ? B -2.096 -12.456 1.210 1.000 2 B DT 70.792 1
ATOM 2384 O "O4'" . DT 24 24 ? B -3.179 -13.094 0.523 1.000 2 B DT 70.328 1
ATOM 2385 C "C3'" . DT 24 24 ? B -2.565 -12.164 2.619 1.000 2 B DT 70.545 1
ATOM 2386 O "O3'" . DT 24 24 ? B -2.968 -10.827 2.731 1.000 2 B DT 69.850 1
ATOM 2387 C "C2'" . DT 24 24 ? B -3.809 -13.046 2.755 1.000 2 B DT 70.283 1
ATOM 2388 C "C1'" . DT 24 24 ? B -4.334 -12.981 1.331 1.000 2 B DT 70.975 1
ATOM 2389 N N1 . DT 24 24 ? B -5.258 -14.085 0.992 1.000 2 B DT 73.921 1
ATOM 2390 C C2 . DT 24 24 ? B -6.337 -13.836 0.173 1.000 2 B DT 75.338 1
ATOM 2391 O O2 . DT 24 24 ? B -6.576 -12.740 -0.298 1.000 2 B DT 74.570 1
ATOM 2392 N N3 . DT 24 24 ? B -7.141 -14.921 -0.082 1.000 2 B DT 75.504 1
ATOM 2393 C C4 . DT 24 24 ? B -6.970 -16.179 0.402 1.000 2 B DT 76.176 1
ATOM 2394 O O4 . DT 24 24 ? B -7.748 -17.080 0.114 1.000 2 B DT 75.065 1
ATOM 2395 C C5 . DT 24 24 ? B -5.849 -16.384 1.266 1.000 2 B DT 75.532 1
ATOM 2396 C C7 . DT 24 24 ? B -5.615 -17.733 1.873 1.000 2 B DT 73.876 1
ATOM 2397 C C6 . DT 24 24 ? B -5.056 -15.338 1.526 1.000 2 B DT 75.500 1
ATOM 2398 P P . DG 25 25 ? B -2.772 -10.038 4.085 1.000 2 B DG 67.985 1
ATOM 2399 O OP1 . DG 25 25 ? B -1.438 -9.401 4.016 1.000 2 B DG 65.868 1
ATOM 2400 O OP2 . DG 25 25 ? B -3.102 -10.917 5.189 1.000 2 B DG 66.621 1
ATOM 2401 O "O5'" . DG 25 25 ? B -3.908 -8.925 4.015 1.000 2 B DG 69.054 1
ATOM 2402 C "C5'" . DG 25 25 ? B -4.249 -8.418 2.730 1.000 2 B DG 68.053 1
ATOM 2403 C "C4'" . DG 25 25 ? B -5.744 -8.272 2.595 1.000 2 B DG 72.035 1
ATOM 2404 O "O4'" . DG 25 25 ? B -6.370 -9.504 2.171 1.000 2 B DG 70.346 1
ATOM 2405 C "C3'" . DG 25 25 ? B -6.441 -7.866 3.899 1.000 2 B DG 72.809 1
ATOM 2406 O "O3'" . DG 25 25 ? B -7.391 -6.880 3.626 1.000 2 B DG 70.907 1
ATOM 2407 C "C2'" . DG 25 25 ? B -7.146 -9.172 4.333 1.000 2 B DG 72.121 1
ATOM 2408 C "C1'" . DG 25 25 ? B -7.480 -9.790 3.017 1.000 2 B DG 72.438 1
ATOM 2409 N N9 . DG 25 25 ? B -7.700 -11.223 3.064 1.000 2 B DG 75.263 1
ATOM 2410 C C8 . DG 25 25 ? B -6.941 -12.161 3.699 1.000 2 B DG 76.360 1
ATOM 2411 N N7 . DG 25 25 ? B -7.374 -13.380 3.582 1.000 2 B DG 75.076 1
ATOM 2412 C C5 . DG 25 25 ? B -8.494 -13.234 2.782 1.000 2 B DG 77.868 1
ATOM 2413 C C6 . DG 25 25 ? B -9.391 -14.215 2.276 1.000 2 B DG 77.447 1
ATOM 2414 O O6 . DG 25 25 ? B -9.348 -15.454 2.461 1.000 2 B DG 73.744 1
ATOM 2415 N N1 . DG 25 25 ? B -10.382 -13.674 1.498 1.000 2 B DG 78.543 1
ATOM 2416 C C2 . DG 25 25 ? B -10.506 -12.342 1.234 1.000 2 B DG 76.827 1
ATOM 2417 N N2 . DG 25 25 ? B -11.541 -12.033 0.447 1.000 2 B DG 73.874 1
ATOM 2418 N N3 . DG 25 25 ? B -9.717 -11.414 1.679 1.000 2 B DG 75.577 1
ATOM 2419 C C4 . DG 25 25 ? B -8.709 -11.938 2.435 1.000 2 B DG 75.780 1
ATOM 2420 P P . DG 26 26 ? B -7.808 -5.797 4.712 1.000 2 B DG 67.540 1
ATOM 2421 O OP1 . DG 26 26 ? B -7.110 -4.523 4.411 1.000 2 B DG 65.443 1
ATOM 2422 O OP2 . DG 26 26 ? B -7.688 -6.437 6.037 1.000 2 B DG 65.876 1
ATOM 2423 O "O5'" . DG 26 26 ? B -9.367 -5.636 4.426 1.000 2 B DG 67.756 1
ATOM 2424 C "C5'" . DG 26 26 ? B -9.840 -5.873 3.146 1.000 2 B DG 67.161 1
ATOM 2425 C "C4'" . DG 26 26 ? B -11.226 -6.521 3.163 1.000 2 B DG 70.475 1
ATOM 2426 O "O4'" . DG 26 26 ? B -11.109 -7.962 3.168 1.000 2 B DG 69.332 1
ATOM 2427 C "C3'" . DG 26 26 ? B -12.034 -6.127 4.392 1.000 2 B DG 71.579 1
ATOM 2428 O "O3'" . DG 26 26 ? B -13.353 -5.800 4.015 1.000 2 B DG 70.251 1
ATOM 2429 C "C2'" . DG 26 26 ? B -12.018 -7.405 5.226 1.000 2 B DG 70.918 1
ATOM 2430 C "C1'" . DG 26 26 ? B -11.984 -8.466 4.140 1.000 2 B DG 71.236 1
ATOM 2431 N N9 . DG 26 26 ? B -11.490 -9.768 4.590 1.000 2 B DG 72.053 1
ATOM 2432 C C8 . DG 26 26 ? B -10.408 -9.984 5.403 1.000 2 B DG 73.440 1
ATOM 2433 N N7 . DG 26 26 ? B -10.207 -11.256 5.682 1.000 2 B DG 73.927 1
ATOM 2434 C C5 . DG 26 26 ? B -11.224 -11.901 4.990 1.000 2 B DG 75.288 1
ATOM 2435 C C6 . DG 26 26 ? B -11.526 -13.264 4.888 1.000 2 B DG 74.591 1
ATOM 2436 O O6 . DG 26 26 ? B -10.913 -14.215 5.413 1.000 2 B DG 72.389 1
ATOM 2437 N N1 . DG 26 26 ? B -12.624 -13.507 4.091 1.000 2 B DG 75.670 1
ATOM 2438 C C2 . DG 26 26 ? B -13.369 -12.520 3.483 1.000 2 B DG 74.370 1
ATOM 2439 N N2 . DG 26 26 ? B -14.379 -12.971 2.775 1.000 2 B DG 71.654 1
ATOM 2440 N N3 . DG 26 26 ? B -13.098 -11.253 3.551 1.000 2 B DG 73.180 1
ATOM 2441 C C4 . DG 26 26 ? B -12.014 -10.988 4.304 1.000 2 B DG 73.420 1
ATOM 2442 P P . DC 27 27 ? B -14.230 -4.776 4.832 1.000 2 B DC 68.552 1
ATOM 2443 O OP1 . DC 27 27 ? B -14.233 -3.505 4.098 1.000 2 B DC 65.649 1
ATOM 2444 O OP2 . DC 27 27 ? B -13.800 -4.813 6.224 1.000 2 B DC 65.629 1
ATOM 2445 O "O5'" . DC 27 27 ? B -15.665 -5.440 4.731 1.000 2 B DC 67.583 1
ATOM 2446 C "C5'" . DC 27 27 ? B -15.941 -6.317 3.669 1.000 2 B DC 66.915 1
ATOM 2447 C "C4'" . DC 27 27 ? B -16.815 -7.456 4.087 1.000 2 B DC 69.697 1
ATOM 2448 O "O4'" . DC 27 27 ? B -16.003 -8.613 4.484 1.000 2 B DC 70.069 1
ATOM 2449 C "C3'" . DC 27 27 ? B -17.716 -7.132 5.288 1.000 2 B DC 70.463 1
ATOM 2450 O "O3'" . DC 27 27 ? B -19.014 -7.631 5.078 1.000 2 B DC 68.989 1
ATOM 2451 C "C2'" . DC 27 27 ? B -17.020 -7.905 6.430 1.000 2 B DC 70.231 1
ATOM 2452 C "C1'" . DC 27 27 ? B -16.514 -9.122 5.697 1.000 2 B DC 70.794 1
ATOM 2453 N N1 . DC 27 27 ? B -15.416 -9.829 6.394 1.000 2 B DC 70.809 1
ATOM 2454 C C2 . DC 27 27 ? B -15.396 -11.226 6.386 1.000 2 B DC 73.283 1
ATOM 2455 O O2 . DC 27 27 ? B -16.250 -11.864 5.809 1.000 2 B DC 72.423 1
ATOM 2456 N N3 . DC 27 27 ? B -14.380 -11.855 7.045 1.000 2 B DC 73.929 1
ATOM 2457 C C4 . DC 27 27 ? B -13.452 -11.150 7.686 1.000 2 B DC 74.299 1
ATOM 2458 N N4 . DC 27 27 ? B -12.493 -11.825 8.323 1.000 2 B DC 73.545 1
ATOM 2459 C C5 . DC 27 27 ? B -13.478 -9.735 7.695 1.000 2 B DC 73.946 1
ATOM 2460 C C6 . DC 27 27 ? B -14.471 -9.126 7.047 1.000 2 B DC 71.897 1
ATOM 2461 P P . DG 28 28 ? B -20.253 -6.933 5.701 1.000 2 B DG 69.935 1
ATOM 2462 O OP1 . DG 28 28 ? B -20.883 -6.039 4.708 1.000 2 B DG 66.831 1
ATOM 2463 O OP2 . DG 28 28 ? B -19.865 -6.336 7.020 1.000 2 B DG 67.220 1
ATOM 2464 O "O5'" . DG 28 28 ? B -21.223 -8.148 5.978 1.000 2 B DG 67.953 1
ATOM 2465 C "C5'" . DG 28 28 ? B -21.057 -9.311 5.170 1.000 2 B DG 67.984 1
ATOM 2466 C "C4'" . DG 28 28 ? B -21.236 -10.583 5.992 1.000 2 B DG 70.932 1
ATOM 2467 O "O4'" . DG 28 28 ? B -19.936 -11.029 6.512 1.000 2 B DG 71.516 1
ATOM 2468 C "C3'" . DG 28 28 ? B -22.152 -10.440 7.204 1.000 2 B DG 71.649 1
ATOM 2469 O "O3'" . DG 28 28 ? B -22.946 -11.606 7.309 1.000 2 B DG 70.127 1
ATOM 2470 C "C2'" . DG 28 28 ? B -21.168 -10.401 8.376 1.000 2 B DG 72.534 1
ATOM 2471 C "C1'" . DG 28 28 ? B -20.109 -11.333 7.860 1.000 2 B DG 72.857 1
ATOM 2472 N N9 . DG 28 28 ? B -18.812 -11.191 8.532 1.000 2 B DG 74.236 1
ATOM 2473 C C8 . DG 28 28 ? B -18.192 -10.010 8.882 1.000 2 B DG 74.587 1
ATOM 2474 N N7 . DG 28 28 ? B -17.056 -10.174 9.471 1.000 2 B DG 73.874 1
ATOM 2475 C C5 . DG 28 28 ? B -16.888 -11.557 9.527 1.000 2 B DG 76.253 1
ATOM 2476 C C6 . DG 28 28 ? B -15.853 -12.358 10.036 1.000 2 B DG 75.811 1
ATOM 2477 O O6 . DG 28 28 ? B -14.805 -11.970 10.607 1.000 2 B DG 73.069 1
ATOM 2478 N N1 . DG 28 28 ? B -16.097 -13.699 9.885 1.000 2 B DG 76.708 1
ATOM 2479 C C2 . DG 28 28 ? B -17.203 -14.217 9.280 1.000 2 B DG 75.526 1
ATOM 2480 N N2 . DG 28 28 ? B -17.258 -15.554 9.213 1.000 2 B DG 72.287 1
ATOM 2481 N N3 . DG 28 28 ? B -18.181 -13.511 8.784 1.000 2 B DG 74.354 1
ATOM 2482 C C4 . DG 28 28 ? B -17.965 -12.188 8.947 1.000 2 B DG 74.977 1
ATOM 2483 P P . DA 29 29 ? B -24.400 -11.529 7.931 1.000 2 B DA 72.052 1
ATOM 2484 O OP1 . DA 29 29 ? B -25.313 -11.351 6.811 1.000 2 B DA 69.459 1
ATOM 2485 O OP2 . DA 29 29 ? B -24.386 -10.569 9.033 1.000 2 B DA 69.643 1
ATOM 2486 O "O5'" . DA 29 29 ? B -24.585 -12.992 8.515 1.000 2 B DA 72.211 1
ATOM 2487 C "C5'" . DA 29 29 ? B -23.825 -14.052 7.995 1.000 2 B DA 71.975 1
ATOM 2488 C "C4'" . DA 29 29 ? B -23.400 -14.973 9.105 1.000 2 B DA 74.291 1
ATOM 2489 O "O4'" . DA 29 29 ? B -22.080 -14.638 9.576 1.000 2 B DA 73.288 1
ATOM 2490 C "C3'" . DA 29 29 ? B -24.301 -14.975 10.337 1.000 2 B DA 75.066 1
ATOM 2491 O "O3'" . DA 29 29 ? B -24.391 -16.264 10.846 1.000 2 B DA 73.523 1
ATOM 2492 C "C2'" . DA 29 29 ? B -23.509 -14.093 11.299 1.000 2 B DA 74.344 1
ATOM 2493 C "C1'" . DA 29 29 ? B -22.090 -14.529 10.987 1.000 2 B DA 74.736 1
ATOM 2494 N N9 . DA 29 29 ? B -21.084 -13.572 11.392 1.000 2 B DA 75.763 1
ATOM 2495 C C8 . DA 29 29 ? B -21.150 -12.205 11.279 1.000 2 B DA 76.600 1
ATOM 2496 N N7 . DA 29 29 ? B -20.094 -11.595 11.769 1.000 2 B DA 76.631 1
ATOM 2497 C C5 . DA 29 29 ? B -19.295 -12.637 12.184 1.000 2 B DA 78.533 1
ATOM 2498 C C6 . DA 29 29 ? B -17.994 -12.659 12.777 1.000 2 B DA 77.957 1
ATOM 2499 N N6 . DA 29 29 ? B -17.330 -11.550 13.064 1.000 2 B DA 74.611 1
ATOM 2500 N N1 . DA 29 29 ? B -17.471 -13.849 13.103 1.000 2 B DA 78.739 1
ATOM 2501 C C2 . DA 29 29 ? B -18.182 -14.954 12.822 1.000 2 B DA 77.742 1
ATOM 2502 N N3 . DA 29 29 ? B -19.379 -15.064 12.256 1.000 2 B DA 77.019 1
ATOM 2503 C C4 . DA 29 29 ? B -19.885 -13.868 11.967 1.000 2 B DA 77.570 1
ATOM 2504 P P . DC 30 30 ? B -25.731 -16.761 11.548 1.000 2 B DC 76.892 1
ATOM 2505 O OP1 . DC 30 30 ? B -26.588 -17.476 10.541 1.000 2 B DC 74.379 1
ATOM 2506 O OP2 . DC 30 30 ? B -26.316 -15.632 12.274 1.000 2 B DC 74.855 1
ATOM 2507 O "O5'" . DC 30 30 ? B -25.183 -17.804 12.613 1.000 2 B DC 76.296 1
ATOM 2508 C "C5'" . DC 30 30 ? B -23.961 -18.456 12.361 1.000 2 B DC 76.825 1
ATOM 2509 C "C4'" . DC 30 30 ? B -23.144 -18.619 13.632 1.000 2 B DC 78.746 1
ATOM 2510 O "O4'" . DC 30 30 ? B -22.199 -17.497 13.815 1.000 2 B DC 79.494 1
ATOM 2511 C "C3'" . DC 30 30 ? B -23.995 -18.637 14.898 1.000 2 B DC 79.453 1
ATOM 2512 O "O3'" . DC 30 30 ? B -23.442 -19.610 15.796 1.000 2 B DC 76.729 1
ATOM 2513 C "C2'" . DC 30 30 ? B -23.765 -17.243 15.467 1.000 2 B DC 79.023 1
ATOM 2514 C "C1'" . DC 30 30 ? B -22.317 -17.031 15.096 1.000 2 B DC 80.022 1
ATOM 2515 N N1 . DC 30 30 ? B -21.882 -15.579 15.126 1.000 2 B DC 82.017 1
ATOM 2516 C C2 . DC 30 30 ? B -20.609 -15.252 15.644 1.000 2 B DC 83.153 1
ATOM 2517 O O2 . DC 30 30 ? B -19.887 -16.133 16.074 1.000 2 B DC 82.325 1
ATOM 2518 N N3 . DC 30 30 ? B -20.209 -13.961 15.659 1.000 2 B DC 82.077 1
ATOM 2519 C C4 . DC 30 30 ? B -21.055 -13.021 15.197 1.000 2 B DC 83.228 1
ATOM 2520 N N4 . DC 30 30 ? B -20.624 -11.751 15.226 1.000 2 B DC 82.304 1
ATOM 2521 C C5 . DC 30 30 ? B -22.339 -13.325 14.688 1.000 2 B DC 82.353 1
ATOM 2522 C C6 . DC 30 30 ? B -22.711 -14.614 14.655 1.000 2 B DC 79.854 1
ATOM 2523 P P . DC 31 31 ? B -24.376 -20.403 16.790 1.000 2 B DC 76.399 1
ATOM 2524 O OP1 . DC 31 31 ? B -24.885 -21.563 16.029 1.000 2 B DC 73.302 1
ATOM 2525 O OP2 . DC 31 31 ? B -25.317 -19.437 17.374 1.000 2 B DC 73.349 1
ATOM 2526 O "O5'" . DC 31 31 ? B -23.384 -20.868 17.942 1.000 2 B DC 73.369 1
ATOM 2527 C "C5'" . DC 31 31 ? B -21.988 -20.925 17.685 1.000 2 B DC 74.566 1
ATOM 2528 C "C4'" . DC 31 31 ? B -21.230 -20.233 18.846 1.000 2 B DC 77.312 1
ATOM 2529 O "O4'" . DC 31 31 ? B -21.000 -18.840 18.541 1.000 2 B DC 78.915 1
ATOM 2530 C "C3'" . DC 31 31 ? B -21.970 -20.284 20.168 1.000 2 B DC 77.429 1
ATOM 2531 O "O3'" . DC 31 31 ? B -21.044 -20.583 21.179 1.000 2 B DC 74.585 1
ATOM 2532 C "C2'" . DC 31 31 ? B -22.528 -18.854 20.299 1.000 2 B DC 78.573 1
ATOM 2533 C "C1'" . DC 31 31 ? B -21.383 -18.090 19.677 1.000 2 B DC 79.191 1
ATOM 2534 N N1 . DC 31 31 ? B -21.746 -16.721 19.279 1.000 2 B DC 81.239 1
ATOM 2535 C C2 . DC 31 31 ? B -20.867 -15.664 19.473 1.000 2 B DC 82.825 1
ATOM 2536 O O2 . DC 31 31 ? B -19.759 -15.879 19.965 1.000 2 B DC 81.766 1
ATOM 2537 N N3 . DC 31 31 ? B -21.243 -14.414 19.104 1.000 2 B DC 81.484 1
ATOM 2538 C C4 . DC 31 31 ? B -22.439 -14.189 18.576 1.000 2 B DC 82.528 1
ATOM 2539 N N4 . DC 31 31 ? B -22.753 -12.961 18.243 1.000 2 B DC 81.464 1
ATOM 2540 C C5 . DC 31 31 ? B -23.374 -15.267 18.375 1.000 2 B DC 81.543 1
ATOM 2541 C C6 . DC 31 31 ? B -22.999 -16.491 18.740 1.000 2 B DC 78.896 1
ATOM 2542 P P . DA 32 32 ? B -21.425 -21.422 22.450 1.000 2 B DA 78.471 1
ATOM 2543 O OP1 . DA 32 32 ? B -21.190 -22.848 22.192 1.000 2 B DA 76.303 1
ATOM 2544 O OP2 . DA 32 32 ? B -22.772 -20.972 22.820 1.000 2 B DA 76.313 1
ATOM 2545 O "O5'" . DA 32 32 ? B -20.414 -20.912 23.578 1.000 2 B DA 76.404 1
ATOM 2546 C "C5'" . DA 32 32 ? B -19.115 -20.469 23.196 1.000 2 B DA 77.523 1
ATOM 2547 C "C4'" . DA 32 32 ? B -18.774 -19.256 24.016 1.000 2 B DA 79.781 1
ATOM 2548 O "O4'" . DA 32 32 ? B -19.194 -18.040 23.338 1.000 2 B DA 81.113 1
ATOM 2549 C "C3'" . DA 32 32 ? B -19.374 -19.232 25.398 1.000 2 B DA 80.387 1
ATOM 2550 O "O3'" . DA 32 32 ? B -18.426 -18.733 26.313 1.000 2 B DA 78.162 1
ATOM 2551 C "C2'" . DA 32 32 ? B -20.553 -18.252 25.226 1.000 2 B DA 81.519 1
ATOM 2552 C "C1'" . DA 32 32 ? B -19.920 -17.279 24.281 1.000 2 B DA 81.960 1
ATOM 2553 N N9 . DA 32 32 ? B -20.894 -16.454 23.571 1.000 2 B DA 82.906 1
ATOM 2554 C C8 . DA 32 32 ? B -22.090 -16.866 23.037 1.000 2 B DA 82.494 1
ATOM 2555 N N7 . DA 32 32 ? B -22.764 -15.900 22.456 1.000 2 B DA 81.345 1
ATOM 2556 C C5 . DA 32 32 ? B -21.955 -14.799 22.613 1.000 2 B DA 83.784 1
ATOM 2557 C C6 . DA 32 32 ? B -22.123 -13.453 22.216 1.000 2 B DA 83.636 1
ATOM 2558 N N6 . DA 32 32 ? B -23.152 -13.001 21.515 1.000 2 B DA 81.438 1
ATOM 2559 N N1 . DA 32 32 ? B -21.121 -12.578 22.551 1.000 2 B DA 84.069 1
ATOM 2560 C C2 . DA 32 32 ? B -20.063 -13.027 23.233 1.000 2 B DA 83.156 1
ATOM 2561 N N3 . DA 32 32 ? B -19.811 -14.250 23.665 1.000 2 B DA 83.401 1
ATOM 2562 C C4 . DA 32 32 ? B -20.814 -15.104 23.310 1.000 2 B DA 84.218 1
ATOM 2563 P P . DA 33 33 ? B -18.367 -19.172 27.827 1.000 2 B DA 79.960 1
ATOM 2564 O OP1 . DA 33 33 ? B -17.399 -20.263 27.902 1.000 2 B DA 76.950 1
ATOM 2565 O OP2 . DA 33 33 ? B -19.772 -19.353 28.299 1.000 2 B DA 77.000 1
ATOM 2566 O "O5'" . DA 33 33 ? B -17.805 -17.918 28.582 1.000 2 B DA 77.955 1
ATOM 2567 C "C5'" . DA 33 33 ? B -16.986 -17.000 27.824 1.000 2 B DA 78.978 1
ATOM 2568 C "C4'" . DA 33 33 ? B -17.269 -15.585 28.306 1.000 2 B DA 80.830 1
ATOM 2569 O "O4'" . DA 33 33 ? B -18.255 -14.955 27.430 1.000 2 B DA 81.218 1
ATOM 2570 C "C3'" . DA 33 33 ? B -17.827 -15.476 29.726 1.000 2 B DA 81.203 1
ATOM 2571 O "O3'" . DA 33 33 ? B -17.326 -14.305 30.321 1.000 2 B DA 78.290 1
ATOM 2572 C "C2'" . DA 33 33 ? B -19.318 -15.351 29.493 1.000 2 B DA 82.717 1
ATOM 2573 C "C1'" . DA 33 33 ? B -19.312 -14.478 28.248 1.000 2 B DA 82.922 1
ATOM 2574 N N9 . DA 33 33 ? B -20.553 -14.524 27.512 1.000 2 B DA 84.002 1
ATOM 2575 C C8 . DA 33 33 ? B -21.352 -15.636 27.274 1.000 2 B DA 83.554 1
ATOM 2576 N N7 . DA 33 33 ? B -22.403 -15.362 26.553 1.000 2 B DA 82.099 1
ATOM 2577 C C5 . DA 33 33 ? B -22.292 -14.013 26.267 1.000 2 B DA 84.994 1
ATOM 2578 C C6 . DA 33 33 ? B -23.098 -13.126 25.539 1.000 2 B DA 84.833 1
ATOM 2579 N N6 . DA 33 33 ? B -24.215 -13.470 24.899 1.000 2 B DA 82.491 1
ATOM 2580 N N1 . DA 33 33 ? B -22.708 -11.817 25.472 1.000 2 B DA 85.397 1
ATOM 2581 C C2 . DA 33 33 ? B -21.565 -11.450 26.085 1.000 2 B DA 84.149 1
ATOM 2582 N N3 . DA 33 33 ? B -20.736 -12.190 26.797 1.000 2 B DA 84.468 1
ATOM 2583 C C4 . DA 33 33 ? B -21.150 -13.482 26.854 1.000 2 B DA 84.841 1
ATOM 2584 P P . DA 34 34 ? B -16.996 -14.170 31.863 1.000 2 B DA 80.504 1
ATOM 2585 O OP1 . DA 34 34 ? B -15.546 -14.527 31.960 1.000 2 B DA 77.370 1
ATOM 2586 O OP2 . DA 34 34 ? B -17.998 -14.943 32.645 1.000 2 B DA 77.252 1
ATOM 2587 O "O5'" . DA 34 34 ? B -17.192 -12.621 32.149 1.000 2 B DA 78.556 1
ATOM 2588 C "C5'" . DA 34 34 ? B -16.921 -11.698 31.103 1.000 2 B DA 79.521 1
ATOM 2589 C "C4'" . DA 34 34 ? B -17.939 -10.567 31.148 1.000 2 B DA 80.967 1
ATOM 2590 O "O4'" . DA 34 34 ? B -19.065 -10.872 30.302 1.000 2 B DA 81.231 1
ATOM 2591 C "C3'" . DA 34 34 ? B -18.521 -10.285 32.539 1.000 2 B DA 81.501 1
ATOM 2592 O "O3'" . DA 34 34 ? B -18.646 -8.874 32.713 1.000 2 B DA 78.722 1
ATOM 2593 C "C2'" . DA 34 34 ? B -19.911 -10.926 32.442 1.000 2 B DA 82.614 1
ATOM 2594 C "C1'" . DA 34 34 ? B -20.272 -10.657 31.011 1.000 2 B DA 82.766 1
ATOM 2595 N N9 . DA 34 34 ? B -21.297 -11.566 30.496 1.000 2 B DA 83.954 1
ATOM 2596 C C8 . DA 34 34 ? B -21.429 -12.896 30.729 1.000 2 B DA 83.324 1
ATOM 2597 N N7 . DA 34 34 ? B -22.468 -13.425 30.138 1.000 2 B DA 82.118 1
ATOM 2598 C C5 . DA 34 34 ? B -23.050 -12.369 29.456 1.000 2 B DA 84.980 1
ATOM 2599 C C6 . DA 34 34 ? B -24.173 -12.282 28.635 1.000 2 B DA 84.837 1
ATOM 2600 N N6 . DA 34 34 ? B -24.958 -13.293 28.355 1.000 2 B DA 82.148 1
ATOM 2601 N N1 . DA 34 34 ? B -24.482 -11.076 28.091 1.000 2 B DA 85.287 1
ATOM 2602 C C2 . DA 34 34 ? B -23.676 -10.037 28.390 1.000 2 B DA 83.793 1
ATOM 2603 N N3 . DA 34 34 ? B -22.597 -9.989 29.136 1.000 2 B DA 84.439 1
ATOM 2604 C C4 . DA 34 34 ? B -22.328 -11.208 29.659 1.000 2 B DA 84.939 1
ATOM 2605 P P . DG 35 35 ? B -18.522 -8.214 34.158 1.000 2 B DG 79.194 1
ATOM 2606 O OP1 . DG 35 35 ? B -17.118 -7.755 34.331 1.000 2 B DG 75.365 1
ATOM 2607 O OP2 . DG 35 35 ? B -19.145 -9.095 35.141 1.000 2 B DG 75.581 1
ATOM 2608 O "O5'" . DG 35 35 ? B -19.453 -6.923 33.991 1.000 2 B DG 76.089 1
ATOM 2609 C "C5'" . DG 35 35 ? B -19.542 -6.246 32.803 1.000 2 B DG 77.027 1
ATOM 2610 C "C4'" . DG 35 35 ? B -20.968 -5.789 32.539 1.000 2 B DG 79.450 1
ATOM 2611 O "O4'" . DG 35 35 ? B -21.748 -6.862 31.966 1.000 2 B DG 79.246 1
ATOM 2612 C "C3'" . DG 35 35 ? B -21.722 -5.327 33.775 1.000 2 B DG 80.459 1
ATOM 2613 O "O3'" . DG 35 35 ? B -22.539 -4.214 33.488 1.000 2 B DG 77.193 1
ATOM 2614 C "C2'" . DG 35 35 ? B -22.628 -6.534 34.087 1.000 2 B DG 80.997 1
ATOM 2615 C "C1'" . DG 35 35 ? B -22.946 -7.016 32.687 1.000 2 B DG 80.932 1
ATOM 2616 N N9 . DG 35 35 ? B -23.403 -8.365 32.627 1.000 2 B DG 82.821 1
ATOM 2617 C C8 . DG 35 35 ? B -22.856 -9.448 33.268 1.000 2 B DG 81.786 1
ATOM 2618 N N7 . DG 35 35 ? B -23.463 -10.561 33.019 1.000 2 B DG 80.903 1
ATOM 2619 C C5 . DG 35 35 ? B -24.490 -10.219 32.142 1.000 2 B DG 83.742 1
ATOM 2620 C C6 . DG 35 35 ? B -25.493 -10.982 31.552 1.000 2 B DG 83.800 1
ATOM 2621 O O6 . DG 35 35 ? B -25.675 -12.213 31.643 1.000 2 B DG 81.917 1
ATOM 2622 N N1 . DG 35 35 ? B -26.327 -10.224 30.757 1.000 2 B DG 84.159 1
ATOM 2623 C C2 . DG 35 35 ? B -26.214 -8.846 30.570 1.000 2 B DG 82.466 1
ATOM 2624 N N2 . DG 35 35 ? B -27.141 -8.326 29.771 1.000 2 B DG 80.224 1
ATOM 2625 N N3 . DG 35 35 ? B -25.275 -8.134 31.125 1.000 2 B DG 82.954 1
ATOM 2626 C C4 . DG 35 35 ? B -24.436 -8.856 31.911 1.000 2 B DG 83.441 1
ATOM 2627 P P . DG 36 36 ? B -22.683 -3.028 34.483 1.000 2 B DG 78.213 1
ATOM 2628 O OP1 . DG 36 36 ? B -21.653 -2.013 34.173 1.000 2 B DG 75.833 1
ATOM 2629 O OP2 . DG 36 36 ? B -22.752 -3.594 35.844 1.000 2 B DG 75.960 1
ATOM 2630 O "O5'" . DG 36 36 ? B -24.107 -2.449 34.113 1.000 2 B DG 76.498 1
ATOM 2631 C "C5'" . DG 36 36 ? B -24.600 -2.524 32.815 1.000 2 B DG 77.498 1
ATOM 2632 C "C4'" . DG 36 36 ? B -26.056 -2.849 32.791 1.000 2 B DG 79.425 1
ATOM 2633 O "O4'" . DG 36 36 ? B -26.237 -4.296 32.726 1.000 2 B DG 79.597 1
ATOM 2634 C "C3'" . DG 36 36 ? B -26.828 -2.400 34.018 1.000 2 B DG 80.753 1
ATOM 2635 O "O3'" . DG 36 36 ? B -28.088 -1.926 33.612 1.000 2 B DG 77.922 1
ATOM 2636 C "C2'" . DG 36 36 ? B -27.005 -3.709 34.802 1.000 2 B DG 80.789 1
ATOM 2637 C "C1'" . DG 36 36 ? B -27.165 -4.713 33.705 1.000 2 B DG 81.020 1
ATOM 2638 N N9 . DG 36 36 ? B -26.925 -6.065 34.104 1.000 2 B DG 83.050 1
ATOM 2639 C C8 . DG 36 36 ? B -25.939 -6.480 34.960 1.000 2 B DG 81.971 1
ATOM 2640 N N7 . DG 36 36 ? B -25.941 -7.794 35.145 1.000 2 B DG 81.319 1
ATOM 2641 C C5 . DG 36 36 ? B -26.980 -8.232 34.347 1.000 2 B DG 83.663 1
ATOM 2642 C C6 . DG 36 36 ? B -27.485 -9.512 34.118 1.000 2 B DG 83.454 1
ATOM 2643 O O6 . DG 36 36 ? B -27.065 -10.568 34.618 1.000 2 B DG 82.386 1
ATOM 2644 N N1 . DG 36 36 ? B -28.542 -9.545 33.252 1.000 2 B DG 84.059 1
ATOM 2645 C C2 . DG 36 36 ? B -29.068 -8.420 32.666 1.000 2 B DG 82.494 1
ATOM 2646 N N2 . DG 36 36 ? B -30.105 -8.633 31.860 1.000 2 B DG 80.395 1
ATOM 2647 N N3 . DG 36 36 ? B -28.627 -7.214 32.856 1.000 2 B DG 82.644 1
ATOM 2648 C C4 . DG 36 36 ? B -27.592 -7.190 33.696 1.000 2 B DG 83.485 1
ATOM 2649 P P . DC 37 37 ? B -28.861 -0.842 34.496 1.000 2 B DC 78.148 1
ATOM 2650 O OP1 . DC 37 37 ? B -28.571 0.457 33.801 1.000 2 B DC 74.454 1
ATOM 2651 O OP2 . DC 37 37 ? B -28.509 -1.023 35.898 1.000 2 B DC 74.673 1
ATOM 2652 O "O5'" . DC 37 37 ? B -30.421 -1.193 34.286 1.000 2 B DC 73.606 1
ATOM 2653 C "C5'" . DC 37 37 ? B -30.868 -1.817 33.067 1.000 2 B DC 75.384 1
ATOM 2654 C "C4'" . DC 37 37 ? B -31.910 -2.878 33.374 1.000 2 B DC 77.595 1
ATOM 2655 O "O4'" . DC 37 37 ? B -31.317 -4.128 33.785 1.000 2 B DC 77.141 1
ATOM 2656 C "C3'" . DC 37 37 ? B -32.897 -2.487 34.511 1.000 2 B DC 78.970 1
ATOM 2657 O "O3'" . DC 37 37 ? B -34.213 -2.804 34.143 1.000 2 B DC 76.203 1
ATOM 2658 C "C2'" . DC 37 37 ? B -32.419 -3.360 35.683 1.000 2 B DC 78.402 1
ATOM 2659 C "C1'" . DC 37 37 ? B -31.957 -4.571 34.935 1.000 2 B DC 78.033 1
ATOM 2660 N N1 . DC 37 37 ? B -31.018 -5.469 35.697 1.000 2 B DC 78.689 1
ATOM 2661 C C2 . DC 37 37 ? B -31.200 -6.842 35.677 1.000 2 B DC 81.590 1
ATOM 2662 O O2 . DC 37 37 ? B -32.141 -7.326 35.066 1.000 2 B DC 79.787 1
ATOM 2663 N N3 . DC 37 37 ? B -30.357 -7.602 36.387 1.000 2 B DC 79.345 1
ATOM 2664 C C4 . DC 37 37 ? B -29.336 -7.039 37.065 1.000 2 B DC 78.961 1
ATOM 2665 N N4 . DC 37 37 ? B -28.545 -7.859 37.723 1.000 2 B DC 78.158 1
ATOM 2666 C C5 . DC 37 37 ? B -29.130 -5.648 37.082 1.000 2 B DC 78.292 1
ATOM 2667 C C6 . DC 37 37 ? B -29.985 -4.900 36.386 1.000 2 B DC 78.132 1
ATOM 2668 P P . DG 1 1 ? C -32.428 -18.383 38.574 1.000 3 C DG 73.644 1
ATOM 2669 O OP1 . DG 1 1 ? C -33.038 -19.531 39.210 1.000 3 C DG 70.108 1
ATOM 2670 O OP2 . DG 1 1 ? C -31.026 -18.327 38.164 1.000 3 C DG 71.369 1
ATOM 2671 O "O5'" . DG 1 1 ? C -33.343 -18.043 37.303 1.000 3 C DG 69.928 1
ATOM 2672 C "C5'" . DG 1 1 ? C -34.480 -17.248 37.494 1.000 3 C DG 72.096 1
ATOM 2673 C "C4'" . DG 1 1 ? C -34.631 -16.251 36.371 1.000 3 C DG 76.259 1
ATOM 2674 O "O4'" . DG 1 1 ? C -33.902 -15.046 36.727 1.000 3 C DG 74.902 1
ATOM 2675 C "C3'" . DG 1 1 ? C -34.047 -16.738 35.052 1.000 3 C DG 77.047 1
ATOM 2676 O "O3'" . DG 1 1 ? C -34.893 -16.306 33.965 1.000 3 C DG 74.747 1
ATOM 2677 C "C2'" . DG 1 1 ? C -32.714 -16.018 34.960 1.000 3 C DG 76.004 1
ATOM 2678 C "C1'" . DG 1 1 ? C -33.028 -14.709 35.667 1.000 3 C DG 76.283 1
ATOM 2679 N N9 . DG 1 1 ? C -31.908 -14.004 36.193 1.000 3 C DG 78.647 1
ATOM 2680 C C8 . DG 1 1 ? C -30.759 -14.567 36.743 1.000 3 C DG 79.004 1
ATOM 2681 N N7 . DG 1 1 ? C -29.896 -13.679 37.155 1.000 3 C DG 77.396 1
ATOM 2682 C C5 . DG 1 1 ? C -30.485 -12.476 36.850 1.000 3 C DG 79.727 1
ATOM 2683 C C6 . DG 1 1 ? C -30.050 -11.148 37.041 1.000 3 C DG 79.016 1
ATOM 2684 O O6 . DG 1 1 ? C -28.971 -10.784 37.553 1.000 3 C DG 78.989 1
ATOM 2685 N N1 . DG 1 1 ? C -30.931 -10.210 36.602 1.000 3 C DG 79.615 1
ATOM 2686 C C2 . DG 1 1 ? C -32.150 -10.504 36.025 1.000 3 C DG 78.770 1
ATOM 2687 N N2 . DG 1 1 ? C -32.919 -9.465 35.641 1.000 3 C DG 77.125 1
ATOM 2688 N N3 . DG 1 1 ? C -32.604 -11.724 35.836 1.000 3 C DG 78.169 1
ATOM 2689 C C4 . DG 1 1 ? C -31.725 -12.658 36.271 1.000 3 C DG 79.572 1
ATOM 2690 P P . DC 2 2 ? C -34.880 -17.128 32.574 1.000 3 C DC 73.481 1
ATOM 2691 O OP1 . DC 2 2 ? C -35.998 -18.118 32.641 1.000 3 C DC 71.099 1
ATOM 2692 O OP2 . DC 2 2 ? C -33.500 -17.604 32.259 1.000 3 C DC 71.406 1
ATOM 2693 O "O5'" . DC 2 2 ? C -35.250 -16.005 31.505 1.000 3 C DC 71.383 1
ATOM 2694 C "C5'" . DC 2 2 ? C -35.867 -14.781 31.959 1.000 3 C DC 72.336 1
ATOM 2695 C "C4'" . DC 2 2 ? C -35.267 -13.559 31.275 1.000 3 C DC 74.622 1
ATOM 2696 O "O4'" . DC 2 2 ? C -34.141 -13.039 32.034 1.000 3 C DC 75.983 1
ATOM 2697 C "C3'" . DC 2 2 ? C -34.732 -13.876 29.878 1.000 3 C DC 76.095 1
ATOM 2698 O "O3'" . DC 2 2 ? C -35.085 -12.788 29.017 1.000 3 C DC 74.300 1
ATOM 2699 C "C2'" . DC 2 2 ? C -33.214 -13.879 30.086 1.000 3 C DC 75.378 1
ATOM 2700 C "C1'" . DC 2 2 ? C -33.080 -12.836 31.143 1.000 3 C DC 75.437 1
ATOM 2701 N N1 . DC 2 2 ? C -31.811 -12.907 31.922 1.000 3 C DC 77.134 1
ATOM 2702 C C2 . DC 2 2 ? C -31.135 -11.723 32.301 1.000 3 C DC 78.900 1
ATOM 2703 O O2 . DC 2 2 ? C -31.617 -10.631 31.993 1.000 3 C DC 76.884 1
ATOM 2704 N N3 . DC 2 2 ? C -30.002 -11.817 32.974 1.000 3 C DC 77.460 1
ATOM 2705 C C4 . DC 2 2 ? C -29.500 -13.009 33.299 1.000 3 C DC 77.106 1
ATOM 2706 N N4 . DC 2 2 ? C -28.376 -13.045 33.969 1.000 3 C DC 76.396 1
ATOM 2707 C C5 . DC 2 2 ? C -30.170 -14.231 32.921 1.000 3 C DC 77.185 1
ATOM 2708 C C6 . DC 2 2 ? C -31.310 -14.114 32.268 1.000 3 C DC 76.492 1
ATOM 2709 P P . DC 3 3 ? C -35.282 -13.003 27.450 1.000 3 C DC 75.170 1
ATOM 2710 O OP1 . DC 3 3 ? C -36.733 -13.249 27.243 1.000 3 C DC 73.098 1
ATOM 2711 O OP2 . DC 3 3 ? C -34.328 -14.011 27.008 1.000 3 C DC 73.672 1
ATOM 2712 O "O5'" . DC 3 3 ? C -34.880 -11.608 26.815 1.000 3 C DC 73.502 1
ATOM 2713 C "C5'" . DC 3 3 ? C -34.974 -10.410 27.650 1.000 3 C DC 74.608 1
ATOM 2714 C "C4'" . DC 3 3 ? C -33.748 -9.559 27.441 1.000 3 C DC 76.150 1
ATOM 2715 O "O4'" . DC 3 3 ? C -32.704 -9.977 28.348 1.000 3 C DC 77.860 1
ATOM 2716 C "C3'" . DC 3 3 ? C -33.142 -9.595 26.040 1.000 3 C DC 77.545 1
ATOM 2717 O "O3'" . DC 3 3 ? C -32.766 -8.276 25.656 1.000 3 C DC 75.477 1
ATOM 2718 C "C2'" . DC 3 3 ? C -31.898 -10.460 26.259 1.000 3 C DC 77.174 1
ATOM 2719 C "C1'" . DC 3 3 ? C -31.490 -10.062 27.651 1.000 3 C DC 77.683 1
ATOM 2720 N N1 . DC 3 3 ? C -30.556 -11.019 28.288 1.000 3 C DC 79.596 1
ATOM 2721 C C2 . DC 3 3 ? C -29.507 -10.517 29.080 1.000 3 C DC 81.371 1
ATOM 2722 O O2 . DC 3 3 ? C -29.354 -9.313 29.231 1.000 3 C DC 79.706 1
ATOM 2723 N N3 . DC 3 3 ? C -28.667 -11.406 29.679 1.000 3 C DC 80.282 1
ATOM 2724 C C4 . DC 3 3 ? C -28.830 -12.718 29.518 1.000 3 C DC 80.325 1
ATOM 2725 N N4 . DC 3 3 ? C -27.989 -13.529 30.128 1.000 3 C DC 79.617 1
ATOM 2726 C C5 . DC 3 3 ? C -29.919 -13.226 28.707 1.000 3 C DC 79.663 1
ATOM 2727 C C6 . DC 3 3 ? C -30.719 -12.365 28.148 1.000 3 C DC 78.423 1
ATOM 2728 P P . DT 4 4 ? C -32.767 -7.787 24.170 1.000 3 C DT 75.436 1
ATOM 2729 O OP1 . DT 4 4 ? C -34.101 -7.175 23.921 1.000 3 C DT 72.101 1
ATOM 2730 O OP2 . DT 4 4 ? C -32.274 -8.904 23.330 1.000 3 C DT 72.728 1
ATOM 2731 O "O5'" . DT 4 4 ? C -31.673 -6.637 24.104 1.000 3 C DT 72.993 1
ATOM 2732 C "C5'" . DT 4 4 ? C -31.287 -6.002 25.303 1.000 3 C DT 74.680 1
ATOM 2733 C "C4'" . DT 4 4 ? C -29.812 -5.797 25.360 1.000 3 C DT 76.485 1
ATOM 2734 O "O4'" . DT 4 4 ? C -29.138 -6.877 26.052 1.000 3 C DT 77.456 1
ATOM 2735 C "C3'" . DT 4 4 ? C -29.125 -5.695 23.994 1.000 3 C DT 77.236 1
ATOM 2736 O "O3'" . DT 4 4 ? C -28.137 -4.730 24.062 1.000 3 C DT 74.518 1
ATOM 2737 C "C2'" . DT 4 4 ? C -28.520 -7.086 23.813 1.000 3 C DT 77.500 1
ATOM 2738 C "C1'" . DT 4 4 ? C -28.081 -7.361 25.235 1.000 3 C DT 77.516 1
ATOM 2739 N N1 . DT 4 4 ? C -27.816 -8.772 25.537 1.000 3 C DT 79.694 1
ATOM 2740 C C2 . DT 4 4 ? C -26.863 -9.089 26.471 1.000 3 C DT 82.024 1
ATOM 2741 O O2 . DT 4 4 ? C -26.197 -8.274 27.050 1.000 3 C DT 81.179 1
ATOM 2742 N N3 . DT 4 4 ? C -26.700 -10.441 26.683 1.000 3 C DT 80.563 1
ATOM 2743 C C4 . DT 4 4 ? C -27.414 -11.466 26.100 1.000 3 C DT 82.015 1
ATOM 2744 O O4 . DT 4 4 ? C -27.205 -12.639 26.353 1.000 3 C DT 81.223 1
ATOM 2745 C C5 . DT 4 4 ? C -28.416 -11.046 25.136 1.000 3 C DT 80.987 1
ATOM 2746 C C7 . DT 4 4 ? C -29.260 -12.084 24.454 1.000 3 C DT 78.175 1
ATOM 2747 C C6 . DT 4 4 ? C -28.580 -9.740 24.920 1.000 3 C DT 81.099 1
ATOM 2748 P P . DT 5 5 ? C -27.745 -3.862 22.828 1.000 3 C DT 73.961 1
ATOM 2749 O OP1 . DT 5 5 ? C -28.619 -2.640 22.872 1.000 3 C DT 71.431 1
ATOM 2750 O OP2 . DT 5 5 ? C -27.731 -4.700 21.600 1.000 3 C DT 72.057 1
ATOM 2751 O "O5'" . DT 5 5 ? C -26.261 -3.450 23.091 1.000 3 C DT 72.905 1
ATOM 2752 C "C5'" . DT 5 5 ? C -25.797 -3.426 24.449 1.000 3 C DT 73.713 1
ATOM 2753 C "C4'" . DT 5 5 ? C -24.410 -4.015 24.545 1.000 3 C DT 75.751 1
ATOM 2754 O "O4'" . DT 5 5 ? C -24.470 -5.455 24.817 1.000 3 C DT 76.621 1
ATOM 2755 C "C3'" . DT 5 5 ? C -23.571 -3.872 23.293 1.000 3 C DT 76.525 1
ATOM 2756 O "O3'" . DT 5 5 ? C -22.259 -3.542 23.634 1.000 3 C DT 73.953 1
ATOM 2757 C "C2'" . DT 5 5 ? C -23.617 -5.289 22.681 1.000 3 C DT 76.746 1
ATOM 2758 C "C1'" . DT 5 5 ? C -23.617 -6.140 23.925 1.000 3 C DT 77.146 1
ATOM 2759 N N1 . DT 5 5 ? C -24.125 -7.518 23.737 1.000 3 C DT 79.229 1
ATOM 2760 C C2 . DT 5 5 ? C -23.571 -8.522 24.471 1.000 3 C DT 80.956 1
ATOM 2761 O O2 . DT 5 5 ? C -22.679 -8.358 25.270 1.000 3 C DT 79.810 1
ATOM 2762 N N3 . DT 5 5 ? C -24.101 -9.758 24.190 1.000 3 C DT 79.814 1
ATOM 2763 C C4 . DT 5 5 ? C -25.108 -10.059 23.289 1.000 3 C DT 81.185 1
ATOM 2764 O O4 . DT 5 5 ? C -25.489 -11.194 23.141 1.000 3 C DT 80.002 1
ATOM 2765 C C5 . DT 5 5 ? C -25.632 -8.930 22.575 1.000 3 C DT 80.348 1
ATOM 2766 C C7 . DT 5 5 ? C -26.718 -9.126 21.579 1.000 3 C DT 77.812 1
ATOM 2767 C C6 . DT 5 5 ? C -25.129 -7.733 22.833 1.000 3 C DT 80.315 1
ATOM 2768 P P . DT 6 6 ? C -21.315 -2.697 22.665 1.000 3 C DT 72.290 1
ATOM 2769 O OP1 . DT 6 6 ? C -21.364 -1.308 23.179 1.000 3 C DT 69.930 1
ATOM 2770 O OP2 . DT 6 6 ? C -21.686 -2.992 21.244 1.000 3 C DT 70.399 1
ATOM 2771 O "O5'" . DT 6 6 ? C -19.900 -3.347 22.959 1.000 3 C DT 72.039 1
ATOM 2772 C "C5'" . DT 6 6 ? C -19.666 -3.912 24.245 1.000 3 C DT 72.353 1
ATOM 2773 C "C4'" . DT 6 6 ? C -18.788 -5.143 24.146 1.000 3 C DT 74.235 1
ATOM 2774 O "O4'" . DT 6 6 ? C -19.580 -6.316 23.964 1.000 3 C DT 75.250 1
ATOM 2775 C "C3'" . DT 6 6 ? C -17.779 -5.121 23.027 1.000 3 C DT 75.296 1
ATOM 2776 O "O3'" . DT 6 6 ? C -16.573 -5.649 23.484 1.000 3 C DT 72.970 1
ATOM 2777 C "C2'" . DT 6 6 ? C -18.432 -6.050 21.978 1.000 3 C DT 75.317 1
ATOM 2778 C "C1'" . DT 6 6 ? C -19.052 -7.062 22.894 1.000 3 C DT 75.839 1
ATOM 2779 N N1 . DT 6 6 ? C -20.114 -7.885 22.266 1.000 3 C DT 78.015 1
ATOM 2780 C C2 . DT 6 6 ? C -20.227 -9.204 22.593 1.000 3 C DT 79.926 1
ATOM 2781 O O2 . DT 6 6 ? C -19.479 -9.767 23.389 1.000 3 C DT 78.804 1
ATOM 2782 N N3 . DT 6 6 ? C -21.198 -9.880 21.962 1.000 3 C DT 78.991 1
ATOM 2783 C C4 . DT 6 6 ? C -22.092 -9.361 21.046 1.000 3 C DT 79.915 1
ATOM 2784 O O4 . DT 6 6 ? C -22.959 -10.074 20.541 1.000 3 C DT 78.847 1
ATOM 2785 C C5 . DT 6 6 ? C -21.945 -7.967 20.742 1.000 3 C DT 78.986 1
ATOM 2786 C C7 . DT 6 6 ? C -22.858 -7.313 19.775 1.000 3 C DT 77.109 1
ATOM 2787 C C6 . DT 6 6 ? C -20.989 -7.302 21.368 1.000 3 C DT 79.181 1
ATOM 2788 P P . DG 7 7 ? C -15.184 -5.104 22.882 1.000 3 C DG 70.544 1
ATOM 2789 O OP1 . DG 7 7 ? C -14.612 -4.196 23.904 1.000 3 C DG 68.366 1
ATOM 2790 O OP2 . DG 7 7 ? C -15.392 -4.652 21.504 1.000 3 C DG 69.301 1
ATOM 2791 O "O5'" . DG 7 7 ? C -14.283 -6.426 22.865 1.000 3 C DG 70.305 1
ATOM 2792 C "C5'" . DG 7 7 ? C -14.411 -7.371 23.896 1.000 3 C DG 69.848 1
ATOM 2793 C "C4'" . DG 7 7 ? C -14.195 -8.797 23.378 1.000 3 C DG 73.658 1
ATOM 2794 O "O4'" . DG 7 7 ? C -15.456 -9.342 22.901 1.000 3 C DG 73.285 1
ATOM 2795 C "C3'" . DG 7 7 ? C -13.234 -8.919 22.236 1.000 3 C DG 74.577 1
ATOM 2796 O "O3'" . DG 7 7 ? C -12.402 -10.049 22.446 1.000 3 C DG 72.434 1
ATOM 2797 C "C2'" . DG 7 7 ? C -14.135 -9.127 21.006 1.000 3 C DG 74.002 1
ATOM 2798 C "C1'" . DG 7 7 ? C -15.253 -9.929 21.651 1.000 3 C DG 74.322 1
ATOM 2799 N N9 . DG 7 7 ? C -16.474 -9.939 20.897 1.000 3 C DG 77.742 1
ATOM 2800 C C8 . DG 7 7 ? C -17.073 -8.865 20.298 1.000 3 C DG 77.697 1
ATOM 2801 N N7 . DG 7 7 ? C -18.174 -9.142 19.655 1.000 3 C DG 77.165 1
ATOM 2802 C C5 . DG 7 7 ? C -18.345 -10.501 19.885 1.000 3 C DG 79.592 1
ATOM 2803 C C6 . DG 7 7 ? C -19.360 -11.371 19.492 1.000 3 C DG 78.664 1
ATOM 2804 O O6 . DG 7 7 ? C -20.368 -11.144 18.814 1.000 3 C DG 76.802 1
ATOM 2805 N N1 . DG 7 7 ? C -19.144 -12.695 19.910 1.000 3 C DG 80.170 1
ATOM 2806 C C2 . DG 7 7 ? C -18.051 -13.075 20.669 1.000 3 C DG 78.592 1
ATOM 2807 N N2 . DG 7 7 ? C -18.026 -14.352 20.991 1.000 3 C DG 75.879 1
ATOM 2808 N N3 . DG 7 7 ? C -17.106 -12.260 21.055 1.000 3 C DG 78.021 1
ATOM 2809 C C4 . DG 7 7 ? C -17.310 -11.007 20.652 1.000 3 C DG 78.528 1
ATOM 2810 P P . DG 8 8 ? C -10.931 -10.124 21.839 1.000 3 C DG 70.409 1
ATOM 2811 O OP1 . DG 8 8 ? C -10.011 -9.879 22.989 1.000 3 C DG 67.693 1
ATOM 2812 O OP2 . DG 8 8 ? C -10.798 -9.276 20.668 1.000 3 C DG 68.353 1
ATOM 2813 O "O5'" . DG 8 8 ? C -10.806 -11.650 21.397 1.000 3 C DG 69.145 1
ATOM 2814 C "C5'" . DG 8 8 ? C -11.586 -12.606 22.086 1.000 3 C DG 69.914 1
ATOM 2815 C "C4'" . DG 8 8 ? C -12.053 -13.711 21.131 1.000 3 C DG 73.496 1
ATOM 2816 O "O4'" . DG 8 8 ? C -13.370 -13.390 20.572 1.000 3 C DG 73.091 1
ATOM 2817 C "C3'" . DG 8 8 ? C -11.152 -13.968 19.957 1.000 3 C DG 74.710 1
ATOM 2818 O "O3'" . DG 8 8 ? C -11.076 -15.395 19.709 1.000 3 C DG 71.453 1
ATOM 2819 C "C2'" . DG 8 8 ? C -11.896 -13.337 18.769 1.000 3 C DG 73.911 1
ATOM 2820 C "C1'" . DG 8 8 ? C -13.331 -13.623 19.181 1.000 3 C DG 73.972 1
ATOM 2821 N N9 . DG 8 8 ? C -14.304 -12.782 18.532 1.000 3 C DG 76.590 1
ATOM 2822 C C8 . DG 8 8 ? C -14.214 -11.406 18.277 1.000 3 C DG 77.480 1
ATOM 2823 N N7 . DG 8 8 ? C -15.252 -10.931 17.659 1.000 3 C DG 76.006 1
ATOM 2824 C C5 . DG 8 8 ? C -16.075 -12.015 17.515 1.000 3 C DG 79.408 1
ATOM 2825 C C6 . DG 8 8 ? C -17.355 -12.139 16.913 1.000 3 C DG 78.538 1
ATOM 2826 O O6 . DG 8 8 ? C -18.036 -11.250 16.373 1.000 3 C DG 76.815 1
ATOM 2827 N N1 . DG 8 8 ? C -17.852 -13.407 16.959 1.000 3 C DG 79.985 1
ATOM 2828 C C2 . DG 8 8 ? C -17.201 -14.496 17.506 1.000 3 C DG 78.667 1
ATOM 2829 N N2 . DG 8 8 ? C -17.844 -15.658 17.436 1.000 3 C DG 75.321 1
ATOM 2830 N N3 . DG 8 8 ? C -16.015 -14.420 18.070 1.000 3 C DG 77.902 1
ATOM 2831 C C4 . DG 8 8 ? C -15.519 -13.163 18.020 1.000 3 C DG 78.141 1
ATOM 2832 P P . DT 9 9 ? C -9.733 -15.974 19.040 1.000 3 C DT 71.724 1
ATOM 2833 O OP1 . DT 9 9 ? C -8.827 -16.431 20.104 1.000 3 C DT 68.787 1
ATOM 2834 O OP2 . DT 9 9 ? C -9.250 -15.031 18.020 1.000 3 C DT 69.272 1
ATOM 2835 O "O5'" . DT 9 9 ? C -10.313 -17.235 18.275 1.000 3 C DT 70.332 1
ATOM 2836 C "C5'" . DT 9 9 ? C -11.515 -17.840 18.717 1.000 3 C DT 70.542 1
ATOM 2837 C "C4'" . DT 9 9 ? C -12.336 -18.334 17.534 1.000 3 C DT 72.991 1
ATOM 2838 O "O4'" . DT 9 9 ? C -13.236 -17.311 17.102 1.000 3 C DT 73.832 1
ATOM 2839 C "C3'" . DT 9 9 ? C -11.509 -18.719 16.309 1.000 3 C DT 73.676 1
ATOM 2840 O "O3'" . DT 9 9 ? C -12.079 -19.856 15.706 1.000 3 C DT 71.061 1
ATOM 2841 C "C2'" . DT 9 9 ? C -11.670 -17.478 15.409 1.000 3 C DT 73.707 1
ATOM 2842 C "C1'" . DT 9 9 ? C -13.123 -17.157 15.701 1.000 3 C DT 74.256 1
ATOM 2843 N N1 . DT 9 9 ? C -13.484 -15.765 15.304 1.000 3 C DT 76.494 1
ATOM 2844 C C2 . DT 9 9 ? C -14.722 -15.531 14.777 1.000 3 C DT 77.404 1
ATOM 2845 O O2 . DT 9 9 ? C -15.560 -16.420 14.596 1.000 3 C DT 76.671 1
ATOM 2846 N N3 . DT 9 9 ? C -14.977 -14.238 14.435 1.000 3 C DT 77.135 1
ATOM 2847 C C4 . DT 9 9 ? C -14.131 -13.191 14.559 1.000 3 C DT 78.106 1
ATOM 2848 O O4 . DT 9 9 ? C -14.472 -12.058 14.227 1.000 3 C DT 77.139 1
ATOM 2849 C C5 . DT 9 9 ? C -12.845 -13.488 15.115 1.000 3 C DT 77.348 1
ATOM 2850 C C7 . DT 9 9 ? C -11.835 -12.379 15.297 1.000 3 C DT 74.848 1
ATOM 2851 C C6 . DT 9 9 ? C -12.593 -14.744 15.471 1.000 3 C DT 77.967 1
ATOM 2852 P P . DC 10 10 ? C -11.173 -20.889 14.890 1.000 3 C DC 70.633 1
ATOM 2853 O OP1 . DC 10 10 ? C -10.804 -21.973 15.817 1.000 3 C DC 67.981 1
ATOM 2854 O OP2 . DC 10 10 ? C -10.109 -20.148 14.173 1.000 3 C DC 69.297 1
ATOM 2855 O "O5'" . DC 10 10 ? C -12.207 -21.425 13.812 1.000 3 C DC 69.609 1
ATOM 2856 C "C5'" . DC 10 10 ? C -13.599 -21.435 14.105 1.000 3 C DC 69.404 1
ATOM 2857 C "C4'" . DC 10 10 ? C -14.381 -21.111 12.852 1.000 3 C DC 72.459 1
ATOM 2858 O "O4'" . DC 10 10 ? C -14.628 -19.680 12.752 1.000 3 C DC 72.967 1
ATOM 2859 C "C3'" . DC 10 10 ? C -13.659 -21.524 11.561 1.000 3 C DC 72.918 1
ATOM 2860 O "O3'" . DC 10 10 ? C -14.636 -22.020 10.661 1.000 3 C DC 70.405 1
ATOM 2861 C "C2'" . DC 10 10 ? C -13.120 -20.182 11.047 1.000 3 C DC 72.858 1
ATOM 2862 C "C1'" . DC 10 10 ? C -14.243 -19.247 11.481 1.000 3 C DC 73.163 1
ATOM 2863 N N1 . DC 10 10 ? C -13.827 -17.810 11.525 1.000 3 C DC 76.176 1
ATOM 2864 C C2 . DC 10 10 ? C -14.736 -16.815 11.094 1.000 3 C DC 77.044 1
ATOM 2865 O O2 . DC 10 10 ? C -15.824 -17.127 10.642 1.000 3 C DC 76.534 1
ATOM 2866 N N3 . DC 10 10 ? C -14.333 -15.527 11.164 1.000 3 C DC 76.631 1
ATOM 2867 C C4 . DC 10 10 ? C -13.136 -15.203 11.612 1.000 3 C DC 77.649 1
ATOM 2868 N N4 . DC 10 10 ? C -12.805 -13.916 11.674 1.000 3 C DC 76.633 1
ATOM 2869 C C5 . DC 10 10 ? C -12.197 -16.208 12.068 1.000 3 C DC 76.817 1
ATOM 2870 C C6 . DC 10 10 ? C -12.604 -17.468 12.015 1.000 3 C DC 74.611 1
ATOM 2871 P P . DG 11 11 ? C -14.174 -23.105 9.590 1.000 3 C DG 72.799 1
ATOM 2872 O OP1 . DG 11 11 ? C -14.415 -24.428 10.237 1.000 3 C DG 70.365 1
ATOM 2873 O OP2 . DG 11 11 ? C -12.861 -22.763 9.041 1.000 3 C DG 71.282 1
ATOM 2874 O "O5'" . DG 11 11 ? C -15.243 -22.908 8.416 1.000 3 C DG 71.514 1
ATOM 2875 C "C5'" . DG 11 11 ? C -16.493 -22.262 8.717 1.000 3 C DG 71.728 1
ATOM 2876 C "C4'" . DG 11 11 ? C -16.889 -21.316 7.613 1.000 3 C DG 74.798 1
ATOM 2877 O "O4'" . DG 11 11 ? C -16.458 -19.978 7.912 1.000 3 C DG 74.627 1
ATOM 2878 C "C3'" . DG 11 11 ? C -16.328 -21.668 6.246 1.000 3 C DG 75.695 1
ATOM 2879 O "O3'" . DG 11 11 ? C -17.286 -21.431 5.245 1.000 3 C DG 72.976 1
ATOM 2880 C "C2'" . DG 11 11 ? C -15.147 -20.678 6.103 1.000 3 C DG 75.666 1
ATOM 2881 C "C1'" . DG 11 11 ? C -15.750 -19.480 6.784 1.000 3 C DG 75.862 1
ATOM 2882 N N9 . DG 11 11 ? C -14.785 -18.512 7.265 1.000 3 C DG 78.390 1
ATOM 2883 C C8 . DG 11 11 ? C -13.566 -18.799 7.898 1.000 3 C DG 77.873 1
ATOM 2884 N N7 . DG 11 11 ? C -12.914 -17.734 8.192 1.000 3 C DG 77.074 1
ATOM 2885 C C5 . DG 11 11 ? C -13.708 -16.670 7.773 1.000 3 C DG 79.851 1
ATOM 2886 C C6 . DG 11 11 ? C -13.540 -15.288 7.810 1.000 3 C DG 79.066 1
ATOM 2887 O O6 . DG 11 11 ? C -12.549 -14.688 8.289 1.000 3 C DG 77.563 1
ATOM 2888 N N1 . DG 11 11 ? C -14.554 -14.559 7.252 1.000 3 C DG 80.269 1
ATOM 2889 C C2 . DG 11 11 ? C -15.674 -15.155 6.682 1.000 3 C DG 78.572 1
ATOM 2890 N N2 . DG 11 11 ? C -16.577 -14.311 6.201 1.000 3 C DG 75.884 1
ATOM 2891 N N3 . DG 11 11 ? C -15.879 -16.441 6.639 1.000 3 C DG 78.555 1
ATOM 2892 C C4 . DG 11 11 ? C -14.861 -17.143 7.185 1.000 3 C DG 78.406 1
ATOM 2893 P P . DC 12 12 ? C -17.262 -22.290 3.875 1.000 3 C DC 73.715 1
ATOM 2894 O OP1 . DC 12 12 ? C -18.234 -23.384 4.044 1.000 3 C DC 70.742 1
ATOM 2895 O OP2 . DC 12 12 ? C -15.845 -22.581 3.487 1.000 3 C DC 71.186 1
ATOM 2896 O "O5'" . DC 12 12 ? C -17.805 -21.245 2.853 1.000 3 C DC 72.843 1
ATOM 2897 C "C5'" . DC 12 12 ? C -18.629 -20.173 3.293 1.000 3 C DC 73.587 1
ATOM 2898 C "C4'" . DC 12 12 ? C -18.306 -18.913 2.514 1.000 3 C DC 76.109 1
ATOM 2899 O "O4'" . DC 12 12 ? C -17.290 -18.096 3.179 1.000 3 C DC 74.545 1
ATOM 2900 C "C3'" . DC 12 12 ? C -17.791 -19.192 1.104 1.000 3 C DC 76.257 1
ATOM 2901 O "O3'" . DC 12 12 ? C -18.366 -18.246 0.203 1.000 3 C DC 74.062 1
ATOM 2902 C "C2'" . DC 12 12 ? C -16.280 -18.937 1.266 1.000 3 C DC 75.713 1
ATOM 2903 C "C1'" . DC 12 12 ? C -16.304 -17.793 2.248 1.000 3 C DC 75.942 1
ATOM 2904 N N1 . DC 12 12 ? C -15.013 -17.590 2.951 1.000 3 C DC 78.238 1
ATOM 2905 C C2 . DC 12 12 ? C -14.595 -16.299 3.282 1.000 3 C DC 79.512 1
ATOM 2906 O O2 . DC 12 12 ? C -15.294 -15.337 2.979 1.000 3 C DC 78.697 1
ATOM 2907 N N3 . DC 12 12 ? C -13.395 -16.138 3.942 1.000 3 C DC 78.887 1
ATOM 2908 C C4 . DC 12 12 ? C -12.671 -17.188 4.265 1.000 3 C DC 80.346 1
ATOM 2909 N N4 . DC 12 12 ? C -11.484 -16.969 4.862 1.000 3 C DC 79.236 1
ATOM 2910 C C5 . DC 12 12 ? C -13.090 -18.514 3.946 1.000 3 C DC 79.251 1
ATOM 2911 C C6 . DC 12 12 ? C -14.258 -18.653 3.306 1.000 3 C DC 77.236 1
ATOM 2912 P P . DC 13 13 ? C -18.552 -18.646 -1.342 1.000 3 C DC 70.353 1
ATOM 2913 O OP1 . DC 13 13 ? C -19.891 -19.261 -1.440 1.000 3 C DC 66.493 1
ATOM 2914 O OP2 . DC 13 13 ? C -17.373 -19.366 -1.836 1.000 3 C DC 66.859 1
ATOM 2915 O "O5'" . DC 13 13 ? C -18.567 -17.221 -2.060 1.000 3 C DC 67.573 1
ATOM 2916 C "C5'" . DC 13 13 ? C -18.817 -16.067 -1.254 1.000 3 C DC 66.591 1
ATOM 2917 C "C4'" . DC 13 13 ? C -17.801 -14.993 -1.558 1.000 3 C DC 70.322 1
ATOM 2918 O "O4'" . DC 13 13 ? C -16.631 -15.099 -0.688 1.000 3 C DC 70.024 1
ATOM 2919 C "C3'" . DC 13 13 ? C -17.226 -15.053 -2.992 1.000 3 C DC 70.565 1
ATOM 2920 O "O3'" . DC 13 13 ? C -17.230 -13.763 -3.501 1.000 3 C DC 69.499 1
ATOM 2921 C "C2'" . DC 13 13 ? C -15.816 -15.571 -2.800 1.000 3 C DC 71.261 1
ATOM 2922 C "C1'" . DC 13 13 ? C -15.483 -14.946 -1.467 1.000 3 C DC 71.050 1
ATOM 2923 N N1 . DC 13 13 ? C -14.325 -15.605 -0.782 1.000 3 C DC 71.202 1
ATOM 2924 C C2 . DC 13 13 ? C -13.358 -14.799 -0.155 1.000 3 C DC 72.769 1
ATOM 2925 O O2 . DC 13 13 ? C -13.457 -13.590 -0.169 1.000 3 C DC 72.042 1
ATOM 2926 N N3 . DC 13 13 ? C -12.322 -15.410 0.466 1.000 3 C DC 72.442 1
ATOM 2927 C C4 . DC 13 13 ? C -12.223 -16.736 0.486 1.000 3 C DC 73.380 1
ATOM 2928 N N4 . DC 13 13 ? C -11.197 -17.268 1.104 1.000 3 C DC 72.268 1
ATOM 2929 C C5 . DC 13 13 ? C -13.189 -17.554 -0.154 1.000 3 C DC 73.064 1
ATOM 2930 C C6 . DC 13 13 ? C -14.216 -16.949 -0.771 1.000 3 C DC 71.875 1
ATOM 2931 P P . DA 14 14 ? C -17.467 -13.438 -5.101 1.000 3 C DA 71.081 1
ATOM 2932 O OP1 . DA 14 14 ? C -18.874 -13.082 -5.240 1.000 3 C DA 67.783 1
ATOM 2933 O OP2 . DA 14 14 ? C -16.883 -14.563 -5.874 1.000 3 C DA 68.495 1
ATOM 2934 O "O5'" . DA 14 14 ? C -16.557 -12.167 -5.350 1.000 3 C DA 70.283 1
ATOM 2935 C "C5'" . DA 14 14 ? C -16.377 -11.281 -4.227 1.000 3 C DA 70.172 1
ATOM 2936 C "C4'" . DA 14 14 ? C -14.948 -10.740 -4.244 1.000 3 C DA 73.356 1
ATOM 2937 O "O4'" . DA 14 14 ? C -14.096 -11.624 -3.476 1.000 3 C DA 71.630 1
ATOM 2938 C "C3'" . DA 14 14 ? C -14.307 -10.641 -5.641 1.000 3 C DA 74.018 1
ATOM 2939 O "O3'" . DA 14 14 ? C -13.544 -9.494 -5.723 1.000 3 C DA 72.446 1
ATOM 2940 C "C2'" . DA 14 14 ? C -13.389 -11.867 -5.672 1.000 3 C DA 73.276 1
ATOM 2941 C "C1'" . DA 14 14 ? C -12.925 -11.879 -4.255 1.000 3 C DA 73.277 1
ATOM 2942 N N9 . DA 14 14 ? C -12.393 -13.179 -3.833 1.000 3 C DA 74.941 1
ATOM 2943 C C8 . DA 14 14 ? C -12.863 -14.437 -4.124 1.000 3 C DA 76.034 1
ATOM 2944 N N7 . DA 14 14 ? C -12.183 -15.405 -3.600 1.000 3 C DA 75.617 1
ATOM 2945 C C5 . DA 14 14 ? C -11.192 -14.740 -2.906 1.000 3 C DA 77.504 1
ATOM 2946 C C6 . DA 14 14 ? C -10.142 -15.221 -2.104 1.000 3 C DA 77.009 1
ATOM 2947 N N6 . DA 14 14 ? C -9.886 -16.511 -1.894 1.000 3 C DA 73.946 1
ATOM 2948 N N1 . DA 14 14 ? C -9.289 -14.313 -1.561 1.000 3 C DA 77.888 1
ATOM 2949 C C2 . DA 14 14 ? C -9.525 -12.999 -1.804 1.000 3 C DA 76.940 1
ATOM 2950 N N3 . DA 14 14 ? C -10.480 -12.435 -2.478 1.000 3 C DA 75.858 1
ATOM 2951 C C4 . DA 14 14 ? C -11.301 -13.355 -3.035 1.000 3 C DA 76.558 1
ATOM 2952 P P . DA 15 15 ? C -13.400 -8.702 -7.082 1.000 3 C DA 66.521 1
ATOM 2953 O OP1 . DA 15 15 ? C -14.545 -7.782 -7.196 1.000 3 C DA 63.920 1
ATOM 2954 O OP2 . DA 15 15 ? C -13.093 -9.624 -8.183 1.000 3 C DA 63.710 1
ATOM 2955 O "O5'" . DA 15 15 ? C -12.083 -7.834 -6.839 1.000 3 C DA 66.813 1
ATOM 2956 C "C5'" . DA 15 15 ? C -11.688 -7.627 -5.507 1.000 3 C DA 65.233 1
ATOM 2957 C "C4'" . DA 15 15 ? C -10.169 -7.765 -5.370 1.000 3 C DA 68.976 1
ATOM 2958 O "O4'" . DA 15 15 ? C -9.821 -9.116 -4.944 1.000 3 C DA 66.833 1
ATOM 2959 C "C3'" . DA 15 15 ? C -9.401 -7.543 -6.664 1.000 3 C DA 69.378 1
ATOM 2960 O "O3'" . DA 15 15 ? C -8.148 -6.944 -6.341 1.000 3 C DA 69.184 1
ATOM 2961 C "C2'" . DA 15 15 ? C -9.174 -8.925 -7.164 1.000 3 C DA 69.316 1
ATOM 2962 C "C1'" . DA 15 15 ? C -8.903 -9.661 -5.877 1.000 3 C DA 69.028 1
ATOM 2963 N N9 . DA 15 15 ? C -9.102 -11.091 -5.924 1.000 3 C DA 68.274 1
ATOM 2964 C C8 . DA 15 15 ? C -10.042 -11.775 -6.622 1.000 3 C DA 70.240 1
ATOM 2965 N N7 . DA 15 15 ? C -9.973 -13.066 -6.474 1.000 3 C DA 72.344 1
ATOM 2966 C C5 . DA 15 15 ? C -8.889 -13.252 -5.626 1.000 3 C DA 72.063 1
ATOM 2967 C C6 . DA 15 15 ? C -8.295 -14.383 -5.078 1.000 3 C DA 71.250 1
ATOM 2968 N N6 . DA 15 15 ? C -8.717 -15.624 -5.312 1.000 3 C DA 68.947 1
ATOM 2969 N N1 . DA 15 15 ? C -7.237 -14.208 -4.291 1.000 3 C DA 72.114 1
ATOM 2970 C C2 . DA 15 15 ? C -6.792 -12.967 -4.035 1.000 3 C DA 71.681 1
ATOM 2971 N N3 . DA 15 15 ? C -7.273 -11.825 -4.473 1.000 3 C DA 70.027 1
ATOM 2972 C C4 . DA 15 15 ? C -8.325 -12.015 -5.277 1.000 3 C DA 70.968 1
ATOM 2973 P P . DT 16 16 ? C -7.429 -5.973 -7.375 1.000 3 C DT 67.048 1
ATOM 2974 O OP1 . DT 16 16 ? C -7.917 -4.627 -7.043 1.000 3 C DT 64.365 1
ATOM 2975 O OP2 . DT 16 16 ? C -7.630 -6.508 -8.759 1.000 3 C DT 64.986 1
ATOM 2976 O "O5'" . DT 16 16 ? C -5.924 -6.114 -6.997 1.000 3 C DT 67.261 1
ATOM 2977 C "C5'" . DT 16 16 ? C -5.594 -6.685 -5.726 1.000 3 C DT 66.620 1
ATOM 2978 C "C4'" . DT 16 16 ? C -4.450 -7.651 -5.878 1.000 3 C DT 70.048 1
ATOM 2979 O "O4'" . DT 16 16 ? C -4.964 -8.984 -5.974 1.000 3 C DT 68.060 1
ATOM 2980 C "C3'" . DT 16 16 ? C -3.593 -7.433 -7.107 1.000 3 C DT 71.039 1
ATOM 2981 O "O3'" . DT 16 16 ? C -2.233 -7.642 -6.763 1.000 3 C DT 68.437 1
ATOM 2982 C "C2'" . DT 16 16 ? C -4.074 -8.543 -8.063 1.000 3 C DT 67.819 1
ATOM 2983 C "C1'" . DT 16 16 ? C -4.325 -9.651 -7.062 1.000 3 C DT 68.198 1
ATOM 2984 N N1 . DT 16 16 ? C -5.196 -10.740 -7.551 1.000 3 C DT 69.823 1
ATOM 2985 C C2 . DT 16 16 ? C -4.989 -12.021 -7.078 1.000 3 C DT 72.465 1
ATOM 2986 O O2 . DT 16 16 ? C -4.120 -12.307 -6.299 1.000 3 C DT 71.167 1
ATOM 2987 N N3 . DT 16 16 ? C -5.824 -12.968 -7.592 1.000 3 C DT 72.537 1
ATOM 2988 C C4 . DT 16 16 ? C -6.815 -12.786 -8.509 1.000 3 C DT 73.275 1
ATOM 2989 O O4 . DT 16 16 ? C -7.507 -13.706 -8.902 1.000 3 C DT 72.259 1
ATOM 2990 C C5 . DT 16 16 ? C -7.003 -11.417 -8.973 1.000 3 C DT 72.940 1
ATOM 2991 C C7 . DT 16 16 ? C -8.055 -11.112 -9.976 1.000 3 C DT 71.344 1
ATOM 2992 C C6 . DT 16 16 ? C -6.185 -10.485 -8.458 1.000 3 C DT 72.049 1
ATOM 2993 P P . DA 17 17 ? C -1.058 -6.810 -7.477 1.000 3 C DA 66.025 1
ATOM 2994 O OP1 . DA 17 17 ? C -0.892 -5.591 -6.674 1.000 3 C DA 63.095 1
ATOM 2995 O OP2 . DA 17 17 ? C -1.323 -6.734 -8.880 1.000 3 C DA 64.045 1
ATOM 2996 O "O5'" . DA 17 17 ? C 0.209 -7.775 -7.246 1.000 3 C DA 66.203 1
ATOM 2997 C "C5'" . DA 17 17 ? C 0.145 -8.724 -6.201 1.000 3 C DA 64.477 1
ATOM 2998 C "C4'" . DA 17 17 ? C 0.691 -10.036 -6.650 1.000 3 C DA 68.784 1
ATOM 2999 O "O4'" . DA 17 17 ? C -0.353 -10.965 -7.050 1.000 3 C DA 66.085 1
ATOM 3000 C "C3'" . DA 17 17 ? C 1.629 -9.900 -7.831 1.000 3 C DA 68.822 1
ATOM 3001 O "O3'" . DA 17 17 ? C 2.755 -10.767 -7.638 1.000 3 C DA 67.770 1
ATOM 3002 C "C2'" . DA 17 17 ? C 0.809 -10.378 -8.976 1.000 3 C DA 67.937 1
ATOM 3003 C "C1'" . DA 17 17 ? C -0.021 -11.466 -8.317 1.000 3 C DA 67.829 1
ATOM 3004 N N9 . DA 17 17 ? C -1.239 -11.782 -9.029 1.000 3 C DA 69.385 1
ATOM 3005 C C8 . DA 17 17 ? C -2.047 -10.913 -9.743 1.000 3 C DA 71.262 1
ATOM 3006 N N7 . DA 17 17 ? C -3.083 -11.497 -10.281 1.000 3 C DA 71.513 1
ATOM 3007 C C5 . DA 17 17 ? C -2.965 -12.815 -9.906 1.000 3 C DA 73.290 1
ATOM 3008 C C6 . DA 17 17 ? C -3.759 -13.970 -10.181 1.000 3 C DA 72.372 1
ATOM 3009 N N6 . DA 17 17 ? C -4.870 -13.915 -10.898 1.000 3 C DA 69.360 1
ATOM 3010 N N1 . DA 17 17 ? C -3.346 -15.131 -9.648 1.000 3 C DA 73.259 1
ATOM 3011 C C2 . DA 17 17 ? C -2.245 -15.164 -8.905 1.000 3 C DA 71.809 1
ATOM 3012 N N3 . DA 17 17 ? C -1.424 -14.183 -8.612 1.000 3 C DA 70.250 1
ATOM 3013 C C4 . DA 17 17 ? C -1.844 -13.010 -9.155 1.000 3 C DA 70.543 1
ATOM 3014 P P . DG 18 18 ? C 4.178 -10.375 -8.209 1.000 3 C DG 67.523 1
ATOM 3015 O OP1 . DG 18 18 ? C 4.855 -9.618 -7.118 1.000 3 C DG 65.451 1
ATOM 3016 O OP2 . DG 18 18 ? C 3.990 -9.780 -9.547 1.000 3 C DG 66.089 1
ATOM 3017 O "O5'" . DG 18 18 ? C 4.812 -11.802 -8.346 1.000 3 C DG 67.060 1
ATOM 3018 C "C5'" . DG 18 18 ? C 4.332 -12.847 -7.548 1.000 3 C DG 66.358 1
ATOM 3019 C "C4'" . DG 18 18 ? C 4.198 -14.160 -8.344 1.000 3 C DG 70.517 1
ATOM 3020 O "O4'" . DG 18 18 ? C 2.875 -14.285 -8.929 1.000 3 C DG 69.633 1
ATOM 3021 C "C3'" . DG 18 18 ? C 5.199 -14.252 -9.516 1.000 3 C DG 71.245 1
ATOM 3022 O "O3'" . DG 18 18 ? C 5.707 -15.559 -9.596 1.000 3 C DG 68.925 1
ATOM 3023 C "C2'" . DG 18 18 ? C 4.289 -13.966 -10.737 1.000 3 C DG 71.138 1
ATOM 3024 C "C1'" . DG 18 18 ? C 3.003 -14.614 -10.302 1.000 3 C DG 71.273 1
ATOM 3025 N N9 . DG 18 18 ? C 1.818 -14.151 -10.992 1.000 3 C DG 73.738 1
ATOM 3026 C C8 . DG 18 18 ? C 1.541 -12.850 -11.358 1.000 3 C DG 74.484 1
ATOM 3027 N N7 . DG 18 18 ? C 0.375 -12.707 -11.954 1.000 3 C DG 73.928 1
ATOM 3028 C C5 . DG 18 18 ? C -0.125 -13.984 -11.970 1.000 3 C DG 76.355 1
ATOM 3029 C C6 . DG 18 18 ? C -1.330 -14.464 -12.496 1.000 3 C DG 75.266 1
ATOM 3030 O O6 . DG 18 18 ? C -2.233 -13.811 -13.046 1.000 3 C DG 73.094 1
ATOM 3031 N N1 . DG 18 18 ? C -1.488 -15.829 -12.367 1.000 3 C DG 76.913 1
ATOM 3032 C C2 . DG 18 18 ? C -0.534 -16.644 -11.732 1.000 3 C DG 74.999 1
ATOM 3033 N N2 . DG 18 18 ? C -0.844 -17.932 -11.693 1.000 3 C DG 72.224 1
ATOM 3034 N N3 . DG 18 18 ? C 0.575 -16.215 -11.241 1.000 3 C DG 73.595 1
ATOM 3035 C C4 . DG 18 18 ? C 0.742 -14.871 -11.399 1.000 3 C DG 73.578 1
ATOM 3036 P P . DT 19 19 ? C 7.153 -15.809 -10.224 1.000 3 C DT 67.601 1
ATOM 3037 O OP1 . DT 19 19 ? C 8.126 -16.011 -9.122 1.000 3 C DT 65.217 1
ATOM 3038 O OP2 . DT 19 19 ? C 7.404 -14.791 -11.262 1.000 3 C DT 65.670 1
ATOM 3039 O "O5'" . DT 19 19 ? C 6.928 -17.182 -10.972 1.000 3 C DT 67.509 1
ATOM 3040 C "C5'" . DT 19 19 ? C 5.894 -18.065 -10.536 1.000 3 C DT 65.565 1
ATOM 3041 C "C4'" . DT 19 19 ? C 5.251 -18.805 -11.698 1.000 3 C DT 69.871 1
ATOM 3042 O "O4'" . DT 19 19 ? C 4.087 -18.105 -12.160 1.000 3 C DT 69.231 1
ATOM 3043 C "C3'" . DT 19 19 ? C 6.176 -18.957 -12.894 1.000 3 C DT 69.589 1
ATOM 3044 O "O3'" . DT 19 19 ? C 5.984 -20.217 -13.458 1.000 3 C DT 69.148 1
ATOM 3045 C "C2'" . DT 19 19 ? C 5.659 -17.869 -13.835 1.000 3 C DT 69.966 1
ATOM 3046 C "C1'" . DT 19 19 ? C 4.171 -17.961 -13.580 1.000 3 C DT 69.888 1
ATOM 3047 N N1 . DT 19 19 ? C 3.416 -16.784 -13.972 1.000 3 C DT 71.836 1
ATOM 3048 C C2 . DT 19 19 ? C 2.136 -16.912 -14.405 1.000 3 C DT 73.281 1
ATOM 3049 O O2 . DT 19 19 ? C 1.565 -17.998 -14.454 1.000 3 C DT 72.199 1
ATOM 3050 N N3 . DT 19 19 ? C 1.501 -15.780 -14.782 1.000 3 C DT 73.020 1
ATOM 3051 C C4 . DT 19 19 ? C 2.059 -14.510 -14.758 1.000 3 C DT 73.752 1
ATOM 3052 O O4 . DT 19 19 ? C 1.407 -13.537 -15.101 1.000 3 C DT 72.720 1
ATOM 3053 C C5 . DT 19 19 ? C 3.419 -14.415 -14.322 1.000 3 C DT 73.727 1
ATOM 3054 C C7 . DT 19 19 ? C 4.106 -13.099 -14.281 1.000 3 C DT 73.143 1
ATOM 3055 C C6 . DT 19 19 ? C 4.022 -15.566 -13.944 1.000 3 C DT 72.871 1
ATOM 3056 P P . DA 20 20 ? C 7.187 -20.972 -14.130 1.000 3 C DA 70.092 1
ATOM 3057 O OP1 . DA 20 20 ? C 7.833 -21.810 -13.104 1.000 3 C DA 67.165 1
ATOM 3058 O OP2 . DA 20 20 ? C 7.989 -19.996 -14.914 1.000 3 C DA 67.744 1
ATOM 3059 O "O5'" . DA 20 20 ? C 6.389 -21.919 -15.151 1.000 3 C DA 67.753 1
ATOM 3060 C "C5'" . DA 20 20 ? C 5.024 -22.181 -14.875 1.000 3 C DA 68.532 1
ATOM 3061 C "C4'" . DA 20 20 ? C 4.191 -22.116 -16.134 1.000 3 C DA 71.837 1
ATOM 3062 O "O4'" . DA 20 20 ? C 3.599 -20.783 -16.273 1.000 3 C DA 70.927 1
ATOM 3063 C "C3'" . DA 20 20 ? C 4.983 -22.359 -17.426 1.000 3 C DA 71.770 1
ATOM 3064 O "O3'" . DA 20 20 ? C 4.205 -23.144 -18.272 1.000 3 C DA 69.930 1
ATOM 3065 C "C2'" . DA 20 20 ? C 5.145 -20.957 -17.993 1.000 3 C DA 72.836 1
ATOM 3066 C "C1'" . DA 20 20 ? C 3.823 -20.357 -17.589 1.000 3 C DA 72.489 1
ATOM 3067 N N9 . DA 20 20 ? C 3.791 -18.897 -17.665 1.000 3 C DA 74.483 1
ATOM 3068 C C8 . DA 20 20 ? C 4.811 -18.037 -17.355 1.000 3 C DA 74.996 1
ATOM 3069 N N7 . DA 20 20 ? C 4.489 -16.793 -17.506 1.000 3 C DA 74.094 1
ATOM 3070 C C5 . DA 20 20 ? C 3.183 -16.838 -17.913 1.000 3 C DA 76.492 1
ATOM 3071 C C6 . DA 20 20 ? C 2.273 -15.790 -18.259 1.000 3 C DA 75.968 1
ATOM 3072 N N6 . DA 20 20 ? C 2.584 -14.520 -18.204 1.000 3 C DA 73.005 1
ATOM 3073 N N1 . DA 20 20 ? C 1.062 -16.167 -18.671 1.000 3 C DA 77.380 1
ATOM 3074 C C2 . DA 20 20 ? C 0.760 -17.470 -18.713 1.000 3 C DA 75.397 1
ATOM 3075 N N3 . DA 20 20 ? C 1.515 -18.507 -18.449 1.000 3 C DA 74.643 1
ATOM 3076 C C4 . DA 20 20 ? C 2.750 -18.109 -18.040 1.000 3 C DA 74.716 1
ATOM 3077 P P . DT 21 21 ? C 4.882 -24.094 -19.343 1.000 3 C DT 67.487 1
ATOM 3078 O OP1 . DT 21 21 ? C 5.114 -25.418 -18.707 1.000 3 C DT 64.077 1
ATOM 3079 O OP2 . DT 21 21 ? C 6.017 -23.327 -19.890 1.000 3 C DT 64.263 1
ATOM 3080 O "O5'" . DT 21 21 ? C 3.788 -24.204 -20.451 1.000 3 C DT 65.715 1
ATOM 3081 C "C5'" . DT 21 21 ? C 2.404 -23.892 -20.090 1.000 3 C DT 64.066 1
ATOM 3082 C "C4'" . DT 21 21 ? C 1.765 -23.042 -21.168 1.000 3 C DT 67.027 1
ATOM 3083 O "O4'" . DT 21 21 ? C 1.924 -21.618 -20.899 1.000 3 C DT 67.519 1
ATOM 3084 C "C3'" . DT 21 21 ? C 2.356 -23.228 -22.584 1.000 3 C DT 67.724 1
ATOM 3085 O "O3'" . DT 21 21 ? C 1.304 -23.346 -23.523 1.000 3 C DT 66.926 1
ATOM 3086 C "C2'" . DT 21 21 ? C 3.148 -21.974 -22.820 1.000 3 C DT 68.948 1
ATOM 3087 C "C1'" . DT 21 21 ? C 2.291 -20.957 -22.090 1.000 3 C DT 68.214 1
ATOM 3088 N N1 . DT 21 21 ? C 3.032 -19.721 -21.755 1.000 3 C DT 66.607 1
ATOM 3089 C C2 . DT 21 21 ? C 2.387 -18.529 -21.865 1.000 3 C DT 69.109 1
ATOM 3090 O O2 . DT 21 21 ? C 1.223 -18.437 -22.204 1.000 3 C DT 68.305 1
ATOM 3091 N N3 . DT 21 21 ? C 3.133 -17.427 -21.558 1.000 3 C DT 68.384 1
ATOM 3092 C C4 . DT 21 21 ? C 4.429 -17.418 -21.142 1.000 3 C DT 68.499 1
ATOM 3093 O O4 . DT 21 21 ? C 5.015 -16.380 -20.887 1.000 3 C DT 68.451 1
ATOM 3094 C C5 . DT 21 21 ? C 5.073 -18.702 -21.041 1.000 3 C DT 69.031 1
ATOM 3095 C C7 . DT 21 21 ? C 6.477 -18.808 -20.625 1.000 3 C DT 69.139 1
ATOM 3096 C C6 . DT 21 21 ? C 4.347 -19.791 -21.362 1.000 3 C DT 68.597 1
ATOM 3097 P P . DA 22 22 ? C 1.480 -24.136 -24.791 1.000 3 C DA 67.794 1
ATOM 3098 O OP1 . DA 22 22 ? C 0.962 -25.486 -24.531 1.000 3 C DA 64.940 1
ATOM 3099 O OP2 . DA 22 22 ? C 2.857 -23.953 -25.343 1.000 3 C DA 65.786 1
ATOM 3100 O "O5'" . DA 22 22 ? C 0.496 -23.368 -25.751 1.000 3 C DA 66.552 1
ATOM 3101 C "C5'" . DA 22 22 ? C -0.407 -22.435 -25.190 1.000 3 C DA 66.445 1
ATOM 3102 C "C4'" . DA 22 22 ? C -0.500 -21.214 -26.081 1.000 3 C DA 70.265 1
ATOM 3103 O "O4'" . DA 22 22 ? C 0.280 -20.105 -25.515 1.000 3 C DA 68.727 1
ATOM 3104 C "C3'" . DA 22 22 ? C 0.019 -21.398 -27.487 1.000 3 C DA 70.571 1
ATOM 3105 O "O3'" . DA 22 22 ? C -0.843 -20.714 -28.400 1.000 3 C DA 68.961 1
ATOM 3106 C "C2'" . DA 22 22 ? C 1.368 -20.758 -27.463 1.000 3 C DA 70.118 1
ATOM 3107 C "C1'" . DA 22 22 ? C 1.111 -19.595 -26.544 1.000 3 C DA 69.856 1
ATOM 3108 N N9 . DA 22 22 ? C 2.302 -19.032 -25.931 1.000 3 C DA 71.859 1
ATOM 3109 C C8 . DA 22 22 ? C 3.404 -19.710 -25.485 1.000 3 C DA 73.102 1
ATOM 3110 N N7 . DA 22 22 ? C 4.325 -18.926 -24.994 1.000 3 C DA 72.811 1
ATOM 3111 C C5 . DA 22 22 ? C 3.806 -17.651 -25.131 1.000 3 C DA 74.319 1
ATOM 3112 C C6 . DA 22 22 ? C 4.284 -16.371 -24.791 1.000 3 C DA 73.392 1
ATOM 3113 N N6 . DA 22 22 ? C 5.477 -16.164 -24.215 1.000 3 C DA 70.699 1
ATOM 3114 N N1 . DA 22 22 ? C 3.518 -15.306 -25.059 1.000 3 C DA 74.594 1
ATOM 3115 C C2 . DA 22 22 ? C 2.305 -15.512 -25.616 1.000 3 C DA 73.022 1
ATOM 3116 N N3 . DA 22 22 ? C 1.748 -16.674 -25.962 1.000 3 C DA 72.138 1
ATOM 3117 C C4 . DA 22 22 ? C 2.554 -17.703 -25.684 1.000 3 C DA 72.469 1
ATOM 3118 P P . DC 23 23 ? C -1.085 -21.147 -29.873 1.000 3 C DC 65.423 1
ATOM 3119 O OP1 . DC 23 23 ? C -2.313 -22.014 -29.885 1.000 3 C DC 62.349 1
ATOM 3120 O OP2 . DC 23 23 ? C 0.181 -21.621 -30.453 1.000 3 C DC 62.939 1
ATOM 3121 O "O5'" . DC 23 23 ? C -1.462 -19.785 -30.571 1.000 3 C DC 64.605 1
ATOM 3122 C "C5'" . DC 23 23 ? C -1.903 -18.700 -29.782 1.000 3 C DC 62.879 1
ATOM 3123 C "C4'" . DC 23 23 ? C -1.264 -17.403 -30.258 1.000 3 C DC 66.685 1
ATOM 3124 O "O4'" . DC 23 23 ? C -0.104 -17.082 -29.470 1.000 3 C DC 65.636 1
ATOM 3125 C "C3'" . DC 23 23 ? C -0.809 -17.452 -31.708 1.000 3 C DC 66.333 1
ATOM 3126 O "O3'" . DC 23 23 ? C -1.189 -16.275 -32.394 1.000 3 C DC 66.398 1
ATOM 3127 C "C2'" . DC 23 23 ? C 0.711 -17.507 -31.552 1.000 3 C DC 67.024 1
ATOM 3128 C "C1'" . DC 23 23 ? C 0.930 -16.687 -30.327 1.000 3 C DC 66.602 1
ATOM 3129 N N1 . DC 23 23 ? C 2.241 -16.953 -29.676 1.000 3 C DC 65.339 1
ATOM 3130 C C2 . DC 23 23 ? C 2.962 -15.869 -29.170 1.000 3 C DC 68.533 1
ATOM 3131 O O2 . DC 23 23 ? C 2.551 -14.718 -29.277 1.000 3 C DC 67.928 1
ATOM 3132 N N3 . DC 23 23 ? C 4.164 -16.121 -28.563 1.000 3 C DC 67.978 1
ATOM 3133 C C4 . DC 23 23 ? C 4.595 -17.384 -28.460 1.000 3 C DC 67.573 1
ATOM 3134 N N4 . DC 23 23 ? C 5.763 -17.582 -27.864 1.000 3 C DC 67.791 1
ATOM 3135 C C5 . DC 23 23 ? C 3.840 -18.488 -28.958 1.000 3 C DC 68.392 1
ATOM 3136 C C6 . DC 23 23 ? C 2.687 -18.215 -29.556 1.000 3 C DC 68.888 1
ATOM 3137 P P . DT 24 24 ? C -1.513 -16.290 -33.927 1.000 3 C DT 65.527 1
ATOM 3138 O OP1 . DT 24 24 ? C -2.981 -16.399 -34.050 1.000 3 C DT 62.779 1
ATOM 3139 O OP2 . DT 24 24 ? C -0.637 -17.276 -34.572 1.000 3 C DT 63.556 1
ATOM 3140 O "O5'" . DT 24 24 ? C -1.052 -14.867 -34.382 1.000 3 C DT 64.613 1
ATOM 3141 C "C5'" . DT 24 24 ? C -1.013 -13.792 -33.434 1.000 3 C DT 62.721 1
ATOM 3142 C "C4'" . DT 24 24 ? C 0.188 -12.927 -33.660 1.000 3 C DT 66.906 1
ATOM 3143 O "O4'" . DT 24 24 ? C 1.294 -13.362 -32.828 1.000 3 C DT 65.764 1
ATOM 3144 C "C3'" . DT 24 24 ? C 0.714 -12.931 -35.081 1.000 3 C DT 67.031 1
ATOM 3145 O "O3'" . DT 24 24 ? C 1.078 -11.638 -35.465 1.000 3 C DT 65.508 1
ATOM 3146 C "C2'" . DT 24 24 ? C 1.974 -13.815 -34.986 1.000 3 C DT 66.493 1
ATOM 3147 C "C1'" . DT 24 24 ? C 2.452 -13.423 -33.593 1.000 3 C DT 66.206 1
ATOM 3148 N N1 . DT 24 24 ? C 3.388 -14.449 -33.031 1.000 3 C DT 65.144 1
ATOM 3149 C C2 . DT 24 24 ? C 4.468 -13.990 -32.323 1.000 3 C DT 67.196 1
ATOM 3150 O O2 . DT 24 24 ? C 4.675 -12.813 -32.094 1.000 3 C DT 66.428 1
ATOM 3151 N N3 . DT 24 24 ? C 5.300 -14.984 -31.841 1.000 3 C DT 67.357 1
ATOM 3152 C C4 . DT 24 24 ? C 5.149 -16.332 -32.024 1.000 3 C DT 67.792 1
ATOM 3153 O O4 . DT 24 24 ? C 5.943 -17.089 -31.570 1.000 3 C DT 66.150 1
ATOM 3154 C C5 . DT 24 24 ? C 4.013 -16.722 -32.787 1.000 3 C DT 68.024 1
ATOM 3155 C C7 . DT 24 24 ? C 3.778 -18.175 -33.042 1.000 3 C DT 67.103 1
ATOM 3156 C C6 . DT 24 24 ? C 3.186 -15.764 -33.250 1.000 3 C DT 67.403 1
ATOM 3157 P P . DT 25 25 ? C 0.840 -11.143 -36.956 1.000 3 C DT 66.984 1
ATOM 3158 O OP1 . DT 25 25 ? C -0.411 -10.364 -37.062 1.000 3 C DT 64.890 1
ATOM 3159 O OP2 . DT 25 25 ? C 1.028 -12.308 -37.847 1.000 3 C DT 65.855 1
ATOM 3160 O "O5'" . DT 25 25 ? C 2.074 -10.180 -37.144 1.000 3 C DT 66.471 1
ATOM 3161 C "C5'" . DT 25 25 ? C 2.643 -9.540 -36.013 1.000 3 C DT 65.703 1
ATOM 3162 C "C4'" . DT 25 25 ? C 4.136 -9.482 -36.179 1.000 3 C DT 69.006 1
ATOM 3163 O "O4'" . DT 25 25 ? C 4.778 -10.571 -35.479 1.000 3 C DT 68.973 1
ATOM 3164 C "C3'" . DT 25 25 ? C 4.645 -9.545 -37.610 1.000 3 C DT 69.143 1
ATOM 3165 O "O3'" . DT 25 25 ? C 5.681 -8.622 -37.796 1.000 3 C DT 67.710 1
ATOM 3166 C "C2'" . DT 25 25 ? C 5.173 -10.958 -37.718 1.000 3 C DT 68.602 1
ATOM 3167 C "C1'" . DT 25 25 ? C 5.722 -11.142 -36.350 1.000 3 C DT 68.769 1
ATOM 3168 N N1 . DT 25 25 ? C 5.965 -12.562 -35.968 1.000 3 C DT 70.222 1
ATOM 3169 C C2 . DT 25 25 ? C 7.050 -12.865 -35.203 1.000 3 C DT 71.682 1
ATOM 3170 O O2 . DT 25 25 ? C 7.853 -12.011 -34.787 1.000 3 C DT 70.973 1
ATOM 3171 N N3 . DT 25 25 ? C 7.216 -14.176 -34.896 1.000 3 C DT 71.592 1
ATOM 3172 C C4 . DT 25 25 ? C 6.418 -15.203 -35.310 1.000 3 C DT 72.167 1
ATOM 3173 O O4 . DT 25 25 ? C 6.651 -16.359 -34.973 1.000 3 C DT 70.992 1
ATOM 3174 C C5 . DT 25 25 ? C 5.309 -14.849 -36.122 1.000 3 C DT 72.061 1
ATOM 3175 C C7 . DT 25 25 ? C 4.388 -15.898 -36.618 1.000 3 C DT 70.828 1
ATOM 3176 C C6 . DT 25 25 ? C 5.127 -13.546 -36.415 1.000 3 C DT 71.618 1
ATOM 3177 P P . DT 26 26 ? C 5.941 -7.958 -39.239 1.000 3 C DT 69.290 1
ATOM 3178 O OP1 . DT 26 26 ? C 5.246 -6.634 -39.217 1.000 3 C DT 67.236 1
ATOM 3179 O OP2 . DT 26 26 ? C 5.626 -8.910 -40.315 1.000 3 C DT 67.828 1
ATOM 3180 O "O5'" . DT 26 26 ? C 7.486 -7.719 -39.208 1.000 3 C DT 68.473 1
ATOM 3181 C "C5'" . DT 26 26 ? C 8.177 -7.613 -37.934 1.000 3 C DT 67.652 1
ATOM 3182 C "C4'" . DT 26 26 ? C 9.533 -8.286 -38.047 1.000 3 C DT 71.042 1
ATOM 3183 O "O4'" . DT 26 26 ? C 9.463 -9.663 -37.577 1.000 3 C DT 71.991 1
ATOM 3184 C "C3'" . DT 26 26 ? C 10.108 -8.342 -39.452 1.000 3 C DT 71.376 1
ATOM 3185 O "O3'" . DT 26 26 ? C 11.467 -7.976 -39.420 1.000 3 C DT 69.988 1
ATOM 3186 C "C2'" . DT 26 26 ? C 9.950 -9.814 -39.833 1.000 3 C DT 71.705 1
ATOM 3187 C "C1'" . DT 26 26 ? C 10.129 -10.479 -38.492 1.000 3 C DT 71.826 1
ATOM 3188 N N1 . DT 26 26 ? C 9.570 -11.843 -38.432 1.000 3 C DT 73.234 1
ATOM 3189 C C2 . DT 26 26 ? C 10.231 -12.791 -37.687 1.000 3 C DT 74.282 1
ATOM 3190 O O2 . DT 26 26 ? C 11.248 -12.576 -37.060 1.000 3 C DT 73.389 1
ATOM 3191 N N3 . DT 26 26 ? C 9.633 -14.029 -37.667 1.000 3 C DT 74.171 1
ATOM 3192 C C4 . DT 26 26 ? C 8.487 -14.369 -38.330 1.000 3 C DT 74.616 1
ATOM 3193 O O4 . DT 26 26 ? C 8.033 -15.514 -38.235 1.000 3 C DT 73.105 1
ATOM 3194 C C5 . DT 26 26 ? C 7.849 -13.338 -39.098 1.000 3 C DT 74.005 1
ATOM 3195 C C7 . DT 26 26 ? C 6.601 -13.644 -39.857 1.000 3 C DT 73.003 1
ATOM 3196 C C6 . DT 26 26 ? C 8.404 -12.137 -39.107 1.000 3 C DT 73.766 1
ATOM 3197 P P . DC 27 27 ? C 12.213 -7.422 -40.674 1.000 3 C DC 68.085 1
ATOM 3198 O OP1 . DC 27 27 ? C 12.260 -5.936 -40.572 1.000 3 C DC 65.922 1
ATOM 3199 O OP2 . DC 27 27 ? C 11.685 -8.026 -41.891 1.000 3 C DC 66.196 1
ATOM 3200 O "O5'" . DC 27 27 ? C 13.668 -8.003 -40.422 1.000 3 C DC 67.622 1
ATOM 3201 C "C5'" . DC 27 27 ? C 14.007 -8.494 -39.142 1.000 3 C DC 66.989 1
ATOM 3202 C "C4'" . DC 27 27 ? C 14.824 -9.784 -39.279 1.000 3 C DC 70.127 1
ATOM 3203 O "O4'" . DC 27 27 ? C 13.921 -10.921 -39.213 1.000 3 C DC 69.942 1
ATOM 3204 C "C3'" . DC 27 27 ? C 15.610 -9.913 -40.595 1.000 3 C DC 69.985 1
ATOM 3205 O "O3'" . DC 27 27 ? C 16.891 -10.401 -40.314 1.000 3 C DC 69.879 1
ATOM 3206 C "C2'" . DC 27 27 ? C 14.775 -10.956 -41.376 1.000 3 C DC 70.417 1
ATOM 3207 C "C1'" . DC 27 27 ? C 14.268 -11.808 -40.236 1.000 3 C DC 70.786 1
ATOM 3208 N N1 . DC 27 27 ? C 13.095 -12.658 -40.609 1.000 3 C DC 71.224 1
ATOM 3209 C C2 . DC 27 27 ? C 13.054 -13.977 -40.161 1.000 3 C DC 72.758 1
ATOM 3210 O O2 . DC 27 27 ? C 13.988 -14.417 -39.512 1.000 3 C DC 71.898 1
ATOM 3211 N N3 . DC 27 27 ? C 11.988 -14.740 -40.480 1.000 3 C DC 72.883 1
ATOM 3212 C C4 . DC 27 27 ? C 11.001 -14.223 -41.227 1.000 3 C DC 73.430 1
ATOM 3213 N N4 . DC 27 27 ? C 9.961 -15.025 -41.515 1.000 3 C DC 72.319 1
ATOM 3214 C C5 . DC 27 27 ? C 11.048 -12.872 -41.682 1.000 3 C DC 73.123 1
ATOM 3215 C C6 . DC 27 27 ? C 12.088 -12.148 -41.349 1.000 3 C DC 72.700 1
ATOM 3216 P P . DC 28 28 ? C 18.110 -10.101 -41.272 1.000 3 C DC 69.947 1
ATOM 3217 O OP1 . DC 28 28 ? C 18.920 -8.981 -40.723 1.000 3 C DC 67.093 1
ATOM 3218 O OP2 . DC 28 28 ? C 17.585 -10.012 -42.649 1.000 3 C DC 67.948 1
ATOM 3219 O "O5'" . DC 28 28 ? C 18.970 -11.426 -41.171 1.000 3 C DC 69.670 1
ATOM 3220 C "C5'" . DC 28 28 ? C 18.884 -12.241 -39.983 1.000 3 C DC 67.879 1
ATOM 3221 C "C4'" . DC 28 28 ? C 18.985 -13.708 -40.283 1.000 3 C DC 71.813 1
ATOM 3222 O "O4'" . DC 28 28 ? C 17.671 -14.291 -40.502 1.000 3 C DC 71.442 1
ATOM 3223 C "C3'" . DC 28 28 ? C 19.803 -14.032 -41.537 1.000 3 C DC 71.540 1
ATOM 3224 O "O3'" . DC 28 28 ? C 20.596 -15.142 -41.287 1.000 3 C DC 70.945 1
ATOM 3225 C "C2'" . DC 28 28 ? C 18.723 -14.369 -42.548 1.000 3 C DC 72.474 1
ATOM 3226 C "C1'" . DC 28 28 ? C 17.700 -15.068 -41.663 1.000 3 C DC 72.929 1
ATOM 3227 N N1 . DC 28 28 ? C 16.354 -15.109 -42.276 1.000 3 C DC 74.492 1
ATOM 3228 C C2 . DC 28 28 ? C 15.600 -16.295 -42.181 1.000 3 C DC 75.993 1
ATOM 3229 O O2 . DC 28 28 ? C 16.069 -17.281 -41.609 1.000 3 C DC 75.306 1
ATOM 3230 N N3 . DC 28 28 ? C 14.357 -16.327 -42.745 1.000 3 C DC 75.487 1
ATOM 3231 C C4 . DC 28 28 ? C 13.896 -15.245 -43.359 1.000 3 C DC 76.750 1
ATOM 3232 N N4 . DC 28 28 ? C 12.675 -15.310 -43.898 1.000 3 C DC 75.591 1
ATOM 3233 C C5 . DC 28 28 ? C 14.626 -14.044 -43.437 1.000 3 C DC 75.847 1
ATOM 3234 C C6 . DC 28 28 ? C 15.840 -14.017 -42.886 1.000 3 C DC 74.655 1
ATOM 3235 P P . DG 29 29 ? C 22.022 -15.300 -41.992 1.000 3 C DG 70.026 1
ATOM 3236 O OP1 . DG 29 29 ? C 23.081 -14.893 -41.075 1.000 3 C DG 67.408 1
ATOM 3237 O OP2 . DG 29 29 ? C 21.891 -14.705 -43.328 1.000 3 C DG 68.361 1
ATOM 3238 O "O5'" . DG 29 29 ? C 22.076 -16.872 -42.184 1.000 3 C DG 68.752 1
ATOM 3239 C "C5'" . DG 29 29 ? C 21.384 -17.679 -41.283 1.000 3 C DG 68.947 1
ATOM 3240 C "C4'" . DG 29 29 ? C 20.832 -18.888 -42.016 1.000 3 C DG 72.242 1
ATOM 3241 O "O4'" . DG 29 29 ? C 19.468 -18.615 -42.404 1.000 3 C DG 71.809 1
ATOM 3242 C "C3'" . DG 29 29 ? C 21.594 -19.310 -43.250 1.000 3 C DG 72.896 1
ATOM 3243 O "O3'" . DG 29 29 ? C 21.751 -20.698 -43.296 1.000 3 C DG 70.174 1
ATOM 3244 C "C2'" . DG 29 29 ? C 20.656 -18.826 -44.402 1.000 3 C DG 72.983 1
ATOM 3245 C "C1'" . DG 29 29 ? C 19.316 -19.025 -43.752 1.000 3 C DG 72.997 1
ATOM 3246 N N9 . DG 29 29 ? C 18.249 -18.269 -44.373 1.000 3 C DG 76.129 1
ATOM 3247 C C8 . DG 29 29 ? C 18.267 -16.959 -44.749 1.000 3 C DG 76.119 1
ATOM 3248 N N7 . DG 29 29 ? C 17.157 -16.552 -45.284 1.000 3 C DG 75.246 1
ATOM 3249 C C5 . DG 29 29 ? C 16.348 -17.655 -45.257 1.000 3 C DG 77.794 1
ATOM 3250 C C6 . DG 29 29 ? C 15.025 -17.842 -45.689 1.000 3 C DG 77.100 1
ATOM 3251 O O6 . DG 29 29 ? C 14.264 -17.022 -46.239 1.000 3 C DG 75.161 1
ATOM 3252 N N1 . DG 29 29 ? C 14.574 -19.121 -45.495 1.000 3 C DG 78.461 1
ATOM 3253 C C2 . DG 29 29 ? C 15.324 -20.136 -44.898 1.000 3 C DG 76.810 1
ATOM 3254 N N2 . DG 29 29 ? C 14.715 -21.315 -44.778 1.000 3 C DG 73.796 1
ATOM 3255 N N3 . DG 29 29 ? C 16.549 -19.987 -44.486 1.000 3 C DG 76.191 1
ATOM 3256 C C4 . DG 29 29 ? C 17.000 -18.731 -44.688 1.000 3 C DG 76.367 1
ATOM 3257 P P . DC 30 30 ? C 22.930 -21.337 -44.126 1.000 3 C DC 71.102 1
ATOM 3258 O OP1 . DC 30 30 ? C 24.015 -21.685 -43.168 1.000 3 C DC 68.262 1
ATOM 3259 O OP2 . DC 30 30 ? C 23.248 -20.436 -45.308 1.000 3 C DC 68.083 1
ATOM 3260 O "O5'" . DC 30 30 ? C 22.263 -22.648 -44.678 1.000 3 C DC 69.675 1
ATOM 3261 C "C5'" . DC 30 30 ? C 21.150 -23.229 -44.033 1.000 3 C DC 68.729 1
ATOM 3262 C "C4'" . DC 30 30 ? C 20.150 -23.790 -45.010 1.000 3 C DC 71.803 1
ATOM 3263 O "O4'" . DC 30 30 ? C 19.186 -22.795 -45.420 1.000 3 C DC 72.466 1
ATOM 3264 C "C3'" . DC 30 30 ? C 20.812 -24.290 -46.300 1.000 3 C DC 72.694 1
ATOM 3265 O "O3'" . DC 30 30 ? C 20.193 -25.517 -46.660 1.000 3 C DC 71.017 1
ATOM 3266 C "C2'" . DC 30 30 ? C 20.417 -23.190 -47.284 1.000 3 C DC 72.698 1
ATOM 3267 C "C1'" . DC 30 30 ? C 19.052 -22.813 -46.805 1.000 3 C DC 72.914 1
ATOM 3268 N N1 . DC 30 30 ? C 18.576 -21.482 -47.243 1.000 3 C DC 73.597 1
ATOM 3269 C C2 . DC 30 30 ? C 17.268 -21.346 -47.707 1.000 3 C DC 76.168 1
ATOM 3270 O O2 . DC 30 30 ? C 16.501 -22.307 -47.721 1.000 3 C DC 74.902 1
ATOM 3271 N N3 . DC 30 30 ? C 16.846 -20.115 -48.129 1.000 3 C DC 75.056 1
ATOM 3272 C C4 . DC 30 30 ? C 17.671 -19.071 -48.107 1.000 3 C DC 75.206 1
ATOM 3273 N N4 . DC 30 30 ? C 17.233 -17.903 -48.549 1.000 3 C DC 74.635 1
ATOM 3274 C C5 . DC 30 30 ? C 19.014 -19.183 -47.638 1.000 3 C DC 75.182 1
ATOM 3275 C C6 . DC 30 30 ? C 19.403 -20.399 -47.214 1.000 3 C DC 73.916 1
ATOM 3276 P P . DG 31 31 ? C 21.062 -26.608 -47.460 1.000 3 C DG 71.540 1
ATOM 3277 O OP1 . DG 31 31 ? C 21.626 -27.521 -46.470 1.000 3 C DG 68.790 1
ATOM 3278 O OP2 . DG 31 31 ? C 21.962 -25.932 -48.448 1.000 3 C DG 69.073 1
ATOM 3279 O "O5'" . DG 31 31 ? C 19.923 -27.393 -48.280 1.000 3 C DG 70.008 1
ATOM 3280 C "C5'" . DG 31 31 ? C 18.622 -27.431 -47.781 1.000 3 C DG 70.125 1
ATOM 3281 C "C4'" . DG 31 31 ? C 17.616 -27.217 -48.862 1.000 3 C DG 73.935 1
ATOM 3282 O "O4'" . DG 31 31 ? C 17.359 -25.795 -49.072 1.000 3 C DG 74.057 1
ATOM 3283 C "C3'" . DG 31 31 ? C 18.046 -27.766 -50.227 1.000 3 C DG 74.373 1
ATOM 3284 O "O3'" . DG 31 31 ? C 16.934 -28.355 -50.867 1.000 3 C DG 72.534 1
ATOM 3285 C "C2'" . DG 31 31 ? C 18.466 -26.498 -50.987 1.000 3 C DG 74.788 1
ATOM 3286 C "C1'" . DG 31 31 ? C 17.484 -25.507 -50.443 1.000 3 C DG 75.485 1
ATOM 3287 N N9 . DG 31 31 ? C 17.848 -24.118 -50.629 1.000 3 C DG 78.020 1
ATOM 3288 C C8 . DG 31 31 ? C 19.081 -23.556 -50.455 1.000 3 C DG 78.009 1
ATOM 3289 N N7 . DG 31 31 ? C 19.109 -22.273 -50.681 1.000 3 C DG 77.151 1
ATOM 3290 C C5 . DG 31 31 ? C 17.819 -21.963 -51.042 1.000 3 C DG 79.675 1
ATOM 3291 C C6 . DG 31 31 ? C 17.246 -20.735 -51.416 1.000 3 C DG 79.304 1
ATOM 3292 O O6 . DG 31 31 ? C 17.780 -19.628 -51.506 1.000 3 C DG 77.356 1
ATOM 3293 N N1 . DG 31 31 ? C 15.892 -20.862 -51.690 1.000 3 C DG 80.448 1
ATOM 3294 C C2 . DG 31 31 ? C 15.167 -22.027 -51.630 1.000 3 C DG 78.716 1
ATOM 3295 N N2 . DG 31 31 ? C 13.886 -21.956 -51.960 1.000 3 C DG 75.650 1
ATOM 3296 N N3 . DG 31 31 ? C 15.706 -23.190 -51.283 1.000 3 C DG 77.945 1
ATOM 3297 C C4 . DG 31 31 ? C 17.033 -23.091 -51.000 1.000 3 C DG 78.414 1
ATOM 3298 P P . DA 32 32 ? C 17.083 -29.433 -51.943 1.000 3 C DA 71.769 1
ATOM 3299 O OP1 . DA 32 32 ? C 16.932 -30.688 -51.185 1.000 3 C DA 68.810 1
ATOM 3300 O OP2 . DA 32 32 ? C 18.300 -29.251 -52.802 1.000 3 C DA 69.202 1
ATOM 3301 O "O5'" . DA 32 32 ? C 15.794 -29.229 -52.866 1.000 3 C DA 71.389 1
ATOM 3302 C "C5'" . DA 32 32 ? C 14.670 -28.564 -52.366 1.000 3 C DA 71.409 1
ATOM 3303 C "C4'" . DA 32 32 ? C 13.999 -27.760 -53.450 1.000 3 C DA 73.909 1
ATOM 3304 O "O4'" . DA 32 32 ? C 14.474 -26.391 -53.422 1.000 3 C DA 72.432 1
ATOM 3305 C "C3'" . DA 32 32 ? C 14.263 -28.269 -54.838 1.000 3 C DA 74.299 1
ATOM 3306 O "O3'" . DA 32 32 ? C 13.118 -28.108 -55.642 1.000 3 C DA 72.594 1
ATOM 3307 C "C2'" . DA 32 32 ? C 15.397 -27.367 -55.328 1.000 3 C DA 73.759 1
ATOM 3308 C "C1'" . DA 32 32 ? C 14.981 -26.031 -54.705 1.000 3 C DA 74.106 1
ATOM 3309 N N9 . DA 32 32 ? C 16.100 -25.142 -54.538 1.000 3 C DA 75.870 1
ATOM 3310 C C8 . DA 32 32 ? C 17.373 -25.461 -54.143 1.000 3 C DA 77.100 1
ATOM 3311 N N7 . DA 32 32 ? C 18.152 -24.425 -54.059 1.000 3 C DA 76.254 1
ATOM 3312 C C5 . DA 32 32 ? C 17.377 -23.355 -54.443 1.000 3 C DA 78.468 1
ATOM 3313 C C6 . DA 32 32 ? C 17.626 -21.985 -54.552 1.000 3 C DA 78.096 1
ATOM 3314 N N6 . DA 32 32 ? C 18.806 -21.399 -54.297 1.000 3 C DA 74.894 1
ATOM 3315 N N1 . DA 32 32 ? C 16.619 -21.184 -54.950 1.000 3 C DA 78.931 1
ATOM 3316 C C2 . DA 32 32 ? C 15.416 -21.723 -55.206 1.000 3 C DA 77.748 1
ATOM 3317 N N3 . DA 32 32 ? C 15.068 -23.007 -55.111 1.000 3 C DA 76.988 1
ATOM 3318 C C4 . DA 32 32 ? C 16.084 -23.768 -54.717 1.000 3 C DA 77.665 1
ATOM 3319 P P . DC 33 33 ? C 12.793 -29.108 -56.828 1.000 3 C DC 76.060 1
ATOM 3320 O OP1 . DC 33 33 ? C 11.765 -30.012 -56.310 1.000 3 C DC 72.891 1
ATOM 3321 O OP2 . DC 33 33 ? C 14.069 -29.624 -57.351 1.000 3 C DC 73.323 1
ATOM 3322 O "O5'" . DC 33 33 ? C 12.134 -28.127 -57.902 1.000 3 C DC 74.799 1
ATOM 3323 C "C5'" . DC 33 33 ? C 11.436 -26.948 -57.471 1.000 3 C DC 74.836 1
ATOM 3324 C "C4'" . DC 33 33 ? C 11.747 -25.802 -58.405 1.000 3 C DC 77.302 1
ATOM 3325 O "O4'" . DC 33 33 ? C 12.914 -25.075 -57.961 1.000 3 C DC 77.935 1
ATOM 3326 C "C3'" . DC 33 33 ? C 11.983 -26.172 -59.836 1.000 3 C DC 77.535 1
ATOM 3327 O "O3'" . DC 33 33 ? C 11.317 -25.294 -60.692 1.000 3 C DC 74.550 1
ATOM 3328 C "C2'" . DC 33 33 ? C 13.494 -26.011 -59.973 1.000 3 C DC 77.637 1
ATOM 3329 C "C1'" . DC 33 33 ? C 13.740 -24.839 -59.066 1.000 3 C DC 78.286 1
ATOM 3330 N N1 . DC 33 33 ? C 15.153 -24.673 -58.633 1.000 3 C DC 80.552 1
ATOM 3331 C C2 . DC 33 33 ? C 15.719 -23.399 -58.579 1.000 3 C DC 82.173 1
ATOM 3332 O O2 . DC 33 33 ? C 15.052 -22.427 -58.887 1.000 3 C DC 81.070 1
ATOM 3333 N N3 . DC 33 33 ? C 17.011 -23.270 -58.187 1.000 3 C DC 80.811 1
ATOM 3334 C C4 . DC 33 33 ? C 17.711 -24.342 -57.842 1.000 3 C DC 81.797 1
ATOM 3335 N N4 . DC 33 33 ? C 18.956 -24.158 -57.451 1.000 3 C DC 80.990 1
ATOM 3336 C C5 . DC 33 33 ? C 17.140 -25.652 -57.888 1.000 3 C DC 80.946 1
ATOM 3337 C C6 . DC 33 33 ? C 15.880 -25.780 -58.274 1.000 3 C DC 78.655 1
ATOM 3338 P P . DC 34 34 ? C 10.772 -25.783 -62.123 1.000 3 C DC 74.795 1
ATOM 3339 O OP1 . DC 34 34 ? C 9.318 -26.149 -62.009 1.000 3 C DC 71.336 1
ATOM 3340 O OP2 . DC 34 34 ? C 11.710 -26.797 -62.652 1.000 3 C DC 71.200 1
ATOM 3341 O "O5'" . DC 34 34 ? C 10.901 -24.424 -62.980 1.000 3 C DC 71.466 1
ATOM 3342 C "C5'" . DC 34 34 ? C 10.786 -23.192 -62.331 1.000 3 C DC 73.211 1
ATOM 3343 C "C4'" . DC 34 34 ? C 11.799 -22.190 -62.946 1.000 3 C DC 76.017 1
ATOM 3344 O "O4'" . DC 34 34 ? C 13.082 -22.295 -62.308 1.000 3 C DC 77.323 1
ATOM 3345 C "C3'" . DC 34 34 ? C 12.029 -22.356 -64.434 1.000 3 C DC 76.213 1
ATOM 3346 O "O3'" . DC 34 34 ? C 12.109 -21.075 -65.025 1.000 3 C DC 73.117 1
ATOM 3347 C "C2'" . DC 34 34 ? C 13.382 -23.042 -64.485 1.000 3 C DC 77.152 1
ATOM 3348 C "C1'" . DC 34 34 ? C 14.052 -22.376 -63.310 1.000 3 C DC 77.549 1
ATOM 3349 N N1 . DC 34 34 ? C 15.247 -23.073 -62.789 1.000 3 C DC 80.138 1
ATOM 3350 C C2 . DC 34 34 ? C 16.401 -22.340 -62.513 1.000 3 C DC 82.100 1
ATOM 3351 O O2 . DC 34 34 ? C 16.408 -21.138 -62.696 1.000 3 C DC 81.210 1
ATOM 3352 N N3 . DC 34 34 ? C 17.469 -23.000 -62.022 1.000 3 C DC 80.793 1
ATOM 3353 C C4 . DC 34 34 ? C 17.415 -24.340 -61.836 1.000 3 C DC 81.901 1
ATOM 3354 N N4 . DC 34 34 ? C 18.471 -24.931 -61.356 1.000 3 C DC 80.822 1
ATOM 3355 C C5 . DC 34 34 ? C 16.223 -25.088 -62.107 1.000 3 C DC 80.981 1
ATOM 3356 C C6 . DC 34 34 ? C 15.187 -24.444 -62.564 1.000 3 C DC 77.978 1
ATOM 3357 P P . DA 35 35 ? C 11.549 -20.803 -66.506 1.000 3 C DA 77.860 1
ATOM 3358 O OP1 . DA 35 35 ? C 10.162 -20.306 -66.372 1.000 3 C DA 74.969 1
ATOM 3359 O OP2 . DA 35 35 ? C 11.822 -22.013 -67.325 1.000 3 C DA 75.255 1
ATOM 3360 O "O5'" . DA 35 35 ? C 12.476 -19.632 -67.024 1.000 3 C DA 75.196 1
ATOM 3361 C "C5'" . DA 35 35 ? C 12.988 -18.708 -66.064 1.000 3 C DA 76.033 1
ATOM 3362 C "C4'" . DA 35 35 ? C 14.410 -18.328 -66.390 1.000 3 C DA 78.514 1
ATOM 3363 O "O4'" . DA 35 35 ? C 15.333 -19.224 -65.723 1.000 3 C DA 78.757 1
ATOM 3364 C "C3'" . DA 35 35 ? C 14.766 -18.383 -67.866 1.000 3 C DA 79.397 1
ATOM 3365 O "O3'" . DA 35 35 ? C 15.588 -17.305 -68.194 1.000 3 C DA 76.939 1
ATOM 3366 C "C2'" . DA 35 35 ? C 15.556 -19.675 -67.980 1.000 3 C DA 79.757 1
ATOM 3367 C "C1'" . DA 35 35 ? C 16.292 -19.668 -66.656 1.000 3 C DA 79.795 1
ATOM 3368 N N9 . DA 35 35 ? C 16.785 -20.997 -66.257 1.000 3 C DA 81.086 1
ATOM 3369 C C8 . DA 35 35 ? C 16.110 -22.182 -66.383 1.000 3 C DA 80.432 1
ATOM 3370 N N7 . DA 35 35 ? C 16.811 -23.191 -65.938 1.000 3 C DA 79.717 1
ATOM 3371 C C5 . DA 35 35 ? C 18.010 -22.647 -65.528 1.000 3 C DA 81.757 1
ATOM 3372 C C6 . DA 35 35 ? C 19.152 -23.230 -64.947 1.000 3 C DA 81.480 1
ATOM 3373 N N6 . DA 35 35 ? C 19.286 -24.533 -64.678 1.000 3 C DA 79.242 1
ATOM 3374 N N1 . DA 35 35 ? C 20.160 -22.414 -64.667 1.000 3 C DA 81.942 1
ATOM 3375 C C2 . DA 35 35 ? C 20.058 -21.116 -64.931 1.000 3 C DA 80.943 1
ATOM 3376 N N3 . DA 35 35 ? C 19.001 -20.444 -65.431 1.000 3 C DA 80.910 1
ATOM 3377 C C4 . DA 35 35 ? C 18.013 -21.297 -65.720 1.000 3 C DA 82.099 1
ATOM 3378 P P . DA 36 36 ? C 15.490 -16.480 -69.570 1.000 3 C DA 78.774 1
ATOM 3379 O OP1 . DA 36 36 ? C 14.543 -15.364 -69.410 1.000 3 C DA 76.236 1
ATOM 3380 O OP2 . DA 36 36 ? C 15.257 -17.474 -70.644 1.000 3 C DA 75.878 1
ATOM 3381 O "O5'" . DA 36 36 ? C 16.959 -15.924 -69.748 1.000 3 C DA 75.581 1
ATOM 3382 C "C5'" . DA 36 36 ? C 17.718 -15.603 -68.599 1.000 3 C DA 77.579 1
ATOM 3383 C "C4'" . DA 36 36 ? C 19.177 -16.021 -68.788 1.000 3 C DA 79.458 1
ATOM 3384 O "O4'" . DA 36 36 ? C 19.366 -17.382 -68.294 1.000 3 C DA 79.930 1
ATOM 3385 C "C3'" . DA 36 36 ? C 19.664 -15.993 -70.229 1.000 3 C DA 80.554 1
ATOM 3386 O "O3'" . DA 36 36 ? C 20.955 -15.447 -70.252 1.000 3 C DA 77.912 1
ATOM 3387 C "C2'" . DA 36 36 ? C 19.689 -17.468 -70.627 1.000 3 C DA 80.934 1
ATOM 3388 C "C1'" . DA 36 36 ? C 20.057 -18.121 -69.318 1.000 3 C DA 81.053 1
ATOM 3389 N N9 . DA 36 36 ? C 19.683 -19.527 -69.253 1.000 3 C DA 82.090 1
ATOM 3390 C C8 . DA 36 36 ? C 18.545 -20.117 -69.769 1.000 3 C DA 81.483 1
ATOM 3391 N N7 . DA 36 36 ? C 18.507 -21.407 -69.576 1.000 3 C DA 80.921 1
ATOM 3392 C C5 . DA 36 36 ? C 19.672 -21.698 -68.892 1.000 3 C DA 83.436 1
ATOM 3393 C C6 . DA 36 36 ? C 20.214 -22.897 -68.410 1.000 3 C DA 82.979 1
ATOM 3394 N N6 . DA 36 36 ? C 19.606 -24.078 -68.510 1.000 3 C DA 80.401 1
ATOM 3395 N N1 . DA 36 36 ? C 21.410 -22.814 -67.790 1.000 3 C DA 83.658 1
ATOM 3396 C C2 . DA 36 36 ? C 22.020 -21.633 -67.660 1.000 3 C DA 82.380 1
ATOM 3397 N N3 . DA 36 36 ? C 21.614 -20.456 -68.062 1.000 3 C DA 82.294 1
ATOM 3398 C C4 . DA 36 36 ? C 20.393 -20.529 -68.686 1.000 3 C DA 83.296 1
ATOM 3399 P P . DC 37 37 ? C 21.551 -14.693 -71.578 1.000 3 C DC 80.795 1
ATOM 3400 O OP1 . DC 37 37 ? C 21.595 -13.253 -71.261 1.000 3 C DC 76.967 1
ATOM 3401 O OP2 . DC 37 37 ? C 20.857 -15.196 -72.807 1.000 3 C DC 76.676 1
ATOM 3402 O "O5'" . DC 37 37 ? C 23.056 -15.297 -71.582 1.000 3 C DC 75.493 1
ATOM 3403 C "C5'" . DC 37 37 ? C 23.734 -15.586 -70.378 1.000 3 C DC 77.118 1
ATOM 3404 C "C4'" . DC 37 37 ? C 24.603 -16.812 -70.561 1.000 3 C DC 79.485 1
ATOM 3405 O "O4'" . DC 37 37 ? C 23.808 -18.026 -70.468 1.000 3 C DC 79.603 1
ATOM 3406 C "C3'" . DC 37 37 ? C 25.344 -16.876 -71.895 1.000 3 C DC 80.664 1
ATOM 3407 O "O3'" . DC 37 37 ? C 26.722 -17.135 -71.648 1.000 3 C DC 78.236 1
ATOM 3408 C "C2'" . DC 37 37 ? C 24.675 -18.089 -72.604 1.000 3 C DC 80.651 1
ATOM 3409 C "C1'" . DC 37 37 ? C 24.267 -18.923 -71.426 1.000 3 C DC 80.721 1
ATOM 3410 N N1 . DC 37 37 ? C 23.166 -19.908 -71.731 1.000 3 C DC 81.385 1
ATOM 3411 C C2 . DC 37 37 ? C 23.283 -21.224 -71.352 1.000 3 C DC 83.439 1
ATOM 3412 O O2 . DC 37 37 ? C 24.289 -21.634 -70.785 1.000 3 C DC 81.207 1
ATOM 3413 N N3 . DC 37 37 ? C 22.290 -22.072 -71.671 1.000 3 C DC 81.059 1
ATOM 3414 C C4 . DC 37 37 ? C 21.199 -21.648 -72.316 1.000 3 C DC 80.300 1
ATOM 3415 N N4 . DC 37 37 ? C 20.266 -22.511 -72.581 1.000 3 C DC 79.486 1
ATOM 3416 C C5 . DC 37 37 ? C 21.075 -20.296 -72.698 1.000 3 C DC 79.707 1
ATOM 3417 C C6 . DC 37 37 ? C 22.030 -19.477 -72.376 1.000 3 C DC 79.564 1
#
#
loop_
_atom_type.symbol
C
N
O
P
S
#
#
loop_
_ma_qa_metric.id
_ma_qa_metric.name
_ma_qa_metric.description
_ma_qa_metric.type
_ma_qa_metric.mode
_ma_qa_metric.type_other_details
_ma_qa_metric.software_group_id
1 pLDDT 'Predicted lddt' pLDDT local . .
#
#
loop_
_ma_qa_metric_local.ordinal_id
_ma_qa_metric_local.model_id
_ma_qa_metric_local.label_asym_id
_ma_qa_metric_local.label_seq_id
_ma_qa_metric_local.label_comp_id
_ma_qa_metric_local.metric_id
_ma_qa_metric_local.metric_value
1 1 A 1 MET 1 19.234
2 1 A 2 SER 1 31.742
3 1 A 3 THR 1 31.272
4 1 A 4 GLU 1 28.720
5 1 A 5 PRO 1 34.450
6 1 A 6 PRO 1 36.377
7 1 A 7 HIS 1 25.734
8 1 A 8 ASN 1 35.081
9 1 A 9 SER 1 35.153
10 1 A 10 GLU 1 33.605
11 1 A 11 PRO 1 39.455
12 1 A 12 GLU 1 34.556
13 1 A 13 THR 1 34.295
14 1 A 14 SER 1 40.024
15 1 A 15 SER 1 37.601
16 1 A 16 ASN 1 36.310
17 1 A 17 SER 1 37.668
18 1 A 18 PHE 1 35.137
19 1 A 19 SER 1 38.863
20 1 A 20 SER 1 36.514
21 1 A 21 SER 1 37.417
22 1 A 22 PRO 1 38.365
23 1 A 23 SER 1 41.795
24 1 A 24 SER 1 41.876
25 1 A 25 SER 1 37.754
26 1 A 26 PRO 1 37.879
27 1 A 27 SER 1 41.089
28 1 A 28 SER 1 38.976
29 1 A 29 SER 1 38.630
30 1 A 30 GLY 1 35.115
31 1 A 31 LEU 1 38.570
32 1 A 32 THR 1 36.929
33 1 A 33 GLN 1 36.346
34 1 A 34 SER 1 39.146
35 1 A 35 LEU 1 39.661
36 1 A 36 SER 1 39.364
37 1 A 37 ASN 1 32.033
38 1 A 38 PRO 1 34.811
39 1 A 39 GLN 1 28.225
40 1 A 40 GLN 1 29.408
41 1 A 41 PRO 1 33.841
42 1 A 42 GLY 1 31.773
43 1 A 43 ASN 1 31.853
44 1 A 44 ASN 1 31.891
45 1 A 45 PRO 1 31.900
46 1 A 46 GLN 1 34.220
47 1 A 47 PRO 1 34.443
48 1 A 48 ALA 1 40.873
49 1 A 49 ASN 1 33.326
50 1 A 50 GLN 1 34.642
51 1 A 51 LYS 1 35.343
52 1 A 52 PRO 1 36.251
53 1 A 53 LYS 1 33.953
54 1 A 54 ARG 1 36.534
55 1 A 55 ILE 1 37.648
56 1 A 56 ARG 1 40.780
57 1 A 57 GLU 1 39.533
58 1 A 58 SER 1 43.836
59 1 A 59 SER 1 45.828
60 1 A 60 SER 1 50.458
61 1 A 61 LYS 1 48.178
62 1 A 62 HIS 1 60.036
63 1 A 63 PRO 1 62.458
64 1 A 64 VAL 1 68.303
65 1 A 65 TYR 1 67.432
66 1 A 66 ARG 1 68.517
67 1 A 67 GLY 1 69.570
68 1 A 68 VAL 1 70.100
69 1 A 69 ARG 1 64.277
70 1 A 70 MET 1 64.718
71 1 A 71 ARG 1 65.331
72 1 A 72 ASN 1 60.540
73 1 A 73 TRP 1 59.350
74 1 A 74 GLY 1 64.204
75 1 A 75 LYS 1 68.347
76 1 A 76 TRP 1 68.787
77 1 A 77 VAL 1 69.984
78 1 A 78 SER 1 72.876
79 1 A 79 GLU 1 67.915
80 1 A 80 ILE 1 68.109
81 1 A 81 ARG 1 66.072
82 1 A 82 GLU 1 65.180
83 1 A 83 PRO 1 64.609
84 1 A 84 ARG 1 60.458
85 1 A 85 LYS 1 63.714
86 1 A 86 LYS 1 60.396
87 1 A 87 SER 1 62.505
88 1 A 88 ARG 1 62.992
89 1 A 89 ILE 1 67.997
90 1 A 90 TRP 1 66.706
91 1 A 91 LEU 1 74.391
92 1 A 92 GLY 1 71.240
93 1 A 93 THR 1 71.338
94 1 A 94 PHE 1 70.954
95 1 A 95 PRO 1 70.352
96 1 A 96 THR 1 72.372
97 1 A 97 PRO 1 70.161
98 1 A 98 GLU 1 69.963
99 1 A 99 MET 1 71.975
100 1 A 100 ALA 1 72.963
101 1 A 101 ALA 1 75.285
102 1 A 102 ARG 1 72.600
103 1 A 103 ALA 1 74.379
104 1 A 104 HIS 1 71.305
105 1 A 105 ASP 1 70.211
106 1 A 106 VAL 1 73.355
107 1 A 107 ALA 1 73.165
108 1 A 108 ALA 1 72.623
109 1 A 109 LEU 1 70.596
110 1 A 110 SER 1 72.811
111 1 A 111 ILE 1 70.012
112 1 A 112 LYS 1 67.537
113 1 A 113 GLY 1 69.810
114 1 A 114 GLY 1 64.617
115 1 A 115 SER 1 67.189
116 1 A 116 ALA 1 68.587
117 1 A 117 VAL 1 68.240
118 1 A 118 LEU 1 68.771
119 1 A 119 ASN 1 66.621
120 1 A 120 PHE 1 68.294
121 1 A 121 PRO 1 64.110
122 1 A 122 HIS 1 62.355
123 1 A 123 LEU 1 64.248
124 1 A 124 ALA 1 63.361
125 1 A 125 GLY 1 60.548
126 1 A 126 SER 1 64.576
127 1 A 127 LEU 1 69.536
128 1 A 128 PRO 1 70.311
129 1 A 129 ARG 1 72.211
130 1 A 130 PRO 1 71.663
131 1 A 131 ALA 1 72.050
132 1 A 132 SER 1 75.473
133 1 A 133 LEU 1 71.056
134 1 A 134 LEU 1 73.148
135 1 A 135 PRO 1 69.002
136 1 A 136 ARG 1 70.602
137 1 A 137 ASP 1 73.745
138 1 A 138 VAL 1 76.110
139 1 A 139 GLN 1 73.787
140 1 A 140 ALA 1 77.536
141 1 A 141 ALA 1 77.003
142 1 A 142 ALA 1 76.697
143 1 A 143 ALA 1 74.386
144 1 A 144 LYS 1 71.182
145 1 A 145 ALA 1 72.391
146 1 A 146 ALA 1 71.596
147 1 A 147 ALA 1 72.012
148 1 A 148 MET 1 66.816
149 1 A 149 VAL 1 57.971
150 1 A 150 LYS 1 50.653
151 1 A 151 PHE 1 44.313
152 1 A 152 ASP 1 41.182
153 1 A 153 SER 1 39.204
154 1 A 154 PRO 1 40.160
155 1 A 155 SER 1 39.849
156 1 A 156 SER 1 40.065
157 1 A 157 SER 1 41.216
158 1 A 158 SER 1 41.729
159 1 A 159 SER 1 41.477
160 1 A 160 SER 1 41.385
161 1 A 161 SER 1 40.185
162 1 A 162 SER 1 42.764
163 1 A 163 VAL 1 39.944
164 1 A 164 SER 1 41.319
165 1 A 165 VAL 1 39.433
166 1 A 166 PHE 1 39.601
167 1 A 167 THR 1 39.536
168 1 A 168 ASN 1 40.029
169 1 A 169 SER 1 47.286
170 1 A 170 ASP 1 40.079
171 1 A 171 GLU 1 46.548
172 1 A 172 LEU 1 43.400
173 1 A 173 SER 1 54.624
174 1 A 174 GLN 1 49.548
175 1 A 175 ILE 1 49.260
176 1 A 176 VAL 1 48.846
177 1 A 177 GLU 1 48.507
178 1 A 178 LEU 1 49.554
179 1 A 179 PRO 1 43.626
180 1 A 180 SER 1 42.234
181 1 A 181 LEU 1 43.435
182 1 A 182 GLY 1 40.257
183 1 A 183 THR 1 43.974
184 1 A 184 ASN 1 37.526
185 1 A 185 TYR 1 39.789
186 1 A 186 ASP 1 39.515
187 1 A 187 GLU 1 38.145
188 1 A 188 SER 1 41.725
189 1 A 189 THR 1 38.686
190 1 A 190 GLU 1 40.123
191 1 A 191 LEU 1 41.413
192 1 A 192 ASN 1 39.095
193 1 A 193 SER 1 43.800
194 1 A 194 SER 1 42.886
195 1 A 195 GLU 1 38.255
196 1 A 196 PHE 1 39.869
197 1 A 197 VAL 1 43.443
198 1 A 198 TYR 1 39.768
199 1 A 199 VAL 1 42.846
200 1 A 200 ASP 1 41.214
201 1 A 201 SER 1 47.175
202 1 A 202 VAL 1 45.527
203 1 A 203 ASP 1 48.464
204 1 A 204 GLU 1 41.092
205 1 A 205 TRP 1 47.623
206 1 A 206 MET 1 46.259
207 1 A 207 TYR 1 43.512
208 1 A 208 THR 1 42.587
209 1 A 209 PRO 1 43.742
210 1 A 210 PRO 1 41.405
211 1 A 211 TRP 1 44.697
212 1 A 212 LEU 1 41.760
213 1 A 213 ASP 1 39.780
214 1 A 214 PHE 1 36.745
215 1 A 215 ALA 1 41.819
216 1 A 216 ASP 1 39.057
217 1 A 217 ASP 1 37.563
218 1 A 218 GLY 1 36.656
219 1 A 219 GLY 1 41.675
220 1 A 220 GLY 1 37.128
221 1 A 221 GLY 1 38.442
222 1 A 222 TYR 1 44.270
223 1 A 223 PHE 1 37.777
224 1 A 224 SER 1 44.708
225 1 A 225 ASP 1 44.266
226 1 A 226 GLU 1 37.761
227 1 A 227 ILE 1 41.446
228 1 A 228 PRO 1 42.652
229 1 A 229 ALA 1 43.197
230 1 A 230 PRO 1 38.548
231 1 A 231 PRO 1 36.817
232 1 A 232 GLU 1 39.048
233 1 A 233 SER 1 45.700
234 1 A 234 LEU 1 43.467
235 1 A 235 ILE 1 44.474
236 1 A 236 SER 1 47.877
237 1 A 237 THR 1 45.673
238 1 A 238 SER 1 47.071
239 1 A 239 PHE 1 44.090
240 1 A 240 ASP 1 48.342
241 1 A 241 SER 1 48.773
242 1 A 242 PHE 1 48.119
243 1 A 243 LEU 1 49.524
244 1 A 244 TRP 1 47.712
245 1 A 245 ASN 1 44.204
246 1 A 246 TYR 1 44.151
247 1 A 247 GLN 1 39.014
248 1 A 248 GLN 1 32.656
249 1 B 1 DG 1 70.841
250 1 B 2 DT 1 75.116
251 1 B 3 DT 1 76.369
252 1 B 4 DG 1 74.978
253 1 B 5 DG 1 74.827
254 1 B 6 DT 1 76.615
255 1 B 7 DC 1 75.176
256 1 B 8 DG 1 75.793
257 1 B 9 DC 1 75.704
258 1 B 10 DG 1 75.979
259 1 B 11 DG 1 70.200
260 1 B 12 DA 1 69.332
261 1 B 13 DA 1 68.121
262 1 B 14 DA 1 65.843
263 1 B 15 DG 1 68.831
264 1 B 16 DT 1 68.125
265 1 B 17 DA 1 70.570
266 1 B 18 DT 1 66.822
267 1 B 19 DA 1 73.673
268 1 B 20 DC 1 71.534
269 1 B 21 DT 1 70.282
270 1 B 22 DA 1 72.321
271 1 B 23 DT 1 70.598
272 1 B 24 DT 1 70.975
273 1 B 25 DG 1 72.438
274 1 B 26 DG 1 71.236
275 1 B 27 DC 1 70.794
276 1 B 28 DG 1 72.857
277 1 B 29 DA 1 74.736
278 1 B 30 DC 1 80.022
279 1 B 31 DC 1 79.191
280 1 B 32 DA 1 81.960
281 1 B 33 DA 1 82.922
282 1 B 34 DA 1 82.766
283 1 B 35 DG 1 80.932
284 1 B 36 DG 1 81.020
285 1 B 37 DC 1 78.033
286 1 C 1 DG 1 76.283
287 1 C 2 DC 1 75.437
288 1 C 3 DC 1 77.683
289 1 C 4 DT 1 77.516
290 1 C 5 DT 1 77.146
291 1 C 6 DT 1 75.839
292 1 C 7 DG 1 74.322
293 1 C 8 DG 1 73.972
294 1 C 9 DT 1 74.256
295 1 C 10 DC 1 73.163
296 1 C 11 DG 1 75.862
297 1 C 12 DC 1 75.942
298 1 C 13 DC 1 71.050
299 1 C 14 DA 1 73.277
300 1 C 15 DA 1 69.028
301 1 C 16 DT 1 68.198
302 1 C 17 DA 1 67.829
303 1 C 18 DG 1 71.273
304 1 C 19 DT 1 69.888
305 1 C 20 DA 1 72.489
306 1 C 21 DT 1 68.214
307 1 C 22 DA 1 69.856
308 1 C 23 DC 1 66.602
309 1 C 24 DT 1 66.206
310 1 C 25 DT 1 68.769
311 1 C 26 DT 1 71.826
312 1 C 27 DC 1 70.786
313 1 C 28 DC 1 72.929
314 1 C 29 DG 1 72.997
315 1 C 30 DC 1 72.914
316 1 C 31 DG 1 75.485
317 1 C 32 DA 1 74.106
318 1 C 33 DC 1 78.286
319 1 C 34 DC 1 77.549
320 1 C 35 DA 1 79.795
321 1 C 36 DA 1 81.053
322 1 C 37 DC 1 80.721
#
