# Supplementary material for: Transcriptional Regulation of the Novel Theacrine Synthase Gene CsTcS2 by the CsTINY–CsWRKY33 Module Underpins Theacrine Biosynthesis in Camellia sinensis
Source: Plant Biotechnol J. 2026 Apr 15;24(8):4823–43. doi: 10.1111/pbi.70665 (PMC13387896; doi:10.1111/pbi.70665)
Supplement: Supplementary file 4 — Data S4: Predicted one‐to‐one binding of CsTINY protein to the CsTcS2 promoter. [file PBI-24-4823-s003.zip › pred.rank_2.cif]

data_model
_entry.id model
_struct.entry_id model
_struct.pdbx_model_details .
_struct.pdbx_structure_determination_methodology computational
_struct.title 'Chai-1 predicted structure'
_audit_conform.dict_location https://raw.githubusercontent.com/ihmwg/ModelCIF/80e1e22/dist/mmcif_ma.dic
_audit_conform.dict_name mmcif_ma.dic
_audit_conform.dict_version 1.4.7
#
loop_
_audit_author.name
_audit_author.pdbx_ordinal
'Chai Discovery team' 1
#
#
loop_
_chem_comp.id
_chem_comp.type
_chem_comp.name
_chem_comp.formula
_chem_comp.formula_weight
_chem_comp.ma_provenance
ALA 'L-peptide linking' . . . 'CCD Core'
ARG 'L-peptide linking' . . . 'CCD Core'
ASN 'L-peptide linking' . . . 'CCD Core'
ASP 'L-peptide linking' . . . 'CCD Core'
DA 'DNA linking' . . . 'CCD Core'
DC 'DNA linking' . . . 'CCD Core'
DG 'DNA linking' . . . 'CCD Core'
DT 'DNA linking' . . . 'CCD Core'
GLN 'L-peptide linking' . . . 'CCD Core'
GLU 'L-peptide linking' . . . 'CCD Core'
GLY 'L-peptide linking' . . . 'CCD Core'
HIS 'L-peptide linking' . . . 'CCD Core'
ILE 'L-peptide linking' . . . 'CCD Core'
LEU 'L-peptide linking' . . . 'CCD Core'
LYS 'L-peptide linking' . . . 'CCD Core'
MET 'L-peptide linking' . . . 'CCD Core'
PHE 'L-peptide linking' . . . 'CCD Core'
PRO 'L-peptide linking' . . . 'CCD Core'
SER 'L-peptide linking' . . . 'CCD Core'
THR 'L-peptide linking' . . . 'CCD Core'
TRP 'L-peptide linking' . . . 'CCD Core'
TYR 'L-peptide linking' . . . 'CCD Core'
VAL 'L-peptide linking' . . . 'CCD Core'
#
#
loop_
_entity.id
_entity.type
_entity.src_method
_entity.pdbx_description
_entity.formula_weight
_entity.pdbx_number_of_molecules
_entity.details
1 polymer man 'Entity A' . 1 .
2 polymer man 'Entity B' . 1 .
3 polymer man 'Entity C' . 1 .
#
#
loop_
_entity_poly.entity_id
_entity_poly.type
_entity_poly.nstd_linkage
_entity_poly.nstd_monomer
_entity_poly.pdbx_strand_id
_entity_poly.pdbx_seq_one_letter_code
_entity_poly.pdbx_seq_one_letter_code_can
1 polypeptide(L) no no A
;MSTEPPHNSEPETSSNSFSSSPSSSPSSSGLTQSLSNPQQPGNNPQPANQKPKRIRESSSKHPVYRGVRM
RNWGKWVSEIREPRKKSRIWLGTFPTPEMAARAHDVAALSIKGGSAVLNFPHLAGSLPRPASLLPRDVQA
AAAKAAAMVKFDSPSSSSSSSSVSVFTNSDELSQIVELPSLGTNYDESTELNSSEFVYVDSVDEWMYTPP
WLDFADDGGGGYFSDEIPAPPESLISTSFDSFLWNYQQ
;

;MSTEPPHNSEPETSSNSFSSSPSSSPSSSGLTQSLSNPQQPGNNPQPANQKPKRIRESSSKHPVYRGVRM
RNWGKWVSEIREPRKKSRIWLGTFPTPEMAARAHDVAALSIKGGSAVLNFPHLAGSLPRPASLLPRDVQA
AAAKAAAMVKFDSPSSSSSSSSVSVFTNSDELSQIVELPSLGTNYDESTELNSSEFVYVDSVDEWMYTPP
WLDFADDGGGGYFSDEIPAPPESLISTSFDSFLWNYQQ
;

2 polydeoxyribonucleotide no no B
;(DG)(DT)(DT)(DG)(DG)(DT)(DC)(DG)(DC)(DG)(DG)(DA)(DA)(DA)(DG)(DT)(DA)
(DT)(DA)(DC)(DT)(DA)(DT)(DT)(DG)(DG)(DC)(DG)(DA)(DC)(DC)(DA)(DA)(DA)
(DG)(DG)(DC)
;
GTTGGTCGCGGAAAGTATACTATTGGCGACCAAAGGC
3 polydeoxyribonucleotide no no C
;(DG)(DC)(DC)(DT)(DT)(DT)(DG)(DG)(DT)(DC)(DG)(DC)(DC)(DA)(DA)(DT)(DA)
(DG)(DT)(DA)(DT)(DA)(DC)(DT)(DT)(DT)(DC)(DC)(DG)(DC)(DG)(DA)(DC)(DC)
(DA)(DA)(DC)
;
GCCTTTGGTCGCCAATAGTATACTTTCCGCGACCAAC
#
#
loop_
_entity_poly_seq.entity_id
_entity_poly_seq.num
_entity_poly_seq.mon_id
_entity_poly_seq.hetero
1 1 MET .
1 2 SER .
1 3 THR .
1 4 GLU .
1 5 PRO .
1 6 PRO .
1 7 HIS .
1 8 ASN .
1 9 SER .
1 10 GLU .
1 11 PRO .
1 12 GLU .
1 13 THR .
1 14 SER .
1 15 SER .
1 16 ASN .
1 17 SER .
1 18 PHE .
1 19 SER .
1 20 SER .
1 21 SER .
1 22 PRO .
1 23 SER .
1 24 SER .
1 25 SER .
1 26 PRO .
1 27 SER .
1 28 SER .
1 29 SER .
1 30 GLY .
1 31 LEU .
1 32 THR .
1 33 GLN .
1 34 SER .
1 35 LEU .
1 36 SER .
1 37 ASN .
1 38 PRO .
1 39 GLN .
1 40 GLN .
1 41 PRO .
1 42 GLY .
1 43 ASN .
1 44 ASN .
1 45 PRO .
1 46 GLN .
1 47 PRO .
1 48 ALA .
1 49 ASN .
1 50 GLN .
1 51 LYS .
1 52 PRO .
1 53 LYS .
1 54 ARG .
1 55 ILE .
1 56 ARG .
1 57 GLU .
1 58 SER .
1 59 SER .
1 60 SER .
1 61 LYS .
1 62 HIS .
1 63 PRO .
1 64 VAL .
1 65 TYR .
1 66 ARG .
1 67 GLY .
1 68 VAL .
1 69 ARG .
1 70 MET .
1 71 ARG .
1 72 ASN .
1 73 TRP .
1 74 GLY .
1 75 LYS .
1 76 TRP .
1 77 VAL .
1 78 SER .
1 79 GLU .
1 80 ILE .
1 81 ARG .
1 82 GLU .
1 83 PRO .
1 84 ARG .
1 85 LYS .
1 86 LYS .
1 87 SER .
1 88 ARG .
1 89 ILE .
1 90 TRP .
1 91 LEU .
1 92 GLY .
1 93 THR .
1 94 PHE .
1 95 PRO .
1 96 THR .
1 97 PRO .
1 98 GLU .
1 99 MET .
1 100 ALA .
1 101 ALA .
1 102 ARG .
1 103 ALA .
1 104 HIS .
1 105 ASP .
1 106 VAL .
1 107 ALA .
1 108 ALA .
1 109 LEU .
1 110 SER .
1 111 ILE .
1 112 LYS .
1 113 GLY .
1 114 GLY .
1 115 SER .
1 116 ALA .
1 117 VAL .
1 118 LEU .
1 119 ASN .
1 120 PHE .
1 121 PRO .
1 122 HIS .
1 123 LEU .
1 124 ALA .
1 125 GLY .
1 126 SER .
1 127 LEU .
1 128 PRO .
1 129 ARG .
1 130 PRO .
1 131 ALA .
1 132 SER .
1 133 LEU .
1 134 LEU .
1 135 PRO .
1 136 ARG .
1 137 ASP .
1 138 VAL .
1 139 GLN .
1 140 ALA .
1 141 ALA .
1 142 ALA .
1 143 ALA .
1 144 LYS .
1 145 ALA .
1 146 ALA .
1 147 ALA .
1 148 MET .
1 149 VAL .
1 150 LYS .
1 151 PHE .
1 152 ASP .
1 153 SER .
1 154 PRO .
1 155 SER .
1 156 SER .
1 157 SER .
1 158 SER .
1 159 SER .
1 160 SER .
1 161 SER .
1 162 SER .
1 163 VAL .
1 164 SER .
1 165 VAL .
1 166 PHE .
1 167 THR .
1 168 ASN .
1 169 SER .
1 170 ASP .
1 171 GLU .
1 172 LEU .
1 173 SER .
1 174 GLN .
1 175 ILE .
1 176 VAL .
1 177 GLU .
1 178 LEU .
1 179 PRO .
1 180 SER .
1 181 LEU .
1 182 GLY .
1 183 THR .
1 184 ASN .
1 185 TYR .
1 186 ASP .
1 187 GLU .
1 188 SER .
1 189 THR .
1 190 GLU .
1 191 LEU .
1 192 ASN .
1 193 SER .
1 194 SER .
1 195 GLU .
1 196 PHE .
1 197 VAL .
1 198 TYR .
1 199 VAL .
1 200 ASP .
1 201 SER .
1 202 VAL .
1 203 ASP .
1 204 GLU .
1 205 TRP .
1 206 MET .
1 207 TYR .
1 208 THR .
1 209 PRO .
1 210 PRO .
1 211 TRP .
1 212 LEU .
1 213 ASP .
1 214 PHE .
1 215 ALA .
1 216 ASP .
1 217 ASP .
1 218 GLY .
1 219 GLY .
1 220 GLY .
1 221 GLY .
1 222 TYR .
1 223 PHE .
1 224 SER .
1 225 ASP .
1 226 GLU .
1 227 ILE .
1 228 PRO .
1 229 ALA .
1 230 PRO .
1 231 PRO .
1 232 GLU .
1 233 SER .
1 234 LEU .
1 235 ILE .
1 236 SER .
1 237 THR .
1 238 SER .
1 239 PHE .
1 240 ASP .
1 241 SER .
1 242 PHE .
1 243 LEU .
1 244 TRP .
1 245 ASN .
1 246 TYR .
1 247 GLN .
1 248 GLN .
2 1 DG .
2 2 DT .
2 3 DT .
2 4 DG .
2 5 DG .
2 6 DT .
2 7 DC .
2 8 DG .
2 9 DC .
2 10 DG .
2 11 DG .
2 12 DA .
2 13 DA .
2 14 DA .
2 15 DG .
2 16 DT .
2 17 DA .
2 18 DT .
2 19 DA .
2 20 DC .
2 21 DT .
2 22 DA .
2 23 DT .
2 24 DT .
2 25 DG .
2 26 DG .
2 27 DC .
2 28 DG .
2 29 DA .
2 30 DC .
2 31 DC .
2 32 DA .
2 33 DA .
2 34 DA .
2 35 DG .
2 36 DG .
2 37 DC .
3 1 DG .
3 2 DC .
3 3 DC .
3 4 DT .
3 5 DT .
3 6 DT .
3 7 DG .
3 8 DG .
3 9 DT .
3 10 DC .
3 11 DG .
3 12 DC .
3 13 DC .
3 14 DA .
3 15 DA .
3 16 DT .
3 17 DA .
3 18 DG .
3 19 DT .
3 20 DA .
3 21 DT .
3 22 DA .
3 23 DC .
3 24 DT .
3 25 DT .
3 26 DT .
3 27 DC .
3 28 DC .
3 29 DG .
3 30 DC .
3 31 DG .
3 32 DA .
3 33 DC .
3 34 DC .
3 35 DA .
3 36 DA .
3 37 DC .
#
#
loop_
_struct_asym.id
_struct_asym.entity_id
_struct_asym.details
A 1 'Chain A'
B 2 'Chain B'
C 3 'Chain C'
#
#
loop_
_pdbx_poly_seq_scheme.asym_id
_pdbx_poly_seq_scheme.entity_id
_pdbx_poly_seq_scheme.seq_id
_pdbx_poly_seq_scheme.mon_id
_pdbx_poly_seq_scheme.pdb_seq_num
_pdbx_poly_seq_scheme.auth_seq_num
_pdbx_poly_seq_scheme.pdb_mon_id
_pdbx_poly_seq_scheme.auth_mon_id
_pdbx_poly_seq_scheme.pdb_strand_id
_pdbx_poly_seq_scheme.pdb_ins_code
A 1 1 MET 1 1 MET MET A .
A 1 2 SER 2 2 SER SER A .
A 1 3 THR 3 3 THR THR A .
A 1 4 GLU 4 4 GLU GLU A .
A 1 5 PRO 5 5 PRO PRO A .
A 1 6 PRO 6 6 PRO PRO A .
A 1 7 HIS 7 7 HIS HIS A .
A 1 8 ASN 8 8 ASN ASN A .
A 1 9 SER 9 9 SER SER A .
A 1 10 GLU 10 10 GLU GLU A .
A 1 11 PRO 11 11 PRO PRO A .
A 1 12 GLU 12 12 GLU GLU A .
A 1 13 THR 13 13 THR THR A .
A 1 14 SER 14 14 SER SER A .
A 1 15 SER 15 15 SER SER A .
A 1 16 ASN 16 16 ASN ASN A .
A 1 17 SER 17 17 SER SER A .
A 1 18 PHE 18 18 PHE PHE A .
A 1 19 SER 19 19 SER SER A .
A 1 20 SER 20 20 SER SER A .
A 1 21 SER 21 21 SER SER A .
A 1 22 PRO 22 22 PRO PRO A .
A 1 23 SER 23 23 SER SER A .
A 1 24 SER 24 24 SER SER A .
A 1 25 SER 25 25 SER SER A .
A 1 26 PRO 26 26 PRO PRO A .
A 1 27 SER 27 27 SER SER A .
A 1 28 SER 28 28 SER SER A .
A 1 29 SER 29 29 SER SER A .
A 1 30 GLY 30 30 GLY GLY A .
A 1 31 LEU 31 31 LEU LEU A .
A 1 32 THR 32 32 THR THR A .
A 1 33 GLN 33 33 GLN GLN A .
A 1 34 SER 34 34 SER SER A .
A 1 35 LEU 35 35 LEU LEU A .
A 1 36 SER 36 36 SER SER A .
A 1 37 ASN 37 37 ASN ASN A .
A 1 38 PRO 38 38 PRO PRO A .
A 1 39 GLN 39 39 GLN GLN A .
A 1 40 GLN 40 40 GLN GLN A .
A 1 41 PRO 41 41 PRO PRO A .
A 1 42 GLY 42 42 GLY GLY A .
A 1 43 ASN 43 43 ASN ASN A .
A 1 44 ASN 44 44 ASN ASN A .
A 1 45 PRO 45 45 PRO PRO A .
A 1 46 GLN 46 46 GLN GLN A .
A 1 47 PRO 47 47 PRO PRO A .
A 1 48 ALA 48 48 ALA ALA A .
A 1 49 ASN 49 49 ASN ASN A .
A 1 50 GLN 50 50 GLN GLN A .
A 1 51 LYS 51 51 LYS LYS A .
A 1 52 PRO 52 52 PRO PRO A .
A 1 53 LYS 53 53 LYS LYS A .
A 1 54 ARG 54 54 ARG ARG A .
A 1 55 ILE 55 55 ILE ILE A .
A 1 56 ARG 56 56 ARG ARG A .
A 1 57 GLU 57 57 GLU GLU A .
A 1 58 SER 58 58 SER SER A .
A 1 59 SER 59 59 SER SER A .
A 1 60 SER 60 60 SER SER A .
A 1 61 LYS 61 61 LYS LYS A .
A 1 62 HIS 62 62 HIS HIS A .
A 1 63 PRO 63 63 PRO PRO A .
A 1 64 VAL 64 64 VAL VAL A .
A 1 65 TYR 65 65 TYR TYR A .
A 1 66 ARG 66 66 ARG ARG A .
A 1 67 GLY 67 67 GLY GLY A .
A 1 68 VAL 68 68 VAL VAL A .
A 1 69 ARG 69 69 ARG ARG A .
A 1 70 MET 70 70 MET MET A .
A 1 71 ARG 71 71 ARG ARG A .
A 1 72 ASN 72 72 ASN ASN A .
A 1 73 TRP 73 73 TRP TRP A .
A 1 74 GLY 74 74 GLY GLY A .
A 1 75 LYS 75 75 LYS LYS A .
A 1 76 TRP 76 76 TRP TRP A .
A 1 77 VAL 77 77 VAL VAL A .
A 1 78 SER 78 78 SER SER A .
A 1 79 GLU 79 79 GLU GLU A .
A 1 80 ILE 80 80 ILE ILE A .
A 1 81 ARG 81 81 ARG ARG A .
A 1 82 GLU 82 82 GLU GLU A .
A 1 83 PRO 83 83 PRO PRO A .
A 1 84 ARG 84 84 ARG ARG A .
A 1 85 LYS 85 85 LYS LYS A .
A 1 86 LYS 86 86 LYS LYS A .
A 1 87 SER 87 87 SER SER A .
A 1 88 ARG 88 88 ARG ARG A .
A 1 89 ILE 89 89 ILE ILE A .
A 1 90 TRP 90 90 TRP TRP A .
A 1 91 LEU 91 91 LEU LEU A .
A 1 92 GLY 92 92 GLY GLY A .
A 1 93 THR 93 93 THR THR A .
A 1 94 PHE 94 94 PHE PHE A .
A 1 95 PRO 95 95 PRO PRO A .
A 1 96 THR 96 96 THR THR A .
A 1 97 PRO 97 97 PRO PRO A .
A 1 98 GLU 98 98 GLU GLU A .
A 1 99 MET 99 99 MET MET A .
A 1 100 ALA 100 100 ALA ALA A .
A 1 101 ALA 101 101 ALA ALA A .
A 1 102 ARG 102 102 ARG ARG A .
A 1 103 ALA 103 103 ALA ALA A .
A 1 104 HIS 104 104 HIS HIS A .
A 1 105 ASP 105 105 ASP ASP A .
A 1 106 VAL 106 106 VAL VAL A .
A 1 107 ALA 107 107 ALA ALA A .
A 1 108 ALA 108 108 ALA ALA A .
A 1 109 LEU 109 109 LEU LEU A .
A 1 110 SER 110 110 SER SER A .
A 1 111 ILE 111 111 ILE ILE A .
A 1 112 LYS 112 112 LYS LYS A .
A 1 113 GLY 113 113 GLY GLY A .
A 1 114 GLY 114 114 GLY GLY A .
A 1 115 SER 115 115 SER SER A .
A 1 116 ALA 116 116 ALA ALA A .
A 1 117 VAL 117 117 VAL VAL A .
A 1 118 LEU 118 118 LEU LEU A .
A 1 119 ASN 119 119 ASN ASN A .
A 1 120 PHE 120 120 PHE PHE A .
A 1 121 PRO 121 121 PRO PRO A .
A 1 122 HIS 122 122 HIS HIS A .
A 1 123 LEU 123 123 LEU LEU A .
A 1 124 ALA 124 124 ALA ALA A .
A 1 125 GLY 125 125 GLY GLY A .
A 1 126 SER 126 126 SER SER A .
A 1 127 LEU 127 127 LEU LEU A .
A 1 128 PRO 128 128 PRO PRO A .
A 1 129 ARG 129 129 ARG ARG A .
A 1 130 PRO 130 130 PRO PRO A .
A 1 131 ALA 131 131 ALA ALA A .
A 1 132 SER 132 132 SER SER A .
A 1 133 LEU 133 133 LEU LEU A .
A 1 134 LEU 134 134 LEU LEU A .
A 1 135 PRO 135 135 PRO PRO A .
A 1 136 ARG 136 136 ARG ARG A .
A 1 137 ASP 137 137 ASP ASP A .
A 1 138 VAL 138 138 VAL VAL A .
A 1 139 GLN 139 139 GLN GLN A .
A 1 140 ALA 140 140 ALA ALA A .
A 1 141 ALA 141 141 ALA ALA A .
A 1 142 ALA 142 142 ALA ALA A .
A 1 143 ALA 143 143 ALA ALA A .
A 1 144 LYS 144 144 LYS LYS A .
A 1 145 ALA 145 145 ALA ALA A .
A 1 146 ALA 146 146 ALA ALA A .
A 1 147 ALA 147 147 ALA ALA A .
A 1 148 MET 148 148 MET MET A .
A 1 149 VAL 149 149 VAL VAL A .
A 1 150 LYS 150 150 LYS LYS A .
A 1 151 PHE 151 151 PHE PHE A .
A 1 152 ASP 152 152 ASP ASP A .
A 1 153 SER 153 153 SER SER A .
A 1 154 PRO 154 154 PRO PRO A .
A 1 155 SER 155 155 SER SER A .
A 1 156 SER 156 156 SER SER A .
A 1 157 SER 157 157 SER SER A .
A 1 158 SER 158 158 SER SER A .
A 1 159 SER 159 159 SER SER A .
A 1 160 SER 160 160 SER SER A .
A 1 161 SER 161 161 SER SER A .
A 1 162 SER 162 162 SER SER A .
A 1 163 VAL 163 163 VAL VAL A .
A 1 164 SER 164 164 SER SER A .
A 1 165 VAL 165 165 VAL VAL A .
A 1 166 PHE 166 166 PHE PHE A .
A 1 167 THR 167 167 THR THR A .
A 1 168 ASN 168 168 ASN ASN A .
A 1 169 SER 169 169 SER SER A .
A 1 170 ASP 170 170 ASP ASP A .
A 1 171 GLU 171 171 GLU GLU A .
A 1 172 LEU 172 172 LEU LEU A .
A 1 173 SER 173 173 SER SER A .
A 1 174 GLN 174 174 GLN GLN A .
A 1 175 ILE 175 175 ILE ILE A .
A 1 176 VAL 176 176 VAL VAL A .
A 1 177 GLU 177 177 GLU GLU A .
A 1 178 LEU 178 178 LEU LEU A .
A 1 179 PRO 179 179 PRO PRO A .
A 1 180 SER 180 180 SER SER A .
A 1 181 LEU 181 181 LEU LEU A .
A 1 182 GLY 182 182 GLY GLY A .
A 1 183 THR 183 183 THR THR A .
A 1 184 ASN 184 184 ASN ASN A .
A 1 185 TYR 185 185 TYR TYR A .
A 1 186 ASP 186 186 ASP ASP A .
A 1 187 GLU 187 187 GLU GLU A .
A 1 188 SER 188 188 SER SER A .
A 1 189 THR 189 189 THR THR A .
A 1 190 GLU 190 190 GLU GLU A .
A 1 191 LEU 191 191 LEU LEU A .
A 1 192 ASN 192 192 ASN ASN A .
A 1 193 SER 193 193 SER SER A .
A 1 194 SER 194 194 SER SER A .
A 1 195 GLU 195 195 GLU GLU A .
A 1 196 PHE 196 196 PHE PHE A .
A 1 197 VAL 197 197 VAL VAL A .
A 1 198 TYR 198 198 TYR TYR A .
A 1 199 VAL 199 199 VAL VAL A .
A 1 200 ASP 200 200 ASP ASP A .
A 1 201 SER 201 201 SER SER A .
A 1 202 VAL 202 202 VAL VAL A .
A 1 203 ASP 203 203 ASP ASP A .
A 1 204 GLU 204 204 GLU GLU A .
A 1 205 TRP 205 205 TRP TRP A .
A 1 206 MET 206 206 MET MET A .
A 1 207 TYR 207 207 TYR TYR A .
A 1 208 THR 208 208 THR THR A .
A 1 209 PRO 209 209 PRO PRO A .
A 1 210 PRO 210 210 PRO PRO A .
A 1 211 TRP 211 211 TRP TRP A .
A 1 212 LEU 212 212 LEU LEU A .
A 1 213 ASP 213 213 ASP ASP A .
A 1 214 PHE 214 214 PHE PHE A .
A 1 215 ALA 215 215 ALA ALA A .
A 1 216 ASP 216 216 ASP ASP A .
A 1 217 ASP 217 217 ASP ASP A .
A 1 218 GLY 218 218 GLY GLY A .
A 1 219 GLY 219 219 GLY GLY A .
A 1 220 GLY 220 220 GLY GLY A .
A 1 221 GLY 221 221 GLY GLY A .
A 1 222 TYR 222 222 TYR TYR A .
A 1 223 PHE 223 223 PHE PHE A .
A 1 224 SER 224 224 SER SER A .
A 1 225 ASP 225 225 ASP ASP A .
A 1 226 GLU 226 226 GLU GLU A .
A 1 227 ILE 227 227 ILE ILE A .
A 1 228 PRO 228 228 PRO PRO A .
A 1 229 ALA 229 229 ALA ALA A .
A 1 230 PRO 230 230 PRO PRO A .
A 1 231 PRO 231 231 PRO PRO A .
A 1 232 GLU 232 232 GLU GLU A .
A 1 233 SER 233 233 SER SER A .
A 1 234 LEU 234 234 LEU LEU A .
A 1 235 ILE 235 235 ILE ILE A .
A 1 236 SER 236 236 SER SER A .
A 1 237 THR 237 237 THR THR A .
A 1 238 SER 238 238 SER SER A .
A 1 239 PHE 239 239 PHE PHE A .
A 1 240 ASP 240 240 ASP ASP A .
A 1 241 SER 241 241 SER SER A .
A 1 242 PHE 242 242 PHE PHE A .
A 1 243 LEU 243 243 LEU LEU A .
A 1 244 TRP 244 244 TRP TRP A .
A 1 245 ASN 245 245 ASN ASN A .
A 1 246 TYR 246 246 TYR TYR A .
A 1 247 GLN 247 247 GLN GLN A .
A 1 248 GLN 248 248 GLN GLN A .
B 2 1 DG 1 1 DG DG B .
B 2 2 DT 2 2 DT DT B .
B 2 3 DT 3 3 DT DT B .
B 2 4 DG 4 4 DG DG B .
B 2 5 DG 5 5 DG DG B .
B 2 6 DT 6 6 DT DT B .
B 2 7 DC 7 7 DC DC B .
B 2 8 DG 8 8 DG DG B .
B 2 9 DC 9 9 DC DC B .
B 2 10 DG 10 10 DG DG B .
B 2 11 DG 11 11 DG DG B .
B 2 12 DA 12 12 DA DA B .
B 2 13 DA 13 13 DA DA B .
B 2 14 DA 14 14 DA DA B .
B 2 15 DG 15 15 DG DG B .
B 2 16 DT 16 16 DT DT B .
B 2 17 DA 17 17 DA DA B .
B 2 18 DT 18 18 DT DT B .
B 2 19 DA 19 19 DA DA B .
B 2 20 DC 20 20 DC DC B .
B 2 21 DT 21 21 DT DT B .
B 2 22 DA 22 22 DA DA B .
B 2 23 DT 23 23 DT DT B .
B 2 24 DT 24 24 DT DT B .
B 2 25 DG 25 25 DG DG B .
B 2 26 DG 26 26 DG DG B .
B 2 27 DC 27 27 DC DC B .
B 2 28 DG 28 28 DG DG B .
B 2 29 DA 29 29 DA DA B .
B 2 30 DC 30 30 DC DC B .
B 2 31 DC 31 31 DC DC B .
B 2 32 DA 32 32 DA DA B .
B 2 33 DA 33 33 DA DA B .
B 2 34 DA 34 34 DA DA B .
B 2 35 DG 35 35 DG DG B .
B 2 36 DG 36 36 DG DG B .
B 2 37 DC 37 37 DC DC B .
C 3 1 DG 1 1 DG DG C .
C 3 2 DC 2 2 DC DC C .
C 3 3 DC 3 3 DC DC C .
C 3 4 DT 4 4 DT DT C .
C 3 5 DT 5 5 DT DT C .
C 3 6 DT 6 6 DT DT C .
C 3 7 DG 7 7 DG DG C .
C 3 8 DG 8 8 DG DG C .
C 3 9 DT 9 9 DT DT C .
C 3 10 DC 10 10 DC DC C .
C 3 11 DG 11 11 DG DG C .
C 3 12 DC 12 12 DC DC C .
C 3 13 DC 13 13 DC DC C .
C 3 14 DA 14 14 DA DA C .
C 3 15 DA 15 15 DA DA C .
C 3 16 DT 16 16 DT DT C .
C 3 17 DA 17 17 DA DA C .
C 3 18 DG 18 18 DG DG C .
C 3 19 DT 19 19 DT DT C .
C 3 20 DA 20 20 DA DA C .
C 3 21 DT 21 21 DT DT C .
C 3 22 DA 22 22 DA DA C .
C 3 23 DC 23 23 DC DC C .
C 3 24 DT 24 24 DT DT C .
C 3 25 DT 25 25 DT DT C .
C 3 26 DT 26 26 DT DT C .
C 3 27 DC 27 27 DC DC C .
C 3 28 DC 28 28 DC DC C .
C 3 29 DG 29 29 DG DG C .
C 3 30 DC 30 30 DC DC C .
C 3 31 DG 31 31 DG DG C .
C 3 32 DA 32 32 DA DA C .
C 3 33 DC 33 33 DC DC C .
C 3 34 DC 34 34 DC DC C .
C 3 35 DA 35 35 DA DA C .
C 3 36 DA 36 36 DA DA C .
C 3 37 DC 37 37 DC DC C .
#
#
loop_
_ma_data.id
_ma_data.name
_ma_data.content_type
_ma_data.content_type_other_details
1 'Entity A' target .
2 'Entity B' target .
3 'Entity C' target .
4 pred_model_1 'model coordinates' .
#
#
loop_
_ma_target_entity.entity_id
_ma_target_entity.data_id
_ma_target_entity.origin
1 1 designed
2 2 designed
3 3 designed
#
#
loop_
_ma_target_entity_instance.asym_id
_ma_target_entity_instance.entity_id
_ma_target_entity_instance.details
A 1 'Chain A'
B 2 'Chain B'
C 3 'Chain C'
#
#
loop_
_ma_model_list.ordinal_id
_ma_model_list.model_name
_ma_model_list.data_id
_ma_model_list.model_type
_ma_model_list.model_type_other_details
1 pred_model_1 4 'Ab initio model' .
#
#
loop_
_ma_model_group.id
_ma_model_group.name
_ma_model_group.details
1 pred .
#
#
loop_
_ma_model_group_link.group_id
_ma_model_group_link.model_id
1 1
#
#
loop_
_atom_site.group_PDB
_atom_site.id
_atom_site.type_symbol
_atom_site.label_atom_id
_atom_site.label_alt_id
_atom_site.label_comp_id
_atom_site.label_seq_id
_atom_site.auth_seq_id
_atom_site.pdbx_PDB_ins_code
_atom_site.label_asym_id
_atom_site.Cartn_x
_atom_site.Cartn_y
_atom_site.Cartn_z
_atom_site.occupancy
_atom_site.label_entity_id
_atom_site.auth_asym_id
_atom_site.auth_comp_id
_atom_site.B_iso_or_equiv
_atom_site.pdbx_PDB_model_num
ATOM 1 N N . MET 1 1 ? A -20.794 -0.443 -10.045 1.000 1 A MET 19.754 1
ATOM 2 C CA . MET 1 1 ? A -20.686 0.738 -9.198 1.000 1 A MET 19.480 1
ATOM 3 C C . MET 1 1 ? A -20.591 1.975 -10.075 1.000 1 A MET 19.613 1
ATOM 4 O O . MET 1 1 ? A -19.681 2.089 -10.891 1.000 1 A MET 18.853 1
ATOM 5 C CB . MET 1 1 ? A -19.462 0.643 -8.281 1.000 1 A MET 16.179 1
ATOM 6 C CG . MET 1 1 ? A -19.306 1.780 -7.290 1.000 1 A MET 18.125 1
ATOM 7 S SD . MET 1 1 ? A -17.995 1.571 -6.119 1.000 1 A MET 24.215 1
ATOM 8 C CE . MET 1 1 ? A -18.077 3.105 -5.211 1.000 1 A MET 17.846 1
ATOM 9 N N . SER 2 2 ? A -21.526 2.881 -9.888 1.000 1 A SER 30.931 1
ATOM 10 C CA . SER 2 2 ? A -21.532 4.098 -10.704 1.000 1 A SER 32.850 1
ATOM 11 C C . SER 2 2 ? A -20.498 5.097 -10.245 1.000 1 A SER 33.746 1
ATOM 12 O O . SER 2 2 ? A -19.815 5.716 -11.047 1.000 1 A SER 31.530 1
ATOM 13 C CB . SER 2 2 ? A -22.914 4.724 -10.690 1.000 1 A SER 30.076 1
ATOM 14 O OG . SER 2 2 ? A -23.263 5.184 -9.378 1.000 1 A SER 34.221 1
ATOM 15 N N . THR 3 3 ? A -20.357 5.255 -8.930 1.000 1 A THR 33.144 1
ATOM 16 C CA . THR 3 3 ? A -19.371 6.185 -8.367 1.000 1 A THR 32.955 1
ATOM 17 C C . THR 3 3 ? A -18.063 5.432 -8.156 1.000 1 A THR 33.233 1
ATOM 18 O O . THR 3 3 ? A -18.005 4.473 -7.386 1.000 1 A THR 31.463 1
ATOM 19 C CB . THR 3 3 ? A -19.869 6.798 -7.073 1.000 1 A THR 30.705 1
ATOM 20 O OG1 . THR 3 3 ? A -21.096 7.504 -7.297 1.000 1 A THR 29.879 1
ATOM 21 C CG2 . THR 3 3 ? A -18.819 7.715 -6.482 1.000 1 A THR 29.658 1
ATOM 22 N N . GLU 4 4 ? A -17.013 5.897 -8.806 1.000 1 A GLU 29.960 1
ATOM 23 C CA . GLU 4 4 ? A -15.700 5.314 -8.618 1.000 1 A GLU 28.879 1
ATOM 24 C C . GLU 4 4 ? A -15.118 5.789 -7.291 1.000 1 A GLU 28.736 1
ATOM 25 O O . GLU 4 4 ? A -15.268 6.955 -6.923 1.000 1 A GLU 26.928 1
ATOM 26 C CB . GLU 4 4 ? A -14.775 5.676 -9.761 1.000 1 A GLU 27.892 1
ATOM 27 C CG . GLU 4 4 ? A -15.194 5.091 -11.096 1.000 1 A GLU 27.957 1
ATOM 28 C CD . GLU 4 4 ? A -14.337 5.510 -12.260 1.000 1 A GLU 28.371 1
ATOM 29 O OE1 . GLU 4 4 ? A -13.451 6.356 -12.045 1.000 1 A GLU 24.967 1
ATOM 30 O OE2 . GLU 4 4 ? A -14.523 4.985 -13.391 1.000 1 A GLU 26.324 1
ATOM 31 N N . PRO 5 5 ? A -14.431 4.934 -6.555 1.000 1 A PRO 35.018 1
ATOM 32 C CA . PRO 5 5 ? A -13.847 5.362 -5.303 1.000 1 A PRO 34.671 1
ATOM 33 C C . PRO 5 5 ? A -12.672 6.312 -5.538 1.000 1 A PRO 35.595 1
ATOM 34 O O . PRO 5 5 ? A -11.795 6.034 -6.326 1.000 1 A PRO 35.152 1
ATOM 35 C CB . PRO 5 5 ? A -13.395 4.070 -4.622 1.000 1 A PRO 34.442 1
ATOM 36 C CG . PRO 5 5 ? A -13.242 3.114 -5.757 1.000 1 A PRO 36.114 1
ATOM 37 C CD . PRO 5 5 ? A -14.253 3.487 -6.771 1.000 1 A PRO 39.266 1
ATOM 38 N N . PRO 6 6 ? A -12.676 7.449 -4.866 1.000 1 A PRO 37.324 1
ATOM 39 C CA . PRO 6 6 ? A -11.596 8.410 -5.071 1.000 1 A PRO 37.750 1
ATOM 40 C C . PRO 6 6 ? A -10.290 7.955 -4.429 1.000 1 A PRO 38.109 1
ATOM 41 O O . PRO 6 6 ? A -10.266 7.231 -3.435 1.000 1 A PRO 37.243 1
ATOM 42 C CB . PRO 6 6 ? A -12.117 9.685 -4.444 1.000 1 A PRO 36.470 1
ATOM 43 C CG . PRO 6 6 ? A -13.081 9.200 -3.391 1.000 1 A PRO 37.943 1
ATOM 44 C CD . PRO 6 6 ? A -13.700 7.949 -3.936 1.000 1 A PRO 39.798 1
ATOM 45 N N . HIS 7 7 ? A -9.216 8.436 -5.016 1.000 1 A HIS 29.104 1
ATOM 46 C CA . HIS 7 7 ? A -7.874 8.130 -4.499 1.000 1 A HIS 26.435 1
ATOM 47 C C . HIS 7 7 ? A -7.569 9.015 -3.293 1.000 1 A HIS 26.801 1
ATOM 48 O O . HIS 7 7 ? A -7.642 10.239 -3.369 1.000 1 A HIS 25.047 1
ATOM 49 C CB . HIS 7 7 ? A -6.835 8.338 -5.576 1.000 1 A HIS 25.626 1
ATOM 50 C CG . HIS 7 7 ? A -5.446 7.911 -5.213 1.000 1 A HIS 26.458 1
ATOM 51 N ND1 . HIS 7 7 ? A -5.099 6.565 -5.083 1.000 1 A HIS 25.084 1
ATOM 52 C CD2 . HIS 7 7 ? A -4.341 8.646 -4.930 1.000 1 A HIS 22.589 1
ATOM 53 C CE1 . HIS 7 7 ? A -3.799 6.526 -4.722 1.000 1 A HIS 21.022 1
ATOM 54 N NE2 . HIS 7 7 ? A -3.323 7.794 -4.639 1.000 1 A HIS 16.261 1
ATOM 55 N N . ASN 8 8 ? A -7.206 8.372 -2.180 1.000 1 A ASN 34.936 1
ATOM 56 C CA . ASN 8 8 ? A -7.031 9.056 -0.919 1.000 1 A ASN 36.507 1
ATOM 57 C C . ASN 8 8 ? A -5.577 9.367 -0.621 1.000 1 A ASN 36.504 1
ATOM 58 O O . ASN 8 8 ? A -5.213 9.587 0.543 1.000 1 A ASN 34.704 1
ATOM 59 C CB . ASN 8 8 ? A -7.636 8.235 0.216 1.000 1 A ASN 33.850 1
ATOM 60 C CG . ASN 8 8 ? A -9.148 8.070 0.071 1.000 1 A ASN 33.635 1
ATOM 61 O OD1 . ASN 8 8 ? A -9.649 6.975 -0.117 1.000 1 A ASN 29.991 1
ATOM 62 N ND2 . ASN 8 8 ? A -9.842 9.189 0.175 1.000 1 A ASN 31.682 1
ATOM 63 N N . SER 9 9 ? A -4.741 9.361 -1.629 1.000 1 A SER 37.859 1
ATOM 64 C CA . SER 9 9 ? A -3.345 9.739 -1.428 1.000 1 A SER 37.293 1
ATOM 65 C C . SER 9 9 ? A -3.223 11.216 -1.104 1.000 1 A SER 38.082 1
ATOM 66 O O . SER 9 9 ? A -2.394 11.613 -0.294 1.000 1 A SER 36.333 1
ATOM 67 C CB . SER 9 9 ? A -2.526 9.396 -2.662 1.000 1 A SER 35.381 1
ATOM 68 O OG . SER 9 9 ? A -2.972 10.098 -3.801 1.000 1 A SER 34.487 1
ATOM 69 N N . GLU 10 10 ? A -4.057 12.029 -1.721 1.000 1 A GLU 33.937 1
ATOM 70 C CA . GLU 10 10 ? A -4.161 13.433 -1.396 1.000 1 A GLU 34.522 1
ATOM 71 C C . GLU 10 10 ? A -5.617 13.743 -1.079 1.000 1 A GLU 34.753 1
ATOM 72 O O . GLU 10 10 ? A -6.446 13.847 -1.972 1.000 1 A GLU 33.581 1
ATOM 73 C CB . GLU 10 10 ? A -3.669 14.320 -2.545 1.000 1 A GLU 32.950 1
ATOM 74 C CG . GLU 10 10 ? A -2.189 14.250 -2.783 1.000 1 A GLU 32.248 1
ATOM 75 C CD . GLU 10 10 ? A -1.744 15.191 -3.907 1.000 1 A GLU 31.215 1
ATOM 76 O OE1 . GLU 10 10 ? A -2.619 15.859 -4.499 1.000 1 A GLU 30.100 1
ATOM 77 O OE2 . GLU 10 10 ? A -0.514 15.266 -4.154 1.000 1 A GLU 29.122 1
ATOM 78 N N . PRO 11 11 ? A -5.948 13.901 0.193 1.000 1 A PRO 39.241 1
ATOM 79 C CA . PRO 11 11 ? A -7.346 14.158 0.565 1.000 1 A PRO 40.503 1
ATOM 80 C C . PRO 11 11 ? A -7.865 15.508 0.110 1.000 1 A PRO 41.095 1
ATOM 81 O O . PRO 11 11 ? A -9.088 15.710 0.087 1.000 1 A PRO 40.094 1
ATOM 82 C CB . PRO 11 11 ? A -7.355 14.063 2.096 1.000 1 A PRO 38.685 1
ATOM 83 C CG . PRO 11 11 ? A -6.158 13.238 2.411 1.000 1 A PRO 40.173 1
ATOM 84 C CD . PRO 11 11 ? A -5.127 13.630 1.384 1.000 1 A PRO 41.807 1
ATOM 85 N N . GLU 12 12 ? A -6.989 16.415 -0.232 1.000 1 A GLU 34.595 1
ATOM 86 C CA . GLU 12 12 ? A -7.424 17.719 -0.736 1.000 1 A GLU 35.549 1
ATOM 87 C C . GLU 12 12 ? A -7.861 17.624 -2.188 1.000 1 A GLU 35.567 1
ATOM 88 O O . GLU 12 12 ? A -8.740 18.362 -2.627 1.000 1 A GLU 33.525 1
ATOM 89 C CB . GLU 12 12 ? A -6.277 18.739 -0.595 1.000 1 A GLU 34.057 1
ATOM 90 C CG . GLU 12 12 ? A -5.970 19.108 0.841 1.000 1 A GLU 33.918 1
ATOM 91 C CD . GLU 12 12 ? A -4.976 18.151 1.496 1.000 1 A GLU 32.873 1
ATOM 92 O OE1 . GLU 12 12 ? A -4.477 17.241 0.826 1.000 1 A GLU 30.384 1
ATOM 93 O OE2 . GLU 12 12 ? A -4.697 18.364 2.705 1.000 1 A GLU 29.369 1
ATOM 94 N N . THR 13 13 ? A -7.245 16.738 -2.924 1.000 1 A THR 33.946 1
ATOM 95 C CA . THR 13 13 ? A -7.584 16.569 -4.352 1.000 1 A THR 35.066 1
ATOM 96 C C . THR 13 13 ? A -8.392 15.300 -4.610 1.000 1 A THR 35.126 1
ATOM 97 O O . THR 13 13 ? A -8.732 15.024 -5.759 1.000 1 A THR 33.568 1
ATOM 98 C CB . THR 13 13 ? A -6.307 16.553 -5.189 1.000 1 A THR 32.630 1
ATOM 99 O OG1 . THR 13 13 ? A -5.512 15.436 -4.814 1.000 1 A THR 33.054 1
ATOM 100 C CG2 . THR 13 13 ? A -5.520 17.831 -4.954 1.000 1 A THR 31.634 1
ATOM 101 N N . SER 14 14 ? A -8.671 14.531 -3.608 1.000 1 A SER 40.264 1
ATOM 102 C CA . SER 14 14 ? A -9.460 13.304 -3.743 1.000 1 A SER 41.441 1
ATOM 103 C C . SER 14 14 ? A -10.941 13.643 -3.796 1.000 1 A SER 41.559 1
ATOM 104 O O . SER 14 14 ? A -11.552 13.982 -2.768 1.000 1 A SER 40.239 1
ATOM 105 C CB . SER 14 14 ? A -9.164 12.326 -2.605 1.000 1 A SER 39.704 1
ATOM 106 O OG . SER 14 14 ? A -7.814 11.916 -2.590 1.000 1 A SER 38.691 1
ATOM 107 N N . SER 15 15 ? A -11.491 13.545 -4.959 1.000 1 A SER 36.764 1
ATOM 108 C CA . SER 15 15 ? A -12.894 13.881 -5.174 1.000 1 A SER 38.825 1
ATOM 109 C C . SER 15 15 ? A -13.462 12.949 -6.243 1.000 1 A SER 38.940 1
ATOM 110 O O . SER 15 15 ? A -12.742 12.243 -6.921 1.000 1 A SER 37.628 1
ATOM 111 C CB . SER 15 15 ? A -13.058 15.353 -5.587 1.000 1 A SER 36.775 1
ATOM 112 O OG . SER 15 15 ? A -12.488 15.594 -6.846 1.000 1 A SER 34.624 1
ATOM 113 N N . ASN 16 16 ? A -14.763 12.985 -6.371 1.000 1 A ASN 38.070 1
ATOM 114 C CA . ASN 16 16 ? A -15.440 12.124 -7.325 1.000 1 A ASN 37.303 1
ATOM 115 C C . ASN 16 16 ? A -15.311 12.704 -8.726 1.000 1 A ASN 37.447 1
ATOM 116 O O . ASN 16 16 ? A -15.697 13.837 -8.983 1.000 1 A ASN 36.281 1
ATOM 117 C CB . ASN 16 16 ? A -16.923 11.971 -6.948 1.000 1 A ASN 36.299 1
ATOM 118 C CG . ASN 16 16 ? A -17.614 10.918 -7.744 1.000 1 A ASN 35.728 1
ATOM 119 O OD1 . ASN 16 16 ? A -17.037 10.226 -8.561 1.000 1 A ASN 32.221 1
ATOM 120 N ND2 . ASN 16 16 ? A -18.941 10.786 -7.525 1.000 1 A ASN 33.975 1
ATOM 121 N N . SER 17 17 ? A -14.739 11.915 -9.606 1.000 1 A SER 37.052 1
ATOM 122 C CA . SER 17 17 ? A -14.622 12.310 -11.001 1.000 1 A SER 38.662 1
ATOM 123 C C . SER 17 17 ? A -15.871 12.032 -11.824 1.000 1 A SER 38.509 1
ATOM 124 O O . SER 17 17 ? A -16.027 12.565 -12.909 1.000 1 A SER 37.706 1
ATOM 125 C CB . SER 17 17 ? A -13.409 11.644 -11.629 1.000 1 A SER 36.922 1
ATOM 126 O OG . SER 17 17 ? A -13.600 10.231 -11.681 1.000 1 A SER 35.216 1
ATOM 127 N N . PHE 18 18 ? A -16.755 11.198 -11.287 1.000 1 A PHE 34.959 1
ATOM 128 C CA . PHE 18 18 ? A -17.981 10.855 -11.999 1.000 1 A PHE 35.735 1
ATOM 129 C C . PHE 18 18 ? A -19.015 11.951 -11.785 1.000 1 A PHE 35.512 1
ATOM 130 O O . PHE 18 18 ? A -19.222 12.420 -10.673 1.000 1 A PHE 34.443 1
ATOM 131 C CB . PHE 18 18 ? A -18.540 9.527 -11.529 1.000 1 A PHE 34.657 1
ATOM 132 C CG . PHE 18 18 ? A -19.789 9.112 -12.254 1.000 1 A PHE 33.437 1
ATOM 133 C CD1 . PHE 18 18 ? A -21.023 9.242 -11.646 1.000 1 A PHE 32.401 1
ATOM 134 C CD2 . PHE 18 18 ? A -19.691 8.609 -13.529 1.000 1 A PHE 31.965 1
ATOM 135 C CE1 . PHE 18 18 ? A -22.173 8.867 -12.312 1.000 1 A PHE 28.641 1
ATOM 136 C CE2 . PHE 18 18 ? A -20.847 8.237 -14.210 1.000 1 A PHE 27.832 1
ATOM 137 C CZ . PHE 18 18 ? A -22.083 8.361 -13.606 1.000 1 A PHE 25.849 1
ATOM 138 N N . SER 19 19 ? A -19.655 12.355 -12.847 1.000 1 A SER 39.157 1
ATOM 139 C CA . SER 19 19 ? A -20.673 13.381 -12.818 1.000 1 A SER 39.789 1
ATOM 140 C C . SER 19 19 ? A -21.874 12.939 -13.645 1.000 1 A SER 39.926 1
ATOM 141 O O . SER 19 19 ? A -21.736 12.519 -14.781 1.000 1 A SER 38.150 1
ATOM 142 C CB . SER 19 19 ? A -20.121 14.699 -13.346 1.000 1 A SER 38.034 1
ATOM 143 O OG . SER 19 19 ? A -21.108 15.715 -13.254 1.000 1 A SER 36.157 1
ATOM 144 N N . SER 20 20 ? A -23.047 13.034 -13.061 1.000 1 A SER 37.815 1
ATOM 145 C CA . SER 20 20 ? A -24.271 12.625 -13.723 1.000 1 A SER 38.159 1
ATOM 146 C C . SER 20 20 ? A -24.989 13.788 -14.420 1.000 1 A SER 38.051 1
ATOM 147 O O . SER 20 20 ? A -25.942 13.560 -15.149 1.000 1 A SER 36.180 1
ATOM 148 C CB . SER 20 20 ? A -25.227 11.982 -12.733 1.000 1 A SER 36.037 1
ATOM 149 O OG . SER 20 20 ? A -25.650 12.916 -11.758 1.000 1 A SER 35.977 1
ATOM 150 N N . SER 21 21 ? A -24.533 14.999 -14.182 1.000 1 A SER 38.564 1
ATOM 151 C CA . SER 21 21 ? A -25.138 16.195 -14.776 1.000 1 A SER 38.263 1
ATOM 152 C C . SER 21 21 ? A -24.207 16.771 -15.848 1.000 1 A SER 37.865 1
ATOM 153 O O . SER 21 21 ? A -23.134 17.255 -15.519 1.000 1 A SER 37.102 1
ATOM 154 C CB . SER 21 21 ? A -25.451 17.258 -13.726 1.000 1 A SER 36.978 1
ATOM 155 O OG . SER 21 21 ? A -26.452 16.801 -12.832 1.000 1 A SER 33.870 1
ATOM 156 N N . PRO 22 22 ? A -24.619 16.735 -17.107 1.000 1 A PRO 38.133 1
ATOM 157 C CA . PRO 22 22 ? A -23.719 17.279 -18.143 1.000 1 A PRO 38.958 1
ATOM 158 C C . PRO 22 22 ? A -23.530 18.784 -18.074 1.000 1 A PRO 39.095 1
ATOM 159 O O . PRO 22 22 ? A -22.440 19.291 -18.371 1.000 1 A PRO 37.738 1
ATOM 160 C CB . PRO 22 22 ? A -24.442 16.872 -19.441 1.000 1 A PRO 36.940 1
ATOM 161 C CG . PRO 22 22 ? A -25.320 15.757 -19.047 1.000 1 A PRO 38.064 1
ATOM 162 C CD . PRO 22 22 ? A -25.750 16.014 -17.678 1.000 1 A PRO 40.499 1
ATOM 163 N N . SER 23 23 ? A -24.588 19.501 -17.670 1.000 1 A SER 42.338 1
ATOM 164 C CA . SER 23 23 ? A -24.459 20.962 -17.598 1.000 1 A SER 42.449 1
ATOM 165 C C . SER 23 23 ? A -23.629 21.413 -16.394 1.000 1 A SER 42.604 1
ATOM 166 O O . SER 23 23 ? A -22.994 22.461 -16.452 1.000 1 A SER 40.285 1
ATOM 167 C CB . SER 23 23 ? A -25.849 21.608 -17.533 1.000 1 A SER 40.574 1
ATOM 168 O OG . SER 23 23 ? A -26.529 21.243 -16.350 1.000 1 A SER 39.284 1
ATOM 169 N N . SER 24 24 ? A -23.637 20.626 -15.329 1.000 1 A SER 41.923 1
ATOM 170 C CA . SER 24 24 ? A -22.843 20.962 -14.160 1.000 1 A SER 42.804 1
ATOM 171 C C . SER 24 24 ? A -21.384 20.546 -14.315 1.000 1 A SER 42.549 1
ATOM 172 O O . SER 24 24 ? A -20.561 20.899 -13.448 1.000 1 A SER 41.137 1
ATOM 173 C CB . SER 24 24 ? A -23.438 20.321 -12.897 1.000 1 A SER 40.740 1
ATOM 174 O OG . SER 24 24 ? A -23.383 18.908 -12.973 1.000 1 A SER 39.895 1
ATOM 175 N N . SER 25 25 ? A -21.045 19.832 -15.345 1.000 1 A SER 38.068 1
ATOM 176 C CA . SER 25 25 ? A -19.661 19.420 -15.597 1.000 1 A SER 37.792 1
ATOM 177 C C . SER 25 25 ? A -19.181 20.019 -16.912 1.000 1 A SER 37.611 1
ATOM 178 O O . SER 25 25 ? A -19.403 19.439 -17.959 1.000 1 A SER 36.888 1
ATOM 179 C CB . SER 25 25 ? A -19.519 17.904 -15.629 1.000 1 A SER 36.501 1
ATOM 180 O OG . SER 25 25 ? A -19.800 17.356 -14.359 1.000 1 A SER 34.001 1
ATOM 181 N N . PRO 26 26 ? A -18.560 21.183 -16.879 1.000 1 A PRO 38.331 1
ATOM 182 C CA . PRO 26 26 ? A -18.017 21.789 -18.104 1.000 1 A PRO 37.530 1
ATOM 183 C C . PRO 26 26 ? A -16.803 21.010 -18.622 1.000 1 A PRO 37.644 1
ATOM 184 O O . PRO 26 26 ? A -16.333 20.058 -18.014 1.000 1 A PRO 36.767 1
ATOM 185 C CB . PRO 26 26 ? A -17.619 23.198 -17.660 1.000 1 A PRO 36.255 1
ATOM 186 C CG . PRO 26 26 ? A -18.401 23.444 -16.422 1.000 1 A PRO 37.742 1
ATOM 187 C CD . PRO 26 26 ? A -18.500 22.127 -15.775 1.000 1 A PRO 40.593 1
ATOM 188 N N . SER 27 27 ? A -16.298 21.475 -19.727 1.000 1 A SER 39.850 1
ATOM 189 C CA . SER 27 27 ? A -15.142 20.805 -20.348 1.000 1 A SER 41.053 1
ATOM 190 C C . SER 27 27 ? A -13.902 20.935 -19.486 1.000 1 A SER 40.893 1
ATOM 191 O O . SER 27 27 ? A -13.105 20.004 -19.384 1.000 1 A SER 39.137 1
ATOM 192 C CB . SER 27 27 ? A -14.874 21.362 -21.735 1.000 1 A SER 39.298 1
ATOM 193 O OG . SER 27 27 ? A -15.964 21.112 -22.575 1.000 1 A SER 38.389 1
ATOM 194 N N . SER 28 28 ? A -13.743 22.079 -18.850 1.000 1 A SER 38.489 1
ATOM 195 C CA . SER 28 28 ? A -12.613 22.275 -17.950 1.000 1 A SER 38.432 1
ATOM 196 C C . SER 28 28 ? A -12.754 21.435 -16.670 1.000 1 A SER 38.537 1
ATOM 197 O O . SER 28 28 ? A -11.768 20.892 -16.173 1.000 1 A SER 37.657 1
ATOM 198 C CB . SER 28 28 ? A -12.452 23.736 -17.584 1.000 1 A SER 37.155 1
ATOM 199 O OG . SER 28 28 ? A -13.599 24.207 -16.870 1.000 1 A SER 36.416 1
ATOM 200 N N . SER 29 29 ? A -13.967 21.288 -16.186 1.000 1 A SER 35.998 1
ATOM 201 C CA . SER 29 29 ? A -14.194 20.450 -15.006 1.000 1 A SER 37.528 1
ATOM 202 C C . SER 29 29 ? A -14.126 18.968 -15.375 1.000 1 A SER 37.544 1
ATOM 203 O O . SER 29 29 ? A -13.727 18.147 -14.530 1.000 1 A SER 36.185 1
ATOM 204 C CB . SER 29 29 ? A -15.546 20.775 -14.371 1.000 1 A SER 35.233 1
ATOM 205 O OG . SER 29 29 ? A -16.609 20.459 -15.266 1.000 1 A SER 34.498 1
ATOM 206 N N . GLY 30 30 ? A -14.506 18.631 -16.585 1.000 1 A GLY 34.802 1
ATOM 207 C CA . GLY 30 30 ? A -14.283 17.262 -17.031 1.000 1 A GLY 34.561 1
ATOM 208 C C . GLY 30 30 ? A -12.835 16.903 -17.171 1.000 1 A GLY 35.849 1
ATOM 209 O O . GLY 30 30 ? A -12.442 15.766 -16.914 1.000 1 A GLY 34.857 1
ATOM 210 N N . LEU 31 31 ? A -12.017 17.887 -17.537 1.000 1 A LEU 37.835 1
ATOM 211 C CA . LEU 31 31 ? A -10.586 17.659 -17.638 1.000 1 A LEU 38.570 1
ATOM 212 C C . LEU 31 31 ? A -9.942 17.517 -16.274 1.000 1 A LEU 38.725 1
ATOM 213 O O . LEU 31 31 ? A -9.064 16.662 -16.078 1.000 1 A LEU 37.141 1
ATOM 214 C CB . LEU 31 31 ? A -9.926 18.782 -18.434 1.000 1 A LEU 36.698 1
ATOM 215 C CG . LEU 31 31 ? A -8.432 18.672 -18.624 1.000 1 A LEU 36.244 1
ATOM 216 C CD1 . LEU 31 31 ? A -8.091 17.408 -19.391 1.000 1 A LEU 35.626 1
ATOM 217 C CD2 . LEU 31 31 ? A -7.890 19.892 -19.352 1.000 1 A LEU 34.373 1
ATOM 218 N N . THR 32 32 ? A -10.373 18.341 -15.314 1.000 1 A THR 36.725 1
ATOM 219 C CA . THR 32 32 ? A -9.805 18.257 -13.985 1.000 1 A THR 37.114 1
ATOM 220 C C . THR 32 32 ? A -10.288 17.000 -13.262 1.000 1 A THR 37.194 1
ATOM 221 O O . THR 32 32 ? A -9.525 16.372 -12.517 1.000 1 A THR 35.800 1
ATOM 222 C CB . THR 32 32 ? A -10.182 19.482 -13.158 1.000 1 A THR 35.252 1
ATOM 223 O OG1 . THR 32 32 ? A -11.586 19.625 -13.063 1.000 1 A THR 35.622 1
ATOM 224 C CG2 . THR 32 32 ? A -9.576 20.737 -13.756 1.000 1 A THR 34.057 1
ATOM 225 N N . GLN 33 33 ? A -11.529 16.596 -13.483 1.000 1 A GLN 35.422 1
ATOM 226 C CA . GLN 33 33 ? A -12.038 15.355 -12.909 1.000 1 A GLN 35.563 1
ATOM 227 C C . GLN 33 33 ? A -11.417 14.151 -13.559 1.000 1 A GLN 35.420 1
ATOM 228 O O . GLN 33 33 ? A -11.258 13.132 -12.886 1.000 1 A GLN 34.174 1
ATOM 229 C CB . GLN 33 33 ? A -13.566 15.314 -13.004 1.000 1 A GLN 33.955 1
ATOM 230 C CG . GLN 33 33 ? A -14.272 16.332 -12.143 1.000 1 A GLN 33.846 1
ATOM 231 C CD . GLN 33 33 ? A -15.783 16.289 -12.315 1.000 1 A GLN 33.119 1
ATOM 232 O OE1 . GLN 33 33 ? A -16.314 15.540 -13.105 1.000 1 A GLN 31.036 1
ATOM 233 N NE2 . GLN 33 33 ? A -16.484 17.124 -11.547 1.000 1 A GLN 26.882 1
ATOM 234 N N . SER 34 34 ? A -11.054 14.256 -14.797 1.000 1 A SER 37.730 1
ATOM 235 C CA . SER 34 34 ? A -10.353 13.154 -15.457 1.000 1 A SER 39.338 1
ATOM 236 C C . SER 34 34 ? A -8.901 13.058 -15.015 1.000 1 A SER 39.044 1
ATOM 237 O O . SER 34 34 ? A -8.332 11.975 -14.949 1.000 1 A SER 37.866 1
ATOM 238 C CB . SER 34 34 ? A -10.428 13.287 -16.973 1.000 1 A SER 36.897 1
ATOM 239 O OG . SER 34 34 ? A -9.753 14.443 -17.401 1.000 1 A SER 36.224 1
ATOM 240 N N . LEU 35 35 ? A -8.315 14.195 -14.671 1.000 1 A LEU 37.131 1
ATOM 241 C CA . LEU 35 35 ? A -6.958 14.199 -14.130 1.000 1 A LEU 39.209 1
ATOM 242 C C . LEU 35 35 ? A -6.911 13.632 -12.723 1.000 1 A LEU 39.211 1
ATOM 243 O O . LEU 35 35 ? A -5.874 13.072 -12.331 1.000 1 A LEU 37.753 1
ATOM 244 C CB . LEU 35 35 ? A -6.375 15.597 -14.152 1.000 1 A LEU 36.685 1
ATOM 245 C CG . LEU 35 35 ? A -6.001 16.171 -15.529 1.000 1 A LEU 36.277 1
ATOM 246 C CD1 . LEU 35 35 ? A -4.788 15.436 -16.074 1.000 1 A LEU 36.527 1
ATOM 247 C CD2 . LEU 35 35 ? A -5.736 17.665 -15.427 1.000 1 A LEU 35.947 1
ATOM 248 N N . SER 36 36 ? A -7.994 13.789 -11.980 1.000 1 A SER 36.366 1
ATOM 249 C CA . SER 36 36 ? A -8.046 13.302 -10.596 1.000 1 A SER 39.044 1
ATOM 250 C C . SER 36 36 ? A -8.724 11.913 -10.496 1.000 1 A SER 39.182 1
ATOM 251 O O . SER 36 36 ? A -8.999 11.472 -9.371 1.000 1 A SER 37.781 1
ATOM 252 C CB . SER 36 36 ? A -8.798 14.283 -9.708 1.000 1 A SER 36.379 1
ATOM 253 O OG . SER 36 36 ? A -8.158 15.543 -9.680 1.000 1 A SER 36.952 1
ATOM 254 N N . ASN 37 37 ? A -8.937 11.260 -11.594 1.000 1 A ASN 32.386 1
ATOM 255 C CA . ASN 37 37 ? A -9.582 9.962 -11.604 1.000 1 A ASN 31.973 1
ATOM 256 C C . ASN 37 37 ? A -8.536 8.870 -11.588 1.000 1 A ASN 32.290 1
ATOM 257 O O . ASN 37 37 ? A -7.737 8.771 -12.518 1.000 1 A ASN 30.635 1
ATOM 258 C CB . ASN 37 37 ? A -10.503 9.828 -12.805 1.000 1 A ASN 29.953 1
ATOM 259 C CG . ASN 37 37 ? A -11.432 8.639 -12.726 1.000 1 A ASN 29.639 1
ATOM 260 O OD1 . ASN 37 37 ? A -11.397 7.869 -11.781 1.000 1 A ASN 27.171 1
ATOM 261 N ND2 . ASN 37 37 ? A -12.287 8.488 -13.719 1.000 1 A ASN 27.881 1
ATOM 262 N N . PRO 38 38 ? A -8.514 8.024 -10.588 1.000 1 A PRO 34.493 1
ATOM 263 C CA . PRO 38 38 ? A -7.544 6.936 -10.548 1.000 1 A PRO 34.898 1
ATOM 264 C C . PRO 38 38 ? A -7.921 5.805 -11.488 1.000 1 A PRO 35.455 1
ATOM 265 O O . PRO 38 38 ? A -9.101 5.421 -11.606 1.000 1 A PRO 34.149 1
ATOM 266 C CB . PRO 38 38 ? A -7.562 6.470 -9.083 1.000 1 A PRO 32.869 1
ATOM 267 C CG . PRO 38 38 ? A -8.931 6.829 -8.610 1.000 1 A PRO 34.080 1
ATOM 268 C CD . PRO 38 38 ? A -9.283 8.091 -9.350 1.000 1 A PRO 35.545 1
ATOM 269 N N . GLN 39 39 ? A -6.919 5.282 -12.159 1.000 1 A GLN 30.325 1
ATOM 270 C CA . GLN 39 39 ? A -7.130 4.185 -13.117 1.000 1 A GLN 29.112 1
ATOM 271 C C . GLN 39 39 ? A -6.762 2.813 -12.552 1.000 1 A GLN 30.078 1
ATOM 272 O O . GLN 39 39 ? A -6.770 1.844 -13.287 1.000 1 A GLN 27.998 1
ATOM 273 C CB . GLN 39 39 ? A -6.300 4.418 -14.394 1.000 1 A GLN 28.144 1
ATOM 274 C CG . GLN 39 39 ? A -6.754 5.629 -15.202 1.000 1 A GLN 28.196 1
ATOM 275 C CD . GLN 39 39 ? A -8.084 5.389 -15.876 1.000 1 A GLN 28.070 1
ATOM 276 O OE1 . GLN 39 39 ? A -8.350 4.302 -16.383 1.000 1 A GLN 25.589 1
ATOM 277 N NE2 . GLN 39 39 ? A -8.934 6.405 -15.865 1.000 1 A GLN 21.441 1
ATOM 278 N N . GLN 40 40 ? A -6.505 2.762 -11.267 1.000 1 A GLN 29.146 1
ATOM 279 C CA . GLN 40 40 ? A -6.141 1.497 -10.628 1.000 1 A GLN 29.692 1
ATOM 280 C C . GLN 40 40 ? A -7.039 1.278 -9.411 1.000 1 A GLN 29.995 1
ATOM 281 O O . GLN 40 40 ? A -6.680 1.605 -8.275 1.000 1 A GLN 28.181 1
ATOM 282 C CB . GLN 40 40 ? A -4.677 1.494 -10.211 1.000 1 A GLN 27.469 1
ATOM 283 C CG . GLN 40 40 ? A -3.696 1.664 -11.362 1.000 1 A GLN 27.343 1
ATOM 284 C CD . GLN 40 40 ? A -2.275 1.696 -10.917 1.000 1 A GLN 27.672 1
ATOM 285 O OE1 . GLN 40 40 ? A -2.003 1.685 -9.718 1.000 1 A GLN 25.820 1
ATOM 286 N NE2 . GLN 40 40 ? A -1.341 1.725 -11.870 1.000 1 A GLN 21.616 1
ATOM 287 N N . PRO 41 41 ? A -8.257 0.724 -9.634 1.000 1 A PRO 33.563 1
ATOM 288 C CA . PRO 41 41 ? A -9.166 0.529 -8.515 1.000 1 A PRO 34.464 1
ATOM 289 C C . PRO 41 41 ? A -8.716 -0.570 -7.551 1.000 1 A PRO 34.484 1
ATOM 290 O O . PRO 41 41 ? A -8.997 -0.493 -6.360 1.000 1 A PRO 33.258 1
ATOM 291 C CB . PRO 41 41 ? A -10.500 0.158 -9.178 1.000 1 A PRO 31.708 1
ATOM 292 C CG . PRO 41 41 ? A -10.382 0.626 -10.572 1.000 1 A PRO 32.822 1
ATOM 293 C CD . PRO 41 41 ? A -8.947 0.438 -10.917 1.000 1 A PRO 35.162 1
ATOM 294 N N . GLY 42 42 ? A -8.030 -1.596 -8.055 1.000 1 A GLY 31.515 1
ATOM 295 C CA . GLY 42 42 ? A -7.568 -2.656 -7.185 1.000 1 A GLY 31.470 1
ATOM 296 C C . GLY 42 42 ? A -6.349 -2.274 -6.352 1.000 1 A GLY 32.535 1
ATOM 297 O O . GLY 42 42 ? A -6.161 -2.804 -5.263 1.000 1 A GLY 31.333 1
ATOM 298 N N . ASN 43 43 ? A -5.560 -1.328 -6.849 1.000 1 A ASN 32.046 1
ATOM 299 C CA . ASN 43 43 ? A -4.353 -0.929 -6.168 1.000 1 A ASN 32.247 1
ATOM 300 C C . ASN 43 43 ? A -4.574 0.361 -5.359 1.000 1 A ASN 32.672 1
ATOM 301 O O . ASN 43 43 ? A -3.626 0.863 -4.807 1.000 1 A ASN 31.115 1
ATOM 302 C CB . ASN 43 43 ? A -3.215 -0.705 -7.180 1.000 1 A ASN 29.730 1
ATOM 303 C CG . ASN 43 43 ? A -2.721 -2.002 -7.780 1.000 1 A ASN 29.148 1
ATOM 304 O OD1 . ASN 43 43 ? A -2.658 -3.024 -7.098 1.000 1 A ASN 26.439 1
ATOM 305 N ND2 . ASN 43 43 ? A -2.398 -1.958 -9.070 1.000 1 A ASN 27.550 1
ATOM 306 N N . ASN 44 44 ? A -5.798 0.861 -5.311 1.000 1 A ASN 33.196 1
ATOM 307 C CA . ASN 44 44 ? A -6.055 2.072 -4.556 1.000 1 A ASN 33.702 1
ATOM 308 C C . ASN 44 44 ? A -5.920 1.952 -3.060 1.000 1 A ASN 34.436 1
ATOM 309 O O . ASN 44 44 ? A -5.397 2.884 -2.430 1.000 1 A ASN 32.535 1
ATOM 310 C CB . ASN 44 44 ? A -7.435 2.640 -4.915 1.000 1 A ASN 31.667 1
ATOM 311 C CG . ASN 44 44 ? A -7.480 3.296 -6.285 1.000 1 A ASN 30.962 1
ATOM 312 O OD1 . ASN 44 44 ? A -8.404 3.066 -7.057 1.000 1 A ASN 26.655 1
ATOM 313 N ND2 . ASN 44 44 ? A -6.513 4.179 -6.564 1.000 1 A ASN 27.786 1
ATOM 314 N N . PRO 45 45 ? A -6.367 0.871 -2.400 1.000 1 A PRO 33.745 1
ATOM 315 C CA . PRO 45 45 ? A -6.116 0.777 -0.952 1.000 1 A PRO 32.750 1
ATOM 316 C C . PRO 45 45 ? A -4.673 0.588 -0.567 1.000 1 A PRO 33.103 1
ATOM 317 O O . PRO 45 45 ? A -4.289 0.911 0.557 1.000 1 A PRO 31.732 1
ATOM 318 C CB . PRO 45 45 ? A -6.978 -0.416 -0.497 1.000 1 A PRO 30.918 1
ATOM 319 C CG . PRO 45 45 ? A -8.026 -0.520 -1.530 1.000 1 A PRO 31.554 1
ATOM 320 C CD . PRO 45 45 ? A -7.351 -0.172 -2.810 1.000 1 A PRO 33.348 1
ATOM 321 N N . GLN 46 46 ? A -3.864 0.072 -1.483 1.000 1 A GLN 34.784 1
ATOM 322 C CA . GLN 46 46 ? A -2.426 -0.109 -1.161 1.000 1 A GLN 33.729 1
ATOM 323 C C . GLN 46 46 ? A -1.672 1.214 -1.121 1.000 1 A GLN 33.953 1
ATOM 324 O O . GLN 46 46 ? A -0.960 1.437 -0.123 1.000 1 A GLN 32.208 1
ATOM 325 C CB . GLN 46 46 ? A -1.801 -1.100 -2.166 1.000 1 A GLN 32.804 1
ATOM 326 C CG . GLN 46 46 ? A -2.353 -2.505 -2.057 1.000 1 A GLN 33.023 1
ATOM 327 C CD . GLN 46 46 ? A -1.988 -3.167 -0.742 1.000 1 A GLN 32.859 1
ATOM 328 O OE1 . GLN 46 46 ? A -0.912 -2.978 -0.206 1.000 1 A GLN 29.992 1
ATOM 329 N NE2 . GLN 46 46 ? A -2.933 -3.945 -0.211 1.000 1 A GLN 25.787 1
ATOM 330 N N . PRO 47 47 ? A -1.759 2.114 -2.076 1.000 1 A PRO 33.907 1
ATOM 331 C CA . PRO 47 47 ? A -1.069 3.376 -1.900 1.000 1 A PRO 33.665 1
ATOM 332 C C . PRO 47 47 ? A -1.755 4.303 -0.926 1.000 1 A PRO 33.942 1
ATOM 333 O O . PRO 47 47 ? A -1.115 5.183 -0.357 1.000 1 A PRO 32.649 1
ATOM 334 C CB . PRO 47 47 ? A -1.016 3.975 -3.303 1.000 1 A PRO 31.687 1
ATOM 335 C CG . PRO 47 47 ? A -2.216 3.393 -3.989 1.000 1 A PRO 33.281 1
ATOM 336 C CD . PRO 47 47 ? A -2.355 1.999 -3.456 1.000 1 A PRO 35.631 1
ATOM 337 N N . ALA 48 48 ? A -3.082 4.095 -0.703 1.000 1 A ALA 37.280 1
ATOM 338 C CA . ALA 48 48 ? A -3.767 4.875 0.309 1.000 1 A ALA 39.231 1
ATOM 339 C C . ALA 48 48 ? A -3.383 4.454 1.719 1.000 1 A ALA 39.405 1
ATOM 340 O O . ALA 48 48 ? A -3.339 5.279 2.614 1.000 1 A ALA 37.720 1
ATOM 341 C CB . ALA 48 48 ? A -5.277 4.752 0.115 1.000 1 A ALA 36.986 1
ATOM 342 N N . ASN 49 49 ? A -3.075 3.172 1.894 1.000 1 A ASN 34.983 1
ATOM 343 C CA . ASN 49 49 ? A -2.611 2.704 3.190 1.000 1 A ASN 34.118 1
ATOM 344 C C . ASN 49 49 ? A -1.120 2.966 3.387 1.000 1 A ASN 34.605 1
ATOM 345 O O . ASN 49 49 ? A -0.659 3.091 4.515 1.000 1 A ASN 32.755 1
ATOM 346 C CB . ASN 49 49 ? A -2.891 1.215 3.370 1.000 1 A ASN 31.777 1
ATOM 347 C CG . ASN 49 49 ? A -4.374 0.898 3.519 1.000 1 A ASN 32.004 1
ATOM 348 O OD1 . ASN 49 49 ? A -5.121 1.657 4.169 1.000 1 A ASN 28.548 1
ATOM 349 N ND2 . ASN 49 49 ? A -4.818 -0.222 2.937 1.000 1 A ASN 30.392 1
ATOM 350 N N . GLN 50 50 ? A -0.373 3.065 2.323 1.000 1 A GLN 35.386 1
ATOM 351 C CA . GLN 50 50 ? A 1.058 3.327 2.399 1.000 1 A GLN 35.660 1
ATOM 352 C C . GLN 50 50 ? A 1.384 4.814 2.319 1.000 1 A GLN 36.364 1
ATOM 353 O O . GLN 50 50 ? A 2.517 5.204 2.543 1.000 1 A GLN 34.498 1
ATOM 354 C CB . GLN 50 50 ? A 1.782 2.577 1.280 1.000 1 A GLN 33.772 1
ATOM 355 C CG . GLN 50 50 ? A 1.719 1.060 1.416 1.000 1 A GLN 34.213 1
ATOM 356 C CD . GLN 50 50 ? A 2.448 0.349 0.301 1.000 1 A GLN 32.741 1
ATOM 357 O OE1 . GLN 50 50 ? A 2.899 0.982 -0.649 1.000 1 A GLN 30.246 1
ATOM 358 N NE2 . GLN 50 50 ? A 2.571 -0.965 0.402 1.000 1 A GLN 25.544 1
ATOM 359 N N . LYS 51 51 ? A 0.410 5.633 1.988 1.000 1 A LYS 35.426 1
ATOM 360 C CA . LYS 51 51 ? A 0.613 7.044 1.930 1.000 1 A LYS 36.056 1
ATOM 361 C C . LYS 51 51 ? A 0.890 7.667 3.294 1.000 1 A LYS 36.049 1
ATOM 362 O O . LYS 51 51 ? A 1.796 8.502 3.413 1.000 1 A LYS 33.848 1
ATOM 363 C CB . LYS 51 51 ? A -0.584 7.710 1.252 1.000 1 A LYS 33.226 1
ATOM 364 C CG . LYS 51 51 ? A -0.424 9.181 0.926 1.000 1 A LYS 32.637 1
ATOM 365 C CD . LYS 51 51 ? A -1.170 10.055 1.912 1.000 1 A LYS 31.855 1
ATOM 366 C CE . LYS 51 51 ? A -1.106 11.503 1.462 1.000 1 A LYS 27.038 1
ATOM 367 N NZ . LYS 51 51 ? A -1.767 12.403 2.427 1.000 1 A LYS 25.362 1
ATOM 368 N N . PRO 52 52 ? A 0.186 7.325 4.375 1.000 1 A PRO 36.957 1
ATOM 369 C CA . PRO 52 52 ? A 0.536 7.860 5.685 1.000 1 A PRO 37.087 1
ATOM 370 C C . PRO 52 52 ? A 1.838 7.322 6.236 1.000 1 A PRO 37.673 1
ATOM 371 O O . PRO 52 52 ? A 2.479 7.957 7.069 1.000 1 A PRO 36.794 1
ATOM 372 C CB . PRO 52 52 ? A -0.627 7.495 6.624 1.000 1 A PRO 35.147 1
ATOM 373 C CG . PRO 52 52 ? A -1.793 7.257 5.716 1.000 1 A PRO 37.179 1
ATOM 374 C CD . PRO 52 52 ? A -1.200 6.670 4.476 1.000 1 A PRO 38.188 1
ATOM 375 N N . LYS 53 53 ? A 2.239 6.135 5.793 1.000 1 A LYS 33.595 1
ATOM 376 C CA . LYS 53 53 ? A 3.457 5.512 6.326 1.000 1 A LYS 34.794 1
ATOM 377 C C . LYS 53 53 ? A 4.699 6.053 5.655 1.000 1 A LYS 34.556 1
ATOM 378 O O . LYS 53 53 ? A 5.756 6.128 6.278 1.000 1 A LYS 32.553 1
ATOM 379 C CB . LYS 53 53 ? A 3.397 4.007 6.151 1.000 1 A LYS 32.550 1
ATOM 380 C CG . LYS 53 53 ? A 2.340 3.333 7.011 1.000 1 A LYS 32.860 1
ATOM 381 C CD . LYS 53 53 ? A 2.372 1.829 6.789 1.000 1 A LYS 32.465 1
ATOM 382 C CE . LYS 53 53 ? A 1.346 1.126 7.652 1.000 1 A LYS 26.852 1
ATOM 383 N NZ . LYS 53 53 ? A 1.293 -0.327 7.443 1.000 1 A LYS 25.396 1
ATOM 384 N N . ARG 54 54 ? A 4.595 6.449 4.381 1.000 1 A ARG 35.658 1
ATOM 385 C CA . ARG 54 54 ? A 5.772 6.929 3.671 1.000 1 A ARG 36.779 1
ATOM 386 C C . ARG 54 54 ? A 6.044 8.386 3.934 1.000 1 A ARG 36.438 1
ATOM 387 O O . ARG 54 54 ? A 7.182 8.837 3.721 1.000 1 A ARG 35.025 1
ATOM 388 C CB . ARG 54 54 ? A 5.611 6.705 2.183 1.000 1 A ARG 34.690 1
ATOM 389 C CG . ARG 54 54 ? A 5.647 5.281 1.787 1.000 1 A ARG 34.300 1
ATOM 390 C CD . ARG 54 54 ? A 5.534 5.055 0.280 1.000 1 A ARG 33.222 1
ATOM 391 N NE . ARG 54 54 ? A 5.534 3.661 -0.113 1.000 1 A ARG 27.376 1
ATOM 392 C CZ . ARG 54 54 ? A 5.504 3.220 -1.361 1.000 1 A ARG 26.266 1
ATOM 393 N NH1 . ARG 54 54 ? A 5.451 4.090 -2.348 1.000 1 A ARG 24.438 1
ATOM 394 N NH2 . ARG 54 54 ? A 5.509 1.914 -1.609 1.000 1 A ARG 22.823 1
ATOM 395 N N . ILE 55 55 ? A 5.065 9.135 4.415 1.000 1 A ILE 37.118 1
ATOM 396 C CA . ILE 55 55 ? A 5.295 10.558 4.673 1.000 1 A ILE 37.811 1
ATOM 397 C C . ILE 55 55 ? A 6.082 10.697 5.979 1.000 1 A ILE 38.276 1
ATOM 398 O O . ILE 55 55 ? A 5.660 10.253 7.026 1.000 1 A ILE 37.144 1
ATOM 399 C CB . ILE 55 55 ? A 3.959 11.320 4.776 1.000 1 A ILE 35.098 1
ATOM 400 C CG1 . ILE 55 55 ? A 3.247 11.310 3.425 1.000 1 A ILE 37.136 1
ATOM 401 C CG2 . ILE 55 55 ? A 4.192 12.757 5.220 1.000 1 A ILE 36.377 1
ATOM 402 C CD1 . ILE 55 55 ? A 1.876 11.929 3.448 1.000 1 A ILE 35.520 1
ATOM 403 N N . ARG 56 56 ? A 7.236 11.308 5.855 1.000 1 A ARG 40.469 1
ATOM 404 C CA . ARG 56 56 ? A 8.132 11.535 6.974 1.000 1 A ARG 40.926 1
ATOM 405 C C . ARG 56 56 ? A 8.428 13.011 7.082 1.000 1 A ARG 40.737 1
ATOM 406 O O . ARG 56 56 ? A 8.366 13.758 6.105 1.000 1 A ARG 39.111 1
ATOM 407 C CB . ARG 56 56 ? A 9.421 10.750 6.852 1.000 1 A ARG 39.505 1
ATOM 408 C CG . ARG 56 56 ? A 9.225 9.228 6.828 1.000 1 A ARG 39.165 1
ATOM 409 C CD . ARG 56 56 ? A 8.755 8.688 8.168 1.000 1 A ARG 37.183 1
ATOM 410 N NE . ARG 56 56 ? A 8.719 7.214 8.166 1.000 1 A ARG 33.465 1
ATOM 411 C CZ . ARG 56 56 ? A 7.680 6.510 7.774 1.000 1 A ARG 33.947 1
ATOM 412 N NH1 . ARG 56 56 ? A 6.598 7.080 7.326 1.000 1 A ARG 30.255 1
ATOM 413 N NH2 . ARG 56 56 ? A 7.763 5.177 7.797 1.000 1 A ARG 28.033 1
ATOM 414 N N . GLU 57 57 ? A 8.761 13.464 8.268 1.000 1 A GLU 39.017 1
ATOM 415 C CA . GLU 57 57 ? A 9.088 14.858 8.510 1.000 1 A GLU 39.900 1
ATOM 416 C C . GLU 57 57 ? A 10.475 14.942 9.097 1.000 1 A GLU 40.160 1
ATOM 417 O O . GLU 57 57 ? A 10.779 14.326 10.112 1.000 1 A GLU 38.464 1
ATOM 418 C CB . GLU 57 57 ? A 8.057 15.514 9.432 1.000 1 A GLU 37.284 1
ATOM 419 C CG . GLU 57 57 ? A 8.264 17.011 9.609 1.000 1 A GLU 37.532 1
ATOM 420 C CD . GLU 57 57 ? A 7.212 17.665 10.488 1.000 1 A GLU 35.724 1
ATOM 421 O OE1 . GLU 57 57 ? A 6.347 16.926 11.025 1.000 1 A GLU 34.034 1
ATOM 422 O OE2 . GLU 57 57 ? A 7.243 18.901 10.627 1.000 1 A GLU 33.229 1
ATOM 423 N N . SER 58 58 ? A 11.312 15.770 8.493 1.000 1 A SER 42.998 1
ATOM 424 C CA . SER 58 58 ? A 12.658 16.014 8.967 1.000 1 A SER 43.930 1
ATOM 425 C C . SER 58 58 ? A 12.987 17.473 8.795 1.000 1 A SER 44.328 1
ATOM 426 O O . SER 58 58 ? A 12.159 18.287 8.391 1.000 1 A SER 42.656 1
ATOM 427 C CB . SER 58 58 ? A 13.672 15.104 8.274 1.000 1 A SER 40.623 1
ATOM 428 O OG . SER 58 58 ? A 13.813 15.454 6.909 1.000 1 A SER 40.922 1
ATOM 429 N N . SER 59 59 ? A 14.230 17.831 9.084 1.000 1 A SER 45.313 1
ATOM 430 C CA . SER 59 59 ? A 14.641 19.235 8.959 1.000 1 A SER 47.167 1
ATOM 431 C C . SER 59 59 ? A 14.846 19.629 7.509 1.000 1 A SER 48.631 1
ATOM 432 O O . SER 59 59 ? A 14.476 20.737 7.118 1.000 1 A SER 46.880 1
ATOM 433 C CB . SER 59 59 ? A 15.914 19.467 9.771 1.000 1 A SER 42.829 1
ATOM 434 O OG . SER 59 59 ? A 15.703 19.266 11.155 1.000 1 A SER 40.763 1
ATOM 435 N N . SER 60 60 ? A 15.407 18.745 6.710 1.000 1 A SER 48.378 1
ATOM 436 C CA . SER 60 60 ? A 15.697 19.059 5.310 1.000 1 A SER 50.526 1
ATOM 437 C C . SER 60 60 ? A 14.626 18.561 4.374 1.000 1 A SER 53.599 1
ATOM 438 O O . SER 60 60 ? A 14.459 19.109 3.275 1.000 1 A SER 52.650 1
ATOM 439 C CB . SER 60 60 ? A 17.037 18.465 4.903 1.000 1 A SER 47.205 1
ATOM 440 O OG . SER 60 60 ? A 18.094 19.015 5.665 1.000 1 A SER 42.891 1
ATOM 441 N N . LYS 61 61 ? A 13.896 17.530 4.783 1.000 1 A LYS 46.215 1
ATOM 442 C CA . LYS 61 61 ? A 12.844 16.989 3.916 1.000 1 A LYS 47.542 1
ATOM 443 C C . LYS 61 61 ? A 11.576 17.848 3.996 1.000 1 A LYS 48.619 1
ATOM 444 O O . LYS 61 61 ? A 11.249 18.397 5.034 1.000 1 A LYS 46.464 1
ATOM 445 C CB . LYS 61 61 ? A 12.538 15.546 4.337 1.000 1 A LYS 45.077 1
ATOM 446 C CG . LYS 61 61 ? A 11.620 14.788 3.379 1.000 1 A LYS 42.477 1
ATOM 447 C CD . LYS 61 61 ? A 11.393 13.352 3.841 1.000 1 A LYS 38.597 1
ATOM 448 C CE . LYS 61 61 ? A 10.452 12.614 2.915 1.000 1 A LYS 31.981 1
ATOM 449 N NZ . LYS 61 61 ? A 10.204 11.228 3.348 1.000 1 A LYS 29.185 1
ATOM 450 N N . HIS 62 62 ? A 10.908 17.951 2.896 1.000 1 A HIS 58.990 1
ATOM 451 C CA . HIS 62 62 ? A 9.647 18.665 2.853 1.000 1 A HIS 60.140 1
ATOM 452 C C . HIS 62 62 ? A 8.574 17.869 3.614 1.000 1 A HIS 61.295 1
ATOM 453 O O . HIS 62 62 ? A 8.430 16.664 3.386 1.000 1 A HIS 60.270 1
ATOM 454 C CB . HIS 62 62 ? A 9.198 18.896 1.409 1.000 1 A HIS 57.478 1
ATOM 455 C CG . HIS 62 62 ? A 8.024 19.795 1.276 1.000 1 A HIS 53.815 1
ATOM 456 N ND1 . HIS 62 62 ? A 6.720 19.339 1.315 1.000 1 A HIS 51.219 1
ATOM 457 C CD2 . HIS 62 62 ? A 7.938 21.138 1.142 1.000 1 A HIS 52.164 1
ATOM 458 C CE1 . HIS 62 62 ? A 5.901 20.378 1.183 1.000 1 A HIS 50.219 1
ATOM 459 N NE2 . HIS 62 62 ? A 6.616 21.463 1.078 1.000 1 A HIS 48.816 1
ATOM 460 N N . PRO 63 63 ? A 7.854 18.483 4.539 1.000 1 A PRO 60.523 1
ATOM 461 C CA . PRO 63 63 ? A 6.895 17.722 5.359 1.000 1 A PRO 62.072 1
ATOM 462 C C . PRO 63 63 ? A 5.696 17.207 4.595 1.000 1 A PRO 64.019 1
ATOM 463 O O . PRO 63 63 ? A 5.072 16.246 5.042 1.000 1 A PRO 62.180 1
ATOM 464 C CB . PRO 63 63 ? A 6.467 18.742 6.433 1.000 1 A PRO 58.414 1
ATOM 465 C CG . PRO 63 63 ? A 7.537 19.771 6.435 1.000 1 A PRO 56.613 1
ATOM 466 C CD . PRO 63 63 ? A 8.015 19.855 5.044 1.000 1 A PRO 57.008 1
ATOM 467 N N . VAL 64 64 ? A 5.347 17.809 3.469 1.000 1 A VAL 67.855 1
ATOM 468 C CA . VAL 64 64 ? A 4.186 17.365 2.720 1.000 1 A VAL 69.554 1
ATOM 469 C C . VAL 64 64 ? A 4.548 16.290 1.700 1.000 1 A VAL 71.194 1
ATOM 470 O O . VAL 64 64 ? A 3.988 15.193 1.733 1.000 1 A VAL 70.004 1
ATOM 471 C CB . VAL 64 64 ? A 3.505 18.559 2.020 1.000 1 A VAL 66.536 1
ATOM 472 C CG1 . VAL 64 64 ? A 3.039 19.573 3.032 1.000 1 A VAL 65.773 1
ATOM 473 C CG2 . VAL 64 64 ? A 2.322 18.093 1.171 1.000 1 A VAL 64.742 1
ATOM 474 N N . TYR 65 65 ? A 5.474 16.598 0.838 1.000 1 A TYR 66.698 1
ATOM 475 C CA . TYR 65 65 ? A 5.825 15.698 -0.262 1.000 1 A TYR 67.507 1
ATOM 476 C C . TYR 65 65 ? A 6.810 14.644 0.203 1.000 1 A TYR 67.916 1
ATOM 477 O O . TYR 65 65 ? A 7.498 14.804 1.203 1.000 1 A TYR 65.930 1
ATOM 478 C CB . TYR 65 65 ? A 6.380 16.462 -1.453 1.000 1 A TYR 65.378 1
ATOM 479 C CG . TYR 65 65 ? A 5.386 17.439 -2.026 1.000 1 A TYR 64.202 1
ATOM 480 C CD1 . TYR 65 65 ? A 4.349 17.030 -2.841 1.000 1 A TYR 65.020 1
ATOM 481 C CD2 . TYR 65 65 ? A 5.472 18.804 -1.737 1.000 1 A TYR 64.769 1
ATOM 482 C CE1 . TYR 65 65 ? A 3.439 17.923 -3.368 1.000 1 A TYR 64.467 1
ATOM 483 C CE2 . TYR 65 65 ? A 4.573 19.702 -2.243 1.000 1 A TYR 65.896 1
ATOM 484 C CZ . TYR 65 65 ? A 3.562 19.254 -3.061 1.000 1 A TYR 62.409 1
ATOM 485 O OH . TYR 65 65 ? A 2.675 20.157 -3.593 1.000 1 A TYR 60.358 1
ATOM 486 N N . ARG 66 66 ? A 6.881 13.543 -0.523 1.000 1 A ARG 68.613 1
ATOM 487 C CA . ARG 66 66 ? A 7.757 12.434 -0.206 1.000 1 A ARG 68.577 1
ATOM 488 C C . ARG 66 66 ? A 8.883 12.330 -1.230 1.000 1 A ARG 69.598 1
ATOM 489 O O . ARG 66 66 ? A 8.695 12.699 -2.402 1.000 1 A ARG 67.267 1
ATOM 490 C CB . ARG 66 66 ? A 6.953 11.126 -0.107 1.000 1 A ARG 65.028 1
ATOM 491 C CG . ARG 66 66 ? A 6.335 10.686 -1.405 1.000 1 A ARG 58.845 1
ATOM 492 C CD . ARG 66 66 ? A 5.440 9.460 -1.237 1.000 1 A ARG 53.369 1
ATOM 493 N NE . ARG 66 66 ? A 4.209 9.784 -0.556 1.000 1 A ARG 50.038 1
ATOM 494 C CZ . ARG 66 66 ? A 3.097 10.192 -1.132 1.000 1 A ARG 47.429 1
ATOM 495 N NH1 . ARG 66 66 ? A 3.080 10.387 -2.424 1.000 1 A ARG 40.527 1
ATOM 496 N NH2 . ARG 66 66 ? A 2.033 10.450 -0.397 1.000 1 A ARG 37.792 1
ATOM 497 N N . GLY 67 67 ? A 9.999 11.832 -0.791 1.000 1 A GLY 68.357 1
ATOM 498 C CA . GLY 67 67 ? A 11.157 11.708 -1.658 1.000 1 A GLY 69.538 1
ATOM 499 C C . GLY 67 67 ? A 11.834 13.022 -1.996 1.000 1 A GLY 71.788 1
ATOM 500 O O . GLY 67 67 ? A 12.665 13.074 -2.896 1.000 1 A GLY 70.941 1
ATOM 501 N N . VAL 68 68 ? A 11.481 14.081 -1.288 1.000 1 A VAL 68.581 1
ATOM 502 C CA . VAL 68 68 ? A 12.001 15.430 -1.558 1.000 1 A VAL 70.052 1
ATOM 503 C C . VAL 68 68 ? A 12.597 15.956 -0.257 1.000 1 A VAL 69.421 1
ATOM 504 O O . VAL 68 68 ? A 11.949 15.941 0.777 1.000 1 A VAL 66.980 1
ATOM 505 C CB . VAL 68 68 ? A 10.886 16.344 -2.064 1.000 1 A VAL 68.789 1
ATOM 506 C CG1 . VAL 68 68 ? A 10.345 15.855 -3.401 1.000 1 A VAL 68.598 1
ATOM 507 C CG2 . VAL 68 68 ? A 11.387 17.771 -2.186 1.000 1 A VAL 67.609 1
ATOM 508 N N . ARG 69 69 ? A 13.824 16.409 -0.331 1.000 1 A ARG 63.799 1
ATOM 509 C CA . ARG 69 69 ? A 14.457 17.043 0.786 1.000 1 A ARG 64.197 1
ATOM 510 C C . ARG 69 69 ? A 15.192 18.280 0.343 1.000 1 A ARG 64.588 1
ATOM 511 O O . ARG 69 69 ? A 15.467 18.486 -0.843 1.000 1 A ARG 63.880 1
ATOM 512 C CB . ARG 69 69 ? A 15.409 16.085 1.515 1.000 1 A ARG 60.859 1
ATOM 513 C CG . ARG 69 69 ? A 16.652 15.710 0.741 1.000 1 A ARG 56.263 1
ATOM 514 C CD . ARG 69 69 ? A 17.434 14.633 1.488 1.000 1 A ARG 51.780 1
ATOM 515 N NE . ARG 69 69 ? A 18.742 14.358 0.841 1.000 1 A ARG 49.453 1
ATOM 516 C CZ . ARG 69 69 ? A 18.922 13.420 -0.088 1.000 1 A ARG 47.745 1
ATOM 517 N NH1 . ARG 69 69 ? A 17.908 12.719 -0.511 1.000 1 A ARG 40.344 1
ATOM 518 N NH2 . ARG 69 69 ? A 20.132 13.227 -0.583 1.000 1 A ARG 38.194 1
ATOM 519 N N . MET 70 70 ? A 15.551 19.114 1.330 1.000 1 A MET 64.561 1
ATOM 520 C CA . MET 70 70 ? A 16.247 20.373 1.071 1.000 1 A MET 64.713 1
ATOM 521 C C . MET 70 70 ? A 17.728 20.196 1.317 1.000 1 A MET 64.952 1
ATOM 522 O O . MET 70 70 ? A 18.137 19.588 2.311 1.000 1 A MET 63.576 1
ATOM 523 C CB . MET 70 70 ? A 15.672 21.462 1.940 1.000 1 A MET 62.497 1
ATOM 524 C CG . MET 70 70 ? A 16.234 22.862 1.678 1.000 1 A MET 59.062 1
ATOM 525 S SD . MET 70 70 ? A 15.420 24.085 2.677 1.000 1 A MET 57.883 1
ATOM 526 C CE . MET 70 70 ? A 16.279 25.576 2.131 1.000 1 A MET 51.476 1
ATOM 527 N N . ARG 71 71 ? A 18.519 20.746 0.429 1.000 1 A ARG 63.717 1
ATOM 528 C CA . ARG 71 71 ? A 19.987 20.696 0.535 1.000 1 A ARG 64.447 1
ATOM 529 C C . ARG 71 71 ? A 20.494 21.873 1.353 1.000 1 A ARG 64.223 1
ATOM 530 O O . ARG 71 71 ? A 19.749 22.776 1.720 1.000 1 A ARG 63.467 1
ATOM 531 C CB . ARG 71 71 ? A 20.645 20.664 -0.837 1.000 1 A ARG 61.651 1
ATOM 532 C CG . ARG 71 71 ? A 20.157 19.526 -1.727 1.000 1 A ARG 59.570 1
ATOM 533 C CD . ARG 71 71 ? A 20.644 18.171 -1.215 1.000 1 A ARG 56.561 1
ATOM 534 N NE . ARG 71 71 ? A 22.049 17.931 -1.501 1.000 1 A ARG 54.262 1
ATOM 535 C CZ . ARG 71 71 ? A 22.704 16.874 -1.092 1.000 1 A ARG 55.125 1
ATOM 536 N NH1 . ARG 71 71 ? A 22.126 15.964 -0.353 1.000 1 A ARG 46.967 1
ATOM 537 N NH2 . ARG 71 71 ? A 23.973 16.745 -1.414 1.000 1 A ARG 46.025 1
ATOM 538 N N . ASN 72 72 ? A 21.800 21.875 1.597 1.000 1 A ASN 62.300 1
ATOM 539 C CA . ASN 72 72 ? A 22.374 22.909 2.446 1.000 1 A ASN 60.023 1
ATOM 540 C C . ASN 72 72 ? A 22.452 24.277 1.772 1.000 1 A ASN 60.828 1
ATOM 541 O O . ASN 72 72 ? A 22.523 25.279 2.458 1.000 1 A ASN 58.983 1
ATOM 542 C CB . ASN 72 72 ? A 23.774 22.493 2.901 1.000 1 A ASN 56.379 1
ATOM 543 C CG . ASN 72 72 ? A 23.740 21.309 3.867 1.000 1 A ASN 52.580 1
ATOM 544 O OD1 . ASN 72 72 ? A 22.894 21.269 4.762 1.000 1 A ASN 49.440 1
ATOM 545 N ND2 . ASN 72 72 ? A 24.654 20.371 3.683 1.000 1 A ASN 50.343 1
ATOM 546 N N . TRP 73 73 ? A 22.438 24.310 0.498 1.000 1 A TRP 58.348 1
ATOM 547 C CA . TRP 73 73 ? A 22.517 25.549 -0.241 1.000 1 A TRP 58.884 1
ATOM 548 C C . TRP 73 73 ? A 21.134 26.095 -0.624 1.000 1 A TRP 59.803 1
ATOM 549 O O . TRP 73 73 ? A 21.062 27.037 -1.438 1.000 1 A TRP 57.344 1
ATOM 550 C CB . TRP 73 73 ? A 23.403 25.400 -1.504 1.000 1 A TRP 57.514 1
ATOM 551 C CG . TRP 73 73 ? A 22.939 24.353 -2.473 1.000 1 A TRP 55.906 1
ATOM 552 C CD1 . TRP 73 73 ? A 21.985 24.515 -3.436 1.000 1 A TRP 50.561 1
ATOM 553 C CD2 . TRP 73 73 ? A 23.398 23.026 -2.559 1.000 1 A TRP 53.077 1
ATOM 554 N NE1 . TRP 73 73 ? A 21.835 23.341 -4.122 1.000 1 A TRP 46.151 1
ATOM 555 C CE2 . TRP 73 73 ? A 22.678 22.404 -3.608 1.000 1 A TRP 50.491 1
ATOM 556 C CE3 . TRP 73 73 ? A 24.349 22.275 -1.856 1.000 1 A TRP 43.690 1
ATOM 557 C CZ2 . TRP 73 73 ? A 22.902 21.061 -3.931 1.000 1 A TRP 43.415 1
ATOM 558 C CZ3 . TRP 73 73 ? A 24.534 20.969 -2.197 1.000 1 A TRP 43.619 1
ATOM 559 C CH2 . TRP 73 73 ? A 23.824 20.368 -3.241 1.000 1 A TRP 42.902 1
ATOM 560 N N . GLY 74 74 ? A 20.059 25.556 -0.075 1.000 1 A GLY 63.924 1
ATOM 561 C CA . GLY 74 74 ? A 18.726 26.121 -0.254 1.000 1 A GLY 63.887 1
ATOM 562 C C . GLY 74 74 ? A 17.870 25.460 -1.317 1.000 1 A GLY 67.386 1
ATOM 563 O O . GLY 74 74 ? A 16.670 25.749 -1.362 1.000 1 A GLY 65.582 1
ATOM 564 N N . LYS 75 75 ? A 18.425 24.621 -2.130 1.000 1 A LYS 66.658 1
ATOM 565 C CA . LYS 75 75 ? A 17.653 23.967 -3.187 1.000 1 A LYS 68.353 1
ATOM 566 C C . LYS 75 75 ? A 17.096 22.633 -2.732 1.000 1 A LYS 70.080 1
ATOM 567 O O . LYS 75 75 ? A 17.562 22.039 -1.744 1.000 1 A LYS 68.394 1
ATOM 568 C CB . LYS 75 75 ? A 18.504 23.779 -4.453 1.000 1 A LYS 65.590 1
ATOM 569 C CG . LYS 75 75 ? A 18.901 25.089 -5.122 1.000 1 A LYS 60.591 1
ATOM 570 C CD . LYS 75 75 ? A 19.732 24.849 -6.371 1.000 1 A LYS 56.491 1
ATOM 571 C CE . LYS 75 75 ? A 20.125 26.174 -7.013 1.000 1 A LYS 54.230 1
ATOM 572 N NZ . LYS 75 75 ? A 20.934 25.967 -8.232 1.000 1 A LYS 46.911 1
ATOM 573 N N . TRP 76 76 ? A 16.086 22.133 -3.452 1.000 1 A TRP 68.891 1
ATOM 574 C CA . TRP 76 76 ? A 15.374 20.929 -3.146 1.000 1 A TRP 68.792 1
ATOM 575 C C . TRP 76 76 ? A 15.827 19.802 -4.075 1.000 1 A TRP 70.005 1
ATOM 576 O O . TRP 76 76 ? A 16.041 20.033 -5.267 1.000 1 A TRP 67.932 1
ATOM 577 C CB . TRP 76 76 ? A 13.875 21.096 -3.251 1.000 1 A TRP 66.348 1
ATOM 578 C CG . TRP 76 76 ? A 13.314 22.089 -2.285 1.000 1 A TRP 65.718 1
ATOM 579 C CD1 . TRP 76 76 ? A 13.164 23.428 -2.481 1.000 1 A TRP 64.342 1
ATOM 580 C CD2 . TRP 76 76 ? A 12.861 21.824 -0.962 1.000 1 A TRP 67.490 1
ATOM 581 N NE1 . TRP 76 76 ? A 12.613 24.009 -1.361 1.000 1 A TRP 63.399 1
ATOM 582 C CE2 . TRP 76 76 ? A 12.409 23.034 -0.414 1.000 1 A TRP 65.908 1
ATOM 583 C CE3 . TRP 76 76 ? A 12.763 20.671 -0.192 1.000 1 A TRP 59.135 1
ATOM 584 C CZ2 . TRP 76 76 ? A 11.875 23.118 0.883 1.000 1 A TRP 62.103 1
ATOM 585 C CZ3 . TRP 76 76 ? A 12.250 20.781 1.091 1.000 1 A TRP 60.794 1
ATOM 586 C CH2 . TRP 76 76 ? A 11.812 21.981 1.603 1.000 1 A TRP 60.349 1
ATOM 587 N N . VAL 77 77 ? A 16.000 18.624 -3.522 1.000 1 A VAL 68.504 1
ATOM 588 C CA . VAL 77 77 ? A 16.459 17.487 -4.299 1.000 1 A VAL 69.495 1
ATOM 589 C C . VAL 77 77 ? A 15.476 16.339 -4.100 1.000 1 A VAL 70.663 1
ATOM 590 O O . VAL 77 77 ? A 14.850 16.175 -3.039 1.000 1 A VAL 69.263 1
ATOM 591 C CB . VAL 77 77 ? A 17.891 17.084 -3.897 1.000 1 A VAL 67.100 1
ATOM 592 C CG1 . VAL 77 77 ? A 18.416 16.023 -4.832 1.000 1 A VAL 62.877 1
ATOM 593 C CG2 . VAL 77 77 ? A 17.956 16.629 -2.462 1.000 1 A VAL 62.661 1
ATOM 594 N N . SER 78 78 ? A 15.278 15.531 -5.124 1.000 1 A SER 71.872 1
ATOM 595 C CA . SER 78 78 ? A 14.406 14.383 -5.098 1.000 1 A SER 72.696 1
ATOM 596 C C . SER 78 78 ? A 15.188 13.146 -5.476 1.000 1 A SER 71.941 1
ATOM 597 O O . SER 78 78 ? A 15.897 13.128 -6.467 1.000 1 A SER 68.932 1
ATOM 598 C CB . SER 78 78 ? A 13.214 14.547 -6.026 1.000 1 A SER 71.336 1
ATOM 599 O OG . SER 78 78 ? A 13.621 14.538 -7.388 1.000 1 A SER 63.049 1
ATOM 600 N N . GLU 79 79 ? A 15.037 12.118 -4.662 1.000 1 A GLU 67.185 1
ATOM 601 C CA . GLU 79 79 ? A 15.739 10.865 -4.897 1.000 1 A GLU 67.720 1
ATOM 602 C C . GLU 79 79 ? A 14.754 9.716 -4.728 1.000 1 A GLU 68.728 1
ATOM 603 O O . GLU 79 79 ? A 13.775 9.820 -3.999 1.000 1 A GLU 67.522 1
ATOM 604 C CB . GLU 79 79 ? A 16.904 10.698 -3.934 1.000 1 A GLU 64.266 1
ATOM 605 C CG . GLU 79 79 ? A 18.073 11.636 -4.147 1.000 1 A GLU 59.390 1
ATOM 606 C CD . GLU 79 79 ? A 19.193 11.394 -3.186 1.000 1 A GLU 55.056 1
ATOM 607 O OE1 . GLU 79 79 ? A 19.016 10.565 -2.269 1.000 1 A GLU 51.684 1
ATOM 608 O OE2 . GLU 79 79 ? A 20.259 12.027 -3.335 1.000 1 A GLU 49.696 1
ATOM 609 N N . ILE 80 80 ? A 15.045 8.619 -5.415 1.000 1 A ILE 68.290 1
ATOM 610 C CA . ILE 80 80 ? A 14.219 7.423 -5.313 1.000 1 A ILE 68.163 1
ATOM 611 C C . ILE 80 80 ? A 15.155 6.230 -5.306 1.000 1 A ILE 67.504 1
ATOM 612 O O . ILE 80 80 ? A 16.249 6.257 -5.881 1.000 1 A ILE 65.382 1
ATOM 613 C CB . ILE 80 80 ? A 13.175 7.346 -6.458 1.000 1 A ILE 66.780 1
ATOM 614 C CG1 . ILE 80 80 ? A 12.122 6.275 -6.162 1.000 1 A ILE 62.412 1
ATOM 615 C CG2 . ILE 80 80 ? A 13.871 7.071 -7.785 1.000 1 A ILE 60.731 1
ATOM 616 C CD1 . ILE 80 80 ? A 10.954 6.319 -7.112 1.000 1 A ILE 59.172 1
ATOM 617 N N . ARG 81 81 ? A 14.737 5.176 -4.641 1.000 1 A ARG 65.024 1
ATOM 618 C CA . ARG 81 81 ? A 15.497 3.936 -4.568 1.000 1 A ARG 66.061 1
ATOM 619 C C . ARG 81 81 ? A 14.773 2.879 -5.387 1.000 1 A ARG 66.479 1
ATOM 620 O O . ARG 81 81 ? A 13.534 2.801 -5.383 1.000 1 A ARG 65.580 1
ATOM 621 C CB . ARG 81 81 ? A 15.652 3.499 -3.122 1.000 1 A ARG 62.983 1
ATOM 622 C CG . ARG 81 81 ? A 16.557 2.294 -2.914 1.000 1 A ARG 58.223 1
ATOM 623 C CD . ARG 81 81 ? A 16.699 1.969 -1.460 1.000 1 A ARG 53.344 1
ATOM 624 N NE . ARG 81 81 ? A 17.559 0.774 -1.239 1.000 1 A ARG 51.201 1
ATOM 625 C CZ . ARG 81 81 ? A 17.864 0.315 -0.053 1.000 1 A ARG 49.473 1
ATOM 626 N NH1 . ARG 81 81 ? A 17.456 0.927 1.049 1.000 1 A ARG 42.771 1
ATOM 627 N NH2 . ARG 81 81 ? A 18.630 -0.760 0.066 1.000 1 A ARG 40.531 1
ATOM 628 N N . GLU 82 82 ? A 15.528 2.066 -6.061 1.000 1 A GLU 64.181 1
ATOM 629 C CA . GLU 82 82 ? A 14.963 0.993 -6.867 1.000 1 A GLU 64.688 1
ATOM 630 C C . GLU 82 82 ? A 14.396 -0.096 -5.967 1.000 1 A GLU 64.761 1
ATOM 631 O O . GLU 82 82 ? A 14.901 -0.310 -4.860 1.000 1 A GLU 64.146 1
ATOM 632 C CB . GLU 82 82 ? A 16.003 0.404 -7.798 1.000 1 A GLU 61.981 1
ATOM 633 C CG . GLU 82 82 ? A 16.538 1.371 -8.848 1.000 1 A GLU 59.271 1
ATOM 634 C CD . GLU 82 82 ? A 17.577 0.735 -9.753 1.000 1 A GLU 55.862 1
ATOM 635 O OE1 . GLU 82 82 ? A 18.018 -0.398 -9.471 1.000 1 A GLU 51.608 1
ATOM 636 O OE2 . GLU 82 82 ? A 17.968 1.388 -10.759 1.000 1 A GLU 50.907 1
ATOM 637 N N . PRO 83 83 ? A 13.329 -0.763 -6.380 1.000 1 A PRO 64.394 1
ATOM 638 C CA . PRO 83 83 ? A 12.771 -1.846 -5.558 1.000 1 A PRO 64.549 1
ATOM 639 C C . PRO 83 83 ? A 13.678 -3.082 -5.547 1.000 1 A PRO 65.014 1
ATOM 640 O O . PRO 83 83 ? A 14.188 -3.498 -6.583 1.000 1 A PRO 63.072 1
ATOM 641 C CB . PRO 83 83 ? A 11.420 -2.145 -6.218 1.000 1 A PRO 61.795 1
ATOM 642 C CG . PRO 83 83 ? A 11.607 -1.735 -7.626 1.000 1 A PRO 60.522 1
ATOM 643 C CD . PRO 83 83 ? A 12.500 -0.523 -7.576 1.000 1 A PRO 61.394 1
ATOM 644 N N . ARG 84 84 ? A 13.810 -3.663 -4.371 1.000 1 A ARG 60.780 1
ATOM 645 C CA . ARG 84 84 ? A 14.652 -4.827 -4.163 1.000 1 A ARG 60.324 1
ATOM 646 C C . ARG 84 84 ? A 16.110 -4.592 -4.538 1.000 1 A ARG 60.811 1
ATOM 647 O O . ARG 84 84 ? A 16.833 -5.516 -4.842 1.000 1 A ARG 59.150 1
ATOM 648 C CB . ARG 84 84 ? A 14.058 -6.075 -4.849 1.000 1 A ARG 58.786 1
ATOM 649 C CG . ARG 84 84 ? A 12.732 -6.533 -4.278 1.000 1 A ARG 55.292 1
ATOM 650 C CD . ARG 84 84 ? A 12.259 -7.807 -4.975 1.000 1 A ARG 52.086 1
ATOM 651 N NE . ARG 84 84 ? A 11.987 -7.563 -6.390 1.000 1 A ARG 48.440 1
ATOM 652 C CZ . ARG 84 84 ? A 10.824 -7.151 -6.877 1.000 1 A ARG 47.985 1
ATOM 653 N NH1 . ARG 84 84 ? A 9.824 -6.916 -6.080 1.000 1 A ARG 38.942 1
ATOM 654 N NH2 . ARG 84 84 ? A 10.709 -6.965 -8.188 1.000 1 A ARG 36.698 1
ATOM 655 N N . LYS 85 85 ? A 16.532 -3.346 -4.518 1.000 1 A LYS 63.255 1
ATOM 656 C CA . LYS 85 85 ? A 17.917 -3.010 -4.813 1.000 1 A LYS 63.347 1
ATOM 657 C C . LYS 85 85 ? A 18.430 -1.943 -3.842 1.000 1 A LYS 63.904 1
ATOM 658 O O . LYS 85 85 ? A 17.659 -1.145 -3.327 1.000 1 A LYS 61.648 1
ATOM 659 C CB . LYS 85 85 ? A 18.088 -2.513 -6.255 1.000 1 A LYS 60.751 1
ATOM 660 C CG . LYS 85 85 ? A 17.900 -3.604 -7.301 1.000 1 A LYS 57.896 1
ATOM 661 C CD . LYS 85 85 ? A 18.065 -3.082 -8.720 1.000 1 A LYS 53.769 1
ATOM 662 C CE . LYS 85 85 ? A 17.816 -4.174 -9.752 1.000 1 A LYS 51.827 1
ATOM 663 N NZ . LYS 85 85 ? A 17.921 -3.653 -11.116 1.000 1 A LYS 44.482 1
ATOM 664 N N . LYS 86 86 ? A 19.707 -1.969 -3.611 1.000 1 A LYS 59.687 1
ATOM 665 C CA . LYS 86 86 ? A 20.324 -1.007 -2.694 1.000 1 A LYS 60.242 1
ATOM 666 C C . LYS 86 86 ? A 20.710 0.290 -3.356 1.000 1 A LYS 61.920 1
ATOM 667 O O . LYS 86 86 ? A 20.928 1.289 -2.673 1.000 1 A LYS 60.087 1
ATOM 668 C CB . LYS 86 86 ? A 21.535 -1.619 -2.010 1.000 1 A LYS 56.604 1
ATOM 669 C CG . LYS 86 86 ? A 21.221 -2.813 -1.095 1.000 1 A LYS 52.339 1
ATOM 670 C CD . LYS 86 86 ? A 22.495 -3.351 -0.410 1.000 1 A LYS 47.214 1
ATOM 671 C CE . LYS 86 86 ? A 23.375 -4.044 -1.456 1.000 1 A LYS 39.765 1
ATOM 672 N NZ . LYS 86 86 ? A 22.732 -5.229 -2.010 1.000 1 A LYS 34.471 1
ATOM 673 N N . SER 87 87 ? A 20.776 0.324 -4.642 1.000 1 A SER 60.600 1
ATOM 674 C CA . SER 87 87 ? A 21.194 1.523 -5.387 1.000 1 A SER 62.483 1
ATOM 675 C C . SER 87 87 ? A 19.996 2.471 -5.535 1.000 1 A SER 64.088 1
ATOM 676 O O . SER 87 87 ? A 18.856 2.050 -5.666 1.000 1 A SER 62.215 1
ATOM 677 C CB . SER 87 87 ? A 21.771 1.165 -6.742 1.000 1 A SER 58.965 1
ATOM 678 O OG . SER 87 87 ? A 20.780 0.532 -7.550 1.000 1 A SER 52.240 1
ATOM 679 N N . ARG 88 88 ? A 20.322 3.762 -5.527 1.000 1 A ARG 61.763 1
ATOM 680 C CA . ARG 88 88 ? A 19.332 4.786 -5.678 1.000 1 A ARG 63.310 1
ATOM 681 C C . ARG 88 88 ? A 19.604 5.605 -6.925 1.000 1 A ARG 64.680 1
ATOM 682 O O . ARG 88 88 ? A 20.691 5.579 -7.491 1.000 1 A ARG 64.891 1
ATOM 683 C CB . ARG 88 88 ? A 19.291 5.695 -4.450 1.000 1 A ARG 61.282 1
ATOM 684 C CG . ARG 88 88 ? A 18.742 5.016 -3.205 1.000 1 A ARG 57.349 1
ATOM 685 C CD . ARG 88 88 ? A 18.524 5.997 -2.086 1.000 1 A ARG 52.685 1
ATOM 686 N NE . ARG 88 88 ? A 19.784 6.591 -1.619 1.000 1 A ARG 50.827 1
ATOM 687 C CZ . ARG 88 88 ? A 20.546 6.105 -0.665 1.000 1 A ARG 50.799 1
ATOM 688 N NH1 . ARG 88 88 ? A 20.205 4.976 -0.064 1.000 1 A ARG 42.253 1
ATOM 689 N NH2 . ARG 88 88 ? A 21.673 6.709 -0.318 1.000 1 A ARG 40.513 1
ATOM 690 N N . ILE 89 89 ? A 18.587 6.357 -7.354 1.000 1 A ILE 67.796 1
ATOM 691 C CA . ILE 89 89 ? A 18.677 7.163 -8.559 1.000 1 A ILE 68.400 1
ATOM 692 C C . ILE 89 89 ? A 18.646 8.620 -8.157 1.000 1 A ILE 69.410 1
ATOM 693 O O . ILE 89 89 ? A 17.723 9.067 -7.480 1.000 1 A ILE 68.703 1
ATOM 694 C CB . ILE 89 89 ? A 17.533 6.828 -9.529 1.000 1 A ILE 66.793 1
ATOM 695 C CG1 . ILE 89 89 ? A 17.671 5.399 -10.039 1.000 1 A ILE 67.428 1
ATOM 696 C CG2 . ILE 89 89 ? A 17.530 7.795 -10.702 1.000 1 A ILE 65.351 1
ATOM 697 C CD1 . ILE 89 89 ? A 16.481 4.905 -10.809 1.000 1 A ILE 62.920 1
ATOM 698 N N . TRP 90 90 ? A 19.645 9.331 -8.560 1.000 1 A TRP 65.276 1
ATOM 699 C CA . TRP 90 90 ? A 19.708 10.787 -8.378 1.000 1 A TRP 66.445 1
ATOM 700 C C . TRP 90 90 ? A 18.823 11.417 -9.469 1.000 1 A TRP 67.285 1
ATOM 701 O O . TRP 90 90 ? A 19.114 11.336 -10.660 1.000 1 A TRP 65.278 1
ATOM 702 C CB . TRP 90 90 ? A 21.145 11.293 -8.469 1.000 1 A TRP 65.100 1
ATOM 703 C CG . TRP 90 90 ? A 21.286 12.774 -8.357 1.000 1 A TRP 62.962 1
ATOM 704 C CD1 . TRP 90 90 ? A 21.372 13.661 -9.390 1.000 1 A TRP 57.828 1
ATOM 705 C CD2 . TRP 90 90 ? A 21.322 13.546 -7.156 1.000 1 A TRP 60.293 1
ATOM 706 N NE1 . TRP 90 90 ? A 21.467 14.952 -8.880 1.000 1 A TRP 50.337 1
ATOM 707 C CE2 . TRP 90 90 ? A 21.459 14.871 -7.526 1.000 1 A TRP 57.753 1
ATOM 708 C CE3 . TRP 90 90 ? A 21.258 13.231 -5.814 1.000 1 A TRP 50.880 1
ATOM 709 C CZ2 . TRP 90 90 ? A 21.530 15.897 -6.586 1.000 1 A TRP 47.026 1
ATOM 710 C CZ3 . TRP 90 90 ? A 21.338 14.265 -4.877 1.000 1 A TRP 47.790 1
ATOM 711 C CH2 . TRP 90 90 ? A 21.480 15.572 -5.274 1.000 1 A TRP 46.912 1
ATOM 712 N N . LEU 91 91 ? A 17.738 12.070 -9.028 1.000 1 A LEU 73.807 1
ATOM 713 C CA . LEU 91 91 ? A 16.813 12.655 -9.975 1.000 1 A LEU 74.148 1
ATOM 714 C C . LEU 91 91 ? A 17.127 14.103 -10.306 1.000 1 A LEU 73.356 1
ATOM 715 O O . LEU 91 91 ? A 16.540 14.649 -11.243 1.000 1 A LEU 69.499 1
ATOM 716 C CB . LEU 91 91 ? A 15.390 12.568 -9.423 1.000 1 A LEU 72.982 1
ATOM 717 C CG . LEU 91 91 ? A 14.826 11.164 -9.237 1.000 1 A LEU 73.077 1
ATOM 718 C CD1 . LEU 91 91 ? A 14.674 10.472 -10.581 1.000 1 A LEU 72.791 1
ATOM 719 C CD2 . LEU 91 91 ? A 13.482 11.237 -8.545 1.000 1 A LEU 73.052 1
ATOM 720 N N . GLY 92 92 ? A 18.040 14.729 -9.570 1.000 1 A GLY 69.942 1
ATOM 721 C CA . GLY 92 92 ? A 18.405 16.086 -9.858 1.000 1 A GLY 69.947 1
ATOM 722 C C . GLY 92 92 ? A 18.051 17.059 -8.749 1.000 1 A GLY 71.559 1
ATOM 723 O O . GLY 92 92 ? A 17.353 16.727 -7.779 1.000 1 A GLY 69.650 1
ATOM 724 N N . THR 93 93 ? A 18.528 18.259 -8.886 1.000 1 A THR 70.705 1
ATOM 725 C CA . THR 93 93 ? A 18.275 19.337 -7.936 1.000 1 A THR 71.301 1
ATOM 726 C C . THR 93 93 ? A 17.345 20.350 -8.572 1.000 1 A THR 71.536 1
ATOM 727 O O . THR 93 93 ? A 17.524 20.734 -9.729 1.000 1 A THR 69.858 1
ATOM 728 C CB . THR 93 93 ? A 19.576 19.996 -7.503 1.000 1 A THR 69.058 1
ATOM 729 O OG1 . THR 93 93 ? A 20.481 19.026 -6.970 1.000 1 A THR 63.142 1
ATOM 730 C CG2 . THR 93 93 ? A 19.327 21.057 -6.436 1.000 1 A THR 62.551 1
ATOM 731 N N . PHE 94 94 ? A 16.341 20.760 -7.818 1.000 1 A PHE 71.891 1
ATOM 732 C CA . PHE 94 94 ? A 15.321 21.661 -8.352 1.000 1 A PHE 71.422 1
ATOM 733 C C . PHE 94 94 ? A 15.149 22.857 -7.430 1.000 1 A PHE 70.803 1
ATOM 734 O O . PHE 94 94 ? A 15.346 22.736 -6.224 1.000 1 A PHE 69.061 1
ATOM 735 C CB . PHE 94 94 ? A 13.979 20.928 -8.542 1.000 1 A PHE 70.089 1
ATOM 736 C CG . PHE 94 94 ? A 14.082 19.721 -9.452 1.000 1 A PHE 70.776 1
ATOM 737 C CD1 . PHE 94 94 ? A 14.082 19.867 -10.814 1.000 1 A PHE 70.790 1
ATOM 738 C CD2 . PHE 94 94 ? A 14.178 18.454 -8.900 1.000 1 A PHE 70.494 1
ATOM 739 C CE1 . PHE 94 94 ? A 14.176 18.765 -11.656 1.000 1 A PHE 69.763 1
ATOM 740 C CE2 . PHE 94 94 ? A 14.266 17.339 -9.736 1.000 1 A PHE 71.122 1
ATOM 741 C CZ . PHE 94 94 ? A 14.260 17.505 -11.102 1.000 1 A PHE 69.231 1
ATOM 742 N N . PRO 95 95 ? A 14.763 24.005 -7.957 1.000 1 A PRO 71.448 1
ATOM 743 C CA . PRO 95 95 ? A 14.572 25.187 -7.105 1.000 1 A PRO 70.469 1
ATOM 744 C C . PRO 95 95 ? A 13.348 25.121 -6.193 1.000 1 A PRO 71.582 1
ATOM 745 O O . PRO 95 95 ? A 13.363 25.701 -5.124 1.000 1 A PRO 69.677 1
ATOM 746 C CB . PRO 95 95 ? A 14.461 26.343 -8.110 1.000 1 A PRO 68.471 1
ATOM 747 C CG . PRO 95 95 ? A 15.045 25.827 -9.369 1.000 1 A PRO 66.911 1
ATOM 748 C CD . PRO 95 95 ? A 14.744 24.359 -9.379 1.000 1 A PRO 71.204 1
ATOM 749 N N . THR 96 96 ? A 12.299 24.426 -6.610 1.000 1 A THR 73.248 1
ATOM 750 C CA . THR 96 96 ? A 11.075 24.341 -5.835 1.000 1 A THR 73.299 1
ATOM 751 C C . THR 96 96 ? A 10.839 22.890 -5.418 1.000 1 A THR 74.531 1
ATOM 752 O O . THR 96 96 ? A 11.195 21.961 -6.143 1.000 1 A THR 74.098 1
ATOM 753 C CB . THR 96 96 ? A 9.876 24.827 -6.638 1.000 1 A THR 70.891 1
ATOM 754 O OG1 . THR 96 96 ? A 9.763 24.078 -7.844 1.000 1 A THR 68.064 1
ATOM 755 C CG2 . THR 96 96 ? A 10.045 26.298 -7.004 1.000 1 A THR 65.831 1
ATOM 756 N N . PRO 97 97 ? A 10.203 22.653 -4.281 1.000 1 A PRO 69.755 1
ATOM 757 C CA . PRO 97 97 ? A 9.909 21.271 -3.881 1.000 1 A PRO 70.333 1
ATOM 758 C C . PRO 97 97 ? A 8.797 20.635 -4.681 1.000 1 A PRO 71.204 1
ATOM 759 O O . PRO 97 97 ? A 8.701 19.388 -4.701 1.000 1 A PRO 69.729 1
ATOM 760 C CB . PRO 97 97 ? A 9.511 21.405 -2.397 1.000 1 A PRO 67.915 1
ATOM 761 C CG . PRO 97 97 ? A 9.021 22.805 -2.295 1.000 1 A PRO 66.055 1
ATOM 762 C CD . PRO 97 97 ? A 9.888 23.609 -3.217 1.000 1 A PRO 66.700 1
ATOM 763 N N . GLU 98 98 ? A 7.959 21.416 -5.343 1.000 1 A GLU 70.187 1
ATOM 764 C CA . GLU 98 98 ? A 6.913 20.833 -6.185 1.000 1 A GLU 70.103 1
ATOM 765 C C . GLU 98 98 ? A 7.474 20.207 -7.438 1.000 1 A GLU 70.956 1
ATOM 766 O O . GLU 98 98 ? A 7.001 19.156 -7.874 1.000 1 A GLU 70.186 1
ATOM 767 C CB . GLU 98 98 ? A 5.878 21.904 -6.579 1.000 1 A GLU 67.275 1
ATOM 768 C CG . GLU 98 98 ? A 4.991 22.373 -5.441 1.000 1 A GLU 62.270 1
ATOM 769 C CD . GLU 98 98 ? A 5.626 23.462 -4.585 1.000 1 A GLU 55.262 1
ATOM 770 O OE1 . GLU 98 98 ? A 6.698 23.979 -4.990 1.000 1 A GLU 50.764 1
ATOM 771 O OE2 . GLU 98 98 ? A 5.048 23.813 -3.543 1.000 1 A GLU 48.434 1
ATOM 772 N N . MET 99 99 ? A 8.501 20.812 -7.990 1.000 1 A MET 72.562 1
ATOM 773 C CA . MET 99 99 ? A 9.172 20.226 -9.151 1.000 1 A MET 72.351 1
ATOM 774 C C . MET 99 99 ? A 9.885 18.930 -8.779 1.000 1 A MET 73.316 1
ATOM 775 O O . MET 99 99 ? A 9.892 17.964 -9.532 1.000 1 A MET 72.056 1
ATOM 776 C CB . MET 99 99 ? A 10.156 21.202 -9.768 1.000 1 A MET 70.671 1
ATOM 777 C CG . MET 99 99 ? A 9.507 22.452 -10.366 1.000 1 A MET 68.836 1
ATOM 778 S SD . MET 99 99 ? A 10.712 23.659 -10.928 1.000 1 A MET 67.366 1
ATOM 779 C CE . MET 99 99 ? A 11.304 22.875 -12.402 1.000 1 A MET 59.919 1
ATOM 780 N N . ALA 100 100 ? A 10.477 18.919 -7.608 1.000 1 A ALA 71.440 1
ATOM 781 C CA . ALA 100 100 ? A 11.126 17.709 -7.133 1.000 1 A ALA 72.640 1
ATOM 782 C C . ALA 100 100 ? A 10.121 16.610 -6.812 1.000 1 A ALA 73.690 1
ATOM 783 O O . ALA 100 100 ? A 10.421 15.426 -6.949 1.000 1 A ALA 71.728 1
ATOM 784 C CB . ALA 100 100 ? A 11.994 18.023 -5.895 1.000 1 A ALA 71.088 1
ATOM 785 N N . ALA 101 101 ? A 8.912 17.002 -6.410 1.000 1 A ALA 74.819 1
ATOM 786 C CA . ALA 101 101 ? A 7.871 16.019 -6.147 1.000 1 A ALA 75.519 1
ATOM 787 C C . ALA 101 101 ? A 7.315 15.426 -7.441 1.000 1 A ALA 75.593 1
ATOM 788 O O . ALA 101 101 ? A 6.983 14.245 -7.500 1.000 1 A ALA 73.404 1
ATOM 789 C CB . ALA 101 101 ? A 6.748 16.663 -5.320 1.000 1 A ALA 73.762 1
ATOM 790 N N . ARG 102 102 ? A 7.227 16.248 -8.454 1.000 1 A ARG 73.010 1
ATOM 791 C CA . ARG 102 102 ? A 6.809 15.737 -9.769 1.000 1 A ARG 72.809 1
ATOM 792 C C . ARG 102 102 ? A 7.838 14.797 -10.368 1.000 1 A ARG 73.480 1
ATOM 793 O O . ARG 102 102 ? A 7.495 13.810 -11.006 1.000 1 A ARG 72.389 1
ATOM 794 C CB . ARG 102 102 ? A 6.530 16.889 -10.734 1.000 1 A ARG 70.079 1
ATOM 795 C CG . ARG 102 102 ? A 5.286 17.724 -10.375 1.000 1 A ARG 66.700 1
ATOM 796 C CD . ARG 102 102 ? A 5.135 18.912 -11.271 1.000 1 A ARG 63.057 1
ATOM 797 N NE . ARG 102 102 ? A 3.958 19.702 -10.947 1.000 1 A ARG 58.543 1
ATOM 798 C CZ . ARG 102 102 ? A 3.975 20.753 -10.161 1.000 1 A ARG 57.053 1
ATOM 799 N NH1 . ARG 102 102 ? A 5.127 21.160 -9.625 1.000 1 A ARG 48.871 1
ATOM 800 N NH2 . ARG 102 102 ? A 2.881 21.427 -9.907 1.000 1 A ARG 48.448 1
ATOM 801 N N . ALA 103 103 ? A 9.106 15.122 -10.167 1.000 1 A ALA 74.504 1
ATOM 802 C CA . ALA 103 103 ? A 10.174 14.237 -10.645 1.000 1 A ALA 74.981 1
ATOM 803 C C . ALA 103 103 ? A 10.174 12.931 -9.917 1.000 1 A ALA 75.194 1
ATOM 804 O O . ALA 103 103 ? A 10.441 11.866 -10.482 1.000 1 A ALA 72.469 1
ATOM 805 C CB . ALA 103 103 ? A 11.536 14.941 -10.524 1.000 1 A ALA 73.714 1
ATOM 806 N N . HIS 104 104 ? A 9.850 12.954 -8.621 1.000 1 A HIS 71.839 1
ATOM 807 C CA . HIS 104 104 ? A 9.739 11.713 -7.857 1.000 1 A HIS 71.160 1
ATOM 808 C C . HIS 104 104 ? A 8.520 10.915 -8.288 1.000 1 A HIS 71.581 1
ATOM 809 O O . HIS 104 104 ? A 8.544 9.690 -8.242 1.000 1 A HIS 70.575 1
ATOM 810 C CB . HIS 104 104 ? A 9.692 12.040 -6.364 1.000 1 A HIS 69.837 1
ATOM 811 C CG . HIS 104 104 ? A 9.669 10.820 -5.490 1.000 1 A HIS 65.331 1
ATOM 812 N ND1 . HIS 104 104 ? A 10.795 10.047 -5.278 1.000 1 A HIS 60.632 1
ATOM 813 C CD2 . HIS 104 104 ? A 8.661 10.253 -4.794 1.000 1 A HIS 60.783 1
ATOM 814 C CE1 . HIS 104 104 ? A 10.482 9.051 -4.466 1.000 1 A HIS 61.124 1
ATOM 815 N NE2 . HIS 104 104 ? A 9.199 9.150 -4.164 1.000 1 A HIS 59.590 1
ATOM 816 N N . ASP 105 105 ? A 7.453 11.610 -8.661 1.000 1 A ASP 71.285 1
ATOM 817 C CA . ASP 105 105 ? A 6.255 10.900 -9.123 1.000 1 A ASP 70.094 1
ATOM 818 C C . ASP 105 105 ? A 6.486 10.207 -10.457 1.000 1 A ASP 70.063 1
ATOM 819 O O . ASP 105 105 ? A 5.944 9.133 -10.698 1.000 1 A ASP 68.840 1
ATOM 820 C CB . ASP 105 105 ? A 5.072 11.870 -9.226 1.000 1 A ASP 67.585 1
ATOM 821 C CG . ASP 105 105 ? A 4.556 12.320 -7.885 1.000 1 A ASP 65.232 1
ATOM 822 O OD1 . ASP 105 105 ? A 4.639 11.540 -6.925 1.000 1 A ASP 60.559 1
ATOM 823 O OD2 . ASP 105 105 ? A 4.055 13.455 -7.785 1.000 1 A ASP 62.241 1
ATOM 824 N N . VAL 106 106 ? A 7.259 10.834 -11.312 1.000 1 A VAL 73.697 1
ATOM 825 C CA . VAL 106 106 ? A 7.606 10.205 -12.592 1.000 1 A VAL 73.823 1
ATOM 826 C C . VAL 106 106 ? A 8.476 8.981 -12.362 1.000 1 A VAL 73.974 1
ATOM 827 O O . VAL 106 106 ? A 8.257 7.907 -12.956 1.000 1 A VAL 72.400 1
ATOM 828 C CB . VAL 106 106 ? A 8.288 11.228 -13.510 1.000 1 A VAL 72.364 1
ATOM 829 C CG1 . VAL 106 106 ? A 7.293 12.282 -13.913 1.000 1 A VAL 71.505 1
ATOM 830 C CG2 . VAL 106 106 ? A 8.848 10.551 -14.742 1.000 1 A VAL 71.415 1
ATOM 831 N N . ALA 107 107 ? A 9.450 9.102 -11.494 1.000 1 A ALA 72.729 1
ATOM 832 C CA . ALA 107 107 ? A 10.322 7.969 -11.174 1.000 1 A ALA 72.794 1
ATOM 833 C C . ALA 107 107 ? A 9.557 6.880 -10.423 1.000 1 A ALA 73.050 1
ATOM 834 O O . ALA 107 107 ? A 9.887 5.688 -10.539 1.000 1 A ALA 71.017 1
ATOM 835 C CB . ALA 107 107 ? A 11.510 8.442 -10.361 1.000 1 A ALA 72.200 1
ATOM 836 N N . ALA 108 108 ? A 8.548 7.255 -9.655 1.000 1 A ALA 73.190 1
ATOM 837 C CA . ALA 108 108 ? A 7.757 6.262 -8.939 1.000 1 A ALA 72.696 1
ATOM 838 C C . ALA 108 108 ? A 6.831 5.509 -9.877 1.000 1 A ALA 72.295 1
ATOM 839 O O . ALA 108 108 ? A 6.622 4.306 -9.710 1.000 1 A ALA 70.261 1
ATOM 840 C CB . ALA 108 108 ? A 6.971 6.926 -7.816 1.000 1 A ALA 71.415 1
ATOM 841 N N . LEU 109 109 ? A 6.279 6.218 -10.859 1.000 1 A LEU 70.695 1
ATOM 842 C CA . LEU 109 109 ? A 5.434 5.550 -11.833 1.000 1 A LEU 70.171 1
ATOM 843 C C . LEU 109 109 ? A 6.217 4.612 -12.723 1.000 1 A LEU 70.557 1
ATOM 844 O O . LEU 109 109 ? A 5.697 3.570 -13.146 1.000 1 A LEU 69.778 1
ATOM 845 C CB . LEU 109 109 ? A 4.715 6.567 -12.700 1.000 1 A LEU 67.356 1
ATOM 846 C CG . LEU 109 109 ? A 3.552 7.343 -12.045 1.000 1 A LEU 63.439 1
ATOM 847 C CD1 . LEU 109 109 ? A 2.416 6.413 -11.692 1.000 1 A LEU 63.257 1
ATOM 848 C CD2 . LEU 109 109 ? A 3.088 8.422 -13.003 1.000 1 A LEU 62.236 1
ATOM 849 N N . SER 110 110 ? A 7.455 4.950 -13.014 1.000 1 A SER 73.097 1
ATOM 850 C CA . SER 110 110 ? A 8.252 4.112 -13.911 1.000 1 A SER 72.621 1
ATOM 851 C C . SER 110 110 ? A 8.815 2.901 -13.201 1.000 1 A SER 72.147 1
ATOM 852 O O . SER 110 110 ? A 8.808 1.797 -13.745 1.000 1 A SER 69.660 1
ATOM 853 C CB . SER 110 110 ? A 9.378 4.922 -14.514 1.000 1 A SER 71.394 1
ATOM 854 O OG . SER 110 110 ? A 10.287 5.391 -13.522 1.000 1 A SER 63.077 1
ATOM 855 N N . ILE 111 111 ? A 9.254 3.053 -11.962 1.000 1 A ILE 70.597 1
ATOM 856 C CA . ILE 111 111 ? A 9.924 1.968 -11.266 1.000 1 A ILE 69.994 1
ATOM 857 C C . ILE 111 111 ? A 8.933 1.127 -10.485 1.000 1 A ILE 69.397 1
ATOM 858 O O . ILE 111 111 ? A 8.858 -0.091 -10.642 1.000 1 A ILE 67.436 1
ATOM 859 C CB . ILE 111 111 ? A 11.044 2.512 -10.360 1.000 1 A ILE 68.988 1
ATOM 860 C CG1 . ILE 111 111 ? A 12.130 3.156 -11.201 1.000 1 A ILE 68.797 1
ATOM 861 C CG2 . ILE 111 111 ? A 11.630 1.396 -9.509 1.000 1 A ILE 66.114 1
ATOM 862 C CD1 . ILE 111 111 ? A 13.143 3.922 -10.412 1.000 1 A ILE 63.941 1
ATOM 863 N N . LYS 112 112 ? A 8.134 1.755 -9.635 1.000 1 A LYS 67.608 1
ATOM 864 C CA . LYS 112 112 ? A 7.195 1.011 -8.792 1.000 1 A LYS 67.427 1
ATOM 865 C C . LYS 112 112 ? A 5.954 0.565 -9.546 1.000 1 A LYS 66.189 1
ATOM 866 O O . LYS 112 112 ? A 5.415 -0.504 -9.228 1.000 1 A LYS 62.910 1
ATOM 867 C CB . LYS 112 112 ? A 6.821 1.839 -7.566 1.000 1 A LYS 65.012 1
ATOM 868 C CG . LYS 112 112 ? A 7.955 2.094 -6.615 1.000 1 A LYS 61.292 1
ATOM 869 C CD . LYS 112 112 ? A 7.486 2.903 -5.442 1.000 1 A LYS 58.016 1
ATOM 870 C CE . LYS 112 112 ? A 8.625 3.131 -4.449 1.000 1 A LYS 55.154 1
ATOM 871 N NZ . LYS 112 112 ? A 8.242 3.991 -3.314 1.000 1 A LYS 48.060 1
ATOM 872 N N . GLY 113 113 ? A 5.505 1.336 -10.495 1.000 1 A GLY 69.952 1
ATOM 873 C CA . GLY 113 113 ? A 4.329 0.953 -11.271 1.000 1 A GLY 69.477 1
ATOM 874 C C . GLY 113 113 ? A 3.031 1.141 -10.520 1.000 1 A GLY 70.954 1
ATOM 875 O O . GLY 113 113 ? A 2.691 2.246 -10.107 1.000 1 A GLY 67.021 1
ATOM 876 N N . GLY 114 114 ? A 2.300 0.061 -10.323 1.000 1 A GLY 64.181 1
ATOM 877 C CA . GLY 114 114 ? A 1.024 0.160 -9.653 1.000 1 A GLY 63.609 1
ATOM 878 C C . GLY 114 114 ? A 1.090 0.345 -8.159 1.000 1 A GLY 65.485 1
ATOM 879 O O . GLY 114 114 ? A 0.174 0.877 -7.563 1.000 1 A GLY 63.919 1
ATOM 880 N N . SER 115 115 ? A 2.179 -0.068 -7.562 1.000 1 A SER 65.247 1
ATOM 881 C CA . SER 115 115 ? A 2.394 0.075 -6.136 1.000 1 A SER 66.566 1
ATOM 882 C C . SER 115 115 ? A 2.999 1.413 -5.780 1.000 1 A SER 67.649 1
ATOM 883 O O . SER 115 115 ? A 3.356 1.619 -4.621 1.000 1 A SER 66.512 1
ATOM 884 C CB . SER 115 115 ? A 3.250 -1.053 -5.570 1.000 1 A SER 63.565 1
ATOM 885 O OG . SER 115 115 ? A 4.588 -0.947 -6.046 1.000 1 A SER 58.129 1
ATOM 886 N N . ALA 116 116 ? A 3.159 2.294 -6.719 1.000 1 A ALA 66.949 1
ATOM 887 C CA . ALA 116 116 ? A 3.777 3.593 -6.459 1.000 1 A ALA 68.028 1
ATOM 888 C C . ALA 116 116 ? A 2.802 4.515 -5.738 1.000 1 A ALA 68.842 1
ATOM 889 O O . ALA 116 116 ? A 1.591 4.523 -6.030 1.000 1 A ALA 67.184 1
ATOM 890 C CB . ALA 116 116 ? A 4.228 4.255 -7.760 1.000 1 A ALA 66.308 1
ATOM 891 N N . VAL 117 117 ? A 3.314 5.293 -4.829 1.000 1 A VAL 67.641 1
ATOM 892 C CA . VAL 117 117 ? A 2.538 6.287 -4.118 1.000 1 A VAL 68.016 1
ATOM 893 C C . VAL 117 117 ? A 2.975 7.644 -4.655 1.000 1 A VAL 68.939 1
ATOM 894 O O . VAL 117 117 ? A 4.130 8.020 -4.555 1.000 1 A VAL 67.124 1
ATOM 895 C CB . VAL 117 117 ? A 2.745 6.197 -2.599 1.000 1 A VAL 64.768 1
ATOM 896 C CG1 . VAL 117 117 ? A 2.322 4.819 -2.095 1.000 1 A VAL 62.822 1
ATOM 897 C CG2 . VAL 117 117 ? A 1.957 7.286 -1.899 1.000 1 A VAL 62.096 1
ATOM 898 N N . LEU 118 118 ? A 2.027 8.367 -5.219 1.000 1 A LEU 67.708 1
ATOM 899 C CA . LEU 118 118 ? A 2.331 9.612 -5.904 1.000 1 A LEU 68.680 1
ATOM 900 C C . LEU 118 118 ? A 1.963 10.797 -5.042 1.000 1 A LEU 68.921 1
ATOM 901 O O . LEU 118 118 ? A 1.012 10.761 -4.255 1.000 1 A LEU 66.578 1
ATOM 902 C CB . LEU 118 118 ? A 1.577 9.695 -7.226 1.000 1 A LEU 66.235 1
ATOM 903 C CG . LEU 118 118 ? A 1.929 8.608 -8.251 1.000 1 A LEU 64.226 1
ATOM 904 C CD1 . LEU 118 118 ? A 3.386 8.759 -8.663 1.000 1 A LEU 66.274 1
ATOM 905 C CD2 . LEU 118 118 ? A 1.017 8.707 -9.452 1.000 1 A LEU 66.195 1
ATOM 906 N N . ASN 119 119 ? A 2.729 11.862 -5.203 1.000 1 A ASN 67.614 1
ATOM 907 C CA . ASN 119 119 ? A 2.402 13.126 -4.543 1.000 1 A ASN 66.638 1
ATOM 908 C C . ASN 119 119 ? A 1.266 13.841 -5.252 1.000 1 A ASN 66.268 1
ATOM 909 O O . ASN 119 119 ? A 0.488 14.517 -4.613 1.000 1 A ASN 65.432 1
ATOM 910 C CB . ASN 119 119 ? A 3.643 14.022 -4.483 1.000 1 A ASN 65.006 1
ATOM 911 C CG . ASN 119 119 ? A 4.749 13.442 -3.648 1.000 1 A ASN 62.279 1
ATOM 912 O OD1 . ASN 119 119 ? A 4.503 12.947 -2.546 1.000 1 A ASN 59.245 1
ATOM 913 N ND2 . ASN 119 119 ? A 5.947 13.503 -4.151 1.000 1 A ASN 58.768 1
ATOM 914 N N . PHE 120 120 ? A 1.167 13.655 -6.532 1.000 1 A PHE 68.394 1
ATOM 915 C CA . PHE 120 120 ? A 0.118 14.261 -7.352 1.000 1 A PHE 68.309 1
ATOM 916 C C . PHE 120 120 ? A -0.628 13.173 -8.107 1.000 1 A PHE 67.508 1
ATOM 917 O O . PHE 120 120 ? A -0.305 12.883 -9.251 1.000 1 A PHE 66.126 1
ATOM 918 C CB . PHE 120 120 ? A 0.684 15.286 -8.327 1.000 1 A PHE 66.260 1
ATOM 919 C CG . PHE 120 120 ? A 1.369 16.447 -7.657 1.000 1 A PHE 64.800 1
ATOM 920 C CD1 . PHE 120 120 ? A 0.625 17.515 -7.191 1.000 1 A PHE 64.555 1
ATOM 921 C CD2 . PHE 120 120 ? A 2.748 16.454 -7.508 1.000 1 A PHE 64.390 1
ATOM 922 C CE1 . PHE 120 120 ? A 1.244 18.586 -6.587 1.000 1 A PHE 63.850 1
ATOM 923 C CE2 . PHE 120 120 ? A 3.354 17.545 -6.913 1.000 1 A PHE 64.685 1
ATOM 924 C CZ . PHE 120 120 ? A 2.599 18.594 -6.438 1.000 1 A PHE 60.884 1
ATOM 925 N N . PRO 121 121 ? A -1.613 12.534 -7.498 1.000 1 A PRO 64.287 1
ATOM 926 C CA . PRO 121 121 ? A -2.360 11.491 -8.199 1.000 1 A PRO 63.986 1
ATOM 927 C C . PRO 121 121 ? A -3.270 12.030 -9.275 1.000 1 A PRO 64.284 1
ATOM 928 O O . PRO 121 121 ? A -3.593 11.300 -10.227 1.000 1 A PRO 61.916 1
ATOM 929 C CB . PRO 121 121 ? A -3.171 10.823 -7.071 1.000 1 A PRO 60.986 1
ATOM 930 C CG . PRO 121 121 ? A -2.506 11.226 -5.807 1.000 1 A PRO 59.635 1
ATOM 931 C CD . PRO 121 121 ? A -1.962 12.585 -6.084 1.000 1 A PRO 60.464 1
ATOM 932 N N . HIS 122 122 ? A -3.685 13.290 -9.137 1.000 1 A HIS 63.340 1
ATOM 933 C CA . HIS 122 122 ? A -4.532 13.897 -10.158 1.000 1 A HIS 62.061 1
ATOM 934 C C . HIS 122 122 ? A -3.773 14.240 -11.420 1.000 1 A HIS 62.428 1
ATOM 935 O O . HIS 122 122 ? A -4.363 14.418 -12.475 1.000 1 A HIS 61.618 1
ATOM 936 C CB . HIS 122 122 ? A -5.244 15.119 -9.596 1.000 1 A HIS 58.446 1
ATOM 937 C CG . HIS 122 122 ? A -4.291 16.199 -9.174 1.000 1 A HIS 54.547 1
ATOM 938 N ND1 . HIS 122 122 ? A -3.551 16.162 -8.025 1.000 1 A HIS 48.921 1
ATOM 939 C CD2 . HIS 122 122 ? A -4.005 17.388 -9.771 1.000 1 A HIS 49.947 1
ATOM 940 C CE1 . HIS 122 122 ? A -2.828 17.254 -7.928 1.000 1 A HIS 47.272 1
ATOM 941 N NE2 . HIS 122 122 ? A -3.084 18.022 -8.986 1.000 1 A HIS 42.551 1
ATOM 942 N N . LEU 123 123 ? A -2.453 14.348 -11.312 1.000 1 A LEU 64.155 1
ATOM 943 C CA . LEU 123 123 ? A -1.589 14.690 -12.456 1.000 1 A LEU 64.221 1
ATOM 944 C C . LEU 123 123 ? A -0.851 13.459 -12.969 1.000 1 A LEU 64.395 1
ATOM 945 O O . LEU 123 123 ? A 0.156 13.610 -13.621 1.000 1 A LEU 63.038 1
ATOM 946 C CB . LEU 123 123 ? A -0.584 15.771 -12.054 1.000 1 A LEU 61.203 1
ATOM 947 C CG . LEU 123 123 ? A -1.163 17.148 -11.727 1.000 1 A LEU 57.907 1
ATOM 948 C CD1 . LEU 123 123 ? A -1.821 17.739 -12.969 1.000 1 A LEU 56.394 1
ATOM 949 C CD2 . LEU 123 123 ? A -0.066 18.074 -11.238 1.000 1 A LEU 55.725 1
ATOM 950 N N . ALA 124 124 ? A -1.358 12.265 -12.678 1.000 1 A ALA 62.084 1
ATOM 951 C CA . ALA 124 124 ? A -0.672 11.065 -13.120 1.000 1 A ALA 62.576 1
ATOM 952 C C . ALA 124 124 ? A -0.752 10.895 -14.644 1.000 1 A ALA 63.927 1
ATOM 953 O O . ALA 124 124 ? A 0.167 10.400 -15.255 1.000 1 A ALA 61.190 1
ATOM 954 C CB . ALA 124 124 ? A -1.271 9.842 -12.413 1.000 1 A ALA 59.024 1
ATOM 955 N N . GLY 125 125 ? A -1.878 11.318 -15.202 1.000 1 A GLY 59.871 1
ATOM 956 C CA . GLY 125 125 ? A -1.995 11.237 -16.641 1.000 1 A GLY 59.729 1
ATOM 957 C C . GLY 125 125 ? A -1.163 12.236 -17.384 1.000 1 A GLY 62.272 1
ATOM 958 O O . GLY 125 125 ? A -0.785 12.006 -18.538 1.000 1 A GLY 60.703 1
ATOM 959 N N . SER 126 126 ? A -0.831 13.339 -16.733 1.000 1 A SER 63.898 1
ATOM 960 C CA . SER 126 126 ? A -0.013 14.371 -17.347 1.000 1 A SER 64.497 1
ATOM 961 C C . SER 126 126 ? A 1.476 14.124 -17.197 1.000 1 A SER 66.421 1
ATOM 962 O O . SER 126 126 ? A 2.265 14.810 -17.826 1.000 1 A SER 65.229 1
ATOM 963 C CB . SER 126 126 ? A -0.364 15.736 -16.760 1.000 1 A SER 61.018 1
ATOM 964 O OG . SER 126 126 ? A -1.728 16.067 -17.031 1.000 1 A SER 55.044 1
ATOM 965 N N . LEU 127 127 ? A 1.856 13.175 -16.355 1.000 1 A LEU 68.108 1
ATOM 966 C CA . LEU 127 127 ? A 3.275 12.913 -16.143 1.000 1 A LEU 69.472 1
ATOM 967 C C . LEU 127 127 ? A 3.823 12.070 -17.285 1.000 1 A LEU 70.340 1
ATOM 968 O O . LEU 127 127 ? A 3.194 11.106 -17.704 1.000 1 A LEU 69.531 1
ATOM 969 C CB . LEU 127 127 ? A 3.485 12.185 -14.813 1.000 1 A LEU 67.368 1
ATOM 970 C CG . LEU 127 127 ? A 3.179 12.989 -13.537 1.000 1 A LEU 65.135 1
ATOM 971 C CD1 . LEU 127 127 ? A 4.098 14.190 -13.428 1.000 1 A LEU 64.238 1
ATOM 972 C CD2 . LEU 127 127 ? A 3.281 12.113 -12.318 1.000 1 A LEU 64.948 1
ATOM 973 N N . PRO 128 128 ? A 4.993 12.414 -17.776 1.000 1 A PRO 67.781 1
ATOM 974 C CA . PRO 128 128 ? A 5.594 11.626 -18.858 1.000 1 A PRO 69.794 1
ATOM 975 C C . PRO 128 128 ? A 6.215 10.342 -18.313 1.000 1 A PRO 70.762 1
ATOM 976 O O . PRO 128 128 ? A 6.524 10.212 -17.126 1.000 1 A PRO 68.894 1
ATOM 977 C CB . PRO 128 128 ? A 6.642 12.545 -19.460 1.000 1 A PRO 66.995 1
ATOM 978 C CG . PRO 128 128 ? A 7.048 13.388 -18.309 1.000 1 A PRO 64.535 1
ATOM 979 C CD . PRO 128 128 ? A 5.803 13.600 -17.512 1.000 1 A PRO 65.573 1
ATOM 980 N N . ARG 129 129 ? A 6.420 9.431 -19.197 1.000 1 A ARG 72.086 1
ATOM 981 C CA . ARG 129 129 ? A 7.048 8.146 -18.884 1.000 1 A ARG 71.807 1
ATOM 982 C C . ARG 129 129 ? A 8.395 8.088 -19.540 1.000 1 A ARG 72.105 1
ATOM 983 O O . ARG 129 129 ? A 8.626 8.651 -20.599 1.000 1 A ARG 70.688 1
ATOM 984 C CB . ARG 129 129 ? A 6.165 6.956 -19.338 1.000 1 A ARG 68.906 1
ATOM 985 C CG . ARG 129 129 ? A 5.031 6.627 -18.402 1.000 1 A ARG 62.861 1
ATOM 986 C CD . ARG 129 129 ? A 3.791 7.476 -18.754 1.000 1 A ARG 57.026 1
ATOM 987 N NE . ARG 129 129 ? A 2.618 7.051 -18.040 1.000 1 A ARG 52.616 1
ATOM 988 C CZ . ARG 129 129 ? A 2.191 7.601 -16.900 1.000 1 A ARG 50.271 1
ATOM 989 N NH1 . ARG 129 129 ? A 2.861 8.579 -16.352 1.000 1 A ARG 42.561 1
ATOM 990 N NH2 . ARG 129 129 ? A 1.093 7.140 -16.314 1.000 1 A ARG 39.967 1
ATOM 991 N N . PRO 130 130 ? A 9.362 7.425 -18.910 1.000 1 A PRO 71.073 1
ATOM 992 C CA . PRO 130 130 ? A 10.676 7.302 -19.518 1.000 1 A PRO 71.400 1
ATOM 993 C C . PRO 130 130 ? A 10.705 6.275 -20.625 1.000 1 A PRO 71.390 1
ATOM 994 O O . PRO 130 130 ? A 9.814 5.427 -20.726 1.000 1 A PRO 68.018 1
ATOM 995 C CB . PRO 130 130 ? A 11.594 6.915 -18.364 1.000 1 A PRO 69.798 1
ATOM 996 C CG . PRO 130 130 ? A 10.685 6.178 -17.436 1.000 1 A PRO 68.953 1
ATOM 997 C CD . PRO 130 130 ? A 9.363 6.866 -17.542 1.000 1 A PRO 71.002 1
ATOM 998 N N . ALA 131 131 ? A 11.740 6.345 -21.427 1.000 1 A ALA 73.013 1
ATOM 999 C CA . ALA 131 131 ? A 11.875 5.400 -22.539 1.000 1 A ALA 72.115 1
ATOM 1000 C C . ALA 131 131 ? A 12.247 4.006 -22.065 1.000 1 A ALA 72.577 1
ATOM 1001 O O . ALA 131 131 ? A 11.833 2.998 -22.662 1.000 1 A ALA 69.574 1
ATOM 1002 C CB . ALA 131 131 ? A 12.911 5.898 -23.530 1.000 1 A ALA 70.698 1
ATOM 1003 N N . SER 132 132 ? A 13.002 3.922 -21.020 1.000 1 A SER 75.881 1
ATOM 1004 C CA . SER 132 132 ? A 13.419 2.643 -20.418 1.000 1 A SER 75.614 1
ATOM 1005 C C . SER 132 132 ? A 13.532 2.812 -18.924 1.000 1 A SER 76.041 1
ATOM 1006 O O . SER 132 132 ? A 13.316 3.894 -18.355 1.000 1 A SER 73.459 1
ATOM 1007 C CB . SER 132 132 ? A 14.724 2.144 -21.011 1.000 1 A SER 73.719 1
ATOM 1008 O OG . SER 132 132 ? A 15.800 2.964 -20.647 1.000 1 A SER 63.166 1
ATOM 1009 N N . LEU 133 133 ? A 13.873 1.728 -18.231 1.000 1 A LEU 70.385 1
ATOM 1010 C CA . LEU 133 133 ? A 14.070 1.737 -16.789 1.000 1 A LEU 71.110 1
ATOM 1011 C C . LEU 133 133 ? A 15.515 2.033 -16.408 1.000 1 A LEU 71.339 1
ATOM 1012 O O . LEU 133 133 ? A 15.895 1.849 -15.236 1.000 1 A LEU 69.115 1
ATOM 1013 C CB . LEU 133 133 ? A 13.651 0.412 -16.171 1.000 1 A LEU 68.992 1
ATOM 1014 C CG . LEU 133 133 ? A 12.155 0.080 -16.249 1.000 1 A LEU 67.339 1
ATOM 1015 C CD1 . LEU 133 133 ? A 11.322 1.124 -15.506 1.000 1 A LEU 66.076 1
ATOM 1016 C CD2 . LEU 133 133 ? A 11.888 -1.317 -15.723 1.000 1 A LEU 66.826 1
ATOM 1017 N N . LEU 134 134 ? A 16.342 2.469 -17.339 1.000 1 A LEU 71.331 1
ATOM 1018 C CA . LEU 134 134 ? A 17.709 2.853 -17.029 1.000 1 A LEU 73.178 1
ATOM 1019 C C . LEU 134 134 ? A 17.689 4.171 -16.252 1.000 1 A LEU 74.665 1
ATOM 1020 O O . LEU 134 134 ? A 16.789 5.004 -16.456 1.000 1 A LEU 73.271 1
ATOM 1021 C CB . LEU 134 134 ? A 18.546 2.985 -18.292 1.000 1 A LEU 71.573 1
ATOM 1022 C CG . LEU 134 134 ? A 18.792 1.687 -19.053 1.000 1 A LEU 66.338 1
ATOM 1023 C CD1 . LEU 134 134 ? A 19.643 0.748 -18.212 1.000 1 A LEU 64.461 1
ATOM 1024 C CD2 . LEU 134 134 ? A 19.456 1.957 -20.389 1.000 1 A LEU 64.665 1
ATOM 1025 N N . PRO 135 135 ? A 18.650 4.403 -15.378 1.000 1 A PRO 67.416 1
ATOM 1026 C CA . PRO 135 135 ? A 18.666 5.646 -14.581 1.000 1 A PRO 69.079 1
ATOM 1027 C C . PRO 135 135 ? A 18.802 6.914 -15.408 1.000 1 A PRO 70.731 1
ATOM 1028 O O . PRO 135 135 ? A 18.285 7.955 -14.973 1.000 1 A PRO 68.242 1
ATOM 1029 C CB . PRO 135 135 ? A 19.842 5.476 -13.645 1.000 1 A PRO 66.701 1
ATOM 1030 C CG . PRO 135 135 ? A 19.997 4.017 -13.521 1.000 1 A PRO 65.571 1
ATOM 1031 C CD . PRO 135 135 ? A 19.648 3.457 -14.865 1.000 1 A PRO 68.293 1
ATOM 1032 N N . ARG 136 136 ? A 19.465 6.875 -16.536 1.000 1 A ARG 69.074 1
ATOM 1033 C CA . ARG 136 136 ? A 19.561 8.063 -17.376 1.000 1 A ARG 70.647 1
ATOM 1034 C C . ARG 136 136 ? A 18.241 8.441 -18.013 1.000 1 A ARG 72.378 1
ATOM 1035 O O . ARG 136 136 ? A 17.935 9.640 -18.156 1.000 1 A ARG 71.858 1
ATOM 1036 C CB . ARG 136 136 ? A 20.656 7.884 -18.434 1.000 1 A ARG 68.722 1
ATOM 1037 C CG . ARG 136 136 ? A 20.422 6.739 -19.379 1.000 1 A ARG 61.896 1
ATOM 1038 C CD . ARG 136 136 ? A 21.505 6.680 -20.432 1.000 1 A ARG 56.055 1
ATOM 1039 N NE . ARG 136 136 ? A 21.308 5.546 -21.359 1.000 1 A ARG 51.629 1
ATOM 1040 C CZ . ARG 136 136 ? A 20.594 5.625 -22.467 1.000 1 A ARG 50.033 1
ATOM 1041 N NH1 . ARG 136 136 ? A 19.968 6.768 -22.788 1.000 1 A ARG 42.417 1
ATOM 1042 N NH2 . ARG 136 136 ? A 20.477 4.577 -23.234 1.000 1 A ARG 38.904 1
ATOM 1043 N N . ASP 137 137 ? A 17.439 7.468 -18.371 1.000 1 A ASP 73.203 1
ATOM 1044 C CA . ASP 137 137 ? A 16.161 7.735 -18.954 1.000 1 A ASP 73.140 1
ATOM 1045 C C . ASP 137 137 ? A 15.136 8.148 -17.896 1.000 1 A ASP 74.805 1
ATOM 1046 O O . ASP 137 137 ? A 14.246 8.952 -18.167 1.000 1 A ASP 74.705 1
ATOM 1047 C CB . ASP 137 137 ? A 15.653 6.520 -19.727 1.000 1 A ASP 72.489 1
ATOM 1048 C CG . ASP 137 137 ? A 16.488 6.219 -20.950 1.000 1 A ASP 68.685 1
ATOM 1049 O OD1 . ASP 137 137 ? A 17.000 7.176 -21.564 1.000 1 A ASP 65.717 1
ATOM 1050 O OD2 . ASP 137 137 ? A 16.643 5.028 -21.291 1.000 1 A ASP 67.673 1
ATOM 1051 N N . VAL 138 138 ? A 15.270 7.603 -16.698 1.000 1 A VAL 74.033 1
ATOM 1052 C CA . VAL 138 138 ? A 14.400 8.002 -15.592 1.000 1 A VAL 75.518 1
ATOM 1053 C C . VAL 138 138 ? A 14.710 9.419 -15.160 1.000 1 A VAL 75.833 1
ATOM 1054 O O . VAL 138 138 ? A 13.801 10.223 -14.914 1.000 1 A VAL 74.198 1
ATOM 1055 C CB . VAL 138 138 ? A 14.527 7.009 -14.414 1.000 1 A VAL 73.957 1
ATOM 1056 C CG1 . VAL 138 138 ? A 13.994 5.638 -14.838 1.000 1 A VAL 73.153 1
ATOM 1057 C CG2 . VAL 138 138 ? A 13.750 7.489 -13.205 1.000 1 A VAL 73.921 1
ATOM 1058 N N . GLN 139 139 ? A 15.982 9.769 -15.118 1.000 1 A GLN 74.125 1
ATOM 1059 C CA . GLN 139 139 ? A 16.361 11.136 -14.803 1.000 1 A GLN 73.965 1
ATOM 1060 C C . GLN 139 139 ? A 15.946 12.127 -15.872 1.000 1 A GLN 74.623 1
ATOM 1061 O O . GLN 139 139 ? A 15.578 13.259 -15.589 1.000 1 A GLN 74.290 1
ATOM 1062 C CB . GLN 139 139 ? A 17.873 11.240 -14.570 1.000 1 A GLN 71.804 1
ATOM 1063 C CG . GLN 139 139 ? A 18.355 10.559 -13.317 1.000 1 A GLN 67.340 1
ATOM 1064 C CD . GLN 139 139 ? A 19.853 10.580 -13.187 1.000 1 A GLN 63.917 1
ATOM 1065 O OE1 . GLN 139 139 ? A 20.547 11.080 -14.092 1.000 1 A GLN 62.288 1
ATOM 1066 N NE2 . GLN 139 139 ? A 20.373 10.054 -12.114 1.000 1 A GLN 58.486 1
ATOM 1067 N N . ALA 140 140 ? A 15.962 11.695 -17.113 1.000 1 A ALA 77.136 1
ATOM 1068 C CA . ALA 140 140 ? A 15.553 12.565 -18.212 1.000 1 A ALA 76.772 1
ATOM 1069 C C . ALA 140 140 ? A 14.056 12.811 -18.185 1.000 1 A ALA 77.645 1
ATOM 1070 O O . ALA 140 140 ? A 13.597 13.946 -18.401 1.000 1 A ALA 76.152 1
ATOM 1071 C CB . ALA 140 140 ? A 15.969 11.952 -19.538 1.000 1 A ALA 75.619 1
ATOM 1072 N N . ALA 141 141 ? A 13.276 11.796 -17.902 1.000 1 A ALA 76.062 1
ATOM 1073 C CA . ALA 141 141 ? A 11.823 11.953 -17.790 1.000 1 A ALA 76.885 1
ATOM 1074 C C . ALA 141 141 ? A 11.456 12.726 -16.533 1.000 1 A ALA 77.384 1
ATOM 1075 O O . ALA 141 141 ? A 10.466 13.478 -16.536 1.000 1 A ALA 75.845 1
ATOM 1076 C CB . ALA 141 141 ? A 11.128 10.599 -17.799 1.000 1 A ALA 76.353 1
ATOM 1077 N N . ALA 142 142 ? A 12.202 12.556 -15.473 1.000 1 A ALA 76.498 1
ATOM 1078 C CA . ALA 142 142 ? A 11.945 13.285 -14.244 1.000 1 A ALA 76.789 1
ATOM 1079 C C . ALA 142 142 ? A 12.253 14.770 -14.415 1.000 1 A ALA 76.749 1
ATOM 1080 O O . ALA 142 142 ? A 11.517 15.613 -13.920 1.000 1 A ALA 73.952 1
ATOM 1081 C CB . ALA 142 142 ? A 12.745 12.701 -13.097 1.000 1 A ALA 75.868 1
ATOM 1082 N N . ALA 143 143 ? A 13.323 15.092 -15.112 1.000 1 A ALA 75.409 1
ATOM 1083 C CA . ALA 143 143 ? A 13.643 16.481 -15.397 1.000 1 A ALA 74.710 1
ATOM 1084 C C . ALA 143 143 ? A 12.660 17.092 -16.370 1.000 1 A ALA 74.256 1
ATOM 1085 O O . ALA 143 143 ? A 12.381 18.293 -16.304 1.000 1 A ALA 71.522 1
ATOM 1086 C CB . ALA 143 143 ? A 15.071 16.597 -15.911 1.000 1 A ALA 72.897 1
ATOM 1087 N N . LYS 144 144 ? A 12.108 16.278 -17.229 1.000 1 A LYS 73.237 1
ATOM 1088 C CA . LYS 144 144 ? A 11.096 16.777 -18.171 1.000 1 A LYS 72.124 1
ATOM 1089 C C . LYS 144 144 ? A 9.800 17.061 -17.482 1.000 1 A LYS 71.830 1
ATOM 1090 O O . LYS 144 144 ? A 9.127 18.057 -17.768 1.000 1 A LYS 70.015 1
ATOM 1091 C CB . LYS 144 144 ? A 10.882 15.730 -19.289 1.000 1 A LYS 71.133 1
ATOM 1092 C CG . LYS 144 144 ? A 9.950 16.180 -20.390 1.000 1 A LYS 66.591 1
ATOM 1093 C CD . LYS 144 144 ? A 9.940 15.208 -21.551 1.000 1 A LYS 63.141 1
ATOM 1094 C CE . LYS 144 144 ? A 9.338 13.877 -21.153 1.000 1 A LYS 57.730 1
ATOM 1095 N NZ . LYS 144 144 ? A 9.263 12.962 -22.307 1.000 1 A LYS 50.101 1
ATOM 1096 N N . ALA 145 145 ? A 9.427 16.226 -16.517 1.000 1 A ALA 72.206 1
ATOM 1097 C CA . ALA 145 145 ? A 8.201 16.451 -15.757 1.000 1 A ALA 72.596 1
ATOM 1098 C C . ALA 145 145 ? A 8.358 17.566 -14.728 1.000 1 A ALA 71.549 1
ATOM 1099 O O . ALA 145 145 ? A 7.408 18.272 -14.415 1.000 1 A ALA 69.299 1
ATOM 1100 C CB . ALA 145 145 ? A 7.762 15.166 -15.054 1.000 1 A ALA 71.378 1
ATOM 1101 N N . ALA 146 146 ? A 9.557 17.707 -14.193 1.000 1 A ALA 73.199 1
ATOM 1102 C CA . ALA 146 146 ? A 9.802 18.768 -13.225 1.000 1 A ALA 72.626 1
ATOM 1103 C C . ALA 146 146 ? A 9.856 20.143 -13.871 1.000 1 A ALA 71.748 1
ATOM 1104 O O . ALA 146 146 ? A 9.583 21.142 -13.202 1.000 1 A ALA 67.570 1
ATOM 1105 C CB . ALA 146 146 ? A 11.109 18.499 -12.479 1.000 1 A ALA 70.274 1
ATOM 1106 N N . ALA 147 147 ? A 10.174 20.222 -15.125 1.000 1 A ALA 73.933 1
ATOM 1107 C CA . ALA 147 147 ? A 10.173 21.490 -15.833 1.000 1 A ALA 73.062 1
ATOM 1108 C C . ALA 147 147 ? A 8.777 21.948 -16.224 1.000 1 A ALA 71.699 1
ATOM 1109 O O . ALA 147 147 ? A 8.589 23.099 -16.600 1.000 1 A ALA 68.980 1
ATOM 1110 C CB . ALA 147 147 ? A 11.052 21.383 -17.085 1.000 1 A ALA 70.665 1
ATOM 1111 N N . MET 148 148 ? A 7.798 21.085 -16.115 1.000 1 A MET 67.891 1
ATOM 1112 C CA . MET 148 148 ? A 6.419 21.455 -16.389 1.000 1 A MET 67.916 1
ATOM 1113 C C . MET 148 148 ? A 5.867 22.298 -15.264 1.000 1 A MET 66.347 1
ATOM 1114 O O . MET 148 148 ? A 6.198 22.078 -14.085 1.000 1 A MET 64.018 1
ATOM 1115 C CB . MET 148 148 ? A 5.557 20.223 -16.630 1.000 1 A MET 64.646 1
ATOM 1116 C CG . MET 148 148 ? A 5.975 19.417 -17.860 1.000 1 A MET 61.650 1
ATOM 1117 S SD . MET 148 148 ? A 4.986 17.946 -18.043 1.000 1 A MET 62.205 1
ATOM 1118 C CE . MET 148 148 ? A 5.766 17.222 -19.519 1.000 1 A MET 54.517 1
ATOM 1119 N N . VAL 149 149 ? A 5.006 23.231 -15.608 1.000 1 A VAL 61.792 1
ATOM 1120 C CA . VAL 149 149 ? A 4.399 24.115 -14.633 1.000 1 A VAL 61.612 1
ATOM 1121 C C . VAL 149 149 ? A 2.902 24.146 -14.862 1.000 1 A VAL 60.989 1
ATOM 1122 O O . VAL 149 149 ? A 2.392 23.670 -15.896 1.000 1 A VAL 57.262 1
ATOM 1123 C CB . VAL 149 149 ? A 4.980 25.556 -14.699 1.000 1 A VAL 56.725 1
ATOM 1124 C CG1 . VAL 149 149 ? A 6.403 25.570 -14.212 1.000 1 A VAL 55.706 1
ATOM 1125 C CG2 . VAL 149 149 ? A 4.857 26.099 -16.099 1.000 1 A VAL 54.636 1
ATOM 1126 N N . LYS 150 150 ? A 2.174 24.699 -13.892 1.000 1 A LYS 51.326 1
ATOM 1127 C CA . LYS 150 150 ? A 0.713 24.808 -13.900 1.000 1 A LYS 52.733 1
ATOM 1128 C C . LYS 150 150 ? A 0.028 23.442 -13.961 1.000 1 A LYS 52.473 1
ATOM 1129 O O . LYS 150 150 ? A -0.969 23.274 -14.639 1.000 1 A LYS 49.654 1
ATOM 1130 C CB . LYS 150 150 ? A 0.236 25.725 -15.020 1.000 1 A LYS 47.958 1
ATOM 1131 C CG . LYS 150 150 ? A 0.695 27.150 -14.899 1.000 1 A LYS 46.012 1
ATOM 1132 C CD . LYS 150 150 ? A 0.148 28.016 -16.005 1.000 1 A LYS 42.734 1
ATOM 1133 C CE . LYS 150 150 ? A 0.635 29.450 -15.876 1.000 1 A LYS 37.386 1
ATOM 1134 N NZ . LYS 150 150 ? A 0.155 30.326 -16.948 1.000 1 A LYS 32.128 1
ATOM 1135 N N . PHE 151 151 ? A 0.595 22.489 -13.230 1.000 1 A PHE 45.134 1
ATOM 1136 C CA . PHE 151 151 ? A -0.004 21.168 -13.112 1.000 1 A PHE 45.090 1
ATOM 1137 C C . PHE 151 151 ? A -0.666 20.945 -11.770 1.000 1 A PHE 45.206 1
ATOM 1138 O O . PHE 151 151 ? A -1.000 19.835 -11.442 1.000 1 A PHE 43.689 1
ATOM 1139 C CB . PHE 151 151 ? A 1.032 20.078 -13.350 1.000 1 A PHE 41.845 1
ATOM 1140 C CG . PHE 151 151 ? A 1.417 19.893 -14.805 1.000 1 A PHE 41.049 1
ATOM 1141 C CD1 . PHE 151 151 ? A 0.654 19.106 -15.634 1.000 1 A PHE 39.268 1
ATOM 1142 C CD2 . PHE 151 151 ? A 2.529 20.532 -15.318 1.000 1 A PHE 38.974 1
ATOM 1143 C CE1 . PHE 151 151 ? A 1.004 18.921 -16.959 1.000 1 A PHE 36.659 1
ATOM 1144 C CE2 . PHE 151 151 ? A 2.872 20.366 -16.656 1.000 1 A PHE 36.485 1
ATOM 1145 C CZ . PHE 151 151 ? A 2.117 19.557 -17.465 1.000 1 A PHE 34.628 1
ATOM 1146 N N . ASP 152 152 ? A -0.857 21.995 -10.992 1.000 1 A ASP 42.378 1
ATOM 1147 C CA . ASP 152 152 ? A -1.503 21.889 -9.698 1.000 1 A ASP 42.264 1
ATOM 1148 C C . ASP 152 152 ? A -3.009 21.720 -9.865 1.000 1 A ASP 42.442 1
ATOM 1149 O O . ASP 152 152 ? A -3.541 21.670 -10.966 1.000 1 A ASP 40.156 1
ATOM 1150 C CB . ASP 152 152 ? A -1.180 23.119 -8.841 1.000 1 A ASP 38.832 1
ATOM 1151 C CG . ASP 152 152 ? A 0.287 23.206 -8.500 1.000 1 A ASP 38.527 1
ATOM 1152 O OD1 . ASP 152 152 ? A 0.950 22.144 -8.390 1.000 1 A ASP 35.536 1
ATOM 1153 O OD2 . ASP 152 152 ? A 0.785 24.344 -8.333 1.000 1 A ASP 35.138 1
ATOM 1154 N N . SER 153 153 ? A -3.701 21.595 -8.741 1.000 1 A SER 39.441 1
ATOM 1155 C CA . SER 153 153 ? A -5.148 21.458 -8.752 1.000 1 A SER 39.721 1
ATOM 1156 C C . SER 153 153 ? A -5.797 22.777 -9.159 1.000 1 A SER 39.626 1
ATOM 1157 O O . SER 153 153 ? A -5.606 23.793 -8.486 1.000 1 A SER 37.815 1
ATOM 1158 C CB . SER 153 153 ? A -5.655 21.028 -7.375 1.000 1 A SER 36.678 1
ATOM 1159 O OG . SER 153 153 ? A -5.188 19.733 -7.057 1.000 1 A SER 34.432 1
ATOM 1160 N N . PRO 154 154 ? A -6.562 22.822 -10.215 1.000 1 A PRO 39.058 1
ATOM 1161 C CA . PRO 154 154 ? A -7.160 24.084 -10.657 1.000 1 A PRO 40.119 1
ATOM 1162 C C . PRO 154 154 ? A -8.334 24.473 -9.786 1.000 1 A PRO 40.428 1
ATOM 1163 O O . PRO 154 154 ? A -9.217 23.683 -9.511 1.000 1 A PRO 39.136 1
ATOM 1164 C CB . PRO 154 154 ? A -7.558 23.798 -12.090 1.000 1 A PRO 37.181 1
ATOM 1165 C CG . PRO 154 154 ? A -7.849 22.325 -12.095 1.000 1 A PRO 38.284 1
ATOM 1166 C CD . PRO 154 154 ? A -6.841 21.725 -11.166 1.000 1 A PRO 39.113 1
ATOM 1167 N N . SER 155 155 ? A -8.322 25.732 -9.384 1.000 1 A SER 37.753 1
ATOM 1168 C CA . SER 155 155 ? A -9.412 26.262 -8.570 1.000 1 A SER 39.446 1
ATOM 1169 C C . SER 155 155 ? A -10.490 26.932 -9.420 1.000 1 A SER 40.064 1
ATOM 1170 O O . SER 155 155 ? A -11.617 27.081 -8.974 1.000 1 A SER 37.711 1
ATOM 1171 C CB . SER 155 155 ? A -8.866 27.237 -7.539 1.000 1 A SER 35.571 1
ATOM 1172 O OG . SER 155 155 ? A -8.274 28.359 -8.168 1.000 1 A SER 35.283 1
ATOM 1173 N N . SER 156 156 ? A -10.130 27.354 -10.606 1.000 1 A SER 38.857 1
ATOM 1174 C CA . SER 156 156 ? A -11.065 28.039 -11.501 1.000 1 A SER 41.205 1
ATOM 1175 C C . SER 156 156 ? A -10.964 27.417 -12.897 1.000 1 A SER 41.444 1
ATOM 1176 O O . SER 156 156 ? A -10.133 26.558 -13.165 1.000 1 A SER 39.581 1
ATOM 1177 C CB . SER 156 156 ? A -10.793 29.539 -11.541 1.000 1 A SER 37.387 1
ATOM 1178 O OG . SER 156 156 ? A -9.512 29.807 -12.103 1.000 1 A SER 36.944 1
ATOM 1179 N N . SER 157 157 ? A -11.822 27.904 -13.769 1.000 1 A SER 39.153 1
ATOM 1180 C CA . SER 157 157 ? A -11.806 27.423 -15.147 1.000 1 A SER 40.960 1
ATOM 1181 C C . SER 157 157 ? A -10.585 27.898 -15.920 1.000 1 A SER 41.048 1
ATOM 1182 O O . SER 157 157 ? A -10.133 27.206 -16.831 1.000 1 A SER 39.241 1
ATOM 1183 C CB . SER 157 157 ? A -13.068 27.856 -15.884 1.000 1 A SER 37.360 1
ATOM 1184 O OG . SER 157 157 ? A -14.241 27.319 -15.278 1.000 1 A SER 37.240 1
ATOM 1185 N N . SER 158 158 ? A -10.051 29.047 -15.553 1.000 1 A SER 39.861 1
ATOM 1186 C CA . SER 158 158 ? A -8.851 29.538 -16.216 1.000 1 A SER 41.543 1
ATOM 1187 C C . SER 158 158 ? A -7.629 28.725 -15.863 1.000 1 A SER 41.525 1
ATOM 1188 O O . SER 158 158 ? A -6.781 28.465 -16.719 1.000 1 A SER 39.697 1
ATOM 1189 C CB . SER 158 158 ? A -8.636 31.013 -15.864 1.000 1 A SER 38.091 1
ATOM 1190 O OG . SER 158 158 ? A -8.310 31.166 -14.494 1.000 1 A SER 37.212 1
ATOM 1191 N N . SER 159 159 ? A -7.526 28.298 -14.626 1.000 1 A SER 38.560 1
ATOM 1192 C CA . SER 159 159 ? A -6.413 27.467 -14.207 1.000 1 A SER 40.925 1
ATOM 1193 C C . SER 159 159 ? A -6.505 26.071 -14.804 1.000 1 A SER 41.065 1
ATOM 1194 O O . SER 159 159 ? A -5.492 25.464 -15.121 1.000 1 A SER 39.245 1
ATOM 1195 C CB . SER 159 159 ? A -6.332 27.378 -12.674 1.000 1 A SER 37.575 1
ATOM 1196 O OG . SER 159 159 ? A -7.489 26.738 -12.154 1.000 1 A SER 36.725 1
ATOM 1197 N N . SER 160 160 ? A -7.710 25.579 -14.966 1.000 1 A SER 38.798 1
ATOM 1198 C CA . SER 160 160 ? A -7.885 24.270 -15.626 1.000 1 A SER 40.765 1
ATOM 1199 C C . SER 160 160 ? A -7.570 24.343 -17.109 1.000 1 A SER 40.975 1
ATOM 1200 O O . SER 160 160 ? A -7.177 23.353 -17.696 1.000 1 A SER 39.235 1
ATOM 1201 C CB . SER 160 160 ? A -9.304 23.768 -15.407 1.000 1 A SER 37.581 1
ATOM 1202 O OG . SER 160 160 ? A -10.248 24.590 -16.063 1.000 1 A SER 36.669 1
ATOM 1203 N N . SER 161 161 ? A -7.747 25.511 -17.690 1.000 1 A SER 38.308 1
ATOM 1204 C CA . SER 161 161 ? A -7.381 25.680 -19.105 1.000 1 A SER 39.696 1
ATOM 1205 C C . SER 161 161 ? A -5.871 25.623 -19.297 1.000 1 A SER 39.871 1
ATOM 1206 O O . SER 161 161 ? A -5.393 25.088 -20.280 1.000 1 A SER 38.297 1
ATOM 1207 C CB . SER 161 161 ? A -7.907 26.999 -19.648 1.000 1 A SER 36.465 1
ATOM 1208 O OG . SER 161 161 ? A -9.333 27.025 -19.641 1.000 1 A SER 36.280 1
ATOM 1209 N N . SER 162 162 ? A -5.145 26.146 -18.321 1.000 1 A SER 40.086 1
ATOM 1210 C CA . SER 162 162 ? A -3.704 26.056 -18.361 1.000 1 A SER 41.601 1
ATOM 1211 C C . SER 162 162 ? A -3.227 24.631 -18.118 1.000 1 A SER 42.042 1
ATOM 1212 O O . SER 162 162 ? A -2.222 24.199 -18.660 1.000 1 A SER 40.640 1
ATOM 1213 C CB . SER 162 162 ? A -3.059 26.998 -17.349 1.000 1 A SER 38.759 1
ATOM 1214 O OG . SER 162 162 ? A -3.331 28.350 -17.648 1.000 1 A SER 37.387 1
ATOM 1215 N N . VAL 163 163 ? A -3.932 23.908 -17.269 1.000 1 A VAL 37.200 1
ATOM 1216 C CA . VAL 163 163 ? A -3.643 22.489 -17.060 1.000 1 A VAL 38.594 1
ATOM 1217 C C . VAL 163 163 ? A -3.876 21.702 -18.348 1.000 1 A VAL 38.943 1
ATOM 1218 O O . VAL 163 163 ? A -3.080 20.834 -18.706 1.000 1 A VAL 37.534 1
ATOM 1219 C CB . VAL 163 163 ? A -4.472 21.932 -15.893 1.000 1 A VAL 36.080 1
ATOM 1220 C CG1 . VAL 163 163 ? A -4.039 22.596 -14.584 1.000 1 A VAL 35.676 1
ATOM 1221 C CG2 . VAL 163 163 ? A -4.350 20.437 -15.772 1.000 1 A VAL 34.733 1
ATOM 1222 N N . SER 164 164 ? A -4.926 22.016 -19.051 1.000 1 A SER 38.153 1
ATOM 1223 C CA . SER 164 164 ? A -5.205 21.350 -20.313 1.000 1 A SER 40.255 1
ATOM 1224 C C . SER 164 164 ? A -4.150 21.639 -21.381 1.000 1 A SER 40.340 1
ATOM 1225 O O . SER 164 164 ? A -3.850 20.784 -22.197 1.000 1 A SER 39.050 1
ATOM 1226 C CB . SER 164 164 ? A -6.603 21.713 -20.823 1.000 1 A SER 37.567 1
ATOM 1227 O OG . SER 164 164 ? A -6.674 23.068 -21.166 1.000 1 A SER 35.673 1
ATOM 1228 N N . VAL 165 165 ? A -3.595 22.841 -21.351 1.000 1 A VAL 36.444 1
ATOM 1229 C CA . VAL 165 165 ? A -2.558 23.208 -22.295 1.000 1 A VAL 39.315 1
ATOM 1230 C C . VAL 165 165 ? A -1.278 22.426 -22.038 1.000 1 A VAL 39.533 1
ATOM 1231 O O . VAL 165 165 ? A -0.700 21.843 -22.961 1.000 1 A VAL 38.034 1
ATOM 1232 C CB . VAL 165 165 ? A -2.313 24.731 -22.250 1.000 1 A VAL 37.093 1
ATOM 1233 C CG1 . VAL 165 165 ? A -3.483 25.480 -22.817 1.000 1 A VAL 36.884 1
ATOM 1234 C CG2 . VAL 165 165 ? A -1.046 25.078 -23.024 1.000 1 A VAL 35.831 1
ATOM 1235 N N . PHE 166 166 ? A -0.836 22.386 -20.781 1.000 1 A PHE 37.582 1
ATOM 1236 C CA . PHE 166 166 ? A 0.363 21.650 -20.469 1.000 1 A PHE 38.293 1
ATOM 1237 C C . PHE 166 166 ? A 0.121 20.147 -20.492 1.000 1 A PHE 38.614 1
ATOM 1238 O O . PHE 166 166 ? A 1.066 19.374 -20.708 1.000 1 A PHE 37.131 1
ATOM 1239 C CB . PHE 166 166 ? A 0.915 22.070 -19.110 1.000 1 A PHE 36.052 1
ATOM 1240 C CG . PHE 166 166 ? A 1.574 23.429 -19.166 1.000 1 A PHE 36.002 1
ATOM 1241 C CD1 . PHE 166 166 ? A 0.874 24.566 -18.780 1.000 1 A PHE 34.659 1
ATOM 1242 C CD2 . PHE 166 166 ? A 2.871 23.555 -19.604 1.000 1 A PHE 33.743 1
ATOM 1243 C CE1 . PHE 166 166 ? A 1.476 25.802 -18.846 1.000 1 A PHE 32.010 1
ATOM 1244 C CE2 . PHE 166 166 ? A 3.478 24.795 -19.651 1.000 1 A PHE 30.287 1
ATOM 1245 C CZ . PHE 166 166 ? A 2.782 25.918 -19.271 1.000 1 A PHE 28.962 1
ATOM 1246 N N . THR 167 167 ? A -1.113 19.724 -20.282 1.000 1 A THR 36.761 1
ATOM 1247 C CA . THR 167 167 ? A -1.473 18.317 -20.405 1.000 1 A THR 38.998 1
ATOM 1248 C C . THR 167 167 ? A -1.328 17.860 -21.859 1.000 1 A THR 39.574 1
ATOM 1249 O O . THR 167 167 ? A -0.836 16.770 -22.135 1.000 1 A THR 37.779 1
ATOM 1250 C CB . THR 167 167 ? A -2.899 18.079 -19.898 1.000 1 A THR 35.733 1
ATOM 1251 O OG1 . THR 167 167 ? A -2.970 18.419 -18.513 1.000 1 A THR 35.102 1
ATOM 1252 C CG2 . THR 167 167 ? A -3.334 16.656 -20.086 1.000 1 A THR 34.587 1
ATOM 1253 N N . ASN 168 168 ? A -1.764 18.703 -22.771 1.000 1 A ASN 38.957 1
ATOM 1254 C CA . ASN 168 168 ? A -1.618 18.370 -24.183 1.000 1 A ASN 39.334 1
ATOM 1255 C C . ASN 168 168 ? A -0.176 18.382 -24.623 1.000 1 A ASN 39.583 1
ATOM 1256 O O . ASN 168 168 ? A 0.220 17.606 -25.490 1.000 1 A ASN 38.277 1
ATOM 1257 C CB . ASN 168 168 ? A -2.476 19.307 -25.062 1.000 1 A ASN 37.003 1
ATOM 1258 C CG . ASN 168 168 ? A -3.957 19.101 -24.845 1.000 1 A ASN 36.772 1
ATOM 1259 O OD1 . ASN 168 168 ? A -4.419 17.970 -24.768 1.000 1 A ASN 33.290 1
ATOM 1260 N ND2 . ASN 168 168 ? A -4.704 20.184 -24.792 1.000 1 A ASN 34.261 1
ATOM 1261 N N . SER 169 169 ? A 0.617 19.265 -24.050 1.000 1 A SER 44.883 1
ATOM 1262 C CA . SER 169 169 ? A 2.043 19.300 -24.331 1.000 1 A SER 46.223 1
ATOM 1263 C C . SER 169 169 ? A 2.748 18.063 -23.789 1.000 1 A SER 47.061 1
ATOM 1264 O O . SER 169 169 ? A 3.682 17.549 -24.377 1.000 1 A SER 45.727 1
ATOM 1265 C CB . SER 169 169 ? A 2.693 20.554 -23.783 1.000 1 A SER 43.057 1
ATOM 1266 O OG . SER 169 169 ? A 2.189 21.718 -24.398 1.000 1 A SER 41.318 1
ATOM 1267 N N . ASP 170 170 ? A 2.269 17.575 -22.638 1.000 1 A ASP 39.558 1
ATOM 1268 C CA . ASP 170 170 ? A 2.811 16.341 -22.088 1.000 1 A ASP 39.662 1
ATOM 1269 C C . ASP 170 170 ? A 2.391 15.143 -22.930 1.000 1 A ASP 39.836 1
ATOM 1270 O O . ASP 170 170 ? A 3.167 14.191 -23.073 1.000 1 A ASP 38.786 1
ATOM 1271 C CB . ASP 170 170 ? A 2.331 16.175 -20.635 1.000 1 A ASP 37.730 1
ATOM 1272 C CG . ASP 170 170 ? A 2.880 14.935 -19.979 1.000 1 A ASP 37.269 1
ATOM 1273 O OD1 . ASP 170 170 ? A 4.066 14.901 -19.612 1.000 1 A ASP 32.368 1
ATOM 1274 O OD2 . ASP 170 170 ? A 2.090 13.954 -19.828 1.000 1 A ASP 31.772 1
ATOM 1275 N N . GLU 171 171 ? A 1.184 15.161 -23.435 1.000 1 A GLU 42.620 1
ATOM 1276 C CA . GLU 171 171 ? A 0.737 14.087 -24.309 1.000 1 A GLU 44.783 1
ATOM 1277 C C . GLU 171 171 ? A 1.519 14.079 -25.632 1.000 1 A GLU 45.334 1
ATOM 1278 O O . GLU 171 171 ? A 1.716 13.020 -26.216 1.000 1 A GLU 43.450 1
ATOM 1279 C CB . GLU 171 171 ? A -0.762 14.222 -24.581 1.000 1 A GLU 42.311 1
ATOM 1280 C CG . GLU 171 171 ? A -1.646 13.961 -23.378 1.000 1 A GLU 41.232 1
ATOM 1281 C CD . GLU 171 171 ? A -3.137 14.114 -23.666 1.000 1 A GLU 39.189 1
ATOM 1282 O OE1 . GLU 171 171 ? A -3.458 14.520 -24.803 1.000 1 A GLU 37.040 1
ATOM 1283 O OE2 . GLU 171 171 ? A -3.950 13.812 -22.765 1.000 1 A GLU 34.918 1
ATOM 1284 N N . LEU 172 172 ? A 1.924 15.246 -26.074 1.000 1 A LEU 42.028 1
ATOM 1285 C CA . LEU 172 172 ? A 2.784 15.328 -27.244 1.000 1 A LEU 43.099 1
ATOM 1286 C C . LEU 172 172 ? A 4.166 14.736 -26.970 1.000 1 A LEU 43.816 1
ATOM 1287 O O . LEU 172 172 ? A 4.745 14.048 -27.821 1.000 1 A LEU 42.141 1
ATOM 1288 C CB . LEU 172 172 ? A 2.909 16.756 -27.743 1.000 1 A LEU 41.208 1
ATOM 1289 C CG . LEU 172 172 ? A 3.807 16.989 -28.954 1.000 1 A LEU 39.040 1
ATOM 1290 C CD1 . LEU 172 172 ? A 3.293 16.221 -30.158 1.000 1 A LEU 37.184 1
ATOM 1291 C CD2 . LEU 172 172 ? A 3.922 18.472 -29.254 1.000 1 A LEU 36.515 1
ATOM 1292 N N . SER 173 173 ? A 4.680 14.986 -25.776 1.000 1 A SER 51.985 1
ATOM 1293 C CA . SER 173 173 ? A 5.957 14.397 -25.409 1.000 1 A SER 52.706 1
ATOM 1294 C C . SER 173 173 ? A 5.841 12.901 -25.192 1.000 1 A SER 53.365 1
ATOM 1295 O O . SER 173 173 ? A 6.809 12.165 -25.398 1.000 1 A SER 52.539 1
ATOM 1296 C CB . SER 173 173 ? A 6.509 15.062 -24.147 1.000 1 A SER 50.311 1
ATOM 1297 O OG . SER 173 173 ? A 5.658 14.824 -23.029 1.000 1 A SER 49.126 1
ATOM 1298 N N . GLN 174 174 ? A 4.680 12.424 -24.787 1.000 1 A GLN 47.596 1
ATOM 1299 C CA . GLN 174 174 ? A 4.434 10.995 -24.682 1.000 1 A GLN 48.459 1
ATOM 1300 C C . GLN 174 174 ? A 4.391 10.306 -26.047 1.000 1 A GLN 49.022 1
ATOM 1301 O O . GLN 174 174 ? A 4.736 9.136 -26.158 1.000 1 A GLN 48.337 1
ATOM 1302 C CB . GLN 174 174 ? A 3.125 10.717 -23.920 1.000 1 A GLN 47.114 1
ATOM 1303 C CG . GLN 174 174 ? A 3.194 11.086 -22.448 1.000 1 A GLN 45.589 1
ATOM 1304 C CD . GLN 174 174 ? A 1.870 10.876 -21.745 1.000 1 A GLN 42.800 1
ATOM 1305 O OE1 . GLN 174 174 ? A 0.890 10.501 -22.363 1.000 1 A GLN 41.337 1
ATOM 1306 N NE2 . GLN 174 174 ? A 1.846 11.126 -20.443 1.000 1 A GLN 38.088 1
ATOM 1307 N N . ILE 175 175 ? A 3.959 11.045 -27.050 1.000 1 A ILE 48.676 1
ATOM 1308 C CA . ILE 175 175 ? A 3.972 10.488 -28.401 1.000 1 A ILE 48.936 1
ATOM 1309 C C . ILE 175 175 ? A 5.375 10.481 -28.974 1.000 1 A ILE 49.568 1
ATOM 1310 O O . ILE 175 175 ? A 5.749 9.555 -29.693 1.000 1 A ILE 48.763 1
ATOM 1311 C CB . ILE 175 175 ? A 2.994 11.290 -29.284 1.000 1 A ILE 46.305 1
ATOM 1312 C CG1 . ILE 175 175 ? A 1.563 11.111 -28.775 1.000 1 A ILE 47.367 1
ATOM 1313 C CG2 . ILE 175 175 ? A 3.073 10.828 -30.732 1.000 1 A ILE 44.735 1
ATOM 1314 C CD1 . ILE 175 175 ? A 0.555 11.991 -29.454 1.000 1 A ILE 43.498 1
ATOM 1315 N N . VAL 176 176 ? A 6.155 11.494 -28.658 1.000 1 A VAL 46.444 1
ATOM 1316 C CA . VAL 176 176 ? A 7.522 11.568 -29.177 1.000 1 A VAL 49.302 1
ATOM 1317 C C . VAL 176 176 ? A 8.399 10.518 -28.549 1.000 1 A VAL 49.571 1
ATOM 1318 O O . VAL 176 176 ? A 9.153 9.824 -29.251 1.000 1 A VAL 48.261 1
ATOM 1319 C CB . VAL 176 176 ? A 8.085 12.990 -28.952 1.000 1 A VAL 46.704 1
ATOM 1320 C CG1 . VAL 176 176 ? A 7.334 13.992 -29.798 1.000 1 A VAL 47.074 1
ATOM 1321 C CG2 . VAL 176 176 ? A 9.568 13.014 -29.276 1.000 1 A VAL 45.827 1
ATOM 1322 N N . GLU 177 177 ? A 8.334 10.326 -27.255 1.000 1 A GLU 47.443 1
ATOM 1323 C CA . GLU 177 177 ? A 9.145 9.358 -26.556 1.000 1 A GLU 48.549 1
ATOM 1324 C C . GLU 177 177 ? A 8.560 7.962 -26.700 1.000 1 A GLU 47.998 1
ATOM 1325 O O . GLU 177 177 ? A 7.385 7.778 -27.073 1.000 1 A GLU 46.609 1
ATOM 1326 C CB . GLU 177 177 ? A 9.312 9.731 -25.089 1.000 1 A GLU 46.454 1
ATOM 1327 C CG . GLU 177 177 ? A 8.045 9.655 -24.299 1.000 1 A GLU 43.970 1
ATOM 1328 C CD . GLU 177 177 ? A 8.194 10.180 -22.898 1.000 1 A GLU 41.584 1
ATOM 1329 O OE1 . GLU 177 177 ? A 9.276 10.639 -22.524 1.000 1 A GLU 39.497 1
ATOM 1330 O OE2 . GLU 177 177 ? A 7.168 10.175 -22.135 1.000 1 A GLU 36.343 1
ATOM 1331 N N . LEU 178 178 ? A 9.358 6.982 -26.387 1.000 1 A LEU 47.851 1
ATOM 1332 C CA . LEU 178 178 ? A 8.897 5.597 -26.391 1.000 1 A LEU 49.949 1
ATOM 1333 C C . LEU 178 178 ? A 8.174 5.356 -25.061 1.000 1 A LEU 49.495 1
ATOM 1334 O O . LEU 178 178 ? A 8.711 5.589 -23.984 1.000 1 A LEU 49.045 1
ATOM 1335 C CB . LEU 178 178 ? A 10.049 4.620 -26.553 1.000 1 A LEU 47.765 1
ATOM 1336 C CG . LEU 178 178 ? A 9.710 3.142 -26.629 1.000 1 A LEU 45.627 1
ATOM 1337 C CD1 . LEU 178 178 ? A 8.869 2.848 -27.860 1.000 1 A LEU 43.892 1
ATOM 1338 C CD2 . LEU 178 178 ? A 10.974 2.299 -26.648 1.000 1 A LEU 43.136 1
ATOM 1339 N N . PRO 179 179 ? A 6.942 4.852 -25.094 1.000 1 A PRO 42.122 1
ATOM 1340 C CA . PRO 179 179 ? A 6.230 4.577 -23.842 1.000 1 A PRO 43.485 1
ATOM 1341 C C . PRO 179 179 ? A 6.784 3.337 -23.144 1.000 1 A PRO 43.827 1
ATOM 1342 O O . PRO 179 179 ? A 7.336 2.437 -23.765 1.000 1 A PRO 43.686 1
ATOM 1343 C CB . PRO 179 179 ? A 4.781 4.366 -24.271 1.000 1 A PRO 41.278 1
ATOM 1344 C CG . PRO 179 179 ? A 4.890 3.920 -25.696 1.000 1 A PRO 41.741 1
ATOM 1345 C CD . PRO 179 179 ? A 6.073 4.662 -26.258 1.000 1 A PRO 43.086 1
ATOM 1346 N N . SER 180 180 ? A 6.648 3.311 -21.836 1.000 1 A SER 41.125 1
ATOM 1347 C CA . SER 180 180 ? A 7.152 2.189 -21.044 1.000 1 A SER 40.713 1
ATOM 1348 C C . SER 180 180 ? A 6.299 0.959 -21.281 1.000 1 A SER 40.344 1
ATOM 1349 O O . SER 180 180 ? A 5.097 1.050 -21.534 1.000 1 A SER 39.132 1
ATOM 1350 C CB . SER 180 180 ? A 7.201 2.555 -19.564 1.000 1 A SER 39.035 1
ATOM 1351 O OG . SER 180 180 ? A 8.113 3.607 -19.322 1.000 1 A SER 37.297 1
ATOM 1352 N N . LEU 181 181 ? A 6.909 -0.173 -21.168 1.000 1 A LEU 43.557 1
ATOM 1353 C CA . LEU 181 181 ? A 6.264 -1.449 -21.471 1.000 1 A LEU 44.597 1
ATOM 1354 C C . LEU 181 181 ? A 6.326 -2.364 -20.254 1.000 1 A LEU 44.084 1
ATOM 1355 O O . LEU 181 181 ? A 7.009 -2.076 -19.287 1.000 1 A LEU 42.397 1
ATOM 1356 C CB . LEU 181 181 ? A 6.921 -2.137 -22.674 1.000 1 A LEU 42.255 1
ATOM 1357 C CG . LEU 181 181 ? A 6.799 -1.384 -24.020 1.000 1 A LEU 40.784 1
ATOM 1358 C CD1 . LEU 181 181 ? A 7.525 -2.155 -25.101 1.000 1 A LEU 38.570 1
ATOM 1359 C CD2 . LEU 181 181 ? A 5.360 -1.122 -24.401 1.000 1 A LEU 37.252 1
ATOM 1360 N N . GLY 182 182 ? A 5.587 -3.452 -20.332 1.000 1 A GLY 40.211 1
ATOM 1361 C CA . GLY 182 182 ? A 5.608 -4.434 -19.251 1.000 1 A GLY 40.275 1
ATOM 1362 C C . GLY 182 182 ? A 4.644 -4.093 -18.134 1.000 1 A GLY 41.853 1
ATOM 1363 O O . GLY 182 182 ? A 3.573 -3.527 -18.347 1.000 1 A GLY 40.405 1
ATOM 1364 N N . THR 183 183 ? A 5.030 -4.475 -16.943 1.000 1 A THR 42.853 1
ATOM 1365 C CA . THR 183 183 ? A 4.172 -4.304 -15.785 1.000 1 A THR 43.744 1
ATOM 1366 C C . THR 183 183 ? A 4.047 -2.844 -15.417 1.000 1 A THR 44.177 1
ATOM 1367 O O . THR 183 183 ? A 2.954 -2.386 -15.048 1.000 1 A THR 42.042 1
ATOM 1368 C CB . THR 183 183 ? A 4.696 -5.130 -14.610 1.000 1 A THR 40.818 1
ATOM 1369 O OG1 . THR 183 183 ? A 4.816 -6.501 -15.000 1.000 1 A THR 39.701 1
ATOM 1370 C CG2 . THR 183 183 ? A 3.763 -5.028 -13.412 1.000 1 A THR 39.321 1
ATOM 1371 N N . ASN 184 184 ? A 5.138 -2.108 -15.474 1.000 1 A ASN 37.835 1
ATOM 1372 C CA . ASN 184 184 ? A 5.111 -0.692 -15.103 1.000 1 A ASN 36.894 1
ATOM 1373 C C . ASN 184 184 ? A 4.282 0.129 -16.083 1.000 1 A ASN 37.034 1
ATOM 1374 O O . ASN 184 184 ? A 3.641 1.086 -15.683 1.000 1 A ASN 35.211 1
ATOM 1375 C CB . ASN 184 184 ? A 6.514 -0.128 -14.985 1.000 1 A ASN 34.817 1
ATOM 1376 C CG . ASN 184 184 ? A 7.280 -0.725 -13.829 1.000 1 A ASN 34.067 1
ATOM 1377 O OD1 . ASN 184 184 ? A 6.757 -0.883 -12.744 1.000 1 A ASN 31.385 1
ATOM 1378 N ND2 . ASN 184 184 ? A 8.538 -1.054 -14.070 1.000 1 A ASN 33.360 1
ATOM 1379 N N . TYR 185 185 ? A 4.303 -0.241 -17.304 1.000 1 A TYR 36.091 1
ATOM 1380 C CA . TYR 185 185 ? A 3.479 0.436 -18.323 1.000 1 A TYR 39.067 1
ATOM 1381 C C . TYR 185 185 ? A 2.013 0.076 -18.137 1.000 1 A TYR 39.284 1
ATOM 1382 O O . TYR 185 185 ? A 1.152 0.965 -18.265 1.000 1 A TYR 37.264 1
ATOM 1383 C CB . TYR 185 185 ? A 3.954 0.080 -19.715 1.000 1 A TYR 35.556 1
ATOM 1384 C CG . TYR 185 185 ? A 3.174 0.777 -20.811 1.000 1 A TYR 34.584 1
ATOM 1385 C CD1 . TYR 185 185 ? A 2.262 0.051 -21.579 1.000 1 A TYR 33.908 1
ATOM 1386 C CD2 . TYR 185 185 ? A 3.353 2.127 -21.054 1.000 1 A TYR 32.929 1
ATOM 1387 C CE1 . TYR 185 185 ? A 1.554 0.672 -22.593 1.000 1 A TYR 29.528 1
ATOM 1388 C CE2 . TYR 185 185 ? A 2.612 2.760 -22.067 1.000 1 A TYR 29.447 1
ATOM 1389 C CZ . TYR 185 185 ? A 1.730 2.025 -22.818 1.000 1 A TYR 27.628 1
ATOM 1390 O OH . TYR 185 185 ? A 1.022 2.640 -23.818 1.000 1 A TYR 31.485 1
ATOM 1391 N N . ASP 186 186 ? A 1.714 -1.180 -17.832 1.000 1 A ASP 36.980 1
ATOM 1392 C CA . ASP 186 186 ? A 0.333 -1.605 -17.697 1.000 1 A ASP 38.387 1
ATOM 1393 C C . ASP 186 186 ? A -0.314 -1.063 -16.428 1.000 1 A ASP 38.555 1
ATOM 1394 O O . ASP 186 186 ? A -1.513 -0.803 -16.421 1.000 1 A ASP 36.232 1
ATOM 1395 C CB . ASP 186 186 ? A 0.244 -3.127 -17.702 1.000 1 A ASP 35.384 1
ATOM 1396 C CG . ASP 186 186 ? A 0.561 -3.716 -19.061 1.000 1 A ASP 34.912 1
ATOM 1397 O OD1 . ASP 186 186 ? A 0.242 -3.068 -20.054 1.000 1 A ASP 31.562 1
ATOM 1398 O OD2 . ASP 186 186 ? A 1.091 -4.845 -19.083 1.000 1 A ASP 30.462 1
ATOM 1399 N N . GLU 187 187 ? A 0.465 -0.897 -15.388 1.000 1 A GLU 35.866 1
ATOM 1400 C CA . GLU 187 187 ? A -0.041 -0.384 -14.134 1.000 1 A GLU 35.808 1
ATOM 1401 C C . GLU 187 187 ? A 0.046 1.113 -14.024 1.000 1 A GLU 36.252 1
ATOM 1402 O O . GLU 187 187 ? A -0.291 1.670 -12.985 1.000 1 A GLU 34.264 1
ATOM 1403 C CB . GLU 187 187 ? A 0.651 -1.043 -12.968 1.000 1 A GLU 33.582 1
ATOM 1404 C CG . GLU 187 187 ? A 0.420 -2.531 -12.872 1.000 1 A GLU 34.373 1
ATOM 1405 C CD . GLU 187 187 ? A 1.185 -3.176 -11.739 1.000 1 A GLU 34.022 1
ATOM 1406 O OE1 . GLU 187 187 ? A 1.981 -2.461 -11.093 1.000 1 A GLU 32.255 1
ATOM 1407 O OE2 . GLU 187 187 ? A 0.977 -4.410 -11.490 1.000 1 A GLU 31.390 1
ATOM 1408 N N . SER 188 188 ? A 0.489 1.797 -15.027 1.000 1 A SER 38.165 1
ATOM 1409 C CA . SER 188 188 ? A 0.606 3.238 -15.004 1.000 1 A SER 39.491 1
ATOM 1410 C C . SER 188 188 ? A -0.745 3.894 -15.214 1.000 1 A SER 39.959 1
ATOM 1411 O O . SER 188 188 ? A -1.669 3.331 -15.800 1.000 1 A SER 38.416 1
ATOM 1412 C CB . SER 188 188 ? A 1.594 3.744 -16.065 1.000 1 A SER 36.295 1
ATOM 1413 O OG . SER 188 188 ? A 1.103 3.515 -17.368 1.000 1 A SER 36.097 1
ATOM 1414 N N . THR 189 189 ? A -0.846 5.126 -14.745 1.000 1 A THR 36.552 1
ATOM 1415 C CA . THR 189 189 ? A -2.066 5.896 -14.890 1.000 1 A THR 36.519 1
ATOM 1416 C C . THR 189 189 ? A -1.836 6.981 -15.946 1.000 1 A THR 37.034 1
ATOM 1417 O O . THR 189 189 ? A -0.795 7.659 -15.930 1.000 1 A THR 35.568 1
ATOM 1418 C CB . THR 189 189 ? A -2.472 6.529 -13.550 1.000 1 A THR 33.842 1
ATOM 1419 O OG1 . THR 189 189 ? A -1.446 7.388 -13.067 1.000 1 A THR 33.024 1
ATOM 1420 C CG2 . THR 189 189 ? A -2.735 5.432 -12.537 1.000 1 A THR 32.363 1
ATOM 1421 N N . GLU 190 190 ? A -2.752 7.138 -16.804 1.000 1 A GLU 36.785 1
ATOM 1422 C CA . GLU 190 190 ? A -2.661 8.087 -17.892 1.000 1 A GLU 38.432 1
ATOM 1423 C C . GLU 190 190 ? A -3.913 8.954 -17.957 1.000 1 A GLU 38.706 1
ATOM 1424 O O . GLU 190 190 ? A -4.968 8.579 -17.438 1.000 1 A GLU 36.993 1
ATOM 1425 C CB . GLU 190 190 ? A -2.455 7.397 -19.244 1.000 1 A GLU 36.320 1
ATOM 1426 C CG . GLU 190 190 ? A -1.114 6.714 -19.398 1.000 1 A GLU 36.376 1
ATOM 1427 C CD . GLU 190 190 ? A -0.958 6.040 -20.729 1.000 1 A GLU 34.999 1
ATOM 1428 O OE1 . GLU 190 190 ? A -1.912 6.082 -21.519 1.000 1 A GLU 33.928 1
ATOM 1429 O OE2 . GLU 190 190 ? A 0.127 5.474 -21.001 1.000 1 A GLU 33.211 1
ATOM 1430 N N . LEU 191 191 ? A -3.765 10.109 -18.557 1.000 1 A LEU 37.341 1
ATOM 1431 C CA . LEU 191 191 ? A -4.903 11.001 -18.725 1.000 1 A LEU 39.749 1
ATOM 1432 C C . LEU 191 191 ? A -5.925 10.414 -19.704 1.000 1 A LEU 39.940 1
ATOM 1433 O O . LEU 191 191 ? A -7.131 10.525 -19.504 1.000 1 A LEU 38.796 1
ATOM 1434 C CB . LEU 191 191 ? A -4.435 12.384 -19.190 1.000 1 A LEU 36.923 1
ATOM 1435 C CG . LEU 191 191 ? A -5.516 13.441 -19.353 1.000 1 A LEU 36.249 1
ATOM 1436 C CD1 . LEU 191 191 ? A -6.231 13.698 -18.042 1.000 1 A LEU 36.102 1
ATOM 1437 C CD2 . LEU 191 191 ? A -4.928 14.748 -19.890 1.000 1 A LEU 34.852 1
ATOM 1438 N N . ASN 192 192 ? A -5.413 9.780 -20.742 1.000 1 A ASN 36.546 1
ATOM 1439 C CA . ASN 192 192 ? A -6.305 9.133 -21.723 1.000 1 A ASN 37.084 1
ATOM 1440 C C . ASN 192 192 ? A -7.052 7.964 -21.108 1.000 1 A ASN 37.435 1
ATOM 1441 O O . ASN 192 192 ? A -8.214 7.718 -21.442 1.000 1 A ASN 36.103 1
ATOM 1442 C CB . ASN 192 192 ? A -5.473 8.673 -22.923 1.000 1 A ASN 35.026 1
ATOM 1443 C CG . ASN 192 192 ? A -4.861 9.820 -23.675 1.000 1 A ASN 35.110 1
ATOM 1444 O OD1 . ASN 192 192 ? A -5.481 10.855 -23.850 1.000 1 A ASN 32.465 1
ATOM 1445 N ND2 . ASN 192 192 ? A -3.624 9.644 -24.108 1.000 1 A ASN 33.967 1
ATOM 1446 N N . SER 193 193 ? A -6.398 7.240 -20.215 1.000 1 A SER 39.672 1
ATOM 1447 C CA . SER 193 193 ? A -7.093 6.143 -19.530 1.000 1 A SER 41.317 1
ATOM 1448 C C . SER 193 193 ? A -8.108 6.694 -18.528 1.000 1 A SER 41.485 1
ATOM 1449 O O . SER 193 193 ? A -9.170 6.087 -18.332 1.000 1 A SER 40.045 1
ATOM 1450 C CB . SER 193 193 ? A -6.072 5.268 -18.792 1.000 1 A SER 38.006 1
ATOM 1451 O OG . SER 193 193 ? A -5.204 4.638 -19.722 1.000 1 A SER 36.505 1
ATOM 1452 N N . SER 194 194 ? A -7.822 7.820 -17.931 1.000 1 A SER 39.893 1
ATOM 1453 C CA . SER 194 194 ? A -8.775 8.443 -17.041 1.000 1 A SER 41.101 1
ATOM 1454 C C . SER 194 194 ? A -10.014 8.940 -17.785 1.000 1 A SER 41.828 1
ATOM 1455 O O . SER 194 194 ? A -11.108 8.910 -17.234 1.000 1 A SER 40.581 1
ATOM 1456 C CB . SER 194 194 ? A -8.109 9.596 -16.264 1.000 1 A SER 38.281 1
ATOM 1457 O OG . SER 194 194 ? A -7.071 9.113 -15.448 1.000 1 A SER 36.519 1
ATOM 1458 N N . GLU 195 195 ? A -9.818 9.392 -18.979 1.000 1 A GLU 36.378 1
ATOM 1459 C CA . GLU 195 195 ? A -10.942 9.764 -19.809 1.000 1 A GLU 37.555 1
ATOM 1460 C C . GLU 195 195 ? A -11.770 8.548 -20.191 1.000 1 A GLU 37.783 1
ATOM 1461 O O . GLU 195 195 ? A -13.012 8.618 -20.275 1.000 1 A GLU 36.204 1
ATOM 1462 C CB . GLU 195 195 ? A -10.475 10.516 -21.052 1.000 1 A GLU 35.878 1
ATOM 1463 C CG . GLU 195 195 ? A -11.611 11.033 -21.927 1.000 1 A GLU 34.861 1
ATOM 1464 C CD . GLU 195 195 ? A -11.101 11.804 -23.114 1.000 1 A GLU 33.075 1
ATOM 1465 O OE1 . GLU 195 195 ? A -9.882 11.870 -23.312 1.000 1 A GLU 31.665 1
ATOM 1466 O OE2 . GLU 195 195 ? A -11.940 12.372 -23.879 1.000 1 A GLU 31.206 1
ATOM 1467 N N . PHE 196 196 ? A -11.108 7.414 -20.433 1.000 1 A PHE 37.829 1
ATOM 1468 C CA . PHE 196 196 ? A -11.821 6.215 -20.821 1.000 1 A PHE 38.988 1
ATOM 1469 C C . PHE 196 196 ? A -12.693 5.688 -19.697 1.000 1 A PHE 39.094 1
ATOM 1470 O O . PHE 196 196 ? A -13.792 5.193 -19.938 1.000 1 A PHE 38.499 1
ATOM 1471 C CB . PHE 196 196 ? A -10.812 5.128 -21.251 1.000 1 A PHE 37.251 1
ATOM 1472 C CG . PHE 196 196 ? A -10.091 5.420 -22.543 1.000 1 A PHE 36.637 1
ATOM 1473 C CD1 . PHE 196 196 ? A -10.601 6.335 -23.452 1.000 1 A PHE 36.049 1
ATOM 1474 C CD2 . PHE 196 196 ? A -8.907 4.781 -22.846 1.000 1 A PHE 35.431 1
ATOM 1475 C CE1 . PHE 196 196 ? A -9.957 6.597 -24.632 1.000 1 A PHE 32.542 1
ATOM 1476 C CE2 . PHE 196 196 ? A -8.251 5.045 -24.025 1.000 1 A PHE 31.748 1
ATOM 1477 C CZ . PHE 196 196 ? A -8.783 5.956 -24.909 1.000 1 A PHE 30.533 1
ATOM 1478 N N . VAL 197 197 ? A -12.205 5.777 -18.458 1.000 1 A VAL 39.975 1
ATOM 1479 C CA . VAL 197 197 ? A -12.991 5.320 -17.321 1.000 1 A VAL 42.620 1
ATOM 1480 C C . VAL 197 197 ? A -14.099 6.297 -17.019 1.000 1 A VAL 42.778 1
ATOM 1481 O O . VAL 197 197 ? A -15.194 5.915 -16.579 1.000 1 A VAL 41.894 1
ATOM 1482 C CB . VAL 197 197 ? A -12.071 5.094 -16.108 1.000 1 A VAL 40.440 1
ATOM 1483 C CG1 . VAL 197 197 ? A -11.047 4.018 -16.443 1.000 1 A VAL 39.121 1
ATOM 1484 C CG2 . VAL 197 197 ? A -12.858 4.669 -14.896 1.000 1 A VAL 38.509 1
ATOM 1485 N N . TYR 198 198 ? A -13.856 7.577 -17.250 1.000 1 A TYR 37.968 1
ATOM 1486 C CA . TYR 198 198 ? A -14.883 8.588 -17.016 1.000 1 A TYR 39.325 1
ATOM 1487 C C . TYR 198 198 ? A -16.092 8.436 -17.931 1.000 1 A TYR 39.579 1
ATOM 1488 O O . TYR 198 198 ? A -17.218 8.724 -17.522 1.000 1 A TYR 38.338 1
ATOM 1489 C CB . TYR 198 198 ? A -14.274 9.969 -17.112 1.000 1 A TYR 36.886 1
ATOM 1490 C CG . TYR 198 198 ? A -15.237 11.098 -16.859 1.000 1 A TYR 35.645 1
ATOM 1491 C CD1 . TYR 198 198 ? A -15.662 11.358 -15.549 1.000 1 A TYR 34.364 1
ATOM 1492 C CD2 . TYR 198 198 ? A -15.699 11.879 -17.892 1.000 1 A TYR 33.298 1
ATOM 1493 C CE1 . TYR 198 198 ? A -16.530 12.386 -15.301 1.000 1 A TYR 28.722 1
ATOM 1494 C CE2 . TYR 198 198 ? A -16.586 12.902 -17.659 1.000 1 A TYR 28.770 1
ATOM 1495 C CZ . TYR 198 198 ? A -16.999 13.170 -16.372 1.000 1 A TYR 26.126 1
ATOM 1496 O OH . TYR 198 198 ? A -17.883 14.207 -16.151 1.000 1 A TYR 29.226 1
ATOM 1497 N N . VAL 199 199 ? A -15.844 8.055 -19.171 1.000 1 A VAL 41.712 1
ATOM 1498 C CA . VAL 199 199 ? A -16.930 8.030 -20.137 1.000 1 A VAL 42.078 1
ATOM 1499 C C . VAL 199 199 ? A -17.777 6.764 -20.011 1.000 1 A VAL 42.872 1
ATOM 1500 O O . VAL 199 199 ? A -18.941 6.780 -20.423 1.000 1 A VAL 40.913 1
ATOM 1501 C CB . VAL 199 199 ? A -16.401 8.169 -21.574 1.000 1 A VAL 39.301 1
ATOM 1502 C CG1 . VAL 199 199 ? A -15.751 9.504 -21.737 1.000 1 A VAL 38.328 1
ATOM 1503 C CG2 . VAL 199 199 ? A -15.437 7.056 -21.902 1.000 1 A VAL 37.307 1
ATOM 1504 N N . ASP 200 200 ? A -17.216 5.689 -19.448 1.000 1 A ASP 40.761 1
ATOM 1505 C CA . ASP 200 200 ? A -17.968 4.448 -19.310 1.000 1 A ASP 41.277 1
ATOM 1506 C C . ASP 200 200 ? A -17.289 3.569 -18.252 1.000 1 A ASP 41.058 1
ATOM 1507 O O . ASP 200 200 ? A -16.257 3.910 -17.683 1.000 1 A ASP 39.831 1
ATOM 1508 C CB . ASP 200 200 ? A -18.104 3.685 -20.624 1.000 1 A ASP 39.023 1
ATOM 1509 C CG . ASP 200 200 ? A -16.760 3.357 -21.270 1.000 1 A ASP 38.485 1
ATOM 1510 O OD1 . ASP 200 200 ? A -15.703 3.829 -20.771 1.000 1 A ASP 34.823 1
ATOM 1511 O OD2 . ASP 200 200 ? A -16.754 2.589 -22.262 1.000 1 A ASP 35.046 1
ATOM 1512 N N . SER 201 201 ? A -17.905 2.447 -17.987 1.000 1 A SER 46.155 1
ATOM 1513 C CA . SER 201 201 ? A -17.403 1.499 -17.012 1.000 1 A SER 47.788 1
ATOM 1514 C C . SER 201 201 ? A -16.573 0.401 -17.653 1.000 1 A SER 47.878 1
ATOM 1515 O O . SER 201 201 ? A -16.232 -0.601 -16.977 1.000 1 A SER 46.726 1
ATOM 1516 C CB . SER 201 201 ? A -18.561 0.880 -16.214 1.000 1 A SER 45.107 1
ATOM 1517 O OG . SER 201 201 ? A -19.355 0.057 -17.054 1.000 1 A SER 42.637 1
ATOM 1518 N N . VAL 202 202 ? A -16.223 0.563 -18.900 1.000 1 A VAL 43.192 1
ATOM 1519 C CA . VAL 202 202 ? A -15.391 -0.410 -19.594 1.000 1 A VAL 46.207 1
ATOM 1520 C C . VAL 202 202 ? A -13.930 -0.116 -19.276 1.000 1 A VAL 46.740 1
ATOM 1521 O O . VAL 202 202 ? A -13.557 1.049 -19.087 1.000 1 A VAL 44.973 1
ATOM 1522 C CB . VAL 202 202 ? A -15.667 -0.399 -21.101 1.000 1 A VAL 42.939 1
ATOM 1523 C CG1 . VAL 202 202 ? A -17.161 -0.508 -21.335 1.000 1 A VAL 42.747 1
ATOM 1524 C CG2 . VAL 202 202 ? A -14.941 -1.550 -21.806 1.000 1 A VAL 41.874 1
ATOM 1525 N N . ASP 203 203 ? A -13.127 -1.154 -19.218 1.000 1 A ASP 48.324 1
ATOM 1526 C CA . ASP 203 203 ? A -11.732 -0.992 -18.844 1.000 1 A ASP 49.412 1
ATOM 1527 C C . ASP 203 203 ? A -10.965 -0.166 -19.881 1.000 1 A ASP 49.308 1
ATOM 1528 O O . ASP 203 203 ? A -11.237 -0.220 -21.067 1.000 1 A ASP 47.562 1
ATOM 1529 C CB . ASP 203 203 ? A -11.061 -2.350 -18.650 1.000 1 A ASP 46.459 1
ATOM 1530 C CG . ASP 203 203 ? A -11.585 -3.095 -17.463 1.000 1 A ASP 44.232 1
ATOM 1531 O OD1 . ASP 203 203 ? A -12.005 -2.416 -16.490 1.000 1 A ASP 38.821 1
ATOM 1532 O OD2 . ASP 203 203 ? A -11.572 -4.343 -17.472 1.000 1 A ASP 40.470 1
ATOM 1533 N N . GLU 204 204 ? A -9.999 0.602 -19.379 1.000 1 A GLU 39.934 1
ATOM 1534 C CA . GLU 204 204 ? A -9.315 1.575 -20.194 1.000 1 A GLU 40.439 1
ATOM 1535 C C . GLU 204 204 ? A -8.341 0.941 -21.191 1.000 1 A GLU 40.546 1
ATOM 1536 O O . GLU 204 204 ? A -7.983 1.581 -22.174 1.000 1 A GLU 38.755 1
ATOM 1537 C CB . GLU 204 204 ? A -8.590 2.582 -19.318 1.000 1 A GLU 38.004 1
ATOM 1538 C CG . GLU 204 204 ? A -7.387 2.043 -18.544 1.000 1 A GLU 37.188 1
ATOM 1539 C CD . GLU 204 204 ? A -7.752 1.404 -17.226 1.000 1 A GLU 35.409 1
ATOM 1540 O OE1 . GLU 204 204 ? A -8.952 1.210 -16.976 1.000 1 A GLU 34.734 1
ATOM 1541 O OE2 . GLU 204 204 ? A -6.841 1.086 -16.414 1.000 1 A GLU 33.803 1
ATOM 1542 N N . TRP 205 205 ? A -7.902 -0.275 -20.909 1.000 1 A TRP 44.366 1
ATOM 1543 C CA . TRP 205 205 ? A -7.006 -0.953 -21.827 1.000 1 A TRP 46.649 1
ATOM 1544 C C . TRP 205 205 ? A -7.750 -1.643 -22.974 1.000 1 A TRP 47.209 1
ATOM 1545 O O . TRP 205 205 ? A -7.101 -2.255 -23.824 1.000 1 A TRP 45.768 1
ATOM 1546 C CB . TRP 205 205 ? A -6.140 -1.967 -21.062 1.000 1 A TRP 44.447 1
ATOM 1547 C CG . TRP 205 205 ? A -6.899 -2.977 -20.284 1.000 1 A TRP 45.150 1
ATOM 1548 C CD1 . TRP 205 205 ? A -7.436 -4.158 -20.745 1.000 1 A TRP 42.252 1
ATOM 1549 C CD2 . TRP 205 205 ? A -7.210 -2.927 -18.914 1.000 1 A TRP 43.985 1
ATOM 1550 N NE1 . TRP 205 205 ? A -8.047 -4.817 -19.745 1.000 1 A TRP 38.170 1
ATOM 1551 C CE2 . TRP 205 205 ? A -7.944 -4.091 -18.594 1.000 1 A TRP 41.557 1
ATOM 1552 C CE3 . TRP 205 205 ? A -6.978 -1.993 -17.909 1.000 1 A TRP 37.818 1
ATOM 1553 C CZ2 . TRP 205 205 ? A -8.411 -4.343 -17.300 1.000 1 A TRP 36.000 1
ATOM 1554 C CZ3 . TRP 205 205 ? A -7.454 -2.263 -16.647 1.000 1 A TRP 36.873 1
ATOM 1555 C CH2 . TRP 205 205 ? A -8.152 -3.414 -16.347 1.000 1 A TRP 35.003 1
ATOM 1556 N N . MET 206 206 ? A -9.058 -1.542 -22.974 1.000 1 A MET 45.235 1
ATOM 1557 C CA . MET 206 206 ? A -9.879 -2.113 -24.044 1.000 1 A MET 46.170 1
ATOM 1558 C C . MET 206 206 ? A -10.282 -1.066 -25.074 1.000 1 A MET 46.208 1
ATOM 1559 O O . MET 206 206 ? A -11.187 -1.317 -25.861 1.000 1 A MET 45.494 1
ATOM 1560 C CB . MET 206 206 ? A -11.115 -2.784 -23.455 1.000 1 A MET 44.044 1
ATOM 1561 C CG . MET 206 206 ? A -10.820 -4.012 -22.606 1.000 1 A MET 42.136 1
ATOM 1562 S SD . MET 206 206 ? A -12.322 -4.791 -22.008 1.000 1 A MET 37.574 1
ATOM 1563 C CE . MET 206 206 ? A -11.614 -6.162 -21.079 1.000 1 A MET 34.270 1
ATOM 1564 N N . TYR 207 207 ? A -9.594 0.081 -25.014 1.000 1 A TYR 43.408 1
ATOM 1565 C CA . TYR 207 207 ? A -9.925 1.166 -25.927 1.000 1 A TYR 46.532 1
ATOM 1566 C C . TYR 207 207 ? A -8.742 1.441 -26.847 1.000 1 A TYR 46.755 1
ATOM 1567 O O . TYR 207 207 ? A -7.796 0.650 -26.959 1.000 1 A TYR 46.334 1
ATOM 1568 C CB . TYR 207 207 ? A -10.345 2.412 -25.139 1.000 1 A TYR 44.416 1
ATOM 1569 C CG . TYR 207 207 ? A -11.783 2.358 -24.657 1.000 1 A TYR 42.305 1
ATOM 1570 C CD1 . TYR 207 207 ? A -12.093 1.835 -23.409 1.000 1 A TYR 39.620 1
ATOM 1571 C CD2 . TYR 207 207 ? A -12.836 2.815 -25.470 1.000 1 A TYR 39.111 1
ATOM 1572 C CE1 . TYR 207 207 ? A -13.371 1.799 -22.956 1.000 1 A TYR 34.697 1
ATOM 1573 C CE2 . TYR 207 207 ? A -14.115 2.755 -25.015 1.000 1 A TYR 34.325 1
ATOM 1574 C CZ . TYR 207 207 ? A -14.395 2.251 -23.781 1.000 1 A TYR 33.342 1
ATOM 1575 O OH . TYR 207 207 ? A -15.709 2.179 -23.335 1.000 1 A TYR 34.779 1
ATOM 1576 N N . THR 208 208 ? A -8.780 2.598 -27.509 1.000 1 A THR 41.875 1
ATOM 1577 C CA . THR 208 208 ? A -7.760 2.971 -28.448 1.000 1 A THR 43.579 1
ATOM 1578 C C . THR 208 208 ? A -6.468 3.353 -27.750 1.000 1 A THR 43.780 1
ATOM 1579 O O . THR 208 208 ? A -6.455 3.673 -26.557 1.000 1 A THR 42.890 1
ATOM 1580 C CB . THR 208 208 ? A -8.261 4.108 -29.338 1.000 1 A THR 41.463 1
ATOM 1581 O OG1 . THR 208 208 ? A -8.531 5.247 -28.510 1.000 1 A THR 37.946 1
ATOM 1582 C CG2 . THR 208 208 ? A -9.523 3.711 -30.061 1.000 1 A THR 38.259 1
ATOM 1583 N N . PRO 209 209 ? A -5.345 3.333 -28.442 1.000 1 A PRO 41.581 1
ATOM 1584 C CA . PRO 209 209 ? A -4.061 3.744 -27.857 1.000 1 A PRO 43.737 1
ATOM 1585 C C . PRO 209 209 ? A -4.055 5.210 -27.422 1.000 1 A PRO 43.966 1
ATOM 1586 O O . PRO 209 209 ? A -4.890 6.001 -27.857 1.000 1 A PRO 42.954 1
ATOM 1587 C CB . PRO 209 209 ? A -3.068 3.484 -28.967 1.000 1 A PRO 41.124 1
ATOM 1588 C CG . PRO 209 209 ? A -3.659 2.391 -29.751 1.000 1 A PRO 41.527 1
ATOM 1589 C CD . PRO 209 209 ? A -5.141 2.642 -29.716 1.000 1 A PRO 42.034 1
ATOM 1590 N N . PRO 210 210 ? A -3.114 5.629 -26.603 1.000 1 A PRO 41.083 1
ATOM 1591 C CA . PRO 210 210 ? A -3.085 7.002 -26.103 1.000 1 A PRO 41.880 1
ATOM 1592 C C . PRO 210 210 ? A -2.798 8.074 -27.127 1.000 1 A PRO 42.477 1
ATOM 1593 O O . PRO 210 210 ? A -3.115 9.232 -26.900 1.000 1 A PRO 41.921 1
ATOM 1594 C CB . PRO 210 210 ? A -2.001 6.974 -25.034 1.000 1 A PRO 39.883 1
ATOM 1595 C CG . PRO 210 210 ? A -1.929 5.571 -24.619 1.000 1 A PRO 40.153 1
ATOM 1596 C CD . PRO 210 210 ? A -2.192 4.776 -25.824 1.000 1 A PRO 41.050 1
ATOM 1597 N N . TRP 211 211 ? A -2.202 7.722 -28.221 1.000 1 A TRP 44.035 1
ATOM 1598 C CA . TRP 211 211 ? A -1.977 8.739 -29.242 1.000 1 A TRP 44.709 1
ATOM 1599 C C . TRP 211 211 ? A -3.242 9.071 -30.012 1.000 1 A TRP 45.091 1
ATOM 1600 O O . TRP 211 211 ? A -3.371 10.177 -30.539 1.000 1 A TRP 43.172 1
ATOM 1601 C CB . TRP 211 211 ? A -0.851 8.306 -30.212 1.000 1 A TRP 42.729 1
ATOM 1602 C CG . TRP 211 211 ? A -1.102 7.020 -30.940 1.000 1 A TRP 43.186 1
ATOM 1603 C CD1 . TRP 211 211 ? A -1.891 6.846 -32.039 1.000 1 A TRP 39.701 1
ATOM 1604 C CD2 . TRP 211 211 ? A -0.520 5.734 -30.654 1.000 1 A TRP 41.681 1
ATOM 1605 N NE1 . TRP 211 211 ? A -1.822 5.530 -32.451 1.000 1 A TRP 37.601 1
ATOM 1606 C CE2 . TRP 211 211 ? A -0.997 4.846 -31.602 1.000 1 A TRP 40.401 1
ATOM 1607 C CE3 . TRP 211 211 ? A 0.380 5.316 -29.672 1.000 1 A TRP 37.876 1
ATOM 1608 C CZ2 . TRP 211 211 ? A -0.620 3.518 -31.604 1.000 1 A TRP 35.704 1
ATOM 1609 C CZ3 . TRP 211 211 ? A 0.755 3.971 -29.680 1.000 1 A TRP 35.437 1
ATOM 1610 C CH2 . TRP 211 211 ? A 0.260 3.071 -30.617 1.000 1 A TRP 34.548 1
ATOM 1611 N N . LEU 212 212 ? A -4.185 8.143 -30.082 1.000 1 A LEU 40.960 1
ATOM 1612 C CA . LEU 212 212 ? A -5.469 8.418 -30.712 1.000 1 A LEU 42.771 1
ATOM 1613 C C . LEU 212 212 ? A -6.342 9.303 -29.837 1.000 1 A LEU 42.523 1
ATOM 1614 O O . LEU 212 212 ? A -7.116 10.120 -30.338 1.000 1 A LEU 41.370 1
ATOM 1615 C CB . LEU 212 212 ? A -6.208 7.122 -31.034 1.000 1 A LEU 40.624 1
ATOM 1616 C CG . LEU 212 212 ? A -5.533 6.217 -32.088 1.000 1 A LEU 39.483 1
ATOM 1617 C CD1 . LEU 212 212 ? A -5.471 6.950 -33.413 1.000 1 A LEU 38.257 1
ATOM 1618 C CD2 . LEU 212 212 ? A -6.306 4.925 -32.229 1.000 1 A LEU 37.772 1
ATOM 1619 N N . ASP 213 213 ? A -6.199 9.131 -28.506 1.000 1 A ASP 40.526 1
ATOM 1620 C CA . ASP 213 213 ? A -6.937 10.009 -27.600 1.000 1 A ASP 41.018 1
ATOM 1621 C C . ASP 213 213 ? A -6.375 11.421 -27.663 1.000 1 A ASP 40.785 1
ATOM 1622 O O . ASP 213 213 ? A -7.126 12.399 -27.497 1.000 1 A ASP 39.538 1
ATOM 1623 C CB . ASP 213 213 ? A -6.850 9.432 -26.174 1.000 1 A ASP 38.664 1
ATOM 1624 C CG . ASP 213 213 ? A -7.864 10.053 -25.256 1.000 1 A ASP 37.805 1
ATOM 1625 O OD1 . ASP 213 213 ? A -8.677 10.881 -25.697 1.000 1 A ASP 35.264 1
ATOM 1626 O OD2 . ASP 213 213 ? A -7.834 9.721 -24.043 1.000 1 A ASP 35.426 1
ATOM 1627 N N . PHE 214 214 ? A -5.079 11.551 -27.877 1.000 1 A PHE 36.193 1
ATOM 1628 C CA . PHE 214 214 ? A -4.492 12.865 -28.057 1.000 1 A PHE 37.048 1
ATOM 1629 C C . PHE 214 214 ? A -5.012 13.532 -29.323 1.000 1 A PHE 37.047 1
ATOM 1630 O O . PHE 214 214 ? A -5.242 14.741 -29.330 1.000 1 A PHE 35.792 1
ATOM 1631 C CB . PHE 214 214 ? A -2.969 12.770 -28.109 1.000 1 A PHE 34.882 1
ATOM 1632 C CG . PHE 214 214 ? A -2.278 14.097 -28.279 1.000 1 A PHE 33.807 1
ATOM 1633 C CD1 . PHE 214 214 ? A -2.146 14.964 -27.220 1.000 1 A PHE 32.275 1
ATOM 1634 C CD2 . PHE 214 214 ? A -1.749 14.454 -29.510 1.000 1 A PHE 31.751 1
ATOM 1635 C CE1 . PHE 214 214 ? A -1.511 16.181 -27.367 1.000 1 A PHE 29.125 1
ATOM 1636 C CE2 . PHE 214 214 ? A -1.120 15.678 -29.676 1.000 1 A PHE 27.731 1
ATOM 1637 C CZ . PHE 214 214 ? A -0.987 16.529 -28.591 1.000 1 A PHE 26.693 1
ATOM 1638 N N . ALA 215 215 ? A -5.248 12.769 -30.351 1.000 1 A ALA 41.186 1
ATOM 1639 C CA . ALA 215 215 ? A -5.844 13.298 -31.555 1.000 1 A ALA 42.049 1
ATOM 1640 C C . ALA 215 215 ? A -7.292 13.713 -31.344 1.000 1 A ALA 42.666 1
ATOM 1641 O O . ALA 215 215 ? A -7.781 14.663 -31.933 1.000 1 A ALA 41.388 1
ATOM 1642 C CB . ALA 215 215 ? A -5.750 12.292 -32.706 1.000 1 A ALA 39.609 1
ATOM 1643 N N . ASP 216 216 ? A -7.966 13.017 -30.427 1.000 1 A ASP 38.642 1
ATOM 1644 C CA . ASP 216 216 ? A -9.332 13.390 -30.090 1.000 1 A ASP 39.257 1
ATOM 1645 C C . ASP 216 216 ? A -9.374 14.637 -29.213 1.000 1 A ASP 38.982 1
ATOM 1646 O O . ASP 216 216 ? A -10.300 15.433 -29.304 1.000 1 A ASP 37.513 1
ATOM 1647 C CB . ASP 216 216 ? A -10.050 12.241 -29.395 1.000 1 A ASP 36.879 1
ATOM 1648 C CG . ASP 216 216 ? A -10.305 11.075 -30.308 1.000 1 A ASP 36.486 1
ATOM 1649 O OD1 . ASP 216 216 ? A -10.471 11.315 -31.522 1.000 1 A ASP 32.604 1
ATOM 1650 O OD2 . ASP 216 216 ? A -10.326 9.935 -29.819 1.000 1 A ASP 32.698 1
ATOM 1651 N N . ASP 217 217 ? A -8.346 14.799 -28.386 1.000 1 A ASP 39.140 1
ATOM 1652 C CA . ASP 217 217 ? A -8.229 16.034 -27.631 1.000 1 A ASP 38.043 1
ATOM 1653 C C . ASP 217 217 ? A -7.888 17.232 -28.509 1.000 1 A ASP 38.082 1
ATOM 1654 O O . ASP 217 217 ? A -8.250 18.365 -28.191 1.000 1 A ASP 36.359 1
ATOM 1655 C CB . ASP 217 217 ? A -7.180 15.905 -26.499 1.000 1 A ASP 36.079 1
ATOM 1656 C CG . ASP 217 217 ? A -7.628 14.918 -25.436 1.000 1 A ASP 35.770 1
ATOM 1657 O OD1 . ASP 217 217 ? A -8.840 14.760 -25.215 1.000 1 A ASP 33.058 1
ATOM 1658 O OD2 . ASP 217 217 ? A -6.733 14.276 -24.815 1.000 1 A ASP 32.899 1
ATOM 1659 N N . GLY 218 218 ? A -7.199 16.994 -29.580 1.000 1 A GLY 38.619 1
ATOM 1660 C CA . GLY 218 218 ? A -6.910 18.062 -30.520 1.000 1 A GLY 36.944 1
ATOM 1661 C C . GLY 218 218 ? A -8.120 18.519 -31.313 1.000 1 A GLY 38.203 1
ATOM 1662 O O . GLY 218 218 ? A -8.342 19.699 -31.507 1.000 1 A GLY 36.992 1
ATOM 1663 N N . GLY 219 219 ? A -8.925 17.575 -31.750 1.000 1 A GLY 44.227 1
ATOM 1664 C CA . GLY 219 219 ? A -10.165 17.870 -32.438 1.000 1 A GLY 42.457 1
ATOM 1665 C C . GLY 219 219 ? A -11.325 17.104 -31.820 1.000 1 A GLY 43.940 1
ATOM 1666 O O . GLY 219 219 ? A -11.462 15.907 -31.972 1.000 1 A GLY 42.761 1
ATOM 1667 N N . GLY 220 220 ? A -12.172 17.830 -31.106 1.000 1 A GLY 39.410 1
ATOM 1668 C CA . GLY 220 220 ? A -13.292 17.221 -30.435 1.000 1 A GLY 37.866 1
ATOM 1669 C C . GLY 220 220 ? A -14.440 16.900 -31.378 1.000 1 A GLY 39.244 1
ATOM 1670 O O . GLY 220 220 ? A -14.518 17.367 -32.510 1.000 1 A GLY 37.734 1
ATOM 1671 N N . GLY 221 221 ? A -15.360 16.082 -30.876 1.000 1 A GLY 41.384 1
ATOM 1672 C CA . GLY 221 221 ? A -16.504 15.695 -31.636 1.000 1 A GLY 39.805 1
ATOM 1673 C C . GLY 221 221 ? A -17.168 14.480 -31.090 1.000 1 A GLY 41.981 1
ATOM 1674 O O . GLY 221 221 ? A -16.798 13.973 -30.026 1.000 1 A GLY 40.916 1
ATOM 1675 N N . TYR 222 222 ? A -18.139 13.996 -31.777 1.000 1 A TYR 45.729 1
ATOM 1676 C CA . TYR 222 222 ? A -18.878 12.818 -31.366 1.000 1 A TYR 45.974 1
ATOM 1677 C C . TYR 222 222 ? A -18.089 11.577 -31.694 1.000 1 A TYR 45.407 1
ATOM 1678 O O . TYR 222 222 ? A -17.472 11.451 -32.758 1.000 1 A TYR 44.139 1
ATOM 1679 C CB . TYR 222 222 ? A -20.246 12.745 -32.057 1.000 1 A TYR 45.147 1
ATOM 1680 C CG . TYR 222 222 ? A -21.062 11.546 -31.635 1.000 1 A TYR 44.246 1
ATOM 1681 C CD1 . TYR 222 222 ? A -21.161 10.436 -32.475 1.000 1 A TYR 41.770 1
ATOM 1682 C CD2 . TYR 222 222 ? A -21.704 11.504 -30.407 1.000 1 A TYR 40.586 1
ATOM 1683 C CE1 . TYR 222 222 ? A -21.917 9.347 -32.115 1.000 1 A TYR 37.427 1
ATOM 1684 C CE2 . TYR 222 222 ? A -22.460 10.379 -30.029 1.000 1 A TYR 34.361 1
ATOM 1685 C CZ . TYR 222 222 ? A -22.543 9.328 -30.898 1.000 1 A TYR 36.768 1
ATOM 1686 O OH . TYR 222 222 ? A -23.274 8.184 -30.541 1.000 1 A TYR 43.771 1
ATOM 1687 N N . PHE 223 223 ? A -18.094 10.646 -30.746 1.000 1 A PHE 40.016 1
ATOM 1688 C CA . PHE 223 223 ? A -17.341 9.419 -30.898 1.000 1 A PHE 40.889 1
ATOM 1689 C C . PHE 223 223 ? A -18.186 8.236 -30.412 1.000 1 A PHE 40.029 1
ATOM 1690 O O . PHE 223 223 ? A -19.140 8.406 -29.660 1.000 1 A PHE 39.131 1
ATOM 1691 C CB . PHE 223 223 ? A -16.012 9.455 -30.143 1.000 1 A PHE 38.465 1
ATOM 1692 C CG . PHE 223 223 ? A -15.027 10.423 -30.727 1.000 1 A PHE 37.305 1
ATOM 1693 C CD1 . PHE 223 223 ? A -14.893 11.692 -30.179 1.000 1 A PHE 35.652 1
ATOM 1694 C CD2 . PHE 223 223 ? A -14.268 10.054 -31.818 1.000 1 A PHE 35.116 1
ATOM 1695 C CE1 . PHE 223 223 ? A -13.994 12.588 -30.721 1.000 1 A PHE 33.318 1
ATOM 1696 C CE2 . PHE 223 223 ? A -13.369 10.955 -32.366 1.000 1 A PHE 31.462 1
ATOM 1697 C CZ . PHE 223 223 ? A -13.238 12.217 -31.806 1.000 1 A PHE 32.733 1
ATOM 1698 N N . SER 224 224 ? A -17.781 7.074 -30.823 1.000 1 A SER 44.369 1
ATOM 1699 C CA . SER 224 224 ? A -18.422 5.851 -30.390 1.000 1 A SER 46.667 1
ATOM 1700 C C . SER 224 224 ? A -17.872 5.413 -29.039 1.000 1 A SER 46.225 1
ATOM 1701 O O . SER 224 224 ? A -17.148 6.138 -28.340 1.000 1 A SER 44.488 1
ATOM 1702 C CB . SER 224 224 ? A -18.232 4.750 -31.443 1.000 1 A SER 44.123 1
ATOM 1703 O OG . SER 224 224 ? A -16.866 4.447 -31.614 1.000 1 A SER 42.093 1
ATOM 1704 N N . ASP 225 225 ? A -18.248 4.211 -28.609 1.000 1 A ASP 46.087 1
ATOM 1705 C CA . ASP 225 225 ? A -17.742 3.684 -27.347 1.000 1 A ASP 45.155 1
ATOM 1706 C C . ASP 225 225 ? A -16.262 3.338 -27.415 1.000 1 A ASP 44.615 1
ATOM 1707 O O . ASP 225 225 ? A -15.581 3.400 -26.404 1.000 1 A ASP 42.939 1
ATOM 1708 C CB . ASP 225 225 ? A -18.545 2.466 -26.894 1.000 1 A ASP 42.658 1
ATOM 1709 C CG . ASP 225 225 ? A -19.970 2.827 -26.551 1.000 1 A ASP 41.323 1
ATOM 1710 O OD1 . ASP 225 225 ? A -20.211 3.945 -26.043 1.000 1 A ASP 35.716 1
ATOM 1711 O OD2 . ASP 225 225 ? A -20.865 1.970 -26.743 1.000 1 A ASP 36.087 1
ATOM 1712 N N . GLU 226 226 ? A -15.793 2.971 -28.567 1.000 1 A GLU 40.558 1
ATOM 1713 C CA . GLU 226 226 ? A -14.382 2.628 -28.730 1.000 1 A GLU 40.062 1
ATOM 1714 C C . GLU 226 226 ? A -13.505 3.869 -28.750 1.000 1 A GLU 40.070 1
ATOM 1715 O O . GLU 226 226 ? A -12.372 3.832 -28.258 1.000 1 A GLU 39.443 1
ATOM 1716 C CB . GLU 226 226 ? A -14.180 1.822 -29.997 1.000 1 A GLU 39.983 1
ATOM 1717 C CG . GLU 226 226 ? A -14.824 0.453 -29.947 1.000 1 A GLU 39.388 1
ATOM 1718 C CD . GLU 226 226 ? A -14.602 -0.343 -31.213 1.000 1 A GLU 37.669 1
ATOM 1719 O OE1 . GLU 226 226 ? A -13.994 0.186 -32.157 1.000 1 A GLU 35.454 1
ATOM 1720 O OE2 . GLU 226 226 ? A -15.050 -1.530 -31.256 1.000 1 A GLU 33.066 1
ATOM 1721 N N . ILE 227 227 ? A -14.004 4.964 -29.276 1.000 1 A ILE 41.337 1
ATOM 1722 C CA . ILE 227 227 ? A -13.300 6.241 -29.264 1.000 1 A ILE 42.933 1
ATOM 1723 C C . ILE 227 227 ? A -14.141 7.203 -28.430 1.000 1 A ILE 42.636 1
ATOM 1724 O O . ILE 227 227 ? A -15.130 7.741 -28.902 1.000 1 A ILE 41.815 1
ATOM 1725 C CB . ILE 227 227 ? A -13.093 6.795 -30.678 1.000 1 A ILE 40.930 1
ATOM 1726 C CG1 . ILE 227 227 ? A -12.283 5.805 -31.499 1.000 1 A ILE 39.392 1
ATOM 1727 C CG2 . ILE 227 227 ? A -12.386 8.136 -30.603 1.000 1 A ILE 38.288 1
ATOM 1728 C CD1 . ILE 227 227 ? A -12.150 6.173 -32.954 1.000 1 A ILE 38.174 1
ATOM 1729 N N . PRO 228 228 ? A -13.775 7.394 -27.162 1.000 1 A PRO 40.876 1
ATOM 1730 C CA . PRO 228 228 ? A -14.569 8.259 -26.303 1.000 1 A PRO 43.366 1
ATOM 1731 C C . PRO 228 228 ? A -14.392 9.729 -26.662 1.000 1 A PRO 43.599 1
ATOM 1732 O O . PRO 228 228 ? A -13.383 10.142 -27.239 1.000 1 A PRO 43.124 1
ATOM 1733 C CB . PRO 228 228 ? A -14.063 7.985 -24.888 1.000 1 A PRO 41.236 1
ATOM 1734 C CG . PRO 228 228 ? A -13.290 6.729 -24.997 1.000 1 A PRO 41.466 1
ATOM 1735 C CD . PRO 228 228 ? A -12.748 6.706 -26.385 1.000 1 A PRO 42.384 1
ATOM 1736 N N . ALA 229 229 ? A -15.369 10.515 -26.280 1.000 1 A ALA 42.154 1
ATOM 1737 C CA . ALA 229 229 ? A -15.318 11.947 -26.503 1.000 1 A ALA 43.566 1
ATOM 1738 C C . ALA 229 229 ? A -14.268 12.593 -25.607 1.000 1 A ALA 43.865 1
ATOM 1739 O O . ALA 229 229 ? A -14.054 12.158 -24.472 1.000 1 A ALA 43.080 1
ATOM 1740 C CB . ALA 229 229 ? A -16.677 12.594 -26.240 1.000 1 A ALA 41.283 1
ATOM 1741 N N . PRO 230 230 ? A -13.606 13.629 -26.064 1.000 1 A PRO 39.606 1
ATOM 1742 C CA . PRO 230 230 ? A -12.629 14.324 -25.238 1.000 1 A PRO 39.731 1
ATOM 1743 C C . PRO 230 230 ? A -13.287 15.117 -24.126 1.000 1 A PRO 39.955 1
ATOM 1744 O O . PRO 230 230 ? A -14.481 15.457 -24.225 1.000 1 A PRO 39.532 1
ATOM 1745 C CB . PRO 230 230 ? A -11.886 15.229 -26.224 1.000 1 A PRO 38.354 1
ATOM 1746 C CG . PRO 230 230 ? A -12.883 15.465 -27.304 1.000 1 A PRO 38.566 1
ATOM 1747 C CD . PRO 230 230 ? A -13.624 14.181 -27.431 1.000 1 A PRO 38.877 1
ATOM 1748 N N . PRO 231 231 ? A -12.573 15.471 -23.076 1.000 1 A PRO 38.056 1
ATOM 1749 C CA . PRO 231 231 ? A -13.163 16.276 -22.009 1.000 1 A PRO 37.709 1
ATOM 1750 C C . PRO 231 231 ? A -13.580 17.661 -22.412 1.000 1 A PRO 38.239 1
ATOM 1751 O O . PRO 231 231 ? A -14.363 18.300 -21.713 1.000 1 A PRO 37.539 1
ATOM 1752 C CB . PRO 231 231 ? A -12.060 16.321 -20.938 1.000 1 A PRO 36.339 1
ATOM 1753 C CG . PRO 231 231 ? A -11.252 15.116 -21.199 1.000 1 A PRO 37.656 1
ATOM 1754 C CD . PRO 231 231 ? A -11.239 14.954 -22.697 1.000 1 A PRO 38.844 1
ATOM 1755 N N . GLU 232 232 ? A -13.048 18.185 -23.500 1.000 1 A GLU 38.881 1
ATOM 1756 C CA . GLU 232 232 ? A -13.496 19.459 -24.039 1.000 1 A GLU 39.064 1
ATOM 1757 C C . GLU 232 232 ? A -14.873 19.352 -24.699 1.000 1 A GLU 39.331 1
ATOM 1758 O O . GLU 232 232 ? A -15.568 20.368 -24.828 1.000 1 A GLU 37.692 1
ATOM 1759 C CB . GLU 232 232 ? A -12.491 20.019 -25.035 1.000 1 A GLU 37.416 1
ATOM 1760 C CG . GLU 232 232 ? A -11.156 20.470 -24.418 1.000 1 A GLU 35.843 1
ATOM 1761 C CD . GLU 232 232 ? A -10.176 19.296 -24.220 1.000 1 A GLU 34.491 1
ATOM 1762 O OE1 . GLU 232 232 ? A -10.476 18.186 -24.681 1.000 1 A GLU 32.321 1
ATOM 1763 O OE2 . GLU 232 232 ? A -9.124 19.508 -23.582 1.000 1 A GLU 32.507 1
ATOM 1764 N N . SER 233 233 ? A -15.275 18.152 -25.056 1.000 1 A SER 45.370 1
ATOM 1765 C CA . SER 233 233 ? A -16.550 17.916 -25.745 1.000 1 A SER 46.872 1
ATOM 1766 C C . SER 233 233 ? A -17.524 17.129 -24.886 1.000 1 A SER 47.267 1
ATOM 1767 O O . SER 233 233 ? A -18.384 16.444 -25.425 1.000 1 A SER 46.353 1
ATOM 1768 C CB . SER 233 233 ? A -16.322 17.200 -27.072 1.000 1 A SER 43.863 1
ATOM 1769 O OG . SER 233 233 ? A -15.497 17.971 -27.915 1.000 1 A SER 41.580 1
ATOM 1770 N N . LEU 234 234 ? A -17.379 17.233 -23.563 1.000 1 A LEU 40.669 1
ATOM 1771 C CA . LEU 234 234 ? A -18.253 16.473 -22.671 1.000 1 A LEU 43.458 1
ATOM 1772 C C . LEU 234 234 ? A -19.667 17.039 -22.618 1.000 1 A LEU 43.547 1
ATOM 1773 O O . LEU 234 234 ? A -20.608 16.312 -22.284 1.000 1 A LEU 42.209 1
ATOM 1774 C CB . LEU 234 234 ? A -17.666 16.431 -21.263 1.000 1 A LEU 40.706 1
ATOM 1775 C CG . LEU 234 234 ? A -16.383 15.631 -21.073 1.000 1 A LEU 39.039 1
ATOM 1776 C CD1 . LEU 234 234 ? A -16.561 14.184 -21.444 1.000 1 A LEU 37.052 1
ATOM 1777 C CD2 . LEU 234 234 ? A -15.856 15.783 -19.683 1.000 1 A LEU 36.391 1
ATOM 1778 N N . ILE 235 235 ? A -19.841 18.348 -22.884 1.000 1 A ILE 43.858 1
ATOM 1779 C CA . ILE 235 235 ? A -21.153 18.941 -22.894 1.000 1 A ILE 45.295 1
ATOM 1780 C C . ILE 235 235 ? A -21.756 18.697 -24.268 1.000 1 A ILE 45.676 1
ATOM 1781 O O . ILE 235 235 ? A -21.641 19.523 -25.182 1.000 1 A ILE 45.368 1
ATOM 1782 C CB . ILE 235 235 ? A -21.090 20.428 -22.533 1.000 1 A ILE 43.598 1
ATOM 1783 C CG1 . ILE 235 235 ? A -20.476 20.622 -21.138 1.000 1 A ILE 44.235 1
ATOM 1784 C CG2 . ILE 235 235 ? A -22.480 21.022 -22.559 1.000 1 A ILE 42.111 1
ATOM 1785 C CD1 . ILE 235 235 ? A -20.194 22.059 -20.771 1.000 1 A ILE 40.236 1
ATOM 1786 N N . SER 236 236 ? A -22.379 17.547 -24.401 1.000 1 A SER 45.167 1
ATOM 1787 C CA . SER 236 236 ? A -22.953 17.132 -25.666 1.000 1 A SER 48.158 1
ATOM 1788 C C . SER 236 236 ? A -23.885 15.971 -25.409 1.000 1 A SER 47.918 1
ATOM 1789 O O . SER 236 236 ? A -23.974 15.438 -24.291 1.000 1 A SER 47.097 1
ATOM 1790 C CB . SER 236 236 ? A -21.898 16.789 -26.689 1.000 1 A SER 45.077 1
ATOM 1791 O OG . SER 236 236 ? A -21.177 15.626 -26.300 1.000 1 A SER 42.105 1
ATOM 1792 N N . THR 237 237 ? A -24.610 15.574 -26.418 1.000 1 A THR 46.230 1
ATOM 1793 C CA . THR 237 237 ? A -25.463 14.390 -26.333 1.000 1 A THR 47.482 1
ATOM 1794 C C . THR 237 237 ? A -24.679 13.098 -26.272 1.000 1 A THR 47.732 1
ATOM 1795 O O . THR 237 237 ? A -25.189 12.082 -25.826 1.000 1 A THR 46.299 1
ATOM 1796 C CB . THR 237 237 ? A -26.434 14.356 -27.511 1.000 1 A THR 44.631 1
ATOM 1797 O OG1 . THR 237 237 ? A -25.678 14.303 -28.737 1.000 1 A THR 42.640 1
ATOM 1798 C CG2 . THR 237 237 ? A -27.333 15.572 -27.496 1.000 1 A THR 41.658 1
ATOM 1799 N N . SER 238 238 ? A -23.418 13.140 -26.704 1.000 1 A SER 46.461 1
ATOM 1800 C CA . SER 238 238 ? A -22.563 11.978 -26.595 1.000 1 A SER 47.775 1
ATOM 1801 C C . SER 238 238 ? A -22.178 11.676 -25.148 1.000 1 A SER 48.040 1
ATOM 1802 O O . SER 238 238 ? A -21.915 10.521 -24.787 1.000 1 A SER 46.827 1
ATOM 1803 C CB . SER 238 238 ? A -21.304 12.155 -27.447 1.000 1 A SER 45.382 1
ATOM 1804 O OG . SER 238 238 ? A -20.495 13.192 -26.937 1.000 1 A SER 42.873 1
ATOM 1805 N N . PHE 239 239 ? A -22.145 12.713 -24.315 1.000 1 A PHE 42.270 1
ATOM 1806 C CA . PHE 239 239 ? A -21.874 12.505 -22.905 1.000 1 A PHE 44.241 1
ATOM 1807 C C . PHE 239 239 ? A -22.983 11.718 -22.231 1.000 1 A PHE 44.562 1
ATOM 1808 O O . PHE 239 239 ? A -22.741 10.851 -21.384 1.000 1 A PHE 43.463 1
ATOM 1809 C CB . PHE 239 239 ? A -21.675 13.855 -22.210 1.000 1 A PHE 41.525 1
ATOM 1810 C CG . PHE 239 239 ? A -21.376 13.730 -20.738 1.000 1 A PHE 39.567 1
ATOM 1811 C CD1 . PHE 239 239 ? A -22.343 13.904 -19.794 1.000 1 A PHE 35.830 1
ATOM 1812 C CD2 . PHE 239 239 ? A -20.079 13.402 -20.333 1.000 1 A PHE 35.694 1
ATOM 1813 C CE1 . PHE 239 239 ? A -22.072 13.788 -18.437 1.000 1 A PHE 33.829 1
ATOM 1814 C CE2 . PHE 239 239 ? A -19.805 13.287 -18.967 1.000 1 A PHE 31.162 1
ATOM 1815 C CZ . PHE 239 239 ? A -20.788 13.476 -18.034 1.000 1 A PHE 31.507 1
ATOM 1816 N N . ASP 240 240 ? A -24.220 11.999 -22.605 1.000 1 A ASP 49.110 1
ATOM 1817 C CA . ASP 240 240 ? A -25.352 11.239 -22.108 1.000 1 A ASP 49.299 1
ATOM 1818 C C . ASP 240 240 ? A -25.349 9.816 -22.634 1.000 1 A ASP 49.098 1
ATOM 1819 O O . ASP 240 240 ? A -25.818 8.897 -21.963 1.000 1 A ASP 48.907 1
ATOM 1820 C CB . ASP 240 240 ? A -26.661 11.925 -22.471 1.000 1 A ASP 47.863 1
ATOM 1821 C CG . ASP 240 240 ? A -26.865 13.235 -21.745 1.000 1 A ASP 45.780 1
ATOM 1822 O OD1 . ASP 240 240 ? A -26.394 13.352 -20.601 1.000 1 A ASP 39.801 1
ATOM 1823 O OD2 . ASP 240 240 ? A -27.499 14.136 -22.356 1.000 1 A ASP 40.768 1
ATOM 1824 N N . SER 241 241 ? A -24.800 9.621 -23.801 1.000 1 A SER 49.751 1
ATOM 1825 C CA . SER 241 241 ? A -24.664 8.290 -24.366 1.000 1 A SER 49.751 1
ATOM 1826 C C . SER 241 241 ? A -23.623 7.471 -23.624 1.000 1 A SER 49.124 1
ATOM 1827 O O . SER 241 241 ? A -23.888 6.337 -23.219 1.000 1 A SER 48.451 1
ATOM 1828 C CB . SER 241 241 ? A -24.324 8.365 -25.851 1.000 1 A SER 47.417 1
ATOM 1829 O OG . SER 241 241 ? A -25.380 8.978 -26.561 1.000 1 A SER 44.775 1
ATOM 1830 N N . PHE 242 242 ? A -22.444 8.057 -23.413 1.000 1 A PHE 45.841 1
ATOM 1831 C CA . PHE 242 242 ? A -21.368 7.337 -22.711 1.000 1 A PHE 47.689 1
ATOM 1832 C C . PHE 242 242 ? A -21.666 7.212 -21.244 1.000 1 A PHE 46.786 1
ATOM 1833 O O . PHE 242 242 ? A -21.191 6.276 -20.594 1.000 1 A PHE 46.574 1
ATOM 1834 C CB . PHE 242 242 ? A -20.020 8.037 -22.921 1.000 1 A PHE 45.926 1
ATOM 1835 C CG . PHE 242 242 ? A -19.483 7.889 -24.308 1.000 1 A PHE 44.056 1
ATOM 1836 C CD1 . PHE 242 242 ? A -18.991 6.677 -24.737 1.000 1 A PHE 42.217 1
ATOM 1837 C CD2 . PHE 242 242 ? A -19.466 8.963 -25.184 1.000 1 A PHE 41.951 1
ATOM 1838 C CE1 . PHE 242 242 ? A -18.493 6.527 -26.008 1.000 1 A PHE 40.193 1
ATOM 1839 C CE2 . PHE 242 242 ? A -18.970 8.819 -26.470 1.000 1 A PHE 38.404 1
ATOM 1840 C CZ . PHE 242 242 ? A -18.473 7.599 -26.875 1.000 1 A PHE 37.430 1
ATOM 1841 N N . LEU 243 243 ? A -22.466 8.133 -20.685 1.000 1 A LEU 48.424 1
ATOM 1842 C CA . LEU 243 243 ? A -22.852 8.024 -19.275 1.000 1 A LEU 49.135 1
ATOM 1843 C C . LEU 243 243 ? A -23.829 6.860 -19.072 1.000 1 A LEU 48.457 1
ATOM 1844 O O . LEU 243 243 ? A -23.751 6.150 -18.066 1.000 1 A LEU 47.610 1
ATOM 1845 C CB . LEU 243 243 ? A -23.467 9.339 -18.800 1.000 1 A LEU 47.445 1
ATOM 1846 C CG . LEU 243 243 ? A -23.842 9.414 -17.322 1.000 1 A LEU 45.883 1
ATOM 1847 C CD1 . LEU 243 243 ? A -22.601 9.266 -16.437 1.000 1 A LEU 44.549 1
ATOM 1848 C CD2 . LEU 243 243 ? A -24.559 10.734 -17.008 1.000 1 A LEU 44.094 1
ATOM 1849 N N . TRP 244 244 ? A -24.686 6.664 -20.027 1.000 1 A TRP 45.243 1
ATOM 1850 C CA . TRP 244 244 ? A -25.617 5.538 -19.996 1.000 1 A TRP 47.629 1
ATOM 1851 C C . TRP 244 244 ? A -24.887 4.228 -20.136 1.000 1 A TRP 47.602 1
ATOM 1852 O O . TRP 244 244 ? A -25.202 3.244 -19.462 1.000 1 A TRP 45.704 1
ATOM 1853 C CB . TRP 244 244 ? A -26.709 5.661 -21.083 1.000 1 A TRP 45.460 1
ATOM 1854 C CG . TRP 244 244 ? A -27.602 4.492 -21.125 1.000 1 A TRP 46.670 1
ATOM 1855 C CD1 . TRP 244 244 ? A -27.658 3.547 -22.097 1.000 1 A TRP 43.384 1
ATOM 1856 C CD2 . TRP 244 244 ? A -28.594 4.094 -20.148 1.000 1 A TRP 44.735 1
ATOM 1857 N NE1 . TRP 244 244 ? A -28.613 2.630 -21.800 1.000 1 A TRP 39.535 1
ATOM 1858 C CE2 . TRP 244 244 ? A -29.211 2.955 -20.605 1.000 1 A TRP 42.889 1
ATOM 1859 C CE3 . TRP 244 244 ? A -28.990 4.644 -18.938 1.000 1 A TRP 38.732 1
ATOM 1860 C CZ2 . TRP 244 244 ? A -30.199 2.306 -19.882 1.000 1 A TRP 37.305 1
ATOM 1861 C CZ3 . TRP 244 244 ? A -29.988 4.004 -18.218 1.000 1 A TRP 37.889 1
ATOM 1862 C CH2 . TRP 244 244 ? A -30.598 2.857 -18.711 1.000 1 A TRP 35.755 1
ATOM 1863 N N . ASN 245 245 ? A -23.898 4.225 -21.010 1.000 1 A ASN 45.064 1
ATOM 1864 C CA . ASN 245 245 ? A -23.050 3.034 -21.130 1.000 1 A ASN 43.857 1
ATOM 1865 C C . ASN 245 245 ? A -22.205 2.807 -19.901 1.000 1 A ASN 42.520 1
ATOM 1866 O O . ASN 245 245 ? A -21.914 1.650 -19.553 1.000 1 A ASN 40.581 1
ATOM 1867 C CB . ASN 245 245 ? A -22.157 3.126 -22.366 1.000 1 A ASN 41.290 1
ATOM 1868 C CG . ASN 245 245 ? A -22.938 3.031 -23.648 1.000 1 A ASN 40.185 1
ATOM 1869 O OD1 . ASN 245 245 ? A -23.903 2.259 -23.743 1.000 1 A ASN 34.603 1
ATOM 1870 N ND2 . ASN 245 245 ? A -22.545 3.801 -24.650 1.000 1 A ASN 36.456 1
ATOM 1871 N N . TYR 246 246 ? A -21.807 3.863 -19.220 1.000 1 A TYR 45.064 1
ATOM 1872 C CA . TYR 246 246 ? A -21.081 3.743 -17.994 1.000 1 A TYR 44.739 1
ATOM 1873 C C . TYR 246 246 ? A -21.983 3.246 -16.853 1.000 1 A TYR 44.344 1
ATOM 1874 O O . TYR 246 246 ? A -21.550 2.437 -16.006 1.000 1 A TYR 43.092 1
ATOM 1875 C CB . TYR 246 246 ? A -20.426 5.064 -17.629 1.000 1 A TYR 42.956 1
ATOM 1876 C CG . TYR 246 246 ? A -19.504 4.989 -16.428 1.000 1 A TYR 42.256 1
ATOM 1877 C CD1 . TYR 246 246 ? A -19.887 5.405 -15.211 1.000 1 A TYR 37.573 1
ATOM 1878 C CD2 . TYR 246 246 ? A -18.242 4.451 -16.594 1.000 1 A TYR 37.592 1
ATOM 1879 C CE1 . TYR 246 246 ? A -19.054 5.350 -14.099 1.000 1 A TYR 36.870 1
ATOM 1880 C CE2 . TYR 246 246 ? A -17.374 4.374 -15.513 1.000 1 A TYR 30.281 1
ATOM 1881 C CZ . TYR 246 246 ? A -17.791 4.827 -14.279 1.000 1 A TYR 33.027 1
ATOM 1882 O OH . TYR 246 246 ? A -16.932 4.757 -13.204 1.000 1 A TYR 49.723 1
ATOM 1883 N N . GLN 247 247 ? A -23.229 3.697 -16.856 1.000 1 A GLN 44.510 1
ATOM 1884 C CA . GLN 247 247 ? A -24.184 3.239 -15.860 1.000 1 A GLN 40.518 1
ATOM 1885 C C . GLN 247 247 ? A -24.603 1.784 -16.073 1.000 1 A GLN 40.907 1
ATOM 1886 O O . GLN 247 247 ? A -24.924 1.075 -15.121 1.000 1 A GLN 38.312 1
ATOM 1887 C CB . GLN 247 247 ? A -25.414 4.137 -15.830 1.000 1 A GLN 38.067 1
ATOM 1888 C CG . GLN 247 247 ? A -25.154 5.514 -15.313 1.000 1 A GLN 36.682 1
ATOM 1889 C CD . GLN 247 247 ? A -26.371 6.405 -15.398 1.000 1 A GLN 37.105 1
ATOM 1890 O OE1 . GLN 247 247 ? A -27.391 6.043 -15.956 1.000 1 A GLN 40.314 1
ATOM 1891 N NE2 . GLN 247 247 ? A -26.294 7.580 -14.782 1.000 1 A GLN 37.713 1
ATOM 1892 N N . GLN 248 248 ? A -24.593 1.329 -17.300 1.000 1 A GLN 33.944 1
ATOM 1893 C CA . GLN 248 248 ? A -24.886 -0.064 -17.610 1.000 1 A GLN 33.899 1
ATOM 1894 C C . GLN 248 248 ? A -23.780 -0.983 -17.146 1.000 1 A GLN 34.036 1
ATOM 1895 O O . GLN 248 248 ? A -24.040 -2.117 -16.788 1.000 1 A GLN 31.901 1
ATOM 1896 C CB . GLN 248 248 ? A -25.107 -0.256 -19.087 1.000 1 A GLN 29.815 1
ATOM 1897 C CG . GLN 248 248 ? A -26.365 0.383 -19.629 1.000 1 A GLN 30.965 1
ATOM 1898 C CD . GLN 248 248 ? A -26.559 0.119 -21.121 1.000 1 A GLN 32.779 1
ATOM 1899 O OE1 . GLN 248 248 ? A -25.666 -0.407 -21.775 1.000 1 A GLN 42.765 1
ATOM 1900 N NE2 . GLN 248 248 ? A -27.730 0.491 -21.672 1.000 1 A GLN 40.010 1
ATOM 1901 P P . DG 1 1 ? B -28.863 -52.692 48.067 1.000 2 B DG 68.858 1
ATOM 1902 O OP1 . DG 1 1 ? B -28.561 -54.083 48.330 1.000 2 B DG 65.903 1
ATOM 1903 O OP2 . DG 1 1 ? B -27.934 -51.575 48.341 1.000 2 B DG 68.074 1
ATOM 1904 O "O5'" . DG 1 1 ? B -29.446 -52.498 46.609 1.000 2 B DG 67.253 1
ATOM 1905 C "C5'" . DG 1 1 ? B -30.798 -52.840 46.380 1.000 2 B DG 68.743 1
ATOM 1906 C "C4'" . DG 1 1 ? B -31.347 -52.030 45.238 1.000 2 B DG 73.235 1
ATOM 1907 O "O4'" . DG 1 1 ? B -31.962 -50.807 45.737 1.000 2 B DG 71.759 1
ATOM 1908 C "C3'" . DG 1 1 ? B -30.294 -51.642 44.218 1.000 2 B DG 73.893 1
ATOM 1909 O "O3'" . DG 1 1 ? B -30.832 -51.698 42.903 1.000 2 B DG 71.071 1
ATOM 1910 C "C2'" . DG 1 1 ? B -30.031 -50.186 44.594 1.000 2 B DG 69.901 1
ATOM 1911 C "C1'" . DG 1 1 ? B -31.379 -49.743 45.035 1.000 2 B DG 70.789 1
ATOM 1912 N N9 . DG 1 1 ? B -31.402 -48.593 45.917 1.000 2 B DG 74.459 1
ATOM 1913 C C8 . DG 1 1 ? B -30.503 -48.265 46.903 1.000 2 B DG 75.090 1
ATOM 1914 N N7 . DG 1 1 ? B -30.800 -47.174 47.530 1.000 2 B DG 73.313 1
ATOM 1915 C C5 . DG 1 1 ? B -31.980 -46.726 46.935 1.000 2 B DG 75.425 1
ATOM 1916 C C6 . DG 1 1 ? B -32.791 -45.596 47.188 1.000 2 B DG 74.540 1
ATOM 1917 O O6 . DG 1 1 ? B -32.647 -44.726 48.038 1.000 2 B DG 73.508 1
ATOM 1918 N N1 . DG 1 1 ? B -33.876 -45.549 46.338 1.000 2 B DG 75.451 1
ATOM 1919 C C2 . DG 1 1 ? B -34.170 -46.460 45.384 1.000 2 B DG 74.474 1
ATOM 1920 N N2 . DG 1 1 ? B -35.293 -46.221 44.694 1.000 2 B DG 72.827 1
ATOM 1921 N N3 . DG 1 1 ? B -33.446 -47.516 45.137 1.000 2 B DG 73.372 1
ATOM 1922 C C4 . DG 1 1 ? B -32.352 -47.603 45.947 1.000 2 B DG 74.723 1
ATOM 1923 P P . DT 2 2 ? B -29.922 -51.931 41.612 1.000 2 B DT 74.009 1
ATOM 1924 O OP1 . DT 2 2 ? B -29.855 -53.373 41.377 1.000 2 B DT 71.117 1
ATOM 1925 O OP2 . DT 2 2 ? B -28.653 -51.140 41.684 1.000 2 B DT 71.946 1
ATOM 1926 O "O5'" . DT 2 2 ? B -30.818 -51.248 40.485 1.000 2 B DT 72.775 1
ATOM 1927 C "C5'" . DT 2 2 ? B -32.190 -51.099 40.660 1.000 2 B DT 73.713 1
ATOM 1928 C "C4'" . DT 2 2 ? B -32.651 -49.748 40.147 1.000 2 B DT 75.642 1
ATOM 1929 O "O4'" . DT 2 2 ? B -32.560 -48.775 41.220 1.000 2 B DT 75.610 1
ATOM 1930 C "C3'" . DT 2 2 ? B -31.857 -49.206 38.978 1.000 2 B DT 76.699 1
ATOM 1931 O "O3'" . DT 2 2 ? B -32.734 -48.563 38.064 1.000 2 B DT 73.828 1
ATOM 1932 C "C2'" . DT 2 2 ? B -30.957 -48.156 39.664 1.000 2 B DT 74.868 1
ATOM 1933 C "C1'" . DT 2 2 ? B -31.909 -47.629 40.699 1.000 2 B DT 75.179 1
ATOM 1934 N N1 . DT 2 2 ? B -31.251 -46.908 41.820 1.000 2 B DT 77.679 1
ATOM 1935 C C2 . DT 2 2 ? B -31.900 -45.842 42.400 1.000 2 B DT 79.574 1
ATOM 1936 O O2 . DT 2 2 ? B -33.011 -45.472 42.027 1.000 2 B DT 78.153 1
ATOM 1937 N N3 . DT 2 2 ? B -31.252 -45.230 43.425 1.000 2 B DT 78.732 1
ATOM 1938 C C4 . DT 2 2 ? B -30.014 -45.586 43.927 1.000 2 B DT 78.944 1
ATOM 1939 O O4 . DT 2 2 ? B -29.503 -44.969 44.863 1.000 2 B DT 77.822 1
ATOM 1940 C C5 . DT 2 2 ? B -29.364 -46.687 43.297 1.000 2 B DT 78.529 1
ATOM 1941 C C7 . DT 2 2 ? B -28.015 -47.104 43.788 1.000 2 B DT 76.529 1
ATOM 1942 C C6 . DT 2 2 ? B -30.017 -47.283 42.287 1.000 2 B DT 78.585 1
ATOM 1943 P P . DT 3 3 ? B -32.395 -48.542 36.496 1.000 2 B DT 74.873 1
ATOM 1944 O OP1 . DT 3 3 ? B -33.071 -49.699 35.881 1.000 2 B DT 72.415 1
ATOM 1945 O OP2 . DT 3 3 ? B -30.909 -48.358 36.288 1.000 2 B DT 72.605 1
ATOM 1946 O "O5'" . DT 3 3 ? B -33.102 -47.173 36.024 1.000 2 B DT 73.610 1
ATOM 1947 C "C5'" . DT 3 3 ? B -34.254 -46.747 36.721 1.000 2 B DT 74.988 1
ATOM 1948 C "C4'" . DT 3 3 ? B -34.231 -45.239 36.873 1.000 2 B DT 76.313 1
ATOM 1949 O "O4'" . DT 3 3 ? B -33.477 -44.843 38.037 1.000 2 B DT 76.695 1
ATOM 1950 C "C3'" . DT 3 3 ? B -33.593 -44.506 35.699 1.000 2 B DT 77.513 1
ATOM 1951 O "O3'" . DT 3 3 ? B -34.362 -43.357 35.425 1.000 2 B DT 74.901 1
ATOM 1952 C "C2'" . DT 3 3 ? B -32.222 -44.111 36.251 1.000 2 B DT 76.043 1
ATOM 1953 C "C1'" . DT 3 3 ? B -32.564 -43.816 37.687 1.000 2 B DT 76.421 1
ATOM 1954 N N1 . DT 3 3 ? B -31.413 -43.839 38.594 1.000 2 B DT 78.699 1
ATOM 1955 C C2 . DT 3 3 ? B -31.343 -42.937 39.602 1.000 2 B DT 80.849 1
ATOM 1956 O O2 . DT 3 3 ? B -32.185 -42.079 39.784 1.000 2 B DT 79.280 1
ATOM 1957 N N3 . DT 3 3 ? B -30.246 -43.041 40.428 1.000 2 B DT 79.652 1
ATOM 1958 C C4 . DT 3 3 ? B -29.240 -43.987 40.331 1.000 2 B DT 79.881 1
ATOM 1959 O O4 . DT 3 3 ? B -28.321 -43.960 41.131 1.000 2 B DT 78.893 1
ATOM 1960 C C5 . DT 3 3 ? B -29.364 -44.908 39.247 1.000 2 B DT 79.274 1
ATOM 1961 C C7 . DT 3 3 ? B -28.320 -45.958 39.044 1.000 2 B DT 77.574 1
ATOM 1962 C C6 . DT 3 3 ? B -30.438 -44.798 38.442 1.000 2 B DT 79.445 1
ATOM 1963 P P . DG 4 4 ? B -34.422 -42.796 33.896 1.000 2 B DG 72.548 1
ATOM 1964 O OP1 . DG 4 4 ? B -35.690 -43.349 33.274 1.000 2 B DG 69.602 1
ATOM 1965 O OP2 . DG 4 4 ? B -33.113 -43.045 33.248 1.000 2 B DG 70.683 1
ATOM 1966 O "O5'" . DG 4 4 ? B -34.592 -41.238 34.152 1.000 2 B DG 72.524 1
ATOM 1967 C "C5'" . DG 4 4 ? B -35.231 -40.830 35.335 1.000 2 B DG 72.649 1
ATOM 1968 C "C4'" . DG 4 4 ? B -34.560 -39.584 35.880 1.000 2 B DG 76.316 1
ATOM 1969 O "O4'" . DG 4 4 ? B -33.479 -39.958 36.777 1.000 2 B DG 74.450 1
ATOM 1970 C "C3'" . DG 4 4 ? B -33.917 -38.695 34.801 1.000 2 B DG 76.971 1
ATOM 1971 O "O3'" . DG 4 4 ? B -34.169 -37.337 35.171 1.000 2 B DG 74.184 1
ATOM 1972 C "C2'" . DG 4 4 ? B -32.447 -39.031 34.881 1.000 2 B DG 74.533 1
ATOM 1973 C "C1'" . DG 4 4 ? B -32.311 -39.240 36.380 1.000 2 B DG 74.985 1
ATOM 1974 N N9 . DG 4 4 ? B -31.142 -40.010 36.766 1.000 2 B DG 78.335 1
ATOM 1975 C C8 . DG 4 4 ? B -30.606 -41.117 36.129 1.000 2 B DG 78.813 1
ATOM 1976 N N7 . DG 4 4 ? B -29.553 -41.596 36.717 1.000 2 B DG 77.465 1
ATOM 1977 C C5 . DG 4 4 ? B -29.366 -40.765 37.804 1.000 2 B DG 80.098 1
ATOM 1978 C C6 . DG 4 4 ? B -28.407 -40.786 38.847 1.000 2 B DG 79.588 1
ATOM 1979 O O6 . DG 4 4 ? B -27.458 -41.586 38.962 1.000 2 B DG 77.560 1
ATOM 1980 N N1 . DG 4 4 ? B -28.570 -39.783 39.775 1.000 2 B DG 80.840 1
ATOM 1981 C C2 . DG 4 4 ? B -29.598 -38.827 39.717 1.000 2 B DG 79.017 1
ATOM 1982 N N2 . DG 4 4 ? B -29.605 -37.937 40.711 1.000 2 B DG 76.324 1
ATOM 1983 N N3 . DG 4 4 ? B -30.516 -38.792 38.767 1.000 2 B DG 78.321 1
ATOM 1984 C C4 . DG 4 4 ? B -30.359 -39.783 37.850 1.000 2 B DG 78.970 1
ATOM 1985 P P . DG 5 5 ? B -34.242 -36.192 33.976 1.000 2 B DG 71.423 1
ATOM 1986 O OP1 . DG 5 5 ? B -35.678 -35.938 33.727 1.000 2 B DG 69.085 1
ATOM 1987 O OP2 . DG 5 5 ? B -33.354 -36.533 32.880 1.000 2 B DG 69.003 1
ATOM 1988 O "O5'" . DG 5 5 ? B -33.653 -34.925 34.745 1.000 2 B DG 70.516 1
ATOM 1989 C "C5'" . DG 5 5 ? B -33.800 -34.844 36.145 1.000 2 B DG 71.237 1
ATOM 1990 C "C4'" . DG 5 5 ? B -32.556 -34.267 36.781 1.000 2 B DG 74.705 1
ATOM 1991 O "O4'" . DG 5 5 ? B -31.578 -35.274 37.070 1.000 2 B DG 73.637 1
ATOM 1992 C "C3'" . DG 5 5 ? B -31.850 -33.238 35.918 1.000 2 B DG 75.727 1
ATOM 1993 O "O3'" . DG 5 5 ? B -31.407 -32.189 36.762 1.000 2 B DG 73.039 1
ATOM 1994 C "C2'" . DG 5 5 ? B -30.687 -34.017 35.360 1.000 2 B DG 74.417 1
ATOM 1995 C "C1'" . DG 5 5 ? B -30.319 -34.852 36.571 1.000 2 B DG 74.779 1
ATOM 1996 N N9 . DG 5 5 ? B -29.491 -35.997 36.248 1.000 2 B DG 76.834 1
ATOM 1997 C C8 . DG 5 5 ? B -29.573 -36.835 35.160 1.000 2 B DG 77.324 1
ATOM 1998 N N7 . DG 5 5 ? B -28.711 -37.772 35.157 1.000 2 B DG 76.781 1
ATOM 1999 C C5 . DG 5 5 ? B -27.995 -37.579 36.323 1.000 2 B DG 80.025 1
ATOM 2000 C C6 . DG 5 5 ? B -26.911 -38.260 36.862 1.000 2 B DG 79.041 1
ATOM 2001 O O6 . DG 5 5 ? B -26.349 -39.283 36.387 1.000 2 B DG 77.437 1
ATOM 2002 N N1 . DG 5 5 ? B -26.471 -37.743 38.046 1.000 2 B DG 80.338 1
ATOM 2003 C C2 . DG 5 5 ? B -27.028 -36.624 38.659 1.000 2 B DG 78.556 1
ATOM 2004 N N2 . DG 5 5 ? B -26.461 -36.257 39.820 1.000 2 B DG 75.721 1
ATOM 2005 N N3 . DG 5 5 ? B -28.054 -35.959 38.172 1.000 2 B DG 77.599 1
ATOM 2006 C C4 . DG 5 5 ? B -28.477 -36.489 37.008 1.000 2 B DG 78.243 1
ATOM 2007 P P . DT 6 6 ? B -31.187 -30.663 36.212 1.000 2 B DT 74.205 1
ATOM 2008 O OP1 . DT 6 6 ? B -32.425 -29.883 36.499 1.000 2 B DT 71.309 1
ATOM 2009 O OP2 . DT 6 6 ? B -30.679 -30.726 34.806 1.000 2 B DT 71.741 1
ATOM 2010 O "O5'" . DT 6 6 ? B -30.040 -30.136 37.152 1.000 2 B DT 73.174 1
ATOM 2011 C "C5'" . DT 6 6 ? B -29.747 -30.797 38.349 1.000 2 B DT 73.669 1
ATOM 2012 C "C4'" . DT 6 6 ? B -28.297 -30.942 38.584 1.000 2 B DT 75.823 1
ATOM 2013 O "O4'" . DT 6 6 ? B -27.816 -32.230 38.066 1.000 2 B DT 76.210 1
ATOM 2014 C "C3'" . DT 6 6 ? B -27.464 -29.889 37.867 1.000 2 B DT 76.069 1
ATOM 2015 O "O3'" . DT 6 6 ? B -26.439 -29.455 38.765 1.000 2 B DT 74.172 1
ATOM 2016 C "C2'" . DT 6 6 ? B -26.858 -30.652 36.717 1.000 2 B DT 76.049 1
ATOM 2017 C "C1'" . DT 6 6 ? B -26.625 -31.998 37.366 1.000 2 B DT 76.442 1
ATOM 2018 N N1 . DT 6 6 ? B -26.378 -33.101 36.421 1.000 2 B DT 78.374 1
ATOM 2019 C C2 . DT 6 6 ? B -25.412 -34.019 36.710 1.000 2 B DT 80.019 1
ATOM 2020 O O2 . DT 6 6 ? B -24.738 -33.997 37.714 1.000 2 B DT 78.987 1
ATOM 2021 N N3 . DT 6 6 ? B -25.236 -34.998 35.779 1.000 2 B DT 79.317 1
ATOM 2022 C C4 . DT 6 6 ? B -25.954 -35.152 34.627 1.000 2 B DT 80.243 1
ATOM 2023 O O4 . DT 6 6 ? B -25.706 -36.067 33.862 1.000 2 B DT 79.302 1
ATOM 2024 C C5 . DT 6 6 ? B -26.958 -34.161 34.358 1.000 2 B DT 79.432 1
ATOM 2025 C C7 . DT 6 6 ? B -27.792 -34.247 33.128 1.000 2 B DT 77.550 1
ATOM 2026 C C6 . DT 6 6 ? B -27.128 -33.200 35.251 1.000 2 B DT 79.572 1
ATOM 2027 P P . DC 7 7 ? B -25.805 -27.968 38.681 1.000 2 B DC 73.137 1
ATOM 2028 O OP1 . DC 7 7 ? B -26.510 -27.164 39.709 1.000 2 B DC 70.297 1
ATOM 2029 O OP2 . DC 7 7 ? B -25.772 -27.525 37.278 1.000 2 B DC 71.057 1
ATOM 2030 O "O5'" . DC 7 7 ? B -24.337 -28.201 39.148 1.000 2 B DC 72.076 1
ATOM 2031 C "C5'" . DC 7 7 ? B -23.988 -29.316 39.946 1.000 2 B DC 71.360 1
ATOM 2032 C "C4'" . DC 7 7 ? B -22.627 -29.855 39.594 1.000 2 B DC 75.148 1
ATOM 2033 O "O4'" . DC 7 7 ? B -22.749 -30.930 38.617 1.000 2 B DC 74.903 1
ATOM 2034 C "C3'" . DC 7 7 ? B -21.693 -28.798 38.956 1.000 2 B DC 75.290 1
ATOM 2035 O "O3'" . DC 7 7 ? B -20.402 -28.977 39.463 1.000 2 B DC 73.350 1
ATOM 2036 C "C2'" . DC 7 7 ? B -21.746 -29.174 37.481 1.000 2 B DC 74.984 1
ATOM 2037 C "C1'" . DC 7 7 ? B -21.869 -30.675 37.552 1.000 2 B DC 75.120 1
ATOM 2038 N N1 . DC 7 7 ? B -22.415 -31.316 36.317 1.000 2 B DC 77.370 1
ATOM 2039 C C2 . DC 7 7 ? B -21.816 -32.479 35.859 1.000 2 B DC 78.753 1
ATOM 2040 O O2 . DC 7 7 ? B -20.875 -32.973 36.466 1.000 2 B DC 77.558 1
ATOM 2041 N N3 . DC 7 7 ? B -22.323 -33.052 34.744 1.000 2 B DC 77.926 1
ATOM 2042 C C4 . DC 7 7 ? B -23.365 -32.519 34.109 1.000 2 B DC 78.816 1
ATOM 2043 N N4 . DC 7 7 ? B -23.802 -33.127 33.006 1.000 2 B DC 77.820 1
ATOM 2044 C C5 . DC 7 7 ? B -23.956 -31.313 34.572 1.000 2 B DC 78.306 1
ATOM 2045 C C6 . DC 7 7 ? B -23.480 -30.769 35.674 1.000 2 B DC 76.802 1
ATOM 2046 P P . DG 8 8 ? B -19.359 -27.696 39.526 1.000 2 B DG 73.043 1
ATOM 2047 O OP1 . DG 8 8 ? B -19.436 -27.188 40.908 1.000 2 B DG 70.301 1
ATOM 2048 O OP2 . DG 8 8 ? B -19.595 -26.755 38.394 1.000 2 B DG 71.121 1
ATOM 2049 O "O5'" . DG 8 8 ? B -17.957 -28.409 39.304 1.000 2 B DG 71.958 1
ATOM 2050 C "C5'" . DG 8 8 ? B -17.819 -29.756 39.590 1.000 2 B DG 71.612 1
ATOM 2051 C "C4'" . DG 8 8 ? B -16.952 -30.435 38.575 1.000 2 B DG 75.067 1
ATOM 2052 O "O4'" . DG 8 8 ? B -17.735 -31.016 37.513 1.000 2 B DG 74.476 1
ATOM 2053 C "C3'" . DG 8 8 ? B -15.915 -29.520 37.900 1.000 2 B DG 75.711 1
ATOM 2054 O "O3'" . DG 8 8 ? B -14.729 -30.221 37.732 1.000 2 B DG 72.970 1
ATOM 2055 C "C2'" . DG 8 8 ? B -16.559 -29.273 36.533 1.000 2 B DG 75.577 1
ATOM 2056 C "C1'" . DG 8 8 ? B -17.191 -30.637 36.274 1.000 2 B DG 75.773 1
ATOM 2057 N N9 . DG 8 8 ? B -18.246 -30.640 35.285 1.000 2 B DG 78.187 1
ATOM 2058 C C8 . DG 8 8 ? B -19.216 -29.699 35.091 1.000 2 B DG 78.224 1
ATOM 2059 N N7 . DG 8 8 ? B -20.028 -29.969 34.097 1.000 2 B DG 77.377 1
ATOM 2060 C C5 . DG 8 8 ? B -19.536 -31.188 33.612 1.000 2 B DG 79.732 1
ATOM 2061 C C6 . DG 8 8 ? B -19.967 -31.992 32.564 1.000 2 B DG 79.001 1
ATOM 2062 O O6 . DG 8 8 ? B -20.940 -31.802 31.811 1.000 2 B DG 76.833 1
ATOM 2063 N N1 . DG 8 8 ? B -19.225 -33.132 32.380 1.000 2 B DG 80.324 1
ATOM 2064 C C2 . DG 8 8 ? B -18.122 -33.451 33.172 1.000 2 B DG 78.539 1
ATOM 2065 N N2 . DG 8 8 ? B -17.536 -34.594 32.847 1.000 2 B DG 75.945 1
ATOM 2066 N N3 . DG 8 8 ? B -17.708 -32.719 34.161 1.000 2 B DG 77.927 1
ATOM 2067 C C4 . DG 8 8 ? B -18.449 -31.605 34.330 1.000 2 B DG 77.961 1
ATOM 2068 P P . DC 9 9 ? B -13.273 -29.423 37.711 1.000 2 B DC 73.487 1
ATOM 2069 O OP1 . DC 9 9 ? B -12.778 -29.417 39.122 1.000 2 B DC 70.445 1
ATOM 2070 O OP2 . DC 9 9 ? B -13.392 -28.198 36.941 1.000 2 B DC 70.908 1
ATOM 2071 O "O5'" . DC 9 9 ? B -12.335 -30.434 36.891 1.000 2 B DC 72.050 1
ATOM 2072 C "C5'" . DC 9 9 ? B -12.652 -31.824 36.909 1.000 2 B DC 72.033 1
ATOM 2073 C "C4'" . DC 9 9 ? B -12.452 -32.429 35.519 1.000 2 B DC 75.066 1
ATOM 2074 O "O4'" . DC 9 9 ? B -13.687 -32.321 34.768 1.000 2 B DC 74.705 1
ATOM 2075 C "C3'" . DC 9 9 ? B -11.365 -31.732 34.706 1.000 2 B DC 75.230 1
ATOM 2076 O "O3'" . DC 9 9 ? B -10.623 -32.704 34.007 1.000 2 B DC 73.750 1
ATOM 2077 C "C2'" . DC 9 9 ? B -12.194 -30.895 33.738 1.000 2 B DC 75.843 1
ATOM 2078 C "C1'" . DC 9 9 ? B -13.379 -31.771 33.506 1.000 2 B DC 75.712 1
ATOM 2079 N N1 . DC 9 9 ? B -14.571 -31.093 32.991 1.000 2 B DC 78.061 1
ATOM 2080 C C2 . DC 9 9 ? B -15.309 -31.656 31.911 1.000 2 B DC 79.018 1
ATOM 2081 O O2 . DC 9 9 ? B -14.943 -32.740 31.429 1.000 2 B DC 78.112 1
ATOM 2082 N N3 . DC 9 9 ? B -16.377 -30.985 31.465 1.000 2 B DC 78.810 1
ATOM 2083 C C4 . DC 9 9 ? B -16.772 -29.829 32.006 1.000 2 B DC 79.817 1
ATOM 2084 N N4 . DC 9 9 ? B -17.834 -29.223 31.498 1.000 2 B DC 78.732 1
ATOM 2085 C C5 . DC 9 9 ? B -16.038 -29.244 33.087 1.000 2 B DC 79.218 1
ATOM 2086 C C6 . DC 9 9 ? B -14.962 -29.906 33.546 1.000 2 B DC 77.637 1
ATOM 2087 P P . DG 10 10 ? B -9.037 -32.426 33.578 1.000 2 B DG 73.258 1
ATOM 2088 O OP1 . DG 10 10 ? B -8.225 -33.141 34.641 1.000 2 B DG 69.932 1
ATOM 2089 O OP2 . DG 10 10 ? B -8.859 -30.960 33.377 1.000 2 B DG 70.965 1
ATOM 2090 O "O5'" . DG 10 10 ? B -8.871 -33.150 32.191 1.000 2 B DG 71.816 1
ATOM 2091 C "C5'" . DG 10 10 ? B -9.669 -34.256 31.889 1.000 2 B DG 72.398 1
ATOM 2092 C "C4'" . DG 10 10 ? B -10.006 -34.267 30.435 1.000 2 B DG 75.045 1
ATOM 2093 O "O4'" . DG 10 10 ? B -11.269 -33.570 30.197 1.000 2 B DG 74.616 1
ATOM 2094 C "C3'" . DG 10 10 ? B -8.985 -33.593 29.528 1.000 2 B DG 75.520 1
ATOM 2095 O "O3'" . DG 10 10 ? B -8.838 -34.336 28.347 1.000 2 B DG 73.217 1
ATOM 2096 C "C2'" . DG 10 10 ? B -9.626 -32.224 29.227 1.000 2 B DG 76.091 1
ATOM 2097 C "C1'" . DG 10 10 ? B -11.082 -32.621 29.170 1.000 2 B DG 75.955 1
ATOM 2098 N N9 . DG 10 10 ? B -11.998 -31.509 29.350 1.000 2 B DG 78.100 1
ATOM 2099 C C8 . DG 10 10 ? B -11.910 -30.533 30.310 1.000 2 B DG 78.574 1
ATOM 2100 N N7 . DG 10 10 ? B -12.909 -29.653 30.240 1.000 2 B DG 78.018 1
ATOM 2101 C C5 . DG 10 10 ? B -13.664 -30.094 29.180 1.000 2 B DG 80.311 1
ATOM 2102 C C6 . DG 10 10 ? B -14.859 -29.579 28.644 1.000 2 B DG 79.760 1
ATOM 2103 O O6 . DG 10 10 ? B -15.472 -28.563 28.989 1.000 2 B DG 76.972 1
ATOM 2104 N N1 . DG 10 10 ? B -15.284 -30.282 27.570 1.000 2 B DG 80.834 1
ATOM 2105 C C2 . DG 10 10 ? B -14.648 -31.417 27.060 1.000 2 B DG 79.269 1
ATOM 2106 N N2 . DG 10 10 ? B -15.219 -31.980 26.011 1.000 2 B DG 76.686 1
ATOM 2107 N N3 . DG 10 10 ? B -13.575 -31.929 27.559 1.000 2 B DG 78.443 1
ATOM 2108 C C4 . DG 10 10 ? B -13.120 -31.222 28.618 1.000 2 B DG 78.636 1
ATOM 2109 P P . DG 11 11 ? B -7.454 -34.320 27.495 1.000 2 B DG 68.707 1
ATOM 2110 O OP1 . DG 11 11 ? B -6.790 -35.612 27.735 1.000 2 B DG 65.194 1
ATOM 2111 O OP2 . DG 11 11 ? B -6.786 -33.028 27.820 1.000 2 B DG 65.447 1
ATOM 2112 O "O5'" . DG 11 11 ? B -7.956 -34.272 25.995 1.000 2 B DG 66.750 1
ATOM 2113 C "C5'" . DG 11 11 ? B -9.167 -34.933 25.632 1.000 2 B DG 64.857 1
ATOM 2114 C "C4'" . DG 11 11 ? B -9.852 -34.238 24.463 1.000 2 B DG 69.591 1
ATOM 2115 O "O4'" . DG 11 11 ? B -10.762 -33.254 24.954 1.000 2 B DG 68.804 1
ATOM 2116 C "C3'" . DG 11 11 ? B -8.887 -33.499 23.512 1.000 2 B DG 69.541 1
ATOM 2117 O "O3'" . DG 11 11 ? B -9.327 -33.688 22.188 1.000 2 B DG 68.790 1
ATOM 2118 C "C2'" . DG 11 11 ? B -9.077 -32.029 23.907 1.000 2 B DG 70.842 1
ATOM 2119 C "C1'" . DG 11 11 ? B -10.534 -32.039 24.296 1.000 2 B DG 70.386 1
ATOM 2120 N N9 . DG 11 11 ? B -10.897 -30.939 25.169 1.000 2 B DG 69.734 1
ATOM 2121 C C8 . DG 11 11 ? B -10.229 -30.495 26.282 1.000 2 B DG 70.423 1
ATOM 2122 N N7 . DG 11 11 ? B -10.820 -29.482 26.861 1.000 2 B DG 71.809 1
ATOM 2123 C C5 . DG 11 11 ? B -11.925 -29.244 26.099 1.000 2 B DG 72.799 1
ATOM 2124 C C6 . DG 11 11 ? B -12.949 -28.295 26.214 1.000 2 B DG 71.143 1
ATOM 2125 O O6 . DG 11 11 ? B -13.065 -27.424 27.097 1.000 2 B DG 69.699 1
ATOM 2126 N N1 . DG 11 11 ? B -13.894 -28.404 25.242 1.000 2 B DG 72.035 1
ATOM 2127 C C2 . DG 11 11 ? B -13.872 -29.329 24.235 1.000 2 B DG 71.355 1
ATOM 2128 N N2 . DG 11 11 ? B -14.869 -29.273 23.369 1.000 2 B DG 68.972 1
ATOM 2129 N N3 . DG 11 11 ? B -12.933 -30.220 24.073 1.000 2 B DG 70.377 1
ATOM 2130 C C4 . DG 11 11 ? B -11.995 -30.125 25.038 1.000 2 B DG 71.028 1
ATOM 2131 P P . DA 12 12 ? B -8.255 -33.608 20.956 1.000 2 B DA 67.600 1
ATOM 2132 O OP1 . DA 12 12 ? B -7.990 -35.023 20.551 1.000 2 B DA 64.999 1
ATOM 2133 O OP2 . DA 12 12 ? B -7.135 -32.709 21.337 1.000 2 B DA 65.749 1
ATOM 2134 O "O5'" . DA 12 12 ? B -9.118 -32.919 19.815 1.000 2 B DA 68.045 1
ATOM 2135 C "C5'" . DA 12 12 ? B -10.530 -32.945 19.889 1.000 2 B DA 65.909 1
ATOM 2136 C "C4'" . DA 12 12 ? B -11.123 -31.667 19.315 1.000 2 B DA 70.260 1
ATOM 2137 O "O4'" . DA 12 12 ? B -11.439 -30.750 20.388 1.000 2 B DA 68.688 1
ATOM 2138 C "C3'" . DA 12 12 ? B -10.186 -30.906 18.378 1.000 2 B DA 70.296 1
ATOM 2139 O "O3'" . DA 12 12 ? B -10.960 -30.355 17.331 1.000 2 B DA 69.160 1
ATOM 2140 C "C2'" . DA 12 12 ? B -9.636 -29.819 19.296 1.000 2 B DA 69.593 1
ATOM 2141 C "C1'" . DA 12 12 ? B -10.825 -29.504 20.134 1.000 2 B DA 69.453 1
ATOM 2142 N N9 . DA 12 12 ? B -10.548 -28.834 21.379 1.000 2 B DA 71.867 1
ATOM 2143 C C8 . DA 12 12 ? B -9.479 -29.073 22.211 1.000 2 B DA 72.728 1
ATOM 2144 N N7 . DA 12 12 ? B -9.461 -28.329 23.273 1.000 2 B DA 73.685 1
ATOM 2145 C C5 . DA 12 12 ? B -10.602 -27.543 23.133 1.000 2 B DA 75.122 1
ATOM 2146 C C6 . DA 12 12 ? B -11.155 -26.535 23.960 1.000 2 B DA 74.230 1
ATOM 2147 N N6 . DA 12 12 ? B -10.600 -26.124 25.095 1.000 2 B DA 71.275 1
ATOM 2148 N N1 . DA 12 12 ? B -12.302 -25.964 23.538 1.000 2 B DA 75.440 1
ATOM 2149 C C2 . DA 12 12 ? B -12.852 -26.368 22.395 1.000 2 B DA 73.681 1
ATOM 2150 N N3 . DA 12 12 ? B -12.406 -27.294 21.542 1.000 2 B DA 72.534 1
ATOM 2151 C C4 . DA 12 12 ? B -11.278 -27.861 21.984 1.000 2 B DA 73.295 1
ATOM 2152 P P . DA 13 13 ? B -10.336 -30.164 15.847 1.000 2 B DA 66.353 1
ATOM 2153 O OP1 . DA 13 13 ? B -10.778 -31.340 15.095 1.000 2 B DA 63.833 1
ATOM 2154 O OP2 . DA 13 13 ? B -8.875 -29.852 15.993 1.000 2 B DA 64.719 1
ATOM 2155 O "O5'" . DA 13 13 ? B -11.061 -28.886 15.326 1.000 2 B DA 65.307 1
ATOM 2156 C "C5'" . DA 13 13 ? B -12.349 -28.557 15.865 1.000 2 B DA 63.877 1
ATOM 2157 C "C4'" . DA 13 13 ? B -12.504 -27.064 15.956 1.000 2 B DA 68.796 1
ATOM 2158 O "O4'" . DA 13 13 ? B -12.199 -26.599 17.304 1.000 2 B DA 67.123 1
ATOM 2159 C "C3'" . DA 13 13 ? B -11.617 -26.271 15.040 1.000 2 B DA 68.852 1
ATOM 2160 O "O3'" . DA 13 13 ? B -12.337 -25.153 14.528 1.000 2 B DA 67.324 1
ATOM 2161 C "C2'" . DA 13 13 ? B -10.509 -25.806 15.930 1.000 2 B DA 68.617 1
ATOM 2162 C "C1'" . DA 13 13 ? B -11.251 -25.550 17.205 1.000 2 B DA 68.128 1
ATOM 2163 N N9 . DA 13 13 ? B -10.436 -25.558 18.400 1.000 2 B DA 70.648 1
ATOM 2164 C C8 . DA 13 13 ? B -9.329 -26.372 18.651 1.000 2 B DA 71.342 1
ATOM 2165 N N7 . DA 13 13 ? B -8.814 -26.132 19.821 1.000 2 B DA 71.830 1
ATOM 2166 C C5 . DA 13 13 ? B -9.605 -25.145 20.379 1.000 2 B DA 73.420 1
ATOM 2167 C C6 . DA 13 13 ? B -9.580 -24.471 21.619 1.000 2 B DA 72.134 1
ATOM 2168 N N6 . DA 13 13 ? B -8.658 -24.699 22.564 1.000 2 B DA 69.303 1
ATOM 2169 N N1 . DA 13 13 ? B -10.520 -23.531 21.866 1.000 2 B DA 73.424 1
ATOM 2170 C C2 . DA 13 13 ? B -11.437 -23.297 20.925 1.000 2 B DA 72.124 1
ATOM 2171 N N3 . DA 13 13 ? B -11.570 -23.868 19.736 1.000 2 B DA 71.292 1
ATOM 2172 C C4 . DA 13 13 ? B -10.601 -24.787 19.515 1.000 2 B DA 71.642 1
ATOM 2173 P P . DA 14 14 ? B -12.031 -24.604 13.051 1.000 2 B DA 64.483 1
ATOM 2174 O OP1 . DA 14 14 ? B -12.997 -25.214 12.129 1.000 2 B DA 61.826 1
ATOM 2175 O OP2 . DA 14 14 ? B -10.571 -24.723 12.758 1.000 2 B DA 62.495 1
ATOM 2176 O "O5'" . DA 14 14 ? B -12.374 -23.083 13.213 1.000 2 B DA 64.457 1
ATOM 2177 C "C5'" . DA 14 14 ? B -13.272 -22.651 14.253 1.000 2 B DA 63.050 1
ATOM 2178 C "C4'" . DA 14 14 ? B -12.854 -21.318 14.846 1.000 2 B DA 67.145 1
ATOM 2179 O "O4'" . DA 14 14 ? B -12.093 -21.542 16.032 1.000 2 B DA 64.611 1
ATOM 2180 C "C3'" . DA 14 14 ? B -11.974 -20.481 13.938 1.000 2 B DA 67.046 1
ATOM 2181 O "O3'" . DA 14 14 ? B -12.352 -19.138 14.084 1.000 2 B DA 66.380 1
ATOM 2182 C "C2'" . DA 14 14 ? B -10.587 -20.695 14.479 1.000 2 B DA 66.472 1
ATOM 2183 C "C1'" . DA 14 14 ? B -10.883 -20.812 15.955 1.000 2 B DA 66.235 1
ATOM 2184 N N9 . DA 14 14 ? B -9.839 -21.486 16.709 1.000 2 B DA 67.257 1
ATOM 2185 C C8 . DA 14 14 ? B -9.078 -22.543 16.289 1.000 2 B DA 69.268 1
ATOM 2186 N N7 . DA 14 14 ? B -8.244 -22.953 17.155 1.000 2 B DA 69.728 1
ATOM 2187 C C5 . DA 14 14 ? B -8.452 -22.130 18.255 1.000 2 B DA 70.828 1
ATOM 2188 C C6 . DA 14 14 ? B -7.869 -22.058 19.517 1.000 2 B DA 69.625 1
ATOM 2189 N N6 . DA 14 14 ? B -6.901 -22.879 19.946 1.000 2 B DA 67.226 1
ATOM 2190 N N1 . DA 14 14 ? B -8.346 -21.107 20.377 1.000 2 B DA 69.944 1
ATOM 2191 C C2 . DA 14 14 ? B -9.311 -20.291 19.966 1.000 2 B DA 69.223 1
ATOM 2192 N N3 . DA 14 14 ? B -9.925 -20.255 18.805 1.000 2 B DA 68.218 1
ATOM 2193 C C4 . DA 14 14 ? B -9.442 -21.216 17.972 1.000 2 B DA 68.686 1
ATOM 2194 P P . DG 15 15 ? B -12.190 -18.170 12.767 1.000 2 B DG 66.020 1
ATOM 2195 O OP1 . DG 15 15 ? B -13.474 -18.176 12.023 1.000 2 B DG 64.354 1
ATOM 2196 O OP2 . DG 15 15 ? B -10.918 -18.450 12.073 1.000 2 B DG 65.190 1
ATOM 2197 O "O5'" . DG 15 15 ? B -12.068 -16.753 13.477 1.000 2 B DG 66.471 1
ATOM 2198 C "C5'" . DG 15 15 ? B -12.563 -16.618 14.821 1.000 2 B DG 65.408 1
ATOM 2199 C "C4'" . DG 15 15 ? B -11.607 -15.808 15.678 1.000 2 B DG 69.564 1
ATOM 2200 O "O4'" . DG 15 15 ? B -10.717 -16.678 16.415 1.000 2 B DG 67.859 1
ATOM 2201 C "C3'" . DG 15 15 ? B -10.716 -14.846 14.896 1.000 2 B DG 69.775 1
ATOM 2202 O "O3'" . DG 15 15 ? B -10.580 -13.646 15.625 1.000 2 B DG 68.822 1
ATOM 2203 C "C2'" . DG 15 15 ? B -9.383 -15.581 14.884 1.000 2 B DG 68.791 1
ATOM 2204 C "C1'" . DG 15 15 ? B -9.396 -16.238 16.230 1.000 2 B DG 68.920 1
ATOM 2205 N N9 . DG 15 15 ? B -8.476 -17.347 16.367 1.000 2 B DG 71.746 1
ATOM 2206 C C8 . DG 15 15 ? B -8.154 -18.295 15.415 1.000 2 B DG 72.848 1
ATOM 2207 N N7 . DG 15 15 ? B -7.298 -19.179 15.839 1.000 2 B DG 72.563 1
ATOM 2208 C C5 . DG 15 15 ? B -7.022 -18.790 17.136 1.000 2 B DG 74.811 1
ATOM 2209 C C6 . DG 15 15 ? B -6.159 -19.345 18.104 1.000 2 B DG 73.332 1
ATOM 2210 O O6 . DG 15 15 ? B -5.411 -20.350 17.952 1.000 2 B DG 70.887 1
ATOM 2211 N N1 . DG 15 15 ? B -6.145 -18.646 19.266 1.000 2 B DG 75.055 1
ATOM 2212 C C2 . DG 15 15 ? B -6.935 -17.534 19.500 1.000 2 B DG 73.452 1
ATOM 2213 N N2 . DG 15 15 ? B -6.821 -16.984 20.729 1.000 2 B DG 70.373 1
ATOM 2214 N N3 . DG 15 15 ? B -7.748 -16.984 18.665 1.000 2 B DG 72.084 1
ATOM 2215 C C4 . DG 15 15 ? B -7.736 -17.667 17.487 1.000 2 B DG 72.294 1
ATOM 2216 P P . DT 16 16 ? B -10.227 -12.258 14.871 1.000 2 B DT 66.584 1
ATOM 2217 O OP1 . DT 16 16 ? B -11.473 -11.590 14.517 1.000 2 B DT 64.119 1
ATOM 2218 O OP2 . DT 16 16 ? B -9.242 -12.514 13.799 1.000 2 B DT 64.615 1
ATOM 2219 O "O5'" . DT 16 16 ? B -9.495 -11.471 16.016 1.000 2 B DT 66.614 1
ATOM 2220 C "C5'" . DT 16 16 ? B -9.707 -11.876 17.364 1.000 2 B DT 63.848 1
ATOM 2221 C "C4'" . DT 16 16 ? B -8.400 -11.901 18.108 1.000 2 B DT 68.530 1
ATOM 2222 O "O4'" . DT 16 16 ? B -7.788 -13.203 18.002 1.000 2 B DT 67.403 1
ATOM 2223 C "C3'" . DT 16 16 ? B -7.389 -10.903 17.606 1.000 2 B DT 68.262 1
ATOM 2224 O "O3'" . DT 16 16 ? B -6.853 -10.206 18.711 1.000 2 B DT 67.592 1
ATOM 2225 C "C2'" . DT 16 16 ? B -6.318 -11.788 16.919 1.000 2 B DT 67.861 1
ATOM 2226 C "C1'" . DT 16 16 ? B -6.400 -13.011 17.793 1.000 2 B DT 67.915 1
ATOM 2227 N N1 . DT 16 16 ? B -5.821 -14.221 17.131 1.000 2 B DT 68.865 1
ATOM 2228 C C2 . DT 16 16 ? B -4.999 -15.027 17.853 1.000 2 B DT 71.417 1
ATOM 2229 O O2 . DT 16 16 ? B -4.735 -14.838 19.038 1.000 2 B DT 70.068 1
ATOM 2230 N N3 . DT 16 16 ? B -4.503 -16.101 17.172 1.000 2 B DT 71.068 1
ATOM 2231 C C4 . DT 16 16 ? B -4.751 -16.427 15.858 1.000 2 B DT 70.852 1
ATOM 2232 O O4 . DT 16 16 ? B -4.243 -17.441 15.357 1.000 2 B DT 69.960 1
ATOM 2233 C C5 . DT 16 16 ? B -5.605 -15.540 15.154 1.000 2 B DT 71.159 1
ATOM 2234 C C7 . DT 16 16 ? B -5.930 -15.795 13.733 1.000 2 B DT 70.710 1
ATOM 2235 C C6 . DT 16 16 ? B -6.088 -14.480 15.819 1.000 2 B DT 70.564 1
ATOM 2236 P P . DA 17 17 ? B -6.325 -8.697 18.599 1.000 2 B DA 67.692 1
ATOM 2237 O OP1 . DA 17 17 ? B -7.408 -7.802 19.097 1.000 2 B DA 65.179 1
ATOM 2238 O OP2 . DA 17 17 ? B -5.774 -8.484 17.236 1.000 2 B DA 65.688 1
ATOM 2239 O "O5'" . DA 17 17 ? B -5.157 -8.714 19.668 1.000 2 B DA 66.721 1
ATOM 2240 C "C5'" . DA 17 17 ? B -5.134 -9.700 20.667 1.000 2 B DA 66.556 1
ATOM 2241 C "C4'" . DA 17 17 ? B -3.731 -10.225 20.907 1.000 2 B DA 70.039 1
ATOM 2242 O "O4'" . DA 17 17 ? B -3.481 -11.417 20.111 1.000 2 B DA 69.224 1
ATOM 2243 C "C3'" . DA 17 17 ? B -2.649 -9.230 20.511 1.000 2 B DA 70.160 1
ATOM 2244 O "O3'" . DA 17 17 ? B -1.634 -9.290 21.489 1.000 2 B DA 69.072 1
ATOM 2245 C "C2'" . DA 17 17 ? B -2.138 -9.777 19.161 1.000 2 B DA 70.636 1
ATOM 2246 C "C1'" . DA 17 17 ? B -2.254 -11.249 19.442 1.000 2 B DA 70.677 1
ATOM 2247 N N9 . DA 17 17 ? B -2.230 -12.062 18.219 1.000 2 B DA 72.306 1
ATOM 2248 C C8 . DA 17 17 ? B -2.889 -11.801 17.064 1.000 2 B DA 73.335 1
ATOM 2249 N N7 . DA 17 17 ? B -2.688 -12.708 16.129 1.000 2 B DA 73.020 1
ATOM 2250 C C5 . DA 17 17 ? B -1.849 -13.622 16.739 1.000 2 B DA 74.730 1
ATOM 2251 C C6 . DA 17 17 ? B -1.232 -14.826 16.297 1.000 2 B DA 73.972 1
ATOM 2252 N N6 . DA 17 17 ? B -1.444 -15.297 15.068 1.000 2 B DA 71.079 1
ATOM 2253 N N1 . DA 17 17 ? B -0.445 -15.478 17.136 1.000 2 B DA 75.407 1
ATOM 2254 C C2 . DA 17 17 ? B -0.245 -14.993 18.383 1.000 2 B DA 73.827 1
ATOM 2255 N N3 . DA 17 17 ? B -0.738 -13.895 18.908 1.000 2 B DA 72.454 1
ATOM 2256 C C4 . DA 17 17 ? B -1.551 -13.247 18.049 1.000 2 B DA 72.906 1
ATOM 2257 P P . DT 18 18 ? B -0.687 -7.955 21.749 1.000 2 B DT 65.733 1
ATOM 2258 O OP1 . DT 18 18 ? B -1.245 -7.281 22.928 1.000 2 B DT 62.644 1
ATOM 2259 O OP2 . DT 18 18 ? B -0.475 -7.227 20.477 1.000 2 B DT 62.715 1
ATOM 2260 O "O5'" . DT 18 18 ? B 0.677 -8.623 22.123 1.000 2 B DT 64.263 1
ATOM 2261 C "C5'" . DT 18 18 ? B 0.697 -9.957 22.587 1.000 2 B DT 62.013 1
ATOM 2262 C "C4'" . DT 18 18 ? B 1.913 -10.686 22.078 1.000 2 B DT 65.170 1
ATOM 2263 O "O4'" . DT 18 18 ? B 1.601 -11.393 20.837 1.000 2 B DT 65.776 1
ATOM 2264 C "C3'" . DT 18 18 ? B 3.103 -9.798 21.724 1.000 2 B DT 65.565 1
ATOM 2265 O "O3'" . DT 18 18 ? B 4.295 -10.445 22.162 1.000 2 B DT 65.215 1
ATOM 2266 C "C2'" . DT 18 18 ? B 3.049 -9.728 20.212 1.000 2 B DT 66.872 1
ATOM 2267 C "C1'" . DT 18 18 ? B 2.602 -11.136 19.894 1.000 2 B DT 66.519 1
ATOM 2268 N N1 . DT 18 18 ? B 2.045 -11.272 18.520 1.000 2 B DT 65.284 1
ATOM 2269 C C2 . DT 18 18 ? B 2.385 -12.365 17.796 1.000 2 B DT 68.024 1
ATOM 2270 O O2 . DT 18 18 ? B 3.125 -13.239 18.216 1.000 2 B DT 67.525 1
ATOM 2271 N N3 . DT 18 18 ? B 1.836 -12.453 16.543 1.000 2 B DT 67.964 1
ATOM 2272 C C4 . DT 18 18 ? B 0.986 -11.543 15.982 1.000 2 B DT 67.554 1
ATOM 2273 O O4 . DT 18 18 ? B 0.565 -11.703 14.857 1.000 2 B DT 67.300 1
ATOM 2274 C C5 . DT 18 18 ? B 0.663 -10.389 16.794 1.000 2 B DT 68.287 1
ATOM 2275 C C7 . DT 18 18 ? B -0.226 -9.348 16.250 1.000 2 B DT 67.982 1
ATOM 2276 C C6 . DT 18 18 ? B 1.208 -10.320 18.011 1.000 2 B DT 67.704 1
ATOM 2277 P P . DA 19 19 ? B 5.537 -9.618 22.714 1.000 2 B DA 70.837 1
ATOM 2278 O OP1 . DA 19 19 ? B 5.411 -9.642 24.196 1.000 2 B DA 68.058 1
ATOM 2279 O OP2 . DA 19 19 ? B 5.604 -8.342 21.979 1.000 2 B DA 68.848 1
ATOM 2280 O "O5'" . DA 19 19 ? B 6.767 -10.495 22.240 1.000 2 B DA 70.057 1
ATOM 2281 C "C5'" . DA 19 19 ? B 6.558 -11.884 21.947 1.000 2 B DA 69.668 1
ATOM 2282 C "C4'" . DA 19 19 ? B 7.421 -12.307 20.781 1.000 2 B DA 73.229 1
ATOM 2283 O "O4'" . DA 19 19 ? B 6.633 -12.424 19.570 1.000 2 B DA 71.910 1
ATOM 2284 C "C3'" . DA 19 19 ? B 8.570 -11.361 20.442 1.000 2 B DA 73.388 1
ATOM 2285 O "O3'" . DA 19 19 ? B 9.724 -12.070 20.113 1.000 2 B DA 71.213 1
ATOM 2286 C "C2'" . DA 19 19 ? B 8.009 -10.580 19.249 1.000 2 B DA 73.251 1
ATOM 2287 C "C1'" . DA 19 19 ? B 7.258 -11.710 18.553 1.000 2 B DA 73.550 1
ATOM 2288 N N9 . DA 19 19 ? B 6.238 -11.207 17.652 1.000 2 B DA 76.191 1
ATOM 2289 C C8 . DA 19 19 ? B 5.443 -10.087 17.815 1.000 2 B DA 76.886 1
ATOM 2290 N N7 . DA 19 19 ? B 4.606 -9.896 16.820 1.000 2 B DA 75.808 1
ATOM 2291 C C5 . DA 19 19 ? B 4.883 -10.932 15.922 1.000 2 B DA 78.571 1
ATOM 2292 C C6 . DA 19 19 ? B 4.361 -11.254 14.688 1.000 2 B DA 77.617 1
ATOM 2293 N N6 . DA 19 19 ? B 3.398 -10.577 14.089 1.000 2 B DA 74.761 1
ATOM 2294 N N1 . DA 19 19 ? B 4.878 -12.337 14.058 1.000 2 B DA 79.093 1
ATOM 2295 C C2 . DA 19 19 ? B 5.856 -13.037 14.648 1.000 2 B DA 77.416 1
ATOM 2296 N N3 . DA 19 19 ? B 6.417 -12.846 15.824 1.000 2 B DA 76.434 1
ATOM 2297 C C4 . DA 19 19 ? B 5.883 -11.732 16.421 1.000 2 B DA 76.651 1
ATOM 2298 P P . DC 20 20 ? B 11.189 -11.409 20.277 1.000 2 B DC 69.084 1
ATOM 2299 O OP1 . DC 20 20 ? B 11.714 -11.794 21.603 1.000 2 B DC 66.183 1
ATOM 2300 O OP2 . DC 20 20 ? B 11.126 -9.998 19.897 1.000 2 B DC 66.445 1
ATOM 2301 O "O5'" . DC 20 20 ? B 11.991 -12.159 19.144 1.000 2 B DC 67.764 1
ATOM 2302 C "C5'" . DC 20 20 ? B 11.543 -13.384 18.612 1.000 2 B DC 66.800 1
ATOM 2303 C "C4'" . DC 20 20 ? B 11.678 -13.426 17.100 1.000 2 B DC 70.375 1
ATOM 2304 O "O4'" . DC 20 20 ? B 10.493 -12.943 16.441 1.000 2 B DC 70.169 1
ATOM 2305 C "C3'" . DC 20 20 ? B 12.842 -12.571 16.582 1.000 2 B DC 70.369 1
ATOM 2306 O "O3'" . DC 20 20 ? B 13.529 -13.263 15.560 1.000 2 B DC 69.408 1
ATOM 2307 C "C2'" . DC 20 20 ? B 12.119 -11.344 15.968 1.000 2 B DC 71.288 1
ATOM 2308 C "C1'" . DC 20 20 ? B 10.875 -12.011 15.444 1.000 2 B DC 71.149 1
ATOM 2309 N N1 . DC 20 20 ? B 9.794 -11.057 15.220 1.000 2 B DC 71.148 1
ATOM 2310 C C2 . DC 20 20 ? B 8.993 -11.167 14.060 1.000 2 B DC 73.141 1
ATOM 2311 O O2 . DC 20 20 ? B 9.231 -12.076 13.258 1.000 2 B DC 72.566 1
ATOM 2312 N N3 . DC 20 20 ? B 7.994 -10.288 13.846 1.000 2 B DC 73.280 1
ATOM 2313 C C4 . DC 20 20 ? B 7.757 -9.305 14.732 1.000 2 B DC 73.539 1
ATOM 2314 N N4 . DC 20 20 ? B 6.758 -8.476 14.481 1.000 2 B DC 72.904 1
ATOM 2315 C C5 . DC 20 20 ? B 8.564 -9.166 15.902 1.000 2 B DC 73.113 1
ATOM 2316 C C6 . DC 20 20 ? B 9.533 -10.054 16.114 1.000 2 B DC 73.041 1
ATOM 2317 P P . DT 21 21 ? B 15.071 -13.050 15.381 1.000 2 B DT 69.192 1
ATOM 2318 O OP1 . DT 21 21 ? B 15.841 -14.088 16.113 1.000 2 B DT 65.575 1
ATOM 2319 O OP2 . DT 21 21 ? B 15.335 -11.594 15.593 1.000 2 B DT 66.430 1
ATOM 2320 O "O5'" . DT 21 21 ? B 15.234 -13.339 13.817 1.000 2 B DT 67.595 1
ATOM 2321 C "C5'" . DT 21 21 ? B 14.241 -14.082 13.127 1.000 2 B DT 66.080 1
ATOM 2322 C "C4'" . DT 21 21 ? B 13.924 -13.450 11.794 1.000 2 B DT 69.998 1
ATOM 2323 O "O4'" . DT 21 21 ? B 12.769 -12.578 11.885 1.000 2 B DT 69.502 1
ATOM 2324 C "C3'" . DT 21 21 ? B 15.071 -12.641 11.216 1.000 2 B DT 69.786 1
ATOM 2325 O "O3'" . DT 21 21 ? B 15.174 -12.882 9.833 1.000 2 B DT 68.487 1
ATOM 2326 C "C2'" . DT 21 21 ? B 14.610 -11.204 11.448 1.000 2 B DT 70.284 1
ATOM 2327 C "C1'" . DT 21 21 ? B 13.122 -11.373 11.242 1.000 2 B DT 70.042 1
ATOM 2328 N N1 . DT 21 21 ? B 12.356 -10.269 11.845 1.000 2 B DT 71.271 1
ATOM 2329 C C2 . DT 21 21 ? B 11.200 -9.863 11.230 1.000 2 B DT 72.664 1
ATOM 2330 O O2 . DT 21 21 ? B 10.774 -10.383 10.204 1.000 2 B DT 71.787 1
ATOM 2331 N N3 . DT 21 21 ? B 10.516 -8.835 11.836 1.000 2 B DT 72.425 1
ATOM 2332 C C4 . DT 21 21 ? B 10.903 -8.177 12.990 1.000 2 B DT 73.196 1
ATOM 2333 O O4 . DT 21 21 ? B 10.240 -7.274 13.455 1.000 2 B DT 72.349 1
ATOM 2334 C C5 . DT 21 21 ? B 12.147 -8.642 13.581 1.000 2 B DT 73.139 1
ATOM 2335 C C7 . DT 21 21 ? B 12.632 -8.025 14.808 1.000 2 B DT 71.895 1
ATOM 2336 C C6 . DT 21 21 ? B 12.791 -9.667 12.985 1.000 2 B DT 72.794 1
ATOM 2337 P P . DA 22 22 ? B 16.560 -12.948 9.047 1.000 2 B DA 69.554 1
ATOM 2338 O OP1 . DA 22 22 ? B 17.088 -14.324 9.062 1.000 2 B DA 66.509 1
ATOM 2339 O OP2 . DA 22 22 ? B 17.332 -11.821 9.597 1.000 2 B DA 67.178 1
ATOM 2340 O "O5'" . DA 22 22 ? B 16.125 -12.593 7.572 1.000 2 B DA 68.754 1
ATOM 2341 C "C5'" . DA 22 22 ? B 14.761 -12.898 7.172 1.000 2 B DA 68.290 1
ATOM 2342 C "C4'" . DA 22 22 ? B 14.241 -11.747 6.369 1.000 2 B DA 71.814 1
ATOM 2343 O "O4'" . DA 22 22 ? B 13.464 -10.825 7.206 1.000 2 B DA 70.568 1
ATOM 2344 C "C3'" . DA 22 22 ? B 15.297 -10.921 5.691 1.000 2 B DA 71.984 1
ATOM 2345 O "O3'" . DA 22 22 ? B 14.852 -10.587 4.412 1.000 2 B DA 70.556 1
ATOM 2346 C "C2'" . DA 22 22 ? B 15.386 -9.682 6.567 1.000 2 B DA 72.078 1
ATOM 2347 C "C1'" . DA 22 22 ? B 13.943 -9.526 6.936 1.000 2 B DA 71.844 1
ATOM 2348 N N9 . DA 22 22 ? B 13.741 -8.679 8.120 1.000 2 B DA 73.505 1
ATOM 2349 C C8 . DA 22 22 ? B 14.547 -8.593 9.235 1.000 2 B DA 74.361 1
ATOM 2350 N N7 . DA 22 22 ? B 14.088 -7.751 10.121 1.000 2 B DA 74.327 1
ATOM 2351 C C5 . DA 22 22 ? B 12.935 -7.257 9.554 1.000 2 B DA 75.496 1
ATOM 2352 C C6 . DA 22 22 ? B 12.008 -6.304 10.014 1.000 2 B DA 74.807 1
ATOM 2353 N N6 . DA 22 22 ? B 12.101 -5.708 11.177 1.000 2 B DA 72.451 1
ATOM 2354 N N1 . DA 22 22 ? B 10.978 -6.011 9.216 1.000 2 B DA 75.938 1
ATOM 2355 C C2 . DA 22 22 ? B 10.869 -6.643 8.019 1.000 2 B DA 74.588 1
ATOM 2356 N N3 . DA 22 22 ? B 11.672 -7.559 7.510 1.000 2 B DA 73.766 1
ATOM 2357 C C4 . DA 22 22 ? B 12.716 -7.816 8.323 1.000 2 B DA 74.361 1
ATOM 2358 P P . DT 23 23 ? B 15.838 -10.298 3.159 1.000 2 B DT 68.213 1
ATOM 2359 O OP1 . DT 23 23 ? B 15.982 -11.589 2.443 1.000 2 B DT 65.638 1
ATOM 2360 O OP2 . DT 23 23 ? B 17.087 -9.607 3.612 1.000 2 B DT 65.857 1
ATOM 2361 O "O5'" . DT 23 23 ? B 14.982 -9.318 2.286 1.000 2 B DT 68.285 1
ATOM 2362 C "C5'" . DT 23 23 ? B 13.572 -9.327 2.414 1.000 2 B DT 66.849 1
ATOM 2363 C "C4'" . DT 23 23 ? B 13.041 -7.893 2.382 1.000 2 B DT 69.633 1
ATOM 2364 O "O4'" . DT 23 23 ? B 12.982 -7.351 3.751 1.000 2 B DT 69.881 1
ATOM 2365 C "C3'" . DT 23 23 ? B 13.926 -6.950 1.595 1.000 2 B DT 70.261 1
ATOM 2366 O "O3'" . DT 23 23 ? B 13.129 -6.148 0.780 1.000 2 B DT 69.051 1
ATOM 2367 C "C2'" . DT 23 23 ? B 14.579 -6.091 2.695 1.000 2 B DT 70.184 1
ATOM 2368 C "C1'" . DT 23 23 ? B 13.474 -6.037 3.711 1.000 2 B DT 70.305 1
ATOM 2369 N N1 . DT 23 23 ? B 13.924 -5.652 5.083 1.000 2 B DT 70.374 1
ATOM 2370 C C2 . DT 23 23 ? B 13.151 -4.796 5.806 1.000 2 B DT 72.472 1
ATOM 2371 O O2 . DT 23 23 ? B 12.093 -4.347 5.417 1.000 2 B DT 71.599 1
ATOM 2372 N N3 . DT 23 23 ? B 13.653 -4.483 7.022 1.000 2 B DT 72.485 1
ATOM 2373 C C4 . DT 23 23 ? B 14.804 -4.977 7.586 1.000 2 B DT 72.616 1
ATOM 2374 O O4 . DT 23 23 ? B 15.145 -4.619 8.698 1.000 2 B DT 71.830 1
ATOM 2375 C C5 . DT 23 23 ? B 15.577 -5.858 6.760 1.000 2 B DT 72.799 1
ATOM 2376 C C7 . DT 23 23 ? B 16.870 -6.371 7.245 1.000 2 B DT 72.104 1
ATOM 2377 C C6 . DT 23 23 ? B 15.106 -6.144 5.548 1.000 2 B DT 72.278 1
ATOM 2378 P P . DT 24 24 ? B 13.584 -5.602 -0.609 1.000 2 B DT 68.209 1
ATOM 2379 O OP1 . DT 24 24 ? B 13.099 -6.534 -1.643 1.000 2 B DT 65.570 1
ATOM 2380 O OP2 . DT 24 24 ? B 15.019 -5.293 -0.509 1.000 2 B DT 66.373 1
ATOM 2381 O "O5'" . DT 24 24 ? B 12.779 -4.231 -0.753 1.000 2 B DT 68.080 1
ATOM 2382 C "C5'" . DT 24 24 ? B 11.566 -4.079 -0.030 1.000 2 B DT 67.102 1
ATOM 2383 C "C4'" . DT 24 24 ? B 11.480 -2.721 0.573 1.000 2 B DT 70.439 1
ATOM 2384 O "O4'" . DT 24 24 ? B 12.022 -2.688 1.906 1.000 2 B DT 69.898 1
ATOM 2385 C "C3'" . DT 24 24 ? B 12.219 -1.662 -0.227 1.000 2 B DT 70.232 1
ATOM 2386 O "O3'" . DT 24 24 ? B 11.417 -0.499 -0.274 1.000 2 B DT 69.662 1
ATOM 2387 C "C2'" . DT 24 24 ? B 13.468 -1.397 0.611 1.000 2 B DT 69.905 1
ATOM 2388 C "C1'" . DT 24 24 ? B 12.891 -1.566 2.002 1.000 2 B DT 70.528 1
ATOM 2389 N N1 . DT 24 24 ? B 13.919 -1.801 3.042 1.000 2 B DT 73.460 1
ATOM 2390 C C2 . DT 24 24 ? B 13.727 -1.242 4.280 1.000 2 B DT 74.959 1
ATOM 2391 O O2 . DT 24 24 ? B 12.777 -0.543 4.552 1.000 2 B DT 74.245 1
ATOM 2392 N N3 . DT 24 24 ? B 14.730 -1.503 5.197 1.000 2 B DT 74.940 1
ATOM 2393 C C4 . DT 24 24 ? B 15.823 -2.278 4.982 1.000 2 B DT 75.728 1
ATOM 2394 O O4 . DT 24 24 ? B 16.657 -2.439 5.878 1.000 2 B DT 74.624 1
ATOM 2395 C C5 . DT 24 24 ? B 15.963 -2.843 3.670 1.000 2 B DT 75.156 1
ATOM 2396 C C7 . DT 24 24 ? B 17.141 -3.694 3.349 1.000 2 B DT 73.804 1
ATOM 2397 C C6 . DT 24 24 ? B 14.987 -2.564 2.786 1.000 2 B DT 75.086 1
ATOM 2398 P P . DG 25 25 ? B 11.487 0.467 -1.541 1.000 2 B DG 67.633 1
ATOM 2399 O OP1 . DG 25 25 ? B 10.382 0.063 -2.444 1.000 2 B DG 65.693 1
ATOM 2400 O OP2 . DG 25 25 ? B 12.881 0.526 -2.044 1.000 2 B DG 66.446 1
ATOM 2401 O "O5'" . DG 25 25 ? B 11.114 1.891 -0.921 1.000 2 B DG 68.571 1
ATOM 2402 C "C5'" . DG 25 25 ? B 10.330 1.929 0.279 1.000 2 B DG 67.719 1
ATOM 2403 C "C4'" . DG 25 25 ? B 10.892 2.976 1.231 1.000 2 B DG 71.649 1
ATOM 2404 O "O4'" . DG 25 25 ? B 11.851 2.360 2.118 1.000 2 B DG 70.144 1
ATOM 2405 C "C3'" . DG 25 25 ? B 11.594 4.140 0.546 1.000 2 B DG 72.511 1
ATOM 2406 O "O3'" . DG 25 25 ? B 11.216 5.324 1.193 1.000 2 B DG 70.396 1
ATOM 2407 C "C2'" . DG 25 25 ? B 13.073 3.834 0.808 1.000 2 B DG 71.783 1
ATOM 2408 C "C1'" . DG 25 25 ? B 12.989 3.211 2.177 1.000 2 B DG 72.207 1
ATOM 2409 N N9 . DG 25 25 ? B 14.148 2.424 2.554 1.000 2 B DG 74.963 1
ATOM 2410 C C8 . DG 25 25 ? B 14.882 1.574 1.766 1.000 2 B DG 76.096 1
ATOM 2411 N N7 . DG 25 25 ? B 15.876 1.010 2.371 1.000 2 B DG 74.646 1
ATOM 2412 C C5 . DG 25 25 ? B 15.771 1.495 3.651 1.000 2 B DG 77.554 1
ATOM 2413 C C6 . DG 25 25 ? B 16.563 1.258 4.788 1.000 2 B DG 77.079 1
ATOM 2414 O O6 . DG 25 25 ? B 17.574 0.524 4.871 1.000 2 B DG 73.544 1
ATOM 2415 N N1 . DG 25 25 ? B 16.120 1.960 5.908 1.000 2 B DG 78.390 1
ATOM 2416 C C2 . DG 25 25 ? B 15.060 2.803 5.906 1.000 2 B DG 76.697 1
ATOM 2417 N N2 . DG 25 25 ? B 14.772 3.411 7.067 1.000 2 B DG 73.568 1
ATOM 2418 N N3 . DG 25 25 ? B 14.315 3.040 4.890 1.000 2 B DG 75.298 1
ATOM 2419 C C4 . DG 25 25 ? B 14.723 2.355 3.788 1.000 2 B DG 75.584 1
ATOM 2420 P P . DG 26 26 ? B 11.118 6.681 0.312 1.000 2 B DG 66.950 1
ATOM 2421 O OP1 . DG 26 26 ? B 9.760 6.772 -0.234 1.000 2 B DG 64.963 1
ATOM 2422 O OP2 . DG 26 26 ? B 12.258 6.776 -0.639 1.000 2 B DG 65.468 1
ATOM 2423 O "O5'" . DG 26 26 ? B 11.307 7.810 1.400 1.000 2 B DG 67.345 1
ATOM 2424 C "C5'" . DG 26 26 ? B 11.075 7.442 2.785 1.000 2 B DG 66.726 1
ATOM 2425 C "C4'" . DG 26 26 ? B 12.136 7.993 3.671 1.000 2 B DG 69.941 1
ATOM 2426 O "O4'" . DG 26 26 ? B 13.152 6.998 3.962 1.000 2 B DG 68.776 1
ATOM 2427 C "C3'" . DG 26 26 ? B 12.877 9.198 3.097 1.000 2 B DG 70.896 1
ATOM 2428 O "O3'" . DG 26 26 ? B 13.098 10.166 4.105 1.000 2 B DG 69.808 1
ATOM 2429 C "C2'" . DG 26 26 ? B 14.207 8.601 2.635 1.000 2 B DG 70.315 1
ATOM 2430 C "C1'" . DG 26 26 ? B 14.412 7.580 3.723 1.000 2 B DG 70.641 1
ATOM 2431 N N9 . DG 26 26 ? B 15.360 6.530 3.346 1.000 2 B DG 71.567 1
ATOM 2432 C C8 . DG 26 26 ? B 15.436 5.890 2.136 1.000 2 B DG 73.077 1
ATOM 2433 N N7 . DG 26 26 ? B 16.395 5.004 2.074 1.000 2 B DG 73.326 1
ATOM 2434 C C5 . DG 26 26 ? B 16.986 5.049 3.323 1.000 2 B DG 74.758 1
ATOM 2435 C C6 . DG 26 26 ? B 18.042 4.325 3.870 1.000 2 B DG 74.166 1
ATOM 2436 O O6 . DG 26 26 ? B 18.722 3.435 3.305 1.000 2 B DG 71.859 1
ATOM 2437 N N1 . DG 26 26 ? B 18.312 4.652 5.196 1.000 2 B DG 75.287 1
ATOM 2438 C C2 . DG 26 26 ? B 17.594 5.614 5.891 1.000 2 B DG 74.157 1
ATOM 2439 N N2 . DG 26 26 ? B 18.014 5.806 7.157 1.000 2 B DG 71.343 1
ATOM 2440 N N3 . DG 26 26 ? B 16.614 6.301 5.435 1.000 2 B DG 72.720 1
ATOM 2441 C C4 . DG 26 26 ? B 16.333 5.972 4.142 1.000 2 B DG 72.960 1
ATOM 2442 P P . DC 27 27 ? B 13.214 11.755 3.762 1.000 2 B DC 68.256 1
ATOM 2443 O OP1 . DC 27 27 ? B 11.875 12.338 3.890 1.000 2 B DC 65.564 1
ATOM 2444 O OP2 . DC 27 27 ? B 13.987 11.850 2.522 1.000 2 B DC 65.601 1
ATOM 2445 O "O5'" . DC 27 27 ? B 14.117 12.274 4.946 1.000 2 B DC 67.532 1
ATOM 2446 C "C5'" . DC 27 27 ? B 14.280 11.513 6.138 1.000 2 B DC 66.826 1
ATOM 2447 C "C4'" . DC 27 27 ? B 15.723 11.491 6.598 1.000 2 B DC 69.619 1
ATOM 2448 O "O4'" . DC 27 27 ? B 16.429 10.336 6.086 1.000 2 B DC 69.879 1
ATOM 2449 C "C3'" . DC 27 27 ? B 16.505 12.711 6.134 1.000 2 B DC 70.274 1
ATOM 2450 O "O3'" . DC 27 27 ? B 17.341 13.147 7.171 1.000 2 B DC 68.781 1
ATOM 2451 C "C2'" . DC 27 27 ? B 17.333 12.152 4.986 1.000 2 B DC 69.973 1
ATOM 2452 C "C1'" . DC 27 27 ? B 17.614 10.767 5.484 1.000 2 B DC 70.572 1
ATOM 2453 N N1 . DC 27 27 ? B 18.014 9.820 4.436 1.000 2 B DC 70.711 1
ATOM 2454 C C2 . DC 27 27 ? B 19.043 8.880 4.686 1.000 2 B DC 73.036 1
ATOM 2455 O O2 . DC 27 27 ? B 19.609 8.862 5.767 1.000 2 B DC 72.233 1
ATOM 2456 N N3 . DC 27 27 ? B 19.373 8.001 3.696 1.000 2 B DC 73.774 1
ATOM 2457 C C4 . DC 27 27 ? B 18.745 8.032 2.538 1.000 2 B DC 74.234 1
ATOM 2458 N N4 . DC 27 27 ? B 19.110 7.179 1.599 1.000 2 B DC 73.349 1
ATOM 2459 C C5 . DC 27 27 ? B 17.700 8.997 2.261 1.000 2 B DC 73.979 1
ATOM 2460 C C6 . DC 27 27 ? B 17.378 9.841 3.229 1.000 2 B DC 72.061 1
ATOM 2461 P P . DG 28 28 ? B 17.646 14.742 7.331 1.000 2 B DG 70.024 1
ATOM 2462 O OP1 . DG 28 28 ? B 16.666 15.247 8.276 1.000 2 B DG 66.951 1
ATOM 2463 O OP2 . DG 28 28 ? B 17.779 15.349 5.998 1.000 2 B DG 67.274 1
ATOM 2464 O "O5'" . DG 28 28 ? B 19.081 14.751 8.027 1.000 2 B DG 68.070 1
ATOM 2465 C "C5'" . DG 28 28 ? B 19.460 13.621 8.804 1.000 2 B DG 68.152 1
ATOM 2466 C "C4'" . DG 28 28 ? B 20.913 13.271 8.546 1.000 2 B DG 70.978 1
ATOM 2467 O "O4'" . DG 28 28 ? B 21.036 12.294 7.491 1.000 2 B DG 71.602 1
ATOM 2468 C "C3'" . DG 28 28 ? B 21.782 14.434 8.102 1.000 2 B DG 71.709 1
ATOM 2469 O "O3'" . DG 28 28 ? B 23.048 14.357 8.750 1.000 2 B DG 69.927 1
ATOM 2470 C "C2'" . DG 28 28 ? B 21.947 14.214 6.604 1.000 2 B DG 72.602 1
ATOM 2471 C "C1'" . DG 28 28 ? B 21.979 12.719 6.560 1.000 2 B DG 72.918 1
ATOM 2472 N N9 . DG 28 28 ? B 21.653 12.179 5.261 1.000 2 B DG 74.196 1
ATOM 2473 C C8 . DG 28 28 ? B 20.682 12.618 4.389 1.000 2 B DG 74.847 1
ATOM 2474 N N7 . DG 28 28 ? B 20.623 11.929 3.300 1.000 2 B DG 74.373 1
ATOM 2475 C C5 . DG 28 28 ? B 21.610 10.967 3.451 1.000 2 B DG 76.239 1
ATOM 2476 C C6 . DG 28 28 ? B 22.036 9.944 2.572 1.000 2 B DG 75.774 1
ATOM 2477 O O6 . DG 28 28 ? B 21.592 9.664 1.450 1.000 2 B DG 73.249 1
ATOM 2478 N N1 . DG 28 28 ? B 23.074 9.193 3.102 1.000 2 B DG 76.722 1
ATOM 2479 C C2 . DG 28 28 ? B 23.644 9.436 4.322 1.000 2 B DG 75.495 1
ATOM 2480 N N2 . DG 28 28 ? B 24.627 8.621 4.671 1.000 2 B DG 72.360 1
ATOM 2481 N N3 . DG 28 28 ? B 23.274 10.383 5.161 1.000 2 B DG 74.404 1
ATOM 2482 C C4 . DG 28 28 ? B 22.256 11.127 4.641 1.000 2 B DG 75.058 1
ATOM 2483 P P . DA 29 29 ? B 23.985 15.671 8.873 1.000 2 B DA 72.148 1
ATOM 2484 O OP1 . DA 29 29 ? B 23.777 16.101 10.299 1.000 2 B DA 69.589 1
ATOM 2485 O OP2 . DA 29 29 ? B 23.736 16.576 7.746 1.000 2 B DA 69.741 1
ATOM 2486 O "O5'" . DA 29 29 ? B 25.441 15.078 8.741 1.000 2 B DA 72.262 1
ATOM 2487 C "C5'" . DA 29 29 ? B 25.658 13.725 8.980 1.000 2 B DA 72.152 1
ATOM 2488 C "C4'" . DA 29 29 ? B 26.733 13.180 8.065 1.000 2 B DA 74.417 1
ATOM 2489 O "O4'" . DA 29 29 ? B 26.131 12.600 6.874 1.000 2 B DA 73.515 1
ATOM 2490 C "C3'" . DA 29 29 ? B 27.730 14.240 7.575 1.000 2 B DA 75.349 1
ATOM 2491 O "O3'" . DA 29 29 ? B 29.022 13.696 7.573 1.000 2 B DA 73.778 1
ATOM 2492 C "C2'" . DA 29 29 ? B 27.244 14.517 6.154 1.000 2 B DA 74.461 1
ATOM 2493 C "C1'" . DA 29 29 ? B 26.781 13.143 5.764 1.000 2 B DA 74.915 1
ATOM 2494 N N9 . DA 29 29 ? B 25.818 13.162 4.656 1.000 2 B DA 75.836 1
ATOM 2495 C C8 . DA 29 29 ? B 24.755 14.002 4.489 1.000 2 B DA 76.552 1
ATOM 2496 N N7 . DA 29 29 ? B 24.081 13.770 3.394 1.000 2 B DA 76.790 1
ATOM 2497 C C5 . DA 29 29 ? B 24.726 12.707 2.814 1.000 2 B DA 78.533 1
ATOM 2498 C C6 . DA 29 29 ? B 24.533 11.992 1.631 1.000 2 B DA 78.102 1
ATOM 2499 N N6 . DA 29 29 ? B 23.529 12.226 0.804 1.000 2 B DA 74.788 1
ATOM 2500 N N1 . DA 29 29 ? B 25.349 10.953 1.335 1.000 2 B DA 78.872 1
ATOM 2501 C C2 . DA 29 29 ? B 26.357 10.702 2.174 1.000 2 B DA 77.727 1
ATOM 2502 N N3 . DA 29 29 ? B 26.672 11.317 3.333 1.000 2 B DA 77.059 1
ATOM 2503 C C4 . DA 29 29 ? B 25.811 12.332 3.575 1.000 2 B DA 77.616 1
ATOM 2504 P P . DC 30 30 ? B 30.309 14.599 7.779 1.000 2 B DC 76.865 1
ATOM 2505 O OP1 . DC 30 30 ? B 30.704 14.428 9.214 1.000 2 B DC 74.371 1
ATOM 2506 O OP2 . DC 30 30 ? B 30.034 15.946 7.241 1.000 2 B DC 74.887 1
ATOM 2507 O "O5'" . DC 30 30 ? B 31.406 13.894 6.887 1.000 2 B DC 76.345 1
ATOM 2508 C "C5'" . DC 30 30 ? B 31.191 12.538 6.464 1.000 2 B DC 76.847 1
ATOM 2509 C "C4'" . DC 30 30 ? B 31.645 12.354 5.031 1.000 2 B DC 78.790 1
ATOM 2510 O "O4'" . DC 30 30 ? B 30.513 12.372 4.140 1.000 2 B DC 79.509 1
ATOM 2511 C "C3'" . DC 30 30 ? B 32.643 13.382 4.547 1.000 2 B DC 79.570 1
ATOM 2512 O "O3'" . DC 30 30 ? B 33.601 12.725 3.745 1.000 2 B DC 76.973 1
ATOM 2513 C "C2'" . DC 30 30 ? B 31.730 14.273 3.673 1.000 2 B DC 79.033 1
ATOM 2514 C "C1'" . DC 30 30 ? B 30.818 13.253 3.069 1.000 2 B DC 79.935 1
ATOM 2515 N N1 . DC 30 30 ? B 29.562 13.800 2.510 1.000 2 B DC 82.020 1
ATOM 2516 C C2 . DC 30 30 ? B 29.051 13.287 1.328 1.000 2 B DC 83.217 1
ATOM 2517 O O2 . DC 30 30 ? B 29.629 12.368 0.747 1.000 2 B DC 82.364 1
ATOM 2518 N N3 . DC 30 30 ? B 27.897 13.810 0.841 1.000 2 B DC 82.085 1
ATOM 2519 C C4 . DC 30 30 ? B 27.279 14.813 1.490 1.000 2 B DC 83.186 1
ATOM 2520 N N4 . DC 30 30 ? B 26.172 15.308 0.974 1.000 2 B DC 82.313 1
ATOM 2521 C C5 . DC 30 30 ? B 27.818 15.343 2.689 1.000 2 B DC 82.319 1
ATOM 2522 C C6 . DC 30 30 ? B 28.926 14.822 3.178 1.000 2 B DC 79.917 1
ATOM 2523 P P . DC 31 31 ? B 35.141 13.247 3.677 1.000 2 B DC 76.579 1
ATOM 2524 O OP1 . DC 31 31 ? B 35.858 12.577 4.819 1.000 2 B DC 73.591 1
ATOM 2525 O OP2 . DC 31 31 ? B 35.143 14.717 3.579 1.000 2 B DC 73.637 1
ATOM 2526 O "O5'" . DC 31 31 ? B 35.646 12.678 2.319 1.000 2 B DC 73.522 1
ATOM 2527 C "C5'" . DC 31 31 ? B 34.947 11.630 1.677 1.000 2 B DC 74.967 1
ATOM 2528 C "C4'" . DC 31 31 ? B 34.785 11.893 0.198 1.000 2 B DC 77.835 1
ATOM 2529 O "O4'" . DC 31 31 ? B 33.455 12.419 -0.078 1.000 2 B DC 79.112 1
ATOM 2530 C "C3'" . DC 31 31 ? B 35.774 12.904 -0.373 1.000 2 B DC 78.035 1
ATOM 2531 O "O3'" . DC 31 31 ? B 36.180 12.409 -1.620 1.000 2 B DC 75.069 1
ATOM 2532 C "C2'" . DC 31 31 ? B 34.940 14.168 -0.525 1.000 2 B DC 78.904 1
ATOM 2533 C "C1'" . DC 31 31 ? B 33.614 13.567 -0.892 1.000 2 B DC 79.514 1
ATOM 2534 N N1 . DC 31 31 ? B 32.482 14.476 -0.689 1.000 2 B DC 81.563 1
ATOM 2535 C C2 . DC 31 31 ? B 31.445 14.544 -1.603 1.000 2 B DC 83.139 1
ATOM 2536 O O2 . DC 31 31 ? B 31.456 13.847 -2.610 1.000 2 B DC 82.200 1
ATOM 2537 N N3 . DC 31 31 ? B 30.422 15.398 -1.374 1.000 2 B DC 81.839 1
ATOM 2538 C C4 . DC 31 31 ? B 30.400 16.187 -0.289 1.000 2 B DC 82.981 1
ATOM 2539 N N4 . DC 31 31 ? B 29.364 17.010 -0.150 1.000 2 B DC 82.028 1
ATOM 2540 C C5 . DC 31 31 ? B 31.462 16.131 0.649 1.000 2 B DC 81.799 1
ATOM 2541 C C6 . DC 31 31 ? B 32.450 15.290 0.446 1.000 2 B DC 79.241 1
ATOM 2542 P P . DA 32 32 ? B 37.692 12.716 -2.154 1.000 2 B DA 78.540 1
ATOM 2543 O OP1 . DA 32 32 ? B 38.478 11.523 -1.804 1.000 2 B DA 76.325 1
ATOM 2544 O OP2 . DA 32 32 ? B 38.120 14.069 -1.722 1.000 2 B DA 76.358 1
ATOM 2545 O "O5'" . DA 32 32 ? B 37.490 12.792 -3.737 1.000 2 B DA 76.439 1
ATOM 2546 C "C5'" . DA 32 32 ? B 36.519 11.943 -4.334 1.000 2 B DA 77.618 1
ATOM 2547 C "C4'" . DA 32 32 ? B 35.796 12.683 -5.462 1.000 2 B DA 79.799 1
ATOM 2548 O "O4'" . DA 32 32 ? B 34.649 13.429 -4.941 1.000 2 B DA 81.077 1
ATOM 2549 C "C3'" . DA 32 32 ? B 36.688 13.707 -6.188 1.000 2 B DA 80.461 1
ATOM 2550 O "O3'" . DA 32 32 ? B 36.371 13.651 -7.541 1.000 2 B DA 78.519 1
ATOM 2551 C "C2'" . DA 32 32 ? B 36.219 15.037 -5.569 1.000 2 B DA 81.560 1
ATOM 2552 C "C1'" . DA 32 32 ? B 34.726 14.752 -5.441 1.000 2 B DA 81.985 1
ATOM 2553 N N9 . DA 32 32 ? B 34.082 15.643 -4.480 1.000 2 B DA 82.928 1
ATOM 2554 C C8 . DA 32 32 ? B 34.537 16.019 -3.259 1.000 2 B DA 82.575 1
ATOM 2555 N N7 . DA 32 32 ? B 33.719 16.818 -2.621 1.000 2 B DA 81.586 1
ATOM 2556 C C5 . DA 32 32 ? B 32.650 16.986 -3.494 1.000 2 B DA 83.747 1
ATOM 2557 C C6 . DA 32 32 ? B 31.461 17.725 -3.389 1.000 2 B DA 83.667 1
ATOM 2558 N N6 . DA 32 32 ? B 31.131 18.473 -2.333 1.000 2 B DA 81.503 1
ATOM 2559 N N1 . DA 32 32 ? B 30.606 17.650 -4.445 1.000 2 B DA 84.225 1
ATOM 2560 C C2 . DA 32 32 ? B 30.924 16.897 -5.499 1.000 2 B DA 83.098 1
ATOM 2561 N N3 . DA 32 32 ? B 31.993 16.163 -5.702 1.000 2 B DA 83.515 1
ATOM 2562 C C4 . DA 32 32 ? B 32.853 16.226 -4.635 1.000 2 B DA 84.302 1
ATOM 2563 P P . DA 33 33 ? B 37.464 14.014 -8.670 1.000 2 B DA 80.014 1
ATOM 2564 O OP1 . DA 33 33 ? B 38.122 12.763 -9.075 1.000 2 B DA 77.013 1
ATOM 2565 O OP2 . DA 33 33 ? B 38.262 15.134 -8.170 1.000 2 B DA 76.992 1
ATOM 2566 O "O5'" . DA 33 33 ? B 36.596 14.556 -9.917 1.000 2 B DA 77.992 1
ATOM 2567 C "C5'" . DA 33 33 ? B 35.225 14.182 -10.022 1.000 2 B DA 78.963 1
ATOM 2568 C "C4'" . DA 33 33 ? B 34.393 15.338 -10.525 1.000 2 B DA 80.891 1
ATOM 2569 O "O4'" . DA 33 33 ? B 33.821 16.057 -9.396 1.000 2 B DA 81.215 1
ATOM 2570 C "C3'" . DA 33 33 ? B 35.147 16.349 -11.331 1.000 2 B DA 81.381 1
ATOM 2571 O "O3'" . DA 33 33 ? B 34.306 16.869 -12.331 1.000 2 B DA 78.474 1
ATOM 2572 C "C2'" . DA 33 33 ? B 35.432 17.427 -10.295 1.000 2 B DA 82.734 1
ATOM 2573 C "C1'" . DA 33 33 ? B 34.155 17.430 -9.520 1.000 2 B DA 82.992 1
ATOM 2574 N N9 . DA 33 33 ? B 34.259 18.005 -8.197 1.000 2 B DA 84.026 1
ATOM 2575 C C8 . DA 33 33 ? B 35.253 17.883 -7.298 1.000 2 B DA 83.739 1
ATOM 2576 N N7 . DA 33 33 ? B 35.071 18.502 -6.178 1.000 2 B DA 82.089 1
ATOM 2577 C C5 . DA 33 33 ? B 33.835 19.075 -6.325 1.000 2 B DA 85.006 1
ATOM 2578 C C6 . DA 33 33 ? B 33.061 19.903 -5.467 1.000 2 B DA 84.989 1
ATOM 2579 N N6 . DA 33 33 ? B 33.430 20.247 -4.259 1.000 2 B DA 82.549 1
ATOM 2580 N N1 . DA 33 33 ? B 31.868 20.307 -5.939 1.000 2 B DA 85.385 1
ATOM 2581 C C2 . DA 33 33 ? B 31.458 19.907 -7.175 1.000 2 B DA 84.051 1
ATOM 2582 N N3 . DA 33 33 ? B 32.115 19.154 -8.053 1.000 2 B DA 84.517 1
ATOM 2583 C C4 . DA 33 33 ? B 33.305 18.764 -7.577 1.000 2 B DA 84.854 1
ATOM 2584 P P . DA 34 34 ? B 34.820 17.322 -13.773 1.000 2 B DA 80.629 1
ATOM 2585 O OP1 . DA 34 34 ? B 34.723 16.147 -14.652 1.000 2 B DA 77.571 1
ATOM 2586 O OP2 . DA 34 34 ? B 36.097 18.001 -13.611 1.000 2 B DA 77.355 1
ATOM 2587 O "O5'" . DA 34 34 ? B 33.777 18.402 -14.266 1.000 2 B DA 78.726 1
ATOM 2588 C "C5'" . DA 34 34 ? B 32.416 18.361 -13.795 1.000 2 B DA 79.587 1
ATOM 2589 C "C4'" . DA 34 34 ? B 31.895 19.768 -13.558 1.000 2 B DA 81.135 1
ATOM 2590 O "O4'" . DA 34 34 ? B 32.090 20.131 -12.164 1.000 2 B DA 81.514 1
ATOM 2591 C "C3'" . DA 34 34 ? B 32.552 20.846 -14.379 1.000 2 B DA 81.789 1
ATOM 2592 O "O3'" . DA 34 34 ? B 31.574 21.786 -14.758 1.000 2 B DA 78.900 1
ATOM 2593 C "C2'" . DA 34 34 ? B 33.535 21.465 -13.387 1.000 2 B DA 82.728 1
ATOM 2594 C "C1'" . DA 34 34 ? B 32.746 21.384 -12.133 1.000 2 B DA 82.924 1
ATOM 2595 N N9 . DA 34 34 ? B 33.590 21.408 -10.935 1.000 2 B DA 84.103 1
ATOM 2596 C C8 . DA 34 34 ? B 34.803 20.816 -10.749 1.000 2 B DA 83.459 1
ATOM 2597 N N7 . DA 34 34 ? B 35.309 21.026 -9.570 1.000 2 B DA 82.261 1
ATOM 2598 C C5 . DA 34 34 ? B 34.386 21.821 -8.943 1.000 2 B DA 85.003 1
ATOM 2599 C C6 . DA 34 34 ? B 34.342 22.388 -7.653 1.000 2 B DA 84.800 1
ATOM 2600 N N6 . DA 34 34 ? B 35.276 22.252 -6.767 1.000 2 B DA 82.255 1
ATOM 2601 N N1 . DA 34 34 ? B 33.220 23.117 -7.343 1.000 2 B DA 85.390 1
ATOM 2602 C C2 . DA 34 34 ? B 32.257 23.246 -8.236 1.000 2 B DA 83.912 1
ATOM 2603 N N3 . DA 34 34 ? B 32.196 22.774 -9.461 1.000 2 B DA 84.515 1
ATOM 2604 C C4 . DA 34 34 ? B 33.304 22.056 -9.758 1.000 2 B DA 85.102 1
ATOM 2605 P P . DG 35 35 ? B 31.651 22.627 -16.146 1.000 2 B DG 79.391 1
ATOM 2606 O OP1 . DG 35 35 ? B 30.820 21.965 -17.151 1.000 2 B DG 75.692 1
ATOM 2607 O OP2 . DG 35 35 ? B 33.063 22.865 -16.413 1.000 2 B DG 75.871 1
ATOM 2608 O "O5'" . DG 35 35 ? B 30.996 24.016 -15.739 1.000 2 B DG 76.357 1
ATOM 2609 C "C5'" . DG 35 35 ? B 29.953 24.034 -14.829 1.000 2 B DG 77.325 1
ATOM 2610 C "C4'" . DG 35 35 ? B 30.014 25.313 -13.987 1.000 2 B DG 79.640 1
ATOM 2611 O "O4'" . DG 35 35 ? B 30.842 25.079 -12.839 1.000 2 B DG 79.609 1
ATOM 2612 C "C3'" . DG 35 35 ? B 30.565 26.523 -14.719 1.000 2 B DG 80.626 1
ATOM 2613 O "O3'" . DG 35 35 ? B 29.854 27.682 -14.322 1.000 2 B DG 77.627 1
ATOM 2614 C "C2'" . DG 35 35 ? B 32.003 26.601 -14.211 1.000 2 B DG 81.147 1
ATOM 2615 C "C1'" . DG 35 35 ? B 31.790 26.149 -12.779 1.000 2 B DG 81.153 1
ATOM 2616 N N9 . DG 35 35 ? B 32.981 25.668 -12.108 1.000 2 B DG 83.089 1
ATOM 2617 C C8 . DG 35 35 ? B 33.989 24.905 -12.653 1.000 2 B DG 81.936 1
ATOM 2618 N N7 . DG 35 35 ? B 34.958 24.626 -11.812 1.000 2 B DG 81.210 1
ATOM 2619 C C5 . DG 35 35 ? B 34.566 25.243 -10.645 1.000 2 B DG 83.884 1
ATOM 2620 C C6 . DG 35 35 ? B 35.187 25.318 -9.386 1.000 2 B DG 83.870 1
ATOM 2621 O O6 . DG 35 35 ? B 36.290 24.827 -9.017 1.000 2 B DG 82.218 1
ATOM 2622 N N1 . DG 35 35 ? B 34.453 26.038 -8.466 1.000 2 B DG 84.219 1
ATOM 2623 C C2 . DG 35 35 ? B 33.234 26.649 -8.759 1.000 2 B DG 82.587 1
ATOM 2624 N N2 . DG 35 35 ? B 32.681 27.289 -7.756 1.000 2 B DG 80.446 1
ATOM 2625 N N3 . DG 35 35 ? B 32.636 26.590 -9.898 1.000 2 B DG 83.187 1
ATOM 2626 C C4 . DG 35 35 ? B 33.356 25.894 -10.816 1.000 2 B DG 83.670 1
ATOM 2627 P P . DG 36 36 ? B 29.442 28.812 -15.386 1.000 2 B DG 78.400 1
ATOM 2628 O OP1 . DG 36 36 ? B 28.130 28.499 -16.002 1.000 2 B DG 76.069 1
ATOM 2629 O OP2 . DG 36 36 ? B 30.610 29.073 -16.221 1.000 2 B DG 76.296 1
ATOM 2630 O "O5'" . DG 36 36 ? B 29.266 30.095 -14.430 1.000 2 B DG 76.701 1
ATOM 2631 C "C5'" . DG 36 36 ? B 28.624 29.932 -13.212 1.000 2 B DG 77.680 1
ATOM 2632 C "C4'" . DG 36 36 ? B 29.279 30.787 -12.148 1.000 2 B DG 79.716 1
ATOM 2633 O "O4'" . DG 36 36 ? B 30.429 30.098 -11.567 1.000 2 B DG 79.851 1
ATOM 2634 C "C3'" . DG 36 36 ? B 29.800 32.158 -12.609 1.000 2 B DG 81.033 1
ATOM 2635 O "O3'" . DG 36 36 ? B 29.540 33.133 -11.657 1.000 2 B DG 78.110 1
ATOM 2636 C "C2'" . DG 36 36 ? B 31.286 31.919 -12.739 1.000 2 B DG 80.959 1
ATOM 2637 C "C1'" . DG 36 36 ? B 31.547 30.962 -11.588 1.000 2 B DG 81.207 1
ATOM 2638 N N9 . DG 36 36 ? B 32.758 30.163 -11.751 1.000 2 B DG 83.318 1
ATOM 2639 C C8 . DG 36 36 ? B 33.194 29.533 -12.893 1.000 2 B DG 82.288 1
ATOM 2640 N N7 . DG 36 36 ? B 34.314 28.878 -12.745 1.000 2 B DG 81.576 1
ATOM 2641 C C5 . DG 36 36 ? B 34.628 29.084 -11.415 1.000 2 B DG 83.920 1
ATOM 2642 C C6 . DG 36 36 ? B 35.725 28.629 -10.654 1.000 2 B DG 83.641 1
ATOM 2643 O O6 . DG 36 36 ? B 36.674 27.924 -11.051 1.000 2 B DG 82.572 1
ATOM 2644 N N1 . DG 36 36 ? B 35.680 29.052 -9.352 1.000 2 B DG 84.256 1
ATOM 2645 C C2 . DG 36 36 ? B 34.697 29.823 -8.814 1.000 2 B DG 82.746 1
ATOM 2646 N N2 . DG 36 36 ? B 34.804 30.136 -7.531 1.000 2 B DG 80.614 1
ATOM 2647 N N3 . DG 36 36 ? B 33.643 30.265 -9.500 1.000 2 B DG 82.860 1
ATOM 2648 C C4 . DG 36 36 ? B 33.676 29.847 -10.793 1.000 2 B DG 83.595 1
ATOM 2649 P P . DC 37 37 ? B 29.404 34.691 -12.042 1.000 2 B DC 78.412 1
ATOM 2650 O OP1 . DC 37 37 ? B 27.963 35.046 -11.854 1.000 2 B DC 74.928 1
ATOM 2651 O OP2 . DC 37 37 ? B 30.051 34.925 -13.350 1.000 2 B DC 75.211 1
ATOM 2652 O "O5'" . DC 37 37 ? B 30.285 35.403 -10.956 1.000 2 B DC 74.135 1
ATOM 2653 C "C5'" . DC 37 37 ? B 30.266 34.989 -9.600 1.000 2 B DC 75.848 1
ATOM 2654 C "C4'" . DC 37 37 ? B 31.603 35.301 -8.928 1.000 2 B DC 78.060 1
ATOM 2655 O "O4'" . DC 37 37 ? B 32.576 34.297 -9.251 1.000 2 B DC 77.671 1
ATOM 2656 C "C3'" . DC 37 37 ? B 32.215 36.655 -9.315 1.000 2 B DC 79.526 1
ATOM 2657 O "O3'" . DC 37 37 ? B 32.647 37.337 -8.156 1.000 2 B DC 76.732 1
ATOM 2658 C "C2'" . DC 37 37 ? B 33.399 36.246 -10.196 1.000 2 B DC 78.777 1
ATOM 2659 C "C1'" . DC 37 37 ? B 33.770 34.915 -9.611 1.000 2 B DC 78.535 1
ATOM 2660 N N1 . DC 37 37 ? B 34.548 34.036 -10.484 1.000 2 B DC 79.309 1
ATOM 2661 C C2 . DC 37 37 ? B 35.692 33.365 -9.986 1.000 2 B DC 82.066 1
ATOM 2662 O O2 . DC 37 37 ? B 36.016 33.483 -8.833 1.000 2 B DC 80.339 1
ATOM 2663 N N3 . DC 37 37 ? B 36.358 32.575 -10.845 1.000 2 B DC 79.680 1
ATOM 2664 C C4 . DC 37 37 ? B 35.967 32.439 -12.107 1.000 2 B DC 79.305 1
ATOM 2665 N N4 . DC 37 37 ? B 36.666 31.666 -12.883 1.000 2 B DC 78.738 1
ATOM 2666 C C5 . DC 37 37 ? B 34.822 33.123 -12.610 1.000 2 B DC 78.849 1
ATOM 2667 C C6 . DC 37 37 ? B 34.141 33.866 -11.784 1.000 2 B DC 78.716 1
ATOM 2668 P P . DG 1 1 ? C 46.959 28.748 -9.611 1.000 3 C DG 73.788 1
ATOM 2669 O OP1 . DG 1 1 ? C 48.424 28.920 -9.450 1.000 3 C DG 70.425 1
ATOM 2670 O OP2 . DG 1 1 ? C 46.378 27.528 -10.166 1.000 3 C DG 71.551 1
ATOM 2671 O "O5'" . DG 1 1 ? C 46.248 29.026 -8.240 1.000 3 C DG 70.113 1
ATOM 2672 C "C5'" . DG 1 1 ? C 46.272 30.319 -7.672 1.000 3 C DG 72.421 1
ATOM 2673 C "C4'" . DG 1 1 ? C 44.968 30.571 -6.925 1.000 3 C DG 76.351 1
ATOM 2674 O "O4'" . DG 1 1 ? C 43.933 30.965 -7.853 1.000 3 C DG 75.275 1
ATOM 2675 C "C3'" . DG 1 1 ? C 44.439 29.364 -6.183 1.000 3 C DG 77.420 1
ATOM 2676 O "O3'" . DG 1 1 ? C 43.904 29.764 -4.941 1.000 3 C DG 74.895 1
ATOM 2677 C "C2'" . DG 1 1 ? C 43.327 28.862 -7.089 1.000 3 C DG 76.239 1
ATOM 2678 C "C1'" . DG 1 1 ? C 42.806 30.195 -7.607 1.000 3 C DG 76.645 1
ATOM 2679 N N9 . DG 1 1 ? C 42.016 30.099 -8.820 1.000 3 C DG 78.878 1
ATOM 2680 C C8 . DG 1 1 ? C 42.274 29.277 -9.883 1.000 3 C DG 79.104 1
ATOM 2681 N N7 . DG 1 1 ? C 41.418 29.416 -10.846 1.000 3 C DG 77.751 1
ATOM 2682 C C5 . DG 1 1 ? C 40.518 30.370 -10.374 1.000 3 C DG 79.820 1
ATOM 2683 C C6 . DG 1 1 ? C 39.380 30.952 -10.980 1.000 3 C DG 79.156 1
ATOM 2684 O O6 . DG 1 1 ? C 38.863 30.685 -12.065 1.000 3 C DG 79.159 1
ATOM 2685 N N1 . DG 1 1 ? C 38.786 31.897 -10.157 1.000 3 C DG 79.893 1
ATOM 2686 C C2 . DG 1 1 ? C 39.266 32.265 -8.920 1.000 3 C DG 79.060 1
ATOM 2687 N N2 . DG 1 1 ? C 38.561 33.192 -8.299 1.000 3 C DG 77.350 1
ATOM 2688 N N3 . DG 1 1 ? C 40.304 31.780 -8.350 1.000 3 C DG 78.393 1
ATOM 2689 C C4 . DG 1 1 ? C 40.911 30.816 -9.145 1.000 3 C DG 79.738 1
ATOM 2690 P P . DC 2 2 ? C 43.876 28.696 -3.699 1.000 3 C DC 74.382 1
ATOM 2691 O OP1 . DC 2 2 ? C 45.114 28.932 -2.897 1.000 3 C DC 71.976 1
ATOM 2692 O OP2 . DC 2 2 ? C 43.573 27.359 -4.188 1.000 3 C DC 72.205 1
ATOM 2693 O "O5'" . DC 2 2 ? C 42.619 29.198 -2.871 1.000 3 C DC 72.076 1
ATOM 2694 C "C5'" . DC 2 2 ? C 42.183 30.546 -2.941 1.000 3 C DC 73.161 1
ATOM 2695 C "C4'" . DC 2 2 ? C 40.655 30.624 -3.006 1.000 3 C DC 75.482 1
ATOM 2696 O "O4'" . DC 2 2 ? C 40.179 30.507 -4.358 1.000 3 C DC 76.820 1
ATOM 2697 C "C3'" . DC 2 2 ? C 39.970 29.564 -2.193 1.000 3 C DC 76.998 1
ATOM 2698 O "O3'" . DC 2 2 ? C 38.886 30.102 -1.489 1.000 3 C DC 75.029 1
ATOM 2699 C "C2'" . DC 2 2 ? C 39.492 28.581 -3.271 1.000 3 C DC 76.226 1
ATOM 2700 C "C1'" . DC 2 2 ? C 39.186 29.540 -4.400 1.000 3 C DC 76.253 1
ATOM 2701 N N1 . DC 2 2 ? C 39.139 28.904 -5.717 1.000 3 C DC 78.184 1
ATOM 2702 C C2 . DC 2 2 ? C 38.172 29.282 -6.640 1.000 3 C DC 79.895 1
ATOM 2703 O O2 . DC 2 2 ? C 37.346 30.137 -6.350 1.000 3 C DC 77.890 1
ATOM 2704 N N3 . DC 2 2 ? C 38.159 28.702 -7.860 1.000 3 C DC 78.325 1
ATOM 2705 C C4 . DC 2 2 ? C 39.073 27.746 -8.158 1.000 3 C DC 78.161 1
ATOM 2706 N N4 . DC 2 2 ? C 39.023 27.216 -9.387 1.000 3 C DC 77.445 1
ATOM 2707 C C5 . DC 2 2 ? C 40.066 27.365 -7.237 1.000 3 C DC 78.225 1
ATOM 2708 C C6 . DC 2 2 ? C 40.074 27.970 -6.046 1.000 3 C DC 77.167 1
ATOM 2709 P P . DC 3 3 ? C 38.392 29.535 -0.085 1.000 3 C DC 75.512 1
ATOM 2710 O OP1 . DC 3 3 ? C 39.055 30.378 0.933 1.000 3 C DC 73.484 1
ATOM 2711 O OP2 . DC 3 3 ? C 38.560 28.067 -0.056 1.000 3 C DC 74.003 1
ATOM 2712 O "O5'" . DC 3 3 ? C 36.831 29.824 -0.078 1.000 3 C DC 73.791 1
ATOM 2713 C "C5'" . DC 3 3 ? C 36.330 30.884 -0.893 1.000 3 C DC 74.908 1
ATOM 2714 C "C4'" . DC 3 3 ? C 35.087 30.404 -1.636 1.000 3 C DC 76.436 1
ATOM 2715 O "O4'" . DC 3 3 ? C 35.464 29.750 -2.874 1.000 3 C DC 78.310 1
ATOM 2716 C "C3'" . DC 3 3 ? C 34.256 29.373 -0.868 1.000 3 C DC 77.799 1
ATOM 2717 O "O3'" . DC 3 3 ? C 32.893 29.656 -1.045 1.000 3 C DC 76.022 1
ATOM 2718 C "C2'" . DC 3 3 ? C 34.627 28.061 -1.580 1.000 3 C DC 77.585 1
ATOM 2719 C "C1'" . DC 3 3 ? C 34.767 28.541 -2.985 1.000 3 C DC 78.108 1
ATOM 2720 N N1 . DC 3 3 ? C 35.457 27.621 -3.886 1.000 3 C DC 79.967 1
ATOM 2721 C C2 . DC 3 3 ? C 35.048 27.555 -5.238 1.000 3 C DC 81.772 1
ATOM 2722 O O2 . DC 3 3 ? C 34.133 28.247 -5.642 1.000 3 C DC 80.074 1
ATOM 2723 N N3 . DC 3 3 ? C 35.704 26.702 -6.057 1.000 3 C DC 80.729 1
ATOM 2724 C C4 . DC 3 3 ? C 36.728 25.960 -5.626 1.000 3 C DC 80.704 1
ATOM 2725 N N4 . DC 3 3 ? C 37.329 25.172 -6.486 1.000 3 C DC 79.986 1
ATOM 2726 C C5 . DC 3 3 ? C 37.126 26.034 -4.251 1.000 3 C DC 79.984 1
ATOM 2727 C C6 . DC 3 3 ? C 36.494 26.864 -3.446 1.000 3 C DC 78.826 1
ATOM 2728 P P . DT 4 4 ? C 31.800 29.306 0.089 1.000 3 C DT 75.753 1
ATOM 2729 O OP1 . DT 4 4 ? C 31.664 30.497 0.944 1.000 3 C DT 72.427 1
ATOM 2730 O OP2 . DT 4 4 ? C 32.162 28.016 0.660 1.000 3 C DT 72.974 1
ATOM 2731 O "O5'" . DT 4 4 ? C 30.469 29.121 -0.758 1.000 3 C DT 73.248 1
ATOM 2732 C "C5'" . DT 4 4 ? C 30.316 29.815 -1.978 1.000 3 C DT 74.957 1
ATOM 2733 C "C4'" . DT 4 4 ? C 29.711 28.890 -3.016 1.000 3 C DT 76.592 1
ATOM 2734 O "O4'" . DT 4 4 ? C 30.723 28.131 -3.725 1.000 3 C DT 77.770 1
ATOM 2735 C "C3'" . DT 4 4 ? C 28.738 27.868 -2.466 1.000 3 C DT 77.625 1
ATOM 2736 O "O3'" . DT 4 4 ? C 27.649 27.746 -3.373 1.000 3 C DT 74.914 1
ATOM 2737 C "C2'" . DT 4 4 ? C 29.554 26.588 -2.458 1.000 3 C DT 77.883 1
ATOM 2738 C "C1'" . DT 4 4 ? C 30.322 26.777 -3.751 1.000 3 C DT 77.843 1
ATOM 2739 N N1 . DT 4 4 ? C 31.512 25.916 -3.885 1.000 3 C DT 79.945 1
ATOM 2740 C C2 . DT 4 4 ? C 31.910 25.439 -5.124 1.000 3 C DT 82.230 1
ATOM 2741 O O2 . DT 4 4 ? C 31.311 25.717 -6.150 1.000 3 C DT 81.526 1
ATOM 2742 N N3 . DT 4 4 ? C 33.022 24.638 -5.135 1.000 3 C DT 80.824 1
ATOM 2743 C C4 . DT 4 4 ? C 33.774 24.277 -4.017 1.000 3 C DT 82.270 1
ATOM 2744 O O4 . DT 4 4 ? C 34.755 23.544 -4.110 1.000 3 C DT 81.474 1
ATOM 2745 C C5 . DT 4 4 ? C 33.326 24.806 -2.743 1.000 3 C DT 81.272 1
ATOM 2746 C C7 . DT 4 4 ? C 34.069 24.504 -1.478 1.000 3 C DT 78.428 1
ATOM 2747 C C6 . DT 4 4 ? C 32.233 25.598 -2.762 1.000 3 C DT 81.179 1
ATOM 2748 P P . DT 5 5 ? C 26.168 27.590 -2.863 1.000 3 C DT 75.090 1
ATOM 2749 O OP1 . DT 5 5 ? C 25.572 28.940 -2.731 1.000 3 C DT 72.562 1
ATOM 2750 O OP2 . DT 5 5 ? C 26.207 26.680 -1.722 1.000 3 C DT 73.047 1
ATOM 2751 O "O5'" . DT 5 5 ? C 25.444 26.859 -4.118 1.000 3 C DT 73.986 1
ATOM 2752 C "C5'" . DT 5 5 ? C 25.956 27.061 -5.410 1.000 3 C DT 75.157 1
ATOM 2753 C "C4'" . DT 5 5 ? C 25.981 25.764 -6.171 1.000 3 C DT 77.082 1
ATOM 2754 O "O4'" . DT 5 5 ? C 27.282 25.101 -6.011 1.000 3 C DT 77.497 1
ATOM 2755 C "C3'" . DT 5 5 ? C 24.958 24.758 -5.706 1.000 3 C DT 77.983 1
ATOM 2756 O "O3'" . DT 5 5 ? C 24.443 24.062 -6.841 1.000 3 C DT 75.447 1
ATOM 2757 C "C2'" . DT 5 5 ? C 25.773 23.810 -4.840 1.000 3 C DT 77.821 1
ATOM 2758 C "C1'" . DT 5 5 ? C 27.056 23.752 -5.639 1.000 3 C DT 78.155 1
ATOM 2759 N N1 . DT 5 5 ? C 28.234 23.257 -4.892 1.000 3 C DT 80.375 1
ATOM 2760 C C2 . DT 5 5 ? C 29.220 22.607 -5.550 1.000 3 C DT 82.088 1
ATOM 2761 O O2 . DT 5 5 ? C 29.187 22.370 -6.774 1.000 3 C DT 81.027 1
ATOM 2762 N N3 . DT 5 5 ? C 30.273 22.165 -4.792 1.000 3 C DT 80.938 1
ATOM 2763 C C4 . DT 5 5 ? C 30.423 22.357 -3.430 1.000 3 C DT 82.176 1
ATOM 2764 O O4 . DT 5 5 ? C 31.403 21.928 -2.813 1.000 3 C DT 81.256 1
ATOM 2765 C C5 . DT 5 5 ? C 29.324 23.037 -2.791 1.000 3 C DT 81.342 1
ATOM 2766 C C7 . DT 5 5 ? C 29.368 23.264 -1.304 1.000 3 C DT 78.700 1
ATOM 2767 C C6 . DT 5 5 ? C 28.306 23.454 -3.526 1.000 3 C DT 81.260 1
ATOM 2768 P P . DT 6 6 ? C 22.979 23.586 -6.932 1.000 3 C DT 72.498 1
ATOM 2769 O OP1 . DT 6 6 ? C 22.233 24.613 -7.704 1.000 3 C DT 70.195 1
ATOM 2770 O OP2 . DT 6 6 ? C 22.483 23.206 -5.588 1.000 3 C DT 70.556 1
ATOM 2771 O "O5'" . DT 6 6 ? C 23.066 22.289 -7.815 1.000 3 C DT 72.044 1
ATOM 2772 C "C5'" . DT 6 6 ? C 24.025 22.181 -8.809 1.000 3 C DT 72.694 1
ATOM 2773 C "C4'" . DT 6 6 ? C 24.608 20.791 -8.844 1.000 3 C DT 74.309 1
ATOM 2774 O "O4'" . DT 6 6 ? C 25.758 20.688 -7.985 1.000 3 C DT 75.492 1
ATOM 2775 C "C3'" . DT 6 6 ? C 23.646 19.706 -8.427 1.000 3 C DT 75.407 1
ATOM 2776 O "O3'" . DT 6 6 ? C 23.751 18.607 -9.284 1.000 3 C DT 72.966 1
ATOM 2777 C "C2'" . DT 6 6 ? C 24.148 19.355 -7.021 1.000 3 C DT 75.590 1
ATOM 2778 C "C1'" . DT 6 6 ? C 25.650 19.522 -7.218 1.000 3 C DT 76.054 1
ATOM 2779 N N1 . DT 6 6 ? C 26.402 19.626 -5.955 1.000 3 C DT 78.254 1
ATOM 2780 C C2 . DT 6 6 ? C 27.656 19.104 -5.861 1.000 3 C DT 80.113 1
ATOM 2781 O O2 . DT 6 6 ? C 28.205 18.550 -6.811 1.000 3 C DT 78.979 1
ATOM 2782 N N3 . DT 6 6 ? C 28.278 19.238 -4.652 1.000 3 C DT 79.176 1
ATOM 2783 C C4 . DT 6 6 ? C 27.756 19.877 -3.550 1.000 3 C DT 80.145 1
ATOM 2784 O O4 . DT 6 6 ? C 28.400 19.922 -2.498 1.000 3 C DT 79.254 1
ATOM 2785 C C5 . DT 6 6 ? C 26.431 20.414 -3.696 1.000 3 C DT 79.256 1
ATOM 2786 C C7 . DT 6 6 ? C 25.783 21.103 -2.541 1.000 3 C DT 77.396 1
ATOM 2787 C C6 . DT 6 6 ? C 25.825 20.294 -4.877 1.000 3 C DT 79.405 1
ATOM 2788 P P . DG 7 7 ? C 22.536 17.695 -9.660 1.000 3 C DG 70.554 1
ATOM 2789 O OP1 . DG 7 7 ? C 21.962 18.251 -10.926 1.000 3 C DG 68.278 1
ATOM 2790 O OP2 . DG 7 7 ? C 21.674 17.528 -8.485 1.000 3 C DG 69.147 1
ATOM 2791 O "O5'" . DG 7 7 ? C 23.236 16.306 -9.944 1.000 3 C DG 70.180 1
ATOM 2792 C "C5'" . DG 7 7 ? C 24.533 16.287 -10.470 1.000 3 C DG 69.626 1
ATOM 2793 C "C4'" . DG 7 7 ? C 25.317 15.147 -9.860 1.000 3 C DG 73.505 1
ATOM 2794 O "O4'" . DG 7 7 ? C 26.050 15.590 -8.675 1.000 3 C DG 73.242 1
ATOM 2795 C "C3'" . DG 7 7 ? C 24.477 13.973 -9.434 1.000 3 C DG 74.386 1
ATOM 2796 O "O3'" . DG 7 7 ? C 25.166 12.767 -9.753 1.000 3 C DG 72.101 1
ATOM 2797 C "C2'" . DG 7 7 ? C 24.413 14.153 -7.916 1.000 3 C DG 73.980 1
ATOM 2798 C "C1'" . DG 7 7 ? C 25.792 14.677 -7.637 1.000 3 C DG 74.234 1
ATOM 2799 N N9 . DG 7 7 ? C 25.940 15.355 -6.362 1.000 3 C DG 77.495 1
ATOM 2800 C C8 . DG 7 7 ? C 25.057 16.231 -5.784 1.000 3 C DG 77.542 1
ATOM 2801 N N7 . DG 7 7 ? C 25.452 16.685 -4.612 1.000 3 C DG 77.084 1
ATOM 2802 C C5 . DG 7 7 ? C 26.666 16.048 -4.429 1.000 3 C DG 79.422 1
ATOM 2803 C C6 . DG 7 7 ? C 27.569 16.126 -3.373 1.000 3 C DG 78.399 1
ATOM 2804 O O6 . DG 7 7 ? C 27.469 16.804 -2.324 1.000 3 C DG 76.456 1
ATOM 2805 N N1 . DG 7 7 ? C 28.699 15.326 -3.544 1.000 3 C DG 79.942 1
ATOM 2806 C C2 . DG 7 7 ? C 28.906 14.544 -4.669 1.000 3 C DG 78.391 1
ATOM 2807 N N2 . DG 7 7 ? C 30.033 13.843 -4.646 1.000 3 C DG 75.598 1
ATOM 2808 N N3 . DG 7 7 ? C 28.068 14.460 -5.653 1.000 3 C DG 77.736 1
ATOM 2809 C C4 . DG 7 7 ? C 26.972 15.226 -5.491 1.000 3 C DG 78.283 1
ATOM 2810 P P . DG 8 8 ? C 24.287 11.439 -10.063 1.000 3 C DG 70.329 1
ATOM 2811 O OP1 . DG 8 8 ? C 24.122 11.370 -11.504 1.000 3 C DG 67.619 1
ATOM 2812 O OP2 . DG 8 8 ? C 23.114 11.469 -9.173 1.000 3 C DG 68.175 1
ATOM 2813 O "O5'" . DG 8 8 ? C 25.246 10.303 -9.569 1.000 3 C DG 68.973 1
ATOM 2814 C "C5'" . DG 8 8 ? C 26.628 10.561 -9.464 1.000 3 C DG 69.504 1
ATOM 2815 C "C4'" . DG 8 8 ? C 27.232 9.894 -8.239 1.000 3 C DG 73.217 1
ATOM 2816 O "O4'" . DG 8 8 ? C 27.250 10.810 -7.106 1.000 3 C DG 73.070 1
ATOM 2817 C "C3'" . DG 8 8 ? C 26.472 8.669 -7.758 1.000 3 C DG 74.344 1
ATOM 2818 O "O3'" . DG 8 8 ? C 27.361 7.655 -7.389 1.000 3 C DG 71.425 1
ATOM 2819 C "C2'" . DG 8 8 ? C 25.699 9.175 -6.518 1.000 3 C DG 73.853 1
ATOM 2820 C "C1'" . DG 8 8 ? C 26.688 10.199 -5.986 1.000 3 C DG 73.897 1
ATOM 2821 N N9 . DG 8 8 ? C 26.126 11.191 -5.106 1.000 3 C DG 76.354 1
ATOM 2822 C C8 . DG 8 8 ? C 24.952 11.875 -5.311 1.000 3 C DG 77.185 1
ATOM 2823 N N7 . DG 8 8 ? C 24.677 12.722 -4.345 1.000 3 C DG 75.657 1
ATOM 2824 C C5 . DG 8 8 ? C 25.757 12.594 -3.467 1.000 3 C DG 79.272 1
ATOM 2825 C C6 . DG 8 8 ? C 26.034 13.246 -2.277 1.000 3 C DG 78.381 1
ATOM 2826 O O6 . DG 8 8 ? C 25.361 14.101 -1.732 1.000 3 C DG 76.400 1
ATOM 2827 N N1 . DG 8 8 ? C 27.197 12.848 -1.694 1.000 3 C DG 79.796 1
ATOM 2828 C C2 . DG 8 8 ? C 28.041 11.852 -2.247 1.000 3 C DG 78.356 1
ATOM 2829 N N2 . DG 8 8 ? C 29.124 11.597 -1.569 1.000 3 C DG 75.071 1
ATOM 2830 N N3 . DG 8 8 ? C 27.773 11.247 -3.338 1.000 3 C DG 77.459 1
ATOM 2831 C C4 . DG 8 8 ? C 26.636 11.645 -3.920 1.000 3 C DG 77.862 1
ATOM 2832 P P . DT 9 9 ? C 26.917 6.130 -7.415 1.000 3 C DT 71.737 1
ATOM 2833 O OP1 . DT 9 9 ? C 27.489 5.549 -8.616 1.000 3 C DT 68.870 1
ATOM 2834 O OP2 . DT 9 9 ? C 25.468 5.977 -7.158 1.000 3 C DT 69.337 1
ATOM 2835 O "O5'" . DT 9 9 ? C 27.671 5.568 -6.133 1.000 3 C DT 70.451 1
ATOM 2836 C "C5'" . DT 9 9 ? C 28.797 6.227 -5.627 1.000 3 C DT 70.662 1
ATOM 2837 C "C4'" . DT 9 9 ? C 28.857 6.092 -4.120 1.000 3 C DT 72.884 1
ATOM 2838 O "O4'" . DT 9 9 ? C 28.250 7.253 -3.470 1.000 3 C DT 73.955 1
ATOM 2839 C "C3'" . DT 9 9 ? C 28.202 4.873 -3.564 1.000 3 C DT 73.806 1
ATOM 2840 O "O3'" . DT 9 9 ? C 28.987 4.377 -2.478 1.000 3 C DT 71.072 1
ATOM 2841 C "C2'" . DT 9 9 ? C 26.848 5.453 -3.028 1.000 3 C DT 73.835 1
ATOM 2842 C "C1'" . DT 9 9 ? C 27.345 6.788 -2.512 1.000 3 C DT 74.376 1
ATOM 2843 N N1 . DT 9 9 ? C 26.280 7.758 -2.279 1.000 3 C DT 76.508 1
ATOM 2844 C C2 . DT 9 9 ? C 26.409 8.644 -1.240 1.000 3 C DT 77.480 1
ATOM 2845 O O2 . DT 9 9 ? C 27.344 8.651 -0.474 1.000 3 C DT 76.708 1
ATOM 2846 N N3 . DT 9 9 ? C 25.353 9.534 -1.109 1.000 3 C DT 77.138 1
ATOM 2847 C C4 . DT 9 9 ? C 24.249 9.601 -1.924 1.000 3 C DT 78.284 1
ATOM 2848 O O4 . DT 9 9 ? C 23.384 10.422 -1.710 1.000 3 C DT 77.193 1
ATOM 2849 C C5 . DT 9 9 ? C 24.199 8.665 -2.986 1.000 3 C DT 77.574 1
ATOM 2850 C C7 . DT 9 9 ? C 23.027 8.646 -3.903 1.000 3 C DT 74.937 1
ATOM 2851 C C6 . DT 9 9 ? C 25.205 7.786 -3.119 1.000 3 C DT 77.930 1
ATOM 2852 P P . DC 10 10 ? C 28.951 2.790 -2.173 1.000 3 C DC 70.864 1
ATOM 2853 O OP1 . DC 10 10 ? C 30.104 2.162 -2.899 1.000 3 C DC 68.353 1
ATOM 2854 O OP2 . DC 10 10 ? C 27.605 2.272 -2.333 1.000 3 C DC 69.686 1
ATOM 2855 O "O5'" . DC 10 10 ? C 29.297 2.784 -0.604 1.000 3 C DC 70.033 1
ATOM 2856 C "C5'" . DC 10 10 ? C 29.864 3.927 -0.015 1.000 3 C DC 69.864 1
ATOM 2857 C "C4'" . DC 10 10 ? C 29.260 4.217 1.361 1.000 3 C DC 73.009 1
ATOM 2858 O "O4'" . DC 10 10 ? C 28.224 5.230 1.240 1.000 3 C DC 73.236 1
ATOM 2859 C "C3'" . DC 10 10 ? C 28.579 3.002 2.021 1.000 3 C DC 73.453 1
ATOM 2860 O "O3'" . DC 10 10 ? C 28.882 2.987 3.388 1.000 3 C DC 70.807 1
ATOM 2861 C "C2'" . DC 10 10 ? C 27.093 3.326 1.802 1.000 3 C DC 73.234 1
ATOM 2862 C "C1'" . DC 10 10 ? C 27.077 4.799 1.944 1.000 3 C DC 73.597 1
ATOM 2863 N N1 . DC 10 10 ? C 25.888 5.452 1.361 1.000 3 C DC 76.618 1
ATOM 2864 C C2 . DC 10 10 ? C 25.301 6.535 2.045 1.000 3 C DC 77.464 1
ATOM 2865 O O2 . DC 10 10 ? C 25.769 6.920 3.102 1.000 3 C DC 76.912 1
ATOM 2866 N N3 . DC 10 10 ? C 24.204 7.093 1.506 1.000 3 C DC 76.976 1
ATOM 2867 C C4 . DC 10 10 ? C 23.719 6.644 0.344 1.000 3 C DC 77.898 1
ATOM 2868 N N4 . DC 10 10 ? C 22.643 7.270 -0.139 1.000 3 C DC 76.902 1
ATOM 2869 C C5 . DC 10 10 ? C 24.313 5.562 -0.346 1.000 3 C DC 77.107 1
ATOM 2870 C C6 . DC 10 10 ? C 25.377 5.004 0.198 1.000 3 C DC 75.157 1
ATOM 2871 P P . DG 11 11 ? C 29.005 1.538 4.115 1.000 3 C DG 72.672 1
ATOM 2872 O OP1 . DG 11 11 ? C 30.421 1.133 4.172 1.000 3 C DG 70.120 1
ATOM 2873 O OP2 . DG 11 11 ? C 27.990 0.602 3.548 1.000 3 C DG 71.013 1
ATOM 2874 O "O5'" . DG 11 11 ? C 28.547 1.950 5.578 1.000 3 C DG 71.403 1
ATOM 2875 C "C5'" . DG 11 11 ? C 28.834 3.260 6.089 1.000 3 C DG 71.466 1
ATOM 2876 C "C4'" . DG 11 11 ? C 27.696 3.728 6.973 1.000 3 C DG 74.469 1
ATOM 2877 O "O4'" . DG 11 11 ? C 26.726 4.441 6.167 1.000 3 C DG 74.224 1
ATOM 2878 C "C3'" . DG 11 11 ? C 26.955 2.625 7.681 1.000 3 C DG 75.463 1
ATOM 2879 O "O3'" . DG 11 11 ? C 26.618 3.072 8.978 1.000 3 C DG 72.671 1
ATOM 2880 C "C2'" . DG 11 11 ? C 25.694 2.465 6.833 1.000 3 C DG 75.321 1
ATOM 2881 C "C1'" . DG 11 11 ? C 25.439 3.912 6.463 1.000 3 C DG 75.530 1
ATOM 2882 N N9 . DG 11 11 ? C 24.606 4.052 5.301 1.000 3 C DG 77.908 1
ATOM 2883 C C8 . DG 11 11 ? C 24.676 3.343 4.134 1.000 3 C DG 77.454 1
ATOM 2884 N N7 . DG 11 11 ? C 23.793 3.710 3.242 1.000 3 C DG 76.675 1
ATOM 2885 C C5 . DG 11 11 ? C 23.128 4.744 3.854 1.000 3 C DG 79.473 1
ATOM 2886 C C6 . DG 11 11 ? C 22.054 5.529 3.398 1.000 3 C DG 78.679 1
ATOM 2887 O O6 . DG 11 11 ? C 21.484 5.466 2.314 1.000 3 C DG 76.994 1
ATOM 2888 N N1 . DG 11 11 ? C 21.631 6.437 4.344 1.000 3 C DG 79.974 1
ATOM 2889 C C2 . DG 11 11 ? C 22.187 6.593 5.573 1.000 3 C DG 78.306 1
ATOM 2890 N N2 . DG 11 11 ? C 21.663 7.525 6.332 1.000 3 C DG 75.508 1
ATOM 2891 N N3 . DG 11 11 ? C 23.175 5.866 6.029 1.000 3 C DG 78.126 1
ATOM 2892 C C4 . DG 11 11 ? C 23.589 4.963 5.121 1.000 3 C DG 78.006 1
ATOM 2893 P P . DC 12 12 ? C 26.554 1.990 10.184 1.000 3 C DC 73.380 1
ATOM 2894 O OP1 . DC 12 12 ? C 27.879 1.954 10.864 1.000 3 C DC 70.414 1
ATOM 2895 O OP2 . DC 12 12 ? C 25.962 0.723 9.698 1.000 3 C DC 70.816 1
ATOM 2896 O "O5'" . DC 12 12 ? C 25.477 2.654 11.149 1.000 3 C DC 72.504 1
ATOM 2897 C "C5'" . DC 12 12 ? C 25.240 4.056 11.077 1.000 3 C DC 73.050 1
ATOM 2898 C "C4'" . DC 12 12 ? C 23.769 4.372 11.194 1.000 3 C DC 75.582 1
ATOM 2899 O "O4'" . DC 12 12 ? C 23.156 4.500 9.888 1.000 3 C DC 74.005 1
ATOM 2900 C "C3'" . DC 12 12 ? C 22.963 3.305 11.929 1.000 3 C DC 75.707 1
ATOM 2901 O "O3'" . DC 12 12 ? C 22.009 3.908 12.753 1.000 3 C DC 73.574 1
ATOM 2902 C "C2'" . DC 12 12 ? C 22.257 2.562 10.771 1.000 3 C DC 75.282 1
ATOM 2903 C "C1'" . DC 12 12 ? C 21.981 3.736 9.869 1.000 3 C DC 75.446 1
ATOM 2904 N N1 . DC 12 12 ? C 21.695 3.336 8.476 1.000 3 C DC 77.549 1
ATOM 2905 C C2 . DC 12 12 ? C 20.691 3.989 7.746 1.000 3 C DC 78.829 1
ATOM 2906 O O2 . DC 12 12 ? C 20.045 4.901 8.282 1.000 3 C DC 78.030 1
ATOM 2907 N N3 . DC 12 12 ? C 20.451 3.611 6.470 1.000 3 C DC 78.530 1
ATOM 2908 C C4 . DC 12 12 ? C 21.122 2.628 5.933 1.000 3 C DC 79.914 1
ATOM 2909 N N4 . DC 12 12 ? C 20.870 2.298 4.705 1.000 3 C DC 78.876 1
ATOM 2910 C C5 . DC 12 12 ? C 22.170 1.953 6.648 1.000 3 C DC 78.901 1
ATOM 2911 C C6 . DC 12 12 ? C 22.409 2.332 7.901 1.000 3 C DC 76.860 1
ATOM 2912 P P . DC 13 13 ? C 21.564 3.245 14.130 1.000 3 C DC 69.937 1
ATOM 2913 O OP1 . DC 13 13 ? C 22.512 3.682 15.170 1.000 3 C DC 66.126 1
ATOM 2914 O OP2 . DC 13 13 ? C 21.310 1.802 13.908 1.000 3 C DC 66.389 1
ATOM 2915 O "O5'" . DC 13 13 ? C 20.179 3.966 14.372 1.000 3 C DC 67.166 1
ATOM 2916 C "C5'" . DC 13 13 ? C 19.882 5.145 13.676 1.000 3 C DC 66.193 1
ATOM 2917 C "C4'" . DC 13 13 ? C 18.477 5.062 13.087 1.000 3 C DC 69.542 1
ATOM 2918 O "O4'" . DC 13 13 ? C 18.531 4.596 11.715 1.000 3 C DC 69.404 1
ATOM 2919 C "C3'" . DC 13 13 ? C 17.576 4.099 13.847 1.000 3 C DC 69.840 1
ATOM 2920 O "O3'" . DC 13 13 ? C 16.308 4.685 14.002 1.000 3 C DC 69.091 1
ATOM 2921 C "C2'" . DC 13 13 ? C 17.469 2.902 12.881 1.000 3 C DC 70.676 1
ATOM 2922 C "C1'" . DC 13 13 ? C 17.582 3.594 11.565 1.000 3 C DC 70.464 1
ATOM 2923 N N1 . DC 13 13 ? C 17.965 2.717 10.453 1.000 3 C DC 70.021 1
ATOM 2924 C C2 . DC 13 13 ? C 17.332 2.841 9.207 1.000 3 C DC 71.601 1
ATOM 2925 O O2 . DC 13 13 ? C 16.460 3.685 9.041 1.000 3 C DC 70.987 1
ATOM 2926 N N3 . DC 13 13 ? C 17.702 2.011 8.209 1.000 3 C DC 71.599 1
ATOM 2927 C C4 . DC 13 13 ? C 18.645 1.092 8.384 1.000 3 C DC 72.339 1
ATOM 2928 N N4 . DC 13 13 ? C 18.964 0.326 7.390 1.000 3 C DC 71.275 1
ATOM 2929 C C5 . DC 13 13 ? C 19.299 0.953 9.645 1.000 3 C DC 72.172 1
ATOM 2930 C C6 . DC 13 13 ? C 18.951 1.797 10.628 1.000 3 C DC 71.272 1
ATOM 2931 P P . DA 14 14 ? C 15.398 4.346 15.253 1.000 3 C DA 70.833 1
ATOM 2932 O OP1 . DA 14 14 ? C 15.750 5.338 16.318 1.000 3 C DA 67.658 1
ATOM 2933 O OP2 . DA 14 14 ? C 15.477 2.924 15.575 1.000 3 C DA 68.224 1
ATOM 2934 O "O5'" . DA 14 14 ? C 13.939 4.629 14.727 1.000 3 C DA 70.226 1
ATOM 2935 C "C5'" . DA 14 14 ? C 13.776 5.476 13.572 1.000 3 C DA 70.087 1
ATOM 2936 C "C4'" . DA 14 14 ? C 12.811 4.838 12.599 1.000 3 C DA 73.368 1
ATOM 2937 O "O4'" . DA 14 14 ? C 13.514 4.076 11.608 1.000 3 C DA 71.224 1
ATOM 2938 C "C3'" . DA 14 14 ? C 11.796 3.903 13.230 1.000 3 C DA 73.620 1
ATOM 2939 O "O3'" . DA 14 14 ? C 10.554 4.056 12.606 1.000 3 C DA 72.371 1
ATOM 2940 C "C2'" . DA 14 14 ? C 12.363 2.548 12.880 1.000 3 C DA 73.171 1
ATOM 2941 C "C1'" . DA 14 14 ? C 12.877 2.831 11.489 1.000 3 C DA 73.094 1
ATOM 2942 N N9 . DA 14 14 ? C 13.839 1.859 11.029 1.000 3 C DA 74.488 1
ATOM 2943 C C8 . DA 14 14 ? C 14.862 1.265 11.745 1.000 3 C DA 75.882 1
ATOM 2944 N N7 . DA 14 14 ? C 15.553 0.408 11.056 1.000 3 C DA 75.659 1
ATOM 2945 C C5 . DA 14 14 ? C 14.950 0.451 9.783 1.000 3 C DA 77.293 1
ATOM 2946 C C6 . DA 14 14 ? C 15.238 -0.212 8.572 1.000 3 C DA 76.998 1
ATOM 2947 N N6 . DA 14 14 ? C 16.222 -1.066 8.446 1.000 3 C DA 73.798 1
ATOM 2948 N N1 . DA 14 14 ? C 14.449 0.065 7.519 1.000 3 C DA 77.694 1
ATOM 2949 C C2 . DA 14 14 ? C 13.453 0.942 7.649 1.000 3 C DA 76.917 1
ATOM 2950 N N3 . DA 14 14 ? C 13.096 1.639 8.722 1.000 3 C DA 75.408 1
ATOM 2951 C C4 . DA 14 14 ? C 13.900 1.354 9.765 1.000 3 C DA 76.277 1
ATOM 2952 P P . DA 15 15 ? C 9.231 4.034 13.462 1.000 3 C DA 65.423 1
ATOM 2953 O OP1 . DA 15 15 ? C 9.024 5.375 14.068 1.000 3 C DA 62.752 1
ATOM 2954 O OP2 . DA 15 15 ? C 9.290 2.840 14.303 1.000 3 C DA 62.427 1
ATOM 2955 O "O5'" . DA 15 15 ? C 8.118 3.822 12.344 1.000 3 C DA 65.197 1
ATOM 2956 C "C5'" . DA 15 15 ? C 8.382 4.267 11.053 1.000 3 C DA 63.466 1
ATOM 2957 C "C4'" . DA 15 15 ? C 8.002 3.182 10.056 1.000 3 C DA 66.988 1
ATOM 2958 O "O4'" . DA 15 15 ? C 9.121 2.351 9.770 1.000 3 C DA 65.398 1
ATOM 2959 C "C3'" . DA 15 15 ? C 6.895 2.243 10.485 1.000 3 C DA 67.124 1
ATOM 2960 O "O3'" . DA 15 15 ? C 6.053 1.940 9.373 1.000 3 C DA 67.397 1
ATOM 2961 C "C2'" . DA 15 15 ? C 7.673 1.009 10.930 1.000 3 C DA 67.728 1
ATOM 2962 C "C1'" . DA 15 15 ? C 8.754 0.998 9.887 1.000 3 C DA 67.583 1
ATOM 2963 N N9 . DA 15 15 ? C 9.899 0.210 10.243 1.000 3 C DA 65.829 1
ATOM 2964 C C8 . DA 15 15 ? C 10.511 0.139 11.464 1.000 3 C DA 68.088 1
ATOM 2965 N N7 . DA 15 15 ? C 11.544 -0.682 11.499 1.000 3 C DA 70.518 1
ATOM 2966 C C5 . DA 15 15 ? C 11.627 -1.140 10.194 1.000 3 C DA 69.842 1
ATOM 2967 C C6 . DA 15 15 ? C 12.503 -2.041 9.561 1.000 3 C DA 69.025 1
ATOM 2968 N N6 . DA 15 15 ? C 13.514 -2.610 10.201 1.000 3 C DA 67.074 1
ATOM 2969 N N1 . DA 15 15 ? C 12.307 -2.297 8.274 1.000 3 C DA 69.458 1
ATOM 2970 C C2 . DA 15 15 ? C 11.288 -1.703 7.622 1.000 3 C DA 69.757 1
ATOM 2971 N N3 . DA 15 15 ? C 10.393 -0.864 8.096 1.000 3 C DA 67.858 1
ATOM 2972 C C4 . DA 15 15 ? C 10.616 -0.616 9.412 1.000 3 C DA 68.797 1
ATOM 2973 P P . DT 16 16 ? C 4.528 1.579 9.546 1.000 3 C DT 65.694 1
ATOM 2974 O OP1 . DT 16 16 ? C 3.785 2.837 9.390 1.000 3 C DT 63.081 1
ATOM 2975 O OP2 . DT 16 16 ? C 4.384 0.783 10.782 1.000 3 C DT 63.665 1
ATOM 2976 O "O5'" . DT 16 16 ? C 4.244 0.620 8.321 1.000 3 C DT 65.894 1
ATOM 2977 C "C5'" . DT 16 16 ? C 5.114 0.633 7.199 1.000 3 C DT 64.682 1
ATOM 2978 C "C4'" . DT 16 16 ? C 5.378 -0.756 6.751 1.000 3 C DT 68.239 1
ATOM 2979 O "O4'" . DT 16 16 ? C 6.585 -1.264 7.335 1.000 3 C DT 66.578 1
ATOM 2980 C "C3'" . DT 16 16 ? C 4.283 -1.744 7.086 1.000 3 C DT 69.077 1
ATOM 2981 O "O3'" . DT 16 16 ? C 4.039 -2.566 5.980 1.000 3 C DT 67.196 1
ATOM 2982 C "C2'" . DT 16 16 ? C 4.901 -2.538 8.216 1.000 3 C DT 66.484 1
ATOM 2983 C "C1'" . DT 16 16 ? C 6.330 -2.565 7.792 1.000 3 C DT 66.895 1
ATOM 2984 N N1 . DT 16 16 ? C 7.278 -2.907 8.881 1.000 3 C DT 67.415 1
ATOM 2985 C C2 . DT 16 16 ? C 8.350 -3.729 8.588 1.000 3 C DT 70.197 1
ATOM 2986 O O2 . DT 16 16 ? C 8.548 -4.167 7.474 1.000 3 C DT 68.917 1
ATOM 2987 N N3 . DT 16 16 ? C 9.187 -4.007 9.618 1.000 3 C DT 70.747 1
ATOM 2988 C C4 . DT 16 16 ? C 9.024 -3.563 10.912 1.000 3 C DT 71.005 1
ATOM 2989 O O4 . DT 16 16 ? C 9.852 -3.870 11.773 1.000 3 C DT 70.176 1
ATOM 2990 C C5 . DT 16 16 ? C 7.903 -2.719 11.174 1.000 3 C DT 71.026 1
ATOM 2991 C C7 . DT 16 16 ? C 7.668 -2.198 12.596 1.000 3 C DT 69.511 1
ATOM 2992 C C6 . DT 16 16 ? C 7.091 -2.447 10.169 1.000 3 C DT 69.846 1
ATOM 2993 P P . DA 17 17 ? C 2.542 -3.086 5.676 1.000 3 C DA 65.149 1
ATOM 2994 O OP1 . DA 17 17 ? C 2.019 -2.185 4.651 1.000 3 C DA 62.377 1
ATOM 2995 O OP2 . DA 17 17 ? C 1.849 -3.276 6.945 1.000 3 C DA 63.037 1
ATOM 2996 O "O5'" . DA 17 17 ? C 2.828 -4.511 5.022 1.000 3 C DA 65.267 1
ATOM 2997 C "C5'" . DA 17 17 ? C 4.038 -4.721 4.344 1.000 3 C DA 63.567 1
ATOM 2998 C "C4'" . DA 17 17 ? C 4.575 -6.102 4.600 1.000 3 C DA 67.785 1
ATOM 2999 O "O4'" . DA 17 17 ? C 5.531 -6.133 5.714 1.000 3 C DA 65.259 1
ATOM 3000 C "C3'" . DA 17 17 ? C 3.482 -7.109 4.954 1.000 3 C DA 67.624 1
ATOM 3001 O "O3'" . DA 17 17 ? C 3.760 -8.317 4.275 1.000 3 C DA 66.951 1
ATOM 3002 C "C2'" . DA 17 17 ? C 3.633 -7.268 6.437 1.000 3 C DA 66.897 1
ATOM 3003 C "C1'" . DA 17 17 ? C 5.126 -7.141 6.598 1.000 3 C DA 66.867 1
ATOM 3004 N N9 . DA 17 17 ? C 5.529 -6.791 7.946 1.000 3 C DA 67.506 1
ATOM 3005 C C8 . DA 17 17 ? C 4.912 -5.922 8.828 1.000 3 C DA 69.814 1
ATOM 3006 N N7 . DA 17 17 ? C 5.549 -5.816 9.959 1.000 3 C DA 70.450 1
ATOM 3007 C C5 . DA 17 17 ? C 6.648 -6.641 9.823 1.000 3 C DA 71.853 1
ATOM 3008 C C6 . DA 17 17 ? C 7.730 -6.964 10.672 1.000 3 C DA 70.980 1
ATOM 3009 N N6 . DA 17 17 ? C 7.842 -6.453 11.868 1.000 3 C DA 68.009 1
ATOM 3010 N N1 . DA 17 17 ? C 8.657 -7.818 10.192 1.000 3 C DA 71.545 1
ATOM 3011 C C2 . DA 17 17 ? C 8.542 -8.321 8.964 1.000 3 C DA 70.528 1
ATOM 3012 N N3 . DA 17 17 ? C 7.600 -8.105 8.085 1.000 3 C DA 68.714 1
ATOM 3013 C C4 . DA 17 17 ? C 6.666 -7.235 8.574 1.000 3 C DA 69.144 1
ATOM 3014 P P . DG 18 18 ? C 2.598 -9.281 3.826 1.000 3 C DG 67.026 1
ATOM 3015 O OP1 . DG 18 18 ? C 2.267 -8.916 2.426 1.000 3 C DG 64.905 1
ATOM 3016 O OP2 . DG 18 18 ? C 1.531 -9.215 4.851 1.000 3 C DG 65.491 1
ATOM 3017 O "O5'" . DG 18 18 ? C 3.272 -10.696 3.846 1.000 3 C DG 66.632 1
ATOM 3018 C "C5'" . DG 18 18 ? C 4.662 -10.838 3.679 1.000 3 C DG 65.956 1
ATOM 3019 C "C4'" . DG 18 18 ? C 5.257 -11.837 4.645 1.000 3 C DG 69.791 1
ATOM 3020 O "O4'" . DG 18 18 ? C 5.663 -11.217 5.909 1.000 3 C DG 68.815 1
ATOM 3021 C "C3'" . DG 18 18 ? C 4.267 -12.952 5.016 1.000 3 C DG 70.466 1
ATOM 3022 O "O3'" . DG 18 18 ? C 4.940 -14.183 5.052 1.000 3 C DG 68.624 1
ATOM 3023 C "C2'" . DG 18 18 ? C 3.829 -12.551 6.441 1.000 3 C DG 70.219 1
ATOM 3024 C "C1'" . DG 18 18 ? C 5.093 -11.963 6.974 1.000 3 C DG 70.402 1
ATOM 3025 N N9 . DG 18 18 ? C 4.911 -11.045 8.106 1.000 3 C DG 72.369 1
ATOM 3026 C C8 . DG 18 18 ? C 3.917 -10.123 8.270 1.000 3 C DG 73.628 1
ATOM 3027 N N7 . DG 18 18 ? C 4.018 -9.454 9.387 1.000 3 C DG 73.140 1
ATOM 3028 C C5 . DG 18 18 ? C 5.139 -9.972 9.998 1.000 3 C DG 75.235 1
ATOM 3029 C C6 . DG 18 18 ? C 5.751 -9.674 11.210 1.000 3 C DG 74.438 1
ATOM 3030 O O6 . DG 18 18 ? C 5.390 -8.826 12.048 1.000 3 C DG 71.758 1
ATOM 3031 N N1 . DG 18 18 ? C 6.874 -10.428 11.454 1.000 3 C DG 75.831 1
ATOM 3032 C C2 . DG 18 18 ? C 7.364 -11.388 10.594 1.000 3 C DG 74.143 1
ATOM 3033 N N2 . DG 18 18 ? C 8.447 -12.044 11.017 1.000 3 C DG 71.119 1
ATOM 3034 N N3 . DG 18 18 ? C 6.804 -11.686 9.476 1.000 3 C DG 72.496 1
ATOM 3035 C C4 . DG 18 18 ? C 5.702 -10.960 9.227 1.000 3 C DG 72.640 1
ATOM 3036 P P . DT 19 19 ? C 4.182 -15.526 4.809 1.000 3 C DT 67.426 1
ATOM 3037 O OP1 . DT 19 19 ? C 4.451 -15.934 3.425 1.000 3 C DT 65.126 1
ATOM 3038 O OP2 . DT 19 19 ? C 2.780 -15.350 5.244 1.000 3 C DT 65.624 1
ATOM 3039 O "O5'" . DT 19 19 ? C 4.853 -16.553 5.801 1.000 3 C DT 67.472 1
ATOM 3040 C "C5'" . DT 19 19 ? C 6.150 -16.340 6.261 1.000 3 C DT 65.557 1
ATOM 3041 C "C4'" . DT 19 19 ? C 6.308 -16.785 7.685 1.000 3 C DT 69.827 1
ATOM 3042 O "O4'" . DT 19 19 ? C 6.110 -15.678 8.596 1.000 3 C DT 69.139 1
ATOM 3043 C "C3'" . DT 19 19 ? C 5.315 -17.842 8.090 1.000 3 C DT 69.687 1
ATOM 3044 O "O3'" . DT 19 19 ? C 5.918 -18.781 8.933 1.000 3 C DT 69.255 1
ATOM 3045 C "C2'" . DT 19 19 ? C 4.254 -17.046 8.852 1.000 3 C DT 69.872 1
ATOM 3046 C "C1'" . DT 19 19 ? C 5.145 -16.071 9.589 1.000 3 C DT 69.731 1
ATOM 3047 N N1 . DT 19 19 ? C 4.444 -14.886 10.097 1.000 3 C DT 71.802 1
ATOM 3048 C C2 . DT 19 19 ? C 4.903 -14.300 11.212 1.000 3 C DT 73.225 1
ATOM 3049 O O2 . DT 19 19 ? C 5.830 -14.709 11.853 1.000 3 C DT 72.060 1
ATOM 3050 N N3 . DT 19 19 ? C 4.169 -13.210 11.656 1.000 3 C DT 72.927 1
ATOM 3051 C C4 . DT 19 19 ? C 3.083 -12.669 11.025 1.000 3 C DT 73.710 1
ATOM 3052 O O4 . DT 19 19 ? C 2.526 -11.693 11.485 1.000 3 C DT 72.599 1
ATOM 3053 C C5 . DT 19 19 ? C 2.664 -13.317 9.823 1.000 3 C DT 73.480 1
ATOM 3054 C C7 . DT 19 19 ? C 1.483 -12.837 9.052 1.000 3 C DT 73.175 1
ATOM 3055 C C6 . DT 19 19 ? C 3.354 -14.400 9.413 1.000 3 C DT 72.814 1
ATOM 3056 P P . DA 20 20 ? C 5.615 -20.285 8.890 1.000 3 C DA 70.173 1
ATOM 3057 O OP1 . DA 20 20 ? C 6.460 -20.933 7.893 1.000 3 C DA 67.349 1
ATOM 3058 O OP2 . DA 20 20 ? C 4.136 -20.447 8.797 1.000 3 C DA 67.899 1
ATOM 3059 O "O5'" . DA 20 20 ? C 6.024 -20.774 10.343 1.000 3 C DA 67.889 1
ATOM 3060 C "C5'" . DA 20 20 ? C 7.050 -20.017 11.020 1.000 3 C DA 68.711 1
ATOM 3061 C "C4'" . DA 20 20 ? C 6.716 -19.830 12.471 1.000 3 C DA 71.873 1
ATOM 3062 O "O4'" . DA 20 20 ? C 6.027 -18.547 12.671 1.000 3 C DA 71.116 1
ATOM 3063 C "C3'" . DA 20 20 ? C 5.798 -20.883 13.063 1.000 3 C DA 71.908 1
ATOM 3064 O "O3'" . DA 20 20 ? C 6.245 -21.182 14.371 1.000 3 C DA 69.814 1
ATOM 3065 C "C2'" . DA 20 20 ? C 4.450 -20.200 13.081 1.000 3 C DA 72.979 1
ATOM 3066 C "C1'" . DA 20 20 ? C 4.898 -18.797 13.475 1.000 3 C DA 72.658 1
ATOM 3067 N N9 . DA 20 20 ? C 3.892 -17.762 13.216 1.000 3 C DA 74.605 1
ATOM 3068 C C8 . DA 20 20 ? C 3.074 -17.695 12.110 1.000 3 C DA 75.108 1
ATOM 3069 N N7 . DA 20 20 ? C 2.260 -16.689 12.129 1.000 3 C DA 74.209 1
ATOM 3070 C C5 . DA 20 20 ? C 2.575 -16.039 13.331 1.000 3 C DA 76.454 1
ATOM 3071 C C6 . DA 20 20 ? C 2.068 -14.882 13.930 1.000 3 C DA 75.948 1
ATOM 3072 N N6 . DA 20 20 ? C 1.088 -14.172 13.397 1.000 3 C DA 73.190 1
ATOM 3073 N N1 . DA 20 20 ? C 2.590 -14.516 15.115 1.000 3 C DA 77.425 1
ATOM 3074 C C2 . DA 20 20 ? C 3.576 -15.251 15.657 1.000 3 C DA 75.449 1
ATOM 3075 N N3 . DA 20 20 ? C 4.130 -16.340 15.193 1.000 3 C DA 74.755 1
ATOM 3076 C C4 . DA 20 20 ? C 3.575 -16.693 14.001 1.000 3 C DA 74.865 1
ATOM 3077 P P . DT 21 21 ? C 5.962 -22.625 14.957 1.000 3 C DT 67.577 1
ATOM 3078 O OP1 . DT 21 21 ? C 7.137 -23.436 14.649 1.000 3 C DT 64.164 1
ATOM 3079 O OP2 . DT 21 21 ? C 4.593 -23.093 14.587 1.000 3 C DT 64.374 1
ATOM 3080 O "O5'" . DT 21 21 ? C 5.916 -22.292 16.506 1.000 3 C DT 65.897 1
ATOM 3081 C "C5'" . DT 21 21 ? C 6.479 -21.088 16.984 1.000 3 C DT 64.262 1
ATOM 3082 C "C4'" . DT 21 21 ? C 5.577 -20.452 18.033 1.000 3 C DT 67.184 1
ATOM 3083 O "O4'" . DT 21 21 ? C 4.634 -19.485 17.409 1.000 3 C DT 67.630 1
ATOM 3084 C "C3'" . DT 21 21 ? C 4.686 -21.442 18.775 1.000 3 C DT 67.856 1
ATOM 3085 O "O3'" . DT 21 21 ? C 4.661 -21.107 20.150 1.000 3 C DT 67.013 1
ATOM 3086 C "C2'" . DT 21 21 ? C 3.320 -21.246 18.170 1.000 3 C DT 69.041 1
ATOM 3087 C "C1'" . DT 21 21 ? C 3.365 -19.751 17.939 1.000 3 C DT 68.435 1
ATOM 3088 N N1 . DT 21 21 ? C 2.344 -19.236 16.999 1.000 3 C DT 66.756 1
ATOM 3089 C C2 . DT 21 21 ? C 1.754 -18.042 17.255 1.000 3 C DT 69.126 1
ATOM 3090 O O2 . DT 21 21 ? C 2.013 -17.362 18.229 1.000 3 C DT 68.442 1
ATOM 3091 N N3 . DT 21 21 ? C 0.792 -17.657 16.361 1.000 3 C DT 68.584 1
ATOM 3092 C C4 . DT 21 21 ? C 0.403 -18.339 15.246 1.000 3 C DT 68.673 1
ATOM 3093 O O4 . DT 21 21 ? C -0.458 -17.898 14.513 1.000 3 C DT 68.576 1
ATOM 3094 C C5 . DT 21 21 ? C 1.070 -19.585 15.013 1.000 3 C DT 69.015 1
ATOM 3095 C C7 . DT 21 21 ? C 0.696 -20.409 13.839 1.000 3 C DT 69.002 1
ATOM 3096 C C6 . DT 21 21 ? C 2.013 -19.963 15.900 1.000 3 C DT 68.746 1
ATOM 3097 P P . DA 22 22 ? C 4.453 -22.112 21.251 1.000 3 C DA 67.795 1
ATOM 3098 O OP1 . DA 22 22 ? C 5.785 -22.704 21.629 1.000 3 C DA 64.944 1
ATOM 3099 O OP2 . DA 22 22 ? C 3.369 -23.042 20.850 1.000 3 C DA 65.770 1
ATOM 3100 O "O5'" . DA 22 22 ? C 3.940 -21.195 22.415 1.000 3 C DA 66.593 1
ATOM 3101 C "C5'" . DA 22 22 ? C 4.117 -19.806 22.320 1.000 3 C DA 66.470 1
ATOM 3102 C "C4'" . DA 22 22 ? C 2.896 -19.090 22.803 1.000 3 C DA 70.265 1
ATOM 3103 O "O4'" . DA 22 22 ? C 2.060 -18.692 21.684 1.000 3 C DA 68.712 1
ATOM 3104 C "C3'" . DA 22 22 ? C 1.999 -19.908 23.705 1.000 3 C DA 70.513 1
ATOM 3105 O "O3'" . DA 22 22 ? C 1.468 -19.080 24.726 1.000 3 C DA 68.961 1
ATOM 3106 C "C2'" . DA 22 22 ? C 0.914 -20.404 22.787 1.000 3 C DA 70.104 1
ATOM 3107 C "C1'" . DA 22 22 ? C 0.738 -19.157 21.931 1.000 3 C DA 69.816 1
ATOM 3108 N N9 . DA 22 22 ? C 0.100 -19.423 20.649 1.000 3 C DA 71.871 1
ATOM 3109 C C8 . DA 22 22 ? C 0.323 -20.491 19.805 1.000 3 C DA 73.102 1
ATOM 3110 N N7 . DA 22 22 ? C -0.428 -20.439 18.722 1.000 3 C DA 72.811 1
ATOM 3111 C C5 . DA 22 22 ? C -1.147 -19.274 18.853 1.000 3 C DA 74.309 1
ATOM 3112 C C6 . DA 22 22 ? C -2.112 -18.661 18.036 1.000 3 C DA 73.410 1
ATOM 3113 N N6 . DA 22 22 ? C -2.483 -19.133 16.883 1.000 3 C DA 70.691 1
ATOM 3114 N N1 . DA 22 22 ? C -2.642 -17.499 18.458 1.000 3 C DA 74.539 1
ATOM 3115 C C2 . DA 22 22 ? C -2.252 -16.977 19.620 1.000 3 C DA 73.022 1
ATOM 3116 N N3 . DA 22 22 ? C -1.349 -17.469 20.496 1.000 3 C DA 72.135 1
ATOM 3117 C C4 . DA 22 22 ? C -0.844 -18.623 20.033 1.000 3 C DA 72.461 1
ATOM 3118 P P . DC 23 23 ? C 1.105 -19.680 26.143 1.000 3 C DC 65.470 1
ATOM 3119 O OP1 . DC 23 23 ? C 2.282 -19.438 27.023 1.000 3 C DC 62.362 1
ATOM 3120 O OP2 . DC 23 23 ? C 0.578 -21.049 25.993 1.000 3 C DC 62.953 1
ATOM 3121 O "O5'" . DC 23 23 ? C -0.049 -18.720 26.601 1.000 3 C DC 64.650 1
ATOM 3122 C "C5'" . DC 23 23 ? C -0.212 -17.455 25.992 1.000 3 C DC 62.965 1
ATOM 3123 C "C4'" . DC 23 23 ? C -1.677 -17.111 25.793 1.000 3 C DC 66.685 1
ATOM 3124 O "O4'" . DC 23 23 ? C -2.100 -17.464 24.435 1.000 3 C DC 65.652 1
ATOM 3125 C "C3'" . DC 23 23 ? C -2.619 -17.869 26.719 1.000 3 C DC 66.339 1
ATOM 3126 O "O3'" . DC 23 23 ? C -3.631 -17.008 27.202 1.000 3 C DC 66.398 1
ATOM 3127 C "C2'" . DC 23 23 ? C -3.207 -18.956 25.799 1.000 3 C DC 67.031 1
ATOM 3128 C "C1'" . DC 23 23 ? C -3.267 -18.196 24.496 1.000 3 C DC 66.633 1
ATOM 3129 N N1 . DC 23 23 ? C -3.365 -19.050 23.315 1.000 3 C DC 65.340 1
ATOM 3130 C C2 . DC 23 23 ? C -4.197 -18.678 22.251 1.000 3 C DC 68.536 1
ATOM 3131 O O2 . DC 23 23 ? C -4.852 -17.651 22.342 1.000 3 C DC 67.959 1
ATOM 3132 N N3 . DC 23 23 ? C -4.263 -19.493 21.167 1.000 3 C DC 68.026 1
ATOM 3133 C C4 . DC 23 23 ? C -3.536 -20.595 21.140 1.000 3 C DC 67.525 1
ATOM 3134 N N4 . DC 23 23 ? C -3.638 -21.353 20.038 1.000 3 C DC 67.795 1
ATOM 3135 C C5 . DC 23 23 ? C -2.686 -20.992 22.206 1.000 3 C DC 68.361 1
ATOM 3136 C C6 . DC 23 23 ? C -2.600 -20.195 23.244 1.000 3 C DC 68.953 1
ATOM 3137 P P . DT 24 24 ? C -4.334 -17.287 28.562 1.000 3 C DT 65.519 1
ATOM 3138 O OP1 . DT 24 24 ? C -3.714 -16.380 29.540 1.000 3 C DT 62.810 1
ATOM 3139 O OP2 . DT 24 24 ? C -4.372 -18.739 28.822 1.000 3 C DT 63.546 1
ATOM 3140 O "O5'" . DT 24 24 ? C -5.807 -16.779 28.281 1.000 3 C DT 64.702 1
ATOM 3141 C "C5'" . DT 24 24 ? C -6.001 -15.821 27.233 1.000 3 C DT 62.764 1
ATOM 3142 C "C4'" . DT 24 24 ? C -7.285 -16.107 26.521 1.000 3 C DT 66.813 1
ATOM 3143 O "O4'" . DT 24 24 ? C -7.057 -16.964 25.376 1.000 3 C DT 65.734 1
ATOM 3144 C "C3'" . DT 24 24 ? C -8.328 -16.817 27.369 1.000 3 C DT 66.957 1
ATOM 3145 O "O3'" . DT 24 24 ? C -9.607 -16.290 27.129 1.000 3 C DT 65.487 1
ATOM 3146 C "C2'" . DT 24 24 ? C -8.236 -18.269 26.879 1.000 3 C DT 66.402 1
ATOM 3147 C "C1'" . DT 24 24 ? C -7.982 -18.037 25.421 1.000 3 C DT 66.279 1
ATOM 3148 N N1 . DT 24 24 ? C -7.415 -19.206 24.721 1.000 3 C DT 65.248 1
ATOM 3149 C C2 . DT 24 24 ? C -7.787 -19.435 23.420 1.000 3 C DT 67.278 1
ATOM 3150 O O2 . DT 24 24 ? C -8.567 -18.703 22.805 1.000 3 C DT 66.460 1
ATOM 3151 N N3 . DT 24 24 ? C -7.243 -20.541 22.844 1.000 3 C DT 67.306 1
ATOM 3152 C C4 . DT 24 24 ? C -6.364 -21.408 23.443 1.000 3 C DT 67.836 1
ATOM 3153 O O4 . DT 24 24 ? C -5.938 -22.372 22.844 1.000 3 C DT 66.205 1
ATOM 3154 C C5 . DT 24 24 ? C -5.995 -21.098 24.772 1.000 3 C DT 68.060 1
ATOM 3155 C C7 . DT 24 24 ? C -5.045 -21.993 25.485 1.000 3 C DT 67.264 1
ATOM 3156 C C6 . DT 24 24 ? C -6.532 -20.019 25.349 1.000 3 C DT 67.503 1
ATOM 3157 P P . DT 25 25 ? C -10.692 -16.166 28.230 1.000 3 C DT 66.956 1
ATOM 3158 O OP1 . DT 25 25 ? C -10.529 -14.845 28.892 1.000 3 C DT 64.882 1
ATOM 3159 O OP2 . DT 25 25 ? C -10.679 -17.396 29.031 1.000 3 C DT 65.820 1
ATOM 3160 O "O5'" . DT 25 25 ? C -12.032 -16.104 27.359 1.000 3 C DT 66.456 1
ATOM 3161 C "C5'" . DT 25 25 ? C -11.967 -15.863 25.987 1.000 3 C DT 65.712 1
ATOM 3162 C "C4'" . DT 25 25 ? C -12.852 -16.816 25.211 1.000 3 C DT 69.056 1
ATOM 3163 O "O4'" . DT 25 25 ? C -12.109 -17.903 24.643 1.000 3 C DT 68.973 1
ATOM 3164 C "C3'" . DT 25 25 ? C -13.923 -17.445 26.065 1.000 3 C DT 69.083 1
ATOM 3165 O "O3'" . DT 25 25 ? C -15.121 -17.530 25.336 1.000 3 C DT 67.873 1
ATOM 3166 C "C2'" . DT 25 25 ? C -13.364 -18.878 26.303 1.000 3 C DT 68.587 1
ATOM 3167 C "C1'" . DT 25 25 ? C -12.707 -19.104 24.972 1.000 3 C DT 68.850 1
ATOM 3168 N N1 . DT 25 25 ? C -11.708 -20.181 24.965 1.000 3 C DT 70.209 1
ATOM 3169 C C2 . DT 25 25 ? C -11.563 -20.922 23.831 1.000 3 C DT 71.599 1
ATOM 3170 O O2 . DT 25 25 ? C -12.233 -20.727 22.818 1.000 3 C DT 70.965 1
ATOM 3171 N N3 . DT 25 25 ? C -10.630 -21.897 23.867 1.000 3 C DT 71.570 1
ATOM 3172 C C4 . DT 25 25 ? C -9.833 -22.215 24.942 1.000 3 C DT 72.116 1
ATOM 3173 O O4 . DT 25 25 ? C -8.989 -23.121 24.865 1.000 3 C DT 70.945 1
ATOM 3174 C C5 . DT 25 25 ? C -10.002 -21.396 26.085 1.000 3 C DT 72.039 1
ATOM 3175 C C7 . DT 25 25 ? C -9.189 -21.637 27.355 1.000 3 C DT 70.704 1
ATOM 3176 C C6 . DT 25 25 ? C -10.919 -20.414 26.055 1.000 3 C DT 71.612 1
ATOM 3177 P P . DT 26 26 ? C -16.505 -17.425 26.080 1.000 3 C DT 69.266 1
ATOM 3178 O OP1 . DT 26 26 ? C -16.887 -16.039 25.956 1.000 3 C DT 67.220 1
ATOM 3179 O OP2 . DT 26 26 ? C -16.422 -18.095 27.422 1.000 3 C DT 67.841 1
ATOM 3180 O "O5'" . DT 26 26 ? C -17.470 -18.319 25.164 1.000 3 C DT 68.483 1
ATOM 3181 C "C5'" . DT 26 26 ? C -17.155 -18.450 23.796 1.000 3 C DT 67.625 1
ATOM 3182 C "C4'" . DT 26 26 ? C -17.447 -19.844 23.295 1.000 3 C DT 70.869 1
ATOM 3183 O "O4'" . DT 26 26 ? C -16.252 -20.667 23.388 1.000 3 C DT 71.974 1
ATOM 3184 C "C3'" . DT 26 26 ? C -18.514 -20.592 24.081 1.000 3 C DT 71.303 1
ATOM 3185 O "O3'" . DT 26 26 ? C -19.358 -21.332 23.169 1.000 3 C DT 69.857 1
ATOM 3186 C "C2'" . DT 26 26 ? C -17.724 -21.539 24.972 1.000 3 C DT 71.686 1
ATOM 3187 C "C1'" . DT 26 26 ? C -16.597 -21.871 24.024 1.000 3 C DT 71.860 1
ATOM 3188 N N1 . DT 26 26 ? C -15.387 -22.422 24.669 1.000 3 C DT 73.169 1
ATOM 3189 C C2 . DT 26 26 ? C -14.641 -23.337 23.999 1.000 3 C DT 74.256 1
ATOM 3190 O O2 . DT 26 26 ? C -14.910 -23.725 22.872 1.000 3 C DT 73.390 1
ATOM 3191 N N3 . DT 26 26 ? C -13.564 -23.804 24.698 1.000 3 C DT 74.233 1
ATOM 3192 C C4 . DT 26 26 ? C -13.171 -23.420 25.935 1.000 3 C DT 74.580 1
ATOM 3193 O O4 . DT 26 26 ? C -12.174 -23.907 26.466 1.000 3 C DT 73.106 1
ATOM 3194 C C5 . DT 26 26 ? C -13.994 -22.455 26.597 1.000 3 C DT 74.037 1
ATOM 3195 C C7 . DT 26 26 ? C -13.688 -21.996 27.968 1.000 3 C DT 73.039 1
ATOM 3196 C C6 . DT 26 26 ? C -15.056 -22.000 25.937 1.000 3 C DT 73.677 1
ATOM 3197 P P . DC 27 27 ? C -20.881 -21.528 23.452 1.000 3 C DC 68.050 1
ATOM 3198 O OP1 . DC 27 27 ? C -21.631 -20.445 22.824 1.000 3 C DC 65.866 1
ATOM 3199 O OP2 . DC 27 27 ? C -21.065 -21.835 24.879 1.000 3 C DC 66.178 1
ATOM 3200 O "O5'" . DC 27 27 ? C -21.199 -22.843 22.650 1.000 3 C DC 67.769 1
ATOM 3201 C "C5'" . DC 27 27 ? C -20.437 -23.176 21.485 1.000 3 C DC 66.957 1
ATOM 3202 C "C4'" . DC 27 27 ? C -20.067 -24.648 21.484 1.000 3 C DC 70.164 1
ATOM 3203 O "O4'" . DC 27 27 ? C -18.827 -24.863 22.176 1.000 3 C DC 70.040 1
ATOM 3204 C "C3'" . DC 27 27 ? C -21.100 -25.526 22.161 1.000 3 C DC 69.910 1
ATOM 3205 O "O3'" . DC 27 27 ? C -21.313 -26.694 21.359 1.000 3 C DC 69.879 1
ATOM 3206 C "C2'" . DC 27 27 ? C -20.425 -25.900 23.474 1.000 3 C DC 70.397 1
ATOM 3207 C "C1'" . DC 27 27 ? C -18.997 -25.933 23.064 1.000 3 C DC 70.743 1
ATOM 3208 N N1 . DC 27 27 ? C -18.043 -25.852 24.166 1.000 3 C DC 71.275 1
ATOM 3209 C C2 . DC 27 27 ? C -16.888 -26.632 24.163 1.000 3 C DC 72.713 1
ATOM 3210 O O2 . DC 27 27 ? C -16.684 -27.424 23.239 1.000 3 C DC 71.875 1
ATOM 3211 N N3 . DC 27 27 ? C -16.018 -26.545 25.204 1.000 3 C DC 72.882 1
ATOM 3212 C C4 . DC 27 27 ? C -16.254 -25.723 26.207 1.000 3 C DC 73.381 1
ATOM 3213 N N4 . DC 27 27 ? C -15.380 -25.660 27.182 1.000 3 C DC 72.340 1
ATOM 3214 C C5 . DC 27 27 ? C -17.424 -24.893 26.232 1.000 3 C DC 73.073 1
ATOM 3215 C C6 . DC 27 27 ? C -18.281 -24.983 25.196 1.000 3 C DC 72.703 1
ATOM 3216 P P . DC 28 28 ? C -22.690 -27.474 21.375 1.000 3 C DC 70.005 1
ATOM 3217 O OP1 . DC 28 28 ? C -23.498 -27.098 20.190 1.000 3 C DC 67.094 1
ATOM 3218 O OP2 . DC 28 28 ? C -23.278 -27.326 22.714 1.000 3 C DC 68.008 1
ATOM 3219 O "O5'" . DC 28 28 ? C -22.237 -28.989 21.243 1.000 3 C DC 69.879 1
ATOM 3220 C "C5'" . DC 28 28 ? C -21.004 -29.228 20.535 1.000 3 C DC 67.962 1
ATOM 3221 C "C4'" . DC 28 28 ? C -20.261 -30.392 21.177 1.000 3 C DC 71.842 1
ATOM 3222 O "O4'" . DC 28 28 ? C -19.374 -29.899 22.221 1.000 3 C DC 71.416 1
ATOM 3223 C "C3'" . DC 28 28 ? C -21.145 -31.443 21.851 1.000 3 C DC 71.674 1
ATOM 3224 O "O3'" . DC 28 28 ? C -20.666 -32.730 21.577 1.000 3 C DC 70.818 1
ATOM 3225 C "C2'" . DC 28 28 ? C -20.974 -31.158 23.349 1.000 3 C DC 72.346 1
ATOM 3226 C "C1'" . DC 28 28 ? C -19.542 -30.697 23.379 1.000 3 C DC 72.864 1
ATOM 3227 N N1 . DC 28 28 ? C -19.183 -29.928 24.584 1.000 3 C DC 74.446 1
ATOM 3228 C C2 . DC 28 28 ? C -17.975 -30.202 25.234 1.000 3 C DC 75.999 1
ATOM 3229 O O2 . DC 28 28 ? C -17.266 -31.116 24.813 1.000 3 C DC 75.387 1
ATOM 3230 N N3 . DC 28 28 ? C -17.686 -29.529 26.349 1.000 3 C DC 75.565 1
ATOM 3231 C C4 . DC 28 28 ? C -18.488 -28.578 26.809 1.000 3 C DC 76.779 1
ATOM 3232 N N4 . DC 28 28 ? C -18.138 -27.937 27.906 1.000 3 C DC 75.660 1
ATOM 3233 C C5 . DC 28 28 ? C -19.695 -28.253 26.155 1.000 3 C DC 75.840 1
ATOM 3234 C C6 . DC 28 28 ? C -19.985 -28.939 25.054 1.000 3 C DC 74.643 1
ATOM 3235 P P . DG 29 29 ? C -21.670 -33.950 21.429 1.000 3 C DG 70.128 1
ATOM 3236 O OP1 . DG 29 29 ? C -21.841 -34.274 20.020 1.000 3 C DG 67.539 1
ATOM 3237 O OP2 . DG 29 29 ? C -22.838 -33.623 22.303 1.000 3 C DG 68.427 1
ATOM 3238 O "O5'" . DG 29 29 ? C -20.878 -35.119 22.136 1.000 3 C DG 68.855 1
ATOM 3239 C "C5'" . DG 29 29 ? C -19.464 -35.193 22.020 1.000 3 C DG 69.041 1
ATOM 3240 C "C4'" . DG 29 29 ? C -18.812 -35.788 23.229 1.000 3 C DG 72.351 1
ATOM 3241 O "O4'" . DG 29 29 ? C -18.505 -34.727 24.215 1.000 3 C DG 71.776 1
ATOM 3242 C "C3'" . DG 29 29 ? C -19.652 -36.817 23.979 1.000 3 C DG 73.124 1
ATOM 3243 O "O3'" . DG 29 29 ? C -18.847 -37.875 24.433 1.000 3 C DG 70.481 1
ATOM 3244 C "C2'" . DG 29 29 ? C -20.196 -35.998 25.142 1.000 3 C DG 73.139 1
ATOM 3245 C "C1'" . DG 29 29 ? C -19.005 -35.118 25.460 1.000 3 C DG 73.109 1
ATOM 3246 N N9 . DG 29 29 ? C -19.299 -33.947 26.238 1.000 3 C DG 76.063 1
ATOM 3247 C C8 . DG 29 29 ? C -20.356 -33.101 26.114 1.000 3 C DG 76.251 1
ATOM 3248 N N7 . DG 29 29 ? C -20.370 -32.140 27.006 1.000 3 C DG 75.190 1
ATOM 3249 C C5 . DG 29 29 ? C -19.240 -32.374 27.758 1.000 3 C DG 77.915 1
ATOM 3250 C C6 . DG 29 29 ? C -18.710 -31.694 28.859 1.000 3 C DG 77.085 1
ATOM 3251 O O6 . DG 29 29 ? C -19.189 -30.677 29.423 1.000 3 C DG 75.062 1
ATOM 3252 N N1 . DG 29 29 ? C -17.547 -32.243 29.346 1.000 3 C DG 78.539 1
ATOM 3253 C C2 . DG 29 29 ? C -16.957 -33.358 28.796 1.000 3 C DG 76.895 1
ATOM 3254 N N2 . DG 29 29 ? C -15.842 -33.732 29.380 1.000 3 C DG 73.799 1
ATOM 3255 N N3 . DG 29 29 ? C -17.414 -34.029 27.782 1.000 3 C DG 76.097 1
ATOM 3256 C C4 . DG 29 29 ? C -18.559 -33.484 27.310 1.000 3 C DG 76.403 1
ATOM 3257 P P . DC 30 30 ? C -19.406 -39.340 24.507 1.000 3 C DC 71.035 1
ATOM 3258 O OP1 . DC 30 30 ? C -19.060 -40.072 23.267 1.000 3 C DC 68.293 1
ATOM 3259 O OP2 . DC 30 30 ? C -20.802 -39.284 24.988 1.000 3 C DC 68.109 1
ATOM 3260 O "O5'" . DC 30 30 ? C -18.560 -39.931 25.738 1.000 3 C DC 69.624 1
ATOM 3261 C "C5'" . DC 30 30 ? C -17.306 -39.287 26.031 1.000 3 C DC 68.745 1
ATOM 3262 C "C4'" . DC 30 30 ? C -17.111 -39.181 27.529 1.000 3 C DC 71.836 1
ATOM 3263 O "O4'" . DC 30 30 ? C -17.567 -37.868 27.971 1.000 3 C DC 72.358 1
ATOM 3264 C "C3'" . DC 30 30 ? C -17.891 -40.205 28.335 1.000 3 C DC 72.666 1
ATOM 3265 O "O3'" . DC 30 30 ? C -17.071 -40.759 29.327 1.000 3 C DC 71.196 1
ATOM 3266 C "C2'" . DC 30 30 ? C -19.034 -39.359 28.973 1.000 3 C DC 72.663 1
ATOM 3267 C "C1'" . DC 30 30 ? C -18.346 -38.043 29.122 1.000 3 C DC 72.957 1
ATOM 3268 N N1 . DC 30 30 ? C -19.249 -36.913 29.283 1.000 3 C DC 73.583 1
ATOM 3269 C C2 . DC 30 30 ? C -19.000 -35.922 30.235 1.000 3 C DC 76.103 1
ATOM 3270 O O2 . DC 30 30 ? C -17.993 -36.006 30.930 1.000 3 C DC 74.839 1
ATOM 3271 N N3 . DC 30 30 ? C -19.857 -34.895 30.335 1.000 3 C DC 74.989 1
ATOM 3272 C C4 . DC 30 30 ? C -20.941 -34.826 29.560 1.000 3 C DC 75.165 1
ATOM 3273 N N4 . DC 30 30 ? C -21.757 -33.801 29.720 1.000 3 C DC 74.693 1
ATOM 3274 C C5 . DC 30 30 ? C -21.230 -35.823 28.596 1.000 3 C DC 75.181 1
ATOM 3275 C C6 . DC 30 30 ? C -20.354 -36.827 28.485 1.000 3 C DC 74.281 1
ATOM 3276 P P . DG 31 31 ? C -17.244 -42.315 29.725 1.000 3 C DG 71.591 1
ATOM 3277 O OP1 . DG 31 31 ? C -16.265 -43.186 29.008 1.000 3 C DG 68.823 1
ATOM 3278 O OP2 . DG 31 31 ? C -18.686 -42.665 29.660 1.000 3 C DG 69.164 1
ATOM 3279 O "O5'" . DG 31 31 ? C -16.837 -42.244 31.276 1.000 3 C DG 70.147 1
ATOM 3280 C "C5'" . DG 31 31 ? C -15.896 -41.302 31.682 1.000 3 C DG 70.188 1
ATOM 3281 C "C4'" . DG 31 31 ? C -16.314 -40.711 33.006 1.000 3 C DG 73.814 1
ATOM 3282 O "O4'" . DG 31 31 ? C -17.148 -39.547 32.795 1.000 3 C DG 74.140 1
ATOM 3283 C "C3'" . DG 31 31 ? C -17.126 -41.624 33.904 1.000 3 C DG 74.575 1
ATOM 3284 O "O3'" . DG 31 31 ? C -16.717 -41.412 35.253 1.000 3 C DG 72.279 1
ATOM 3285 C "C2'" . DG 31 31 ? C -18.538 -41.112 33.730 1.000 3 C DG 74.966 1
ATOM 3286 C "C1'" . DG 31 31 ? C -18.284 -39.641 33.640 1.000 3 C DG 75.543 1
ATOM 3287 N N9 . DG 31 31 ? C -19.382 -38.880 33.083 1.000 3 C DG 78.131 1
ATOM 3288 C C8 . DG 31 31 ? C -20.191 -39.235 32.057 1.000 3 C DG 78.181 1
ATOM 3289 N N7 . DG 31 31 ? C -21.124 -38.337 31.784 1.000 3 C DG 77.378 1
ATOM 3290 C C5 . DG 31 31 ? C -20.882 -37.335 32.713 1.000 3 C DG 79.871 1
ATOM 3291 C C6 . DG 31 31 ? C -21.539 -36.116 32.934 1.000 3 C DG 79.249 1
ATOM 3292 O O6 . DG 31 31 ? C -22.524 -35.659 32.339 1.000 3 C DG 77.424 1
ATOM 3293 N N1 . DG 31 31 ? C -20.968 -35.404 33.950 1.000 3 C DG 80.395 1
ATOM 3294 C C2 . DG 31 31 ? C -19.888 -35.812 34.692 1.000 3 C DG 78.640 1
ATOM 3295 N N2 . DG 31 31 ? C -19.492 -34.972 35.634 1.000 3 C DG 75.777 1
ATOM 3296 N N3 . DG 31 31 ? C -19.275 -36.946 34.521 1.000 3 C DG 77.879 1
ATOM 3297 C C4 . DG 31 31 ? C -19.825 -37.659 33.516 1.000 3 C DG 78.577 1
ATOM 3298 P P . DA 32 32 ? C -16.708 -42.558 36.298 1.000 3 C DA 71.919 1
ATOM 3299 O OP1 . DA 32 32 ? C -15.475 -43.344 36.132 1.000 3 C DA 69.054 1
ATOM 3300 O OP2 . DA 32 32 ? C -18.039 -43.220 36.229 1.000 3 C DA 69.365 1
ATOM 3301 O "O5'" . DA 32 32 ? C -16.645 -41.786 37.685 1.000 3 C DA 71.611 1
ATOM 3302 C "C5'" . DA 32 32 ? C -16.116 -40.472 37.691 1.000 3 C DA 71.489 1
ATOM 3303 C "C4'" . DA 32 32 ? C -16.973 -39.571 38.570 1.000 3 C DA 73.959 1
ATOM 3304 O "O4'" . DA 32 32 ? C -18.005 -38.915 37.786 1.000 3 C DA 72.763 1
ATOM 3305 C "C3'" . DA 32 32 ? C -17.719 -40.319 39.670 1.000 3 C DA 74.488 1
ATOM 3306 O "O3'" . DA 32 32 ? C -17.715 -39.541 40.854 1.000 3 C DA 73.021 1
ATOM 3307 C "C2'" . DA 32 32 ? C -19.118 -40.443 39.126 1.000 3 C DA 73.986 1
ATOM 3308 C "C1'" . DA 32 32 ? C -19.229 -39.115 38.414 1.000 3 C DA 74.312 1
ATOM 3309 N N9 . DA 32 32 ? C -20.250 -39.109 37.383 1.000 3 C DA 76.099 1
ATOM 3310 C C8 . DA 32 32 ? C -20.474 -40.055 36.442 1.000 3 C DA 77.439 1
ATOM 3311 N N7 . DA 32 32 ? C -21.481 -39.787 35.654 1.000 3 C DA 76.368 1
ATOM 3312 C C5 . DA 32 32 ? C -21.929 -38.572 36.088 1.000 3 C DA 78.592 1
ATOM 3313 C C6 . DA 32 32 ? C -22.992 -37.738 35.681 1.000 3 C DA 78.032 1
ATOM 3314 N N6 . DA 32 32 ? C -23.800 -38.048 34.650 1.000 3 C DA 75.020 1
ATOM 3315 N N1 . DA 32 32 ? C -23.191 -36.569 36.314 1.000 3 C DA 79.032 1
ATOM 3316 C C2 . DA 32 32 ? C -22.356 -36.283 37.339 1.000 3 C DA 77.786 1
ATOM 3317 N N3 . DA 32 32 ? C -21.361 -36.986 37.831 1.000 3 C DA 76.995 1
ATOM 3318 C C4 . DA 32 32 ? C -21.201 -38.118 37.162 1.000 3 C DA 77.731 1
ATOM 3319 P P . DC 33 33 ? C -17.720 -40.207 42.297 1.000 3 C DC 76.098 1
ATOM 3320 O OP1 . DC 33 33 ? C -16.322 -40.266 42.836 1.000 3 C DC 73.004 1
ATOM 3321 O OP2 . DC 33 33 ? C -18.522 -41.448 42.152 1.000 3 C DC 73.374 1
ATOM 3322 O "O5'" . DC 33 33 ? C -18.532 -39.166 43.121 1.000 3 C DC 74.941 1
ATOM 3323 C "C5'" . DC 33 33 ? C -18.559 -37.801 42.699 1.000 3 C DC 74.939 1
ATOM 3324 C "C4'" . DC 33 33 ? C -19.953 -37.219 42.952 1.000 3 C DC 77.428 1
ATOM 3325 O "O4'" . DC 33 33 ? C -20.793 -37.345 41.784 1.000 3 C DC 78.093 1
ATOM 3326 C "C3'" . DC 33 33 ? C -20.715 -37.884 44.093 1.000 3 C DC 77.669 1
ATOM 3327 O "O3'" . DC 33 33 ? C -21.404 -36.897 44.865 1.000 3 C DC 74.959 1
ATOM 3328 C "C2'" . DC 33 33 ? C -21.735 -38.763 43.350 1.000 3 C DC 77.682 1
ATOM 3329 C "C1'" . DC 33 33 ? C -22.047 -37.909 42.170 1.000 3 C DC 78.445 1
ATOM 3330 N N1 . DC 33 33 ? C -22.617 -38.605 41.008 1.000 3 C DC 80.659 1
ATOM 3331 C C2 . DC 33 33 ? C -23.664 -37.993 40.264 1.000 3 C DC 82.288 1
ATOM 3332 O O2 . DC 33 33 ? C -24.073 -36.903 40.620 1.000 3 C DC 81.237 1
ATOM 3333 N N3 . DC 33 33 ? C -24.161 -38.659 39.200 1.000 3 C DC 80.822 1
ATOM 3334 C C4 . DC 33 33 ? C -23.687 -39.867 38.864 1.000 3 C DC 81.861 1
ATOM 3335 N N4 . DC 33 33 ? C -24.214 -40.452 37.812 1.000 3 C DC 81.037 1
ATOM 3336 C C5 . DC 33 33 ? C -22.619 -40.495 39.595 1.000 3 C DC 80.985 1
ATOM 3337 C C6 . DC 33 33 ? C -22.128 -39.814 40.644 1.000 3 C DC 78.775 1
ATOM 3338 P P . DC 34 34 ? C -21.675 -37.079 46.374 1.000 3 C DC 74.788 1
ATOM 3339 O OP1 . DC 34 34 ? C -20.556 -36.358 47.097 1.000 3 C DC 71.328 1
ATOM 3340 O OP2 . DC 34 34 ? C -21.952 -38.483 46.681 1.000 3 C DC 71.167 1
ATOM 3341 O "O5'" . DC 34 34 ? C -23.006 -36.232 46.559 1.000 3 C DC 71.513 1
ATOM 3342 C "C5'" . DC 34 34 ? C -23.290 -35.178 45.661 1.000 3 C DC 73.171 1
ATOM 3343 C "C4'" . DC 34 34 ? C -24.799 -35.158 45.346 1.000 3 C DC 76.027 1
ATOM 3344 O "O4'" . DC 34 34 ? C -25.088 -35.978 44.190 1.000 3 C DC 77.340 1
ATOM 3345 C "C3'" . DC 34 34 ? C -25.678 -35.687 46.475 1.000 3 C DC 76.130 1
ATOM 3346 O "O3'" . DC 34 34 ? C -26.867 -34.897 46.547 1.000 3 C DC 73.181 1
ATOM 3347 C "C2'" . DC 34 34 ? C -26.048 -37.102 45.972 1.000 3 C DC 77.192 1
ATOM 3348 C "C1'" . DC 34 34 ? C -26.151 -36.842 44.483 1.000 3 C DC 77.590 1
ATOM 3349 N N1 . DC 34 34 ? C -26.010 -38.057 43.655 1.000 3 C DC 80.098 1
ATOM 3350 C C2 . DC 34 34 ? C -26.860 -38.232 42.530 1.000 3 C DC 82.110 1
ATOM 3351 O O2 . DC 34 34 ? C -27.678 -37.407 42.279 1.000 3 C DC 81.245 1
ATOM 3352 N N3 . DC 34 34 ? C -26.711 -39.354 41.820 1.000 3 C DC 80.833 1
ATOM 3353 C C4 . DC 34 34 ? C -25.763 -40.246 42.108 1.000 3 C DC 81.881 1
ATOM 3354 N N4 . DC 34 34 ? C -25.656 -41.307 41.357 1.000 3 C DC 80.892 1
ATOM 3355 C C5 . DC 34 34 ? C -24.909 -40.073 43.238 1.000 3 C DC 80.799 1
ATOM 3356 C C6 . DC 34 34 ? C -25.072 -38.979 43.971 1.000 3 C DC 78.051 1
ATOM 3357 P P . DA 35 35 ? C -27.491 -34.602 47.936 1.000 3 C DA 77.831 1
ATOM 3358 O OP1 . DA 35 35 ? C -26.927 -33.323 48.431 1.000 3 C DA 74.876 1
ATOM 3359 O OP2 . DA 35 35 ? C -27.363 -35.820 48.765 1.000 3 C DA 75.185 1
ATOM 3360 O "O5'" . DA 35 35 ? C -29.014 -34.365 47.548 1.000 3 C DA 75.221 1
ATOM 3361 C "C5'" . DA 35 35 ? C -29.285 -33.905 46.249 1.000 3 C DA 76.128 1
ATOM 3362 C "C4'" . DA 35 35 ? C -30.481 -34.593 45.656 1.000 3 C DA 78.498 1
ATOM 3363 O "O4'" . DA 35 35 ? C -30.066 -35.737 44.866 1.000 3 C DA 78.722 1
ATOM 3364 C "C3'" . DA 35 35 ? C -31.447 -35.131 46.672 1.000 3 C DA 79.438 1
ATOM 3365 O "O3'" . DA 35 35 ? C -32.785 -34.895 46.239 1.000 3 C DA 77.030 1
ATOM 3366 C "C2'" . DA 35 35 ? C -31.142 -36.624 46.711 1.000 3 C DA 79.788 1
ATOM 3367 C "C1'" . DA 35 35 ? C -30.834 -36.860 45.249 1.000 3 C DA 79.806 1
ATOM 3368 N N9 . DA 35 35 ? C -30.059 -38.067 45.009 1.000 3 C DA 81.016 1
ATOM 3369 C C8 . DA 35 35 ? C -29.016 -38.542 45.756 1.000 3 C DA 80.445 1
ATOM 3370 N N7 . DA 35 35 ? C -28.502 -39.655 45.284 1.000 3 C DA 79.735 1
ATOM 3371 C C5 . DA 35 35 ? C -29.263 -39.931 44.174 1.000 3 C DA 81.821 1
ATOM 3372 C C6 . DA 35 35 ? C -29.211 -40.976 43.245 1.000 3 C DA 81.476 1
ATOM 3373 N N6 . DA 35 35 ? C -28.353 -41.986 43.285 1.000 3 C DA 79.192 1
ATOM 3374 N N1 . DA 35 35 ? C -30.109 -40.940 42.208 1.000 3 C DA 81.996 1
ATOM 3375 C C2 . DA 35 35 ? C -30.973 -39.926 42.168 1.000 3 C DA 81.039 1
ATOM 3376 N N3 . DA 35 35 ? C -31.121 -38.906 42.993 1.000 3 C DA 80.896 1
ATOM 3377 C C4 . DA 35 35 ? C -30.205 -38.966 43.982 1.000 3 C DA 82.026 1
ATOM 3378 P P . DA 36 36 ? C -33.985 -34.649 47.268 1.000 3 C DA 78.710 1
ATOM 3379 O OP1 . DA 36 36 ? C -34.156 -33.205 47.377 1.000 3 C DA 76.238 1
ATOM 3380 O OP2 . DA 36 36 ? C -33.758 -35.476 48.501 1.000 3 C DA 75.859 1
ATOM 3381 O "O5'" . DA 36 36 ? C -35.277 -35.226 46.500 1.000 3 C DA 75.590 1
ATOM 3382 C "C5'" . DA 36 36 ? C -35.283 -35.202 45.070 1.000 3 C DA 77.581 1
ATOM 3383 C "C4'" . DA 36 36 ? C -35.878 -36.510 44.558 1.000 3 C DA 79.413 1
ATOM 3384 O "O4'" . DA 36 36 ? C -34.845 -37.514 44.374 1.000 3 C DA 79.869 1
ATOM 3385 C "C3'" . DA 36 36 ? C -36.927 -37.102 45.488 1.000 3 C DA 80.531 1
ATOM 3386 O "O3'" . DA 36 36 ? C -37.998 -37.585 44.711 1.000 3 C DA 77.933 1
ATOM 3387 C "C2'" . DA 36 36 ? C -36.156 -38.256 46.154 1.000 3 C DA 80.889 1
ATOM 3388 C "C1'" . DA 36 36 ? C -35.295 -38.707 45.022 1.000 3 C DA 81.027 1
ATOM 3389 N N9 . DA 36 36 ? C -34.122 -39.470 45.456 1.000 3 C DA 82.058 1
ATOM 3390 C C8 . DA 36 36 ? C -33.331 -39.243 46.549 1.000 3 C DA 81.452 1
ATOM 3391 N N7 . DA 36 36 ? C -32.368 -40.102 46.689 1.000 3 C DA 80.921 1
ATOM 3392 C C5 . DA 36 36 ? C -32.534 -40.959 45.608 1.000 3 C DA 83.264 1
ATOM 3393 C C6 . DA 36 36 ? C -31.821 -42.099 45.215 1.000 3 C DA 82.982 1
ATOM 3394 N N6 . DA 36 36 ? C -30.769 -42.586 45.840 1.000 3 C DA 80.384 1
ATOM 3395 N N1 . DA 36 36 ? C -32.229 -42.733 44.094 1.000 3 C DA 83.657 1
ATOM 3396 C C2 . DA 36 36 ? C -33.300 -42.251 43.429 1.000 3 C DA 82.335 1
ATOM 3397 N N3 . DA 36 36 ? C -34.049 -41.194 43.726 1.000 3 C DA 82.246 1
ATOM 3398 C C4 . DA 36 36 ? C -33.596 -40.594 44.827 1.000 3 C DA 83.211 1
ATOM 3399 P P . DC 37 37 ? C -39.476 -37.616 45.327 1.000 3 C DC 80.841 1
ATOM 3400 O OP1 . DC 37 37 ? C -40.187 -36.406 44.829 1.000 3 C DC 77.032 1
ATOM 3401 O OP2 . DC 37 37 ? C -39.420 -37.877 46.768 1.000 3 C DC 76.774 1
ATOM 3402 O "O5'" . DC 37 37 ? C -40.102 -38.898 44.621 1.000 3 C DC 75.512 1
ATOM 3403 C "C5'" . DC 37 37 ? C -39.656 -39.288 43.329 1.000 3 C DC 77.228 1
ATOM 3404 C "C4'" . DC 37 37 ? C -39.406 -40.784 43.263 1.000 3 C DC 79.504 1
ATOM 3405 O "O4'" . DC 37 37 ? C -38.118 -41.130 43.840 1.000 3 C DC 79.729 1
ATOM 3406 C "C3'" . DC 37 37 ? C -40.448 -41.640 44.018 1.000 3 C DC 80.667 1
ATOM 3407 O "O3'" . DC 37 37 ? C -40.920 -42.681 43.164 1.000 3 C DC 78.308 1
ATOM 3408 C "C2'" . DC 37 37 ? C -39.656 -42.205 45.188 1.000 3 C DC 80.720 1
ATOM 3409 C "C1'" . DC 37 37 ? C -38.304 -42.314 44.616 1.000 3 C DC 80.793 1
ATOM 3410 N N1 . DC 37 37 ? C -37.201 -42.383 45.633 1.000 3 C DC 81.530 1
ATOM 3411 C C2 . DC 37 37 ? C -36.240 -43.382 45.530 1.000 3 C DC 83.469 1
ATOM 3412 O O2 . DC 37 37 ? C -36.275 -44.196 44.635 1.000 3 C DC 81.242 1
ATOM 3413 N N3 . DC 37 37 ? C -35.293 -43.440 46.484 1.000 3 C DC 81.102 1
ATOM 3414 C C4 . DC 37 37 ? C -35.265 -42.539 47.474 1.000 3 C DC 80.382 1
ATOM 3415 N N4 . DC 37 37 ? C -34.310 -42.626 48.357 1.000 3 C DC 79.480 1
ATOM 3416 C C5 . DC 37 37 ? C -36.231 -41.507 47.554 1.000 3 C DC 79.823 1
ATOM 3417 C C6 . DC 37 37 ? C -37.159 -41.467 46.620 1.000 3 C DC 79.629 1
#
#
loop_
_atom_type.symbol
C
N
O
P
S
#
#
loop_
_ma_qa_metric.id
_ma_qa_metric.name
_ma_qa_metric.description
_ma_qa_metric.type
_ma_qa_metric.mode
_ma_qa_metric.type_other_details
_ma_qa_metric.software_group_id
1 pLDDT 'Predicted lddt' pLDDT local . .
#
#
loop_
_ma_qa_metric_local.ordinal_id
_ma_qa_metric_local.model_id
_ma_qa_metric_local.label_asym_id
_ma_qa_metric_local.label_seq_id
_ma_qa_metric_local.label_comp_id
_ma_qa_metric_local.metric_id
_ma_qa_metric_local.metric_value
1 1 A 1 MET 1 19.480
2 1 A 2 SER 1 32.850
3 1 A 3 THR 1 32.955
4 1 A 4 GLU 1 28.879
5 1 A 5 PRO 1 34.671
6 1 A 6 PRO 1 37.750
7 1 A 7 HIS 1 26.435
8 1 A 8 ASN 1 36.507
9 1 A 9 SER 1 37.293
10 1 A 10 GLU 1 34.522
11 1 A 11 PRO 1 40.503
12 1 A 12 GLU 1 35.549
13 1 A 13 THR 1 35.066
14 1 A 14 SER 1 41.441
15 1 A 15 SER 1 38.825
16 1 A 16 ASN 1 37.303
17 1 A 17 SER 1 38.662
18 1 A 18 PHE 1 35.735
19 1 A 19 SER 1 39.789
20 1 A 20 SER 1 38.159
21 1 A 21 SER 1 38.263
22 1 A 22 PRO 1 38.958
23 1 A 23 SER 1 42.449
24 1 A 24 SER 1 42.804
25 1 A 25 SER 1 37.792
26 1 A 26 PRO 1 37.530
27 1 A 27 SER 1 41.053
28 1 A 28 SER 1 38.432
29 1 A 29 SER 1 37.528
30 1 A 30 GLY 1 34.561
31 1 A 31 LEU 1 38.570
32 1 A 32 THR 1 37.114
33 1 A 33 GLN 1 35.563
34 1 A 34 SER 1 39.338
35 1 A 35 LEU 1 39.209
36 1 A 36 SER 1 39.044
37 1 A 37 ASN 1 31.973
38 1 A 38 PRO 1 34.898
39 1 A 39 GLN 1 29.112
40 1 A 40 GLN 1 29.692
41 1 A 41 PRO 1 34.464
42 1 A 42 GLY 1 31.470
43 1 A 43 ASN 1 32.247
44 1 A 44 ASN 1 33.702
45 1 A 45 PRO 1 32.750
46 1 A 46 GLN 1 33.729
47 1 A 47 PRO 1 33.665
48 1 A 48 ALA 1 39.231
49 1 A 49 ASN 1 34.118
50 1 A 50 GLN 1 35.660
51 1 A 51 LYS 1 36.056
52 1 A 52 PRO 1 37.087
53 1 A 53 LYS 1 34.794
54 1 A 54 ARG 1 36.779
55 1 A 55 ILE 1 37.811
56 1 A 56 ARG 1 40.926
57 1 A 57 GLU 1 39.900
58 1 A 58 SER 1 43.930
59 1 A 59 SER 1 47.167
60 1 A 60 SER 1 50.526
61 1 A 61 LYS 1 47.542
62 1 A 62 HIS 1 60.140
63 1 A 63 PRO 1 62.072
64 1 A 64 VAL 1 69.554
65 1 A 65 TYR 1 67.507
66 1 A 66 ARG 1 68.577
67 1 A 67 GLY 1 69.538
68 1 A 68 VAL 1 70.052
69 1 A 69 ARG 1 64.197
70 1 A 70 MET 1 64.713
71 1 A 71 ARG 1 64.447
72 1 A 72 ASN 1 60.023
73 1 A 73 TRP 1 58.884
74 1 A 74 GLY 1 63.887
75 1 A 75 LYS 1 68.353
76 1 A 76 TRP 1 68.792
77 1 A 77 VAL 1 69.495
78 1 A 78 SER 1 72.696
79 1 A 79 GLU 1 67.720
80 1 A 80 ILE 1 68.163
81 1 A 81 ARG 1 66.061
82 1 A 82 GLU 1 64.688
83 1 A 83 PRO 1 64.549
84 1 A 84 ARG 1 60.324
85 1 A 85 LYS 1 63.347
86 1 A 86 LYS 1 60.242
87 1 A 87 SER 1 62.483
88 1 A 88 ARG 1 63.310
89 1 A 89 ILE 1 68.400
90 1 A 90 TRP 1 66.445
91 1 A 91 LEU 1 74.148
92 1 A 92 GLY 1 69.947
93 1 A 93 THR 1 71.301
94 1 A 94 PHE 1 71.422
95 1 A 95 PRO 1 70.469
96 1 A 96 THR 1 73.299
97 1 A 97 PRO 1 70.333
98 1 A 98 GLU 1 70.103
99 1 A 99 MET 1 72.351
100 1 A 100 ALA 1 72.640
101 1 A 101 ALA 1 75.519
102 1 A 102 ARG 1 72.809
103 1 A 103 ALA 1 74.981
104 1 A 104 HIS 1 71.160
105 1 A 105 ASP 1 70.094
106 1 A 106 VAL 1 73.823
107 1 A 107 ALA 1 72.794
108 1 A 108 ALA 1 72.696
109 1 A 109 LEU 1 70.171
110 1 A 110 SER 1 72.621
111 1 A 111 ILE 1 69.994
112 1 A 112 LYS 1 67.427
113 1 A 113 GLY 1 69.477
114 1 A 114 GLY 1 63.609
115 1 A 115 SER 1 66.566
116 1 A 116 ALA 1 68.028
117 1 A 117 VAL 1 68.016
118 1 A 118 LEU 1 68.680
119 1 A 119 ASN 1 66.638
120 1 A 120 PHE 1 68.309
121 1 A 121 PRO 1 63.986
122 1 A 122 HIS 1 62.061
123 1 A 123 LEU 1 64.221
124 1 A 124 ALA 1 62.576
125 1 A 125 GLY 1 59.729
126 1 A 126 SER 1 64.497
127 1 A 127 LEU 1 69.472
128 1 A 128 PRO 1 69.794
129 1 A 129 ARG 1 71.807
130 1 A 130 PRO 1 71.400
131 1 A 131 ALA 1 72.115
132 1 A 132 SER 1 75.614
133 1 A 133 LEU 1 71.110
134 1 A 134 LEU 1 73.178
135 1 A 135 PRO 1 69.079
136 1 A 136 ARG 1 70.647
137 1 A 137 ASP 1 73.140
138 1 A 138 VAL 1 75.518
139 1 A 139 GLN 1 73.965
140 1 A 140 ALA 1 76.772
141 1 A 141 ALA 1 76.885
142 1 A 142 ALA 1 76.789
143 1 A 143 ALA 1 74.710
144 1 A 144 LYS 1 72.124
145 1 A 145 ALA 1 72.596
146 1 A 146 ALA 1 72.626
147 1 A 147 ALA 1 73.062
148 1 A 148 MET 1 67.916
149 1 A 149 VAL 1 61.612
150 1 A 150 LYS 1 52.733
151 1 A 151 PHE 1 45.090
152 1 A 152 ASP 1 42.264
153 1 A 153 SER 1 39.721
154 1 A 154 PRO 1 40.119
155 1 A 155 SER 1 39.446
156 1 A 156 SER 1 41.205
157 1 A 157 SER 1 40.960
158 1 A 158 SER 1 41.543
159 1 A 159 SER 1 40.925
160 1 A 160 SER 1 40.765
161 1 A 161 SER 1 39.696
162 1 A 162 SER 1 41.601
163 1 A 163 VAL 1 38.594
164 1 A 164 SER 1 40.255
165 1 A 165 VAL 1 39.315
166 1 A 166 PHE 1 38.293
167 1 A 167 THR 1 38.998
168 1 A 168 ASN 1 39.334
169 1 A 169 SER 1 46.223
170 1 A 170 ASP 1 39.662
171 1 A 171 GLU 1 44.783
172 1 A 172 LEU 1 43.099
173 1 A 173 SER 1 52.706
174 1 A 174 GLN 1 48.459
175 1 A 175 ILE 1 48.936
176 1 A 176 VAL 1 49.302
177 1 A 177 GLU 1 48.549
178 1 A 178 LEU 1 49.949
179 1 A 179 PRO 1 43.485
180 1 A 180 SER 1 40.713
181 1 A 181 LEU 1 44.597
182 1 A 182 GLY 1 40.275
183 1 A 183 THR 1 43.744
184 1 A 184 ASN 1 36.894
185 1 A 185 TYR 1 39.067
186 1 A 186 ASP 1 38.387
187 1 A 187 GLU 1 35.808
188 1 A 188 SER 1 39.491
189 1 A 189 THR 1 36.519
190 1 A 190 GLU 1 38.432
191 1 A 191 LEU 1 39.749
192 1 A 192 ASN 1 37.084
193 1 A 193 SER 1 41.317
194 1 A 194 SER 1 41.101
195 1 A 195 GLU 1 37.555
196 1 A 196 PHE 1 38.988
197 1 A 197 VAL 1 42.620
198 1 A 198 TYR 1 39.325
199 1 A 199 VAL 1 42.078
200 1 A 200 ASP 1 41.277
201 1 A 201 SER 1 47.788
202 1 A 202 VAL 1 46.207
203 1 A 203 ASP 1 49.412
204 1 A 204 GLU 1 40.439
205 1 A 205 TRP 1 46.649
206 1 A 206 MET 1 46.170
207 1 A 207 TYR 1 46.532
208 1 A 208 THR 1 43.579
209 1 A 209 PRO 1 43.737
210 1 A 210 PRO 1 41.880
211 1 A 211 TRP 1 44.709
212 1 A 212 LEU 1 42.771
213 1 A 213 ASP 1 41.018
214 1 A 214 PHE 1 37.048
215 1 A 215 ALA 1 42.049
216 1 A 216 ASP 1 39.257
217 1 A 217 ASP 1 38.043
218 1 A 218 GLY 1 36.944
219 1 A 219 GLY 1 42.457
220 1 A 220 GLY 1 37.866
221 1 A 221 GLY 1 39.805
222 1 A 222 TYR 1 45.974
223 1 A 223 PHE 1 40.889
224 1 A 224 SER 1 46.667
225 1 A 225 ASP 1 45.155
226 1 A 226 GLU 1 40.062
227 1 A 227 ILE 1 42.933
228 1 A 228 PRO 1 43.366
229 1 A 229 ALA 1 43.566
230 1 A 230 PRO 1 39.731
231 1 A 231 PRO 1 37.709
232 1 A 232 GLU 1 39.064
233 1 A 233 SER 1 46.872
234 1 A 234 LEU 1 43.458
235 1 A 235 ILE 1 45.295
236 1 A 236 SER 1 48.158
237 1 A 237 THR 1 47.482
238 1 A 238 SER 1 47.775
239 1 A 239 PHE 1 44.241
240 1 A 240 ASP 1 49.299
241 1 A 241 SER 1 49.751
242 1 A 242 PHE 1 47.689
243 1 A 243 LEU 1 49.135
244 1 A 244 TRP 1 47.629
245 1 A 245 ASN 1 43.857
246 1 A 246 TYR 1 44.739
247 1 A 247 GLN 1 40.518
248 1 A 248 GLN 1 33.899
249 1 B 1 DG 1 70.789
250 1 B 2 DT 1 75.179
251 1 B 3 DT 1 76.421
252 1 B 4 DG 1 74.985
253 1 B 5 DG 1 74.779
254 1 B 6 DT 1 76.442
255 1 B 7 DC 1 75.120
256 1 B 8 DG 1 75.773
257 1 B 9 DC 1 75.712
258 1 B 10 DG 1 75.955
259 1 B 11 DG 1 70.386
260 1 B 12 DA 1 69.453
261 1 B 13 DA 1 68.128
262 1 B 14 DA 1 66.235
263 1 B 15 DG 1 68.920
264 1 B 16 DT 1 67.915
265 1 B 17 DA 1 70.677
266 1 B 18 DT 1 66.519
267 1 B 19 DA 1 73.550
268 1 B 20 DC 1 71.149
269 1 B 21 DT 1 70.042
270 1 B 22 DA 1 71.844
271 1 B 23 DT 1 70.305
272 1 B 24 DT 1 70.528
273 1 B 25 DG 1 72.207
274 1 B 26 DG 1 70.641
275 1 B 27 DC 1 70.572
276 1 B 28 DG 1 72.918
277 1 B 29 DA 1 74.915
278 1 B 30 DC 1 79.935
279 1 B 31 DC 1 79.514
280 1 B 32 DA 1 81.985
281 1 B 33 DA 1 82.992
282 1 B 34 DA 1 82.924
283 1 B 35 DG 1 81.153
284 1 B 36 DG 1 81.207
285 1 B 37 DC 1 78.535
286 1 C 1 DG 1 76.645
287 1 C 2 DC 1 76.253
288 1 C 3 DC 1 78.108
289 1 C 4 DT 1 77.843
290 1 C 5 DT 1 78.155
291 1 C 6 DT 1 76.054
292 1 C 7 DG 1 74.234
293 1 C 8 DG 1 73.897
294 1 C 9 DT 1 74.376
295 1 C 10 DC 1 73.597
296 1 C 11 DG 1 75.530
297 1 C 12 DC 1 75.446
298 1 C 13 DC 1 70.464
299 1 C 14 DA 1 73.094
300 1 C 15 DA 1 67.583
301 1 C 16 DT 1 66.895
302 1 C 17 DA 1 66.867
303 1 C 18 DG 1 70.402
304 1 C 19 DT 1 69.731
305 1 C 20 DA 1 72.658
306 1 C 21 DT 1 68.435
307 1 C 22 DA 1 69.816
308 1 C 23 DC 1 66.633
309 1 C 24 DT 1 66.279
310 1 C 25 DT 1 68.850
311 1 C 26 DT 1 71.860
312 1 C 27 DC 1 70.743
313 1 C 28 DC 1 72.864
314 1 C 29 DG 1 73.109
315 1 C 30 DC 1 72.957
316 1 C 31 DG 1 75.543
317 1 C 32 DA 1 74.312
318 1 C 33 DC 1 78.445
319 1 C 34 DC 1 77.590
320 1 C 35 DA 1 79.806
321 1 C 36 DA 1 81.027
322 1 C 37 DC 1 80.793
#
