# Supplementary material for: Transcriptional Regulation of the Novel Theacrine Synthase Gene CsTcS2 by the CsTINY–CsWRKY33 Module Underpins Theacrine Biosynthesis in Camellia sinensis
Source: Plant Biotechnol J. 2026 Apr 15;24(8):4823–43. doi: 10.1111/pbi.70665 (PMC13387896; doi:10.1111/pbi.70665)
Supplement: Supplementary file 4 — Data S4: Predicted one‐to‐one binding of CsTINY protein to the CsTcS2 promoter. [file PBI-24-4823-s003.zip › pred.rank_3.cif]

data_model
_entry.id model
_struct.entry_id model
_struct.pdbx_model_details .
_struct.pdbx_structure_determination_methodology computational
_struct.title 'Chai-1 predicted structure'
_audit_conform.dict_location https://raw.githubusercontent.com/ihmwg/ModelCIF/80e1e22/dist/mmcif_ma.dic
_audit_conform.dict_name mmcif_ma.dic
_audit_conform.dict_version 1.4.7
#
loop_
_audit_author.name
_audit_author.pdbx_ordinal
'Chai Discovery team' 1
#
#
loop_
_chem_comp.id
_chem_comp.type
_chem_comp.name
_chem_comp.formula
_chem_comp.formula_weight
_chem_comp.ma_provenance
ALA 'L-peptide linking' . . . 'CCD Core'
ARG 'L-peptide linking' . . . 'CCD Core'
ASN 'L-peptide linking' . . . 'CCD Core'
ASP 'L-peptide linking' . . . 'CCD Core'
DA 'DNA linking' . . . 'CCD Core'
DC 'DNA linking' . . . 'CCD Core'
DG 'DNA linking' . . . 'CCD Core'
DT 'DNA linking' . . . 'CCD Core'
GLN 'L-peptide linking' . . . 'CCD Core'
GLU 'L-peptide linking' . . . 'CCD Core'
GLY 'L-peptide linking' . . . 'CCD Core'
HIS 'L-peptide linking' . . . 'CCD Core'
ILE 'L-peptide linking' . . . 'CCD Core'
LEU 'L-peptide linking' . . . 'CCD Core'
LYS 'L-peptide linking' . . . 'CCD Core'
MET 'L-peptide linking' . . . 'CCD Core'
PHE 'L-peptide linking' . . . 'CCD Core'
PRO 'L-peptide linking' . . . 'CCD Core'
SER 'L-peptide linking' . . . 'CCD Core'
THR 'L-peptide linking' . . . 'CCD Core'
TRP 'L-peptide linking' . . . 'CCD Core'
TYR 'L-peptide linking' . . . 'CCD Core'
VAL 'L-peptide linking' . . . 'CCD Core'
#
#
loop_
_entity.id
_entity.type
_entity.src_method
_entity.pdbx_description
_entity.formula_weight
_entity.pdbx_number_of_molecules
_entity.details
1 polymer man 'Entity A' . 1 .
2 polymer man 'Entity B' . 1 .
3 polymer man 'Entity C' . 1 .
#
#
loop_
_entity_poly.entity_id
_entity_poly.type
_entity_poly.nstd_linkage
_entity_poly.nstd_monomer
_entity_poly.pdbx_strand_id
_entity_poly.pdbx_seq_one_letter_code
_entity_poly.pdbx_seq_one_letter_code_can
1 polypeptide(L) no no A
;MSTEPPHNSEPETSSNSFSSSPSSSPSSSGLTQSLSNPQQPGNNPQPANQKPKRIRESSSKHPVYRGVRM
RNWGKWVSEIREPRKKSRIWLGTFPTPEMAARAHDVAALSIKGGSAVLNFPHLAGSLPRPASLLPRDVQA
AAAKAAAMVKFDSPSSSSSSSSVSVFTNSDELSQIVELPSLGTNYDESTELNSSEFVYVDSVDEWMYTPP
WLDFADDGGGGYFSDEIPAPPESLISTSFDSFLWNYQQ
;

;MSTEPPHNSEPETSSNSFSSSPSSSPSSSGLTQSLSNPQQPGNNPQPANQKPKRIRESSSKHPVYRGVRM
RNWGKWVSEIREPRKKSRIWLGTFPTPEMAARAHDVAALSIKGGSAVLNFPHLAGSLPRPASLLPRDVQA
AAAKAAAMVKFDSPSSSSSSSSVSVFTNSDELSQIVELPSLGTNYDESTELNSSEFVYVDSVDEWMYTPP
WLDFADDGGGGYFSDEIPAPPESLISTSFDSFLWNYQQ
;

2 polydeoxyribonucleotide no no B
;(DG)(DT)(DT)(DG)(DG)(DT)(DC)(DG)(DC)(DG)(DG)(DA)(DA)(DA)(DG)(DT)(DA)
(DT)(DA)(DC)(DT)(DA)(DT)(DT)(DG)(DG)(DC)(DG)(DA)(DC)(DC)(DA)(DA)(DA)
(DG)(DG)(DC)
;
GTTGGTCGCGGAAAGTATACTATTGGCGACCAAAGGC
3 polydeoxyribonucleotide no no C
;(DG)(DC)(DC)(DT)(DT)(DT)(DG)(DG)(DT)(DC)(DG)(DC)(DC)(DA)(DA)(DT)(DA)
(DG)(DT)(DA)(DT)(DA)(DC)(DT)(DT)(DT)(DC)(DC)(DG)(DC)(DG)(DA)(DC)(DC)
(DA)(DA)(DC)
;
GCCTTTGGTCGCCAATAGTATACTTTCCGCGACCAAC
#
#
loop_
_entity_poly_seq.entity_id
_entity_poly_seq.num
_entity_poly_seq.mon_id
_entity_poly_seq.hetero
1 1 MET .
1 2 SER .
1 3 THR .
1 4 GLU .
1 5 PRO .
1 6 PRO .
1 7 HIS .
1 8 ASN .
1 9 SER .
1 10 GLU .
1 11 PRO .
1 12 GLU .
1 13 THR .
1 14 SER .
1 15 SER .
1 16 ASN .
1 17 SER .
1 18 PHE .
1 19 SER .
1 20 SER .
1 21 SER .
1 22 PRO .
1 23 SER .
1 24 SER .
1 25 SER .
1 26 PRO .
1 27 SER .
1 28 SER .
1 29 SER .
1 30 GLY .
1 31 LEU .
1 32 THR .
1 33 GLN .
1 34 SER .
1 35 LEU .
1 36 SER .
1 37 ASN .
1 38 PRO .
1 39 GLN .
1 40 GLN .
1 41 PRO .
1 42 GLY .
1 43 ASN .
1 44 ASN .
1 45 PRO .
1 46 GLN .
1 47 PRO .
1 48 ALA .
1 49 ASN .
1 50 GLN .
1 51 LYS .
1 52 PRO .
1 53 LYS .
1 54 ARG .
1 55 ILE .
1 56 ARG .
1 57 GLU .
1 58 SER .
1 59 SER .
1 60 SER .
1 61 LYS .
1 62 HIS .
1 63 PRO .
1 64 VAL .
1 65 TYR .
1 66 ARG .
1 67 GLY .
1 68 VAL .
1 69 ARG .
1 70 MET .
1 71 ARG .
1 72 ASN .
1 73 TRP .
1 74 GLY .
1 75 LYS .
1 76 TRP .
1 77 VAL .
1 78 SER .
1 79 GLU .
1 80 ILE .
1 81 ARG .
1 82 GLU .
1 83 PRO .
1 84 ARG .
1 85 LYS .
1 86 LYS .
1 87 SER .
1 88 ARG .
1 89 ILE .
1 90 TRP .
1 91 LEU .
1 92 GLY .
1 93 THR .
1 94 PHE .
1 95 PRO .
1 96 THR .
1 97 PRO .
1 98 GLU .
1 99 MET .
1 100 ALA .
1 101 ALA .
1 102 ARG .
1 103 ALA .
1 104 HIS .
1 105 ASP .
1 106 VAL .
1 107 ALA .
1 108 ALA .
1 109 LEU .
1 110 SER .
1 111 ILE .
1 112 LYS .
1 113 GLY .
1 114 GLY .
1 115 SER .
1 116 ALA .
1 117 VAL .
1 118 LEU .
1 119 ASN .
1 120 PHE .
1 121 PRO .
1 122 HIS .
1 123 LEU .
1 124 ALA .
1 125 GLY .
1 126 SER .
1 127 LEU .
1 128 PRO .
1 129 ARG .
1 130 PRO .
1 131 ALA .
1 132 SER .
1 133 LEU .
1 134 LEU .
1 135 PRO .
1 136 ARG .
1 137 ASP .
1 138 VAL .
1 139 GLN .
1 140 ALA .
1 141 ALA .
1 142 ALA .
1 143 ALA .
1 144 LYS .
1 145 ALA .
1 146 ALA .
1 147 ALA .
1 148 MET .
1 149 VAL .
1 150 LYS .
1 151 PHE .
1 152 ASP .
1 153 SER .
1 154 PRO .
1 155 SER .
1 156 SER .
1 157 SER .
1 158 SER .
1 159 SER .
1 160 SER .
1 161 SER .
1 162 SER .
1 163 VAL .
1 164 SER .
1 165 VAL .
1 166 PHE .
1 167 THR .
1 168 ASN .
1 169 SER .
1 170 ASP .
1 171 GLU .
1 172 LEU .
1 173 SER .
1 174 GLN .
1 175 ILE .
1 176 VAL .
1 177 GLU .
1 178 LEU .
1 179 PRO .
1 180 SER .
1 181 LEU .
1 182 GLY .
1 183 THR .
1 184 ASN .
1 185 TYR .
1 186 ASP .
1 187 GLU .
1 188 SER .
1 189 THR .
1 190 GLU .
1 191 LEU .
1 192 ASN .
1 193 SER .
1 194 SER .
1 195 GLU .
1 196 PHE .
1 197 VAL .
1 198 TYR .
1 199 VAL .
1 200 ASP .
1 201 SER .
1 202 VAL .
1 203 ASP .
1 204 GLU .
1 205 TRP .
1 206 MET .
1 207 TYR .
1 208 THR .
1 209 PRO .
1 210 PRO .
1 211 TRP .
1 212 LEU .
1 213 ASP .
1 214 PHE .
1 215 ALA .
1 216 ASP .
1 217 ASP .
1 218 GLY .
1 219 GLY .
1 220 GLY .
1 221 GLY .
1 222 TYR .
1 223 PHE .
1 224 SER .
1 225 ASP .
1 226 GLU .
1 227 ILE .
1 228 PRO .
1 229 ALA .
1 230 PRO .
1 231 PRO .
1 232 GLU .
1 233 SER .
1 234 LEU .
1 235 ILE .
1 236 SER .
1 237 THR .
1 238 SER .
1 239 PHE .
1 240 ASP .
1 241 SER .
1 242 PHE .
1 243 LEU .
1 244 TRP .
1 245 ASN .
1 246 TYR .
1 247 GLN .
1 248 GLN .
2 1 DG .
2 2 DT .
2 3 DT .
2 4 DG .
2 5 DG .
2 6 DT .
2 7 DC .
2 8 DG .
2 9 DC .
2 10 DG .
2 11 DG .
2 12 DA .
2 13 DA .
2 14 DA .
2 15 DG .
2 16 DT .
2 17 DA .
2 18 DT .
2 19 DA .
2 20 DC .
2 21 DT .
2 22 DA .
2 23 DT .
2 24 DT .
2 25 DG .
2 26 DG .
2 27 DC .
2 28 DG .
2 29 DA .
2 30 DC .
2 31 DC .
2 32 DA .
2 33 DA .
2 34 DA .
2 35 DG .
2 36 DG .
2 37 DC .
3 1 DG .
3 2 DC .
3 3 DC .
3 4 DT .
3 5 DT .
3 6 DT .
3 7 DG .
3 8 DG .
3 9 DT .
3 10 DC .
3 11 DG .
3 12 DC .
3 13 DC .
3 14 DA .
3 15 DA .
3 16 DT .
3 17 DA .
3 18 DG .
3 19 DT .
3 20 DA .
3 21 DT .
3 22 DA .
3 23 DC .
3 24 DT .
3 25 DT .
3 26 DT .
3 27 DC .
3 28 DC .
3 29 DG .
3 30 DC .
3 31 DG .
3 32 DA .
3 33 DC .
3 34 DC .
3 35 DA .
3 36 DA .
3 37 DC .
#
#
loop_
_struct_asym.id
_struct_asym.entity_id
_struct_asym.details
A 1 'Chain A'
B 2 'Chain B'
C 3 'Chain C'
#
#
loop_
_pdbx_poly_seq_scheme.asym_id
_pdbx_poly_seq_scheme.entity_id
_pdbx_poly_seq_scheme.seq_id
_pdbx_poly_seq_scheme.mon_id
_pdbx_poly_seq_scheme.pdb_seq_num
_pdbx_poly_seq_scheme.auth_seq_num
_pdbx_poly_seq_scheme.pdb_mon_id
_pdbx_poly_seq_scheme.auth_mon_id
_pdbx_poly_seq_scheme.pdb_strand_id
_pdbx_poly_seq_scheme.pdb_ins_code
A 1 1 MET 1 1 MET MET A .
A 1 2 SER 2 2 SER SER A .
A 1 3 THR 3 3 THR THR A .
A 1 4 GLU 4 4 GLU GLU A .
A 1 5 PRO 5 5 PRO PRO A .
A 1 6 PRO 6 6 PRO PRO A .
A 1 7 HIS 7 7 HIS HIS A .
A 1 8 ASN 8 8 ASN ASN A .
A 1 9 SER 9 9 SER SER A .
A 1 10 GLU 10 10 GLU GLU A .
A 1 11 PRO 11 11 PRO PRO A .
A 1 12 GLU 12 12 GLU GLU A .
A 1 13 THR 13 13 THR THR A .
A 1 14 SER 14 14 SER SER A .
A 1 15 SER 15 15 SER SER A .
A 1 16 ASN 16 16 ASN ASN A .
A 1 17 SER 17 17 SER SER A .
A 1 18 PHE 18 18 PHE PHE A .
A 1 19 SER 19 19 SER SER A .
A 1 20 SER 20 20 SER SER A .
A 1 21 SER 21 21 SER SER A .
A 1 22 PRO 22 22 PRO PRO A .
A 1 23 SER 23 23 SER SER A .
A 1 24 SER 24 24 SER SER A .
A 1 25 SER 25 25 SER SER A .
A 1 26 PRO 26 26 PRO PRO A .
A 1 27 SER 27 27 SER SER A .
A 1 28 SER 28 28 SER SER A .
A 1 29 SER 29 29 SER SER A .
A 1 30 GLY 30 30 GLY GLY A .
A 1 31 LEU 31 31 LEU LEU A .
A 1 32 THR 32 32 THR THR A .
A 1 33 GLN 33 33 GLN GLN A .
A 1 34 SER 34 34 SER SER A .
A 1 35 LEU 35 35 LEU LEU A .
A 1 36 SER 36 36 SER SER A .
A 1 37 ASN 37 37 ASN ASN A .
A 1 38 PRO 38 38 PRO PRO A .
A 1 39 GLN 39 39 GLN GLN A .
A 1 40 GLN 40 40 GLN GLN A .
A 1 41 PRO 41 41 PRO PRO A .
A 1 42 GLY 42 42 GLY GLY A .
A 1 43 ASN 43 43 ASN ASN A .
A 1 44 ASN 44 44 ASN ASN A .
A 1 45 PRO 45 45 PRO PRO A .
A 1 46 GLN 46 46 GLN GLN A .
A 1 47 PRO 47 47 PRO PRO A .
A 1 48 ALA 48 48 ALA ALA A .
A 1 49 ASN 49 49 ASN ASN A .
A 1 50 GLN 50 50 GLN GLN A .
A 1 51 LYS 51 51 LYS LYS A .
A 1 52 PRO 52 52 PRO PRO A .
A 1 53 LYS 53 53 LYS LYS A .
A 1 54 ARG 54 54 ARG ARG A .
A 1 55 ILE 55 55 ILE ILE A .
A 1 56 ARG 56 56 ARG ARG A .
A 1 57 GLU 57 57 GLU GLU A .
A 1 58 SER 58 58 SER SER A .
A 1 59 SER 59 59 SER SER A .
A 1 60 SER 60 60 SER SER A .
A 1 61 LYS 61 61 LYS LYS A .
A 1 62 HIS 62 62 HIS HIS A .
A 1 63 PRO 63 63 PRO PRO A .
A 1 64 VAL 64 64 VAL VAL A .
A 1 65 TYR 65 65 TYR TYR A .
A 1 66 ARG 66 66 ARG ARG A .
A 1 67 GLY 67 67 GLY GLY A .
A 1 68 VAL 68 68 VAL VAL A .
A 1 69 ARG 69 69 ARG ARG A .
A 1 70 MET 70 70 MET MET A .
A 1 71 ARG 71 71 ARG ARG A .
A 1 72 ASN 72 72 ASN ASN A .
A 1 73 TRP 73 73 TRP TRP A .
A 1 74 GLY 74 74 GLY GLY A .
A 1 75 LYS 75 75 LYS LYS A .
A 1 76 TRP 76 76 TRP TRP A .
A 1 77 VAL 77 77 VAL VAL A .
A 1 78 SER 78 78 SER SER A .
A 1 79 GLU 79 79 GLU GLU A .
A 1 80 ILE 80 80 ILE ILE A .
A 1 81 ARG 81 81 ARG ARG A .
A 1 82 GLU 82 82 GLU GLU A .
A 1 83 PRO 83 83 PRO PRO A .
A 1 84 ARG 84 84 ARG ARG A .
A 1 85 LYS 85 85 LYS LYS A .
A 1 86 LYS 86 86 LYS LYS A .
A 1 87 SER 87 87 SER SER A .
A 1 88 ARG 88 88 ARG ARG A .
A 1 89 ILE 89 89 ILE ILE A .
A 1 90 TRP 90 90 TRP TRP A .
A 1 91 LEU 91 91 LEU LEU A .
A 1 92 GLY 92 92 GLY GLY A .
A 1 93 THR 93 93 THR THR A .
A 1 94 PHE 94 94 PHE PHE A .
A 1 95 PRO 95 95 PRO PRO A .
A 1 96 THR 96 96 THR THR A .
A 1 97 PRO 97 97 PRO PRO A .
A 1 98 GLU 98 98 GLU GLU A .
A 1 99 MET 99 99 MET MET A .
A 1 100 ALA 100 100 ALA ALA A .
A 1 101 ALA 101 101 ALA ALA A .
A 1 102 ARG 102 102 ARG ARG A .
A 1 103 ALA 103 103 ALA ALA A .
A 1 104 HIS 104 104 HIS HIS A .
A 1 105 ASP 105 105 ASP ASP A .
A 1 106 VAL 106 106 VAL VAL A .
A 1 107 ALA 107 107 ALA ALA A .
A 1 108 ALA 108 108 ALA ALA A .
A 1 109 LEU 109 109 LEU LEU A .
A 1 110 SER 110 110 SER SER A .
A 1 111 ILE 111 111 ILE ILE A .
A 1 112 LYS 112 112 LYS LYS A .
A 1 113 GLY 113 113 GLY GLY A .
A 1 114 GLY 114 114 GLY GLY A .
A 1 115 SER 115 115 SER SER A .
A 1 116 ALA 116 116 ALA ALA A .
A 1 117 VAL 117 117 VAL VAL A .
A 1 118 LEU 118 118 LEU LEU A .
A 1 119 ASN 119 119 ASN ASN A .
A 1 120 PHE 120 120 PHE PHE A .
A 1 121 PRO 121 121 PRO PRO A .
A 1 122 HIS 122 122 HIS HIS A .
A 1 123 LEU 123 123 LEU LEU A .
A 1 124 ALA 124 124 ALA ALA A .
A 1 125 GLY 125 125 GLY GLY A .
A 1 126 SER 126 126 SER SER A .
A 1 127 LEU 127 127 LEU LEU A .
A 1 128 PRO 128 128 PRO PRO A .
A 1 129 ARG 129 129 ARG ARG A .
A 1 130 PRO 130 130 PRO PRO A .
A 1 131 ALA 131 131 ALA ALA A .
A 1 132 SER 132 132 SER SER A .
A 1 133 LEU 133 133 LEU LEU A .
A 1 134 LEU 134 134 LEU LEU A .
A 1 135 PRO 135 135 PRO PRO A .
A 1 136 ARG 136 136 ARG ARG A .
A 1 137 ASP 137 137 ASP ASP A .
A 1 138 VAL 138 138 VAL VAL A .
A 1 139 GLN 139 139 GLN GLN A .
A 1 140 ALA 140 140 ALA ALA A .
A 1 141 ALA 141 141 ALA ALA A .
A 1 142 ALA 142 142 ALA ALA A .
A 1 143 ALA 143 143 ALA ALA A .
A 1 144 LYS 144 144 LYS LYS A .
A 1 145 ALA 145 145 ALA ALA A .
A 1 146 ALA 146 146 ALA ALA A .
A 1 147 ALA 147 147 ALA ALA A .
A 1 148 MET 148 148 MET MET A .
A 1 149 VAL 149 149 VAL VAL A .
A 1 150 LYS 150 150 LYS LYS A .
A 1 151 PHE 151 151 PHE PHE A .
A 1 152 ASP 152 152 ASP ASP A .
A 1 153 SER 153 153 SER SER A .
A 1 154 PRO 154 154 PRO PRO A .
A 1 155 SER 155 155 SER SER A .
A 1 156 SER 156 156 SER SER A .
A 1 157 SER 157 157 SER SER A .
A 1 158 SER 158 158 SER SER A .
A 1 159 SER 159 159 SER SER A .
A 1 160 SER 160 160 SER SER A .
A 1 161 SER 161 161 SER SER A .
A 1 162 SER 162 162 SER SER A .
A 1 163 VAL 163 163 VAL VAL A .
A 1 164 SER 164 164 SER SER A .
A 1 165 VAL 165 165 VAL VAL A .
A 1 166 PHE 166 166 PHE PHE A .
A 1 167 THR 167 167 THR THR A .
A 1 168 ASN 168 168 ASN ASN A .
A 1 169 SER 169 169 SER SER A .
A 1 170 ASP 170 170 ASP ASP A .
A 1 171 GLU 171 171 GLU GLU A .
A 1 172 LEU 172 172 LEU LEU A .
A 1 173 SER 173 173 SER SER A .
A 1 174 GLN 174 174 GLN GLN A .
A 1 175 ILE 175 175 ILE ILE A .
A 1 176 VAL 176 176 VAL VAL A .
A 1 177 GLU 177 177 GLU GLU A .
A 1 178 LEU 178 178 LEU LEU A .
A 1 179 PRO 179 179 PRO PRO A .
A 1 180 SER 180 180 SER SER A .
A 1 181 LEU 181 181 LEU LEU A .
A 1 182 GLY 182 182 GLY GLY A .
A 1 183 THR 183 183 THR THR A .
A 1 184 ASN 184 184 ASN ASN A .
A 1 185 TYR 185 185 TYR TYR A .
A 1 186 ASP 186 186 ASP ASP A .
A 1 187 GLU 187 187 GLU GLU A .
A 1 188 SER 188 188 SER SER A .
A 1 189 THR 189 189 THR THR A .
A 1 190 GLU 190 190 GLU GLU A .
A 1 191 LEU 191 191 LEU LEU A .
A 1 192 ASN 192 192 ASN ASN A .
A 1 193 SER 193 193 SER SER A .
A 1 194 SER 194 194 SER SER A .
A 1 195 GLU 195 195 GLU GLU A .
A 1 196 PHE 196 196 PHE PHE A .
A 1 197 VAL 197 197 VAL VAL A .
A 1 198 TYR 198 198 TYR TYR A .
A 1 199 VAL 199 199 VAL VAL A .
A 1 200 ASP 200 200 ASP ASP A .
A 1 201 SER 201 201 SER SER A .
A 1 202 VAL 202 202 VAL VAL A .
A 1 203 ASP 203 203 ASP ASP A .
A 1 204 GLU 204 204 GLU GLU A .
A 1 205 TRP 205 205 TRP TRP A .
A 1 206 MET 206 206 MET MET A .
A 1 207 TYR 207 207 TYR TYR A .
A 1 208 THR 208 208 THR THR A .
A 1 209 PRO 209 209 PRO PRO A .
A 1 210 PRO 210 210 PRO PRO A .
A 1 211 TRP 211 211 TRP TRP A .
A 1 212 LEU 212 212 LEU LEU A .
A 1 213 ASP 213 213 ASP ASP A .
A 1 214 PHE 214 214 PHE PHE A .
A 1 215 ALA 215 215 ALA ALA A .
A 1 216 ASP 216 216 ASP ASP A .
A 1 217 ASP 217 217 ASP ASP A .
A 1 218 GLY 218 218 GLY GLY A .
A 1 219 GLY 219 219 GLY GLY A .
A 1 220 GLY 220 220 GLY GLY A .
A 1 221 GLY 221 221 GLY GLY A .
A 1 222 TYR 222 222 TYR TYR A .
A 1 223 PHE 223 223 PHE PHE A .
A 1 224 SER 224 224 SER SER A .
A 1 225 ASP 225 225 ASP ASP A .
A 1 226 GLU 226 226 GLU GLU A .
A 1 227 ILE 227 227 ILE ILE A .
A 1 228 PRO 228 228 PRO PRO A .
A 1 229 ALA 229 229 ALA ALA A .
A 1 230 PRO 230 230 PRO PRO A .
A 1 231 PRO 231 231 PRO PRO A .
A 1 232 GLU 232 232 GLU GLU A .
A 1 233 SER 233 233 SER SER A .
A 1 234 LEU 234 234 LEU LEU A .
A 1 235 ILE 235 235 ILE ILE A .
A 1 236 SER 236 236 SER SER A .
A 1 237 THR 237 237 THR THR A .
A 1 238 SER 238 238 SER SER A .
A 1 239 PHE 239 239 PHE PHE A .
A 1 240 ASP 240 240 ASP ASP A .
A 1 241 SER 241 241 SER SER A .
A 1 242 PHE 242 242 PHE PHE A .
A 1 243 LEU 243 243 LEU LEU A .
A 1 244 TRP 244 244 TRP TRP A .
A 1 245 ASN 245 245 ASN ASN A .
A 1 246 TYR 246 246 TYR TYR A .
A 1 247 GLN 247 247 GLN GLN A .
A 1 248 GLN 248 248 GLN GLN A .
B 2 1 DG 1 1 DG DG B .
B 2 2 DT 2 2 DT DT B .
B 2 3 DT 3 3 DT DT B .
B 2 4 DG 4 4 DG DG B .
B 2 5 DG 5 5 DG DG B .
B 2 6 DT 6 6 DT DT B .
B 2 7 DC 7 7 DC DC B .
B 2 8 DG 8 8 DG DG B .
B 2 9 DC 9 9 DC DC B .
B 2 10 DG 10 10 DG DG B .
B 2 11 DG 11 11 DG DG B .
B 2 12 DA 12 12 DA DA B .
B 2 13 DA 13 13 DA DA B .
B 2 14 DA 14 14 DA DA B .
B 2 15 DG 15 15 DG DG B .
B 2 16 DT 16 16 DT DT B .
B 2 17 DA 17 17 DA DA B .
B 2 18 DT 18 18 DT DT B .
B 2 19 DA 19 19 DA DA B .
B 2 20 DC 20 20 DC DC B .
B 2 21 DT 21 21 DT DT B .
B 2 22 DA 22 22 DA DA B .
B 2 23 DT 23 23 DT DT B .
B 2 24 DT 24 24 DT DT B .
B 2 25 DG 25 25 DG DG B .
B 2 26 DG 26 26 DG DG B .
B 2 27 DC 27 27 DC DC B .
B 2 28 DG 28 28 DG DG B .
B 2 29 DA 29 29 DA DA B .
B 2 30 DC 30 30 DC DC B .
B 2 31 DC 31 31 DC DC B .
B 2 32 DA 32 32 DA DA B .
B 2 33 DA 33 33 DA DA B .
B 2 34 DA 34 34 DA DA B .
B 2 35 DG 35 35 DG DG B .
B 2 36 DG 36 36 DG DG B .
B 2 37 DC 37 37 DC DC B .
C 3 1 DG 1 1 DG DG C .
C 3 2 DC 2 2 DC DC C .
C 3 3 DC 3 3 DC DC C .
C 3 4 DT 4 4 DT DT C .
C 3 5 DT 5 5 DT DT C .
C 3 6 DT 6 6 DT DT C .
C 3 7 DG 7 7 DG DG C .
C 3 8 DG 8 8 DG DG C .
C 3 9 DT 9 9 DT DT C .
C 3 10 DC 10 10 DC DC C .
C 3 11 DG 11 11 DG DG C .
C 3 12 DC 12 12 DC DC C .
C 3 13 DC 13 13 DC DC C .
C 3 14 DA 14 14 DA DA C .
C 3 15 DA 15 15 DA DA C .
C 3 16 DT 16 16 DT DT C .
C 3 17 DA 17 17 DA DA C .
C 3 18 DG 18 18 DG DG C .
C 3 19 DT 19 19 DT DT C .
C 3 20 DA 20 20 DA DA C .
C 3 21 DT 21 21 DT DT C .
C 3 22 DA 22 22 DA DA C .
C 3 23 DC 23 23 DC DC C .
C 3 24 DT 24 24 DT DT C .
C 3 25 DT 25 25 DT DT C .
C 3 26 DT 26 26 DT DT C .
C 3 27 DC 27 27 DC DC C .
C 3 28 DC 28 28 DC DC C .
C 3 29 DG 29 29 DG DG C .
C 3 30 DC 30 30 DC DC C .
C 3 31 DG 31 31 DG DG C .
C 3 32 DA 32 32 DA DA C .
C 3 33 DC 33 33 DC DC C .
C 3 34 DC 34 34 DC DC C .
C 3 35 DA 35 35 DA DA C .
C 3 36 DA 36 36 DA DA C .
C 3 37 DC 37 37 DC DC C .
#
#
loop_
_ma_data.id
_ma_data.name
_ma_data.content_type
_ma_data.content_type_other_details
1 'Entity A' target .
2 'Entity B' target .
3 'Entity C' target .
4 pred_model_1 'model coordinates' .
#
#
loop_
_ma_target_entity.entity_id
_ma_target_entity.data_id
_ma_target_entity.origin
1 1 designed
2 2 designed
3 3 designed
#
#
loop_
_ma_target_entity_instance.asym_id
_ma_target_entity_instance.entity_id
_ma_target_entity_instance.details
A 1 'Chain A'
B 2 'Chain B'
C 3 'Chain C'
#
#
loop_
_ma_model_list.ordinal_id
_ma_model_list.model_name
_ma_model_list.data_id
_ma_model_list.model_type
_ma_model_list.model_type_other_details
1 pred_model_1 4 'Ab initio model' .
#
#
loop_
_ma_model_group.id
_ma_model_group.name
_ma_model_group.details
1 pred .
#
#
loop_
_ma_model_group_link.group_id
_ma_model_group_link.model_id
1 1
#
#
loop_
_atom_site.group_PDB
_atom_site.id
_atom_site.type_symbol
_atom_site.label_atom_id
_atom_site.label_alt_id
_atom_site.label_comp_id
_atom_site.label_seq_id
_atom_site.auth_seq_id
_atom_site.pdbx_PDB_ins_code
_atom_site.label_asym_id
_atom_site.Cartn_x
_atom_site.Cartn_y
_atom_site.Cartn_z
_atom_site.occupancy
_atom_site.label_entity_id
_atom_site.auth_asym_id
_atom_site.auth_comp_id
_atom_site.B_iso_or_equiv
_atom_site.pdbx_PDB_model_num
ATOM 1 N N . MET 1 1 ? A 9.535 -2.852 35.458 1.000 1 A MET 20.410 1
ATOM 2 C CA . MET 1 1 ? A 8.376 -2.121 34.928 1.000 1 A MET 19.837 1
ATOM 3 C C . MET 1 1 ? A 8.820 -0.791 34.353 1.000 1 A MET 19.969 1
ATOM 4 O O . MET 1 1 ? A 9.521 -0.041 35.015 1.000 1 A MET 19.154 1
ATOM 5 C CB . MET 1 1 ? A 7.311 -1.927 35.980 1.000 1 A MET 16.554 1
ATOM 6 C CG . MET 1 1 ? A 6.036 -1.286 35.475 1.000 1 A MET 18.653 1
ATOM 7 S SD . MET 1 1 ? A 4.810 -1.125 36.765 1.000 1 A MET 25.034 1
ATOM 8 C CE . MET 1 1 ? A 3.541 -0.216 35.917 1.000 1 A MET 18.295 1
ATOM 9 N N . SER 2 2 ? A 8.396 -0.499 33.141 1.000 1 A SER 32.058 1
ATOM 10 C CA . SER 2 2 ? A 8.700 0.765 32.480 1.000 1 A SER 34.230 1
ATOM 11 C C . SER 2 2 ? A 7.852 1.866 33.120 1.000 1 A SER 35.037 1
ATOM 12 O O . SER 2 2 ? A 6.841 1.624 33.766 1.000 1 A SER 32.738 1
ATOM 13 C CB . SER 2 2 ? A 8.427 0.704 31.001 1.000 1 A SER 31.287 1
ATOM 14 O OG . SER 2 2 ? A 9.315 -0.196 30.374 1.000 1 A SER 35.541 1
ATOM 15 N N . THR 3 3 ? A 8.314 3.090 32.894 1.000 1 A THR 34.322 1
ATOM 16 C CA . THR 3 3 ? A 7.656 4.259 33.464 1.000 1 A THR 34.184 1
ATOM 17 C C . THR 3 3 ? A 7.042 5.092 32.350 1.000 1 A THR 34.438 1
ATOM 18 O O . THR 3 3 ? A 7.203 4.815 31.175 1.000 1 A THR 32.580 1
ATOM 19 C CB . THR 3 3 ? A 8.665 5.093 34.257 1.000 1 A THR 31.776 1
ATOM 20 O OG1 . THR 3 3 ? A 9.707 5.588 33.409 1.000 1 A THR 31.237 1
ATOM 21 C CG2 . THR 3 3 ? A 9.254 4.273 35.385 1.000 1 A THR 30.714 1
ATOM 22 N N . GLU 4 4 ? A 6.337 6.142 32.726 1.000 1 A GLU 30.444 1
ATOM 23 C CA . GLU 4 4 ? A 5.699 7.044 31.782 1.000 1 A GLU 29.205 1
ATOM 24 C C . GLU 4 4 ? A 6.068 8.480 32.145 1.000 1 A GLU 28.973 1
ATOM 25 O O . GLU 4 4 ? A 5.351 9.160 32.856 1.000 1 A GLU 27.041 1
ATOM 26 C CB . GLU 4 4 ? A 4.178 6.857 31.784 1.000 1 A GLU 28.089 1
ATOM 27 C CG . GLU 4 4 ? A 3.441 7.646 30.719 1.000 1 A GLU 28.060 1
ATOM 28 C CD . GLU 4 4 ? A 1.961 7.389 30.687 1.000 1 A GLU 28.587 1
ATOM 29 O OE1 . GLU 4 4 ? A 1.484 6.591 31.529 1.000 1 A GLU 25.283 1
ATOM 30 O OE2 . GLU 4 4 ? A 1.264 7.965 29.836 1.000 1 A GLU 26.743 1
ATOM 31 N N . PRO 5 5 ? A 7.203 8.959 31.677 1.000 1 A PRO 37.222 1
ATOM 32 C CA . PRO 5 5 ? A 7.598 10.365 31.942 1.000 1 A PRO 36.920 1
ATOM 33 C C . PRO 5 5 ? A 6.784 11.333 31.106 1.000 1 A PRO 37.780 1
ATOM 34 O O . PRO 5 5 ? A 6.392 11.036 29.972 1.000 1 A PRO 37.433 1
ATOM 35 C CB . PRO 5 5 ? A 9.071 10.400 31.542 1.000 1 A PRO 36.981 1
ATOM 36 C CG . PRO 5 5 ? A 9.216 9.334 30.521 1.000 1 A PRO 38.477 1
ATOM 37 C CD . PRO 5 5 ? A 8.269 8.242 30.958 1.000 1 A PRO 41.411 1
ATOM 38 N N . PRO 6 6 ? A 6.481 12.501 31.635 1.000 1 A PRO 39.301 1
ATOM 39 C CA . PRO 6 6 ? A 5.779 13.529 30.872 1.000 1 A PRO 39.148 1
ATOM 40 C C . PRO 6 6 ? A 6.624 14.102 29.757 1.000 1 A PRO 39.462 1
ATOM 41 O O . PRO 6 6 ? A 7.836 13.969 29.730 1.000 1 A PRO 38.481 1
ATOM 42 C CB . PRO 6 6 ? A 5.438 14.609 31.902 1.000 1 A PRO 38.131 1
ATOM 43 C CG . PRO 6 6 ? A 5.550 13.903 33.216 1.000 1 A PRO 39.521 1
ATOM 44 C CD . PRO 6 6 ? A 6.626 12.900 33.040 1.000 1 A PRO 41.644 1
ATOM 45 N N . HIS 7 7 ? A 5.965 14.776 28.817 1.000 1 A HIS 29.668 1
ATOM 46 C CA . HIS 7 7 ? A 6.623 15.395 27.673 1.000 1 A HIS 26.579 1
ATOM 47 C C . HIS 7 7 ? A 6.441 16.896 27.751 1.000 1 A HIS 26.868 1
ATOM 48 O O . HIS 7 7 ? A 5.445 17.411 28.253 1.000 1 A HIS 25.057 1
ATOM 49 C CB . HIS 7 7 ? A 6.098 14.841 26.354 1.000 1 A HIS 26.061 1
ATOM 50 C CG . HIS 7 7 ? A 6.405 13.404 26.103 1.000 1 A HIS 26.947 1
ATOM 51 N ND1 . HIS 7 7 ? A 7.632 12.977 25.595 1.000 1 A HIS 25.590 1
ATOM 52 C CD2 . HIS 7 7 ? A 5.637 12.288 26.267 1.000 1 A HIS 22.876 1
ATOM 53 C CE1 . HIS 7 7 ? A 7.606 11.644 25.483 1.000 1 A HIS 21.507 1
ATOM 54 N NE2 . HIS 7 7 ? A 6.393 11.182 25.887 1.000 1 A HIS 15.718 1
ATOM 55 N N . ASN 8 8 ? A 7.428 17.613 27.223 1.000 1 A ASN 36.723 1
ATOM 56 C CA . ASN 8 8 ? A 7.452 19.054 27.284 1.000 1 A ASN 36.935 1
ATOM 57 C C . ASN 8 8 ? A 7.884 19.608 25.951 1.000 1 A ASN 36.945 1
ATOM 58 O O . ASN 8 8 ? A 8.803 19.109 25.324 1.000 1 A ASN 35.180 1
ATOM 59 C CB . ASN 8 8 ? A 8.405 19.519 28.381 1.000 1 A ASN 34.857 1
ATOM 60 C CG . ASN 8 8 ? A 8.235 20.976 28.724 1.000 1 A ASN 34.481 1
ATOM 61 O OD1 . ASN 8 8 ? A 7.447 21.702 28.117 1.000 1 A ASN 30.249 1
ATOM 62 N ND2 . ASN 8 8 ? A 8.997 21.444 29.705 1.000 1 A ASN 32.100 1
ATOM 63 N N . SER 9 9 ? A 7.227 20.651 25.492 1.000 1 A SER 38.243 1
ATOM 64 C CA . SER 9 9 ? A 7.561 21.338 24.232 1.000 1 A SER 37.418 1
ATOM 65 C C . SER 9 9 ? A 7.730 22.805 24.523 1.000 1 A SER 38.026 1
ATOM 66 O O . SER 9 9 ? A 6.771 23.577 24.531 1.000 1 A SER 36.469 1
ATOM 67 C CB . SER 9 9 ? A 6.479 21.133 23.166 1.000 1 A SER 35.918 1
ATOM 68 O OG . SER 9 9 ? A 6.456 19.776 22.760 1.000 1 A SER 34.535 1
ATOM 69 N N . GLU 10 10 ? A 8.961 23.179 24.797 1.000 1 A GLU 34.969 1
ATOM 70 C CA . GLU 10 10 ? A 9.285 24.578 25.099 1.000 1 A GLU 34.836 1
ATOM 71 C C . GLU 10 10 ? A 9.307 25.408 23.838 1.000 1 A GLU 34.952 1
ATOM 72 O O . GLU 10 10 ? A 9.518 24.902 22.732 1.000 1 A GLU 33.747 1
ATOM 73 C CB . GLU 10 10 ? A 10.630 24.662 25.812 1.000 1 A GLU 33.512 1
ATOM 74 C CG . GLU 10 10 ? A 10.684 23.989 27.151 1.000 1 A GLU 32.511 1
ATOM 75 C CD . GLU 10 10 ? A 9.811 24.641 28.193 1.000 1 A GLU 31.487 1
ATOM 76 O OE1 . GLU 10 10 ? A 9.694 25.880 28.175 1.000 1 A GLU 29.245 1
ATOM 77 O OE2 . GLU 10 10 ? A 9.181 23.924 29.019 1.000 1 A GLU 28.186 1
ATOM 78 N N . PRO 11 11 ? A 9.102 26.706 23.944 1.000 1 A PRO 40.806 1
ATOM 79 C CA . PRO 11 11 ? A 9.254 27.596 22.805 1.000 1 A PRO 41.624 1
ATOM 80 C C . PRO 11 11 ? A 10.705 27.682 22.333 1.000 1 A PRO 42.083 1
ATOM 81 O O . PRO 11 11 ? A 11.645 27.694 23.149 1.000 1 A PRO 41.140 1
ATOM 82 C CB . PRO 11 11 ? A 8.793 28.957 23.314 1.000 1 A PRO 40.302 1
ATOM 83 C CG . PRO 11 11 ? A 7.857 28.620 24.440 1.000 1 A PRO 41.812 1
ATOM 84 C CD . PRO 11 11 ? A 8.444 27.394 25.087 1.000 1 A PRO 43.572 1
ATOM 85 N N . GLU 12 12 ? A 10.849 27.667 21.031 1.000 1 A GLU 34.794 1
ATOM 86 C CA . GLU 12 12 ? A 12.145 27.720 20.326 1.000 1 A GLU 34.830 1
ATOM 87 C C . GLU 12 12 ? A 13.021 26.519 20.626 1.000 1 A GLU 34.720 1
ATOM 88 O O . GLU 12 12 ? A 14.229 26.573 20.426 1.000 1 A GLU 32.593 1
ATOM 89 C CB . GLU 12 12 ? A 12.902 29.022 20.614 1.000 1 A GLU 33.821 1
ATOM 90 C CG . GLU 12 12 ? A 12.241 30.304 20.138 1.000 1 A GLU 33.520 1
ATOM 91 C CD . GLU 12 12 ? A 13.022 31.538 20.452 1.000 1 A GLU 32.827 1
ATOM 92 O OE1 . GLU 12 12 ? A 14.048 31.435 21.171 1.000 1 A GLU 29.463 1
ATOM 93 O OE2 . GLU 12 12 ? A 12.622 32.631 20.006 1.000 1 A GLU 28.303 1
ATOM 94 N N . THR 13 13 ? A 12.420 25.441 21.063 1.000 1 A THR 34.778 1
ATOM 95 C CA . THR 13 13 ? A 13.158 24.216 21.334 1.000 1 A THR 35.203 1
ATOM 96 C C . THR 13 13 ? A 12.477 23.042 20.635 1.000 1 A THR 35.140 1
ATOM 97 O O . THR 13 13 ? A 11.299 23.107 20.284 1.000 1 A THR 33.569 1
ATOM 98 C CB . THR 13 13 ? A 13.274 23.939 22.840 1.000 1 A THR 33.081 1
ATOM 99 O OG1 . THR 13 13 ? A 11.983 23.820 23.416 1.000 1 A THR 33.227 1
ATOM 100 C CG2 . THR 13 13 ? A 14.077 25.024 23.521 1.000 1 A THR 31.689 1
ATOM 101 N N . SER 14 14 ? A 13.209 21.985 20.463 1.000 1 A SER 41.119 1
ATOM 102 C CA . SER 14 14 ? A 12.689 20.776 19.859 1.000 1 A SER 42.244 1
ATOM 103 C C . SER 14 14 ? A 12.048 19.906 20.931 1.000 1 A SER 42.213 1
ATOM 104 O O . SER 14 14 ? A 12.335 20.033 22.126 1.000 1 A SER 40.986 1
ATOM 105 C CB . SER 14 14 ? A 13.802 19.993 19.162 1.000 1 A SER 40.802 1
ATOM 106 O OG . SER 14 14 ? A 14.338 20.736 18.079 1.000 1 A SER 39.574 1
ATOM 107 N N . SER 15 15 ? A 11.163 19.046 20.491 1.000 1 A SER 36.880 1
ATOM 108 C CA . SER 15 15 ? A 10.508 18.135 21.401 1.000 1 A SER 38.948 1
ATOM 109 C C . SER 15 15 ? A 11.443 17.007 21.791 1.000 1 A SER 39.115 1
ATOM 110 O O . SER 15 15 ? A 12.343 16.625 21.041 1.000 1 A SER 37.709 1
ATOM 111 C CB . SER 15 15 ? A 9.242 17.565 20.773 1.000 1 A SER 36.903 1
ATOM 112 O OG . SER 15 15 ? A 8.296 18.596 20.550 1.000 1 A SER 34.823 1
ATOM 113 N N . ASN 16 16 ? A 11.219 16.469 22.958 1.000 1 A ASN 38.422 1
ATOM 114 C CA . ASN 16 16 ? A 12.078 15.421 23.487 1.000 1 A ASN 37.517 1
ATOM 115 C C . ASN 16 16 ? A 11.192 14.256 23.922 1.000 1 A ASN 37.721 1
ATOM 116 O O . ASN 16 16 ? A 10.235 14.443 24.685 1.000 1 A ASN 36.501 1
ATOM 117 C CB . ASN 16 16 ? A 12.914 15.906 24.653 1.000 1 A ASN 36.609 1
ATOM 118 C CG . ASN 16 16 ? A 13.992 16.864 24.227 1.000 1 A ASN 35.943 1
ATOM 119 O OD1 . ASN 16 16 ? A 14.677 16.637 23.225 1.000 1 A ASN 32.269 1
ATOM 120 N ND2 . ASN 16 16 ? A 14.143 17.961 24.953 1.000 1 A ASN 34.164 1
ATOM 121 N N . SER 17 17 ? A 11.535 13.103 23.449 1.000 1 A SER 37.655 1
ATOM 122 C CA . SER 17 17 ? A 10.822 11.900 23.783 1.000 1 A SER 39.173 1
ATOM 123 C C . SER 17 17 ? A 11.533 11.155 24.906 1.000 1 A SER 38.986 1
ATOM 124 O O . SER 17 17 ? A 12.752 11.203 25.040 1.000 1 A SER 38.139 1
ATOM 125 C CB . SER 17 17 ? A 10.664 10.976 22.575 1.000 1 A SER 37.543 1
ATOM 126 O OG . SER 17 17 ? A 9.985 9.781 22.915 1.000 1 A SER 35.749 1
ATOM 127 N N . PHE 18 18 ? A 10.780 10.457 25.685 1.000 1 A PHE 35.268 1
ATOM 128 C CA . PHE 18 18 ? A 11.329 9.721 26.822 1.000 1 A PHE 35.820 1
ATOM 129 C C . PHE 18 18 ? A 10.845 8.276 26.756 1.000 1 A PHE 35.623 1
ATOM 130 O O . PHE 18 18 ? A 9.666 8.011 26.509 1.000 1 A PHE 34.529 1
ATOM 131 C CB . PHE 18 18 ? A 10.915 10.328 28.149 1.000 1 A PHE 34.874 1
ATOM 132 C CG . PHE 18 18 ? A 11.495 11.695 28.381 1.000 1 A PHE 33.572 1
ATOM 133 C CD1 . PHE 18 18 ? A 12.730 11.842 28.956 1.000 1 A PHE 32.464 1
ATOM 134 C CD2 . PHE 18 18 ? A 10.750 12.822 28.036 1.000 1 A PHE 32.034 1
ATOM 135 C CE1 . PHE 18 18 ? A 13.253 13.103 29.198 1.000 1 A PHE 28.720 1
ATOM 136 C CE2 . PHE 18 18 ? A 11.289 14.075 28.269 1.000 1 A PHE 27.822 1
ATOM 137 C CZ . PHE 18 18 ? A 12.525 14.201 28.855 1.000 1 A PHE 25.866 1
ATOM 138 N N . SER 19 19 ? A 11.732 7.388 26.961 1.000 1 A SER 39.574 1
ATOM 139 C CA . SER 19 19 ? A 11.427 5.971 27.042 1.000 1 A SER 40.209 1
ATOM 140 C C . SER 19 19 ? A 12.302 5.331 28.102 1.000 1 A SER 40.334 1
ATOM 141 O O . SER 19 19 ? A 13.385 5.821 28.419 1.000 1 A SER 38.527 1
ATOM 142 C CB . SER 19 19 ? A 11.638 5.293 25.688 1.000 1 A SER 38.483 1
ATOM 143 O OG . SER 19 19 ? A 11.330 3.925 25.748 1.000 1 A SER 36.445 1
ATOM 144 N N . SER 20 20 ? A 11.811 4.271 28.660 1.000 1 A SER 37.913 1
ATOM 145 C CA . SER 20 20 ? A 12.541 3.608 29.737 1.000 1 A SER 38.342 1
ATOM 146 C C . SER 20 20 ? A 12.231 2.124 29.701 1.000 1 A SER 38.188 1
ATOM 147 O O . SER 20 20 ? A 11.099 1.692 29.444 1.000 1 A SER 36.280 1
ATOM 148 C CB . SER 20 20 ? A 12.194 4.159 31.112 1.000 1 A SER 36.212 1
ATOM 149 O OG . SER 20 20 ? A 10.841 3.925 31.438 1.000 1 A SER 36.078 1
ATOM 150 N N . SER 21 21 ? A 13.228 1.348 29.930 1.000 1 A SER 38.478 1
ATOM 151 C CA . SER 21 21 ? A 13.101 -0.086 30.125 1.000 1 A SER 38.093 1
ATOM 152 C C . SER 21 21 ? A 12.690 -0.367 31.571 1.000 1 A SER 37.694 1
ATOM 153 O O . SER 21 21 ? A 12.738 0.538 32.425 1.000 1 A SER 36.916 1
ATOM 154 C CB . SER 21 21 ? A 14.419 -0.786 29.792 1.000 1 A SER 36.785 1
ATOM 155 O OG . SER 21 21 ? A 15.454 -0.331 30.613 1.000 1 A SER 33.592 1
ATOM 156 N N . PRO 22 22 ? A 12.266 -1.573 31.895 1.000 1 A PRO 37.764 1
ATOM 157 C CA . PRO 22 22 ? A 11.954 -1.892 33.279 1.000 1 A PRO 38.297 1
ATOM 158 C C . PRO 22 22 ? A 13.188 -1.767 34.182 1.000 1 A PRO 38.453 1
ATOM 159 O O . PRO 22 22 ? A 14.260 -2.283 33.871 1.000 1 A PRO 37.021 1
ATOM 160 C CB . PRO 22 22 ? A 11.477 -3.332 33.223 1.000 1 A PRO 36.298 1
ATOM 161 C CG . PRO 22 22 ? A 10.893 -3.420 31.882 1.000 1 A PRO 37.485 1
ATOM 162 C CD . PRO 22 22 ? A 11.747 -2.582 30.976 1.000 1 A PRO 40.399 1
ATOM 163 N N . SER 23 23 ? A 13.007 -1.036 35.256 1.000 1 A SER 42.481 1
ATOM 164 C CA . SER 23 23 ? A 14.054 -0.740 36.238 1.000 1 A SER 42.256 1
ATOM 165 C C . SER 23 23 ? A 15.191 0.057 35.622 1.000 1 A SER 42.484 1
ATOM 166 O O . SER 23 23 ? A 16.357 -0.274 35.745 1.000 1 A SER 40.060 1
ATOM 167 C CB . SER 23 23 ? A 14.593 -2.013 36.899 1.000 1 A SER 40.370 1
ATOM 168 O OG . SER 23 23 ? A 13.579 -2.669 37.613 1.000 1 A SER 39.245 1
ATOM 169 N N . SER 24 24 ? A 14.801 1.141 34.916 1.000 1 A SER 42.360 1
ATOM 170 C CA . SER 24 24 ? A 15.769 2.030 34.274 1.000 1 A SER 43.259 1
ATOM 171 C C . SER 24 24 ? A 15.240 3.448 34.321 1.000 1 A SER 43.044 1
ATOM 172 O O . SER 24 24 ? A 14.082 3.698 34.622 1.000 1 A SER 41.523 1
ATOM 173 C CB . SER 24 24 ? A 16.054 1.624 32.838 1.000 1 A SER 41.101 1
ATOM 174 O OG . SER 24 24 ? A 16.738 0.387 32.799 1.000 1 A SER 40.185 1
ATOM 175 N N . SER 25 25 ? A 16.124 4.374 34.020 1.000 1 A SER 39.284 1
ATOM 176 C CA . SER 25 25 ? A 15.761 5.792 33.982 1.000 1 A SER 38.416 1
ATOM 177 C C . SER 25 25 ? A 15.301 6.176 32.592 1.000 1 A SER 38.112 1
ATOM 178 O O . SER 25 25 ? A 15.670 5.523 31.603 1.000 1 A SER 37.297 1
ATOM 179 C CB . SER 25 25 ? A 16.944 6.646 34.410 1.000 1 A SER 37.263 1
ATOM 180 O OG . SER 25 25 ? A 17.288 6.376 35.752 1.000 1 A SER 34.533 1
ATOM 181 N N . PRO 26 26 ? A 14.538 7.246 32.443 1.000 1 A PRO 38.656 1
ATOM 182 C CA . PRO 26 26 ? A 14.139 7.733 31.127 1.000 1 A PRO 37.885 1
ATOM 183 C C . PRO 26 26 ? A 15.304 8.226 30.303 1.000 1 A PRO 37.897 1
ATOM 184 O O . PRO 26 26 ? A 16.318 8.684 30.822 1.000 1 A PRO 36.925 1
ATOM 185 C CB . PRO 26 26 ? A 13.149 8.864 31.422 1.000 1 A PRO 36.527 1
ATOM 186 C CG . PRO 26 26 ? A 12.608 8.498 32.752 1.000 1 A PRO 38.063 1
ATOM 187 C CD . PRO 26 26 ? A 13.707 7.872 33.507 1.000 1 A PRO 41.005 1
ATOM 188 N N . SER 27 27 ? A 15.128 8.149 28.989 1.000 1 A SER 40.448 1
ATOM 189 C CA . SER 27 27 ? A 16.172 8.507 28.028 1.000 1 A SER 41.339 1
ATOM 190 C C . SER 27 27 ? A 15.734 9.676 27.216 1.000 1 A SER 41.170 1
ATOM 191 O O . SER 27 27 ? A 14.612 9.736 26.715 1.000 1 A SER 39.327 1
ATOM 192 C CB . SER 27 27 ? A 16.500 7.345 27.102 1.000 1 A SER 39.536 1
ATOM 193 O OG . SER 27 27 ? A 17.098 6.272 27.822 1.000 1 A SER 38.526 1
ATOM 194 N N . SER 28 28 ? A 16.603 10.629 27.094 1.000 1 A SER 39.164 1
ATOM 195 C CA . SER 28 28 ? A 16.350 11.839 26.323 1.000 1 A SER 38.772 1
ATOM 196 C C . SER 28 28 ? A 17.298 11.873 25.137 1.000 1 A SER 38.826 1
ATOM 197 O O . SER 28 28 ? A 18.306 11.182 25.093 1.000 1 A SER 37.812 1
ATOM 198 C CB . SER 28 28 ? A 16.502 13.094 27.173 1.000 1 A SER 37.487 1
ATOM 199 O OG . SER 28 28 ? A 17.855 13.231 27.608 1.000 1 A SER 36.699 1
ATOM 200 N N . SER 29 29 ? A 16.936 12.682 24.148 1.000 1 A SER 35.945 1
ATOM 201 C CA . SER 29 29 ? A 17.722 12.781 22.915 1.000 1 A SER 37.538 1
ATOM 202 C C . SER 29 29 ? A 17.671 14.204 22.415 1.000 1 A SER 37.605 1
ATOM 203 O O . SER 29 29 ? A 17.001 15.061 22.963 1.000 1 A SER 36.216 1
ATOM 204 C CB . SER 29 29 ? A 17.220 11.793 21.852 1.000 1 A SER 35.133 1
ATOM 205 O OG . SER 29 29 ? A 15.916 12.155 21.418 1.000 1 A SER 34.512 1
ATOM 206 N N . GLY 30 30 ? A 18.370 14.445 21.359 1.000 1 A GLY 34.890 1
ATOM 207 C CA . GLY 30 30 ? A 18.425 15.736 20.712 1.000 1 A GLY 34.525 1
ATOM 208 C C . GLY 30 30 ? A 18.085 15.656 19.237 1.000 1 A GLY 35.982 1
ATOM 209 O O . GLY 30 30 ? A 17.420 14.735 18.798 1.000 1 A GLY 34.863 1
ATOM 210 N N . LEU 31 31 ? A 18.584 16.619 18.500 1.000 1 A LEU 38.134 1
ATOM 211 C CA . LEU 31 31 ? A 18.284 16.655 17.074 1.000 1 A LEU 38.460 1
ATOM 212 C C . LEU 31 31 ? A 19.181 15.684 16.290 1.000 1 A LEU 38.728 1
ATOM 213 O O . LEU 31 31 ? A 18.706 14.983 15.377 1.000 1 A LEU 36.974 1
ATOM 214 C CB . LEU 31 31 ? A 18.466 18.086 16.549 1.000 1 A LEU 36.413 1
ATOM 215 C CG . LEU 31 31 ? A 18.139 18.315 15.080 1.000 1 A LEU 35.844 1
ATOM 216 C CD1 . LEU 31 31 ? A 16.682 18.024 14.825 1.000 1 A LEU 35.406 1
ATOM 217 C CD2 . LEU 31 31 ? A 18.486 19.736 14.673 1.000 1 A LEU 34.106 1
ATOM 218 N N . THR 32 32 ? A 20.435 15.630 16.653 1.000 1 A THR 36.579 1
ATOM 219 C CA . THR 32 32 ? A 21.369 14.706 15.992 1.000 1 A THR 36.502 1
ATOM 220 C C . THR 32 32 ? A 21.105 13.270 16.411 1.000 1 A THR 36.732 1
ATOM 221 O O . THR 32 32 ? A 21.217 12.360 15.606 1.000 1 A THR 35.120 1
ATOM 222 C CB . THR 32 32 ? A 22.799 15.113 16.314 1.000 1 A THR 34.861 1
ATOM 223 O OG1 . THR 32 32 ? A 23.007 16.484 15.946 1.000 1 A THR 35.525 1
ATOM 224 C CG2 . THR 32 32 ? A 23.792 14.241 15.559 1.000 1 A THR 33.816 1
ATOM 225 N N . GLN 33 33 ? A 20.774 13.083 17.660 1.000 1 A GLN 35.247 1
ATOM 226 C CA . GLN 33 33 ? A 20.473 11.745 18.149 1.000 1 A GLN 35.240 1
ATOM 227 C C . GLN 33 33 ? A 19.172 11.191 17.592 1.000 1 A GLN 35.111 1
ATOM 228 O O . GLN 33 33 ? A 18.977 9.971 17.600 1.000 1 A GLN 33.770 1
ATOM 229 C CB . GLN 33 33 ? A 20.415 11.750 19.687 1.000 1 A GLN 33.744 1
ATOM 230 C CG . GLN 33 33 ? A 21.730 12.109 20.347 1.000 1 A GLN 33.594 1
ATOM 231 C CD . GLN 33 33 ? A 21.633 12.174 21.852 1.000 1 A GLN 33.193 1
ATOM 232 O OE1 . GLN 33 33 ? A 20.543 12.069 22.405 1.000 1 A GLN 31.414 1
ATOM 233 N NE2 . GLN 33 33 ? A 22.769 12.361 22.505 1.000 1 A GLN 26.784 1
ATOM 234 N N . SER 34 34 ? A 18.276 12.068 17.177 1.000 1 A SER 37.699 1
ATOM 235 C CA . SER 34 34 ? A 17.033 11.605 16.556 1.000 1 A SER 39.411 1
ATOM 236 C C . SER 34 34 ? A 17.230 11.203 15.109 1.000 1 A SER 39.149 1
ATOM 237 O O . SER 34 34 ? A 16.523 10.334 14.612 1.000 1 A SER 37.825 1
ATOM 238 C CB . SER 34 34 ? A 15.965 12.709 16.636 1.000 1 A SER 36.998 1
ATOM 239 O OG . SER 34 34 ? A 15.616 12.972 17.988 1.000 1 A SER 36.411 1
ATOM 240 N N . LEU 35 35 ? A 18.177 11.850 14.441 1.000 1 A LEU 37.194 1
ATOM 241 C CA . LEU 35 35 ? A 18.438 11.525 13.037 1.000 1 A LEU 39.213 1
ATOM 242 C C . LEU 35 35 ? A 19.286 10.274 12.866 1.000 1 A LEU 39.212 1
ATOM 243 O O . LEU 35 35 ? A 19.163 9.599 11.854 1.000 1 A LEU 37.628 1
ATOM 244 C CB . LEU 35 35 ? A 19.133 12.706 12.367 1.000 1 A LEU 36.734 1
ATOM 245 C CG . LEU 35 35 ? A 18.295 13.980 12.219 1.000 1 A LEU 36.217 1
ATOM 246 C CD1 . LEU 35 35 ? A 17.125 13.753 11.281 1.000 1 A LEU 36.763 1
ATOM 247 C CD2 . LEU 35 35 ? A 19.149 15.116 11.717 1.000 1 A LEU 36.248 1
ATOM 248 N N . SER 36 36 ? A 20.131 9.990 13.846 1.000 1 A SER 36.846 1
ATOM 249 C CA . SER 36 36 ? A 21.013 8.851 13.722 1.000 1 A SER 39.727 1
ATOM 250 C C . SER 36 36 ? A 20.392 7.555 14.228 1.000 1 A SER 39.797 1
ATOM 251 O O . SER 36 36 ? A 20.932 6.485 13.972 1.000 1 A SER 38.211 1
ATOM 252 C CB . SER 36 36 ? A 22.309 9.106 14.485 1.000 1 A SER 37.010 1
ATOM 253 O OG . SER 36 36 ? A 22.066 9.249 15.886 1.000 1 A SER 37.889 1
ATOM 254 N N . ASN 37 37 ? A 19.292 7.662 14.954 1.000 1 A ASN 32.169 1
ATOM 255 C CA . ASN 37 37 ? A 18.628 6.505 15.477 1.000 1 A ASN 31.695 1
ATOM 256 C C . ASN 37 37 ? A 17.549 6.025 14.524 1.000 1 A ASN 32.004 1
ATOM 257 O O . ASN 37 37 ? A 16.836 6.845 13.942 1.000 1 A ASN 30.325 1
ATOM 258 C CB . ASN 37 37 ? A 18.022 6.770 16.851 1.000 1 A ASN 29.728 1
ATOM 259 C CG . ASN 37 37 ? A 19.080 6.929 17.909 1.000 1 A ASN 29.386 1
ATOM 260 O OD1 . ASN 37 37 ? A 20.066 6.204 17.929 1.000 1 A ASN 26.798 1
ATOM 261 N ND2 . ASN 37 37 ? A 18.854 7.879 18.809 1.000 1 A ASN 27.652 1
ATOM 262 N N . PRO 38 38 ? A 17.387 4.737 14.367 1.000 1 A PRO 34.493 1
ATOM 263 C CA . PRO 38 38 ? A 16.294 4.222 13.529 1.000 1 A PRO 34.900 1
ATOM 264 C C . PRO 38 38 ? A 14.943 4.392 14.215 1.000 1 A PRO 35.556 1
ATOM 265 O O . PRO 38 38 ? A 14.757 4.051 15.376 1.000 1 A PRO 34.216 1
ATOM 266 C CB . PRO 38 38 ? A 16.633 2.747 13.335 1.000 1 A PRO 32.889 1
ATOM 267 C CG . PRO 38 38 ? A 18.085 2.626 13.669 1.000 1 A PRO 34.252 1
ATOM 268 C CD . PRO 38 38 ? A 18.337 3.661 14.724 1.000 1 A PRO 36.135 1
ATOM 269 N N . GLN 39 39 ? A 13.984 4.886 13.440 1.000 1 A GLN 30.130 1
ATOM 270 C CA . GLN 39 39 ? A 12.650 5.122 13.938 1.000 1 A GLN 28.758 1
ATOM 271 C C . GLN 39 39 ? A 11.653 4.591 12.900 1.000 1 A GLN 29.738 1
ATOM 272 O O . GLN 39 39 ? A 12.010 4.282 11.770 1.000 1 A GLN 27.660 1
ATOM 273 C CB . GLN 39 39 ? A 12.386 6.614 14.197 1.000 1 A GLN 27.873 1
ATOM 274 C CG . GLN 39 39 ? A 13.086 7.154 15.456 1.000 1 A GLN 27.870 1
ATOM 275 C CD . GLN 39 39 ? A 14.510 7.630 15.146 1.000 1 A GLN 27.817 1
ATOM 276 O OE1 . GLN 39 39 ? A 14.883 7.711 13.972 1.000 1 A GLN 25.432 1
ATOM 277 N NE2 . GLN 39 39 ? A 15.247 7.934 16.190 1.000 1 A GLN 21.022 1
ATOM 278 N N . GLN 40 40 ? A 10.406 4.529 13.339 1.000 1 A GLN 31.028 1
ATOM 279 C CA . GLN 40 40 ? A 9.312 4.150 12.476 1.000 1 A GLN 31.514 1
ATOM 280 C C . GLN 40 40 ? A 8.369 5.336 12.303 1.000 1 A GLN 31.825 1
ATOM 281 O O . GLN 40 40 ? A 7.520 5.619 13.142 1.000 1 A GLN 29.949 1
ATOM 282 C CB . GLN 40 40 ? A 8.547 2.951 13.034 1.000 1 A GLN 29.521 1
ATOM 283 C CG . GLN 40 40 ? A 7.408 2.470 12.152 1.000 1 A GLN 29.524 1
ATOM 284 C CD . GLN 40 40 ? A 7.907 1.880 10.849 1.000 1 A GLN 29.578 1
ATOM 285 O OE1 . GLN 40 40 ? A 8.941 1.202 10.807 1.000 1 A GLN 27.020 1
ATOM 286 N NE2 . GLN 40 40 ? A 7.165 2.120 9.781 1.000 1 A GLN 22.781 1
ATOM 287 N N . PRO 41 41 ? A 8.487 6.072 11.208 1.000 1 A PRO 34.943 1
ATOM 288 C CA . PRO 41 41 ? A 7.486 7.105 10.947 1.000 1 A PRO 36.041 1
ATOM 289 C C . PRO 41 41 ? A 6.218 6.503 10.339 1.000 1 A PRO 36.080 1
ATOM 290 O O . PRO 41 41 ? A 6.218 6.060 9.199 1.000 1 A PRO 34.798 1
ATOM 291 C CB . PRO 41 41 ? A 8.200 8.034 9.982 1.000 1 A PRO 33.153 1
ATOM 292 C CG . PRO 41 41 ? A 9.194 7.159 9.269 1.000 1 A PRO 34.461 1
ATOM 293 C CD . PRO 41 41 ? A 9.625 6.134 10.280 1.000 1 A PRO 36.878 1
ATOM 294 N N . GLY 42 42 ? A 5.174 6.485 11.118 1.000 1 A GLY 33.538 1
ATOM 295 C CA . GLY 42 42 ? A 3.912 5.903 10.701 1.000 1 A GLY 33.703 1
ATOM 296 C C . GLY 42 42 ? A 2.759 6.826 10.978 1.000 1 A GLY 34.658 1
ATOM 297 O O . GLY 42 42 ? A 2.597 7.346 12.069 1.000 1 A GLY 33.427 1
ATOM 298 N N . ASN 43 43 ? A 1.931 7.010 9.966 1.000 1 A ASN 33.127 1
ATOM 299 C CA . ASN 43 43 ? A 0.735 7.808 10.088 1.000 1 A ASN 33.852 1
ATOM 300 C C . ASN 43 43 ? A -0.470 6.892 9.958 1.000 1 A ASN 34.263 1
ATOM 301 O O . ASN 43 43 ? A -0.801 6.440 8.869 1.000 1 A ASN 32.721 1
ATOM 302 C CB . ASN 43 43 ? A 0.717 8.933 9.022 1.000 1 A ASN 31.370 1
ATOM 303 C CG . ASN 43 43 ? A -0.351 9.981 9.273 1.000 1 A ASN 31.016 1
ATOM 304 O OD1 . ASN 43 43 ? A -1.168 9.843 10.193 1.000 1 A ASN 27.867 1
ATOM 305 N ND2 . ASN 43 43 ? A -0.333 11.023 8.487 1.000 1 A ASN 29.018 1
ATOM 306 N N . ASN 44 44 ? A -1.125 6.647 11.080 1.000 1 A ASN 33.133 1
ATOM 307 C CA . ASN 44 44 ? A -2.239 5.708 11.121 1.000 1 A ASN 33.559 1
ATOM 308 C C . ASN 44 44 ? A -3.456 6.395 11.722 1.000 1 A ASN 34.207 1
ATOM 309 O O . ASN 44 44 ? A -3.767 6.212 12.912 1.000 1 A ASN 32.337 1
ATOM 310 C CB . ASN 44 44 ? A -1.874 4.461 11.911 1.000 1 A ASN 31.663 1
ATOM 311 C CG . ASN 44 44 ? A -0.876 3.568 11.200 1.000 1 A ASN 31.057 1
ATOM 312 O OD1 . ASN 44 44 ? A -1.034 3.316 10.009 1.000 1 A ASN 26.899 1
ATOM 313 N ND2 . ASN 44 44 ? A 0.110 3.064 11.932 1.000 1 A ASN 28.179 1
ATOM 314 N N . PRO 45 45 ? A -4.174 7.214 10.967 1.000 1 A PRO 34.117 1
ATOM 315 C CA . PRO 45 45 ? A -5.411 7.784 11.462 1.000 1 A PRO 33.517 1
ATOM 316 C C . PRO 45 45 ? A -6.578 6.820 11.419 1.000 1 A PRO 33.804 1
ATOM 317 O O . PRO 45 45 ? A -7.456 6.880 12.287 1.000 1 A PRO 32.535 1
ATOM 318 C CB . PRO 45 45 ? A -5.628 8.981 10.544 1.000 1 A PRO 31.692 1
ATOM 319 C CG . PRO 45 45 ? A -5.008 8.574 9.259 1.000 1 A PRO 32.518 1
ATOM 320 C CD . PRO 45 45 ? A -3.804 7.727 9.615 1.000 1 A PRO 34.383 1
ATOM 321 N N . GLN 46 46 ? A -6.614 5.977 10.406 1.000 1 A GLN 34.128 1
ATOM 322 C CA . GLN 46 46 ? A -7.666 4.965 10.278 1.000 1 A GLN 32.935 1
ATOM 323 C C . GLN 46 46 ? A -6.999 3.647 9.935 1.000 1 A GLN 33.098 1
ATOM 324 O O . GLN 46 46 ? A -6.708 3.382 8.783 1.000 1 A GLN 31.377 1
ATOM 325 C CB . GLN 46 46 ? A -8.684 5.374 9.188 1.000 1 A GLN 32.089 1
ATOM 326 C CG . GLN 46 46 ? A -9.517 6.574 9.562 1.000 1 A GLN 32.071 1
ATOM 327 C CD . GLN 46 46 ? A -10.446 6.325 10.727 1.000 1 A GLN 32.132 1
ATOM 328 O OE1 . GLN 46 46 ? A -10.987 5.242 10.866 1.000 1 A GLN 28.983 1
ATOM 329 N NE2 . GLN 46 46 ? A -10.587 7.318 11.570 1.000 1 A GLN 24.367 1
ATOM 330 N N . PRO 47 47 ? A -6.769 2.800 10.899 1.000 1 A PRO 34.225 1
ATOM 331 C CA . PRO 47 47 ? A -6.128 1.516 10.610 1.000 1 A PRO 34.107 1
ATOM 332 C C . PRO 47 47 ? A -7.009 0.519 9.912 1.000 1 A PRO 34.262 1
ATOM 333 O O . PRO 47 47 ? A -6.498 -0.360 9.212 1.000 1 A PRO 33.001 1
ATOM 334 C CB . PRO 47 47 ? A -5.708 1.000 11.995 1.000 1 A PRO 32.326 1
ATOM 335 C CG . PRO 47 47 ? A -5.713 2.191 12.885 1.000 1 A PRO 34.010 1
ATOM 336 C CD . PRO 47 47 ? A -6.785 3.077 12.348 1.000 1 A PRO 36.402 1
ATOM 337 N N . ALA 48 48 ? A -8.332 0.647 10.087 1.000 1 A ALA 37.491 1
ATOM 338 C CA . ALA 48 48 ? A -9.242 -0.294 9.451 1.000 1 A ALA 39.706 1
ATOM 339 C C . ALA 48 48 ? A -9.561 0.090 8.028 1.000 1 A ALA 39.894 1
ATOM 340 O O . ALA 48 48 ? A -9.652 -0.787 7.161 1.000 1 A ALA 38.186 1
ATOM 341 C CB . ALA 48 48 ? A -10.543 -0.409 10.259 1.000 1 A ALA 37.707 1
ATOM 342 N N . ASN 49 49 ? A -9.679 1.362 7.756 1.000 1 A ASN 34.301 1
ATOM 343 C CA . ASN 49 49 ? A -10.043 1.865 6.430 1.000 1 A ASN 33.069 1
ATOM 344 C C . ASN 49 49 ? A -8.850 1.970 5.502 1.000 1 A ASN 33.702 1
ATOM 345 O O . ASN 49 49 ? A -9.055 2.130 4.311 1.000 1 A ASN 31.920 1
ATOM 346 C CB . ASN 49 49 ? A -10.756 3.203 6.545 1.000 1 A ASN 30.992 1
ATOM 347 C CG . ASN 49 49 ? A -12.069 3.129 7.263 1.000 1 A ASN 31.120 1
ATOM 348 O OD1 . ASN 49 49 ? A -12.228 3.681 8.360 1.000 1 A ASN 27.317 1
ATOM 349 N ND2 . ASN 49 49 ? A -13.035 2.423 6.663 1.000 1 A ASN 29.198 1
ATOM 350 N N . GLN 50 50 ? A -7.673 1.911 6.034 1.000 1 A GLN 35.231 1
ATOM 351 C CA . GLN 50 50 ? A -6.491 1.991 5.214 1.000 1 A GLN 35.548 1
ATOM 352 C C . GLN 50 50 ? A -6.047 0.603 4.766 1.000 1 A GLN 36.239 1
ATOM 353 O O . GLN 50 50 ? A -6.488 -0.409 5.299 1.000 1 A GLN 34.384 1
ATOM 354 C CB . GLN 50 50 ? A -5.379 2.727 5.918 1.000 1 A GLN 33.824 1
ATOM 355 C CG . GLN 50 50 ? A -5.677 4.185 6.179 1.000 1 A GLN 34.230 1
ATOM 356 C CD . GLN 50 50 ? A -4.579 4.889 6.940 1.000 1 A GLN 32.899 1
ATOM 357 O OE1 . GLN 50 50 ? A -3.679 4.249 7.472 1.000 1 A GLN 30.176 1
ATOM 358 N NE2 . GLN 50 50 ? A -4.661 6.205 7.035 1.000 1 A GLN 25.350 1
ATOM 359 N N . LYS 51 51 ? A -5.159 0.598 3.796 1.000 1 A LYS 35.406 1
ATOM 360 C CA . LYS 51 51 ? A -4.718 -0.641 3.194 1.000 1 A LYS 35.710 1
ATOM 361 C C . LYS 51 51 ? A -3.457 -1.143 3.897 1.000 1 A LYS 35.690 1
ATOM 362 O O . LYS 51 51 ? A -2.498 -0.419 4.064 1.000 1 A LYS 33.497 1
ATOM 363 C CB . LYS 51 51 ? A -4.415 -0.465 1.708 1.000 1 A LYS 33.101 1
ATOM 364 C CG . LYS 51 51 ? A -5.646 -0.173 0.883 1.000 1 A LYS 32.557 1
ATOM 365 C CD . LYS 51 51 ? A -5.293 -0.037 -0.588 1.000 1 A LYS 31.818 1
ATOM 366 C CE . LYS 51 51 ? A -6.480 0.299 -1.435 1.000 1 A LYS 26.848 1
ATOM 367 N NZ . LYS 51 51 ? A -6.164 0.430 -2.861 1.000 1 A LYS 25.110 1
ATOM 368 N N . PRO 52 52 ? A -3.433 -2.388 4.296 1.000 1 A PRO 36.410 1
ATOM 369 C CA . PRO 52 52 ? A -2.217 -2.992 4.823 1.000 1 A PRO 36.565 1
ATOM 370 C C . PRO 52 52 ? A -1.243 -3.291 3.707 1.000 1 A PRO 37.105 1
ATOM 371 O O . PRO 52 52 ? A -1.619 -3.849 2.664 1.000 1 A PRO 36.194 1
ATOM 372 C CB . PRO 52 52 ? A -2.696 -4.241 5.570 1.000 1 A PRO 34.579 1
ATOM 373 C CG . PRO 52 52 ? A -3.949 -4.635 4.868 1.000 1 A PRO 36.597 1
ATOM 374 C CD . PRO 52 52 ? A -4.603 -3.344 4.435 1.000 1 A PRO 37.506 1
ATOM 375 N N . LYS 53 53 ? A -0.009 -2.946 3.932 1.000 1 A LYS 33.077 1
ATOM 376 C CA . LYS 53 53 ? A 1.038 -3.144 2.909 1.000 1 A LYS 34.158 1
ATOM 377 C C . LYS 53 53 ? A 2.055 -4.141 3.428 1.000 1 A LYS 33.982 1
ATOM 378 O O . LYS 53 53 ? A 2.468 -4.096 4.572 1.000 1 A LYS 31.999 1
ATOM 379 C CB . LYS 53 53 ? A 1.718 -1.815 2.592 1.000 1 A LYS 31.947 1
ATOM 380 C CG . LYS 53 53 ? A 0.792 -0.797 1.965 1.000 1 A LYS 32.160 1
ATOM 381 C CD . LYS 53 53 ? A 0.264 -1.228 0.608 1.000 1 A LYS 31.838 1
ATOM 382 C CE . LYS 53 53 ? A -0.663 -0.223 -0.010 1.000 1 A LYS 26.375 1
ATOM 383 N NZ . LYS 53 53 ? A -1.164 -0.623 -1.331 1.000 1 A LYS 25.006 1
ATOM 384 N N . ARG 54 54 ? A 2.420 -5.023 2.542 1.000 1 A ARG 35.762 1
ATOM 385 C CA . ARG 54 54 ? A 3.444 -5.992 2.857 1.000 1 A ARG 37.050 1
ATOM 386 C C . ARG 54 54 ? A 4.783 -5.541 2.270 1.000 1 A ARG 36.742 1
ATOM 387 O O . ARG 54 54 ? A 4.884 -5.115 1.145 1.000 1 A ARG 35.453 1
ATOM 388 C CB . ARG 54 54 ? A 3.095 -7.371 2.287 1.000 1 A ARG 34.964 1
ATOM 389 C CG . ARG 54 54 ? A 1.884 -8.016 2.937 1.000 1 A ARG 34.496 1
ATOM 390 C CD . ARG 54 54 ? A 1.601 -9.364 2.359 1.000 1 A ARG 33.331 1
ATOM 391 N NE . ARG 54 54 ? A 0.419 -9.993 2.915 1.000 1 A ARG 27.825 1
ATOM 392 C CZ . ARG 54 54 ? A -0.065 -11.171 2.535 1.000 1 A ARG 26.481 1
ATOM 393 N NH1 . ARG 54 54 ? A 0.530 -11.823 1.549 1.000 1 A ARG 24.696 1
ATOM 394 N NH2 . ARG 54 54 ? A -1.134 -11.674 3.115 1.000 1 A ARG 23.047 1
ATOM 395 N N . ILE 55 55 ? A 5.772 -5.593 3.092 1.000 1 A ILE 37.182 1
ATOM 396 C CA . ILE 55 55 ? A 7.127 -5.195 2.709 1.000 1 A ILE 37.910 1
ATOM 397 C C . ILE 55 55 ? A 8.048 -6.385 2.866 1.000 1 A ILE 38.387 1
ATOM 398 O O . ILE 55 55 ? A 8.149 -6.956 3.950 1.000 1 A ILE 37.181 1
ATOM 399 C CB . ILE 55 55 ? A 7.623 -4.000 3.554 1.000 1 A ILE 35.271 1
ATOM 400 C CG1 . ILE 55 55 ? A 6.771 -2.770 3.305 1.000 1 A ILE 37.449 1
ATOM 401 C CG2 . ILE 55 55 ? A 9.082 -3.695 3.194 1.000 1 A ILE 36.633 1
ATOM 402 C CD1 . ILE 55 55 ? A 7.061 -1.632 4.243 1.000 1 A ILE 35.878 1
ATOM 403 N N . ARG 56 56 ? A 8.692 -6.723 1.779 1.000 1 A ARG 40.577 1
ATOM 404 C CA . ARG 56 56 ? A 9.638 -7.838 1.832 1.000 1 A ARG 41.033 1
ATOM 405 C C . ARG 56 56 ? A 10.924 -7.390 2.517 1.000 1 A ARG 40.839 1
ATOM 406 O O . ARG 56 56 ? A 11.405 -6.297 2.266 1.000 1 A ARG 39.211 1
ATOM 407 C CB . ARG 56 56 ? A 9.911 -8.371 0.431 1.000 1 A ARG 39.732 1
ATOM 408 C CG . ARG 56 56 ? A 8.722 -9.064 -0.230 1.000 1 A ARG 39.337 1
ATOM 409 C CD . ARG 56 56 ? A 9.113 -9.621 -1.594 1.000 1 A ARG 37.351 1
ATOM 410 N NE . ARG 56 56 ? A 9.373 -8.579 -2.563 1.000 1 A ARG 33.543 1
ATOM 411 C CZ . ARG 56 56 ? A 9.715 -8.801 -3.821 1.000 1 A ARG 34.065 1
ATOM 412 N NH1 . ARG 56 56 ? A 9.800 -10.050 -4.291 1.000 1 A ARG 30.304 1
ATOM 413 N NH2 . ARG 56 56 ? A 9.942 -7.801 -4.636 1.000 1 A ARG 28.088 1
ATOM 414 N N . GLU 57 57 ? A 11.416 -8.226 3.356 1.000 1 A GLU 38.868 1
ATOM 415 C CA . GLU 57 57 ? A 12.581 -7.913 4.163 1.000 1 A GLU 39.779 1
ATOM 416 C C . GLU 57 57 ? A 13.705 -8.887 3.859 1.000 1 A GLU 39.983 1
ATOM 417 O O . GLU 57 57 ? A 13.497 -9.947 3.284 1.000 1 A GLU 38.298 1
ATOM 418 C CB . GLU 57 57 ? A 12.230 -7.941 5.652 1.000 1 A GLU 37.071 1
ATOM 419 C CG . GLU 57 57 ? A 11.262 -6.858 6.089 1.000 1 A GLU 37.383 1
ATOM 420 C CD . GLU 57 57 ? A 10.945 -6.915 7.551 1.000 1 A GLU 35.662 1
ATOM 421 O OE1 . GLU 57 57 ? A 11.361 -7.884 8.209 1.000 1 A GLU 33.960 1
ATOM 422 O OE2 . GLU 57 57 ? A 10.256 -5.996 8.050 1.000 1 A GLU 33.141 1
ATOM 423 N N . SER 58 58 ? A 14.866 -8.498 4.265 1.000 1 A SER 43.216 1
ATOM 424 C CA . SER 58 58 ? A 16.067 -9.296 4.054 1.000 1 A SER 44.026 1
ATOM 425 C C . SER 58 58 ? A 17.071 -8.941 5.155 1.000 1 A SER 44.491 1
ATOM 426 O O . SER 58 58 ? A 16.829 -8.075 5.995 1.000 1 A SER 42.731 1
ATOM 427 C CB . SER 58 58 ? A 16.673 -9.075 2.676 1.000 1 A SER 40.830 1
ATOM 428 O OG . SER 58 58 ? A 17.153 -7.745 2.549 1.000 1 A SER 41.101 1
ATOM 429 N N . SER 59 59 ? A 18.176 -9.614 5.128 1.000 1 A SER 44.345 1
ATOM 430 C CA . SER 59 59 ? A 19.230 -9.355 6.103 1.000 1 A SER 45.901 1
ATOM 431 C C . SER 59 59 ? A 19.988 -8.073 5.792 1.000 1 A SER 47.181 1
ATOM 432 O O . SER 59 59 ? A 20.592 -7.488 6.701 1.000 1 A SER 45.515 1
ATOM 433 C CB . SER 59 59 ? A 20.174 -10.539 6.185 1.000 1 A SER 41.771 1
ATOM 434 O OG . SER 59 59 ? A 20.864 -10.716 4.947 1.000 1 A SER 39.950 1
ATOM 435 N N . SER 60 60 ? A 19.971 -7.632 4.551 1.000 1 A SER 48.407 1
ATOM 436 C CA . SER 60 60 ? A 20.669 -6.425 4.136 1.000 1 A SER 50.591 1
ATOM 437 C C . SER 60 60 ? A 19.765 -5.230 4.033 1.000 1 A SER 53.643 1
ATOM 438 O O . SER 60 60 ? A 20.239 -4.113 3.857 1.000 1 A SER 52.631 1
ATOM 439 C CB . SER 60 60 ? A 21.392 -6.640 2.805 1.000 1 A SER 47.375 1
ATOM 440 O OG . SER 60 60 ? A 20.442 -6.853 1.778 1.000 1 A SER 43.117 1
ATOM 441 N N . LYS 61 61 ? A 18.480 -5.422 4.135 1.000 1 A LYS 46.325 1
ATOM 442 C CA . LYS 61 61 ? A 17.519 -4.339 4.038 1.000 1 A LYS 47.587 1
ATOM 443 C C . LYS 61 61 ? A 17.267 -3.744 5.407 1.000 1 A LYS 48.467 1
ATOM 444 O O . LYS 61 61 ? A 17.264 -4.462 6.419 1.000 1 A LYS 46.412 1
ATOM 445 C CB . LYS 61 61 ? A 16.212 -4.842 3.416 1.000 1 A LYS 45.180 1
ATOM 446 C CG . LYS 61 61 ? A 15.193 -3.761 3.116 1.000 1 A LYS 42.693 1
ATOM 447 C CD . LYS 61 61 ? A 13.953 -4.316 2.437 1.000 1 A LYS 38.757 1
ATOM 448 C CE . LYS 61 61 ? A 12.936 -3.248 2.156 1.000 1 A LYS 32.198 1
ATOM 449 N NZ . LYS 61 61 ? A 11.707 -3.763 1.538 1.000 1 A LYS 29.278 1
ATOM 450 N N . HIS 62 62 ? A 17.041 -2.453 5.428 1.000 1 A HIS 58.889 1
ATOM 451 C CA . HIS 62 62 ? A 16.748 -1.756 6.662 1.000 1 A HIS 59.872 1
ATOM 452 C C . HIS 62 62 ? A 15.325 -2.071 7.096 1.000 1 A HIS 60.853 1
ATOM 453 O O . HIS 62 62 ? A 14.400 -2.038 6.313 1.000 1 A HIS 59.765 1
ATOM 454 C CB . HIS 62 62 ? A 16.946 -0.258 6.490 1.000 1 A HIS 57.145 1
ATOM 455 C CG . HIS 62 62 ? A 16.881 0.519 7.779 1.000 1 A HIS 53.647 1
ATOM 456 N ND1 . HIS 62 62 ? A 15.702 1.043 8.252 1.000 1 A HIS 51.121 1
ATOM 457 C CD2 . HIS 62 62 ? A 17.859 0.846 8.639 1.000 1 A HIS 51.994 1
ATOM 458 C CE1 . HIS 62 62 ? A 15.974 1.669 9.393 1.000 1 A HIS 49.991 1
ATOM 459 N NE2 . HIS 62 62 ? A 17.244 1.564 9.639 1.000 1 A HIS 48.512 1
ATOM 460 N N . PRO 63 63 ? A 15.098 -2.394 8.364 1.000 1 A PRO 59.281 1
ATOM 461 C CA . PRO 63 63 ? A 13.772 -2.822 8.805 1.000 1 A PRO 60.768 1
ATOM 462 C C . PRO 63 63 ? A 12.772 -1.698 8.980 1.000 1 A PRO 62.568 1
ATOM 463 O O . PRO 63 63 ? A 11.595 -1.951 9.174 1.000 1 A PRO 60.788 1
ATOM 464 C CB . PRO 63 63 ? A 14.047 -3.539 10.117 1.000 1 A PRO 56.994 1
ATOM 465 C CG . PRO 63 63 ? A 15.288 -2.906 10.618 1.000 1 A PRO 55.257 1
ATOM 466 C CD . PRO 63 63 ? A 16.111 -2.606 9.415 1.000 1 A PRO 55.606 1
ATOM 467 N N . VAL 64 64 ? A 13.230 -0.433 8.936 1.000 1 A VAL 65.734 1
ATOM 468 C CA . VAL 64 64 ? A 12.356 0.700 9.173 1.000 1 A VAL 67.291 1
ATOM 469 C C . VAL 64 64 ? A 12.133 1.506 7.896 1.000 1 A VAL 69.470 1
ATOM 470 O O . VAL 64 64 ? A 10.985 1.746 7.529 1.000 1 A VAL 68.808 1
ATOM 471 C CB . VAL 64 64 ? A 12.910 1.607 10.274 1.000 1 A VAL 63.928 1
ATOM 472 C CG1 . VAL 64 64 ? A 13.035 0.837 11.570 1.000 1 A VAL 63.326 1
ATOM 473 C CG2 . VAL 64 64 ? A 12.029 2.824 10.466 1.000 1 A VAL 61.827 1
ATOM 474 N N . TYR 65 65 ? A 13.203 1.899 7.231 1.000 1 A TYR 65.734 1
ATOM 475 C CA . TYR 65 65 ? A 13.081 2.809 6.104 1.000 1 A TYR 66.574 1
ATOM 476 C C . TYR 65 65 ? A 12.877 2.041 4.811 1.000 1 A TYR 67.175 1
ATOM 477 O O . TYR 65 65 ? A 13.474 0.974 4.585 1.000 1 A TYR 65.525 1
ATOM 478 C CB . TYR 65 65 ? A 14.313 3.709 5.994 1.000 1 A TYR 64.363 1
ATOM 479 C CG . TYR 65 65 ? A 14.507 4.601 7.197 1.000 1 A TYR 63.211 1
ATOM 480 C CD1 . TYR 65 65 ? A 13.765 5.763 7.349 1.000 1 A TYR 63.778 1
ATOM 481 C CD2 . TYR 65 65 ? A 15.436 4.287 8.182 1.000 1 A TYR 63.542 1
ATOM 482 C CE1 . TYR 65 65 ? A 13.918 6.591 8.429 1.000 1 A TYR 63.246 1
ATOM 483 C CE2 . TYR 65 65 ? A 15.605 5.111 9.263 1.000 1 A TYR 64.508 1
ATOM 484 C CZ . TYR 65 65 ? A 14.853 6.247 9.381 1.000 1 A TYR 61.045 1
ATOM 485 O OH . TYR 65 65 ? A 15.021 7.072 10.468 1.000 1 A TYR 58.912 1
ATOM 486 N N . ARG 66 66 ? A 12.076 2.612 3.917 1.000 1 A ARG 68.031 1
ATOM 487 C CA . ARG 66 66 ? A 11.797 2.001 2.646 1.000 1 A ARG 68.471 1
ATOM 488 C C . ARG 66 66 ? A 12.774 2.541 1.597 1.000 1 A ARG 69.583 1
ATOM 489 O O . ARG 66 66 ? A 13.055 3.719 1.558 1.000 1 A ARG 67.499 1
ATOM 490 C CB . ARG 66 66 ? A 10.333 2.264 2.217 1.000 1 A ARG 65.088 1
ATOM 491 C CG . ARG 66 66 ? A 9.965 1.538 0.925 1.000 1 A ARG 59.025 1
ATOM 492 C CD . ARG 66 66 ? A 8.502 1.777 0.568 1.000 1 A ARG 53.549 1
ATOM 493 N NE . ARG 66 66 ? A 7.598 1.131 1.527 1.000 1 A ARG 50.277 1
ATOM 494 C CZ . ARG 66 66 ? A 6.280 1.274 1.509 1.000 1 A ARG 47.833 1
ATOM 495 N NH1 . ARG 66 66 ? A 5.704 2.021 0.590 1.000 1 A ARG 40.723 1
ATOM 496 N NH2 . ARG 66 66 ? A 5.528 0.653 2.402 1.000 1 A ARG 38.072 1
ATOM 497 N N . GLY 67 67 ? A 13.259 1.637 0.775 1.000 1 A GLY 68.171 1
ATOM 498 C CA . GLY 67 67 ? A 14.211 1.987 -0.260 1.000 1 A GLY 69.529 1
ATOM 499 C C . GLY 67 67 ? A 15.660 2.069 0.193 1.000 1 A GLY 71.685 1
ATOM 500 O O . GLY 67 67 ? A 16.506 2.589 -0.525 1.000 1 A GLY 70.799 1
ATOM 501 N N . VAL 68 68 ? A 15.942 1.567 1.373 1.000 1 A VAL 68.519 1
ATOM 502 C CA . VAL 68 68 ? A 17.276 1.665 1.964 1.000 1 A VAL 69.978 1
ATOM 503 C C . VAL 68 68 ? A 17.770 0.260 2.247 1.000 1 A VAL 69.262 1
ATOM 504 O O . VAL 68 68 ? A 17.094 -0.527 2.887 1.000 1 A VAL 66.854 1
ATOM 505 C CB . VAL 68 68 ? A 17.245 2.505 3.255 1.000 1 A VAL 68.700 1
ATOM 506 C CG1 . VAL 68 68 ? A 16.770 3.898 2.968 1.000 1 A VAL 68.479 1
ATOM 507 C CG2 . VAL 68 68 ? A 18.605 2.519 3.900 1.000 1 A VAL 67.452 1
ATOM 508 N N . ARG 69 69 ? A 18.938 -0.038 1.742 1.000 1 A ARG 63.515 1
ATOM 509 C CA . ARG 69 69 ? A 19.547 -1.324 2.011 1.000 1 A ARG 63.885 1
ATOM 510 C C . ARG 69 69 ? A 21.038 -1.137 2.262 1.000 1 A ARG 64.253 1
ATOM 511 O O . ARG 69 69 ? A 21.655 -0.211 1.755 1.000 1 A ARG 63.657 1
ATOM 512 C CB . ARG 69 69 ? A 19.301 -2.316 0.884 1.000 1 A ARG 60.615 1
ATOM 513 C CG . ARG 69 69 ? A 19.912 -1.942 -0.455 1.000 1 A ARG 56.121 1
ATOM 514 C CD . ARG 69 69 ? A 19.542 -2.952 -1.520 1.000 1 A ARG 51.548 1
ATOM 515 N NE . ARG 69 69 ? A 20.008 -2.583 -2.847 1.000 1 A ARG 49.163 1
ATOM 516 C CZ . ARG 69 69 ? A 19.767 -3.304 -3.943 1.000 1 A ARG 47.555 1
ATOM 517 N NH1 . ARG 69 69 ? A 19.066 -4.407 -3.853 1.000 1 A ARG 40.119 1
ATOM 518 N NH2 . ARG 69 69 ? A 20.224 -2.906 -5.120 1.000 1 A ARG 37.987 1
ATOM 519 N N . MET 70 70 ? A 21.577 -2.022 3.033 1.000 1 A MET 64.154 1
ATOM 520 C CA . MET 70 70 ? A 22.981 -1.930 3.458 1.000 1 A MET 64.339 1
ATOM 521 C C . MET 70 70 ? A 23.817 -2.809 2.588 1.000 1 A MET 64.563 1
ATOM 522 O O . MET 70 70 ? A 23.459 -3.947 2.282 1.000 1 A MET 63.298 1
ATOM 523 C CB . MET 70 70 ? A 23.110 -2.316 4.919 1.000 1 A MET 62.083 1
ATOM 524 C CG . MET 70 70 ? A 24.482 -2.130 5.509 1.000 1 A MET 58.605 1
ATOM 525 S SD . MET 70 70 ? A 24.524 -2.506 7.257 1.000 1 A MET 57.255 1
ATOM 526 C CE . MET 70 70 ? A 26.290 -2.252 7.608 1.000 1 A MET 51.102 1
ATOM 527 N N . ARG 71 71 ? A 24.971 -2.274 2.225 1.000 1 A ARG 63.683 1
ATOM 528 C CA . ARG 71 71 ? A 25.932 -3.034 1.422 1.000 1 A ARG 64.675 1
ATOM 529 C C . ARG 71 71 ? A 26.917 -3.795 2.341 1.000 1 A ARG 64.505 1
ATOM 530 O O . ARG 71 71 ? A 26.837 -3.711 3.549 1.000 1 A ARG 63.830 1
ATOM 531 C CB . ARG 71 71 ? A 26.708 -2.092 0.490 1.000 1 A ARG 61.942 1
ATOM 532 C CG . ARG 71 71 ? A 25.844 -1.424 -0.545 1.000 1 A ARG 59.840 1
ATOM 533 C CD . ARG 71 71 ? A 25.410 -2.418 -1.615 1.000 1 A ARG 56.879 1
ATOM 534 N NE . ARG 71 71 ? A 24.664 -1.761 -2.708 1.000 1 A ARG 54.778 1
ATOM 535 C CZ . ARG 71 71 ? A 24.082 -2.418 -3.700 1.000 1 A ARG 55.613 1
ATOM 536 N NH1 . ARG 71 71 ? A 24.155 -3.718 -3.766 1.000 1 A ARG 47.443 1
ATOM 537 N NH2 . ARG 71 71 ? A 23.456 -1.735 -4.652 1.000 1 A ARG 46.676 1
ATOM 538 N N . ASN 72 72 ? A 27.819 -4.505 1.692 1.000 1 A ASN 62.814 1
ATOM 539 C CA . ASN 72 72 ? A 28.742 -5.354 2.437 1.000 1 A ASN 60.480 1
ATOM 540 C C . ASN 72 72 ? A 29.848 -4.579 3.125 1.000 1 A ASN 61.256 1
ATOM 541 O O . ASN 72 72 ? A 30.432 -5.083 4.086 1.000 1 A ASN 59.401 1
ATOM 542 C CB . ASN 72 72 ? A 29.358 -6.411 1.508 1.000 1 A ASN 56.867 1
ATOM 543 C CG . ASN 72 72 ? A 28.349 -7.428 1.036 1.000 1 A ASN 52.972 1
ATOM 544 O OD1 . ASN 72 72 ? A 27.522 -7.896 1.823 1.000 1 A ASN 49.821 1
ATOM 545 N ND2 . ASN 72 72 ? A 28.423 -7.780 -0.238 1.000 1 A ASN 50.611 1
ATOM 546 N N . TRP 73 73 ? A 30.112 -3.365 2.635 1.000 1 A TRP 58.420 1
ATOM 547 C CA . TRP 73 73 ? A 31.167 -2.569 3.199 1.000 1 A TRP 58.933 1
ATOM 548 C C . TRP 73 73 ? A 30.664 -1.675 4.328 1.000 1 A TRP 59.817 1
ATOM 549 O O . TRP 73 73 ? A 31.435 -0.864 4.851 1.000 1 A TRP 57.366 1
ATOM 550 C CB . TRP 73 73 ? A 31.871 -1.741 2.114 1.000 1 A TRP 57.543 1
ATOM 551 C CG . TRP 73 73 ? A 30.971 -0.796 1.363 1.000 1 A TRP 55.900 1
ATOM 552 C CD1 . TRP 73 73 ? A 30.638 0.479 1.704 1.000 1 A TRP 50.551 1
ATOM 553 C CD2 . TRP 73 73 ? A 30.274 -1.081 0.128 1.000 1 A TRP 53.091 1
ATOM 554 N NE1 . TRP 73 73 ? A 29.795 1.008 0.745 1.000 1 A TRP 46.232 1
ATOM 555 C CE2 . TRP 73 73 ? A 29.557 0.041 -0.212 1.000 1 A TRP 50.394 1
ATOM 556 C CE3 . TRP 73 73 ? A 30.227 -2.214 -0.667 1.000 1 A TRP 43.618 1
ATOM 557 C CZ2 . TRP 73 73 ? A 28.758 0.086 -1.350 1.000 1 A TRP 43.564 1
ATOM 558 C CZ3 . TRP 73 73 ? A 29.397 -2.158 -1.790 1.000 1 A TRP 43.633 1
ATOM 559 C CH2 . TRP 73 73 ? A 28.698 -1.022 -2.148 1.000 1 A TRP 43.038 1
ATOM 560 N N . GLY 74 74 ? A 29.401 -1.746 4.671 1.000 1 A GLY 64.022 1
ATOM 561 C CA . GLY 74 74 ? A 28.857 -1.052 5.823 1.000 1 A GLY 63.889 1
ATOM 562 C C . GLY 74 74 ? A 28.133 0.237 5.539 1.000 1 A GLY 67.215 1
ATOM 563 O O . GLY 74 74 ? A 27.582 0.819 6.478 1.000 1 A GLY 65.270 1
ATOM 564 N N . LYS 75 75 ? A 28.112 0.680 4.294 1.000 1 A LYS 65.896 1
ATOM 565 C CA . LYS 75 75 ? A 27.460 1.931 3.970 1.000 1 A LYS 67.803 1
ATOM 566 C C . LYS 75 75 ? A 26.054 1.682 3.441 1.000 1 A LYS 69.512 1
ATOM 567 O O . LYS 75 75 ? A 25.785 0.623 2.835 1.000 1 A LYS 67.810 1
ATOM 568 C CB . LYS 75 75 ? A 28.276 2.720 2.925 1.000 1 A LYS 65.086 1
ATOM 569 C CG . LYS 75 75 ? A 29.581 3.262 3.478 1.000 1 A LYS 59.982 1
ATOM 570 C CD . LYS 75 75 ? A 30.315 4.060 2.433 1.000 1 A LYS 55.782 1
ATOM 571 C CE . LYS 75 75 ? A 31.622 4.578 2.973 1.000 1 A LYS 53.844 1
ATOM 572 N NZ . LYS 75 75 ? A 32.371 5.383 1.989 1.000 1 A LYS 46.510 1
ATOM 573 N N . TRP 76 76 ? A 25.172 2.647 3.649 1.000 1 A TRP 68.637 1
ATOM 574 C CA . TRP 76 76 ? A 23.780 2.531 3.259 1.000 1 A TRP 68.588 1
ATOM 575 C C . TRP 76 76 ? A 23.573 3.151 1.892 1.000 1 A TRP 69.849 1
ATOM 576 O O . TRP 76 76 ? A 24.157 4.191 1.575 1.000 1 A TRP 67.863 1
ATOM 577 C CB . TRP 76 76 ? A 22.874 3.231 4.279 1.000 1 A TRP 66.070 1
ATOM 578 C CG . TRP 76 76 ? A 22.924 2.605 5.626 1.000 1 A TRP 65.342 1
ATOM 579 C CD1 . TRP 76 76 ? A 23.715 2.941 6.667 1.000 1 A TRP 64.015 1
ATOM 580 C CD2 . TRP 76 76 ? A 22.101 1.525 6.093 1.000 1 A TRP 66.995 1
ATOM 581 N NE1 . TRP 76 76 ? A 23.438 2.165 7.739 1.000 1 A TRP 63.568 1
ATOM 582 C CE2 . TRP 76 76 ? A 22.472 1.262 7.408 1.000 1 A TRP 65.493 1
ATOM 583 C CE3 . TRP 76 76 ? A 21.128 0.738 5.498 1.000 1 A TRP 59.322 1
ATOM 584 C CZ2 . TRP 76 76 ? A 21.877 0.248 8.180 1.000 1 A TRP 62.344 1
ATOM 585 C CZ3 . TRP 76 76 ? A 20.516 -0.255 6.264 1.000 1 A TRP 61.058 1
ATOM 586 C CH2 . TRP 76 76 ? A 20.890 -0.487 7.573 1.000 1 A TRP 60.600 1
ATOM 587 N N . VAL 77 77 ? A 22.742 2.539 1.091 1.000 1 A VAL 68.465 1
ATOM 588 C CA . VAL 77 77 ? A 22.426 3.010 -0.244 1.000 1 A VAL 69.470 1
ATOM 589 C C . VAL 77 77 ? A 20.944 3.320 -0.314 1.000 1 A VAL 70.572 1
ATOM 590 O O . VAL 77 77 ? A 20.170 2.892 0.536 1.000 1 A VAL 69.167 1
ATOM 591 C CB . VAL 77 77 ? A 22.832 2.019 -1.349 1.000 1 A VAL 67.099 1
ATOM 592 C CG1 . VAL 77 77 ? A 24.328 1.845 -1.406 1.000 1 A VAL 63.020 1
ATOM 593 C CG2 . VAL 77 77 ? A 22.111 0.690 -1.145 1.000 1 A VAL 62.746 1
ATOM 594 N N . SER 78 78 ? A 20.562 4.076 -1.308 1.000 1 A SER 71.893 1
ATOM 595 C CA . SER 78 78 ? A 19.178 4.462 -1.532 1.000 1 A SER 72.700 1
ATOM 596 C C . SER 78 78 ? A 18.879 4.414 -3.012 1.000 1 A SER 72.014 1
ATOM 597 O O . SER 78 78 ? A 19.518 5.098 -3.798 1.000 1 A SER 69.070 1
ATOM 598 C CB . SER 78 78 ? A 18.887 5.842 -0.960 1.000 1 A SER 71.412 1
ATOM 599 O OG . SER 78 78 ? A 17.557 6.243 -1.240 1.000 1 A SER 63.082 1
ATOM 600 N N . GLU 79 79 ? A 17.911 3.603 -3.365 1.000 1 A GLU 67.119 1
ATOM 601 C CA . GLU 79 79 ? A 17.525 3.436 -4.752 1.000 1 A GLU 67.671 1
ATOM 602 C C . GLU 79 79 ? A 16.033 3.611 -4.869 1.000 1 A GLU 68.550 1
ATOM 603 O O . GLU 79 79 ? A 15.289 3.366 -3.936 1.000 1 A GLU 67.415 1
ATOM 604 C CB . GLU 79 79 ? A 17.933 2.070 -5.299 1.000 1 A GLU 64.294 1
ATOM 605 C CG . GLU 79 79 ? A 19.405 1.820 -5.332 1.000 1 A GLU 59.429 1
ATOM 606 C CD . GLU 79 79 ? A 19.754 0.441 -5.828 1.000 1 A GLU 55.168 1
ATOM 607 O OE1 . GLU 79 79 ? A 18.831 -0.378 -6.065 1.000 1 A GLU 51.924 1
ATOM 608 O OE2 . GLU 79 79 ? A 20.966 0.136 -5.975 1.000 1 A GLU 49.977 1
ATOM 609 N N . ILE 80 80 ? A 15.598 4.054 -6.023 1.000 1 A ILE 68.477 1
ATOM 610 C CA . ILE 80 80 ? A 14.195 4.191 -6.337 1.000 1 A ILE 68.259 1
ATOM 611 C C . ILE 80 80 ? A 13.984 3.789 -7.772 1.000 1 A ILE 67.580 1
ATOM 612 O O . ILE 80 80 ? A 14.787 4.082 -8.654 1.000 1 A ILE 65.443 1
ATOM 613 C CB . ILE 80 80 ? A 13.670 5.593 -6.029 1.000 1 A ILE 66.900 1
ATOM 614 C CG1 . ILE 80 80 ? A 12.152 5.680 -6.238 1.000 1 A ILE 62.559 1
ATOM 615 C CG2 . ILE 80 80 ? A 14.369 6.641 -6.877 1.000 1 A ILE 60.842 1
ATOM 616 C CD1 . ILE 80 80 ? A 11.525 6.937 -5.723 1.000 1 A ILE 59.317 1
ATOM 617 N N . ARG 81 81 ? A 12.895 3.064 -7.996 1.000 1 A ARG 65.005 1
ATOM 618 C CA . ARG 81 81 ? A 12.526 2.626 -9.326 1.000 1 A ARG 65.963 1
ATOM 619 C C . ARG 81 81 ? A 11.497 3.551 -9.909 1.000 1 A ARG 66.249 1
ATOM 620 O O . ARG 81 81 ? A 10.594 3.990 -9.214 1.000 1 A ARG 65.277 1
ATOM 621 C CB . ARG 81 81 ? A 12.016 1.182 -9.304 1.000 1 A ARG 62.870 1
ATOM 622 C CG . ARG 81 81 ? A 11.745 0.557 -10.652 1.000 1 A ARG 57.979 1
ATOM 623 C CD . ARG 81 81 ? A 11.281 -0.865 -10.529 1.000 1 A ARG 53.071 1
ATOM 624 N NE . ARG 81 81 ? A 11.041 -1.507 -11.822 1.000 1 A ARG 50.994 1
ATOM 625 C CZ . ARG 81 81 ? A 10.727 -2.793 -11.964 1.000 1 A ARG 49.187 1
ATOM 626 N NH1 . ARG 81 81 ? A 10.639 -3.575 -10.920 1.000 1 A ARG 42.395 1
ATOM 627 N NH2 . ARG 81 81 ? A 10.537 -3.295 -13.164 1.000 1 A ARG 40.138 1
ATOM 628 N N . GLU 82 82 ? A 11.610 3.852 -11.162 1.000 1 A GLU 64.485 1
ATOM 629 C CA . GLU 82 82 ? A 10.700 4.775 -11.815 1.000 1 A GLU 65.056 1
ATOM 630 C C . GLU 82 82 ? A 9.362 4.089 -12.059 1.000 1 A GLU 65.064 1
ATOM 631 O O . GLU 82 82 ? A 9.303 2.897 -12.327 1.000 1 A GLU 64.470 1
ATOM 632 C CB . GLU 82 82 ? A 11.270 5.268 -13.147 1.000 1 A GLU 62.395 1
ATOM 633 C CG . GLU 82 82 ? A 12.512 6.131 -12.996 1.000 1 A GLU 59.745 1
ATOM 634 C CD . GLU 82 82 ? A 13.100 6.544 -14.317 1.000 1 A GLU 56.451 1
ATOM 635 O OE1 . GLU 82 82 ? A 12.635 6.031 -15.375 1.000 1 A GLU 52.101 1
ATOM 636 O OE2 . GLU 82 82 ? A 14.016 7.389 -14.334 1.000 1 A GLU 51.404 1
ATOM 637 N N . PRO 83 83 ? A 8.249 4.835 -11.980 1.000 1 A PRO 64.513 1
ATOM 638 C CA . PRO 83 83 ? A 6.949 4.238 -12.222 1.000 1 A PRO 64.606 1
ATOM 639 C C . PRO 83 83 ? A 6.743 3.934 -13.704 1.000 1 A PRO 65.272 1
ATOM 640 O O . PRO 83 83 ? A 7.118 4.716 -14.574 1.000 1 A PRO 63.164 1
ATOM 641 C CB . PRO 83 83 ? A 5.963 5.290 -11.731 1.000 1 A PRO 61.994 1
ATOM 642 C CG . PRO 83 83 ? A 6.728 6.564 -11.788 1.000 1 A PRO 60.745 1
ATOM 643 C CD . PRO 83 83 ? A 8.146 6.194 -11.466 1.000 1 A PRO 61.648 1
ATOM 644 N N . ARG 84 84 ? A 6.114 2.783 -13.940 1.000 1 A ARG 60.757 1
ATOM 645 C CA . ARG 84 84 ? A 5.843 2.246 -15.273 1.000 1 A ARG 60.277 1
ATOM 646 C C . ARG 84 84 ? A 7.129 2.025 -16.086 1.000 1 A ARG 60.796 1
ATOM 647 O O . ARG 84 84 ? A 7.059 1.909 -17.291 1.000 1 A ARG 59.112 1
ATOM 648 C CB . ARG 84 84 ? A 4.880 3.134 -16.062 1.000 1 A ARG 58.709 1
ATOM 649 C CG . ARG 84 84 ? A 3.505 3.238 -15.431 1.000 1 A ARG 55.222 1
ATOM 650 C CD . ARG 84 84 ? A 2.598 4.119 -16.264 1.000 1 A ARG 51.971 1
ATOM 651 N NE . ARG 84 84 ? A 3.048 5.507 -16.317 1.000 1 A ARG 48.363 1
ATOM 652 C CZ . ARG 84 84 ? A 2.480 6.443 -17.056 1.000 1 A ARG 47.928 1
ATOM 653 N NH1 . ARG 84 84 ? A 1.426 6.155 -17.815 1.000 1 A ARG 38.897 1
ATOM 654 N NH2 . ARG 84 84 ? A 2.971 7.670 -17.045 1.000 1 A ARG 36.658 1
ATOM 655 N N . LYS 85 85 ? A 8.261 1.950 -15.420 1.000 1 A LYS 63.403 1
ATOM 656 C CA . LYS 85 85 ? A 9.548 1.727 -16.067 1.000 1 A LYS 63.525 1
ATOM 657 C C . LYS 85 85 ? A 10.308 0.647 -15.340 1.000 1 A LYS 64.068 1
ATOM 658 O O . LYS 85 85 ? A 10.023 0.352 -14.163 1.000 1 A LYS 61.766 1
ATOM 659 C CB . LYS 85 85 ? A 10.374 2.992 -16.135 1.000 1 A LYS 60.987 1
ATOM 660 C CG . LYS 85 85 ? A 9.809 4.063 -17.056 1.000 1 A LYS 58.142 1
ATOM 661 C CD . LYS 85 85 ? A 10.682 5.301 -17.077 1.000 1 A LYS 54.095 1
ATOM 662 C CE . LYS 85 85 ? A 10.096 6.383 -17.950 1.000 1 A LYS 52.216 1
ATOM 663 N NZ . LYS 85 85 ? A 10.948 7.594 -17.958 1.000 1 A LYS 44.846 1
ATOM 664 N N . LYS 86 86 ? A 11.243 0.047 -16.007 1.000 1 A LYS 59.619 1
ATOM 665 C CA . LYS 86 86 ? A 12.056 -0.982 -15.400 1.000 1 A LYS 60.182 1
ATOM 666 C C . LYS 86 86 ? A 13.385 -0.475 -14.889 1.000 1 A LYS 61.832 1
ATOM 667 O O . LYS 86 86 ? A 14.135 -1.238 -14.272 1.000 1 A LYS 59.995 1
ATOM 668 C CB . LYS 86 86 ? A 12.310 -2.116 -16.392 1.000 1 A LYS 56.559 1
ATOM 669 C CG . LYS 86 86 ? A 11.055 -2.897 -16.756 1.000 1 A LYS 52.265 1
ATOM 670 C CD . LYS 86 86 ? A 11.380 -4.035 -17.741 1.000 1 A LYS 47.188 1
ATOM 671 C CE . LYS 86 86 ? A 10.141 -4.827 -18.112 1.000 1 A LYS 39.718 1
ATOM 672 N NZ . LYS 86 86 ? A 10.471 -5.933 -19.047 1.000 1 A LYS 34.390 1
ATOM 673 N N . SER 87 87 ? A 13.661 0.778 -15.138 1.000 1 A SER 60.673 1
ATOM 674 C CA . SER 87 87 ? A 14.953 1.337 -14.736 1.000 1 A SER 62.579 1
ATOM 675 C C . SER 87 87 ? A 14.878 1.795 -13.285 1.000 1 A SER 64.208 1
ATOM 676 O O . SER 87 87 ? A 13.800 2.030 -12.714 1.000 1 A SER 62.352 1
ATOM 677 C CB . SER 87 87 ? A 15.370 2.492 -15.641 1.000 1 A SER 59.005 1
ATOM 678 O OG . SER 87 87 ? A 14.469 3.587 -15.521 1.000 1 A SER 52.261 1
ATOM 679 N N . ARG 88 88 ? A 16.029 1.951 -12.697 1.000 1 A ARG 62.143 1
ATOM 680 C CA . ARG 88 88 ? A 16.159 2.414 -11.334 1.000 1 A ARG 63.717 1
ATOM 681 C C . ARG 88 88 ? A 17.112 3.581 -11.273 1.000 1 A ARG 64.942 1
ATOM 682 O O . ARG 88 88 ? A 18.027 3.712 -12.107 1.000 1 A ARG 65.191 1
ATOM 683 C CB . ARG 88 88 ? A 16.626 1.286 -10.408 1.000 1 A ARG 61.608 1
ATOM 684 C CG . ARG 88 88 ? A 15.588 0.210 -10.179 1.000 1 A ARG 57.741 1
ATOM 685 C CD . ARG 88 88 ? A 16.145 -0.880 -9.251 1.000 1 A ARG 53.017 1
ATOM 686 N NE . ARG 88 88 ? A 17.247 -1.625 -9.898 1.000 1 A ARG 51.021 1
ATOM 687 C CZ . ARG 88 88 ? A 17.910 -2.580 -9.297 1.000 1 A ARG 51.042 1
ATOM 688 N NH1 . ARG 88 88 ? A 17.608 -2.937 -8.064 1.000 1 A ARG 42.485 1
ATOM 689 N NH2 . ARG 88 88 ? A 18.895 -3.203 -9.941 1.000 1 A ARG 40.669 1
ATOM 690 N N . ILE 89 89 ? A 16.898 4.433 -10.286 1.000 1 A ILE 67.603 1
ATOM 691 C CA . ILE 89 89 ? A 17.693 5.635 -10.110 1.000 1 A ILE 68.228 1
ATOM 692 C C . ILE 89 89 ? A 18.599 5.454 -8.896 1.000 1 A ILE 69.226 1
ATOM 693 O O . ILE 89 89 ? A 18.092 5.151 -7.798 1.000 1 A ILE 68.634 1
ATOM 694 C CB . ILE 89 89 ? A 16.826 6.876 -9.961 1.000 1 A ILE 66.810 1
ATOM 695 C CG1 . ILE 89 89 ? A 16.008 7.097 -11.228 1.000 1 A ILE 67.478 1
ATOM 696 C CG2 . ILE 89 89 ? A 17.678 8.113 -9.692 1.000 1 A ILE 65.548 1
ATOM 697 C CD1 . ILE 89 89 ? A 15.002 8.201 -11.107 1.000 1 A ILE 63.017 1
ATOM 698 N N . TRP 90 90 ? A 19.845 5.628 -9.080 1.000 1 A TRP 65.330 1
ATOM 699 C CA . TRP 90 90 ? A 20.816 5.498 -8.008 1.000 1 A TRP 66.570 1
ATOM 700 C C . TRP 90 90 ? A 20.910 6.803 -7.254 1.000 1 A TRP 67.405 1
ATOM 701 O O . TRP 90 90 ? A 21.236 7.861 -7.796 1.000 1 A TRP 65.423 1
ATOM 702 C CB . TRP 90 90 ? A 22.203 5.140 -8.581 1.000 1 A TRP 65.233 1
ATOM 703 C CG . TRP 90 90 ? A 23.300 4.986 -7.552 1.000 1 A TRP 63.101 1
ATOM 704 C CD1 . TRP 90 90 ? A 24.310 5.862 -7.337 1.000 1 A TRP 57.934 1
ATOM 705 C CD2 . TRP 90 90 ? A 23.448 3.922 -6.649 1.000 1 A TRP 60.373 1
ATOM 706 N NE1 . TRP 90 90 ? A 25.084 5.406 -6.328 1.000 1 A TRP 50.439 1
ATOM 707 C CE2 . TRP 90 90 ? A 24.599 4.210 -5.869 1.000 1 A TRP 57.857 1
ATOM 708 C CE3 . TRP 90 90 ? A 22.740 2.762 -6.393 1.000 1 A TRP 51.051 1
ATOM 709 C CZ2 . TRP 90 90 ? A 25.039 3.364 -4.858 1.000 1 A TRP 47.238 1
ATOM 710 C CZ3 . TRP 90 90 ? A 23.194 1.909 -5.357 1.000 1 A TRP 47.970 1
ATOM 711 C CH2 . TRP 90 90 ? A 24.336 2.233 -4.619 1.000 1 A TRP 47.185 1
ATOM 712 N N . LEU 91 91 ? A 20.670 6.761 -5.938 1.000 1 A LEU 73.806 1
ATOM 713 C CA . LEU 91 91 ? A 20.682 7.971 -5.116 1.000 1 A LEU 74.282 1
ATOM 714 C C . LEU 91 91 ? A 21.943 8.117 -4.282 1.000 1 A LEU 73.538 1
ATOM 715 O O . LEU 91 91 ? A 21.989 8.948 -3.372 1.000 1 A LEU 69.810 1
ATOM 716 C CB . LEU 91 91 ? A 19.445 8.000 -4.213 1.000 1 A LEU 73.123 1
ATOM 717 C CG . LEU 91 91 ? A 18.116 8.040 -4.961 1.000 1 A LEU 73.207 1
ATOM 718 C CD1 . LEU 91 91 ? A 18.005 9.304 -5.779 1.000 1 A LEU 72.839 1
ATOM 719 C CD2 . LEU 91 91 ? A 16.959 7.927 -3.976 1.000 1 A LEU 73.271 1
ATOM 720 N N . GLY 92 92 ? A 22.934 7.319 -4.605 1.000 1 A GLY 71.328 1
ATOM 721 C CA . GLY 92 92 ? A 24.220 7.462 -3.933 1.000 1 A GLY 71.307 1
ATOM 722 C C . GLY 92 92 ? A 24.307 6.707 -2.624 1.000 1 A GLY 72.879 1
ATOM 723 O O . GLY 92 92 ? A 23.323 6.175 -2.115 1.000 1 A GLY 70.611 1
ATOM 724 N N . THR 93 93 ? A 25.494 6.672 -2.101 1.000 1 A THR 70.738 1
ATOM 725 C CA . THR 93 93 ? A 25.772 6.010 -0.854 1.000 1 A THR 71.296 1
ATOM 726 C C . THR 93 93 ? A 25.753 7.029 0.286 1.000 1 A THR 71.467 1
ATOM 727 O O . THR 93 93 ? A 26.065 8.184 0.109 1.000 1 A THR 69.484 1
ATOM 728 C CB . THR 93 93 ? A 27.138 5.338 -0.889 1.000 1 A THR 69.082 1
ATOM 729 O OG1 . THR 93 93 ? A 28.147 6.301 -1.150 1.000 1 A THR 62.833 1
ATOM 730 C CG2 . THR 93 93 ? A 27.161 4.274 -1.972 1.000 1 A THR 62.412 1
ATOM 731 N N . PHE 94 94 ? A 25.346 6.568 1.448 1.000 1 A PHE 72.154 1
ATOM 732 C CA . PHE 94 94 ? A 25.237 7.415 2.618 1.000 1 A PHE 71.558 1
ATOM 733 C C . PHE 94 94 ? A 25.743 6.629 3.829 1.000 1 A PHE 70.842 1
ATOM 734 O O . PHE 94 94 ? A 25.537 5.401 3.922 1.000 1 A PHE 69.088 1
ATOM 735 C CB . PHE 94 94 ? A 23.772 7.849 2.854 1.000 1 A PHE 70.376 1
ATOM 736 C CG . PHE 94 94 ? A 23.202 8.667 1.748 1.000 1 A PHE 71.186 1
ATOM 737 C CD1 . PHE 94 94 ? A 23.508 9.997 1.626 1.000 1 A PHE 71.092 1
ATOM 738 C CD2 . PHE 94 94 ? A 22.359 8.058 0.822 1.000 1 A PHE 70.744 1
ATOM 739 C CE1 . PHE 94 94 ? A 22.979 10.729 0.601 1.000 1 A PHE 70.243 1
ATOM 740 C CE2 . PHE 94 94 ? A 21.826 8.794 -0.195 1.000 1 A PHE 71.387 1
ATOM 741 C CZ . PHE 94 94 ? A 22.146 10.151 -0.317 1.000 1 A PHE 69.732 1
ATOM 742 N N . PRO 95 95 ? A 26.405 7.280 4.744 1.000 1 A PRO 71.480 1
ATOM 743 C CA . PRO 95 95 ? A 26.919 6.571 5.909 1.000 1 A PRO 70.586 1
ATOM 744 C C . PRO 95 95 ? A 25.859 6.238 6.962 1.000 1 A PRO 71.484 1
ATOM 745 O O . PRO 95 95 ? A 26.115 5.349 7.823 1.000 1 A PRO 69.587 1
ATOM 746 C CB . PRO 95 95 ? A 27.954 7.542 6.476 1.000 1 A PRO 68.633 1
ATOM 747 C CG . PRO 95 95 ? A 27.484 8.852 6.040 1.000 1 A PRO 67.130 1
ATOM 748 C CD . PRO 95 95 ? A 26.873 8.657 4.679 1.000 1 A PRO 71.354 1
ATOM 749 N N . THR 96 96 ? A 24.719 6.903 6.939 1.000 1 A THR 72.493 1
ATOM 750 C CA . THR 96 96 ? A 23.667 6.671 7.921 1.000 1 A THR 72.496 1
ATOM 751 C C . THR 96 96 ? A 22.389 6.294 7.197 1.000 1 A THR 73.830 1
ATOM 752 O O . THR 96 96 ? A 22.163 6.733 6.062 1.000 1 A THR 73.537 1
ATOM 753 C CB . THR 96 96 ? A 23.436 7.880 8.801 1.000 1 A THR 70.052 1
ATOM 754 O OG1 . THR 96 96 ? A 23.122 9.018 7.988 1.000 1 A THR 66.993 1
ATOM 755 C CG2 . THR 96 96 ? A 24.673 8.189 9.616 1.000 1 A THR 65.002 1
ATOM 756 N N . PRO 97 97 ? A 21.524 5.500 7.790 1.000 1 A PRO 69.171 1
ATOM 757 C CA . PRO 97 97 ? A 20.254 5.158 7.150 1.000 1 A PRO 69.689 1
ATOM 758 C C . PRO 97 97 ? A 19.231 6.259 7.128 1.000 1 A PRO 70.640 1
ATOM 759 O O . PRO 97 97 ? A 18.323 6.228 6.311 1.000 1 A PRO 69.207 1
ATOM 760 C CB . PRO 97 97 ? A 19.746 3.965 7.979 1.000 1 A PRO 67.253 1
ATOM 761 C CG . PRO 97 97 ? A 20.366 4.152 9.312 1.000 1 A PRO 65.137 1
ATOM 762 C CD . PRO 97 97 ? A 21.727 4.718 9.014 1.000 1 A PRO 65.618 1
ATOM 763 N N . GLU 98 98 ? A 19.382 7.250 7.983 1.000 1 A GLU 69.096 1
ATOM 764 C CA . GLU 98 98 ? A 18.466 8.386 7.977 1.000 1 A GLU 69.099 1
ATOM 765 C C . GLU 98 98 ? A 18.736 9.313 6.796 1.000 1 A GLU 70.160 1
ATOM 766 O O . GLU 98 98 ? A 17.836 9.954 6.294 1.000 1 A GLU 69.440 1
ATOM 767 C CB . GLU 98 98 ? A 18.535 9.178 9.271 1.000 1 A GLU 66.113 1
ATOM 768 C CG . GLU 98 98 ? A 17.904 8.500 10.483 1.000 1 A GLU 61.246 1
ATOM 769 C CD . GLU 98 98 ? A 18.846 7.503 11.152 1.000 1 A GLU 54.241 1
ATOM 770 O OE1 . GLU 98 98 ? A 20.035 7.453 10.773 1.000 1 A GLU 49.769 1
ATOM 771 O OE2 . GLU 98 98 ? A 18.382 6.771 12.059 1.000 1 A GLU 47.478 1
ATOM 772 N N . MET 99 99 ? A 19.977 9.402 6.375 1.000 1 A MET 72.411 1
ATOM 773 C CA . MET 99 99 ? A 20.301 10.200 5.195 1.000 1 A MET 72.327 1
ATOM 774 C C . MET 99 99 ? A 19.869 9.524 3.926 1.000 1 A MET 73.414 1
ATOM 775 O O . MET 99 99 ? A 19.479 10.201 2.961 1.000 1 A MET 72.235 1
ATOM 776 C CB . MET 99 99 ? A 21.807 10.461 5.137 1.000 1 A MET 70.926 1
ATOM 777 C CG . MET 99 99 ? A 22.337 11.355 6.265 1.000 1 A MET 69.131 1
ATOM 778 S SD . MET 99 99 ? A 24.084 11.687 6.100 1.000 1 A MET 66.668 1
ATOM 779 C CE . MET 99 99 ? A 24.389 12.703 7.536 1.000 1 A MET 59.946 1
ATOM 780 N N . ALA 100 100 ? A 19.883 8.214 3.905 1.000 1 A ALA 71.262 1
ATOM 781 C CA . ALA 100 100 ? A 19.391 7.485 2.748 1.000 1 A ALA 72.631 1
ATOM 782 C C . ALA 100 100 ? A 17.880 7.458 2.684 1.000 1 A ALA 73.732 1
ATOM 783 O O . ALA 100 100 ? A 17.304 7.302 1.600 1.000 1 A ALA 71.953 1
ATOM 784 C CB . ALA 100 100 ? A 19.930 6.038 2.776 1.000 1 A ALA 71.190 1
ATOM 785 N N . ALA 101 101 ? A 17.210 7.633 3.813 1.000 1 A ALA 74.281 1
ATOM 786 C CA . ALA 101 101 ? A 15.766 7.660 3.835 1.000 1 A ALA 75.117 1
ATOM 787 C C . ALA 101 101 ? A 15.224 9.026 3.426 1.000 1 A ALA 75.319 1
ATOM 788 O O . ALA 101 101 ? A 14.159 9.106 2.818 1.000 1 A ALA 73.135 1
ATOM 789 C CB . ALA 101 101 ? A 15.264 7.292 5.225 1.000 1 A ALA 73.189 1
ATOM 790 N N . ARG 102 102 ? A 15.948 10.066 3.743 1.000 1 A ARG 73.374 1
ATOM 791 C CA . ARG 102 102 ? A 15.555 11.393 3.274 1.000 1 A ARG 73.230 1
ATOM 792 C C . ARG 102 102 ? A 15.857 11.567 1.800 1.000 1 A ARG 73.909 1
ATOM 793 O O . ARG 102 102 ? A 15.148 12.324 1.119 1.000 1 A ARG 72.886 1
ATOM 794 C CB . ARG 102 102 ? A 16.272 12.474 4.089 1.000 1 A ARG 70.663 1
ATOM 795 C CG . ARG 102 102 ? A 15.765 12.581 5.514 1.000 1 A ARG 67.402 1
ATOM 796 C CD . ARG 102 102 ? A 16.518 13.653 6.254 1.000 1 A ARG 63.720 1
ATOM 797 N NE . ARG 102 102 ? A 17.920 13.346 6.419 1.000 1 A ARG 59.099 1
ATOM 798 C CZ . ARG 102 102 ? A 18.818 14.161 6.932 1.000 1 A ARG 57.520 1
ATOM 799 N NH1 . ARG 102 102 ? A 18.452 15.364 7.341 1.000 1 A ARG 49.056 1
ATOM 800 N NH2 . ARG 102 102 ? A 20.085 13.776 7.043 1.000 1 A ARG 48.685 1
ATOM 801 N N . ALA 103 103 ? A 16.855 10.890 1.304 1.000 1 A ALA 74.954 1
ATOM 802 C CA . ALA 103 103 ? A 17.144 10.923 -0.112 1.000 1 A ALA 75.395 1
ATOM 803 C C . ALA 103 103 ? A 16.119 10.116 -0.907 1.000 1 A ALA 75.633 1
ATOM 804 O O . ALA 103 103 ? A 15.912 10.382 -2.090 1.000 1 A ALA 72.999 1
ATOM 805 C CB . ALA 103 103 ? A 18.551 10.384 -0.389 1.000 1 A ALA 74.335 1
ATOM 806 N N . HIS 104 104 ? A 15.489 9.145 -0.258 1.000 1 A HIS 71.948 1
ATOM 807 C CA . HIS 104 104 ? A 14.417 8.406 -0.906 1.000 1 A HIS 71.241 1
ATOM 808 C C . HIS 104 104 ? A 13.113 9.181 -0.898 1.000 1 A HIS 71.637 1
ATOM 809 O O . HIS 104 104 ? A 12.289 9.009 -1.767 1.000 1 A HIS 70.664 1
ATOM 810 C CB . HIS 104 104 ? A 14.235 7.046 -0.238 1.000 1 A HIS 69.923 1
ATOM 811 C CG . HIS 104 104 ? A 13.200 6.168 -0.887 1.000 1 A HIS 65.382 1
ATOM 812 N ND1 . HIS 104 104 ? A 13.452 5.554 -2.104 1.000 1 A HIS 60.763 1
ATOM 813 C CD2 . HIS 104 104 ? A 11.964 5.829 -0.485 1.000 1 A HIS 60.642 1
ATOM 814 C CE1 . HIS 104 104 ? A 12.370 4.864 -2.414 1.000 1 A HIS 60.974 1
ATOM 815 N NE2 . HIS 104 104 ? A 11.472 4.991 -1.474 1.000 1 A HIS 59.537 1
ATOM 816 N N . ASP 105 105 ? A 12.916 10.034 0.104 1.000 1 A ASP 71.454 1
ATOM 817 C CA . ASP 105 105 ? A 11.694 10.818 0.180 1.000 1 A ASP 70.274 1
ATOM 818 C C . ASP 105 105 ? A 11.673 11.952 -0.832 1.000 1 A ASP 70.204 1
ATOM 819 O O . ASP 105 105 ? A 10.622 12.328 -1.316 1.000 1 A ASP 68.808 1
ATOM 820 C CB . ASP 105 105 ? A 11.511 11.387 1.587 1.000 1 A ASP 67.844 1
ATOM 821 C CG . ASP 105 105 ? A 11.199 10.312 2.614 1.000 1 A ASP 65.506 1
ATOM 822 O OD1 . ASP 105 105 ? A 10.548 9.316 2.252 1.000 1 A ASP 60.774 1
ATOM 823 O OD2 . ASP 105 105 ? A 11.583 10.482 3.786 1.000 1 A ASP 62.363 1
ATOM 824 N N . VAL 106 106 ? A 12.825 12.472 -1.161 1.000 1 A VAL 73.912 1
ATOM 825 C CA . VAL 106 106 ? A 12.901 13.534 -2.158 1.000 1 A VAL 73.995 1
ATOM 826 C C . VAL 106 106 ? A 12.622 12.990 -3.542 1.000 1 A VAL 74.150 1
ATOM 827 O O . VAL 106 106 ? A 11.891 13.598 -4.319 1.000 1 A VAL 72.547 1
ATOM 828 C CB . VAL 106 106 ? A 14.264 14.235 -2.092 1.000 1 A VAL 72.683 1
ATOM 829 C CG1 . VAL 106 106 ? A 14.413 14.927 -0.765 1.000 1 A VAL 71.810 1
ATOM 830 C CG2 . VAL 106 106 ? A 14.412 15.243 -3.221 1.000 1 A VAL 71.742 1
ATOM 831 N N . ALA 107 107 ? A 13.148 11.810 -3.832 1.000 1 A ALA 73.207 1
ATOM 832 C CA . ALA 107 107 ? A 12.908 11.190 -5.123 1.000 1 A ALA 73.163 1
ATOM 833 C C . ALA 107 107 ? A 11.506 10.631 -5.239 1.000 1 A ALA 73.334 1
ATOM 834 O O . ALA 107 107 ? A 11.005 10.427 -6.333 1.000 1 A ALA 71.234 1
ATOM 835 C CB . ALA 107 107 ? A 13.957 10.093 -5.371 1.000 1 A ALA 72.614 1
ATOM 836 N N . ALA 108 108 ? A 10.874 10.354 -4.101 1.000 1 A ALA 73.698 1
ATOM 837 C CA . ALA 108 108 ? A 9.513 9.833 -4.127 1.000 1 A ALA 73.080 1
ATOM 838 C C . ALA 108 108 ? A 8.509 10.957 -4.344 1.000 1 A ALA 72.674 1
ATOM 839 O O . ALA 108 108 ? A 7.468 10.730 -4.960 1.000 1 A ALA 70.592 1
ATOM 840 C CB . ALA 108 108 ? A 9.218 9.106 -2.808 1.000 1 A ALA 71.767 1
ATOM 841 N N . LEU 109 109 ? A 8.807 12.141 -3.837 1.000 1 A LEU 71.772 1
ATOM 842 C CA . LEU 109 109 ? A 7.911 13.270 -4.047 1.000 1 A LEU 71.371 1
ATOM 843 C C . LEU 109 109 ? A 8.053 13.858 -5.441 1.000 1 A LEU 71.734 1
ATOM 844 O O . LEU 109 109 ? A 7.100 14.458 -5.947 1.000 1 A LEU 70.649 1
ATOM 845 C CB . LEU 109 109 ? A 8.181 14.361 -3.015 1.000 1 A LEU 68.893 1
ATOM 846 C CG . LEU 109 109 ? A 7.765 14.067 -1.581 1.000 1 A LEU 65.065 1
ATOM 847 C CD1 . LEU 109 109 ? A 6.253 13.922 -1.468 1.000 1 A LEU 65.233 1
ATOM 848 C CD2 . LEU 109 109 ? A 8.239 15.162 -0.672 1.000 1 A LEU 64.229 1
ATOM 849 N N . SER 110 110 ? A 9.205 13.704 -6.041 1.000 1 A SER 74.083 1
ATOM 850 C CA . SER 110 110 ? A 9.429 14.301 -7.350 1.000 1 A SER 73.593 1
ATOM 851 C C . SER 110 110 ? A 8.829 13.422 -8.464 1.000 1 A SER 73.118 1
ATOM 852 O O . SER 110 110 ? A 8.536 13.956 -9.542 1.000 1 A SER 70.480 1
ATOM 853 C CB . SER 110 110 ? A 10.926 14.472 -7.589 1.000 1 A SER 72.444 1
ATOM 854 O OG . SER 110 110 ? A 11.586 13.237 -7.632 1.000 1 A SER 64.105 1
ATOM 855 N N . ILE 111 111 ? A 8.646 12.142 -8.219 1.000 1 A ILE 70.874 1
ATOM 856 C CA . ILE 111 111 ? A 8.159 11.236 -9.256 1.000 1 A ILE 70.166 1
ATOM 857 C C . ILE 111 111 ? A 6.728 10.802 -8.952 1.000 1 A ILE 69.575 1
ATOM 858 O O . ILE 111 111 ? A 5.855 10.919 -9.796 1.000 1 A ILE 67.565 1
ATOM 859 C CB . ILE 111 111 ? A 9.096 10.032 -9.376 1.000 1 A ILE 68.913 1
ATOM 860 C CG1 . ILE 111 111 ? A 10.475 10.466 -9.803 1.000 1 A ILE 68.694 1
ATOM 861 C CG2 . ILE 111 111 ? A 8.539 9.017 -10.387 1.000 1 A ILE 65.956 1
ATOM 862 C CD1 . ILE 111 111 ? A 11.509 9.380 -9.767 1.000 1 A ILE 63.642 1
ATOM 863 N N . LYS 112 112 ? A 6.502 10.294 -7.740 1.000 1 A LYS 67.974 1
ATOM 864 C CA . LYS 112 112 ? A 5.176 9.771 -7.401 1.000 1 A LYS 67.716 1
ATOM 865 C C . LYS 112 112 ? A 4.197 10.835 -7.002 1.000 1 A LYS 66.577 1
ATOM 866 O O . LYS 112 112 ? A 2.981 10.644 -7.076 1.000 1 A LYS 63.136 1
ATOM 867 C CB . LYS 112 112 ? A 5.287 8.744 -6.282 1.000 1 A LYS 65.339 1
ATOM 868 C CG . LYS 112 112 ? A 6.064 7.501 -6.674 1.000 1 A LYS 61.607 1
ATOM 869 C CD . LYS 112 112 ? A 6.155 6.535 -5.530 1.000 1 A LYS 58.189 1
ATOM 870 C CE . LYS 112 112 ? A 6.971 5.321 -5.921 1.000 1 A LYS 55.235 1
ATOM 871 N NZ . LYS 112 112 ? A 7.052 4.344 -4.791 1.000 1 A LYS 48.073 1
ATOM 872 N N . GLY 113 113 ? A 4.669 11.991 -6.557 1.000 1 A GLY 70.759 1
ATOM 873 C CA . GLY 113 113 ? A 3.804 13.078 -6.181 1.000 1 A GLY 70.385 1
ATOM 874 C C . GLY 113 113 ? A 3.177 12.850 -4.814 1.000 1 A GLY 71.839 1
ATOM 875 O O . GLY 113 113 ? A 3.856 12.505 -3.858 1.000 1 A GLY 67.721 1
ATOM 876 N N . GLY 114 114 ? A 1.879 13.052 -4.742 1.000 1 A GLY 66.289 1
ATOM 877 C CA . GLY 114 114 ? A 1.173 12.937 -3.476 1.000 1 A GLY 65.585 1
ATOM 878 C C . GLY 114 114 ? A 0.872 11.514 -3.058 1.000 1 A GLY 67.437 1
ATOM 879 O O . GLY 114 114 ? A 0.529 11.262 -1.907 1.000 1 A GLY 65.537 1
ATOM 880 N N . SER 115 115 ? A 0.998 10.589 -3.974 1.000 1 A SER 65.915 1
ATOM 881 C CA . SER 115 115 ? A 0.767 9.171 -3.678 1.000 1 A SER 67.222 1
ATOM 882 C C . SER 115 115 ? A 2.057 8.476 -3.252 1.000 1 A SER 68.209 1
ATOM 883 O O . SER 115 115 ? A 2.101 7.250 -3.176 1.000 1 A SER 66.966 1
ATOM 884 C CB . SER 115 115 ? A 0.168 8.454 -4.877 1.000 1 A SER 64.306 1
ATOM 885 O OG . SER 115 115 ? A 1.077 8.413 -5.959 1.000 1 A SER 58.874 1
ATOM 886 N N . ALA 116 116 ? A 3.088 9.227 -2.987 1.000 1 A ALA 67.993 1
ATOM 887 C CA . ALA 116 116 ? A 4.376 8.651 -2.605 1.000 1 A ALA 68.910 1
ATOM 888 C C . ALA 116 116 ? A 4.369 8.250 -1.133 1.000 1 A ALA 69.722 1
ATOM 889 O O . ALA 116 116 ? A 3.724 8.879 -0.305 1.000 1 A ALA 67.742 1
ATOM 890 C CB . ALA 116 116 ? A 5.518 9.638 -2.881 1.000 1 A ALA 67.325 1
ATOM 891 N N . VAL 117 117 ? A 5.100 7.220 -0.839 1.000 1 A VAL 67.840 1
ATOM 892 C CA . VAL 117 117 ? A 5.251 6.751 0.520 1.000 1 A VAL 68.136 1
ATOM 893 C C . VAL 117 117 ? A 6.557 7.340 1.074 1.000 1 A VAL 68.958 1
ATOM 894 O O . VAL 117 117 ? A 7.624 7.080 0.540 1.000 1 A VAL 67.125 1
ATOM 895 C CB . VAL 117 117 ? A 5.282 5.222 0.578 1.000 1 A VAL 64.977 1
ATOM 896 C CG1 . VAL 117 117 ? A 3.987 4.659 0.020 1.000 1 A VAL 62.709 1
ATOM 897 C CG2 . VAL 117 117 ? A 5.486 4.755 2.019 1.000 1 A VAL 62.121 1
ATOM 898 N N . LEU 118 118 ? A 6.422 8.086 2.131 1.000 1 A LEU 68.135 1
ATOM 899 C CA . LEU 118 118 ? A 7.548 8.822 2.699 1.000 1 A LEU 69.179 1
ATOM 900 C C . LEU 118 118 ? A 7.971 8.189 4.013 1.000 1 A LEU 69.309 1
ATOM 901 O O . LEU 118 118 ? A 7.153 7.717 4.798 1.000 1 A LEU 66.817 1
ATOM 902 C CB . LEU 118 118 ? A 7.193 10.296 2.911 1.000 1 A LEU 66.807 1
ATOM 903 C CG . LEU 118 118 ? A 6.857 11.106 1.670 1.000 1 A LEU 64.942 1
ATOM 904 C CD1 . LEU 118 118 ? A 8.072 11.208 0.765 1.000 1 A LEU 67.092 1
ATOM 905 C CD2 . LEU 118 118 ? A 6.389 12.495 2.063 1.000 1 A LEU 67.077 1
ATOM 906 N N . ASN 119 119 ? A 9.253 8.229 4.258 1.000 1 A ASN 67.207 1
ATOM 907 C CA . ASN 119 119 ? A 9.793 7.795 5.530 1.000 1 A ASN 66.250 1
ATOM 908 C C . ASN 119 119 ? A 9.689 8.877 6.585 1.000 1 A ASN 66.206 1
ATOM 909 O O . ASN 119 119 ? A 9.729 8.597 7.774 1.000 1 A ASN 65.172 1
ATOM 910 C CB . ASN 119 119 ? A 11.244 7.372 5.376 1.000 1 A ASN 64.513 1
ATOM 911 C CG . ASN 119 119 ? A 11.404 6.126 4.537 1.000 1 A ASN 61.593 1
ATOM 912 O OD1 . ASN 119 119 ? A 10.658 5.159 4.678 1.000 1 A ASN 58.764 1
ATOM 913 N ND2 . ASN 119 119 ? A 12.361 6.145 3.634 1.000 1 A ASN 58.355 1
ATOM 914 N N . PHE 120 120 ? A 9.565 10.121 6.146 1.000 1 A PHE 68.217 1
ATOM 915 C CA . PHE 120 120 ? A 9.386 11.254 7.027 1.000 1 A PHE 68.283 1
ATOM 916 C C . PHE 120 120 ? A 8.222 12.089 6.523 1.000 1 A PHE 67.525 1
ATOM 917 O O . PHE 120 120 ? A 8.417 13.061 5.791 1.000 1 A PHE 66.076 1
ATOM 918 C CB . PHE 120 120 ? A 10.662 12.099 7.121 1.000 1 A PHE 66.003 1
ATOM 919 C CG . PHE 120 120 ? A 11.837 11.376 7.719 1.000 1 A PHE 64.466 1
ATOM 920 C CD1 . PHE 120 120 ? A 11.960 11.284 9.083 1.000 1 A PHE 64.047 1
ATOM 921 C CD2 . PHE 120 120 ? A 12.765 10.769 6.893 1.000 1 A PHE 63.865 1
ATOM 922 C CE1 . PHE 120 120 ? A 13.038 10.618 9.644 1.000 1 A PHE 63.359 1
ATOM 923 C CE2 . PHE 120 120 ? A 13.854 10.100 7.457 1.000 1 A PHE 64.009 1
ATOM 924 C CZ . PHE 120 120 ? A 13.992 10.025 8.834 1.000 1 A PHE 60.268 1
ATOM 925 N N . PRO 121 121 ? A 7.015 11.733 6.860 1.000 1 A PRO 64.785 1
ATOM 926 C CA . PRO 121 121 ? A 5.845 12.501 6.389 1.000 1 A PRO 64.432 1
ATOM 927 C C . PRO 121 121 ? A 5.739 13.882 7.025 1.000 1 A PRO 64.705 1
ATOM 928 O O . PRO 121 121 ? A 5.140 14.779 6.419 1.000 1 A PRO 62.261 1
ATOM 929 C CB . PRO 121 121 ? A 4.625 11.646 6.811 1.000 1 A PRO 61.579 1
ATOM 930 C CG . PRO 121 121 ? A 5.206 10.284 6.993 1.000 1 A PRO 60.293 1
ATOM 931 C CD . PRO 121 121 ? A 6.585 10.475 7.492 1.000 1 A PRO 61.214 1
ATOM 932 N N . HIS 122 122 ? A 6.344 14.082 8.181 1.000 1 A HIS 63.729 1
ATOM 933 C CA . HIS 122 122 ? A 6.293 15.375 8.825 1.000 1 A HIS 62.608 1
ATOM 934 C C . HIS 122 122 ? A 7.329 16.333 8.279 1.000 1 A HIS 62.993 1
ATOM 935 O O . HIS 122 122 ? A 7.319 17.510 8.653 1.000 1 A HIS 62.181 1
ATOM 936 C CB . HIS 122 122 ? A 6.478 15.208 10.328 1.000 1 A HIS 59.036 1
ATOM 937 C CG . HIS 122 122 ? A 7.802 14.602 10.712 1.000 1 A HIS 55.087 1
ATOM 938 N ND1 . HIS 122 122 ? A 8.059 13.256 10.564 1.000 1 A HIS 49.591 1
ATOM 939 C CD2 . HIS 122 122 ? A 8.882 15.171 11.225 1.000 1 A HIS 50.360 1
ATOM 940 C CE1 . HIS 122 122 ? A 9.297 13.028 10.987 1.000 1 A HIS 47.726 1
ATOM 941 N NE2 . HIS 122 122 ? A 9.814 14.174 11.399 1.000 1 A HIS 42.947 1
ATOM 942 N N . LEU 123 123 ? A 8.247 15.840 7.455 1.000 1 A LEU 64.531 1
ATOM 943 C CA . LEU 123 123 ? A 9.283 16.684 6.891 1.000 1 A LEU 64.780 1
ATOM 944 C C . LEU 123 123 ? A 9.159 16.791 5.377 1.000 1 A LEU 65.007 1
ATOM 945 O O . LEU 123 123 ? A 10.158 17.106 4.704 1.000 1 A LEU 63.487 1
ATOM 946 C CB . LEU 123 123 ? A 10.666 16.152 7.241 1.000 1 A LEU 61.703 1
ATOM 947 C CG . LEU 123 123 ? A 11.021 16.134 8.729 1.000 1 A LEU 58.390 1
ATOM 948 C CD1 . LEU 123 123 ? A 11.017 17.534 9.319 1.000 1 A LEU 56.631 1
ATOM 949 C CD2 . LEU 123 123 ? A 12.372 15.484 8.961 1.000 1 A LEU 56.264 1
ATOM 950 N N . ALA 124 124 ? A 7.981 16.558 4.852 1.000 1 A ALA 63.601 1
ATOM 951 C CA . ALA 124 124 ? A 7.798 16.590 3.398 1.000 1 A ALA 64.075 1
ATOM 952 C C . ALA 124 124 ? A 7.769 18.022 2.870 1.000 1 A ALA 65.356 1
ATOM 953 O O . ALA 124 124 ? A 8.027 18.230 1.681 1.000 1 A ALA 62.517 1
ATOM 954 C CB . ALA 124 124 ? A 6.516 15.871 3.007 1.000 1 A ALA 60.567 1
ATOM 955 N N . GLY 125 125 ? A 7.468 18.983 3.707 1.000 1 A GLY 62.234 1
ATOM 956 C CA . GLY 125 125 ? A 7.425 20.354 3.244 1.000 1 A GLY 62.025 1
ATOM 957 C C . GLY 125 125 ? A 8.752 21.050 3.177 1.000 1 A GLY 64.597 1
ATOM 958 O O . GLY 125 125 ? A 8.898 22.016 2.418 1.000 1 A GLY 62.813 1
ATOM 959 N N . SER 126 126 ? A 9.724 20.556 3.913 1.000 1 A SER 65.258 1
ATOM 960 C CA . SER 126 126 ? A 11.051 21.177 3.932 1.000 1 A SER 66.060 1
ATOM 961 C C . SER 126 126 ? A 12.028 20.495 3.001 1.000 1 A SER 67.803 1
ATOM 962 O O . SER 126 126 ? A 13.189 20.894 2.960 1.000 1 A SER 66.333 1
ATOM 963 C CB . SER 126 126 ? A 11.599 21.173 5.359 1.000 1 A SER 62.848 1
ATOM 964 O OG . SER 126 126 ? A 11.828 19.860 5.809 1.000 1 A SER 57.035 1
ATOM 965 N N . LEU 127 127 ? A 11.605 19.465 2.308 1.000 1 A LEU 69.157 1
ATOM 966 C CA . LEU 127 127 ? A 12.489 18.739 1.414 1.000 1 A LEU 70.754 1
ATOM 967 C C . LEU 127 127 ? A 12.676 19.508 0.113 1.000 1 A LEU 71.474 1
ATOM 968 O O . LEU 127 127 ? A 11.712 20.071 -0.426 1.000 1 A LEU 70.629 1
ATOM 969 C CB . LEU 127 127 ? A 11.949 17.339 1.120 1.000 1 A LEU 68.728 1
ATOM 970 C CG . LEU 127 127 ? A 11.936 16.369 2.311 1.000 1 A LEU 66.711 1
ATOM 971 C CD1 . LEU 127 127 ? A 13.342 16.129 2.815 1.000 1 A LEU 65.835 1
ATOM 972 C CD2 . LEU 127 127 ? A 11.284 15.062 1.908 1.000 1 A LEU 66.856 1
ATOM 973 N N . PRO 128 128 ? A 13.877 19.540 -0.427 1.000 1 A PRO 69.176 1
ATOM 974 C CA . PRO 128 128 ? A 14.077 20.212 -1.714 1.000 1 A PRO 71.108 1
ATOM 975 C C . PRO 128 128 ? A 13.535 19.380 -2.860 1.000 1 A PRO 71.949 1
ATOM 976 O O . PRO 128 128 ? A 13.576 18.157 -2.854 1.000 1 A PRO 69.979 1
ATOM 977 C CB . PRO 128 128 ? A 15.585 20.355 -1.827 1.000 1 A PRO 68.686 1
ATOM 978 C CG . PRO 128 128 ? A 16.097 19.240 -1.005 1.000 1 A PRO 66.352 1
ATOM 979 C CD . PRO 128 128 ? A 15.117 19.055 0.125 1.000 1 A PRO 67.731 1
ATOM 980 N N . ARG 129 129 ? A 13.017 20.103 -3.831 1.000 1 A ARG 73.603 1
ATOM 981 C CA . ARG 129 129 ? A 12.496 19.477 -5.049 1.000 1 A ARG 73.181 1
ATOM 982 C C . ARG 129 129 ? A 13.507 19.665 -6.152 1.000 1 A ARG 73.457 1
ATOM 983 O O . ARG 129 129 ? A 14.175 20.685 -6.237 1.000 1 A ARG 71.758 1
ATOM 984 C CB . ARG 129 129 ? A 11.144 20.049 -5.467 1.000 1 A ARG 70.286 1
ATOM 985 C CG . ARG 129 129 ? A 9.963 19.467 -4.713 1.000 1 A ARG 63.964 1
ATOM 986 C CD . ARG 129 129 ? A 9.638 20.256 -3.474 1.000 1 A ARG 58.122 1
ATOM 987 N NE . ARG 129 129 ? A 8.376 19.812 -2.871 1.000 1 A ARG 53.791 1
ATOM 988 C CZ . ARG 129 129 ? A 8.267 18.837 -1.946 1.000 1 A ARG 50.995 1
ATOM 989 N NH1 . ARG 129 129 ? A 9.330 18.196 -1.567 1.000 1 A ARG 43.304 1
ATOM 990 N NH2 . ARG 129 129 ? A 7.074 18.563 -1.444 1.000 1 A ARG 40.670 1
ATOM 991 N N . PRO 130 130 ? A 13.637 18.704 -7.052 1.000 1 A PRO 71.991 1
ATOM 992 C CA . PRO 130 130 ? A 14.576 18.856 -8.159 1.000 1 A PRO 72.213 1
ATOM 993 C C . PRO 130 130 ? A 14.056 19.805 -9.203 1.000 1 A PRO 71.982 1
ATOM 994 O O . PRO 130 130 ? A 12.859 20.078 -9.287 1.000 1 A PRO 68.396 1
ATOM 995 C CB . PRO 130 130 ? A 14.731 17.460 -8.710 1.000 1 A PRO 70.585 1
ATOM 996 C CG . PRO 130 130 ? A 13.453 16.787 -8.359 1.000 1 A PRO 69.668 1
ATOM 997 C CD . PRO 130 130 ? A 13.065 17.359 -7.034 1.000 1 A PRO 71.739 1
ATOM 998 N N . ALA 131 131 ? A 14.944 20.300 -10.028 1.000 1 A ALA 74.278 1
ATOM 999 C CA . ALA 131 131 ? A 14.554 21.227 -11.081 1.000 1 A ALA 73.314 1
ATOM 1000 C C . ALA 131 131 ? A 13.912 20.529 -12.261 1.000 1 A ALA 73.564 1
ATOM 1001 O O . ALA 131 131 ? A 13.155 21.162 -13.012 1.000 1 A ALA 70.819 1
ATOM 1002 C CB . ALA 131 131 ? A 15.784 22.026 -11.553 1.000 1 A ALA 72.161 1
ATOM 1003 N N . SER 132 132 ? A 14.169 19.256 -12.415 1.000 1 A SER 75.982 1
ATOM 1004 C CA . SER 132 132 ? A 13.588 18.477 -13.485 1.000 1 A SER 75.741 1
ATOM 1005 C C . SER 132 132 ? A 13.432 17.024 -13.013 1.000 1 A SER 76.112 1
ATOM 1006 O O . SER 132 132 ? A 13.884 16.660 -11.912 1.000 1 A SER 73.509 1
ATOM 1007 C CB . SER 132 132 ? A 14.415 18.536 -14.781 1.000 1 A SER 73.815 1
ATOM 1008 O OG . SER 132 132 ? A 15.647 17.883 -14.616 1.000 1 A SER 63.193 1
ATOM 1009 N N . LEU 133 133 ? A 12.803 16.211 -13.830 1.000 1 A LEU 70.505 1
ATOM 1010 C CA . LEU 133 133 ? A 12.601 14.815 -13.511 1.000 1 A LEU 71.252 1
ATOM 1011 C C . LEU 133 133 ? A 13.736 13.919 -13.991 1.000 1 A LEU 71.545 1
ATOM 1012 O O . LEU 133 133 ? A 13.583 12.695 -14.039 1.000 1 A LEU 69.019 1
ATOM 1013 C CB . LEU 133 133 ? A 11.280 14.324 -14.107 1.000 1 A LEU 69.052 1
ATOM 1014 C CG . LEU 133 133 ? A 10.016 14.949 -13.536 1.000 1 A LEU 67.646 1
ATOM 1015 C CD1 . LEU 133 133 ? A 9.864 14.610 -12.065 1.000 1 A LEU 66.325 1
ATOM 1016 C CD2 . LEU 133 133 ? A 8.790 14.517 -14.309 1.000 1 A LEU 67.132 1
ATOM 1017 N N . LEU 134 134 ? A 14.836 14.510 -14.361 1.000 1 A LEU 71.593 1
ATOM 1018 C CA . LEU 134 134 ? A 15.987 13.749 -14.817 1.000 1 A LEU 73.515 1
ATOM 1019 C C . LEU 134 134 ? A 16.687 13.095 -13.611 1.000 1 A LEU 74.999 1
ATOM 1020 O O . LEU 134 134 ? A 16.612 13.620 -12.492 1.000 1 A LEU 73.586 1
ATOM 1021 C CB . LEU 134 134 ? A 16.970 14.649 -15.566 1.000 1 A LEU 71.848 1
ATOM 1022 C CG . LEU 134 134 ? A 16.476 15.186 -16.916 1.000 1 A LEU 66.523 1
ATOM 1023 C CD1 . LEU 134 134 ? A 16.253 14.034 -17.887 1.000 1 A LEU 64.640 1
ATOM 1024 C CD2 . LEU 134 134 ? A 17.463 16.185 -17.496 1.000 1 A LEU 64.803 1
ATOM 1025 N N . PRO 135 135 ? A 17.341 12.002 -13.807 1.000 1 A PRO 67.506 1
ATOM 1026 C CA . PRO 135 135 ? A 18.053 11.347 -12.711 1.000 1 A PRO 69.391 1
ATOM 1027 C C . PRO 135 135 ? A 19.214 12.146 -12.164 1.000 1 A PRO 71.150 1
ATOM 1028 O O . PRO 135 135 ? A 19.586 11.966 -10.994 1.000 1 A PRO 68.730 1
ATOM 1029 C CB . PRO 135 135 ? A 18.550 10.044 -13.323 1.000 1 A PRO 66.796 1
ATOM 1030 C CG . PRO 135 135 ? A 17.591 9.781 -14.422 1.000 1 A PRO 65.593 1
ATOM 1031 C CD . PRO 135 135 ? A 17.268 11.109 -14.993 1.000 1 A PRO 68.228 1
ATOM 1032 N N . ARG 136 136 ? A 19.798 13.040 -12.975 1.000 1 A ARG 69.418 1
ATOM 1033 C CA . ARG 136 136 ? A 20.881 13.858 -12.448 1.000 1 A ARG 70.985 1
ATOM 1034 C C . ARG 136 136 ? A 20.404 14.921 -11.467 1.000 1 A ARG 72.739 1
ATOM 1035 O O . ARG 136 136 ? A 21.118 15.294 -10.556 1.000 1 A ARG 72.246 1
ATOM 1036 C CB . ARG 136 136 ? A 21.666 14.507 -13.599 1.000 1 A ARG 69.099 1
ATOM 1037 C CG . ARG 136 136 ? A 20.860 15.515 -14.427 1.000 1 A ARG 62.178 1
ATOM 1038 C CD . ARG 136 136 ? A 21.748 16.136 -15.499 1.000 1 A ARG 56.421 1
ATOM 1039 N NE . ARG 136 136 ? A 21.015 17.122 -16.287 1.000 1 A ARG 51.986 1
ATOM 1040 C CZ . ARG 136 136 ? A 21.530 17.772 -17.312 1.000 1 A ARG 50.286 1
ATOM 1041 N NH1 . ARG 136 136 ? A 22.768 17.542 -17.684 1.000 1 A ARG 42.577 1
ATOM 1042 N NH2 . ARG 136 136 ? A 20.825 18.635 -17.985 1.000 1 A ARG 39.108 1
ATOM 1043 N N . ASP 137 137 ? A 19.167 15.389 -11.660 1.000 1 A ASP 74.149 1
ATOM 1044 C CA . ASP 137 137 ? A 18.601 16.388 -10.767 1.000 1 A ASP 74.086 1
ATOM 1045 C C . ASP 137 137 ? A 17.960 15.721 -9.558 1.000 1 A ASP 75.707 1
ATOM 1046 O O . ASP 137 137 ? A 17.856 16.363 -8.513 1.000 1 A ASP 75.432 1
ATOM 1047 C CB . ASP 137 137 ? A 17.577 17.233 -11.503 1.000 1 A ASP 73.434 1
ATOM 1048 C CG . ASP 137 137 ? A 18.216 18.168 -12.516 1.000 1 A ASP 69.617 1
ATOM 1049 O OD1 . ASP 137 137 ? A 19.353 18.617 -12.291 1.000 1 A ASP 66.317 1
ATOM 1050 O OD2 . ASP 137 137 ? A 17.564 18.459 -13.532 1.000 1 A ASP 68.180 1
ATOM 1051 N N . VAL 138 138 ? A 17.525 14.481 -9.677 1.000 1 A VAL 75.075 1
ATOM 1052 C CA . VAL 138 138 ? A 17.031 13.738 -8.522 1.000 1 A VAL 76.459 1
ATOM 1053 C C . VAL 138 138 ? A 18.172 13.384 -7.590 1.000 1 A VAL 76.700 1
ATOM 1054 O O . VAL 138 138 ? A 18.026 13.445 -6.361 1.000 1 A VAL 74.936 1
ATOM 1055 C CB . VAL 138 138 ? A 16.228 12.524 -8.982 1.000 1 A VAL 74.745 1
ATOM 1056 C CG1 . VAL 138 138 ? A 15.023 12.971 -9.790 1.000 1 A VAL 73.864 1
ATOM 1057 C CG2 . VAL 138 138 ? A 15.775 11.659 -7.820 1.000 1 A VAL 74.577 1
ATOM 1058 N N . GLN 139 139 ? A 19.298 13.057 -8.160 1.000 1 A GLN 74.366 1
ATOM 1059 C CA . GLN 139 139 ? A 20.494 12.778 -7.354 1.000 1 A GLN 74.281 1
ATOM 1060 C C . GLN 139 139 ? A 21.026 14.023 -6.691 1.000 1 A GLN 74.904 1
ATOM 1061 O O . GLN 139 139 ? A 21.586 13.958 -5.600 1.000 1 A GLN 74.557 1
ATOM 1062 C CB . GLN 139 139 ? A 21.560 12.141 -8.208 1.000 1 A GLN 72.152 1
ATOM 1063 C CG . GLN 139 139 ? A 21.235 10.730 -8.704 1.000 1 A GLN 67.618 1
ATOM 1064 C CD . GLN 139 139 ? A 22.310 10.185 -9.622 1.000 1 A GLN 64.146 1
ATOM 1065 O OE1 . GLN 139 139 ? A 23.250 10.898 -9.961 1.000 1 A GLN 62.574 1
ATOM 1066 N NE2 . GLN 139 139 ? A 22.155 8.940 -10.018 1.000 1 A GLN 58.639 1
ATOM 1067 N N . ALA 140 140 ? A 20.860 15.168 -7.334 1.000 1 A ALA 78.693 1
ATOM 1068 C CA . ALA 140 140 ? A 21.319 16.414 -6.764 1.000 1 A ALA 78.441 1
ATOM 1069 C C . ALA 140 140 ? A 20.405 16.887 -5.650 1.000 1 A ALA 79.045 1
ATOM 1070 O O . ALA 140 140 ? A 20.866 17.493 -4.678 1.000 1 A ALA 77.337 1
ATOM 1071 C CB . ALA 140 140 ? A 21.437 17.489 -7.843 1.000 1 A ALA 77.509 1
ATOM 1072 N N . ALA 141 141 ? A 19.121 16.611 -5.749 1.000 1 A ALA 76.845 1
ATOM 1073 C CA . ALA 141 141 ? A 18.171 17.005 -4.719 1.000 1 A ALA 77.627 1
ATOM 1074 C C . ALA 141 141 ? A 18.140 16.047 -3.560 1.000 1 A ALA 78.180 1
ATOM 1075 O O . ALA 141 141 ? A 17.832 16.442 -2.430 1.000 1 A ALA 76.559 1
ATOM 1076 C CB . ALA 141 141 ? A 16.777 17.152 -5.319 1.000 1 A ALA 77.075 1
ATOM 1077 N N . ALA 142 142 ? A 18.457 14.788 -3.808 1.000 1 A ALA 77.227 1
ATOM 1078 C CA . ALA 142 142 ? A 18.518 13.820 -2.737 1.000 1 A ALA 77.363 1
ATOM 1079 C C . ALA 142 142 ? A 19.774 13.988 -1.892 1.000 1 A ALA 77.245 1
ATOM 1080 O O . ALA 142 142 ? A 19.761 13.758 -0.688 1.000 1 A ALA 74.338 1
ATOM 1081 C CB . ALA 142 142 ? A 18.455 12.414 -3.293 1.000 1 A ALA 76.278 1
ATOM 1082 N N . ALA 143 143 ? A 20.857 14.411 -2.528 1.000 1 A ALA 76.910 1
ATOM 1083 C CA . ALA 143 143 ? A 22.077 14.688 -1.788 1.000 1 A ALA 76.063 1
ATOM 1084 C C . ALA 143 143 ? A 21.954 15.994 -1.027 1.000 1 A ALA 75.333 1
ATOM 1085 O O . ALA 143 143 ? A 22.640 16.171 0.001 1.000 1 A ALA 72.233 1
ATOM 1086 C CB . ALA 143 143 ? A 23.266 14.737 -2.753 1.000 1 A ALA 74.414 1
ATOM 1087 N N . LYS 144 144 ? A 21.125 16.882 -1.483 1.000 1 A LYS 74.357 1
ATOM 1088 C CA . LYS 144 144 ? A 20.869 18.107 -0.745 1.000 1 A LYS 73.239 1
ATOM 1089 C C . LYS 144 144 ? A 19.971 17.862 0.455 1.000 1 A LYS 73.003 1
ATOM 1090 O O . LYS 144 144 ? A 20.105 18.513 1.489 1.000 1 A LYS 71.134 1
ATOM 1091 C CB . LYS 144 144 ? A 20.250 19.145 -1.646 1.000 1 A LYS 72.370 1
ATOM 1092 C CG . LYS 144 144 ? A 20.093 20.545 -1.032 1.000 1 A LYS 67.654 1
ATOM 1093 C CD . LYS 144 144 ? A 19.557 21.539 -2.051 1.000 1 A LYS 64.210 1
ATOM 1094 C CE . LYS 144 144 ? A 19.401 22.897 -1.424 1.000 1 A LYS 58.449 1
ATOM 1095 N NZ . LYS 144 144 ? A 18.879 23.899 -2.387 1.000 1 A LYS 50.799 1
ATOM 1096 N N . ALA 145 145 ? A 19.062 16.910 0.331 1.000 1 A ALA 73.406 1
ATOM 1097 C CA . ALA 145 145 ? A 18.190 16.551 1.451 1.000 1 A ALA 73.629 1
ATOM 1098 C C . ALA 145 145 ? A 18.913 15.716 2.487 1.000 1 A ALA 72.634 1
ATOM 1099 O O . ALA 145 145 ? A 18.569 15.777 3.674 1.000 1 A ALA 70.238 1
ATOM 1100 C CB . ALA 145 145 ? A 16.967 15.802 0.933 1.000 1 A ALA 72.451 1
ATOM 1101 N N . ALA 146 146 ? A 19.874 14.937 2.067 1.000 1 A ALA 73.612 1
ATOM 1102 C CA . ALA 146 146 ? A 20.643 14.130 3.014 1.000 1 A ALA 72.961 1
ATOM 1103 C C . ALA 146 146 ? A 21.622 14.968 3.820 1.000 1 A ALA 72.177 1
ATOM 1104 O O . ALA 146 146 ? A 22.014 14.571 4.911 1.000 1 A ALA 68.069 1
ATOM 1105 C CB . ALA 146 146 ? A 21.382 13.025 2.268 1.000 1 A ALA 70.857 1
ATOM 1106 N N . ALA 147 147 ? A 22.005 16.117 3.288 1.000 1 A ALA 75.321 1
ATOM 1107 C CA . ALA 147 147 ? A 22.892 17.017 3.994 1.000 1 A ALA 74.334 1
ATOM 1108 C C . ALA 147 147 ? A 22.160 17.885 4.989 1.000 1 A ALA 72.792 1
ATOM 1109 O O . ALA 147 147 ? A 22.808 18.580 5.788 1.000 1 A ALA 69.691 1
ATOM 1110 C CB . ALA 147 147 ? A 23.678 17.869 3.021 1.000 1 A ALA 72.301 1
ATOM 1111 N N . MET 148 148 ? A 20.842 17.897 4.964 1.000 1 A MET 69.325 1
ATOM 1112 C CA . MET 148 148 ? A 20.041 18.690 5.898 1.000 1 A MET 69.288 1
ATOM 1113 C C . MET 148 148 ? A 19.903 17.939 7.189 1.000 1 A MET 67.725 1
ATOM 1114 O O . MET 148 148 ? A 19.205 16.925 7.250 1.000 1 A MET 65.033 1
ATOM 1115 C CB . MET 148 148 ? A 18.689 19.046 5.321 1.000 1 A MET 66.208 1
ATOM 1116 C CG . MET 148 148 ? A 18.739 19.996 4.138 1.000 1 A MET 63.360 1
ATOM 1117 S SD . MET 148 148 ? A 17.094 20.517 3.609 1.000 1 A MET 63.722 1
ATOM 1118 C CE . MET 148 148 ? A 16.515 18.977 2.925 1.000 1 A MET 55.848 1
ATOM 1119 N N . VAL 149 149 ? A 20.567 18.406 8.209 1.000 1 A VAL 62.306 1
ATOM 1120 C CA . VAL 149 149 ? A 20.512 17.783 9.527 1.000 1 A VAL 62.029 1
ATOM 1121 C C . VAL 149 149 ? A 19.919 18.719 10.572 1.000 1 A VAL 61.211 1
ATOM 1122 O O . VAL 149 149 ? A 19.700 18.295 11.698 1.000 1 A VAL 57.282 1
ATOM 1123 C CB . VAL 149 149 ? A 21.917 17.340 9.980 1.000 1 A VAL 57.003 1
ATOM 1124 C CG1 . VAL 149 149 ? A 22.862 18.533 10.069 1.000 1 A VAL 55.948 1
ATOM 1125 C CG2 . VAL 149 149 ? A 22.461 16.273 9.045 1.000 1 A VAL 54.775 1
ATOM 1126 N N . LYS 150 150 ? A 19.645 19.935 10.222 1.000 1 A LYS 52.343 1
ATOM 1127 C CA . LYS 150 150 ? A 19.066 20.922 11.128 1.000 1 A LYS 54.002 1
ATOM 1128 C C . LYS 150 150 ? A 17.616 21.137 10.754 1.000 1 A LYS 53.962 1
ATOM 1129 O O . LYS 150 150 ? A 17.294 21.787 9.777 1.000 1 A LYS 50.800 1
ATOM 1130 C CB . LYS 150 150 ? A 19.827 22.235 11.071 1.000 1 A LYS 48.898 1
ATOM 1131 C CG . LYS 150 150 ? A 21.226 22.175 11.616 1.000 1 A LYS 46.698 1
ATOM 1132 C CD . LYS 150 150 ? A 21.919 23.538 11.544 1.000 1 A LYS 43.484 1
ATOM 1133 C CE . LYS 150 150 ? A 23.326 23.481 12.078 1.000 1 A LYS 37.523 1
ATOM 1134 N NZ . LYS 150 150 ? A 24.010 24.764 12.001 1.000 1 A LYS 32.418 1
ATOM 1135 N N . PHE 151 151 ? A 16.720 20.517 11.547 1.000 1 A PHE 48.158 1
ATOM 1136 C CA . PHE 151 151 ? A 15.292 20.658 11.358 1.000 1 A PHE 47.679 1
ATOM 1137 C C . PHE 151 151 ? A 14.742 21.264 12.629 1.000 1 A PHE 47.703 1
ATOM 1138 O O . PHE 151 151 ? A 14.227 20.590 13.512 1.000 1 A PHE 46.198 1
ATOM 1139 C CB . PHE 151 151 ? A 14.654 19.303 11.039 1.000 1 A PHE 44.477 1
ATOM 1140 C CG . PHE 151 151 ? A 15.093 18.714 9.730 1.000 1 A PHE 43.510 1
ATOM 1141 C CD1 . PHE 151 151 ? A 14.464 19.102 8.564 1.000 1 A PHE 40.961 1
ATOM 1142 C CD2 . PHE 151 151 ? A 16.108 17.766 9.672 1.000 1 A PHE 40.786 1
ATOM 1143 C CE1 . PHE 151 151 ? A 14.865 18.576 7.342 1.000 1 A PHE 38.337 1
ATOM 1144 C CE2 . PHE 151 151 ? A 16.513 17.254 8.455 1.000 1 A PHE 37.974 1
ATOM 1145 C CZ . PHE 151 151 ? A 15.880 17.656 7.308 1.000 1 A PHE 36.261 1
ATOM 1146 N N . ASP 152 152 ? A 14.840 22.566 12.726 1.000 1 A ASP 42.601 1
ATOM 1147 C CA . ASP 152 152 ? A 14.460 23.277 13.914 1.000 1 A ASP 42.351 1
ATOM 1148 C C . ASP 152 152 ? A 12.957 23.380 14.028 1.000 1 A ASP 42.610 1
ATOM 1149 O O . ASP 152 152 ? A 12.238 23.427 13.026 1.000 1 A ASP 40.515 1
ATOM 1150 C CB . ASP 152 152 ? A 15.089 24.687 13.932 1.000 1 A ASP 39.117 1
ATOM 1151 C CG . ASP 152 152 ? A 16.601 24.647 14.092 1.000 1 A ASP 39.204 1
ATOM 1152 O OD1 . ASP 152 152 ? A 17.111 23.648 14.658 1.000 1 A ASP 36.323 1
ATOM 1153 O OD2 . ASP 152 152 ? A 17.254 25.596 13.646 1.000 1 A ASP 36.199 1
ATOM 1154 N N . SER 153 153 ? A 12.491 23.418 15.238 1.000 1 A SER 39.583 1
ATOM 1155 C CA . SER 153 153 ? A 11.076 23.580 15.520 1.000 1 A SER 40.151 1
ATOM 1156 C C . SER 153 153 ? A 10.661 25.032 15.321 1.000 1 A SER 40.231 1
ATOM 1157 O O . SER 153 153 ? A 11.495 25.933 15.253 1.000 1 A SER 38.065 1
ATOM 1158 C CB . SER 153 153 ? A 10.792 23.128 16.946 1.000 1 A SER 36.404 1
ATOM 1159 O OG . SER 153 153 ? A 11.522 23.916 17.880 1.000 1 A SER 34.833 1
ATOM 1160 N N . PRO 154 154 ? A 9.378 25.316 15.237 1.000 1 A PRO 38.948 1
ATOM 1161 C CA . PRO 154 154 ? A 8.911 26.709 15.185 1.000 1 A PRO 40.430 1
ATOM 1162 C C . PRO 154 154 ? A 9.203 27.442 16.498 1.000 1 A PRO 40.852 1
ATOM 1163 O O . PRO 154 154 ? A 9.482 26.856 17.538 1.000 1 A PRO 39.441 1
ATOM 1164 C CB . PRO 154 154 ? A 7.410 26.576 14.942 1.000 1 A PRO 37.020 1
ATOM 1165 C CG . PRO 154 154 ? A 7.276 25.288 14.252 1.000 1 A PRO 38.096 1
ATOM 1166 C CD . PRO 154 154 ? A 8.300 24.387 14.845 1.000 1 A PRO 39.641 1
ATOM 1167 N N . SER 155 155 ? A 9.149 28.768 16.417 1.000 1 A SER 38.653 1
ATOM 1168 C CA . SER 155 155 ? A 9.579 29.618 17.508 1.000 1 A SER 40.137 1
ATOM 1169 C C . SER 155 155 ? A 8.638 29.515 18.689 1.000 1 A SER 40.895 1
ATOM 1170 O O . SER 155 155 ? A 9.079 29.443 19.837 1.000 1 A SER 38.377 1
ATOM 1171 C CB . SER 155 155 ? A 9.692 31.048 17.051 1.000 1 A SER 36.311 1
ATOM 1172 O OG . SER 155 155 ? A 10.694 31.198 16.062 1.000 1 A SER 35.983 1
ATOM 1173 N N . SER 156 156 ? A 7.365 29.555 18.432 1.000 1 A SER 39.220 1
ATOM 1174 C CA . SER 156 156 ? A 6.351 29.478 19.493 1.000 1 A SER 41.540 1
ATOM 1175 C C . SER 156 156 ? A 5.133 28.785 18.960 1.000 1 A SER 41.838 1
ATOM 1176 O O . SER 156 156 ? A 4.938 28.673 17.743 1.000 1 A SER 39.907 1
ATOM 1177 C CB . SER 156 156 ? A 6.021 30.861 20.051 1.000 1 A SER 37.774 1
ATOM 1178 O OG . SER 156 156 ? A 5.350 31.638 19.080 1.000 1 A SER 37.277 1
ATOM 1179 N N . SER 157 157 ? A 4.283 28.341 19.876 1.000 1 A SER 40.007 1
ATOM 1180 C CA . SER 157 157 ? A 3.051 27.655 19.473 1.000 1 A SER 41.580 1
ATOM 1181 C C . SER 157 157 ? A 1.931 28.625 19.113 1.000 1 A SER 41.705 1
ATOM 1182 O O . SER 157 157 ? A 0.942 28.209 18.518 1.000 1 A SER 39.819 1
ATOM 1183 C CB . SER 157 157 ? A 2.585 26.749 20.610 1.000 1 A SER 38.178 1
ATOM 1184 O OG . SER 157 157 ? A 2.182 27.522 21.729 1.000 1 A SER 37.910 1
ATOM 1185 N N . SER 158 158 ? A 2.078 29.889 19.474 1.000 1 A SER 40.383 1
ATOM 1186 C CA . SER 158 158 ? A 1.055 30.868 19.153 1.000 1 A SER 41.944 1
ATOM 1187 C C . SER 158 158 ? A 1.146 31.329 17.703 1.000 1 A SER 42.075 1
ATOM 1188 O O . SER 158 158 ? A 0.117 31.621 17.090 1.000 1 A SER 40.138 1
ATOM 1189 C CB . SER 158 158 ? A 1.151 32.066 20.091 1.000 1 A SER 38.607 1
ATOM 1190 O OG . SER 158 158 ? A 2.342 32.764 19.892 1.000 1 A SER 37.849 1
ATOM 1191 N N . SER 159 159 ? A 2.345 31.393 17.182 1.000 1 A SER 39.181 1
ATOM 1192 C CA . SER 159 159 ? A 2.533 31.797 15.781 1.000 1 A SER 41.684 1
ATOM 1193 C C . SER 159 159 ? A 2.397 30.598 14.836 1.000 1 A SER 41.593 1
ATOM 1194 O O . SER 159 159 ? A 1.995 30.796 13.678 1.000 1 A SER 39.732 1
ATOM 1195 C CB . SER 159 159 ? A 3.885 32.451 15.594 1.000 1 A SER 38.360 1
ATOM 1196 O OG . SER 159 159 ? A 4.945 31.538 15.870 1.000 1 A SER 37.479 1
ATOM 1197 N N . SER 160 160 ? A 2.717 29.396 15.301 1.000 1 A SER 39.468 1
ATOM 1198 C CA . SER 160 160 ? A 2.645 28.225 14.474 1.000 1 A SER 41.368 1
ATOM 1199 C C . SER 160 160 ? A 2.256 27.034 15.342 1.000 1 A SER 41.521 1
ATOM 1200 O O . SER 160 160 ? A 2.380 27.075 16.567 1.000 1 A SER 39.727 1
ATOM 1201 C CB . SER 160 160 ? A 3.973 27.949 13.747 1.000 1 A SER 38.344 1
ATOM 1202 O OG . SER 160 160 ? A 4.980 27.625 14.684 1.000 1 A SER 37.437 1
ATOM 1203 N N . SER 161 161 ? A 1.801 25.997 14.692 1.000 1 A SER 38.332 1
ATOM 1204 C CA . SER 161 161 ? A 1.419 24.775 15.367 1.000 1 A SER 39.577 1
ATOM 1205 C C . SER 161 161 ? A 2.299 23.648 14.857 1.000 1 A SER 39.574 1
ATOM 1206 O O . SER 161 161 ? A 2.414 23.415 13.665 1.000 1 A SER 38.006 1
ATOM 1207 C CB . SER 161 161 ? A -0.054 24.449 15.143 1.000 1 A SER 36.455 1
ATOM 1208 O OG . SER 161 161 ? A -0.329 24.181 13.789 1.000 1 A SER 36.110 1
ATOM 1209 N N . SER 162 162 ? A 2.922 22.944 15.769 1.000 1 A SER 40.124 1
ATOM 1210 C CA . SER 162 162 ? A 3.794 21.841 15.429 1.000 1 A SER 41.937 1
ATOM 1211 C C . SER 162 162 ? A 3.217 20.567 16.034 1.000 1 A SER 42.180 1
ATOM 1212 O O . SER 162 162 ? A 2.745 20.556 17.175 1.000 1 A SER 40.815 1
ATOM 1213 C CB . SER 162 162 ? A 5.219 22.075 15.929 1.000 1 A SER 39.065 1
ATOM 1214 O OG . SER 162 162 ? A 5.235 22.121 17.337 1.000 1 A SER 37.681 1
ATOM 1215 N N . VAL 163 163 ? A 3.270 19.525 15.253 1.000 1 A VAL 37.687 1
ATOM 1216 C CA . VAL 163 163 ? A 2.751 18.217 15.667 1.000 1 A VAL 39.083 1
ATOM 1217 C C . VAL 163 163 ? A 3.924 17.301 15.900 1.000 1 A VAL 39.392 1
ATOM 1218 O O . VAL 163 163 ? A 4.657 16.955 14.993 1.000 1 A VAL 38.002 1
ATOM 1219 C CB . VAL 163 163 ? A 1.783 17.643 14.616 1.000 1 A VAL 36.502 1
ATOM 1220 C CG1 . VAL 163 163 ? A 0.614 18.582 14.406 1.000 1 A VAL 35.975 1
ATOM 1221 C CG2 . VAL 163 163 ? A 1.310 16.269 15.047 1.000 1 A VAL 34.948 1
ATOM 1222 N N . SER 164 164 ? A 4.096 16.910 17.137 1.000 1 A SER 38.466 1
ATOM 1223 C CA . SER 164 164 ? A 5.173 16.000 17.497 1.000 1 A SER 40.503 1
ATOM 1224 C C . SER 164 164 ? A 4.760 14.577 17.168 1.000 1 A SER 40.725 1
ATOM 1225 O O . SER 164 164 ? A 3.686 14.125 17.548 1.000 1 A SER 39.428 1
ATOM 1226 C CB . SER 164 164 ? A 5.533 16.117 18.963 1.000 1 A SER 37.814 1
ATOM 1227 O OG . SER 164 164 ? A 6.058 17.398 19.272 1.000 1 A SER 35.959 1
ATOM 1228 N N . VAL 165 165 ? A 5.609 13.901 16.467 1.000 1 A VAL 36.154 1
ATOM 1229 C CA . VAL 165 165 ? A 5.383 12.509 16.054 1.000 1 A VAL 38.744 1
ATOM 1230 C C . VAL 165 165 ? A 6.347 11.616 16.803 1.000 1 A VAL 39.027 1
ATOM 1231 O O . VAL 165 165 ? A 7.573 11.748 16.659 1.000 1 A VAL 37.596 1
ATOM 1232 C CB . VAL 165 165 ? A 5.513 12.332 14.535 1.000 1 A VAL 36.457 1
ATOM 1233 C CG1 . VAL 165 165 ? A 4.493 13.196 13.817 1.000 1 A VAL 35.888 1
ATOM 1234 C CG2 . VAL 165 165 ? A 5.357 10.872 14.170 1.000 1 A VAL 35.113 1
ATOM 1235 N N . PHE 166 166 ? A 5.823 10.703 17.601 1.000 1 A PHE 38.124 1
ATOM 1236 C CA . PHE 166 166 ? A 6.666 9.762 18.316 1.000 1 A PHE 39.258 1
ATOM 1237 C C . PHE 166 166 ? A 6.987 8.578 17.421 1.000 1 A PHE 39.517 1
ATOM 1238 O O . PHE 166 166 ? A 6.128 8.092 16.712 1.000 1 A PHE 38.121 1
ATOM 1239 C CB . PHE 166 166 ? A 5.975 9.300 19.585 1.000 1 A PHE 36.887 1
ATOM 1240 C CG . PHE 166 166 ? A 5.860 10.381 20.632 1.000 1 A PHE 36.748 1
ATOM 1241 C CD1 . PHE 166 166 ? A 6.893 10.638 21.489 1.000 1 A PHE 35.471 1
ATOM 1242 C CD2 . PHE 166 166 ? A 4.700 11.148 20.717 1.000 1 A PHE 34.642 1
ATOM 1243 C CE1 . PHE 166 166 ? A 6.785 11.610 22.446 1.000 1 A PHE 32.882 1
ATOM 1244 C CE2 . PHE 166 166 ? A 4.604 12.114 21.678 1.000 1 A PHE 31.386 1
ATOM 1245 C CZ . PHE 166 166 ? A 5.652 12.345 22.542 1.000 1 A PHE 29.960 1
ATOM 1246 N N . THR 167 167 ? A 8.199 8.154 17.476 1.000 1 A THR 36.389 1
ATOM 1247 C CA . THR 167 167 ? A 8.672 7.025 16.696 1.000 1 A THR 38.507 1
ATOM 1248 C C . THR 167 167 ? A 9.209 5.946 17.632 1.000 1 A THR 39.193 1
ATOM 1249 O O . THR 167 167 ? A 9.206 6.105 18.860 1.000 1 A THR 37.510 1
ATOM 1250 C CB . THR 167 167 ? A 9.738 7.442 15.693 1.000 1 A THR 35.225 1
ATOM 1251 O OG1 . THR 167 167 ? A 10.856 7.996 16.392 1.000 1 A THR 34.798 1
ATOM 1252 C CG2 . THR 167 167 ? A 9.186 8.477 14.711 1.000 1 A THR 34.149 1
ATOM 1253 N N . ASN 168 168 ? A 9.668 4.894 17.053 1.000 1 A ASN 38.681 1
ATOM 1254 C CA . ASN 168 168 ? A 10.191 3.768 17.803 1.000 1 A ASN 38.937 1
ATOM 1255 C C . ASN 168 168 ? A 11.415 3.243 17.097 1.000 1 A ASN 39.208 1
ATOM 1256 O O . ASN 168 168 ? A 11.453 3.146 15.884 1.000 1 A ASN 37.914 1
ATOM 1257 C CB . ASN 168 168 ? A 9.134 2.656 17.948 1.000 1 A ASN 36.575 1
ATOM 1258 C CG . ASN 168 168 ? A 9.550 1.625 18.996 1.000 1 A ASN 36.167 1
ATOM 1259 O OD1 . ASN 168 168 ? A 10.607 1.725 19.621 1.000 1 A ASN 32.737 1
ATOM 1260 N ND2 . ASN 168 168 ? A 8.681 0.636 19.150 1.000 1 A ASN 33.662 1
ATOM 1261 N N . SER 169 169 ? A 12.405 2.943 17.849 1.000 1 A SER 44.386 1
ATOM 1262 C CA . SER 169 169 ? A 13.628 2.354 17.306 1.000 1 A SER 45.909 1
ATOM 1263 C C . SER 169 169 ? A 13.411 0.879 17.020 1.000 1 A SER 46.806 1
ATOM 1264 O O . SER 169 169 ? A 12.702 0.194 17.747 1.000 1 A SER 45.496 1
ATOM 1265 C CB . SER 169 169 ? A 14.783 2.539 18.282 1.000 1 A SER 42.625 1
ATOM 1266 O OG . SER 169 169 ? A 15.979 1.997 17.759 1.000 1 A SER 41.073 1
ATOM 1267 N N . ASP 170 170 ? A 14.036 0.416 15.973 1.000 1 A ASP 40.462 1
ATOM 1268 C CA . ASP 170 170 ? A 13.931 -0.971 15.570 1.000 1 A ASP 40.559 1
ATOM 1269 C C . ASP 170 170 ? A 14.812 -1.896 16.401 1.000 1 A ASP 40.778 1
ATOM 1270 O O . ASP 170 170 ? A 14.661 -3.113 16.321 1.000 1 A ASP 39.795 1
ATOM 1271 C CB . ASP 170 170 ? A 14.228 -1.163 14.095 1.000 1 A ASP 38.836 1
ATOM 1272 C CG . ASP 170 170 ? A 15.606 -0.635 13.709 1.000 1 A ASP 38.379 1
ATOM 1273 O OD1 . ASP 170 170 ? A 16.302 -0.049 14.555 1.000 1 A ASP 33.158 1
ATOM 1274 O OD2 . ASP 170 170 ? A 15.957 -0.796 12.521 1.000 1 A ASP 32.725 1
ATOM 1275 N N . GLU 171 171 ? A 15.702 -1.327 17.169 1.000 1 A GLU 43.076 1
ATOM 1276 C CA . GLU 171 171 ? A 16.593 -2.084 17.999 1.000 1 A GLU 45.012 1
ATOM 1277 C C . GLU 171 171 ? A 16.039 -2.272 19.401 1.000 1 A GLU 45.466 1
ATOM 1278 O O . GLU 171 171 ? A 16.696 -2.946 20.232 1.000 1 A GLU 43.451 1
ATOM 1279 C CB . GLU 171 171 ? A 17.955 -1.402 18.096 1.000 1 A GLU 42.703 1
ATOM 1280 C CG . GLU 171 171 ? A 18.692 -1.291 16.777 1.000 1 A GLU 41.602 1
ATOM 1281 C CD . GLU 171 171 ? A 20.037 -0.612 16.925 1.000 1 A GLU 39.748 1
ATOM 1282 O OE1 . GLU 171 171 ? A 20.300 -0.072 18.014 1.000 1 A GLU 37.442 1
ATOM 1283 O OE2 . GLU 171 171 ? A 20.825 -0.661 15.950 1.000 1 A GLU 35.071 1
ATOM 1284 N N . LEU 172 172 ? A 14.872 -1.680 19.673 1.000 1 A LEU 42.106 1
ATOM 1285 C CA . LEU 172 172 ? A 14.219 -1.749 20.969 1.000 1 A LEU 43.168 1
ATOM 1286 C C . LEU 172 172 ? A 15.106 -1.207 22.080 1.000 1 A LEU 43.857 1
ATOM 1287 O O . LEU 172 172 ? A 15.182 -1.761 23.186 1.000 1 A LEU 42.126 1
ATOM 1288 C CB . LEU 172 172 ? A 13.760 -3.189 21.300 1.000 1 A LEU 41.205 1
ATOM 1289 C CG . LEU 172 172 ? A 12.654 -3.791 20.406 1.000 1 A LEU 38.947 1
ATOM 1290 C CD1 . LEU 172 172 ? A 11.372 -3.029 20.548 1.000 1 A LEU 37.143 1
ATOM 1291 C CD2 . LEU 172 172 ? A 12.470 -5.251 20.718 1.000 1 A LEU 36.427 1
ATOM 1292 N N . SER 173 173 ? A 15.769 -0.086 21.779 1.000 1 A SER 53.560 1
ATOM 1293 C CA . SER 173 173 ? A 16.664 0.545 22.742 1.000 1 A SER 54.305 1
ATOM 1294 C C . SER 173 173 ? A 16.001 1.771 23.368 1.000 1 A SER 54.578 1
ATOM 1295 O O . SER 173 173 ? A 15.981 1.904 24.599 1.000 1 A SER 53.686 1
ATOM 1296 C CB . SER 173 173 ? A 17.981 0.930 22.089 1.000 1 A SER 52.216 1
ATOM 1297 O OG . SER 173 173 ? A 17.773 1.875 21.066 1.000 1 A SER 50.839 1
ATOM 1298 N N . GLN 174 174 ? A 15.457 2.656 22.535 1.000 1 A GLN 48.347 1
ATOM 1299 C CA . GLN 174 174 ? A 14.813 3.863 23.019 1.000 1 A GLN 49.274 1
ATOM 1300 C C . GLN 174 174 ? A 13.822 4.330 21.976 1.000 1 A GLN 49.562 1
ATOM 1301 O O . GLN 174 174 ? A 13.862 3.937 20.809 1.000 1 A GLN 48.889 1
ATOM 1302 C CB . GLN 174 174 ? A 15.837 4.977 23.340 1.000 1 A GLN 48.097 1
ATOM 1303 C CG . GLN 174 174 ? A 16.671 5.405 22.153 1.000 1 A GLN 46.372 1
ATOM 1304 C CD . GLN 174 174 ? A 17.709 6.436 22.535 1.000 1 A GLN 43.536 1
ATOM 1305 O OE1 . GLN 174 174 ? A 17.778 6.878 23.678 1.000 1 A GLN 41.763 1
ATOM 1306 N NE2 . GLN 174 174 ? A 18.495 6.849 21.559 1.000 1 A GLN 38.643 1
ATOM 1307 N N . ILE 175 175 ? A 12.902 5.184 22.399 1.000 1 A ILE 47.789 1
ATOM 1308 C CA . ILE 175 175 ? A 11.924 5.800 21.517 1.000 1 A ILE 47.916 1
ATOM 1309 C C . ILE 175 175 ? A 12.299 7.270 21.359 1.000 1 A ILE 48.208 1
ATOM 1310 O O . ILE 175 175 ? A 12.188 8.056 22.309 1.000 1 A ILE 47.362 1
ATOM 1311 C CB . ILE 175 175 ? A 10.493 5.665 22.033 1.000 1 A ILE 45.153 1
ATOM 1312 C CG1 . ILE 175 175 ? A 10.120 4.172 22.178 1.000 1 A ILE 45.898 1
ATOM 1313 C CG2 . ILE 175 175 ? A 9.533 6.350 21.093 1.000 1 A ILE 43.508 1
ATOM 1314 C CD1 . ILE 175 175 ? A 8.819 3.948 22.875 1.000 1 A ILE 42.521 1
ATOM 1315 N N . VAL 176 176 ? A 12.757 7.611 20.178 1.000 1 A VAL 44.412 1
ATOM 1316 C CA . VAL 176 176 ? A 13.211 8.973 19.877 1.000 1 A VAL 46.994 1
ATOM 1317 C C . VAL 176 176 ? A 12.331 9.518 18.763 1.000 1 A VAL 47.122 1
ATOM 1318 O O . VAL 176 176 ? A 12.212 8.918 17.707 1.000 1 A VAL 45.864 1
ATOM 1319 C CB . VAL 176 176 ? A 14.682 9.016 19.476 1.000 1 A VAL 44.565 1
ATOM 1320 C CG1 . VAL 176 176 ? A 15.551 8.417 20.564 1.000 1 A VAL 44.739 1
ATOM 1321 C CG2 . VAL 176 176 ? A 15.105 10.438 19.170 1.000 1 A VAL 43.641 1
ATOM 1322 N N . GLU 177 177 ? A 11.732 10.654 19.022 1.000 1 A GLU 45.784 1
ATOM 1323 C CA . GLU 177 177 ? A 10.846 11.291 18.059 1.000 1 A GLU 47.353 1
ATOM 1324 C C . GLU 177 177 ? A 11.610 12.317 17.240 1.000 1 A GLU 46.959 1
ATOM 1325 O O . GLU 177 177 ? A 12.769 12.635 17.517 1.000 1 A GLU 45.594 1
ATOM 1326 C CB . GLU 177 177 ? A 9.666 11.962 18.779 1.000 1 A GLU 45.205 1
ATOM 1327 C CG . GLU 177 177 ? A 10.083 13.107 19.666 1.000 1 A GLU 43.002 1
ATOM 1328 C CD . GLU 177 177 ? A 8.910 13.686 20.434 1.000 1 A GLU 40.301 1
ATOM 1329 O OE1 . GLU 177 177 ? A 7.770 13.216 20.250 1.000 1 A GLU 38.183 1
ATOM 1330 O OE2 . GLU 177 177 ? A 9.141 14.599 21.250 1.000 1 A GLU 35.445 1
ATOM 1331 N N . LEU 178 178 ? A 10.951 12.850 16.236 1.000 1 A LEU 45.494 1
ATOM 1332 C CA . LEU 178 178 ? A 11.531 13.841 15.353 1.000 1 A LEU 47.520 1
ATOM 1333 C C . LEU 178 178 ? A 10.680 15.092 15.378 1.000 1 A LEU 47.267 1
ATOM 1334 O O . LEU 178 178 ? A 9.459 15.010 15.527 1.000 1 A LEU 46.847 1
ATOM 1335 C CB . LEU 178 178 ? A 11.652 13.312 13.927 1.000 1 A LEU 45.293 1
ATOM 1336 C CG . LEU 178 178 ? A 12.661 12.187 13.685 1.000 1 A LEU 43.489 1
ATOM 1337 C CD1 . LEU 178 178 ? A 14.070 12.629 14.027 1.000 1 A LEU 41.631 1
ATOM 1338 C CD2 . LEU 178 178 ? A 12.609 11.710 12.241 1.000 1 A LEU 40.956 1
ATOM 1339 N N . PRO 179 179 ? A 11.281 16.277 15.291 1.000 1 A PRO 40.970 1
ATOM 1340 C CA . PRO 179 179 ? A 10.485 17.507 15.269 1.000 1 A PRO 42.253 1
ATOM 1341 C C . PRO 179 179 ? A 9.680 17.675 14.015 1.000 1 A PRO 42.654 1
ATOM 1342 O O . PRO 179 179 ? A 10.187 17.570 12.895 1.000 1 A PRO 42.525 1
ATOM 1343 C CB . PRO 179 179 ? A 11.532 18.611 15.429 1.000 1 A PRO 40.242 1
ATOM 1344 C CG . PRO 179 179 ? A 12.792 17.983 14.907 1.000 1 A PRO 40.794 1
ATOM 1345 C CD . PRO 179 179 ? A 12.701 16.558 15.259 1.000 1 A PRO 42.072 1
ATOM 1346 N N . SER 180 180 ? A 8.397 17.946 14.196 1.000 1 A SER 40.341 1
ATOM 1347 C CA . SER 180 180 ? A 7.483 18.109 13.072 1.000 1 A SER 40.411 1
ATOM 1348 C C . SER 180 180 ? A 7.412 19.578 12.679 1.000 1 A SER 40.057 1
ATOM 1349 O O . SER 180 180 ? A 7.372 20.462 13.526 1.000 1 A SER 38.905 1
ATOM 1350 C CB . SER 180 180 ? A 6.098 17.591 13.409 1.000 1 A SER 38.759 1
ATOM 1351 O OG . SER 180 180 ? A 6.124 16.187 13.620 1.000 1 A SER 37.032 1
ATOM 1352 N N . LEU 181 181 ? A 7.402 19.798 11.394 1.000 1 A LEU 40.897 1
ATOM 1353 C CA . LEU 181 181 ? A 7.289 21.149 10.862 1.000 1 A LEU 42.125 1
ATOM 1354 C C . LEU 181 181 ? A 5.979 21.382 10.150 1.000 1 A LEU 41.723 1
ATOM 1355 O O . LEU 181 181 ? A 5.578 22.547 9.961 1.000 1 A LEU 40.232 1
ATOM 1356 C CB . LEU 181 181 ? A 8.443 21.495 9.931 1.000 1 A LEU 39.734 1
ATOM 1357 C CG . LEU 181 181 ? A 9.799 21.880 10.528 1.000 1 A LEU 38.569 1
ATOM 1358 C CD1 . LEU 181 181 ? A 10.606 20.677 10.994 1.000 1 A LEU 36.695 1
ATOM 1359 C CD2 . LEU 181 181 ? A 10.598 22.687 9.513 1.000 1 A LEU 35.408 1
ATOM 1360 N N . GLY 182 182 ? A 5.297 20.350 9.726 1.000 1 A GLY 38.833 1
ATOM 1361 C CA . GLY 182 182 ? A 4.034 20.504 9.055 1.000 1 A GLY 39.416 1
ATOM 1362 C C . GLY 182 182 ? A 2.891 20.776 9.997 1.000 1 A GLY 40.787 1
ATOM 1363 O O . GLY 182 182 ? A 2.886 20.289 11.144 1.000 1 A GLY 39.435 1
ATOM 1364 N N . THR 183 183 ? A 1.930 21.553 9.567 1.000 1 A THR 40.791 1
ATOM 1365 C CA . THR 183 183 ? A 0.790 21.926 10.351 1.000 1 A THR 42.322 1
ATOM 1366 C C . THR 183 183 ? A -0.483 21.263 9.807 1.000 1 A THR 42.639 1
ATOM 1367 O O . THR 183 183 ? A -0.578 21.041 8.609 1.000 1 A THR 40.757 1
ATOM 1368 C CB . THR 183 183 ? A 0.621 23.451 10.412 1.000 1 A THR 39.402 1
ATOM 1369 O OG1 . THR 183 183 ? A 0.450 23.955 9.085 1.000 1 A THR 38.261 1
ATOM 1370 C CG2 . THR 183 183 ? A 1.856 24.088 11.019 1.000 1 A THR 37.856 1
ATOM 1371 N N . ASN 184 184 ? A -1.408 20.976 10.693 1.000 1 A ASN 35.935 1
ATOM 1372 C CA . ASN 184 184 ? A -2.707 20.390 10.366 1.000 1 A ASN 35.406 1
ATOM 1373 C C . ASN 184 184 ? A -2.571 19.030 9.703 1.000 1 A ASN 35.519 1
ATOM 1374 O O . ASN 184 184 ? A -3.063 18.795 8.604 1.000 1 A ASN 33.839 1
ATOM 1375 C CB . ASN 184 184 ? A -3.561 21.339 9.525 1.000 1 A ASN 33.308 1
ATOM 1376 C CG . ASN 184 184 ? A -3.984 22.585 10.261 1.000 1 A ASN 32.601 1
ATOM 1377 O OD1 . ASN 184 184 ? A -4.470 22.522 11.394 1.000 1 A ASN 30.444 1
ATOM 1378 N ND2 . ASN 184 184 ? A -3.742 23.744 9.652 1.000 1 A ASN 31.970 1
ATOM 1379 N N . TYR 185 185 ? A -1.880 18.148 10.396 1.000 1 A TYR 35.195 1
ATOM 1380 C CA . TYR 185 185 ? A -1.693 16.791 9.908 1.000 1 A TYR 37.752 1
ATOM 1381 C C . TYR 185 185 ? A -2.175 15.806 10.977 1.000 1 A TYR 38.119 1
ATOM 1382 O O . TYR 185 185 ? A -1.745 15.874 12.134 1.000 1 A TYR 36.191 1
ATOM 1383 C CB . TYR 185 185 ? A -0.242 16.484 9.563 1.000 1 A TYR 34.428 1
ATOM 1384 C CG . TYR 185 185 ? A 0.235 17.190 8.313 1.000 1 A TYR 33.495 1
ATOM 1385 C CD1 . TYR 185 185 ? A 0.888 18.415 8.374 1.000 1 A TYR 33.014 1
ATOM 1386 C CD2 . TYR 185 185 ? A 0.042 16.631 7.053 1.000 1 A TYR 32.157 1
ATOM 1387 C CE1 . TYR 185 185 ? A 1.329 19.054 7.232 1.000 1 A TYR 28.710 1
ATOM 1388 C CE2 . TYR 185 185 ? A 0.463 17.267 5.900 1.000 1 A TYR 28.905 1
ATOM 1389 C CZ . TYR 185 185 ? A 1.105 18.468 6.007 1.000 1 A TYR 26.546 1
ATOM 1390 O OH . TYR 185 185 ? A 1.544 19.118 4.856 1.000 1 A TYR 30.109 1
ATOM 1391 N N . ASP 186 186 ? A -3.027 14.917 10.572 1.000 1 A ASP 36.381 1
ATOM 1392 C CA . ASP 186 186 ? A -3.489 13.846 11.435 1.000 1 A ASP 37.720 1
ATOM 1393 C C . ASP 186 186 ? A -2.512 12.689 11.318 1.000 1 A ASP 37.938 1
ATOM 1394 O O . ASP 186 186 ? A -2.693 11.768 10.520 1.000 1 A ASP 35.786 1
ATOM 1395 C CB . ASP 186 186 ? A -4.908 13.413 11.084 1.000 1 A ASP 35.013 1
ATOM 1396 C CG . ASP 186 186 ? A -5.926 14.487 11.407 1.000 1 A ASP 34.490 1
ATOM 1397 O OD1 . ASP 186 186 ? A -5.749 15.199 12.413 1.000 1 A ASP 31.158 1
ATOM 1398 O OD2 . ASP 186 186 ? A -6.904 14.603 10.650 1.000 1 A ASP 29.913 1
ATOM 1399 N N . GLU 187 187 ? A -1.471 12.770 12.074 1.000 1 A GLU 36.372 1
ATOM 1400 C CA . GLU 187 187 ? A -0.400 11.783 12.047 1.000 1 A GLU 37.110 1
ATOM 1401 C C . GLU 187 187 ? A -0.458 10.930 13.292 1.000 1 A GLU 37.353 1
ATOM 1402 O O . GLU 187 187 ? A -1.053 11.286 14.321 1.000 1 A GLU 35.422 1
ATOM 1403 C CB . GLU 187 187 ? A 0.950 12.444 11.897 1.000 1 A GLU 34.779 1
ATOM 1404 C CG . GLU 187 187 ? A 1.156 13.169 10.584 1.000 1 A GLU 35.454 1
ATOM 1405 C CD . GLU 187 187 ? A 2.511 13.827 10.480 1.000 1 A GLU 34.672 1
ATOM 1406 O OE1 . GLU 187 187 ? A 3.241 13.826 11.486 1.000 1 A GLU 32.385 1
ATOM 1407 O OE2 . GLU 187 187 ? A 2.836 14.379 9.389 1.000 1 A GLU 31.565 1
ATOM 1408 N N . SER 188 188 ? A 0.216 9.833 13.229 1.000 1 A SER 38.986 1
ATOM 1409 C CA . SER 188 188 ? A 0.249 8.879 14.316 1.000 1 A SER 40.325 1
ATOM 1410 C C . SER 188 188 ? A 1.666 8.364 14.478 1.000 1 A SER 40.661 1
ATOM 1411 O O . SER 188 188 ? A 2.550 8.624 13.669 1.000 1 A SER 39.221 1
ATOM 1412 C CB . SER 188 188 ? A -0.732 7.734 14.118 1.000 1 A SER 37.411 1
ATOM 1413 O OG . SER 188 188 ? A -0.377 6.962 13.007 1.000 1 A SER 36.934 1
ATOM 1414 N N . THR 189 189 ? A 1.845 7.589 15.490 1.000 1 A THR 37.548 1
ATOM 1415 C CA . THR 189 189 ? A 3.155 7.018 15.813 1.000 1 A THR 37.607 1
ATOM 1416 C C . THR 189 189 ? A 2.999 5.532 16.066 1.000 1 A THR 38.072 1
ATOM 1417 O O . THR 189 189 ? A 2.226 5.106 16.919 1.000 1 A THR 36.668 1
ATOM 1418 C CB . THR 189 189 ? A 3.776 7.690 17.039 1.000 1 A THR 35.204 1
ATOM 1419 O OG1 . THR 189 189 ? A 3.978 9.081 16.803 1.000 1 A THR 34.128 1
ATOM 1420 C CG2 . THR 189 189 ? A 5.126 7.059 17.366 1.000 1 A THR 33.460 1
ATOM 1421 N N . GLU 190 190 ? A 3.731 4.751 15.321 1.000 1 A GLU 37.013 1
ATOM 1422 C CA . GLU 190 190 ? A 3.700 3.320 15.468 1.000 1 A GLU 38.766 1
ATOM 1423 C C . GLU 190 190 ? A 4.667 2.903 16.575 1.000 1 A GLU 38.984 1
ATOM 1424 O O . GLU 190 190 ? A 5.860 3.240 16.557 1.000 1 A GLU 37.382 1
ATOM 1425 C CB . GLU 190 190 ? A 4.049 2.619 14.166 1.000 1 A GLU 36.710 1
ATOM 1426 C CG . GLU 190 190 ? A 3.033 2.844 13.071 1.000 1 A GLU 36.560 1
ATOM 1427 C CD . GLU 190 190 ? A 3.402 2.171 11.761 1.000 1 A GLU 35.018 1
ATOM 1428 O OE1 . GLU 190 190 ? A 4.532 1.651 11.673 1.000 1 A GLU 33.734 1
ATOM 1429 O OE2 . GLU 190 190 ? A 2.588 2.181 10.811 1.000 1 A GLU 32.936 1
ATOM 1430 N N . LEU 191 191 ? A 4.148 2.211 17.535 1.000 1 A LEU 37.905 1
ATOM 1431 C CA . LEU 191 191 ? A 4.902 1.790 18.688 1.000 1 A LEU 40.248 1
ATOM 1432 C C . LEU 191 191 ? A 4.891 0.286 18.797 1.000 1 A LEU 40.404 1
ATOM 1433 O O . LEU 191 191 ? A 4.139 -0.402 18.117 1.000 1 A LEU 39.249 1
ATOM 1434 C CB . LEU 191 191 ? A 4.350 2.411 19.962 1.000 1 A LEU 37.537 1
ATOM 1435 C CG . LEU 191 191 ? A 4.464 3.940 20.079 1.000 1 A LEU 36.812 1
ATOM 1436 C CD1 . LEU 191 191 ? A 5.915 4.348 20.092 1.000 1 A LEU 36.430 1
ATOM 1437 C CD2 . LEU 191 191 ? A 3.746 4.421 21.306 1.000 1 A LEU 35.190 1
ATOM 1438 N N . ASN 192 192 ? A 5.736 -0.217 19.654 1.000 1 A ASN 36.940 1
ATOM 1439 C CA . ASN 192 192 ? A 5.745 -1.634 19.925 1.000 1 A ASN 37.232 1
ATOM 1440 C C . ASN 192 192 ? A 4.619 -1.981 20.881 1.000 1 A ASN 37.568 1
ATOM 1441 O O . ASN 192 192 ? A 3.857 -1.134 21.324 1.000 1 A ASN 36.283 1
ATOM 1442 C CB . ASN 192 192 ? A 7.111 -2.078 20.443 1.000 1 A ASN 35.368 1
ATOM 1443 C CG . ASN 192 192 ? A 7.536 -1.323 21.679 1.000 1 A ASN 35.226 1
ATOM 1444 O OD1 . ASN 192 192 ? A 6.836 -0.461 22.196 1.000 1 A ASN 32.276 1
ATOM 1445 N ND2 . ASN 192 192 ? A 8.719 -1.646 22.179 1.000 1 A ASN 33.918 1
ATOM 1446 N N . SER 193 193 ? A 4.506 -3.221 21.191 1.000 1 A SER 39.991 1
ATOM 1447 C CA . SER 193 193 ? A 3.460 -3.786 22.043 1.000 1 A SER 41.422 1
ATOM 1448 C C . SER 193 193 ? A 2.077 -3.410 21.540 1.000 1 A SER 41.551 1
ATOM 1449 O O . SER 193 193 ? A 1.158 -3.162 22.345 1.000 1 A SER 40.135 1
ATOM 1450 C CB . SER 193 193 ? A 3.631 -3.386 23.519 1.000 1 A SER 38.346 1
ATOM 1451 O OG . SER 193 193 ? A 3.401 -2.025 23.717 1.000 1 A SER 36.753 1
ATOM 1452 N N . SER 194 194 ? A 1.924 -3.344 20.225 1.000 1 A SER 40.891 1
ATOM 1453 C CA . SER 194 194 ? A 0.647 -3.147 19.509 1.000 1 A SER 41.395 1
ATOM 1454 C C . SER 194 194 ? A -0.046 -1.862 19.950 1.000 1 A SER 42.129 1
ATOM 1455 O O . SER 194 194 ? A -1.230 -1.856 20.286 1.000 1 A SER 40.897 1
ATOM 1456 C CB . SER 194 194 ? A -0.286 -4.351 19.657 1.000 1 A SER 39.050 1
ATOM 1457 O OG . SER 194 194 ? A -0.731 -4.496 21.003 1.000 1 A SER 36.960 1
ATOM 1458 N N . GLU 195 195 ? A 0.702 -0.760 19.968 1.000 1 A GLU 37.067 1
ATOM 1459 C CA . GLU 195 195 ? A 0.178 0.542 20.365 1.000 1 A GLU 37.844 1
ATOM 1460 C C . GLU 195 195 ? A 0.792 1.625 19.486 1.000 1 A GLU 37.991 1
ATOM 1461 O O . GLU 195 195 ? A 1.910 1.458 18.978 1.000 1 A GLU 36.342 1
ATOM 1462 C CB . GLU 195 195 ? A 0.489 0.834 21.830 1.000 1 A GLU 36.369 1
ATOM 1463 C CG . GLU 195 195 ? A -0.290 0.023 22.821 1.000 1 A GLU 35.279 1
ATOM 1464 C CD . GLU 195 195 ? A 0.093 0.301 24.256 1.000 1 A GLU 33.565 1
ATOM 1465 O OE1 . GLU 195 195 ? A 1.096 1.017 24.458 1.000 1 A GLU 31.964 1
ATOM 1466 O OE2 . GLU 195 195 ? A -0.588 -0.210 25.171 1.000 1 A GLU 31.382 1
ATOM 1467 N N . PHE 196 196 ? A 0.077 2.735 19.344 1.000 1 A PHE 38.076 1
ATOM 1468 C CA . PHE 196 196 ? A 0.595 3.864 18.622 1.000 1 A PHE 39.409 1
ATOM 1469 C C . PHE 196 196 ? A -0.046 5.124 19.157 1.000 1 A PHE 39.419 1
ATOM 1470 O O . PHE 196 196 ? A -1.152 5.101 19.738 1.000 1 A PHE 38.769 1
ATOM 1471 C CB . PHE 196 196 ? A 0.382 3.697 17.126 1.000 1 A PHE 37.614 1
ATOM 1472 C CG . PHE 196 196 ? A -1.057 3.794 16.684 1.000 1 A PHE 36.929 1
ATOM 1473 C CD1 . PHE 196 196 ? A -1.559 4.954 16.127 1.000 1 A PHE 36.358 1
ATOM 1474 C CD2 . PHE 196 196 ? A -1.902 2.699 16.817 1.000 1 A PHE 35.779 1
ATOM 1475 C CE1 . PHE 196 196 ? A -2.873 5.044 15.727 1.000 1 A PHE 32.885 1
ATOM 1476 C CE2 . PHE 196 196 ? A -3.229 2.795 16.400 1.000 1 A PHE 32.046 1
ATOM 1477 C CZ . PHE 196 196 ? A -3.713 3.965 15.862 1.000 1 A PHE 30.867 1
ATOM 1478 N N . VAL 197 197 ? A 0.626 6.241 18.955 1.000 1 A VAL 40.198 1
ATOM 1479 C CA . VAL 197 197 ? A 0.164 7.544 19.433 1.000 1 A VAL 42.763 1
ATOM 1480 C C . VAL 197 197 ? A -0.574 8.226 18.314 1.000 1 A VAL 42.816 1
ATOM 1481 O O . VAL 197 197 ? A -0.033 8.461 17.240 1.000 1 A VAL 41.883 1
ATOM 1482 C CB . VAL 197 197 ? A 1.322 8.398 19.926 1.000 1 A VAL 40.542 1
ATOM 1483 C CG1 . VAL 197 197 ? A 2.018 7.694 21.075 1.000 1 A VAL 39.283 1
ATOM 1484 C CG2 . VAL 197 197 ? A 0.823 9.765 20.376 1.000 1 A VAL 38.644 1
ATOM 1485 N N . TYR 198 198 ? A -1.809 8.595 18.573 1.000 1 A TYR 37.433 1
ATOM 1486 C CA . TYR 198 198 ? A -2.657 9.298 17.582 1.000 1 A TYR 38.610 1
ATOM 1487 C C . TYR 198 198 ? A -2.602 10.767 17.833 1.000 1 A TYR 38.896 1
ATOM 1488 O O . TYR 198 198 ? A -2.706 11.220 18.992 1.000 1 A TYR 37.598 1
ATOM 1489 C CB . TYR 198 198 ? A -4.092 8.775 17.629 1.000 1 A TYR 36.199 1
ATOM 1490 C CG . TYR 198 198 ? A -5.017 9.455 16.642 1.000 1 A TYR 34.899 1
ATOM 1491 C CD1 . TYR 198 198 ? A -4.944 9.150 15.300 1.000 1 A TYR 33.585 1
ATOM 1492 C CD2 . TYR 198 198 ? A -5.948 10.385 17.080 1.000 1 A TYR 32.574 1
ATOM 1493 C CE1 . TYR 198 198 ? A -5.780 9.745 14.396 1.000 1 A TYR 28.165 1
ATOM 1494 C CE2 . TYR 198 198 ? A -6.798 11.002 16.179 1.000 1 A TYR 28.076 1
ATOM 1495 C CZ . TYR 198 198 ? A -6.698 10.679 14.846 1.000 1 A TYR 25.404 1
ATOM 1496 O OH . TYR 198 198 ? A -7.541 11.267 13.939 1.000 1 A TYR 28.554 1
ATOM 1497 N N . VAL 199 199 ? A -2.484 11.529 16.800 1.000 1 A VAL 41.007 1
ATOM 1498 C CA . VAL 199 199 ? A -2.431 12.998 16.880 1.000 1 A VAL 41.527 1
ATOM 1499 C C . VAL 199 199 ? A -3.570 13.550 16.062 1.000 1 A VAL 42.295 1
ATOM 1500 O O . VAL 199 199 ? A -3.729 13.266 14.895 1.000 1 A VAL 40.326 1
ATOM 1501 C CB . VAL 199 199 ? A -1.092 13.532 16.350 1.000 1 A VAL 38.638 1
ATOM 1502 C CG1 . VAL 199 199 ? A 0.051 12.980 17.160 1.000 1 A VAL 37.603 1
ATOM 1503 C CG2 . VAL 199 199 ? A -1.078 15.064 16.403 1.000 1 A VAL 36.701 1
ATOM 1504 N N . ASP 200 200 ? A -4.388 14.365 16.724 1.000 1 A ASP 40.447 1
ATOM 1505 C CA . ASP 200 200 ? A -5.510 14.981 16.059 1.000 1 A ASP 41.142 1
ATOM 1506 C C . ASP 200 200 ? A -5.080 16.227 15.315 1.000 1 A ASP 40.937 1
ATOM 1507 O O . ASP 200 200 ? A -3.930 16.648 15.373 1.000 1 A ASP 39.795 1
ATOM 1508 C CB . ASP 200 200 ? A -6.617 15.345 17.068 1.000 1 A ASP 38.947 1
ATOM 1509 C CG . ASP 200 200 ? A -7.280 14.119 17.659 1.000 1 A ASP 38.488 1
ATOM 1510 O OD1 . ASP 200 200 ? A -7.394 13.110 16.936 1.000 1 A ASP 34.948 1
ATOM 1511 O OD2 . ASP 200 200 ? A -7.709 14.189 18.825 1.000 1 A ASP 35.198 1
ATOM 1512 N N . SER 201 201 ? A -6.048 16.830 14.625 1.000 1 A SER 45.091 1
ATOM 1513 C CA . SER 201 201 ? A -5.756 18.036 13.844 1.000 1 A SER 46.839 1
ATOM 1514 C C . SER 201 201 ? A -5.505 19.235 14.749 1.000 1 A SER 46.999 1
ATOM 1515 O O . SER 201 201 ? A -4.745 20.133 14.390 1.000 1 A SER 45.902 1
ATOM 1516 C CB . SER 201 201 ? A -6.901 18.338 12.888 1.000 1 A SER 44.112 1
ATOM 1517 O OG . SER 201 201 ? A -7.059 17.299 11.937 1.000 1 A SER 41.868 1
ATOM 1518 N N . VAL 202 202 ? A -6.157 19.259 15.891 1.000 1 A VAL 43.851 1
ATOM 1519 C CA . VAL 202 202 ? A -6.019 20.367 16.828 1.000 1 A VAL 46.618 1
ATOM 1520 C C . VAL 202 202 ? A -4.895 20.014 17.793 1.000 1 A VAL 47.271 1
ATOM 1521 O O . VAL 202 202 ? A -4.749 18.875 18.213 1.000 1 A VAL 45.418 1
ATOM 1522 C CB . VAL 202 202 ? A -7.348 20.602 17.577 1.000 1 A VAL 43.279 1
ATOM 1523 C CG1 . VAL 202 202 ? A -8.470 20.850 16.607 1.000 1 A VAL 43.195 1
ATOM 1524 C CG2 . VAL 202 202 ? A -7.216 21.768 18.536 1.000 1 A VAL 42.293 1
ATOM 1525 N N . ASP 203 203 ? A -4.105 21.039 18.121 1.000 1 A ASP 47.474 1
ATOM 1526 C CA . ASP 203 203 ? A -3.044 20.878 19.084 1.000 1 A ASP 48.701 1
ATOM 1527 C C . ASP 203 203 ? A -3.657 20.618 20.467 1.000 1 A ASP 48.655 1
ATOM 1528 O O . ASP 203 203 ? A -4.232 21.507 21.082 1.000 1 A ASP 46.887 1
ATOM 1529 C CB . ASP 203 203 ? A -2.139 22.099 19.112 1.000 1 A ASP 45.733 1
ATOM 1530 C CG . ASP 203 203 ? A -1.347 22.261 17.819 1.000 1 A ASP 43.638 1
ATOM 1531 O OD1 . ASP 203 203 ? A -1.124 21.240 17.129 1.000 1 A ASP 38.354 1
ATOM 1532 O OD2 . ASP 203 203 ? A -0.971 23.409 17.505 1.000 1 A ASP 39.866 1
ATOM 1533 N N . GLU 204 204 ? A -3.494 19.399 20.948 1.000 1 A GLU 40.442 1
ATOM 1534 C CA . GLU 204 204 ? A -4.082 18.988 22.199 1.000 1 A GLU 40.605 1
ATOM 1535 C C . GLU 204 204 ? A -3.239 17.848 22.751 1.000 1 A GLU 40.723 1
ATOM 1536 O O . GLU 204 204 ? A -2.145 17.563 22.288 1.000 1 A GLU 38.971 1
ATOM 1537 C CB . GLU 204 204 ? A -5.538 18.586 22.028 1.000 1 A GLU 38.444 1
ATOM 1538 C CG . GLU 204 204 ? A -5.767 17.413 21.087 1.000 1 A GLU 37.565 1
ATOM 1539 C CD . GLU 204 204 ? A -7.231 17.108 20.879 1.000 1 A GLU 35.800 1
ATOM 1540 O OE1 . GLU 204 204 ? A -8.065 17.765 21.507 1.000 1 A GLU 34.839 1
ATOM 1541 O OE2 . GLU 204 204 ? A -7.551 16.206 20.067 1.000 1 A GLU 33.669 1
ATOM 1542 N N . TRP 205 205 ? A -3.760 17.198 23.753 1.000 1 A TRP 44.715 1
ATOM 1543 C CA . TRP 205 205 ? A -3.050 16.075 24.387 1.000 1 A TRP 47.137 1
ATOM 1544 C C . TRP 205 205 ? A -3.024 14.866 23.473 1.000 1 A TRP 47.594 1
ATOM 1545 O O . TRP 205 205 ? A -3.919 14.658 22.662 1.000 1 A TRP 46.182 1
ATOM 1546 C CB . TRP 205 205 ? A -3.692 15.687 25.726 1.000 1 A TRP 44.962 1
ATOM 1547 C CG . TRP 205 205 ? A -3.432 16.680 26.812 1.000 1 A TRP 45.654 1
ATOM 1548 C CD1 . TRP 205 205 ? A -4.240 17.663 27.189 1.000 1 A TRP 42.689 1
ATOM 1549 C CD2 . TRP 205 205 ? A -2.295 16.726 27.629 1.000 1 A TRP 44.471 1
ATOM 1550 N NE1 . TRP 205 205 ? A -3.667 18.369 28.201 1.000 1 A TRP 38.214 1
ATOM 1551 C CE2 . TRP 205 205 ? A -2.459 17.806 28.514 1.000 1 A TRP 41.922 1
ATOM 1552 C CE3 . TRP 205 205 ? A -1.144 15.963 27.736 1.000 1 A TRP 38.120 1
ATOM 1553 C CZ2 . TRP 205 205 ? A -1.527 18.148 29.488 1.000 1 A TRP 36.345 1
ATOM 1554 C CZ3 . TRP 205 205 ? A -0.210 16.305 28.699 1.000 1 A TRP 36.995 1
ATOM 1555 C CH2 . TRP 205 205 ? A -0.407 17.376 29.565 1.000 1 A TRP 35.004 1
ATOM 1556 N N . MET 206 206 ? A -1.993 14.088 23.631 1.000 1 A MET 44.929 1
ATOM 1557 C CA . MET 206 206 ? A -1.835 12.867 22.866 1.000 1 A MET 45.671 1
ATOM 1558 C C . MET 206 206 ? A -2.212 11.671 23.724 1.000 1 A MET 45.635 1
ATOM 1559 O O . MET 206 206 ? A -2.302 11.749 24.969 1.000 1 A MET 44.793 1
ATOM 1560 C CB . MET 206 206 ? A -0.409 12.710 22.360 1.000 1 A MET 43.434 1
ATOM 1561 C CG . MET 206 206 ? A 0.015 13.771 21.351 1.000 1 A MET 41.526 1
ATOM 1562 S SD . MET 206 206 ? A 1.690 13.458 20.749 1.000 1 A MET 36.937 1
ATOM 1563 C CE . MET 206 206 ? A 1.894 14.826 19.617 1.000 1 A MET 33.651 1
ATOM 1564 N N . TYR 207 207 ? A -2.378 10.557 23.050 1.000 1 A TYR 42.982 1
ATOM 1565 C CA . TYR 207 207 ? A -2.708 9.335 23.731 1.000 1 A TYR 46.096 1
ATOM 1566 C C . TYR 207 207 ? A -2.257 8.180 22.855 1.000 1 A TYR 46.423 1
ATOM 1567 O O . TYR 207 207 ? A -1.983 8.327 21.676 1.000 1 A TYR 46.063 1
ATOM 1568 C CB . TYR 207 207 ? A -4.205 9.199 24.037 1.000 1 A TYR 43.954 1
ATOM 1569 C CG . TYR 207 207 ? A -5.110 9.263 22.831 1.000 1 A TYR 41.687 1
ATOM 1570 C CD1 . TYR 207 207 ? A -5.529 8.091 22.204 1.000 1 A TYR 39.022 1
ATOM 1571 C CD2 . TYR 207 207 ? A -5.585 10.486 22.344 1.000 1 A TYR 38.560 1
ATOM 1572 C CE1 . TYR 207 207 ? A -6.361 8.149 21.101 1.000 1 A TYR 34.072 1
ATOM 1573 C CE2 . TYR 207 207 ? A -6.425 10.534 21.240 1.000 1 A TYR 33.441 1
ATOM 1574 C CZ . TYR 207 207 ? A -6.793 9.347 20.630 1.000 1 A TYR 32.560 1
ATOM 1575 O OH . TYR 207 207 ? A -7.643 9.395 19.544 1.000 1 A TYR 34.431 1
ATOM 1576 N N . THR 208 208 ? A -2.164 7.022 23.437 1.000 1 A THR 41.271 1
ATOM 1577 C CA . THR 208 208 ? A -1.660 5.846 22.735 1.000 1 A THR 43.181 1
ATOM 1578 C C . THR 208 208 ? A -2.754 4.802 22.664 1.000 1 A THR 43.382 1
ATOM 1579 O O . THR 208 208 ? A -2.837 3.921 23.515 1.000 1 A THR 42.514 1
ATOM 1580 C CB . THR 208 208 ? A -0.410 5.277 23.407 1.000 1 A THR 40.976 1
ATOM 1581 O OG1 . THR 208 208 ? A 0.560 6.287 23.583 1.000 1 A THR 37.349 1
ATOM 1582 C CG2 . THR 208 208 ? A 0.209 4.166 22.563 1.000 1 A THR 37.771 1
ATOM 1583 N N . PRO 209 209 ? A -3.622 4.911 21.667 1.000 1 A PRO 41.699 1
ATOM 1584 C CA . PRO 209 209 ? A -4.624 3.881 21.467 1.000 1 A PRO 43.891 1
ATOM 1585 C C . PRO 209 209 ? A -4.094 2.710 20.653 1.000 1 A PRO 44.262 1
ATOM 1586 O O . PRO 209 209 ? A -3.189 2.890 19.816 1.000 1 A PRO 43.411 1
ATOM 1587 C CB . PRO 209 209 ? A -5.741 4.599 20.706 1.000 1 A PRO 41.374 1
ATOM 1588 C CG . PRO 209 209 ? A -5.015 5.620 19.946 1.000 1 A PRO 41.754 1
ATOM 1589 C CD . PRO 209 209 ? A -3.844 6.035 20.771 1.000 1 A PRO 42.126 1
ATOM 1590 N N . PRO 210 210 ? A -4.603 1.531 20.845 1.000 1 A PRO 41.464 1
ATOM 1591 C CA . PRO 210 210 ? A -4.198 0.417 19.989 1.000 1 A PRO 42.020 1
ATOM 1592 C C . PRO 210 210 ? A -4.811 0.492 18.602 1.000 1 A PRO 42.782 1
ATOM 1593 O O . PRO 210 210 ? A -5.688 1.297 18.350 1.000 1 A PRO 42.297 1
ATOM 1594 C CB . PRO 210 210 ? A -4.713 -0.822 20.730 1.000 1 A PRO 40.379 1
ATOM 1595 C CG . PRO 210 210 ? A -5.875 -0.297 21.482 1.000 1 A PRO 40.418 1
ATOM 1596 C CD . PRO 210 210 ? A -5.541 1.120 21.875 1.000 1 A PRO 41.558 1
ATOM 1597 N N . TRP 211 211 ? A -4.333 -0.324 17.720 1.000 1 A TRP 44.259 1
ATOM 1598 C CA . TRP 211 211 ? A -4.834 -0.406 16.369 1.000 1 A TRP 44.964 1
ATOM 1599 C C . TRP 211 211 ? A -5.432 -1.768 16.140 1.000 1 A TRP 45.362 1
ATOM 1600 O O . TRP 211 211 ? A -5.388 -2.646 16.982 1.000 1 A TRP 43.571 1
ATOM 1601 C CB . TRP 211 211 ? A -3.738 -0.077 15.366 1.000 1 A TRP 42.988 1
ATOM 1602 C CG . TRP 211 211 ? A -2.503 -0.934 15.429 1.000 1 A TRP 43.444 1
ATOM 1603 C CD1 . TRP 211 211 ? A -2.347 -2.152 14.837 1.000 1 A TRP 39.826 1
ATOM 1604 C CD2 . TRP 211 211 ? A -1.286 -0.638 16.111 1.000 1 A TRP 41.875 1
ATOM 1605 N NE1 . TRP 211 211 ? A -1.081 -2.621 15.093 1.000 1 A TRP 37.871 1
ATOM 1606 C CE2 . TRP 211 211 ? A -0.439 -1.739 15.889 1.000 1 A TRP 40.547 1
ATOM 1607 C CE3 . TRP 211 211 ? A -0.860 0.416 16.888 1.000 1 A TRP 38.136 1
ATOM 1608 C CZ2 . TRP 211 211 ? A 0.841 -1.762 16.419 1.000 1 A TRP 36.103 1
ATOM 1609 C CZ3 . TRP 211 211 ? A 0.434 0.355 17.403 1.000 1 A TRP 35.823 1
ATOM 1610 C CH2 . TRP 211 211 ? A 1.264 -0.709 17.177 1.000 1 A TRP 34.869 1
ATOM 1611 N N . LEU 212 212 ? A -6.028 -1.911 14.936 1.000 1 A LEU 40.451 1
ATOM 1612 C CA . LEU 212 212 ? A -6.734 -3.150 14.630 1.000 1 A LEU 42.231 1
ATOM 1613 C C . LEU 212 212 ? A -5.859 -4.177 13.952 1.000 1 A LEU 42.007 1
ATOM 1614 O O . LEU 212 212 ? A -6.039 -5.380 14.168 1.000 1 A LEU 40.941 1
ATOM 1615 C CB . LEU 212 212 ? A -7.944 -2.851 13.735 1.000 1 A LEU 40.189 1
ATOM 1616 C CG . LEU 212 212 ? A -9.054 -2.022 14.405 1.000 1 A LEU 39.022 1
ATOM 1617 C CD1 . LEU 212 212 ? A -9.616 -2.741 15.621 1.000 1 A LEU 37.804 1
ATOM 1618 C CD2 . LEU 212 212 ? A -10.148 -1.689 13.396 1.000 1 A LEU 37.307 1
ATOM 1619 N N . ASP 213 213 ? A -4.935 -3.697 13.125 1.000 1 A ASP 42.524 1
ATOM 1620 C CA . ASP 213 213 ? A -4.030 -4.603 12.420 1.000 1 A ASP 42.394 1
ATOM 1621 C C . ASP 213 213 ? A -2.728 -4.699 13.231 1.000 1 A ASP 42.067 1
ATOM 1622 O O . ASP 213 213 ? A -1.939 -3.762 13.218 1.000 1 A ASP 40.929 1
ATOM 1623 C CB . ASP 213 213 ? A -3.770 -4.114 11.002 1.000 1 A ASP 40.494 1
ATOM 1624 C CG . ASP 213 213 ? A -3.089 -5.164 10.143 1.000 1 A ASP 39.377 1
ATOM 1625 O OD1 . ASP 213 213 ? A -2.794 -6.274 10.636 1.000 1 A ASP 36.287 1
ATOM 1626 O OD2 . ASP 213 213 ? A -2.825 -4.858 8.960 1.000 1 A ASP 36.823 1
ATOM 1627 N N . PHE 214 214 ? A -2.555 -5.798 13.874 1.000 1 A PHE 36.281 1
ATOM 1628 C CA . PHE 214 214 ? A -1.390 -5.970 14.739 1.000 1 A PHE 36.895 1
ATOM 1629 C C . PHE 214 214 ? A -0.164 -6.425 13.976 1.000 1 A PHE 36.827 1
ATOM 1630 O O . PHE 214 214 ? A 0.926 -6.380 14.522 1.000 1 A PHE 35.523 1
ATOM 1631 C CB . PHE 214 214 ? A -1.694 -6.966 15.852 1.000 1 A PHE 34.685 1
ATOM 1632 C CG . PHE 214 214 ? A -2.738 -6.451 16.822 1.000 1 A PHE 33.516 1
ATOM 1633 C CD1 . PHE 214 214 ? A -4.062 -6.861 16.695 1.000 1 A PHE 31.994 1
ATOM 1634 C CD2 . PHE 214 214 ? A -2.382 -5.602 17.860 1.000 1 A PHE 31.481 1
ATOM 1635 C CE1 . PHE 214 214 ? A -5.025 -6.418 17.588 1.000 1 A PHE 28.955 1
ATOM 1636 C CE2 . PHE 214 214 ? A -3.354 -5.155 18.747 1.000 1 A PHE 27.076 1
ATOM 1637 C CZ . PHE 214 214 ? A -4.684 -5.559 18.611 1.000 1 A PHE 26.457 1
ATOM 1638 N N . ALA 215 215 ? A -0.365 -6.845 12.738 1.000 1 A ALA 42.774 1
ATOM 1639 C CA . ALA 215 215 ? A 0.760 -7.363 11.955 1.000 1 A ALA 43.214 1
ATOM 1640 C C . ALA 215 215 ? A 1.301 -6.322 10.976 1.000 1 A ALA 43.781 1
ATOM 1641 O O . ALA 215 215 ? A 2.510 -6.142 10.873 1.000 1 A ALA 42.238 1
ATOM 1642 C CB . ALA 215 215 ? A 0.354 -8.607 11.190 1.000 1 A ALA 40.872 1
ATOM 1643 N N . ASP 216 216 ? A 0.403 -5.635 10.280 1.000 1 A ASP 40.626 1
ATOM 1644 C CA . ASP 216 216 ? A 0.797 -4.688 9.252 1.000 1 A ASP 41.115 1
ATOM 1645 C C . ASP 216 216 ? A -0.112 -3.491 9.323 1.000 1 A ASP 40.851 1
ATOM 1646 O O . ASP 216 216 ? A -1.331 -3.638 9.292 1.000 1 A ASP 39.277 1
ATOM 1647 C CB . ASP 216 216 ? A 0.764 -5.339 7.858 1.000 1 A ASP 38.644 1
ATOM 1648 C CG . ASP 216 216 ? A 1.425 -4.473 6.774 1.000 1 A ASP 38.260 1
ATOM 1649 O OD1 . ASP 216 216 ? A 1.895 -3.373 7.087 1.000 1 A ASP 33.877 1
ATOM 1650 O OD2 . ASP 216 216 ? A 1.423 -4.918 5.608 1.000 1 A ASP 34.270 1
ATOM 1651 N N . ASP 217 217 ? A 0.469 -2.308 9.344 1.000 1 A ASP 40.743 1
ATOM 1652 C CA . ASP 217 217 ? A -0.257 -1.062 9.371 1.000 1 A ASP 39.139 1
ATOM 1653 C C . ASP 217 217 ? A 0.202 -0.183 8.227 1.000 1 A ASP 39.150 1
ATOM 1654 O O . ASP 217 217 ? A 1.384 -0.083 7.940 1.000 1 A ASP 37.358 1
ATOM 1655 C CB . ASP 217 217 ? A -0.090 -0.325 10.690 1.000 1 A ASP 37.218 1
ATOM 1656 C CG . ASP 217 217 ? A -0.767 -1.053 11.862 1.000 1 A ASP 36.886 1
ATOM 1657 O OD1 . ASP 217 217 ? A -1.820 -1.674 11.653 1.000 1 A ASP 33.839 1
ATOM 1658 O OD2 . ASP 217 217 ? A -0.239 -0.957 12.989 1.000 1 A ASP 34.018 1
ATOM 1659 N N . GLY 218 218 ? A -0.763 0.469 7.582 1.000 1 A GLY 40.131 1
ATOM 1660 C CA . GLY 218 218 ? A -0.446 1.373 6.494 1.000 1 A GLY 38.235 1
ATOM 1661 C C . GLY 218 218 ? A -1.397 2.556 6.515 1.000 1 A GLY 39.584 1
ATOM 1662 O O . GLY 218 218 ? A -2.607 2.385 6.470 1.000 1 A GLY 38.277 1
ATOM 1663 N N . GLY 219 219 ? A -0.829 3.721 6.563 1.000 1 A GLY 45.569 1
ATOM 1664 C CA . GLY 219 219 ? A -1.618 4.930 6.600 1.000 1 A GLY 43.347 1
ATOM 1665 C C . GLY 219 219 ? A -0.952 6.063 5.844 1.000 1 A GLY 44.790 1
ATOM 1666 O O . GLY 219 219 ? A 0.168 5.939 5.388 1.000 1 A GLY 43.439 1
ATOM 1667 N N . GLY 220 220 ? A -1.652 7.150 5.782 1.000 1 A GLY 40.175 1
ATOM 1668 C CA . GLY 220 220 ? A -1.118 8.326 5.098 1.000 1 A GLY 38.192 1
ATOM 1669 C C . GLY 220 220 ? A -1.776 9.565 5.625 1.000 1 A GLY 39.613 1
ATOM 1670 O O . GLY 220 220 ? A -2.922 9.584 6.035 1.000 1 A GLY 37.888 1
ATOM 1671 N N . GLY 221 221 ? A -1.033 10.645 5.600 1.000 1 A GLY 40.443 1
ATOM 1672 C CA . GLY 221 221 ? A -1.512 11.930 6.029 1.000 1 A GLY 38.675 1
ATOM 1673 C C . GLY 221 221 ? A -2.286 12.635 4.920 1.000 1 A GLY 40.789 1
ATOM 1674 O O . GLY 221 221 ? A -2.930 12.026 4.093 1.000 1 A GLY 39.677 1
ATOM 1675 N N . TYR 222 222 ? A -2.187 13.934 4.923 1.000 1 A TYR 45.077 1
ATOM 1676 C CA . TYR 222 222 ? A -2.896 14.735 3.943 1.000 1 A TYR 44.092 1
ATOM 1677 C C . TYR 222 222 ? A -2.192 14.760 2.602 1.000 1 A TYR 43.539 1
ATOM 1678 O O . TYR 222 222 ? A -2.829 14.941 1.570 1.000 1 A TYR 42.233 1
ATOM 1679 C CB . TYR 222 222 ? A -3.100 16.160 4.450 1.000 1 A TYR 43.431 1
ATOM 1680 C CG . TYR 222 222 ? A -4.011 16.250 5.640 1.000 1 A TYR 42.814 1
ATOM 1681 C CD1 . TYR 222 222 ? A -5.375 16.186 5.517 1.000 1 A TYR 40.373 1
ATOM 1682 C CD2 . TYR 222 222 ? A -3.492 16.419 6.933 1.000 1 A TYR 39.134 1
ATOM 1683 C CE1 . TYR 222 222 ? A -6.218 16.259 6.590 1.000 1 A TYR 36.413 1
ATOM 1684 C CE2 . TYR 222 222 ? A -4.304 16.501 8.006 1.000 1 A TYR 32.721 1
ATOM 1685 C CZ . TYR 222 222 ? A -5.662 16.414 7.849 1.000 1 A TYR 35.829 1
ATOM 1686 O OH . TYR 222 222 ? A -6.502 16.494 8.929 1.000 1 A TYR 44.907 1
ATOM 1687 N N . PHE 223 223 ? A -0.880 14.579 2.616 1.000 1 A PHE 36.461 1
ATOM 1688 C CA . PHE 223 223 ? A -0.106 14.647 1.378 1.000 1 A PHE 36.446 1
ATOM 1689 C C . PHE 223 223 ? A 0.303 13.267 0.875 1.000 1 A PHE 35.840 1
ATOM 1690 O O . PHE 223 223 ? A 0.774 13.148 -0.238 1.000 1 A PHE 34.871 1
ATOM 1691 C CB . PHE 223 223 ? A 1.137 15.519 1.586 1.000 1 A PHE 33.843 1
ATOM 1692 C CG . PHE 223 223 ? A 2.108 14.967 2.618 1.000 1 A PHE 32.318 1
ATOM 1693 C CD1 . PHE 223 223 ? A 1.905 15.234 3.968 1.000 1 A PHE 31.111 1
ATOM 1694 C CD2 . PHE 223 223 ? A 3.170 14.191 2.219 1.000 1 A PHE 30.252 1
ATOM 1695 C CE1 . PHE 223 223 ? A 2.782 14.745 4.909 1.000 1 A PHE 28.615 1
ATOM 1696 C CE2 . PHE 223 223 ? A 4.048 13.704 3.166 1.000 1 A PHE 26.379 1
ATOM 1697 C CZ . PHE 223 223 ? A 3.853 13.990 4.496 1.000 1 A PHE 27.706 1
ATOM 1698 N N . SER 224 224 ? A 0.186 12.251 1.706 1.000 1 A SER 44.150 1
ATOM 1699 C CA . SER 224 224 ? A 0.591 10.904 1.345 1.000 1 A SER 46.290 1
ATOM 1700 C C . SER 224 224 ? A -0.423 9.915 1.873 1.000 1 A SER 46.070 1
ATOM 1701 O O . SER 224 224 ? A -0.938 10.057 2.984 1.000 1 A SER 44.167 1
ATOM 1702 C CB . SER 224 224 ? A 1.993 10.547 1.876 1.000 1 A SER 43.639 1
ATOM 1703 O OG . SER 224 224 ? A 1.988 10.564 3.289 1.000 1 A SER 41.731 1
ATOM 1704 N N . ASP 225 225 ? A -0.703 8.905 1.087 1.000 1 A ASP 46.714 1
ATOM 1705 C CA . ASP 225 225 ? A -1.684 7.893 1.475 1.000 1 A ASP 45.782 1
ATOM 1706 C C . ASP 225 225 ? A -1.022 6.622 1.992 1.000 1 A ASP 45.351 1
ATOM 1707 O O . ASP 225 225 ? A -1.735 5.697 2.433 1.000 1 A ASP 43.669 1
ATOM 1708 C CB . ASP 225 225 ? A -2.604 7.563 0.290 1.000 1 A ASP 43.399 1
ATOM 1709 C CG . ASP 225 225 ? A -1.839 7.139 -0.963 1.000 1 A ASP 42.140 1
ATOM 1710 O OD1 . ASP 225 225 ? A -0.587 7.170 -0.971 1.000 1 A ASP 36.012 1
ATOM 1711 O OD2 . ASP 225 225 ? A -2.528 6.772 -1.925 1.000 1 A ASP 36.440 1
ATOM 1712 N N . GLU 226 226 ? A 0.295 6.537 1.919 1.000 1 A GLU 40.121 1
ATOM 1713 C CA . GLU 226 226 ? A 1.005 5.329 2.349 1.000 1 A GLU 38.980 1
ATOM 1714 C C . GLU 226 226 ? A 2.168 5.751 3.204 1.000 1 A GLU 39.088 1
ATOM 1715 O O . GLU 226 226 ? A 2.871 6.725 2.929 1.000 1 A GLU 38.378 1
ATOM 1716 C CB . GLU 226 226 ? A 1.481 4.506 1.147 1.000 1 A GLU 38.985 1
ATOM 1717 C CG . GLU 226 226 ? A 0.386 3.856 0.333 1.000 1 A GLU 38.493 1
ATOM 1718 C CD . GLU 226 226 ? A 0.918 3.080 -0.854 1.000 1 A GLU 37.291 1
ATOM 1719 O OE1 . GLU 226 226 ? A 2.148 3.101 -1.068 1.000 1 A GLU 35.617 1
ATOM 1720 O OE2 . GLU 226 226 ? A 0.111 2.434 -1.571 1.000 1 A GLU 33.116 1
ATOM 1721 N N . ILE 227 227 ? A 2.378 4.977 4.227 1.000 1 A ILE 41.235 1
ATOM 1722 C CA . ILE 227 227 ? A 3.492 5.168 5.142 1.000 1 A ILE 42.866 1
ATOM 1723 C C . ILE 227 227 ? A 4.299 3.869 5.181 1.000 1 A ILE 42.754 1
ATOM 1724 O O . ILE 227 227 ? A 3.807 2.805 4.783 1.000 1 A ILE 41.763 1
ATOM 1725 C CB . ILE 227 227 ? A 3.015 5.562 6.550 1.000 1 A ILE 40.773 1
ATOM 1726 C CG1 . ILE 227 227 ? A 2.157 4.459 7.169 1.000 1 A ILE 39.138 1
ATOM 1727 C CG2 . ILE 227 227 ? A 2.232 6.833 6.513 1.000 1 A ILE 38.105 1
ATOM 1728 C CD1 . ILE 227 227 ? A 1.763 4.707 8.586 1.000 1 A ILE 38.072 1
ATOM 1729 N N . PRO 228 228 ? A 5.518 3.927 5.628 1.000 1 A PRO 41.143 1
ATOM 1730 C CA . PRO 228 228 ? A 6.281 2.702 5.807 1.000 1 A PRO 43.706 1
ATOM 1731 C C . PRO 228 228 ? A 5.653 1.812 6.872 1.000 1 A PRO 44.094 1
ATOM 1732 O O . PRO 228 228 ? A 5.378 2.243 7.977 1.000 1 A PRO 43.441 1
ATOM 1733 C CB . PRO 228 228 ? A 7.649 3.188 6.254 1.000 1 A PRO 41.492 1
ATOM 1734 C CG . PRO 228 228 ? A 7.758 4.555 5.680 1.000 1 A PRO 41.615 1
ATOM 1735 C CD . PRO 228 228 ? A 6.404 5.127 5.702 1.000 1 A PRO 43.077 1
ATOM 1736 N N . ALA 229 229 ? A 5.382 0.617 6.490 1.000 1 A ALA 42.655 1
ATOM 1737 C CA . ALA 229 229 ? A 4.756 -0.340 7.383 1.000 1 A ALA 44.023 1
ATOM 1738 C C . ALA 229 229 ? A 5.718 -0.708 8.520 1.000 1 A ALA 44.349 1
ATOM 1739 O O . ALA 229 229 ? A 6.939 -0.629 8.350 1.000 1 A ALA 43.504 1
ATOM 1740 C CB . ALA 229 229 ? A 4.328 -1.583 6.632 1.000 1 A ALA 41.958 1
ATOM 1741 N N . PRO 230 230 ? A 5.217 -1.111 9.668 1.000 1 A PRO 39.574 1
ATOM 1742 C CA . PRO 230 230 ? A 6.116 -1.559 10.721 1.000 1 A PRO 39.731 1
ATOM 1743 C C . PRO 230 230 ? A 6.822 -2.858 10.338 1.000 1 A PRO 39.964 1
ATOM 1744 O O . PRO 230 230 ? A 6.234 -3.711 9.691 1.000 1 A PRO 39.479 1
ATOM 1745 C CB . PRO 230 230 ? A 5.199 -1.776 11.926 1.000 1 A PRO 38.405 1
ATOM 1746 C CG . PRO 230 230 ? A 3.853 -2.018 11.337 1.000 1 A PRO 38.630 1
ATOM 1747 C CD . PRO 230 230 ? A 3.797 -1.175 10.128 1.000 1 A PRO 39.275 1
ATOM 1748 N N . PRO 231 231 ? A 8.051 -3.022 10.721 1.000 1 A PRO 39.356 1
ATOM 1749 C CA . PRO 231 231 ? A 8.773 -4.214 10.305 1.000 1 A PRO 39.006 1
ATOM 1750 C C . PRO 231 231 ? A 8.278 -5.463 11.010 1.000 1 A PRO 39.555 1
ATOM 1751 O O . PRO 231 231 ? A 7.923 -5.440 12.185 1.000 1 A PRO 38.690 1
ATOM 1752 C CB . PRO 231 231 ? A 10.232 -3.896 10.669 1.000 1 A PRO 37.769 1
ATOM 1753 C CG . PRO 231 231 ? A 10.104 -2.895 11.810 1.000 1 A PRO 39.006 1
ATOM 1754 C CD . PRO 231 231 ? A 8.911 -2.087 11.472 1.000 1 A PRO 40.594 1
ATOM 1755 N N . GLU 232 232 ? A 8.252 -6.559 10.283 1.000 1 A GLU 39.774 1
ATOM 1756 C CA . GLU 232 232 ? A 7.832 -7.816 10.834 1.000 1 A GLU 39.194 1
ATOM 1757 C C . GLU 232 232 ? A 8.894 -8.404 11.776 1.000 1 A GLU 39.481 1
ATOM 1758 O O . GLU 232 232 ? A 8.578 -9.292 12.596 1.000 1 A GLU 37.659 1
ATOM 1759 C CB . GLU 232 232 ? A 7.543 -8.817 9.712 1.000 1 A GLU 37.868 1
ATOM 1760 C CG . GLU 232 232 ? A 6.290 -8.528 8.923 1.000 1 A GLU 36.146 1
ATOM 1761 C CD . GLU 232 232 ? A 6.535 -7.523 7.802 1.000 1 A GLU 35.035 1
ATOM 1762 O OE1 . GLU 232 232 ? A 7.681 -7.095 7.611 1.000 1 A GLU 32.989 1
ATOM 1763 O OE2 . GLU 232 232 ? A 5.558 -7.162 7.087 1.000 1 A GLU 33.119 1
ATOM 1764 N N . SER 233 233 ? A 10.113 -7.924 11.649 1.000 1 A SER 46.169 1
ATOM 1765 C CA . SER 233 233 ? A 11.189 -8.428 12.487 1.000 1 A SER 47.540 1
ATOM 1766 C C . SER 233 233 ? A 11.271 -7.707 13.821 1.000 1 A SER 47.854 1
ATOM 1767 O O . SER 233 233 ? A 11.995 -8.140 14.720 1.000 1 A SER 46.734 1
ATOM 1768 C CB . SER 233 233 ? A 12.521 -8.306 11.781 1.000 1 A SER 44.605 1
ATOM 1769 O OG . SER 233 233 ? A 12.863 -6.937 11.557 1.000 1 A SER 42.305 1
ATOM 1770 N N . LEU 234 234 ? A 10.559 -6.577 13.974 1.000 1 A LEU 42.568 1
ATOM 1771 C CA . LEU 234 234 ? A 10.574 -5.814 15.212 1.000 1 A LEU 45.479 1
ATOM 1772 C C . LEU 234 234 ? A 9.583 -6.439 16.189 1.000 1 A LEU 45.539 1
ATOM 1773 O O . LEU 234 234 ? A 8.366 -6.182 16.125 1.000 1 A LEU 44.010 1
ATOM 1774 C CB . LEU 234 234 ? A 10.247 -4.343 14.949 1.000 1 A LEU 42.813 1
ATOM 1775 C CG . LEU 234 234 ? A 10.273 -3.391 16.156 1.000 1 A LEU 40.800 1
ATOM 1776 C CD1 . LEU 234 234 ? A 11.647 -3.365 16.800 1.000 1 A LEU 38.720 1
ATOM 1777 C CD2 . LEU 234 234 ? A 9.840 -2.008 15.743 1.000 1 A LEU 38.138 1
ATOM 1778 N N . ILE 235 235 ? A 10.078 -7.240 17.057 1.000 1 A ILE 44.641 1
ATOM 1779 C CA . ILE 235 235 ? A 9.279 -7.944 18.034 1.000 1 A ILE 46.257 1
ATOM 1780 C C . ILE 235 235 ? A 9.466 -7.277 19.382 1.000 1 A ILE 46.591 1
ATOM 1781 O O . ILE 235 235 ? A 10.611 -7.057 19.831 1.000 1 A ILE 46.124 1
ATOM 1782 C CB . ILE 235 235 ? A 9.614 -9.436 18.084 1.000 1 A ILE 44.554 1
ATOM 1783 C CG1 . ILE 235 235 ? A 9.322 -10.102 16.752 1.000 1 A ILE 45.463 1
ATOM 1784 C CG2 . ILE 235 235 ? A 8.848 -10.116 19.194 1.000 1 A ILE 43.162 1
ATOM 1785 C CD1 . ILE 235 235 ? A 9.813 -11.522 16.661 1.000 1 A ILE 41.134 1
ATOM 1786 N N . SER 236 236 ? A 8.365 -6.964 20.035 1.000 1 A SER 46.534 1
ATOM 1787 C CA . SER 236 236 ? A 8.412 -6.312 21.335 1.000 1 A SER 49.563 1
ATOM 1788 C C . SER 236 236 ? A 8.834 -7.330 22.391 1.000 1 A SER 49.204 1
ATOM 1789 O O . SER 236 236 ? A 8.033 -8.143 22.849 1.000 1 A SER 48.285 1
ATOM 1790 C CB . SER 236 236 ? A 7.066 -5.708 21.685 1.000 1 A SER 46.496 1
ATOM 1791 O OG . SER 236 236 ? A 6.741 -4.648 20.780 1.000 1 A SER 43.334 1
ATOM 1792 N N . THR 237 237 ? A 10.079 -7.234 22.759 1.000 1 A THR 45.580 1
ATOM 1793 C CA . THR 237 237 ? A 10.636 -8.138 23.764 1.000 1 A THR 46.920 1
ATOM 1794 C C . THR 237 237 ? A 10.867 -7.441 25.098 1.000 1 A THR 47.235 1
ATOM 1795 O O . THR 237 237 ? A 11.122 -8.119 26.100 1.000 1 A THR 45.644 1
ATOM 1796 C CB . THR 237 237 ? A 11.952 -8.725 23.279 1.000 1 A THR 43.861 1
ATOM 1797 O OG1 . THR 237 237 ? A 12.888 -7.669 22.996 1.000 1 A THR 42.038 1
ATOM 1798 C CG2 . THR 237 237 ? A 11.713 -9.547 22.017 1.000 1 A THR 41.000 1
ATOM 1799 N N . SER 238 238 ? A 10.752 -6.112 25.131 1.000 1 A SER 47.514 1
ATOM 1800 C CA . SER 238 238 ? A 10.945 -5.340 26.348 1.000 1 A SER 48.700 1
ATOM 1801 C C . SER 238 238 ? A 9.737 -4.447 26.556 1.000 1 A SER 49.039 1
ATOM 1802 O O . SER 238 238 ? A 9.048 -4.047 25.608 1.000 1 A SER 47.682 1
ATOM 1803 C CB . SER 238 238 ? A 12.222 -4.499 26.297 1.000 1 A SER 46.254 1
ATOM 1804 O OG . SER 238 238 ? A 12.106 -3.514 25.291 1.000 1 A SER 43.648 1
ATOM 1805 N N . PHE 239 239 ? A 9.491 -4.107 27.802 1.000 1 A PHE 45.227 1
ATOM 1806 C CA . PHE 239 239 ? A 8.374 -3.214 28.149 1.000 1 A PHE 46.901 1
ATOM 1807 C C . PHE 239 239 ? A 8.837 -1.762 28.120 1.000 1 A PHE 47.159 1
ATOM 1808 O O . PHE 239 239 ? A 9.904 -1.430 28.628 1.000 1 A PHE 45.908 1
ATOM 1809 C CB . PHE 239 239 ? A 7.832 -3.567 29.542 1.000 1 A PHE 44.286 1
ATOM 1810 C CG . PHE 239 239 ? A 6.593 -2.788 29.907 1.000 1 A PHE 42.180 1
ATOM 1811 C CD1 . PHE 239 239 ? A 6.685 -1.689 30.737 1.000 1 A PHE 38.420 1
ATOM 1812 C CD2 . PHE 239 239 ? A 5.352 -3.176 29.394 1.000 1 A PHE 38.510 1
ATOM 1813 C CE1 . PHE 239 239 ? A 5.537 -0.976 31.086 1.000 1 A PHE 36.663 1
ATOM 1814 C CE2 . PHE 239 239 ? A 4.218 -2.431 29.734 1.000 1 A PHE 33.845 1
ATOM 1815 C CZ . PHE 239 239 ? A 4.313 -1.352 30.588 1.000 1 A PHE 34.881 1
ATOM 1816 N N . ASP 240 240 ? A 8.018 -0.912 27.545 1.000 1 A ASP 49.339 1
ATOM 1817 C CA . ASP 240 240 ? A 8.313 0.505 27.393 1.000 1 A ASP 49.805 1
ATOM 1818 C C . ASP 240 240 ? A 7.188 1.327 28.009 1.000 1 A ASP 49.501 1
ATOM 1819 O O . ASP 240 240 ? A 6.098 0.854 28.307 1.000 1 A ASP 49.125 1
ATOM 1820 C CB . ASP 240 240 ? A 8.550 0.885 25.922 1.000 1 A ASP 48.102 1
ATOM 1821 C CG . ASP 240 240 ? A 7.384 0.516 25.023 1.000 1 A ASP 45.789 1
ATOM 1822 O OD1 . ASP 240 240 ? A 6.455 -0.146 25.496 1.000 1 A ASP 39.955 1
ATOM 1823 O OD2 . ASP 240 240 ? A 7.417 0.935 23.828 1.000 1 A ASP 40.873 1
ATOM 1824 N N . SER 241 241 ? A 7.491 2.623 28.173 1.000 1 A SER 50.557 1
ATOM 1825 C CA . SER 241 241 ? A 6.552 3.563 28.760 1.000 1 A SER 50.582 1
ATOM 1826 C C . SER 241 241 ? A 5.683 4.167 27.661 1.000 1 A SER 49.959 1
ATOM 1827 O O . SER 241 241 ? A 5.983 4.091 26.488 1.000 1 A SER 49.084 1
ATOM 1828 C CB . SER 241 241 ? A 7.277 4.664 29.533 1.000 1 A SER 48.078 1
ATOM 1829 O OG . SER 241 241 ? A 7.999 4.128 30.611 1.000 1 A SER 45.144 1
ATOM 1830 N N . PHE 242 242 ? A 4.600 4.813 28.085 1.000 1 A PHE 46.720 1
ATOM 1831 C CA . PHE 242 242 ? A 3.691 5.463 27.131 1.000 1 A PHE 48.911 1
ATOM 1832 C C . PHE 242 242 ? A 4.160 6.871 26.844 1.000 1 A PHE 48.078 1
ATOM 1833 O O . PHE 242 242 ? A 4.785 7.536 27.689 1.000 1 A PHE 47.683 1
ATOM 1834 C CB . PHE 242 242 ? A 2.265 5.489 27.691 1.000 1 A PHE 46.922 1
ATOM 1835 C CG . PHE 242 242 ? A 1.663 4.113 27.849 1.000 1 A PHE 44.765 1
ATOM 1836 C CD1 . PHE 242 242 ? A 1.067 3.476 26.771 1.000 1 A PHE 42.897 1
ATOM 1837 C CD2 . PHE 242 242 ? A 1.669 3.464 29.072 1.000 1 A PHE 42.726 1
ATOM 1838 C CE1 . PHE 242 242 ? A 0.511 2.233 26.891 1.000 1 A PHE 41.057 1
ATOM 1839 C CE2 . PHE 242 242 ? A 1.126 2.218 29.209 1.000 1 A PHE 39.251 1
ATOM 1840 C CZ . PHE 242 242 ? A 0.530 1.601 28.126 1.000 1 A PHE 38.238 1
ATOM 1841 N N . LEU 243 243 ? A 3.843 7.348 25.683 1.000 1 A LEU 50.401 1
ATOM 1842 C CA . LEU 243 243 ? A 4.319 8.617 25.192 1.000 1 A LEU 51.329 1
ATOM 1843 C C . LEU 243 243 ? A 3.220 9.653 25.319 1.000 1 A LEU 50.626 1
ATOM 1844 O O . LEU 243 243 ? A 2.105 9.452 24.835 1.000 1 A LEU 49.308 1
ATOM 1845 C CB . LEU 243 243 ? A 4.780 8.530 23.742 1.000 1 A LEU 49.118 1
ATOM 1846 C CG . LEU 243 243 ? A 5.956 7.572 23.488 1.000 1 A LEU 47.172 1
ATOM 1847 C CD1 . LEU 243 243 ? A 7.186 8.034 24.241 1.000 1 A LEU 45.955 1
ATOM 1848 C CD2 . LEU 243 243 ? A 6.241 7.482 21.998 1.000 1 A LEU 45.588 1
ATOM 1849 N N . TRP 244 244 ? A 3.540 10.764 25.951 1.000 1 A TRP 46.842 1
ATOM 1850 C CA . TRP 244 244 ? A 2.581 11.845 26.170 1.000 1 A TRP 48.131 1
ATOM 1851 C C . TRP 244 244 ? A 3.254 13.147 25.840 1.000 1 A TRP 47.991 1
ATOM 1852 O O . TRP 244 244 ? A 4.416 13.396 26.241 1.000 1 A TRP 46.017 1
ATOM 1853 C CB . TRP 244 244 ? A 2.081 11.875 27.598 1.000 1 A TRP 46.230 1
ATOM 1854 C CG . TRP 244 244 ? A 1.187 10.727 27.973 1.000 1 A TRP 47.686 1
ATOM 1855 C CD1 . TRP 244 244 ? A 1.545 9.566 28.606 1.000 1 A TRP 44.431 1
ATOM 1856 C CD2 . TRP 244 244 ? A -0.211 10.642 27.690 1.000 1 A TRP 45.953 1
ATOM 1857 N NE1 . TRP 244 244 ? A 0.446 8.788 28.757 1.000 1 A TRP 39.832 1
ATOM 1858 C CE2 . TRP 244 244 ? A -0.640 9.427 28.184 1.000 1 A TRP 43.770 1
ATOM 1859 C CE3 . TRP 244 244 ? A -1.133 11.511 27.081 1.000 1 A TRP 39.305 1
ATOM 1860 C CZ2 . TRP 244 244 ? A -1.979 9.027 28.080 1.000 1 A TRP 37.601 1
ATOM 1861 C CZ3 . TRP 244 244 ? A -2.447 11.082 26.977 1.000 1 A TRP 38.259 1
ATOM 1862 C CH2 . TRP 244 244 ? A -2.862 9.873 27.474 1.000 1 A TRP 36.013 1
ATOM 1863 N N . ASN 245 245 ? A 2.583 14.009 25.154 1.000 1 A ASN 44.843 1
ATOM 1864 C CA . ASN 245 245 ? A 3.061 15.339 24.775 1.000 1 A ASN 43.899 1
ATOM 1865 C C . ASN 245 245 ? A 1.981 16.358 25.038 1.000 1 A ASN 42.451 1
ATOM 1866 O O . ASN 245 245 ? A 0.806 16.028 25.138 1.000 1 A ASN 40.305 1
ATOM 1867 C CB . ASN 245 245 ? A 3.488 15.391 23.304 1.000 1 A ASN 41.122 1
ATOM 1868 C CG . ASN 245 245 ? A 4.803 14.674 23.051 1.000 1 A ASN 39.777 1
ATOM 1869 O OD1 . ASN 245 245 ? A 5.714 14.690 23.866 1.000 1 A ASN 34.195 1
ATOM 1870 N ND2 . ASN 245 245 ? A 4.886 14.013 21.891 1.000 1 A ASN 36.073 1
ATOM 1871 N N . TYR 246 246 ? A 2.404 17.603 25.122 1.000 1 A TYR 45.332 1
ATOM 1872 C CA . TYR 246 246 ? A 1.512 18.736 25.287 1.000 1 A TYR 44.859 1
ATOM 1873 C C . TYR 246 246 ? A 2.146 19.964 24.684 1.000 1 A TYR 44.433 1
ATOM 1874 O O . TYR 246 246 ? A 3.374 20.127 24.715 1.000 1 A TYR 43.127 1
ATOM 1875 C CB . TYR 246 246 ? A 1.130 18.950 26.756 1.000 1 A TYR 42.989 1
ATOM 1876 C CG . TYR 246 246 ? A 2.279 19.276 27.675 1.000 1 A TYR 42.079 1
ATOM 1877 C CD1 . TYR 246 246 ? A 2.635 20.606 27.918 1.000 1 A TYR 37.154 1
ATOM 1878 C CD2 . TYR 246 246 ? A 3.002 18.267 28.293 1.000 1 A TYR 37.268 1
ATOM 1879 C CE1 . TYR 246 246 ? A 3.674 20.915 28.770 1.000 1 A TYR 36.853 1
ATOM 1880 C CE2 . TYR 246 246 ? A 4.056 18.567 29.111 1.000 1 A TYR 30.103 1
ATOM 1881 C CZ . TYR 246 246 ? A 4.368 19.895 29.358 1.000 1 A TYR 32.789 1
ATOM 1882 O OH . TYR 246 246 ? A 5.416 20.171 30.190 1.000 1 A TYR 50.689 1
ATOM 1883 N N . GLN 247 247 ? A 1.325 20.830 24.153 1.000 1 A GLN 44.146 1
ATOM 1884 C CA . GLN 247 247 ? A 1.798 22.038 23.504 1.000 1 A GLN 40.022 1
ATOM 1885 C C . GLN 247 247 ? A 1.723 23.192 24.459 1.000 1 A GLN 40.436 1
ATOM 1886 O O . GLN 247 247 ? A 0.868 23.292 25.329 1.000 1 A GLN 37.879 1
ATOM 1887 C CB . GLN 247 247 ? A 0.967 22.355 22.237 1.000 1 A GLN 37.506 1
ATOM 1888 C CG . GLN 247 247 ? A 1.066 21.295 21.149 1.000 1 A GLN 36.115 1
ATOM 1889 C CD . GLN 247 247 ? A 2.441 21.214 20.522 1.000 1 A GLN 36.751 1
ATOM 1890 O OE1 . GLN 247 247 ? A 3.111 22.213 20.327 1.000 1 A GLN 40.375 1
ATOM 1891 N NE2 . GLN 247 247 ? A 2.885 19.990 20.227 1.000 1 A GLN 37.428 1
ATOM 1892 N N . GLN 248 248 ? A 2.648 24.129 24.276 1.000 1 A GLN 33.357 1
ATOM 1893 C CA . GLN 248 248 ? A 2.708 25.299 25.130 1.000 1 A GLN 33.597 1
ATOM 1894 C C . GLN 248 248 ? A 2.715 26.598 24.320 1.000 1 A GLN 33.632 1
ATOM 1895 O O . GLN 248 248 ? A 2.449 27.657 24.853 1.000 1 A GLN 31.479 1
ATOM 1896 C CB . GLN 248 248 ? A 3.960 25.254 26.024 1.000 1 A GLN 29.376 1
ATOM 1897 C CG . GLN 248 248 ? A 3.934 24.136 27.053 1.000 1 A GLN 30.627 1
ATOM 1898 C CD . GLN 248 248 ? A 5.181 24.101 27.910 1.000 1 A GLN 32.531 1
ATOM 1899 O OE1 . GLN 248 248 ? A 6.111 24.860 27.693 1.000 1 A GLN 43.174 1
ATOM 1900 N NE2 . GLN 248 248 ? A 5.212 23.239 28.916 1.000 1 A GLN 40.478 1
ATOM 1901 P P . DG 1 1 ? B -65.746 -19.414 -35.463 1.000 2 B DG 68.913 1
ATOM 1902 O OP1 . DG 1 1 ? B -66.120 -19.489 -36.841 1.000 2 B DG 65.883 1
ATOM 1903 O OP2 . DG 1 1 ? B -64.671 -20.183 -34.832 1.000 2 B DG 68.077 1
ATOM 1904 O "O5'" . DG 1 1 ? B -65.582 -17.887 -34.995 1.000 2 B DG 67.185 1
ATOM 1905 C "C5'" . DG 1 1 ? B -66.744 -17.052 -34.938 1.000 2 B DG 68.787 1
ATOM 1906 C "C4'" . DG 1 1 ? B -66.569 -16.103 -33.774 1.000 2 B DG 73.106 1
ATOM 1907 O "O4'" . DG 1 1 ? B -67.034 -16.723 -32.536 1.000 2 B DG 71.730 1
ATOM 1908 C "C3'" . DG 1 1 ? B -65.143 -15.674 -33.527 1.000 2 B DG 73.900 1
ATOM 1909 O "O3'" . DG 1 1 ? B -65.096 -14.298 -33.249 1.000 2 B DG 71.031 1
ATOM 1910 C "C2'" . DG 1 1 ? B -64.753 -16.467 -32.313 1.000 2 B DG 69.901 1
ATOM 1911 C "C1'" . DG 1 1 ? B -66.073 -16.514 -31.565 1.000 2 B DG 70.902 1
ATOM 1912 N N9 . DG 1 1 ? B -66.202 -17.540 -30.556 1.000 2 B DG 74.533 1
ATOM 1913 C C8 . DG 1 1 ? B -65.729 -18.830 -30.669 1.000 2 B DG 74.991 1
ATOM 1914 N N7 . DG 1 1 ? B -65.982 -19.554 -29.598 1.000 2 B DG 73.190 1
ATOM 1915 C C5 . DG 1 1 ? B -66.655 -18.663 -28.748 1.000 2 B DG 75.385 1
ATOM 1916 C C6 . DG 1 1 ? B -67.154 -18.873 -27.439 1.000 2 B DG 74.593 1
ATOM 1917 O O6 . DG 1 1 ? B -67.159 -19.869 -26.732 1.000 2 B DG 73.529 1
ATOM 1918 N N1 . DG 1 1 ? B -67.750 -17.706 -26.930 1.000 2 B DG 75.408 1
ATOM 1919 C C2 . DG 1 1 ? B -67.845 -16.525 -27.623 1.000 2 B DG 74.446 1
ATOM 1920 N N2 . DG 1 1 ? B -68.441 -15.532 -26.997 1.000 2 B DG 72.786 1
ATOM 1921 N N3 . DG 1 1 ? B -67.364 -16.319 -28.825 1.000 2 B DG 73.325 1
ATOM 1922 C C4 . DG 1 1 ? B -66.782 -17.437 -29.338 1.000 2 B DG 74.699 1
ATOM 1923 P P . DT 2 2 ? B -63.696 -13.423 -33.513 1.000 2 B DT 74.020 1
ATOM 1924 O OP1 . DT 2 2 ? B -63.798 -12.863 -34.859 1.000 2 B DT 71.103 1
ATOM 1925 O OP2 . DT 2 2 ? B -62.489 -14.204 -33.124 1.000 2 B DT 71.926 1
ATOM 1926 O "O5'" . DT 2 2 ? B -63.880 -12.228 -32.458 1.000 2 B DT 72.540 1
ATOM 1927 C "C5'" . DT 2 2 ? B -65.180 -11.974 -31.919 1.000 2 B DT 73.762 1
ATOM 1928 C "C4'" . DT 2 2 ? B -65.084 -11.720 -30.426 1.000 2 B DT 75.727 1
ATOM 1929 O "O4'" . DT 2 2 ? B -65.267 -12.936 -29.661 1.000 2 B DT 75.525 1
ATOM 1930 C "C3'" . DT 2 2 ? B -63.725 -11.142 -30.016 1.000 2 B DT 76.587 1
ATOM 1931 O "O3'" . DT 2 2 ? B -63.969 -10.155 -29.030 1.000 2 B DT 73.900 1
ATOM 1932 C "C2'" . DT 2 2 ? B -63.045 -12.360 -29.348 1.000 2 B DT 74.829 1
ATOM 1933 C "C1'" . DT 2 2 ? B -64.248 -13.012 -28.691 1.000 2 B DT 75.130 1
ATOM 1934 N N1 . DT 2 2 ? B -64.030 -14.434 -28.326 1.000 2 B DT 77.613 1
ATOM 1935 C C2 . DT 2 2 ? B -64.616 -14.919 -27.192 1.000 2 B DT 79.561 1
ATOM 1936 O O2 . DT 2 2 ? B -65.314 -14.229 -26.443 1.000 2 B DT 78.188 1
ATOM 1937 N N3 . DT 2 2 ? B -64.365 -16.232 -26.896 1.000 2 B DT 78.625 1
ATOM 1938 C C4 . DT 2 2 ? B -63.616 -17.088 -27.671 1.000 2 B DT 78.925 1
ATOM 1939 O O4 . DT 2 2 ? B -63.436 -18.267 -27.335 1.000 2 B DT 77.933 1
ATOM 1940 C C5 . DT 2 2 ? B -63.041 -16.536 -28.840 1.000 2 B DT 78.533 1
ATOM 1941 C C7 . DT 2 2 ? B -62.220 -17.410 -29.755 1.000 2 B DT 76.454 1
ATOM 1942 C C6 . DT 2 2 ? B -63.281 -15.248 -29.116 1.000 2 B DT 78.568 1
ATOM 1943 P P . DT 3 3 ? B -62.904 -8.877 -28.975 1.000 2 B DT 74.916 1
ATOM 1944 O OP1 . DT 3 3 ? B -63.465 -7.786 -29.810 1.000 2 B DT 72.419 1
ATOM 1945 O OP2 . DT 3 3 ? B -61.545 -9.373 -29.204 1.000 2 B DT 72.564 1
ATOM 1946 O "O5'" . DT 3 3 ? B -63.012 -8.473 -27.461 1.000 2 B DT 73.532 1
ATOM 1947 C "C5'" . DT 3 3 ? B -64.226 -8.788 -26.697 1.000 2 B DT 75.088 1
ATOM 1948 C "C4'" . DT 3 3 ? B -63.914 -9.263 -25.310 1.000 2 B DT 76.259 1
ATOM 1949 O "O4'" . DT 3 3 ? B -63.723 -10.709 -25.306 1.000 2 B DT 76.636 1
ATOM 1950 C "C3'" . DT 3 3 ? B -62.661 -8.667 -24.691 1.000 2 B DT 77.554 1
ATOM 1951 O "O3'" . DT 3 3 ? B -62.883 -8.375 -23.349 1.000 2 B DT 74.798 1
ATOM 1952 C "C2'" . DT 3 3 ? B -61.636 -9.811 -24.834 1.000 2 B DT 76.086 1
ATOM 1953 C "C1'" . DT 3 3 ? B -62.519 -10.991 -24.593 1.000 2 B DT 76.428 1
ATOM 1954 N N1 . DT 3 3 ? B -61.990 -12.291 -25.027 1.000 2 B DT 78.702 1
ATOM 1955 C C2 . DT 3 3 ? B -62.186 -13.435 -24.273 1.000 2 B DT 80.823 1
ATOM 1956 O O2 . DT 3 3 ? B -62.788 -13.440 -23.220 1.000 2 B DT 79.245 1
ATOM 1957 N N3 . DT 3 3 ? B -61.662 -14.556 -24.771 1.000 2 B DT 79.652 1
ATOM 1958 C C4 . DT 3 3 ? B -60.959 -14.684 -25.961 1.000 2 B DT 79.767 1
ATOM 1959 O O4 . DT 3 3 ? B -60.516 -15.748 -26.331 1.000 2 B DT 78.878 1
ATOM 1960 C C5 . DT 3 3 ? B -60.756 -13.490 -26.716 1.000 2 B DT 79.064 1
ATOM 1961 C C7 . DT 3 3 ? B -60.005 -13.521 -27.975 1.000 2 B DT 77.507 1
ATOM 1962 C C6 . DT 3 3 ? B -61.300 -12.346 -26.206 1.000 2 B DT 79.459 1
ATOM 1963 P P . DG 4 4 ? B -62.170 -7.067 -22.639 1.000 2 B DG 72.544 1
ATOM 1964 O OP1 . DG 4 4 ? B -63.158 -5.973 -22.660 1.000 2 B DG 69.587 1
ATOM 1965 O OP2 . DG 4 4 ? B -60.811 -6.843 -23.185 1.000 2 B DG 70.717 1
ATOM 1966 O "O5'" . DG 4 4 ? B -62.050 -7.598 -21.146 1.000 2 B DG 72.546 1
ATOM 1967 C "C5'" . DG 4 4 ? B -63.031 -8.504 -20.636 1.000 2 B DG 72.772 1
ATOM 1968 C "C4'" . DG 4 4 ? B -62.377 -9.513 -19.720 1.000 2 B DG 76.216 1
ATOM 1969 O "O4'" . DG 4 4 ? B -61.900 -10.683 -20.488 1.000 2 B DG 74.526 1
ATOM 1970 C "C3'" . DG 4 4 ? B -61.183 -8.991 -18.955 1.000 2 B DG 77.038 1
ATOM 1971 O "O3'" . DG 4 4 ? B -61.212 -9.532 -17.666 1.000 2 B DG 74.157 1
ATOM 1972 C "C2'" . DG 4 4 ? B -60.006 -9.597 -19.742 1.000 2 B DG 74.587 1
ATOM 1973 C "C1'" . DG 4 4 ? B -60.567 -10.937 -20.112 1.000 2 B DG 75.005 1
ATOM 1974 N N9 . DG 4 4 ? B -59.918 -11.598 -21.236 1.000 2 B DG 78.389 1
ATOM 1975 C C8 . DG 4 4 ? B -59.392 -10.984 -22.353 1.000 2 B DG 78.680 1
ATOM 1976 N N7 . DG 4 4 ? B -58.851 -11.849 -23.183 1.000 2 B DG 77.426 1
ATOM 1977 C C5 . DG 4 4 ? B -59.035 -13.092 -22.567 1.000 2 B DG 80.170 1
ATOM 1978 C C6 . DG 4 4 ? B -58.643 -14.376 -22.969 1.000 2 B DG 79.560 1
ATOM 1979 O O6 . DG 4 4 ? B -58.054 -14.706 -24.006 1.000 2 B DG 77.548 1
ATOM 1980 N N1 . DG 4 4 ? B -59.006 -15.360 -22.058 1.000 2 B DG 80.754 1
ATOM 1981 C C2 . DG 4 4 ? B -59.672 -15.091 -20.874 1.000 2 B DG 79.019 1
ATOM 1982 N N2 . DG 4 4 ? B -59.936 -16.141 -20.129 1.000 2 B DG 76.340 1
ATOM 1983 N N3 . DG 4 4 ? B -60.032 -13.902 -20.484 1.000 2 B DG 78.333 1
ATOM 1984 C C4 . DG 4 4 ? B -59.685 -12.947 -21.356 1.000 2 B DG 79.014 1
ATOM 1985 P P . DG 5 5 ? B -60.535 -8.651 -16.422 1.000 2 B DG 71.537 1
ATOM 1986 O OP1 . DG 5 5 ? B -61.590 -7.888 -15.788 1.000 2 B DG 69.050 1
ATOM 1987 O OP2 . DG 5 5 ? B -59.294 -7.981 -16.914 1.000 2 B DG 69.020 1
ATOM 1988 O "O5'" . DG 5 5 ? B -60.068 -9.879 -15.476 1.000 2 B DG 70.567 1
ATOM 1989 C "C5'" . DG 5 5 ? B -60.744 -11.101 -15.465 1.000 2 B DG 71.218 1
ATOM 1990 C "C4'" . DG 5 5 ? B -59.805 -12.278 -15.354 1.000 2 B DG 74.424 1
ATOM 1991 O "O4'" . DG 5 5 ? B -59.328 -12.668 -16.688 1.000 2 B DG 73.732 1
ATOM 1992 C "C3'" . DG 5 5 ? B -58.543 -12.008 -14.530 1.000 2 B DG 75.860 1
ATOM 1993 O "O3'" . DG 5 5 ? B -58.250 -13.149 -13.728 1.000 2 B DG 73.030 1
ATOM 1994 C "C2'" . DG 5 5 ? B -57.491 -11.812 -15.585 1.000 2 B DG 74.459 1
ATOM 1995 C "C1'" . DG 5 5 ? B -57.925 -12.818 -16.641 1.000 2 B DG 74.854 1
ATOM 1996 N N9 . DG 5 5 ? B -57.381 -12.588 -17.959 1.000 2 B DG 76.793 1
ATOM 1997 C C8 . DG 5 5 ? B -57.170 -11.379 -18.586 1.000 2 B DG 77.491 1
ATOM 1998 N N7 . DG 5 5 ? B -56.639 -11.466 -19.769 1.000 2 B DG 76.939 1
ATOM 1999 C C5 . DG 5 5 ? B -56.485 -12.841 -19.934 1.000 2 B DG 79.932 1
ATOM 2000 C C6 . DG 5 5 ? B -55.979 -13.563 -21.030 1.000 2 B DG 79.179 1
ATOM 2001 O O6 . DG 5 5 ? B -55.536 -13.130 -22.110 1.000 2 B DG 77.666 1
ATOM 2002 N N1 . DG 5 5 ? B -55.984 -14.915 -20.806 1.000 2 B DG 80.475 1
ATOM 2003 C C2 . DG 5 5 ? B -56.439 -15.514 -19.653 1.000 2 B DG 78.553 1
ATOM 2004 N N2 . DG 5 5 ? B -56.376 -16.879 -19.622 1.000 2 B DG 75.714 1
ATOM 2005 N N3 . DG 5 5 ? B -56.943 -14.879 -18.628 1.000 2 B DG 77.718 1
ATOM 2006 C C4 . DG 5 5 ? B -56.931 -13.556 -18.827 1.000 2 B DG 78.262 1
ATOM 2007 P P . DT 6 6 ? B -57.436 -12.955 -12.327 1.000 2 B DT 74.350 1
ATOM 2008 O OP1 . DT 6 6 ? B -58.431 -12.941 -11.216 1.000 2 B DT 71.387 1
ATOM 2009 O OP2 . DT 6 6 ? B -56.421 -11.899 -12.442 1.000 2 B DT 71.828 1
ATOM 2010 O "O5'" . DT 6 6 ? B -56.681 -14.354 -12.222 1.000 2 B DT 73.215 1
ATOM 2011 C "C5'" . DT 6 6 ? B -57.091 -15.437 -13.019 1.000 2 B DT 73.724 1
ATOM 2012 C "C4'" . DT 6 6 ? B -55.927 -16.150 -13.626 1.000 2 B DT 75.811 1
ATOM 2013 O "O4'" . DT 6 6 ? B -55.634 -15.640 -14.970 1.000 2 B DT 76.230 1
ATOM 2014 C "C3'" . DT 6 6 ? B -54.630 -15.982 -12.837 1.000 2 B DT 76.262 1
ATOM 2015 O "O3'" . DT 6 6 ? B -53.961 -17.252 -12.799 1.000 2 B DT 74.256 1
ATOM 2016 C "C2'" . DT 6 6 ? B -53.832 -14.993 -13.674 1.000 2 B DT 76.134 1
ATOM 2017 C "C1'" . DT 6 6 ? B -54.245 -15.464 -15.090 1.000 2 B DT 76.586 1
ATOM 2018 N N1 . DT 6 6 ? B -53.955 -14.450 -16.139 1.000 2 B DT 78.553 1
ATOM 2019 C C2 . DT 6 6 ? B -53.545 -14.896 -17.357 1.000 2 B DT 80.080 1
ATOM 2020 O O2 . DT 6 6 ? B -53.407 -16.074 -17.630 1.000 2 B DT 79.106 1
ATOM 2021 N N3 . DT 6 6 ? B -53.290 -13.938 -18.278 1.000 2 B DT 79.621 1
ATOM 2022 C C4 . DT 6 6 ? B -53.433 -12.584 -18.075 1.000 2 B DT 80.294 1
ATOM 2023 O O4 . DT 6 6 ? B -53.171 -11.790 -18.950 1.000 2 B DT 79.387 1
ATOM 2024 C C5 . DT 6 6 ? B -53.868 -12.167 -16.773 1.000 2 B DT 79.534 1
ATOM 2025 C C7 . DT 6 6 ? B -54.071 -10.734 -16.479 1.000 2 B DT 77.525 1
ATOM 2026 C C6 . DT 6 6 ? B -54.116 -13.130 -15.870 1.000 2 B DT 79.575 1
ATOM 2027 P P . DC 7 7 ? B -53.022 -17.658 -11.524 1.000 2 B DC 73.149 1
ATOM 2028 O OP1 . DC 7 7 ? B -53.897 -18.368 -10.560 1.000 2 B DC 70.327 1
ATOM 2029 O OP2 . DC 7 7 ? B -52.265 -16.469 -11.102 1.000 2 B DC 71.033 1
ATOM 2030 O "O5'" . DC 7 7 ? B -52.023 -18.675 -12.195 1.000 2 B DC 72.042 1
ATOM 2031 C "C5'" . DC 7 7 ? B -52.457 -19.487 -13.322 1.000 2 B DC 71.328 1
ATOM 2032 C "C4'" . DC 7 7 ? B -51.365 -19.611 -14.347 1.000 2 B DC 75.128 1
ATOM 2033 O "O4'" . DC 7 7 ? B -51.398 -18.488 -15.249 1.000 2 B DC 74.907 1
ATOM 2034 C "C3'" . DC 7 7 ? B -49.952 -19.609 -13.755 1.000 2 B DC 75.225 1
ATOM 2035 O "O3'" . DC 7 7 ? B -49.157 -20.565 -14.417 1.000 2 B DC 73.352 1
ATOM 2036 C "C2'" . DC 7 7 ? B -49.436 -18.195 -14.102 1.000 2 B DC 74.883 1
ATOM 2037 C "C1'" . DC 7 7 ? B -50.108 -17.984 -15.423 1.000 2 B DC 75.160 1
ATOM 2038 N N1 . DC 7 7 ? B -50.176 -16.538 -15.777 1.000 2 B DC 77.351 1
ATOM 2039 C C2 . DC 7 7 ? B -49.833 -16.126 -17.090 1.000 2 B DC 78.856 1
ATOM 2040 O O2 . DC 7 7 ? B -49.481 -16.959 -17.898 1.000 2 B DC 77.608 1
ATOM 2041 N N3 . DC 7 7 ? B -49.908 -14.808 -17.401 1.000 2 B DC 78.055 1
ATOM 2042 C C4 . DC 7 7 ? B -50.312 -13.919 -16.489 1.000 2 B DC 78.897 1
ATOM 2043 N N4 . DC 7 7 ? B -50.347 -12.638 -16.834 1.000 2 B DC 77.932 1
ATOM 2044 C C5 . DC 7 7 ? B -50.637 -14.337 -15.164 1.000 2 B DC 78.262 1
ATOM 2045 C C6 . DC 7 7 ? B -50.566 -15.619 -14.859 1.000 2 B DC 76.871 1
ATOM 2046 P P . DG 8 8 ? B -47.901 -21.244 -13.635 1.000 2 B DG 72.838 1
ATOM 2047 O OP1 . DG 8 8 ? B -48.414 -22.520 -13.122 1.000 2 B DG 70.185 1
ATOM 2048 O OP2 . DG 8 8 ? B -47.291 -20.278 -12.737 1.000 2 B DG 71.008 1
ATOM 2049 O "O5'" . DG 8 8 ? B -46.884 -21.541 -14.833 1.000 2 B DG 71.877 1
ATOM 2050 C "C5'" . DG 8 8 ? B -47.396 -21.696 -16.156 1.000 2 B DG 71.434 1
ATOM 2051 C "C4'" . DG 8 8 ? B -46.478 -21.029 -17.166 1.000 2 B DG 74.788 1
ATOM 2052 O "O4'" . DG 8 8 ? B -46.832 -19.642 -17.345 1.000 2 B DG 74.331 1
ATOM 2053 C "C3'" . DG 8 8 ? B -44.997 -21.039 -16.764 1.000 2 B DG 75.533 1
ATOM 2054 O "O3'" . DG 8 8 ? B -44.208 -21.314 -17.906 1.000 2 B DG 72.735 1
ATOM 2055 C "C2'" . DG 8 8 ? B -44.758 -19.588 -16.303 1.000 2 B DG 75.523 1
ATOM 2056 C "C1'" . DG 8 8 ? B -45.676 -18.853 -17.226 1.000 2 B DG 75.640 1
ATOM 2057 N N9 . DG 8 8 ? B -46.027 -17.536 -16.737 1.000 2 B DG 78.110 1
ATOM 2058 C C8 . DG 8 8 ? B -46.420 -17.188 -15.495 1.000 2 B DG 77.933 1
ATOM 2059 N N7 . DG 8 8 ? B -46.670 -15.909 -15.338 1.000 2 B DG 77.241 1
ATOM 2060 C C5 . DG 8 8 ? B -46.431 -15.398 -16.581 1.000 2 B DG 79.622 1
ATOM 2061 C C6 . DG 8 8 ? B -46.536 -14.066 -17.066 1.000 2 B DG 78.962 1
ATOM 2062 O O6 . DG 8 8 ? B -46.859 -13.051 -16.452 1.000 2 B DG 76.779 1
ATOM 2063 N N1 . DG 8 8 ? B -46.181 -13.954 -18.390 1.000 2 B DG 80.170 1
ATOM 2064 C C2 . DG 8 8 ? B -45.812 -15.039 -19.195 1.000 2 B DG 78.441 1
ATOM 2065 N N2 . DG 8 8 ? B -45.537 -14.703 -20.450 1.000 2 B DG 75.839 1
ATOM 2066 N N3 . DG 8 8 ? B -45.709 -16.271 -18.760 1.000 2 B DG 77.763 1
ATOM 2067 C C4 . DG 8 8 ? B -46.048 -16.369 -17.470 1.000 2 B DG 77.940 1
ATOM 2068 P P . DC 9 9 ? B -42.716 -21.991 -17.745 1.000 2 B DC 73.407 1
ATOM 2069 O OP1 . DC 9 9 ? B -42.882 -23.417 -18.021 1.000 2 B DC 70.358 1
ATOM 2070 O OP2 . DC 9 9 ? B -42.154 -21.495 -16.477 1.000 2 B DC 70.853 1
ATOM 2071 O "O5'" . DC 9 9 ? B -41.927 -21.328 -18.953 1.000 2 B DC 72.107 1
ATOM 2072 C "C5'" . DC 9 9 ? B -42.648 -20.814 -20.069 1.000 2 B DC 72.062 1
ATOM 2073 C "C4'" . DC 9 9 ? B -42.004 -19.537 -20.561 1.000 2 B DC 74.930 1
ATOM 2074 O "O4'" . DC 9 9 ? B -42.584 -18.396 -19.958 1.000 2 B DC 74.652 1
ATOM 2075 C "C3'" . DC 9 9 ? B -40.481 -19.472 -20.320 1.000 2 B DC 75.196 1
ATOM 2076 O "O3'" . DC 9 9 ? B -39.843 -18.944 -21.452 1.000 2 B DC 73.663 1
ATOM 2077 C "C2'" . DC 9 9 ? B -40.427 -18.473 -19.137 1.000 2 B DC 75.770 1
ATOM 2078 C "C1'" . DC 9 9 ? B -41.553 -17.561 -19.486 1.000 2 B DC 75.699 1
ATOM 2079 N N1 . DC 9 9 ? B -42.043 -16.742 -18.361 1.000 2 B DC 78.069 1
ATOM 2080 C C2 . DC 9 9 ? B -42.292 -15.369 -18.530 1.000 2 B DC 78.939 1
ATOM 2081 O O2 . DC 9 9 ? B -42.090 -14.869 -19.618 1.000 2 B DC 78.098 1
ATOM 2082 N N3 . DC 9 9 ? B -42.739 -14.641 -17.472 1.000 2 B DC 78.922 1
ATOM 2083 C C4 . DC 9 9 ? B -42.941 -15.220 -16.301 1.000 2 B DC 79.802 1
ATOM 2084 N N4 . DC 9 9 ? B -43.383 -14.468 -15.310 1.000 2 B DC 78.759 1
ATOM 2085 C C5 . DC 9 9 ? B -42.708 -16.629 -16.100 1.000 2 B DC 79.224 1
ATOM 2086 C C6 . DC 9 9 ? B -42.281 -17.347 -17.147 1.000 2 B DC 77.680 1
ATOM 2087 P P . DG 10 10 ? B -38.255 -19.387 -21.772 1.000 2 B DG 73.154 1
ATOM 2088 O OP1 . DG 10 10 ? B -38.338 -20.485 -22.754 1.000 2 B DG 69.855 1
ATOM 2089 O OP2 . DG 10 10 ? B -37.515 -19.549 -20.506 1.000 2 B DG 70.941 1
ATOM 2090 O "O5'" . DG 10 10 ? B -37.711 -18.095 -22.497 1.000 2 B DG 71.778 1
ATOM 2091 C "C5'" . DG 10 10 ? B -38.617 -17.191 -23.153 1.000 2 B DG 72.400 1
ATOM 2092 C "C4'" . DG 10 10 ? B -38.232 -15.776 -22.893 1.000 2 B DG 75.038 1
ATOM 2093 O "O4'" . DG 10 10 ? B -38.951 -15.284 -21.717 1.000 2 B DG 74.513 1
ATOM 2094 C "C3'" . DG 10 10 ? B -36.768 -15.541 -22.644 1.000 2 B DG 75.436 1
ATOM 2095 O "O3'" . DG 10 10 ? B -36.382 -14.363 -23.273 1.000 2 B DG 73.232 1
ATOM 2096 C "C2'" . DG 10 10 ? B -36.705 -15.366 -21.112 1.000 2 B DG 76.071 1
ATOM 2097 C "C1'" . DG 10 10 ? B -38.006 -14.625 -20.880 1.000 2 B DG 75.897 1
ATOM 2098 N N9 . DG 10 10 ? B -38.463 -14.628 -19.507 1.000 2 B DG 78.156 1
ATOM 2099 C C8 . DG 10 10 ? B -38.499 -15.704 -18.664 1.000 2 B DG 78.497 1
ATOM 2100 N N7 . DG 10 10 ? B -38.947 -15.403 -17.474 1.000 2 B DG 78.053 1
ATOM 2101 C C5 . DG 10 10 ? B -39.242 -14.058 -17.559 1.000 2 B DG 80.399 1
ATOM 2102 C C6 . DG 10 10 ? B -39.752 -13.161 -16.589 1.000 2 B DG 79.795 1
ATOM 2103 O O6 . DG 10 10 ? B -40.078 -13.412 -15.434 1.000 2 B DG 77.014 1
ATOM 2104 N N1 . DG 10 10 ? B -39.877 -11.883 -17.049 1.000 2 B DG 80.747 1
ATOM 2105 C C2 . DG 10 10 ? B -39.561 -11.483 -18.334 1.000 2 B DG 79.273 1
ATOM 2106 N N2 . DG 10 10 ? B -39.780 -10.183 -18.618 1.000 2 B DG 76.642 1
ATOM 2107 N N3 . DG 10 10 ? B -39.083 -12.290 -19.243 1.000 2 B DG 78.408 1
ATOM 2108 C C4 . DG 10 10 ? B -38.937 -13.557 -18.788 1.000 2 B DG 78.668 1
ATOM 2109 P P . DG 11 11 ? B -34.821 -14.245 -23.805 1.000 2 B DG 68.509 1
ATOM 2110 O OP1 . DG 11 11 ? B -34.782 -14.666 -25.231 1.000 2 B DG 65.066 1
ATOM 2111 O OP2 . DG 11 11 ? B -33.921 -14.888 -22.805 1.000 2 B DG 65.275 1
ATOM 2112 O "O5'" . DG 11 11 ? B -34.572 -12.662 -23.745 1.000 2 B DG 66.663 1
ATOM 2113 C "C5'" . DG 11 11 ? B -35.672 -11.780 -23.856 1.000 2 B DG 64.765 1
ATOM 2114 C "C4'" . DG 11 11 ? B -35.523 -10.571 -22.926 1.000 2 B DG 69.402 1
ATOM 2115 O "O4'" . DG 11 11 ? B -36.138 -10.844 -21.636 1.000 2 B DG 68.576 1
ATOM 2116 C "C3'" . DG 11 11 ? B -34.098 -10.174 -22.652 1.000 2 B DG 69.488 1
ATOM 2117 O "O3'" . DG 11 11 ? B -33.954 -8.777 -22.634 1.000 2 B DG 69.171 1
ATOM 2118 C "C2'" . DG 11 11 ? B -33.852 -10.732 -21.254 1.000 2 B DG 70.629 1
ATOM 2119 C "C1'" . DG 11 11 ? B -35.220 -10.532 -20.614 1.000 2 B DG 70.219 1
ATOM 2120 N N9 . DG 11 11 ? B -35.490 -11.359 -19.459 1.000 2 B DG 69.558 1
ATOM 2121 C C8 . DG 11 11 ? B -35.265 -12.703 -19.372 1.000 2 B DG 70.299 1
ATOM 2122 N N7 . DG 11 11 ? B -35.581 -13.203 -18.196 1.000 2 B DG 71.643 1
ATOM 2123 C C5 . DG 11 11 ? B -36.060 -12.088 -17.488 1.000 2 B DG 72.685 1
ATOM 2124 C C6 . DG 11 11 ? B -36.578 -12.010 -16.191 1.000 2 B DG 70.961 1
ATOM 2125 O O6 . DG 11 11 ? B -36.710 -12.902 -15.334 1.000 2 B DG 69.509 1
ATOM 2126 N N1 . DG 11 11 ? B -36.952 -10.727 -15.866 1.000 2 B DG 72.036 1
ATOM 2127 C C2 . DG 11 11 ? B -36.837 -9.631 -16.726 1.000 2 B DG 71.419 1
ATOM 2128 N N2 . DG 11 11 ? B -37.280 -8.499 -16.225 1.000 2 B DG 68.800 1
ATOM 2129 N N3 . DG 11 11 ? B -36.365 -9.719 -17.928 1.000 2 B DG 70.206 1
ATOM 2130 C C4 . DG 11 11 ? B -36.003 -10.970 -18.253 1.000 2 B DG 70.983 1
ATOM 2131 P P . DA 12 12 ? B -32.575 -8.078 -23.076 1.000 2 B DA 67.530 1
ATOM 2132 O OP1 . DA 12 12 ? B -32.695 -7.657 -24.495 1.000 2 B DA 64.961 1
ATOM 2133 O OP2 . DA 12 12 ? B -31.462 -8.946 -22.727 1.000 2 B DA 65.755 1
ATOM 2134 O "O5'" . DA 12 12 ? B -32.524 -6.798 -22.180 1.000 2 B DA 68.076 1
ATOM 2135 C "C5'" . DA 12 12 ? B -33.721 -6.286 -21.603 1.000 2 B DA 65.980 1
ATOM 2136 C "C4'" . DA 12 12 ? B -33.459 -5.718 -20.222 1.000 2 B DA 69.967 1
ATOM 2137 O "O4'" . DA 12 12 ? B -33.820 -6.692 -19.202 1.000 2 B DA 68.626 1
ATOM 2138 C "C3'" . DA 12 12 ? B -32.014 -5.337 -19.952 1.000 2 B DA 70.275 1
ATOM 2139 O "O3'" . DA 12 12 ? B -31.962 -4.170 -19.183 1.000 2 B DA 69.012 1
ATOM 2140 C "C2'" . DA 12 12 ? B -31.510 -6.546 -19.170 1.000 2 B DA 69.525 1
ATOM 2141 C "C1'" . DA 12 12 ? B -32.731 -6.859 -18.331 1.000 2 B DA 69.411 1
ATOM 2142 N N9 . DA 12 12 ? B -32.774 -8.242 -17.802 1.000 2 B DA 71.695 1
ATOM 2143 C C8 . DA 12 12 ? B -32.398 -9.372 -18.458 1.000 2 B DA 72.661 1
ATOM 2144 N N7 . DA 12 12 ? B -32.552 -10.466 -17.729 1.000 2 B DA 73.662 1
ATOM 2145 C C5 . DA 12 12 ? B -33.091 -9.999 -16.539 1.000 2 B DA 75.165 1
ATOM 2146 C C6 . DA 12 12 ? B -33.482 -10.641 -15.345 1.000 2 B DA 74.028 1
ATOM 2147 N N6 . DA 12 12 ? B -33.376 -11.951 -15.143 1.000 2 B DA 71.336 1
ATOM 2148 N N1 . DA 12 12 ? B -33.949 -9.893 -14.335 1.000 2 B DA 75.399 1
ATOM 2149 C C2 . DA 12 12 ? B -34.025 -8.544 -14.529 1.000 2 B DA 73.714 1
ATOM 2150 N N3 . DA 12 12 ? B -33.684 -7.835 -15.614 1.000 2 B DA 72.483 1
ATOM 2151 C C4 . DA 12 12 ? B -33.219 -8.606 -16.583 1.000 2 B DA 73.208 1
ATOM 2152 P P . DA 13 13 ? B -30.724 -3.145 -19.304 1.000 2 B DA 66.386 1
ATOM 2153 O OP1 . DA 13 13 ? B -31.132 -2.027 -20.155 1.000 2 B DA 63.847 1
ATOM 2154 O OP2 . DA 13 13 ? B -29.495 -3.890 -19.629 1.000 2 B DA 64.787 1
ATOM 2155 O "O5'" . DA 13 13 ? B -30.625 -2.602 -17.798 1.000 2 B DA 65.378 1
ATOM 2156 C "C5'" . DA 13 13 ? B -31.765 -2.641 -16.973 1.000 2 B DA 63.976 1
ATOM 2157 C "C4'" . DA 13 13 ? B -31.391 -2.901 -15.529 1.000 2 B DA 68.868 1
ATOM 2158 O "O4'" . DA 13 13 ? B -31.564 -4.294 -15.193 1.000 2 B DA 67.198 1
ATOM 2159 C "C3'" . DA 13 13 ? B -29.951 -2.564 -15.159 1.000 2 B DA 68.790 1
ATOM 2160 O "O3'" . DA 13 13 ? B -29.896 -1.963 -13.877 1.000 2 B DA 67.536 1
ATOM 2161 C "C2'" . DA 13 13 ? B -29.272 -3.942 -15.153 1.000 2 B DA 68.661 1
ATOM 2162 C "C1'" . DA 13 13 ? B -30.398 -4.783 -14.590 1.000 2 B DA 68.234 1
ATOM 2163 N N9 . DA 13 13 ? B -30.254 -6.214 -14.891 1.000 2 B DA 70.745 1
ATOM 2164 C C8 . DA 13 13 ? B -29.840 -6.774 -16.078 1.000 2 B DA 71.260 1
ATOM 2165 N N7 . DA 13 13 ? B -29.822 -8.051 -16.056 1.000 2 B DA 71.842 1
ATOM 2166 C C5 . DA 13 13 ? B -30.262 -8.392 -14.804 1.000 2 B DA 73.511 1
ATOM 2167 C C6 . DA 13 13 ? B -30.447 -9.625 -14.159 1.000 2 B DA 72.351 1
ATOM 2168 N N6 . DA 13 13 ? B -30.253 -10.804 -14.730 1.000 2 B DA 69.484 1
ATOM 2169 N N1 . DA 13 13 ? B -30.914 -9.609 -12.889 1.000 2 B DA 73.456 1
ATOM 2170 C C2 . DA 13 13 ? B -31.148 -8.411 -12.309 1.000 2 B DA 72.213 1
ATOM 2171 N N3 . DA 13 13 ? B -30.996 -7.196 -12.791 1.000 2 B DA 71.460 1
ATOM 2172 C C4 . DA 13 13 ? B -30.548 -7.273 -14.063 1.000 2 B DA 71.705 1
ATOM 2173 P P . DA 14 14 ? B -28.775 -0.827 -13.612 1.000 2 B DA 64.214 1
ATOM 2174 O OP1 . DA 14 14 ? B -29.355 0.471 -13.824 1.000 2 B DA 61.530 1
ATOM 2175 O OP2 . DA 14 14 ? B -27.538 -1.219 -14.286 1.000 2 B DA 62.240 1
ATOM 2176 O "O5'" . DA 14 14 ? B -28.560 -1.069 -12.061 1.000 2 B DA 64.355 1
ATOM 2177 C "C5'" . DA 14 14 ? B -29.500 -1.746 -11.245 1.000 2 B DA 62.606 1
ATOM 2178 C "C4'" . DA 14 14 ? B -28.837 -2.670 -10.240 1.000 2 B DA 66.859 1
ATOM 2179 O "O4'" . DA 14 14 ? B -28.837 -4.060 -10.676 1.000 2 B DA 64.276 1
ATOM 2180 C "C3'" . DA 14 14 ? B -27.355 -2.330 -10.005 1.000 2 B DA 66.726 1
ATOM 2181 O "O3'" . DA 14 14 ? B -27.042 -2.503 -8.636 1.000 2 B DA 66.007 1
ATOM 2182 C "C2'" . DA 14 14 ? B -26.627 -3.333 -10.849 1.000 2 B DA 66.158 1
ATOM 2183 C "C1'" . DA 14 14 ? B -27.504 -4.550 -10.617 1.000 2 B DA 65.915 1
ATOM 2184 N N9 . DA 14 14 ? B -27.358 -5.589 -11.651 1.000 2 B DA 66.836 1
ATOM 2185 C C8 . DA 14 14 ? B -27.005 -5.385 -12.983 1.000 2 B DA 68.981 1
ATOM 2186 N N7 . DA 14 14 ? B -26.945 -6.497 -13.655 1.000 2 B DA 69.404 1
ATOM 2187 C C5 . DA 14 14 ? B -27.262 -7.477 -12.751 1.000 2 B DA 70.559 1
ATOM 2188 C C6 . DA 14 14 ? B -27.366 -8.874 -12.880 1.000 2 B DA 69.183 1
ATOM 2189 N N6 . DA 14 14 ? B -27.158 -9.534 -14.006 1.000 2 B DA 66.948 1
ATOM 2190 N N1 . DA 14 14 ? B -27.703 -9.586 -11.781 1.000 2 B DA 69.527 1
ATOM 2191 C C2 . DA 14 14 ? B -27.905 -8.902 -10.638 1.000 2 B DA 68.883 1
ATOM 2192 N N3 . DA 14 14 ? B -27.861 -7.619 -10.397 1.000 2 B DA 67.867 1
ATOM 2193 C C4 . DA 14 14 ? B -27.533 -6.928 -11.510 1.000 2 B DA 68.303 1
ATOM 2194 P P . DG 15 15 ? B -25.944 -1.597 -7.915 1.000 2 B DG 65.879 1
ATOM 2195 O OP1 . DG 15 15 ? B -26.615 -0.395 -7.288 1.000 2 B DG 64.263 1
ATOM 2196 O OP2 . DG 15 15 ? B -24.788 -1.383 -8.836 1.000 2 B DG 65.131 1
ATOM 2197 O "O5'" . DG 15 15 ? B -25.462 -2.570 -6.756 1.000 2 B DG 66.551 1
ATOM 2198 C "C5'" . DG 15 15 ? B -26.387 -3.491 -6.226 1.000 2 B DG 65.377 1
ATOM 2199 C "C4'" . DG 15 15 ? B -25.728 -4.807 -5.935 1.000 2 B DG 69.375 1
ATOM 2200 O "O4'" . DG 15 15 ? B -25.772 -5.678 -7.069 1.000 2 B DG 67.882 1
ATOM 2201 C "C3'" . DG 15 15 ? B -24.241 -4.664 -5.570 1.000 2 B DG 69.844 1
ATOM 2202 O "O3'" . DG 15 15 ? B -23.957 -5.567 -4.503 1.000 2 B DG 68.513 1
ATOM 2203 C "C2'" . DG 15 15 ? B -23.545 -5.096 -6.845 1.000 2 B DG 68.707 1
ATOM 2204 C "C1'" . DG 15 15 ? B -24.468 -6.159 -7.337 1.000 2 B DG 68.893 1
ATOM 2205 N N9 . DG 15 15 ? B -24.317 -6.491 -8.747 1.000 2 B DG 71.696 1
ATOM 2206 C C8 . DG 15 15 ? B -24.123 -5.603 -9.776 1.000 2 B DG 72.876 1
ATOM 2207 N N7 . DG 15 15 ? B -24.035 -6.164 -10.941 1.000 2 B DG 72.636 1
ATOM 2208 C C5 . DG 15 15 ? B -24.204 -7.500 -10.662 1.000 2 B DG 74.790 1
ATOM 2209 C C6 . DG 15 15 ? B -24.195 -8.629 -11.517 1.000 2 B DG 73.216 1
ATOM 2210 O O6 . DG 15 15 ? B -24.068 -8.626 -12.770 1.000 2 B DG 70.831 1
ATOM 2211 N N1 . DG 15 15 ? B -24.375 -9.791 -10.865 1.000 2 B DG 74.954 1
ATOM 2212 C C2 . DG 15 15 ? B -24.540 -9.909 -9.488 1.000 2 B DG 73.398 1
ATOM 2213 N N2 . DG 15 15 ? B -24.696 -11.144 -9.032 1.000 2 B DG 70.351 1
ATOM 2214 N N3 . DG 15 15 ? B -24.519 -8.884 -8.674 1.000 2 B DG 72.023 1
ATOM 2215 C C4 . DG 15 15 ? B -24.356 -7.725 -9.336 1.000 2 B DG 72.333 1
ATOM 2216 P P . DT 16 16 ? B -22.815 -5.184 -3.456 1.000 2 B DT 66.488 1
ATOM 2217 O OP1 . DT 16 16 ? B -23.491 -4.572 -2.286 1.000 2 B DT 64.042 1
ATOM 2218 O OP2 . DT 16 16 ? B -21.663 -4.473 -4.106 1.000 2 B DT 64.609 1
ATOM 2219 O "O5'" . DT 16 16 ? B -22.305 -6.636 -3.048 1.000 2 B DT 66.724 1
ATOM 2220 C "C5'" . DT 16 16 ? B -23.148 -7.792 -3.301 1.000 2 B DT 63.824 1
ATOM 2221 C "C4'" . DT 16 16 ? B -22.359 -8.919 -3.879 1.000 2 B DT 68.395 1
ATOM 2222 O "O4'" . DT 16 16 ? B -22.457 -8.962 -5.337 1.000 2 B DT 67.329 1
ATOM 2223 C "C3'" . DT 16 16 ? B -20.857 -8.855 -3.572 1.000 2 B DT 68.453 1
ATOM 2224 O "O3'" . DT 16 16 ? B -20.407 -10.149 -3.203 1.000 2 B DT 67.854 1
ATOM 2225 C "C2'" . DT 16 16 ? B -20.241 -8.431 -4.900 1.000 2 B DT 67.749 1
ATOM 2226 C "C1'" . DT 16 16 ? B -21.158 -9.174 -5.847 1.000 2 B DT 67.758 1
ATOM 2227 N N1 . DT 16 16 ? B -21.061 -8.655 -7.236 1.000 2 B DT 68.742 1
ATOM 2228 C C2 . DT 16 16 ? B -21.172 -9.545 -8.267 1.000 2 B DT 71.310 1
ATOM 2229 O O2 . DT 16 16 ? B -21.343 -10.752 -8.111 1.000 2 B DT 69.970 1
ATOM 2230 N N3 . DT 16 16 ? B -21.071 -9.018 -9.524 1.000 2 B DT 71.042 1
ATOM 2231 C C4 . DT 16 16 ? B -20.900 -7.685 -9.809 1.000 2 B DT 70.832 1
ATOM 2232 O O4 . DT 16 16 ? B -20.824 -7.305 -10.980 1.000 2 B DT 69.833 1
ATOM 2233 C C5 . DT 16 16 ? B -20.790 -6.806 -8.687 1.000 2 B DT 71.104 1
ATOM 2234 C C7 . DT 16 16 ? B -20.594 -5.354 -8.930 1.000 2 B DT 70.749 1
ATOM 2235 C C6 . DT 16 16 ? B -20.890 -7.332 -7.473 1.000 2 B DT 70.614 1
ATOM 2236 P P . DA 17 17 ? B -19.434 -10.356 -2.023 1.000 2 B DA 67.910 1
ATOM 2237 O OP1 . DA 17 17 ? B -20.188 -10.406 -0.757 1.000 2 B DA 65.487 1
ATOM 2238 O OP2 . DA 17 17 ? B -18.286 -9.417 -2.152 1.000 2 B DA 65.922 1
ATOM 2239 O "O5'" . DA 17 17 ? B -18.926 -11.830 -2.390 1.000 2 B DA 66.922 1
ATOM 2240 C "C5'" . DA 17 17 ? B -19.699 -12.672 -3.203 1.000 2 B DA 66.768 1
ATOM 2241 C "C4'" . DA 17 17 ? B -18.879 -13.282 -4.324 1.000 2 B DA 70.326 1
ATOM 2242 O "O4'" . DA 17 17 ? B -18.989 -12.474 -5.532 1.000 2 B DA 69.468 1
ATOM 2243 C "C3'" . DA 17 17 ? B -17.398 -13.376 -4.018 1.000 2 B DA 70.310 1
ATOM 2244 O "O3'" . DA 17 17 ? B -16.934 -14.617 -4.435 1.000 2 B DA 68.781 1
ATOM 2245 C "C2'" . DA 17 17 ? B -16.791 -12.271 -4.883 1.000 2 B DA 70.917 1
ATOM 2246 C "C1'" . DA 17 17 ? B -17.690 -12.324 -6.073 1.000 2 B DA 70.880 1
ATOM 2247 N N9 . DA 17 17 ? B -17.643 -11.155 -6.920 1.000 2 B DA 72.665 1
ATOM 2248 C C8 . DA 17 17 ? B -17.611 -9.848 -6.532 1.000 2 B DA 73.349 1
ATOM 2249 N N7 . DA 17 17 ? B -17.557 -8.995 -7.498 1.000 2 B DA 73.276 1
ATOM 2250 C C5 . DA 17 17 ? B -17.578 -9.776 -8.636 1.000 2 B DA 74.898 1
ATOM 2251 C C6 . DA 17 17 ? B -17.537 -9.486 -9.995 1.000 2 B DA 74.105 1
ATOM 2252 N N6 . DA 17 17 ? B -17.495 -8.230 -10.476 1.000 2 B DA 71.330 1
ATOM 2253 N N1 . DA 17 17 ? B -17.573 -10.512 -10.889 1.000 2 B DA 75.590 1
ATOM 2254 C C2 . DA 17 17 ? B -17.636 -11.779 -10.412 1.000 2 B DA 73.815 1
ATOM 2255 N N3 . DA 17 17 ? B -17.677 -12.182 -9.143 1.000 2 B DA 72.708 1
ATOM 2256 C C4 . DA 17 17 ? B -17.640 -11.120 -8.299 1.000 2 B DA 73.127 1
ATOM 2257 P P . DT 18 18 ? B -15.687 -15.333 -3.671 1.000 2 B DT 65.847 1
ATOM 2258 O OP1 . DT 18 18 ? B -16.227 -16.279 -2.700 1.000 2 B DT 62.772 1
ATOM 2259 O OP2 . DT 18 18 ? B -14.757 -14.255 -3.253 1.000 2 B DT 62.926 1
ATOM 2260 O "O5'" . DT 18 18 ? B -15.008 -16.122 -4.876 1.000 2 B DT 64.122 1
ATOM 2261 C "C5'" . DT 18 18 ? B -15.818 -16.485 -5.994 1.000 2 B DT 62.120 1
ATOM 2262 C "C4'" . DT 18 18 ? B -15.028 -16.355 -7.281 1.000 2 B DT 65.158 1
ATOM 2263 O "O4'" . DT 18 18 ? B -15.213 -15.033 -7.855 1.000 2 B DT 66.042 1
ATOM 2264 C "C3'" . DT 18 18 ? B -13.507 -16.535 -7.106 1.000 2 B DT 65.711 1
ATOM 2265 O "O3'" . DT 18 18 ? B -13.023 -17.311 -8.211 1.000 2 B DT 65.330 1
ATOM 2266 C "C2'" . DT 18 18 ? B -12.988 -15.116 -7.216 1.000 2 B DT 67.128 1
ATOM 2267 C "C1'" . DT 18 18 ? B -13.956 -14.541 -8.235 1.000 2 B DT 66.731 1
ATOM 2268 N N1 . DT 18 18 ? B -13.992 -13.071 -8.199 1.000 2 B DT 65.479 1
ATOM 2269 C C2 . DT 18 18 ? B -14.090 -12.407 -9.404 1.000 2 B DT 68.243 1
ATOM 2270 O O2 . DT 18 18 ? B -14.140 -12.985 -10.472 1.000 2 B DT 67.713 1
ATOM 2271 N N3 . DT 18 18 ? B -14.130 -11.053 -9.334 1.000 2 B DT 68.026 1
ATOM 2272 C C4 . DT 18 18 ? B -14.093 -10.313 -8.181 1.000 2 B DT 67.758 1
ATOM 2273 O O4 . DT 18 18 ? B -14.135 -9.099 -8.261 1.000 2 B DT 67.554 1
ATOM 2274 C C5 . DT 18 18 ? B -13.963 -11.022 -6.955 1.000 2 B DT 68.390 1
ATOM 2275 C C7 . DT 18 18 ? B -13.891 -10.262 -5.676 1.000 2 B DT 68.032 1
ATOM 2276 C C6 . DT 18 18 ? B -13.933 -12.363 -7.035 1.000 2 B DT 67.973 1
ATOM 2277 P P . DA 19 19 ? B -11.834 -18.324 -7.943 1.000 2 B DA 70.847 1
ATOM 2278 O OP1 . DA 19 19 ? B -12.424 -19.628 -7.565 1.000 2 B DA 68.083 1
ATOM 2279 O OP2 . DA 19 19 ? B -10.791 -17.701 -7.072 1.000 2 B DA 68.870 1
ATOM 2280 O "O5'" . DA 19 19 ? B -11.237 -18.414 -9.401 1.000 2 B DA 70.184 1
ATOM 2281 C "C5'" . DA 19 19 ? B -12.069 -18.137 -10.505 1.000 2 B DA 69.677 1
ATOM 2282 C "C4'" . DA 19 19 ? B -11.341 -17.311 -11.554 1.000 2 B DA 73.146 1
ATOM 2283 O "O4'" . DA 19 19 ? B -11.580 -15.889 -11.377 1.000 2 B DA 71.909 1
ATOM 2284 C "C3'" . DA 19 19 ? B -9.803 -17.480 -11.481 1.000 2 B DA 73.546 1
ATOM 2285 O "O3'" . DA 19 19 ? B -9.269 -17.523 -12.790 1.000 2 B DA 71.643 1
ATOM 2286 C "C2'" . DA 19 19 ? B -9.369 -16.225 -10.780 1.000 2 B DA 73.425 1
ATOM 2287 C "C1'" . DA 19 19 ? B -10.358 -15.232 -11.328 1.000 2 B DA 73.584 1
ATOM 2288 N N9 . DA 19 19 ? B -10.470 -14.013 -10.533 1.000 2 B DA 76.291 1
ATOM 2289 C C8 . DA 19 19 ? B -10.542 -13.921 -9.171 1.000 2 B DA 77.137 1
ATOM 2290 N N7 . DA 19 19 ? B -10.675 -12.707 -8.737 1.000 2 B DA 75.530 1
ATOM 2291 C C5 . DA 19 19 ? B -10.711 -11.947 -9.896 1.000 2 B DA 78.688 1
ATOM 2292 C C6 . DA 19 19 ? B -10.823 -10.561 -10.096 1.000 2 B DA 77.913 1
ATOM 2293 N N6 . DA 19 19 ? B -10.961 -9.677 -9.123 1.000 2 B DA 74.833 1
ATOM 2294 N N1 . DA 19 19 ? B -10.824 -10.126 -11.387 1.000 2 B DA 79.241 1
ATOM 2295 C C2 . DA 19 19 ? B -10.711 -11.014 -12.356 1.000 2 B DA 77.386 1
ATOM 2296 N N3 . DA 19 19 ? B -10.593 -12.326 -12.297 1.000 2 B DA 76.524 1
ATOM 2297 C C4 . DA 19 19 ? B -10.594 -12.746 -11.010 1.000 2 B DA 76.576 1
ATOM 2298 P P . DC 20 20 ? B -7.984 -18.434 -13.092 1.000 2 B DC 69.021 1
ATOM 2299 O OP1 . DC 20 20 ? B -8.500 -19.744 -13.511 1.000 2 B DC 66.040 1
ATOM 2300 O OP2 . DC 20 20 ? B -6.973 -18.331 -12.010 1.000 2 B DC 66.264 1
ATOM 2301 O "O5'" . DC 20 20 ? B -7.383 -17.716 -14.392 1.000 2 B DC 67.546 1
ATOM 2302 C "C5'" . DC 20 20 ? B -8.246 -16.933 -15.184 1.000 2 B DC 66.646 1
ATOM 2303 C "C4'" . DC 20 20 ? B -7.595 -15.624 -15.589 1.000 2 B DC 70.294 1
ATOM 2304 O "O4'" . DC 20 20 ? B -7.901 -14.571 -14.619 1.000 2 B DC 69.919 1
ATOM 2305 C "C3'" . DC 20 20 ? B -6.080 -15.695 -15.669 1.000 2 B DC 70.063 1
ATOM 2306 O "O3'" . DC 20 20 ? B -5.643 -14.947 -16.798 1.000 2 B DC 69.450 1
ATOM 2307 C "C2'" . DC 20 20 ? B -5.650 -14.976 -14.397 1.000 2 B DC 71.056 1
ATOM 2308 C "C1'" . DC 20 20 ? B -6.704 -13.925 -14.279 1.000 2 B DC 70.852 1
ATOM 2309 N N1 . DC 20 20 ? B -6.874 -13.344 -12.910 1.000 2 B DC 70.856 1
ATOM 2310 C C2 . DC 20 20 ? B -7.062 -11.962 -12.753 1.000 2 B DC 72.910 1
ATOM 2311 O O2 . DC 20 20 ? B -7.100 -11.217 -13.735 1.000 2 B DC 72.377 1
ATOM 2312 N N3 . DC 20 20 ? B -7.174 -11.467 -11.500 1.000 2 B DC 73.083 1
ATOM 2313 C C4 . DC 20 20 ? B -7.129 -12.273 -10.442 1.000 2 B DC 73.295 1
ATOM 2314 N N4 . DC 20 20 ? B -7.230 -11.732 -9.262 1.000 2 B DC 72.655 1
ATOM 2315 C C5 . DC 20 20 ? B -6.945 -13.672 -10.601 1.000 2 B DC 73.005 1
ATOM 2316 C C6 . DC 20 20 ? B -6.833 -14.154 -11.827 1.000 2 B DC 72.851 1
ATOM 2317 P P . DT 21 21 ? B -4.284 -15.403 -17.553 1.000 2 B DT 69.236 1
ATOM 2318 O OP1 . DT 21 21 ? B -4.669 -16.271 -18.682 1.000 2 B DT 65.590 1
ATOM 2319 O OP2 . DT 21 21 ? B -3.305 -15.905 -16.560 1.000 2 B DT 66.461 1
ATOM 2320 O "O5'" . DT 21 21 ? B -3.756 -14.013 -18.112 1.000 2 B DT 67.371 1
ATOM 2321 C "C5'" . DT 21 21 ? B -4.685 -12.969 -18.302 1.000 2 B DT 66.108 1
ATOM 2322 C "C4'" . DT 21 21 ? B -4.116 -11.649 -17.837 1.000 2 B DT 70.164 1
ATOM 2323 O "O4'" . DT 21 21 ? B -4.458 -11.399 -16.457 1.000 2 B DT 69.573 1
ATOM 2324 C "C3'" . DT 21 21 ? B -2.602 -11.533 -17.940 1.000 2 B DT 69.868 1
ATOM 2325 O "O3'" . DT 21 21 ? B -2.251 -10.262 -18.414 1.000 2 B DT 68.864 1
ATOM 2326 C "C2'" . DT 21 21 ? B -2.151 -11.674 -16.495 1.000 2 B DT 70.355 1
ATOM 2327 C "C1'" . DT 21 21 ? B -3.303 -10.952 -15.795 1.000 2 B DT 69.969 1
ATOM 2328 N N1 . DT 21 21 ? B -3.373 -11.250 -14.332 1.000 2 B DT 71.300 1
ATOM 2329 C C2 . DT 21 21 ? B -3.682 -10.231 -13.487 1.000 2 B DT 72.623 1
ATOM 2330 O O2 . DT 21 21 ? B -3.891 -9.084 -13.847 1.000 2 B DT 71.706 1
ATOM 2331 N N3 . DT 21 21 ? B -3.737 -10.578 -12.169 1.000 2 B DT 72.312 1
ATOM 2332 C C4 . DT 21 21 ? B -3.527 -11.825 -11.644 1.000 2 B DT 73.177 1
ATOM 2333 O O4 . DT 21 21 ? B -3.611 -12.031 -10.437 1.000 2 B DT 72.355 1
ATOM 2334 C C5 . DT 21 21 ? B -3.215 -12.862 -12.597 1.000 2 B DT 73.097 1
ATOM 2335 C C7 . DT 21 21 ? B -3.009 -14.241 -12.125 1.000 2 B DT 71.882 1
ATOM 2336 C C6 . DT 21 21 ? B -3.179 -12.507 -13.874 1.000 2 B DT 72.797 1
ATOM 2337 P P . DA 22 22 ? B -0.950 -10.132 -19.421 1.000 2 B DA 69.849 1
ATOM 2338 O OP1 . DA 22 22 ? B -1.434 -10.365 -20.796 1.000 2 B DA 66.675 1
ATOM 2339 O OP2 . DA 22 22 ? B 0.184 -10.912 -18.873 1.000 2 B DA 67.337 1
ATOM 2340 O "O5'" . DA 22 22 ? B -0.654 -8.557 -19.240 1.000 2 B DA 68.976 1
ATOM 2341 C "C5'" . DA 22 22 ? B -1.703 -7.692 -18.889 1.000 2 B DA 68.450 1
ATOM 2342 C "C4'" . DA 22 22 ? B -1.249 -6.714 -17.809 1.000 2 B DA 71.790 1
ATOM 2343 O "O4'" . DA 22 22 ? B -1.491 -7.293 -16.478 1.000 2 B DA 70.919 1
ATOM 2344 C "C3'" . DA 22 22 ? B 0.228 -6.383 -17.859 1.000 2 B DA 72.189 1
ATOM 2345 O "O3'" . DA 22 22 ? B 0.409 -5.016 -17.601 1.000 2 B DA 70.527 1
ATOM 2346 C "C2'" . DA 22 22 ? B 0.788 -7.224 -16.728 1.000 2 B DA 72.318 1
ATOM 2347 C "C1'" . DA 22 22 ? B -0.313 -7.147 -15.716 1.000 2 B DA 71.998 1
ATOM 2348 N N9 . DA 22 22 ? B -0.269 -8.195 -14.719 1.000 2 B DA 73.759 1
ATOM 2349 C C8 . DA 22 22 ? B -0.00024 -9.530 -14.908 1.000 2 B DA 74.511 1
ATOM 2350 N N7 . DA 22 22 ? B -0.035 -10.221 -13.829 1.000 2 B DA 74.244 1
ATOM 2351 C C5 . DA 22 22 ? B -0.348 -9.295 -12.844 1.000 2 B DA 75.652 1
ATOM 2352 C C6 . DA 22 22 ? B -0.530 -9.404 -11.443 1.000 2 B DA 75.166 1
ATOM 2353 N N6 . DA 22 22 ? B -0.407 -10.541 -10.763 1.000 2 B DA 72.599 1
ATOM 2354 N N1 . DA 22 22 ? B -0.849 -8.311 -10.764 1.000 2 B DA 76.145 1
ATOM 2355 C C2 . DA 22 22 ? B -0.946 -7.140 -11.424 1.000 2 B DA 74.619 1
ATOM 2356 N N3 . DA 22 22 ? B -0.803 -6.913 -12.704 1.000 2 B DA 73.927 1
ATOM 2357 C C4 . DA 22 22 ? B -0.493 -8.039 -13.383 1.000 2 B DA 74.535 1
ATOM 2358 P P . DT 23 23 ? B 1.626 -4.140 -18.207 1.000 2 B DT 68.482 1
ATOM 2359 O OP1 . DT 23 23 ? B 1.136 -3.510 -19.437 1.000 2 B DT 65.926 1
ATOM 2360 O OP2 . DT 23 23 ? B 2.850 -5.017 -18.280 1.000 2 B DT 66.124 1
ATOM 2361 O "O5'" . DT 23 23 ? B 1.895 -3.078 -17.103 1.000 2 B DT 68.485 1
ATOM 2362 C "C5'" . DT 23 23 ? B 0.842 -2.700 -16.194 1.000 2 B DT 66.968 1
ATOM 2363 C "C4'" . DT 23 23 ? B 1.366 -2.546 -14.804 1.000 2 B DT 69.920 1
ATOM 2364 O "O4'" . DT 23 23 ? B 1.263 -3.788 -14.044 1.000 2 B DT 70.120 1
ATOM 2365 C "C3'" . DT 23 23 ? B 2.819 -2.124 -14.728 1.000 2 B DT 70.567 1
ATOM 2366 O "O3'" . DT 23 23 ? B 2.983 -1.135 -13.755 1.000 2 B DT 69.487 1
ATOM 2367 C "C2'" . DT 23 23 ? B 3.515 -3.408 -14.307 1.000 2 B DT 70.366 1
ATOM 2368 C "C1'" . DT 23 23 ? B 2.482 -4.004 -13.378 1.000 2 B DT 70.566 1
ATOM 2369 N N1 . DT 23 23 ? B 2.636 -5.452 -13.097 1.000 2 B DT 70.712 1
ATOM 2370 C C2 . DT 23 23 ? B 2.369 -5.939 -11.862 1.000 2 B DT 72.744 1
ATOM 2371 O O2 . DT 23 23 ? B 1.960 -5.252 -10.954 1.000 2 B DT 71.917 1
ATOM 2372 N N3 . DT 23 23 ? B 2.557 -7.279 -11.679 1.000 2 B DT 72.740 1
ATOM 2373 C C4 . DT 23 23 ? B 3.010 -8.163 -12.624 1.000 2 B DT 72.988 1
ATOM 2374 O O4 . DT 23 23 ? B 3.157 -9.342 -12.361 1.000 2 B DT 71.981 1
ATOM 2375 C C5 . DT 23 23 ? B 3.315 -7.601 -13.907 1.000 2 B DT 72.923 1
ATOM 2376 C C7 . DT 23 23 ? B 3.840 -8.485 -15.021 1.000 2 B DT 72.144 1
ATOM 2377 C C6 . DT 23 23 ? B 3.106 -6.291 -14.110 1.000 2 B DT 72.388 1
ATOM 2378 P P . DT 24 24 ? B 4.107 -0.000818 -13.954 1.000 2 B DT 68.499 1
ATOM 2379 O OP1 . DT 24 24 ? B 3.485 1.158 -14.683 1.000 2 B DT 65.785 1
ATOM 2380 O OP2 . DT 24 24 ? B 5.369 -0.557 -14.480 1.000 2 B DT 66.681 1
ATOM 2381 O "O5'" . DT 24 24 ? B 4.342 0.420 -12.451 1.000 2 B DT 68.230 1
ATOM 2382 C "C5'" . DT 24 24 ? B 3.356 0.112 -11.476 1.000 2 B DT 67.311 1
ATOM 2383 C "C4'" . DT 24 24 ? B 3.990 -0.446 -10.214 1.000 2 B DT 70.692 1
ATOM 2384 O "O4'" . DT 24 24 ? B 4.090 -1.886 -10.283 1.000 2 B DT 70.184 1
ATOM 2385 C "C3'" . DT 24 24 ? B 5.433 0.050 -9.982 1.000 2 B DT 70.555 1
ATOM 2386 O "O3'" . DT 24 24 ? B 5.585 0.341 -8.613 1.000 2 B DT 69.840 1
ATOM 2387 C "C2'" . DT 24 24 ? B 6.269 -1.180 -10.359 1.000 2 B DT 70.176 1
ATOM 2388 C "C1'" . DT 24 24 ? B 5.364 -2.290 -9.888 1.000 2 B DT 70.817 1
ATOM 2389 N N1 . DT 24 24 ? B 5.679 -3.599 -10.508 1.000 2 B DT 73.768 1
ATOM 2390 C C2 . DT 24 24 ? B 5.639 -4.730 -9.710 1.000 2 B DT 75.146 1
ATOM 2391 O O2 . DT 24 24 ? B 5.328 -4.711 -8.555 1.000 2 B DT 74.521 1
ATOM 2392 N N3 . DT 24 24 ? B 5.953 -5.907 -10.373 1.000 2 B DT 75.201 1
ATOM 2393 C C4 . DT 24 24 ? B 6.312 -6.062 -11.676 1.000 2 B DT 76.013 1
ATOM 2394 O O4 . DT 24 24 ? B 6.573 -7.155 -12.157 1.000 2 B DT 74.998 1
ATOM 2395 C C5 . DT 24 24 ? B 6.334 -4.845 -12.455 1.000 2 B DT 75.407 1
ATOM 2396 C C7 . DT 24 24 ? B 6.729 -4.901 -13.907 1.000 2 B DT 73.987 1
ATOM 2397 C C6 . DT 24 24 ? B 6.041 -3.693 -11.836 1.000 2 B DT 75.430 1
ATOM 2398 P P . DG 25 25 ? B 6.532 1.591 -8.178 1.000 2 B DG 67.752 1
ATOM 2399 O OP1 . DG 25 25 ? B 5.627 2.747 -8.009 1.000 2 B DG 65.631 1
ATOM 2400 O OP2 . DG 25 25 ? B 7.699 1.663 -9.082 1.000 2 B DG 66.480 1
ATOM 2401 O "O5'" . DG 25 25 ? B 7.044 1.096 -6.770 1.000 2 B DG 68.500 1
ATOM 2402 C "C5'" . DG 25 25 ? B 6.193 0.229 -6.007 1.000 2 B DG 67.704 1
ATOM 2403 C "C4'" . DG 25 25 ? B 6.983 -0.835 -5.300 1.000 2 B DG 71.687 1
ATOM 2404 O "O4'" . DG 25 25 ? B 7.070 -2.024 -6.117 1.000 2 B DG 70.143 1
ATOM 2405 C "C3'" . DG 25 25 ? B 8.415 -0.444 -4.990 1.000 2 B DG 72.503 1
ATOM 2406 O "O3'" . DG 25 25 ? B 8.726 -0.897 -3.695 1.000 2 B DG 70.483 1
ATOM 2407 C "C2'" . DG 25 25 ? B 9.232 -1.171 -6.030 1.000 2 B DG 71.803 1
ATOM 2408 C "C1'" . DG 25 25 ? B 8.428 -2.449 -6.169 1.000 2 B DG 72.185 1
ATOM 2409 N N9 . DG 25 25 ? B 8.646 -3.170 -7.400 1.000 2 B DG 74.994 1
ATOM 2410 C C8 . DG 25 25 ? B 8.775 -2.642 -8.645 1.000 2 B DG 76.170 1
ATOM 2411 N N7 . DG 25 25 ? B 8.947 -3.512 -9.590 1.000 2 B DG 75.003 1
ATOM 2412 C C5 . DG 25 25 ? B 8.927 -4.713 -8.890 1.000 2 B DG 77.647 1
ATOM 2413 C C6 . DG 25 25 ? B 9.050 -6.062 -9.352 1.000 2 B DG 77.250 1
ATOM 2414 O O6 . DG 25 25 ? B 9.226 -6.449 -10.531 1.000 2 B DG 73.633 1
ATOM 2415 N N1 . DG 25 25 ? B 8.963 -6.983 -8.330 1.000 2 B DG 78.330 1
ATOM 2416 C C2 . DG 25 25 ? B 8.777 -6.658 -7.011 1.000 2 B DG 76.587 1
ATOM 2417 N N2 . DG 25 25 ? B 8.705 -7.689 -6.164 1.000 2 B DG 73.579 1
ATOM 2418 N N3 . DG 25 25 ? B 8.633 -5.442 -6.552 1.000 2 B DG 75.367 1
ATOM 2419 C C4 . DG 25 25 ? B 8.711 -4.532 -7.537 1.000 2 B DG 75.642 1
ATOM 2420 P P . DG 26 26 ? B 9.893 -0.105 -2.890 1.000 2 B DG 67.379 1
ATOM 2421 O OP1 . DG 26 26 ? B 9.238 0.798 -1.896 1.000 2 B DG 65.350 1
ATOM 2422 O OP2 . DG 26 26 ? B 10.866 0.498 -3.853 1.000 2 B DG 65.865 1
ATOM 2423 O "O5'" . DG 26 26 ? B 10.622 -1.290 -2.097 1.000 2 B DG 67.754 1
ATOM 2424 C "C5'" . DG 26 26 ? B 9.889 -2.420 -1.784 1.000 2 B DG 67.157 1
ATOM 2425 C "C4'" . DG 26 26 ? B 10.754 -3.664 -1.830 1.000 2 B DG 70.384 1
ATOM 2426 O "O4'" . DG 26 26 ? B 10.707 -4.247 -3.148 1.000 2 B DG 69.195 1
ATOM 2427 C "C3'" . DG 26 26 ? B 12.231 -3.403 -1.520 1.000 2 B DG 71.394 1
ATOM 2428 O "O3'" . DG 26 26 ? B 12.710 -4.465 -0.693 1.000 2 B DG 70.179 1
ATOM 2429 C "C2'" . DG 26 26 ? B 12.889 -3.433 -2.902 1.000 2 B DG 70.852 1
ATOM 2430 C "C1'" . DG 26 26 ? B 12.042 -4.495 -3.583 1.000 2 B DG 71.106 1
ATOM 2431 N N9 . DG 26 26 ? B 12.115 -4.424 -5.037 1.000 2 B DG 72.089 1
ATOM 2432 C C8 . DG 26 26 ? B 12.162 -3.313 -5.831 1.000 2 B DG 73.512 1
ATOM 2433 N N7 . DG 26 26 ? B 12.249 -3.564 -7.113 1.000 2 B DG 73.667 1
ATOM 2434 C C5 . DG 26 26 ? B 12.229 -4.936 -7.166 1.000 2 B DG 75.285 1
ATOM 2435 C C6 . DG 26 26 ? B 12.291 -5.825 -8.248 1.000 2 B DG 74.692 1
ATOM 2436 O O6 . DG 26 26 ? B 12.398 -5.514 -9.492 1.000 2 B DG 72.383 1
ATOM 2437 N N1 . DG 26 26 ? B 12.274 -7.151 -7.887 1.000 2 B DG 75.726 1
ATOM 2438 C C2 . DG 26 26 ? B 12.194 -7.595 -6.583 1.000 2 B DG 74.606 1
ATOM 2439 N N2 . DG 26 26 ? B 12.156 -8.892 -6.419 1.000 2 B DG 71.701 1
ATOM 2440 N N3 . DG 26 26 ? B 12.127 -6.797 -5.541 1.000 2 B DG 73.219 1
ATOM 2441 C C4 . DG 26 26 ? B 12.153 -5.497 -5.897 1.000 2 B DG 73.431 1
ATOM 2442 P P . DC 27 27 ? B 13.956 -4.191 0.293 1.000 2 B DC 68.454 1
ATOM 2443 O OP1 . DC 27 27 ? B 13.383 -4.031 1.645 1.000 2 B DC 65.545 1
ATOM 2444 O OP2 . DC 27 27 ? B 14.875 -3.158 -0.249 1.000 2 B DC 65.564 1
ATOM 2445 O "O5'" . DC 27 27 ? B 14.721 -5.587 0.209 1.000 2 B DC 67.338 1
ATOM 2446 C "C5'" . DC 27 27 ? B 13.982 -6.772 -0.172 1.000 2 B DC 66.669 1
ATOM 2447 C "C4'" . DC 27 27 ? B 14.833 -7.673 -1.017 1.000 2 B DC 69.314 1
ATOM 2448 O "O4'" . DC 27 27 ? B 14.676 -7.371 -2.435 1.000 2 B DC 69.895 1
ATOM 2449 C "C3'" . DC 27 27 ? B 16.323 -7.559 -0.713 1.000 2 B DC 70.185 1
ATOM 2450 O "O3'" . DC 27 27 ? B 16.916 -8.817 -0.683 1.000 2 B DC 68.554 1
ATOM 2451 C "C2'" . DC 27 27 ? B 16.849 -6.757 -1.921 1.000 2 B DC 70.088 1
ATOM 2452 C "C1'" . DC 27 27 ? B 15.955 -7.287 -3.023 1.000 2 B DC 70.564 1
ATOM 2453 N N1 . DC 27 27 ? B 15.877 -6.389 -4.194 1.000 2 B DC 70.740 1
ATOM 2454 C C2 . DC 27 27 ? B 15.790 -6.939 -5.477 1.000 2 B DC 73.120 1
ATOM 2455 O O2 . DC 27 27 ? B 15.790 -8.142 -5.627 1.000 2 B DC 72.386 1
ATOM 2456 N N3 . DC 27 27 ? B 15.720 -6.114 -6.557 1.000 2 B DC 73.684 1
ATOM 2457 C C4 . DC 27 27 ? B 15.759 -4.794 -6.378 1.000 2 B DC 74.105 1
ATOM 2458 N N4 . DC 27 27 ? B 15.672 -4.033 -7.453 1.000 2 B DC 73.383 1
ATOM 2459 C C5 . DC 27 27 ? B 15.820 -4.218 -5.072 1.000 2 B DC 73.984 1
ATOM 2460 C C6 . DC 27 27 ? B 15.875 -5.055 -4.016 1.000 2 B DC 71.694 1
ATOM 2461 P P . DG 28 28 ? B 18.259 -9.055 0.199 1.000 2 B DG 69.874 1
ATOM 2462 O OP1 . DG 28 28 ? B 17.849 -9.625 1.476 1.000 2 B DG 66.781 1
ATOM 2463 O OP2 . DG 28 28 ? B 19.066 -7.838 0.166 1.000 2 B DG 67.123 1
ATOM 2464 O "O5'" . DG 28 28 ? B 19.034 -10.168 -0.650 1.000 2 B DG 67.798 1
ATOM 2465 C "C5'" . DG 28 28 ? B 18.263 -11.002 -1.483 1.000 2 B DG 67.767 1
ATOM 2466 C "C4'" . DG 28 28 ? B 19.020 -11.291 -2.775 1.000 2 B DG 70.665 1
ATOM 2467 O "O4'" . DG 28 28 ? B 18.650 -10.323 -3.792 1.000 2 B DG 71.496 1
ATOM 2468 C "C3'" . DG 28 28 ? B 20.546 -11.208 -2.621 1.000 2 B DG 71.188 1
ATOM 2469 O "O3'" . DG 28 28 ? B 21.132 -12.235 -3.343 1.000 2 B DG 69.515 1
ATOM 2470 C "C2'" . DG 28 28 ? B 20.867 -9.845 -3.303 1.000 2 B DG 72.421 1
ATOM 2471 C "C1'" . DG 28 28 ? B 19.821 -9.807 -4.396 1.000 2 B DG 72.688 1
ATOM 2472 N N9 . DG 28 28 ? B 19.559 -8.459 -4.888 1.000 2 B DG 73.957 1
ATOM 2473 C C8 . DG 28 28 ? B 19.447 -7.305 -4.157 1.000 2 B DG 74.365 1
ATOM 2474 N N7 . DG 28 28 ? B 19.235 -6.253 -4.884 1.000 2 B DG 73.974 1
ATOM 2475 C C5 . DG 28 28 ? B 19.189 -6.745 -6.154 1.000 2 B DG 75.937 1
ATOM 2476 C C6 . DG 28 28 ? B 19.000 -6.087 -7.366 1.000 2 B DG 75.599 1
ATOM 2477 O O6 . DG 28 28 ? B 18.781 -4.890 -7.548 1.000 2 B DG 72.969 1
ATOM 2478 N N1 . DG 28 28 ? B 19.014 -6.925 -8.461 1.000 2 B DG 76.408 1
ATOM 2479 C C2 . DG 28 28 ? B 19.263 -8.304 -8.381 1.000 2 B DG 75.308 1
ATOM 2480 N N2 . DG 28 28 ? B 19.262 -8.940 -9.545 1.000 2 B DG 71.957 1
ATOM 2481 N N3 . DG 28 28 ? B 19.435 -8.922 -7.251 1.000 2 B DG 73.986 1
ATOM 2482 C C4 . DG 28 28 ? B 19.396 -8.109 -6.191 1.000 2 B DG 74.745 1
ATOM 2483 P P . DA 29 29 ? B 22.638 -12.680 -3.002 1.000 2 B DA 71.966 1
ATOM 2484 O OP1 . DA 29 29 ? B 22.468 -13.816 -2.109 1.000 2 B DA 69.428 1
ATOM 2485 O OP2 . DA 29 29 ? B 23.442 -11.551 -2.556 1.000 2 B DA 69.565 1
ATOM 2486 O "O5'" . DA 29 29 ? B 23.215 -13.178 -4.409 1.000 2 B DA 72.097 1
ATOM 2487 C "C5'" . DA 29 29 ? B 22.307 -13.467 -5.451 1.000 2 B DA 71.988 1
ATOM 2488 C "C4'" . DA 29 29 ? B 22.859 -13.003 -6.784 1.000 2 B DA 74.187 1
ATOM 2489 O "O4'" . DA 29 29 ? B 22.390 -11.655 -7.059 1.000 2 B DA 73.258 1
ATOM 2490 C "C3'" . DA 29 29 ? B 24.369 -12.948 -6.873 1.000 2 B DA 75.188 1
ATOM 2491 O "O3'" . DA 29 29 ? B 24.790 -13.384 -8.153 1.000 2 B DA 73.575 1
ATOM 2492 C "C2'" . DA 29 29 ? B 24.671 -11.456 -6.722 1.000 2 B DA 74.271 1
ATOM 2493 C "C1'" . DA 29 29 ? B 23.487 -10.866 -7.409 1.000 2 B DA 74.676 1
ATOM 2494 N N9 . DA 29 29 ? B 23.213 -9.487 -7.030 1.000 2 B DA 75.683 1
ATOM 2495 C C8 . DA 29 29 ? B 23.191 -8.965 -5.744 1.000 2 B DA 76.583 1
ATOM 2496 N N7 . DA 29 29 ? B 22.904 -7.702 -5.699 1.000 2 B DA 76.687 1
ATOM 2497 C C5 . DA 29 29 ? B 22.739 -7.354 -7.039 1.000 2 B DA 78.337 1
ATOM 2498 C C6 . DA 29 29 ? B 22.445 -6.144 -7.654 1.000 2 B DA 77.988 1
ATOM 2499 N N6 . DA 29 29 ? B 22.241 -5.011 -7.009 1.000 2 B DA 74.595 1
ATOM 2500 N N1 . DA 29 29 ? B 22.357 -6.120 -9.004 1.000 2 B DA 78.823 1
ATOM 2501 C C2 . DA 29 29 ? B 22.536 -7.251 -9.674 1.000 2 B DA 77.733 1
ATOM 2502 N N3 . DA 29 29 ? B 22.837 -8.448 -9.198 1.000 2 B DA 76.916 1
ATOM 2503 C C4 . DA 29 29 ? B 22.938 -8.448 -7.867 1.000 2 B DA 77.454 1
ATOM 2504 P P . DC 30 30 ? B 26.247 -14.072 -8.305 1.000 2 B DC 76.892 1
ATOM 2505 O OP1 . DC 30 30 ? B 26.013 -15.529 -8.232 1.000 2 B DC 74.332 1
ATOM 2506 O OP2 . DC 30 30 ? B 27.236 -13.446 -7.411 1.000 2 B DC 74.791 1
ATOM 2507 O "O5'" . DC 30 30 ? B 26.645 -13.664 -9.782 1.000 2 B DC 76.346 1
ATOM 2508 C "C5'" . DC 30 30 ? B 25.638 -13.159 -10.651 1.000 2 B DC 76.667 1
ATOM 2509 C "C4'" . DC 30 30 ? B 26.165 -11.993 -11.457 1.000 2 B DC 78.795 1
ATOM 2510 O "O4'" . DC 30 30 ? B 25.732 -10.755 -10.874 1.000 2 B DC 79.408 1
ATOM 2511 C "C3'" . DC 30 30 ? B 27.686 -11.932 -11.561 1.000 2 B DC 79.472 1
ATOM 2512 O "O3'" . DC 30 30 ? B 28.059 -11.560 -12.859 1.000 2 B DC 76.822 1
ATOM 2513 C "C2'" . DC 30 30 ? B 28.020 -10.833 -10.558 1.000 2 B DC 79.062 1
ATOM 2514 C "C1'" . DC 30 30 ? B 26.855 -9.923 -10.754 1.000 2 B DC 79.944 1
ATOM 2515 N N1 . DC 30 30 ? B 26.628 -8.961 -9.637 1.000 2 B DC 81.976 1
ATOM 2516 C C2 . DC 30 30 ? B 26.260 -7.617 -9.909 1.000 2 B DC 83.123 1
ATOM 2517 O O2 . DC 30 30 ? B 26.112 -7.268 -11.067 1.000 2 B DC 82.209 1
ATOM 2518 N N3 . DC 30 30 ? B 26.091 -6.752 -8.880 1.000 2 B DC 81.947 1
ATOM 2519 C C4 . DC 30 30 ? B 26.266 -7.193 -7.609 1.000 2 B DC 83.141 1
ATOM 2520 N N4 . DC 30 30 ? B 26.048 -6.303 -6.647 1.000 2 B DC 82.319 1
ATOM 2521 C C5 . DC 30 30 ? B 26.637 -8.535 -7.321 1.000 2 B DC 82.211 1
ATOM 2522 C C6 . DC 30 30 ? B 26.802 -9.368 -8.353 1.000 2 B DC 79.924 1
ATOM 2523 P P . DC 31 31 ? B 29.444 -12.027 -13.529 1.000 2 B DC 76.798 1
ATOM 2524 O OP1 . DC 31 31 ? B 29.193 -13.297 -14.298 1.000 2 B DC 73.725 1
ATOM 2525 O OP2 . DC 31 31 ? B 30.465 -12.042 -12.445 1.000 2 B DC 73.731 1
ATOM 2526 O "O5'" . DC 31 31 ? B 29.809 -10.882 -14.560 1.000 2 B DC 73.650 1
ATOM 2527 C "C5'" . DC 31 31 ? B 28.817 -10.045 -15.066 1.000 2 B DC 75.060 1
ATOM 2528 C "C4'" . DC 31 31 ? B 29.235 -8.592 -15.069 1.000 2 B DC 77.779 1
ATOM 2529 O "O4'" . DC 31 31 ? B 28.888 -7.938 -13.862 1.000 2 B DC 79.242 1
ATOM 2530 C "C3'" . DC 31 31 ? B 30.740 -8.400 -15.232 1.000 2 B DC 77.913 1
ATOM 2531 O "O3'" . DC 31 31 ? B 30.949 -7.298 -16.092 1.000 2 B DC 75.119 1
ATOM 2532 C "C2'" . DC 31 31 ? B 31.194 -8.029 -13.825 1.000 2 B DC 79.032 1
ATOM 2533 C "C1'" . DC 31 31 ? B 30.013 -7.246 -13.364 1.000 2 B DC 79.624 1
ATOM 2534 N N1 . DC 31 31 ? B 29.886 -7.093 -11.919 1.000 2 B DC 81.579 1
ATOM 2535 C C2 . DC 31 31 ? B 29.507 -5.869 -11.350 1.000 2 B DC 83.236 1
ATOM 2536 O O2 . DC 31 31 ? B 29.283 -4.927 -12.064 1.000 2 B DC 82.170 1
ATOM 2537 N N3 . DC 31 31 ? B 29.445 -5.778 -10.001 1.000 2 B DC 81.822 1
ATOM 2538 C C4 . DC 31 31 ? B 29.736 -6.822 -9.218 1.000 2 B DC 82.840 1
ATOM 2539 N N4 . DC 31 31 ? B 29.654 -6.654 -7.899 1.000 2 B DC 81.981 1
ATOM 2540 C C5 . DC 31 31 ? B 30.104 -8.081 -9.800 1.000 2 B DC 82.018 1
ATOM 2541 C C6 . DC 31 31 ? B 30.173 -8.184 -11.118 1.000 2 B DC 79.239 1
ATOM 2542 P P . DA 32 32 ? B 32.234 -7.301 -17.100 1.000 2 B DA 78.645 1
ATOM 2543 O OP1 . DA 32 32 ? B 31.780 -7.788 -18.392 1.000 2 B DA 76.363 1
ATOM 2544 O OP2 . DA 32 32 ? B 33.375 -7.973 -16.392 1.000 2 B DA 76.351 1
ATOM 2545 O "O5'" . DA 32 32 ? B 32.563 -5.765 -17.245 1.000 2 B DA 76.367 1
ATOM 2546 C "C5'" . DA 32 32 ? B 31.501 -4.830 -17.249 1.000 2 B DA 77.581 1
ATOM 2547 C "C4'" . DA 32 32 ? B 31.868 -3.585 -16.498 1.000 2 B DA 79.799 1
ATOM 2548 O "O4'" . DA 32 32 ? B 31.610 -3.722 -15.108 1.000 2 B DA 81.100 1
ATOM 2549 C "C3'" . DA 32 32 ? B 33.346 -3.194 -16.612 1.000 2 B DA 80.343 1
ATOM 2550 O "O3'" . DA 32 32 ? B 33.446 -1.796 -16.706 1.000 2 B DA 78.485 1
ATOM 2551 C "C2'" . DA 32 32 ? B 33.904 -3.644 -15.265 1.000 2 B DA 81.642 1
ATOM 2552 C "C1'" . DA 32 32 ? B 32.737 -3.335 -14.352 1.000 2 B DA 82.030 1
ATOM 2553 N N9 . DA 32 32 ? B 32.780 -4.058 -13.093 1.000 2 B DA 82.957 1
ATOM 2554 C C8 . DA 32 32 ? B 33.081 -5.373 -12.922 1.000 2 B DA 82.593 1
ATOM 2555 N N7 . DA 32 32 ? B 33.043 -5.747 -11.678 1.000 2 B DA 81.523 1
ATOM 2556 C C5 . DA 32 32 ? B 32.675 -4.619 -10.984 1.000 2 B DA 83.798 1
ATOM 2557 C C6 . DA 32 32 ? B 32.461 -4.351 -9.599 1.000 2 B DA 83.795 1
ATOM 2558 N N6 . DA 32 32 ? B 32.561 -5.272 -8.671 1.000 2 B DA 81.567 1
ATOM 2559 N N1 . DA 32 32 ? B 32.137 -3.111 -9.271 1.000 2 B DA 84.196 1
ATOM 2560 C C2 . DA 32 32 ? B 31.991 -2.181 -10.204 1.000 2 B DA 83.076 1
ATOM 2561 N N3 . DA 32 32 ? B 32.167 -2.278 -11.504 1.000 2 B DA 83.461 1
ATOM 2562 C C4 . DA 32 32 ? B 32.496 -3.553 -11.832 1.000 2 B DA 84.236 1
ATOM 2563 P P . DA 33 33 ? B 34.670 -1.104 -17.526 1.000 2 B DA 80.052 1
ATOM 2564 O OP1 . DA 33 33 ? B 34.127 -0.865 -18.881 1.000 2 B DA 77.120 1
ATOM 2565 O OP2 . DA 33 33 ? B 35.890 -1.935 -17.391 1.000 2 B DA 77.148 1
ATOM 2566 O "O5'" . DA 33 33 ? B 34.898 0.270 -16.794 1.000 2 B DA 77.898 1
ATOM 2567 C "C5'" . DA 33 33 ? B 33.824 0.924 -16.172 1.000 2 B DA 79.107 1
ATOM 2568 C "C4'" . DA 33 33 ? B 34.298 1.657 -14.921 1.000 2 B DA 80.835 1
ATOM 2569 O "O4'" . DA 33 33 ? B 34.187 0.841 -13.755 1.000 2 B DA 81.315 1
ATOM 2570 C "C3'" . DA 33 33 ? B 35.766 2.113 -14.959 1.000 2 B DA 81.410 1
ATOM 2571 O "O3'" . DA 33 33 ? B 35.876 3.344 -14.300 1.000 2 B DA 78.333 1
ATOM 2572 C "C2'" . DA 33 33 ? B 36.460 1.036 -14.187 1.000 2 B DA 82.768 1
ATOM 2573 C "C1'" . DA 33 33 ? B 35.447 0.735 -13.117 1.000 2 B DA 83.086 1
ATOM 2574 N N9 . DA 33 33 ? B 35.583 -0.585 -12.510 1.000 2 B DA 84.058 1
ATOM 2575 C C8 . DA 33 33 ? B 35.854 -1.770 -13.126 1.000 2 B DA 83.612 1
ATOM 2576 N N7 . DA 33 33 ? B 35.893 -2.784 -12.323 1.000 2 B DA 81.901 1
ATOM 2577 C C5 . DA 33 33 ? B 35.650 -2.248 -11.085 1.000 2 B DA 85.012 1
ATOM 2578 C C6 . DA 33 33 ? B 35.569 -2.799 -9.817 1.000 2 B DA 84.948 1
ATOM 2579 N N6 . DA 33 33 ? B 35.741 -4.091 -9.561 1.000 2 B DA 82.625 1
ATOM 2580 N N1 . DA 33 33 ? B 35.316 -1.964 -8.755 1.000 2 B DA 85.368 1
ATOM 2581 C C2 . DA 33 33 ? B 35.146 -0.662 -9.003 1.000 2 B DA 84.215 1
ATOM 2582 N N3 . DA 33 33 ? B 35.203 -0.010 -10.173 1.000 2 B DA 84.557 1
ATOM 2583 C C4 . DA 33 33 ? B 35.462 -0.868 -11.176 1.000 2 B DA 84.917 1
ATOM 2584 P P . DA 34 34 ? B 36.996 4.449 -14.757 1.000 2 B DA 80.679 1
ATOM 2585 O OP1 . DA 34 34 ? B 36.315 5.418 -15.656 1.000 2 B DA 77.406 1
ATOM 2586 O OP2 . DA 34 34 ? B 38.199 3.786 -15.217 1.000 2 B DA 77.271 1
ATOM 2587 O "O5'" . DA 34 34 ? B 37.341 5.169 -13.395 1.000 2 B DA 78.716 1
ATOM 2588 C "C5'" . DA 34 34 ? B 36.389 5.257 -12.365 1.000 2 B DA 79.625 1
ATOM 2589 C "C4'" . DA 34 34 ? B 36.994 5.032 -10.983 1.000 2 B DA 81.013 1
ATOM 2590 O "O4'" . DA 34 34 ? B 37.016 3.611 -10.654 1.000 2 B DA 81.310 1
ATOM 2591 C "C3'" . DA 34 34 ? B 38.447 5.528 -10.881 1.000 2 B DA 81.689 1
ATOM 2592 O "O3'" . DA 34 34 ? B 38.615 6.174 -9.641 1.000 2 B DA 78.692 1
ATOM 2593 C "C2'" . DA 34 34 ? B 39.245 4.211 -10.934 1.000 2 B DA 82.724 1
ATOM 2594 C "C1'" . DA 34 34 ? B 38.317 3.293 -10.192 1.000 2 B DA 82.964 1
ATOM 2595 N N9 . DA 34 34 ? B 38.555 1.881 -10.447 1.000 2 B DA 84.010 1
ATOM 2596 C C8 . DA 34 34 ? B 38.834 1.290 -11.624 1.000 2 B DA 83.416 1
ATOM 2597 N N7 . DA 34 34 ? B 39.016 0.007 -11.564 1.000 2 B DA 82.201 1
ATOM 2598 C C5 . DA 34 34 ? B 38.813 -0.288 -10.225 1.000 2 B DA 85.132 1
ATOM 2599 C C6 . DA 34 34 ? B 38.851 -1.473 -9.492 1.000 2 B DA 84.856 1
ATOM 2600 N N6 . DA 34 34 ? B 39.112 -2.655 -10.032 1.000 2 B DA 82.237 1
ATOM 2601 N N1 . DA 34 34 ? B 38.623 -1.434 -8.147 1.000 2 B DA 85.219 1
ATOM 2602 C C2 . DA 34 34 ? B 38.350 -0.215 -7.627 1.000 2 B DA 83.917 1
ATOM 2603 N N3 . DA 34 34 ? B 38.290 0.956 -8.207 1.000 2 B DA 84.562 1
ATOM 2604 C C4 . DA 34 34 ? B 38.529 0.870 -9.528 1.000 2 B DA 85.057 1
ATOM 2605 P P . DG 35 35 ? B 39.693 7.405 -9.461 1.000 2 B DG 79.188 1
ATOM 2606 O OP1 . DG 35 35 ? B 38.945 8.647 -9.577 1.000 2 B DG 75.452 1
ATOM 2607 O OP2 . DG 35 35 ? B 40.834 7.124 -10.343 1.000 2 B DG 75.689 1
ATOM 2608 O "O5'" . DG 35 35 ? B 40.188 7.241 -7.937 1.000 2 B DG 76.155 1
ATOM 2609 C "C5'" . DG 35 35 ? B 39.316 6.681 -6.992 1.000 2 B DG 77.037 1
ATOM 2610 C "C4'" . DG 35 35 ? B 40.076 5.818 -6.016 1.000 2 B DG 79.616 1
ATOM 2611 O "O4'" . DG 35 35 ? B 40.150 4.441 -6.479 1.000 2 B DG 79.366 1
ATOM 2612 C "C3'" . DG 35 35 ? B 41.527 6.256 -5.807 1.000 2 B DG 80.501 1
ATOM 2613 O "O3'" . DG 35 35 ? B 41.887 6.058 -4.462 1.000 2 B DG 77.258 1
ATOM 2614 C "C2'" . DG 35 35 ? B 42.294 5.266 -6.684 1.000 2 B DG 80.991 1
ATOM 2615 C "C1'" . DG 35 35 ? B 41.472 4.016 -6.489 1.000 2 B DG 80.987 1
ATOM 2616 N N9 . DG 35 35 ? B 41.672 3.002 -7.518 1.000 2 B DG 82.929 1
ATOM 2617 C C8 . DG 35 35 ? B 41.841 3.215 -8.867 1.000 2 B DG 81.784 1
ATOM 2618 N N7 . DG 35 35 ? B 41.993 2.131 -9.543 1.000 2 B DG 81.016 1
ATOM 2619 C C5 . DG 35 35 ? B 41.917 1.133 -8.586 1.000 2 B DG 83.906 1
ATOM 2620 C C6 . DG 35 35 ? B 42.014 -0.269 -8.723 1.000 2 B DG 83.795 1
ATOM 2621 O O6 . DG 35 35 ? B 42.182 -0.924 -9.738 1.000 2 B DG 81.984 1
ATOM 2622 N N1 . DG 35 35 ? B 41.926 -0.919 -7.519 1.000 2 B DG 84.162 1
ATOM 2623 C C2 . DG 35 35 ? B 41.719 -0.278 -6.291 1.000 2 B DG 82.633 1
ATOM 2624 N N2 . DG 35 35 ? B 41.657 -1.077 -5.236 1.000 2 B DG 80.350 1
ATOM 2625 N N3 . DG 35 35 ? B 41.618 1.010 -6.160 1.000 2 B DG 83.077 1
ATOM 2626 C C4 . DG 35 35 ? B 41.727 1.650 -7.338 1.000 2 B DG 83.567 1
ATOM 2627 P P . DG 36 36 ? B 42.868 7.164 -3.748 1.000 2 B DG 78.239 1
ATOM 2628 O OP1 . DG 36 36 ? B 42.071 8.236 -3.207 1.000 2 B DG 75.878 1
ATOM 2629 O OP2 . DG 36 36 ? B 43.976 7.464 -4.692 1.000 2 B DG 76.151 1
ATOM 2630 O "O5'" . DG 36 36 ? B 43.498 6.300 -2.562 1.000 2 B DG 76.547 1
ATOM 2631 C "C5'" . DG 36 36 ? B 42.710 5.257 -1.982 1.000 2 B DG 77.576 1
ATOM 2632 C "C4'" . DG 36 36 ? B 43.539 4.023 -1.712 1.000 2 B DG 79.481 1
ATOM 2633 O "O4'" . DG 36 36 ? B 43.585 3.200 -2.911 1.000 2 B DG 79.612 1
ATOM 2634 C "C3'" . DG 36 36 ? B 45.007 4.304 -1.361 1.000 2 B DG 80.829 1
ATOM 2635 O "O3'" . DG 36 36 ? B 45.396 3.404 -0.344 1.000 2 B DG 77.924 1
ATOM 2636 C "C2'" . DG 36 36 ? B 45.748 3.979 -2.639 1.000 2 B DG 80.777 1
ATOM 2637 C "C1'" . DG 36 36 ? B 44.921 2.873 -3.193 1.000 2 B DG 81.033 1
ATOM 2638 N N9 . DG 36 36 ? B 45.053 2.677 -4.635 1.000 2 B DG 83.172 1
ATOM 2639 C C8 . DG 36 36 ? B 45.170 3.662 -5.582 1.000 2 B DG 82.079 1
ATOM 2640 N N7 . DG 36 36 ? B 45.302 3.200 -6.796 1.000 2 B DG 81.352 1
ATOM 2641 C C5 . DG 36 36 ? B 45.263 1.830 -6.634 1.000 2 B DG 83.710 1
ATOM 2642 C C6 . DG 36 36 ? B 45.342 0.793 -7.574 1.000 2 B DG 83.579 1
ATOM 2643 O O6 . DG 36 36 ? B 45.491 0.873 -8.826 1.000 2 B DG 82.279 1
ATOM 2644 N N1 . DG 36 36 ? B 45.278 -0.474 -6.996 1.000 2 B DG 84.141 1
ATOM 2645 C C2 . DG 36 36 ? B 45.126 -0.678 -5.647 1.000 2 B DG 82.651 1
ATOM 2646 N N2 . DG 36 36 ? B 45.088 -1.931 -5.251 1.000 2 B DG 80.575 1
ATOM 2647 N N3 . DG 36 36 ? B 45.047 0.253 -4.736 1.000 2 B DG 82.753 1
ATOM 2648 C C4 . DG 36 36 ? B 45.122 1.486 -5.294 1.000 2 B DG 83.469 1
ATOM 2649 P P . DC 37 37 ? B 46.556 3.826 0.725 1.000 2 B DC 77.914 1
ATOM 2650 O OP1 . DC 37 37 ? B 45.837 4.168 1.992 1.000 2 B DC 74.231 1
ATOM 2651 O OP2 . DC 37 37 ? B 47.416 4.818 0.097 1.000 2 B DC 74.522 1
ATOM 2652 O "O5'" . DC 37 37 ? B 47.385 2.495 0.960 1.000 2 B DC 73.408 1
ATOM 2653 C "C5'" . DC 37 37 ? B 46.697 1.248 0.936 1.000 2 B DC 75.145 1
ATOM 2654 C "C4'" . DC 37 37 ? B 47.540 0.189 0.263 1.000 2 B DC 77.402 1
ATOM 2655 O "O4'" . DC 37 37 ? B 47.426 0.280 -1.170 1.000 2 B DC 76.965 1
ATOM 2656 C "C3'" . DC 37 37 ? B 49.056 0.241 0.595 1.000 2 B DC 78.893 1
ATOM 2657 O "O3'" . DC 37 37 ? B 49.546 -1.054 0.885 1.000 2 B DC 75.954 1
ATOM 2658 C "C2'" . DC 37 37 ? B 49.648 0.738 -0.704 1.000 2 B DC 78.143 1
ATOM 2659 C "C1'" . DC 37 37 ? B 48.728 0.150 -1.708 1.000 2 B DC 77.853 1
ATOM 2660 N N1 . DC 37 37 ? B 48.745 0.811 -3.064 1.000 2 B DC 78.550 1
ATOM 2661 C C2 . DC 37 37 ? B 48.764 0.070 -4.211 1.000 2 B DC 81.498 1
ATOM 2662 O O2 . DC 37 37 ? B 48.771 -1.157 -4.138 1.000 2 B DC 79.661 1
ATOM 2663 N N3 . DC 37 37 ? B 48.769 0.697 -5.391 1.000 2 B DC 79.277 1
ATOM 2664 C C4 . DC 37 37 ? B 48.756 2.020 -5.448 1.000 2 B DC 78.598 1
ATOM 2665 N N4 . DC 37 37 ? B 48.748 2.608 -6.609 1.000 2 B DC 78.042 1
ATOM 2666 C C5 . DC 37 37 ? B 48.727 2.813 -4.262 1.000 2 B DC 78.263 1
ATOM 2667 C C6 . DC 37 37 ? B 48.742 2.167 -3.117 1.000 2 B DC 78.075 1
ATOM 2668 P P . DG 1 1 ? C 51.815 -4.586 -14.891 1.000 3 C DG 73.703 1
ATOM 2669 O OP1 . DG 1 1 ? C 52.835 -5.087 -15.888 1.000 3 C DG 70.283 1
ATOM 2670 O OP2 . DG 1 1 ? C 50.580 -3.939 -15.423 1.000 3 C DG 71.435 1
ATOM 2671 O "O5'" . DG 1 1 ? C 51.407 -5.746 -13.946 1.000 3 C DG 70.024 1
ATOM 2672 C "C5'" . DG 1 1 ? C 52.174 -6.046 -12.821 1.000 3 C DG 72.270 1
ATOM 2673 C "C4'" . DG 1 1 ? C 51.273 -6.311 -11.615 1.000 3 C DG 76.454 1
ATOM 2674 O "O4'" . DG 1 1 ? C 51.113 -5.079 -10.840 1.000 3 C DG 75.105 1
ATOM 2675 C "C3'" . DG 1 1 ? C 49.866 -6.757 -11.954 1.000 3 C DG 77.175 1
ATOM 2676 O "O3'" . DG 1 1 ? C 49.453 -7.729 -10.963 1.000 3 C DG 74.864 1
ATOM 2677 C "C2'" . DG 1 1 ? C 49.018 -5.493 -11.790 1.000 3 C DG 76.095 1
ATOM 2678 C "C1'" . DG 1 1 ? C 49.750 -4.834 -10.643 1.000 3 C DG 76.407 1
ATOM 2679 N N9 . DG 1 1 ? C 49.552 -3.420 -10.530 1.000 3 C DG 78.715 1
ATOM 2680 C C8 . DG 1 1 ? C 49.406 -2.553 -11.588 1.000 3 C DG 78.898 1
ATOM 2681 N N7 . DG 1 1 ? C 49.245 -1.321 -11.188 1.000 3 C DG 77.504 1
ATOM 2682 C C5 . DG 1 1 ? C 49.255 -1.397 -9.812 1.000 3 C DG 79.737 1
ATOM 2683 C C6 . DG 1 1 ? C 49.136 -0.380 -8.816 1.000 3 C DG 78.979 1
ATOM 2684 O O6 . DG 1 1 ? C 48.945 0.812 -8.995 1.000 3 C DG 78.977 1
ATOM 2685 N N1 . DG 1 1 ? C 49.223 -0.862 -7.552 1.000 3 C DG 79.810 1
ATOM 2686 C C2 . DG 1 1 ? C 49.427 -2.184 -7.232 1.000 3 C DG 78.886 1
ATOM 2687 N N2 . DG 1 1 ? C 49.519 -2.494 -5.956 1.000 3 C DG 77.293 1
ATOM 2688 N N3 . DG 1 1 ? C 49.554 -3.127 -8.137 1.000 3 C DG 78.263 1
ATOM 2689 C C4 . DG 1 1 ? C 49.462 -2.659 -9.392 1.000 3 C DG 79.601 1
ATOM 2690 P P . DC 2 2 ? C 48.324 -8.801 -11.279 1.000 3 C DC 74.038 1
ATOM 2691 O OP1 . DC 2 2 ? C 49.004 -10.041 -11.674 1.000 3 C DC 71.705 1
ATOM 2692 O OP2 . DC 2 2 ? C 47.293 -8.176 -12.149 1.000 3 C DC 71.952 1
ATOM 2693 O "O5'" . DC 2 2 ? C 47.667 -9.019 -9.831 1.000 3 C DC 71.804 1
ATOM 2694 C "C5'" . DC 2 2 ? C 48.431 -8.792 -8.662 1.000 3 C DC 72.955 1
ATOM 2695 C "C4'" . DC 2 2 ? C 47.553 -8.182 -7.575 1.000 3 C DC 75.374 1
ATOM 2696 O "O4'" . DC 2 2 ? C 47.487 -6.750 -7.684 1.000 3 C DC 76.491 1
ATOM 2697 C "C3'" . DC 2 2 ? C 46.093 -8.674 -7.639 1.000 3 C DC 76.709 1
ATOM 2698 O "O3'" . DC 2 2 ? C 45.658 -8.923 -6.334 1.000 3 C DC 74.905 1
ATOM 2699 C "C2'" . DC 2 2 ? C 45.361 -7.463 -8.237 1.000 3 C DC 75.956 1
ATOM 2700 C "C1'" . DC 2 2 ? C 46.159 -6.340 -7.671 1.000 3 C DC 76.023 1
ATOM 2701 N N1 . DC 2 2 ? C 46.028 -5.070 -8.420 1.000 3 C DC 77.895 1
ATOM 2702 C C2 . DC 2 2 ? C 45.997 -3.857 -7.743 1.000 3 C DC 79.615 1
ATOM 2703 O O2 . DC 2 2 ? C 46.031 -3.822 -6.529 1.000 3 C DC 77.577 1
ATOM 2704 N N3 . DC 2 2 ? C 45.870 -2.726 -8.469 1.000 3 C DC 78.232 1
ATOM 2705 C C4 . DC 2 2 ? C 45.840 -2.759 -9.823 1.000 3 C DC 77.857 1
ATOM 2706 N N4 . DC 2 2 ? C 45.712 -1.634 -10.444 1.000 3 C DC 77.211 1
ATOM 2707 C C5 . DC 2 2 ? C 45.896 -4.001 -10.523 1.000 3 C DC 77.926 1
ATOM 2708 C C6 . DC 2 2 ? C 46.001 -5.121 -9.784 1.000 3 C DC 76.988 1
ATOM 2709 P P . DC 3 3 ? C 44.571 -10.093 -6.056 1.000 3 C DC 75.269 1
ATOM 2710 O OP1 . DC 3 3 ? C 45.300 -11.302 -5.746 1.000 3 C DC 73.215 1
ATOM 2711 O OP2 . DC 3 3 ? C 43.592 -10.093 -7.160 1.000 3 C DC 73.747 1
ATOM 2712 O "O5'" . DC 3 3 ? C 43.808 -9.558 -4.742 1.000 3 C DC 73.594 1
ATOM 2713 C "C5'" . DC 3 3 ? C 44.511 -8.756 -3.827 1.000 3 C DC 74.642 1
ATOM 2714 C "C4'" . DC 3 3 ? C 43.677 -7.561 -3.367 1.000 3 C DC 76.294 1
ATOM 2715 O "O4'" . DC 3 3 ? C 43.744 -6.509 -4.367 1.000 3 C DC 78.114 1
ATOM 2716 C "C3'" . DC 3 3 ? C 42.198 -7.875 -3.184 1.000 3 C DC 77.560 1
ATOM 2717 O "O3'" . DC 3 3 ? C 41.712 -7.215 -2.047 1.000 3 C DC 75.548 1
ATOM 2718 C "C2'" . DC 3 3 ? C 41.556 -7.301 -4.448 1.000 3 C DC 77.366 1
ATOM 2719 C "C1'" . DC 3 3 ? C 42.430 -6.101 -4.644 1.000 3 C DC 77.907 1
ATOM 2720 N N1 . DC 3 3 ? C 42.386 -5.530 -6.018 1.000 3 C DC 79.700 1
ATOM 2721 C C2 . DC 3 3 ? C 42.435 -4.146 -6.178 1.000 3 C DC 81.448 1
ATOM 2722 O O2 . DC 3 3 ? C 42.486 -3.407 -5.187 1.000 3 C DC 79.876 1
ATOM 2723 N N3 . DC 3 3 ? C 42.382 -3.624 -7.410 1.000 3 C DC 80.348 1
ATOM 2724 C C4 . DC 3 3 ? C 42.319 -4.450 -8.487 1.000 3 C DC 80.458 1
ATOM 2725 N N4 . DC 3 3 ? C 42.300 -3.868 -9.690 1.000 3 C DC 79.804 1
ATOM 2726 C C5 . DC 3 3 ? C 42.275 -5.866 -8.344 1.000 3 C DC 79.737 1
ATOM 2727 C C6 . DC 3 3 ? C 42.322 -6.344 -7.107 1.000 3 C DC 78.312 1
ATOM 2728 P P . DT 4 4 ? C 40.611 -7.812 -1.098 1.000 3 C DT 75.537 1
ATOM 2729 O OP1 . DT 4 4 ? C 41.326 -8.544 -0.063 1.000 3 C DT 72.223 1
ATOM 2730 O OP2 . DT 4 4 ? C 39.622 -8.495 -1.936 1.000 3 C DT 72.819 1
ATOM 2731 O "O5'" . DT 4 4 ? C 39.911 -6.541 -0.481 1.000 3 C DT 73.105 1
ATOM 2732 C "C5'" . DT 4 4 ? C 40.645 -5.329 -0.448 1.000 3 C DT 74.780 1
ATOM 2733 C "C4'" . DT 4 4 ? C 39.788 -4.168 -0.861 1.000 3 C DT 76.547 1
ATOM 2734 O "O4'" . DT 4 4 ? C 39.935 -3.887 -2.253 1.000 3 C DT 77.660 1
ATOM 2735 C "C3'" . DT 4 4 ? C 38.299 -4.372 -0.641 1.000 3 C DT 77.562 1
ATOM 2736 O "O3'" . DT 4 4 ? C 37.719 -3.155 -0.214 1.000 3 C DT 74.621 1
ATOM 2737 C "C2'" . DT 4 4 ? C 37.790 -4.728 -2.038 1.000 3 C DT 77.633 1
ATOM 2738 C "C1'" . DT 4 4 ? C 38.655 -3.781 -2.857 1.000 3 C DT 77.700 1
ATOM 2739 N N1 . DT 4 4 ? C 38.743 -4.103 -4.296 1.000 3 C DT 79.788 1
ATOM 2740 C C2 . DT 4 4 ? C 38.878 -3.112 -5.206 1.000 3 C DT 82.111 1
ATOM 2741 O O2 . DT 4 4 ? C 38.949 -1.928 -4.909 1.000 3 C DT 81.267 1
ATOM 2742 N N3 . DT 4 4 ? C 38.951 -3.493 -6.503 1.000 3 C DT 80.744 1
ATOM 2743 C C4 . DT 4 4 ? C 38.874 -4.797 -6.971 1.000 3 C DT 82.090 1
ATOM 2744 O O4 . DT 4 4 ? C 38.947 -5.059 -8.165 1.000 3 C DT 81.307 1
ATOM 2745 C C5 . DT 4 4 ? C 38.719 -5.806 -5.956 1.000 3 C DT 81.189 1
ATOM 2746 C C7 . DT 4 4 ? C 38.591 -7.254 -6.316 1.000 3 C DT 78.385 1
ATOM 2747 C C6 . DT 4 4 ? C 38.660 -5.414 -4.683 1.000 3 C DT 81.138 1
ATOM 2748 P P . DT 5 5 ? C 36.562 -3.118 0.857 1.000 3 C DT 74.363 1
ATOM 2749 O OP1 . DT 5 5 ? C 37.183 -3.180 2.187 1.000 3 C DT 72.022 1
ATOM 2750 O OP2 . DT 5 5 ? C 35.564 -4.097 0.414 1.000 3 C DT 72.458 1
ATOM 2751 O "O5'" . DT 5 5 ? C 35.935 -1.671 0.614 1.000 3 C DT 73.450 1
ATOM 2752 C "C5'" . DT 5 5 ? C 36.734 -0.660 0.029 1.000 3 C DT 74.464 1
ATOM 2753 C "C4'" . DT 5 5 ? C 35.967 0.056 -1.048 1.000 3 C DT 76.478 1
ATOM 2754 O "O4'" . DT 5 5 ? C 36.223 -0.542 -2.351 1.000 3 C DT 77.210 1
ATOM 2755 C "C3'" . DT 5 5 ? C 34.458 0.046 -0.836 1.000 3 C DT 77.495 1
ATOM 2756 O "O3'" . DT 5 5 ? C 33.927 1.303 -1.187 1.000 3 C DT 75.071 1
ATOM 2757 C "C2'" . DT 5 5 ? C 33.987 -1.000 -1.865 1.000 3 C DT 77.517 1
ATOM 2758 C "C1'" . DT 5 5 ? C 34.977 -0.708 -2.983 1.000 3 C DT 77.867 1
ATOM 2759 N N1 . DT 5 5 ? C 35.111 -1.803 -3.966 1.000 3 C DT 79.879 1
ATOM 2760 C C2 . DT 5 5 ? C 35.344 -1.517 -5.289 1.000 3 C DT 81.658 1
ATOM 2761 O O2 . DT 5 5 ? C 35.478 -0.383 -5.688 1.000 3 C DT 80.530 1
ATOM 2762 N N3 . DT 5 5 ? C 35.450 -2.602 -6.113 1.000 3 C DT 80.547 1
ATOM 2763 C C4 . DT 5 5 ? C 35.325 -3.928 -5.760 1.000 3 C DT 81.843 1
ATOM 2764 O O4 . DT 5 5 ? C 35.404 -4.830 -6.582 1.000 3 C DT 80.957 1
ATOM 2765 C C5 . DT 5 5 ? C 35.062 -4.164 -4.362 1.000 3 C DT 81.102 1
ATOM 2766 C C7 . DT 5 5 ? C 34.929 -5.577 -3.847 1.000 3 C DT 78.234 1
ATOM 2767 C C6 . DT 5 5 ? C 34.950 -3.111 -3.536 1.000 3 C DT 80.891 1
ATOM 2768 P P . DT 6 6 ? C 32.674 1.896 -0.535 1.000 3 C DT 72.488 1
ATOM 2769 O OP1 . DT 6 6 ? C 33.156 2.837 0.507 1.000 3 C DT 70.168 1
ATOM 2770 O OP2 . DT 6 6 ? C 31.777 0.793 -0.164 1.000 3 C DT 70.644 1
ATOM 2771 O "O5'" . DT 6 6 ? C 32.017 2.694 -1.711 1.000 3 C DT 71.918 1
ATOM 2772 C "C5'" . DT 6 6 ? C 32.816 3.209 -2.751 1.000 3 C DT 72.599 1
ATOM 2773 C "C4'" . DT 6 6 ? C 32.080 3.094 -4.066 1.000 3 C DT 74.344 1
ATOM 2774 O "O4'" . DT 6 6 ? C 32.412 1.873 -4.760 1.000 3 C DT 75.515 1
ATOM 2775 C "C3'" . DT 6 6 ? C 30.576 3.118 -3.958 1.000 3 C DT 75.538 1
ATOM 2776 O "O3'" . DT 6 6 ? C 30.030 3.906 -4.975 1.000 3 C DT 72.927 1
ATOM 2777 C "C2'" . DT 6 6 ? C 30.188 1.672 -4.173 1.000 3 C DT 75.508 1
ATOM 2778 C "C1'" . DT 6 6 ? C 31.216 1.274 -5.198 1.000 3 C DT 75.992 1
ATOM 2779 N N1 . DT 6 6 ? C 31.407 -0.197 -5.337 1.000 3 C DT 78.317 1
ATOM 2780 C C2 . DT 6 6 ? C 31.662 -0.695 -6.587 1.000 3 C DT 80.144 1
ATOM 2781 O O2 . DT 6 6 ? C 31.741 -0.021 -7.602 1.000 3 C DT 79.107 1
ATOM 2782 N N3 . DT 6 6 ? C 31.794 -2.051 -6.650 1.000 3 C DT 79.131 1
ATOM 2783 C C4 . DT 6 6 ? C 31.731 -2.943 -5.585 1.000 3 C DT 80.170 1
ATOM 2784 O O4 . DT 6 6 ? C 31.878 -4.150 -5.748 1.000 3 C DT 79.201 1
ATOM 2785 C C5 . DT 6 6 ? C 31.447 -2.326 -4.316 1.000 3 C DT 79.061 1
ATOM 2786 C C7 . DT 6 6 ? C 31.344 -3.216 -3.103 1.000 3 C DT 77.169 1
ATOM 2787 C C6 . DT 6 6 ? C 31.322 -1.010 -4.242 1.000 3 C DT 79.364 1
ATOM 2788 P P . DG 7 7 ? C 28.727 4.784 -4.730 1.000 3 C DG 70.685 1
ATOM 2789 O OP1 . DG 7 7 ? C 29.146 6.127 -4.269 1.000 3 C DG 68.398 1
ATOM 2790 O OP2 . DG 7 7 ? C 27.767 3.983 -3.935 1.000 3 C DG 69.269 1
ATOM 2791 O "O5'" . DG 7 7 ? C 28.170 4.872 -6.220 1.000 3 C DG 70.295 1
ATOM 2792 C "C5'" . DG 7 7 ? C 29.107 4.914 -7.312 1.000 3 C DG 69.906 1
ATOM 2793 C "C4'" . DG 7 7 ? C 28.630 4.111 -8.475 1.000 3 C DG 73.668 1
ATOM 2794 O "O4'" . DG 7 7 ? C 29.022 2.736 -8.323 1.000 3 C DG 73.393 1
ATOM 2795 C "C3'" . DG 7 7 ? C 27.109 4.108 -8.643 1.000 3 C DG 74.577 1
ATOM 2796 O "O3'" . DG 7 7 ? C 26.779 4.268 -10.018 1.000 3 C DG 72.538 1
ATOM 2797 C "C2'" . DG 7 7 ? C 26.725 2.737 -8.138 1.000 3 C DG 74.136 1
ATOM 2798 C "C1'" . DG 7 7 ? C 27.921 1.924 -8.606 1.000 3 C DG 74.438 1
ATOM 2799 N N9 . DG 7 7 ? C 28.105 0.635 -7.914 1.000 3 C DG 77.819 1
ATOM 2800 C C8 . DG 7 7 ? C 27.997 0.403 -6.581 1.000 3 C DG 77.788 1
ATOM 2801 N N7 . DG 7 7 ? C 28.200 -0.840 -6.252 1.000 3 C DG 77.183 1
ATOM 2802 C C5 . DG 7 7 ? C 28.481 -1.453 -7.468 1.000 3 C DG 79.673 1
ATOM 2803 C C6 . DG 7 7 ? C 28.790 -2.808 -7.759 1.000 3 C DG 78.804 1
ATOM 2804 O O6 . DG 7 7 ? C 28.889 -3.758 -6.972 1.000 3 C DG 76.679 1
ATOM 2805 N N1 . DG 7 7 ? C 28.969 -3.031 -9.098 1.000 3 C DG 80.282 1
ATOM 2806 C C2 . DG 7 7 ? C 28.884 -2.049 -10.058 1.000 3 C DG 78.607 1
ATOM 2807 N N2 . DG 7 7 ? C 29.101 -2.439 -11.294 1.000 3 C DG 75.931 1
ATOM 2808 N N3 . DG 7 7 ? C 28.613 -0.774 -9.803 1.000 3 C DG 78.025 1
ATOM 2809 C C4 . DG 7 7 ? C 28.415 -0.555 -8.503 1.000 3 C DG 78.481 1
ATOM 2810 P P . DG 8 8 ? C 25.433 4.955 -10.409 1.000 3 C DG 70.444 1
ATOM 2811 O OP1 . DG 8 8 ? C 25.748 6.337 -10.817 1.000 3 C DG 67.662 1
ATOM 2812 O OP2 . DG 8 8 ? C 24.404 4.710 -9.389 1.000 3 C DG 68.280 1
ATOM 2813 O "O5'" . DG 8 8 ? C 25.061 4.106 -11.719 1.000 3 C DG 69.016 1
ATOM 2814 C "C5'" . DG 8 8 ? C 26.083 3.518 -12.488 1.000 3 C DG 69.630 1
ATOM 2815 C "C4'" . DG 8 8 ? C 25.666 2.166 -13.001 1.000 3 C DG 73.469 1
ATOM 2816 O "O4'" . DG 8 8 ? C 26.007 1.096 -12.083 1.000 3 C DG 73.088 1
ATOM 2817 C "C3'" . DG 8 8 ? C 24.157 2.042 -13.272 1.000 3 C DG 74.691 1
ATOM 2818 O "O3'" . DG 8 8 ? C 23.956 1.341 -14.505 1.000 3 C DG 71.312 1
ATOM 2819 C "C2'" . DG 8 8 ? C 23.684 1.140 -12.102 1.000 3 C DG 73.947 1
ATOM 2820 C "C1'" . DG 8 8 ? C 24.914 0.242 -11.953 1.000 3 C DG 74.019 1
ATOM 2821 N N9 . DG 8 8 ? C 24.989 -0.424 -10.681 1.000 3 C DG 76.551 1
ATOM 2822 C C8 . DG 8 8 ? C 24.769 0.122 -9.454 1.000 3 C DG 77.471 1
ATOM 2823 N N7 . DG 8 8 ? C 24.903 -0.722 -8.464 1.000 3 C DG 75.986 1
ATOM 2824 C C5 . DG 8 8 ? C 25.269 -1.906 -9.107 1.000 3 C DG 79.305 1
ATOM 2825 C C6 . DG 8 8 ? C 25.570 -3.169 -8.571 1.000 3 C DG 78.489 1
ATOM 2826 O O6 . DG 8 8 ? C 25.564 -3.514 -7.396 1.000 3 C DG 76.654 1
ATOM 2827 N N1 . DG 8 8 ? C 25.879 -4.075 -9.511 1.000 3 C DG 79.992 1
ATOM 2828 C C2 . DG 8 8 ? C 25.915 -3.825 -10.878 1.000 3 C DG 78.484 1
ATOM 2829 N N2 . DG 8 8 ? C 26.225 -4.816 -11.638 1.000 3 C DG 75.216 1
ATOM 2830 N N3 . DG 8 8 ? C 25.626 -2.648 -11.383 1.000 3 C DG 77.659 1
ATOM 2831 C C4 . DG 8 8 ? C 25.330 -1.732 -10.460 1.000 3 C DG 78.001 1
ATOM 2832 P P . DT 9 9 ? C 22.693 1.647 -15.366 1.000 3 C DT 71.791 1
ATOM 2833 O OP1 . DT 9 9 ? C 23.097 2.565 -16.403 1.000 3 C DT 68.836 1
ATOM 2834 O OP2 . DT 9 9 ? C 21.565 1.929 -14.471 1.000 3 C DT 69.323 1
ATOM 2835 O "O5'" . DT 9 9 ? C 22.424 0.202 -16.003 1.000 3 C DT 70.481 1
ATOM 2836 C "C5'" . DT 9 9 ? C 23.472 -0.738 -16.108 1.000 3 C DT 70.589 1
ATOM 2837 C "C4'" . DT 9 9 ? C 23.003 -2.149 -15.875 1.000 3 C DT 72.879 1
ATOM 2838 O "O4'" . DT 9 9 ? C 23.209 -2.534 -14.509 1.000 3 C DT 73.961 1
ATOM 2839 C "C3'" . DT 9 9 ? C 21.508 -2.361 -16.151 1.000 3 C DT 73.751 1
ATOM 2840 O "O3'" . DT 9 9 ? C 21.328 -3.626 -16.762 1.000 3 C DT 71.020 1
ATOM 2841 C "C2'" . DT 9 9 ? C 20.896 -2.370 -14.738 1.000 3 C DT 73.968 1
ATOM 2842 C "C1'" . DT 9 9 ? C 22.012 -3.085 -14.002 1.000 3 C DT 74.257 1
ATOM 2843 N N1 . DT 9 9 ? C 21.941 -2.944 -12.550 1.000 3 C DT 76.448 1
ATOM 2844 C C2 . DT 9 9 ? C 22.277 -4.026 -11.764 1.000 3 C DT 77.374 1
ATOM 2845 O O2 . DT 9 9 ? C 22.638 -5.101 -12.218 1.000 3 C DT 76.601 1
ATOM 2846 N N3 . DT 9 9 ? C 22.180 -3.818 -10.404 1.000 3 C DT 77.019 1
ATOM 2847 C C4 . DT 9 9 ? C 21.788 -2.658 -9.776 1.000 3 C DT 78.274 1
ATOM 2848 O O4 . DT 9 9 ? C 21.729 -2.567 -8.576 1.000 3 C DT 77.079 1
ATOM 2849 C C5 . DT 9 9 ? C 21.468 -1.561 -10.680 1.000 3 C DT 77.535 1
ATOM 2850 C C7 . DT 9 9 ? C 21.018 -0.252 -10.093 1.000 3 C DT 74.823 1
ATOM 2851 C C6 . DT 9 9 ? C 21.562 -1.757 -11.987 1.000 3 C DT 77.885 1
ATOM 2852 P P . DC 10 10 ? C 20.260 -3.802 -17.895 1.000 3 C DC 70.833 1
ATOM 2853 O OP1 . DC 10 10 ? C 20.851 -3.448 -19.206 1.000 3 C DC 68.271 1
ATOM 2854 O OP2 . DC 10 10 ? C 19.039 -3.147 -17.451 1.000 3 C DC 69.661 1
ATOM 2855 O "O5'" . DC 10 10 ? C 20.021 -5.370 -17.866 1.000 3 C DC 69.937 1
ATOM 2856 C "C5'" . DC 10 10 ? C 21.082 -6.211 -17.373 1.000 3 C DC 69.799 1
ATOM 2857 C "C4'" . DC 10 10 ? C 20.550 -7.265 -16.453 1.000 3 C DC 72.783 1
ATOM 2858 O "O4'" . DC 10 10 ? C 20.586 -6.831 -15.082 1.000 3 C DC 73.197 1
ATOM 2859 C "C3'" . DC 10 10 ? C 19.116 -7.707 -16.736 1.000 3 C DC 73.373 1
ATOM 2860 O "O3'" . DC 10 10 ? C 18.974 -9.108 -16.643 1.000 3 C DC 70.618 1
ATOM 2861 C "C2'" . DC 10 10 ? C 18.338 -6.979 -15.612 1.000 3 C DC 73.170 1
ATOM 2862 C "C1'" . DC 10 10 ? C 19.326 -7.087 -14.503 1.000 3 C DC 73.487 1
ATOM 2863 N N1 . DC 10 10 ? C 19.072 -6.163 -13.359 1.000 3 C DC 76.656 1
ATOM 2864 C C2 . DC 10 10 ? C 19.164 -6.633 -12.024 1.000 3 C DC 77.454 1
ATOM 2865 O O2 . DC 10 10 ? C 19.474 -7.791 -11.795 1.000 3 C DC 76.908 1
ATOM 2866 N N3 . DC 10 10 ? C 18.940 -5.754 -11.012 1.000 3 C DC 76.964 1
ATOM 2867 C C4 . DC 10 10 ? C 18.631 -4.481 -11.300 1.000 3 C DC 77.927 1
ATOM 2868 N N4 . DC 10 10 ? C 18.398 -3.673 -10.270 1.000 3 C DC 76.983 1
ATOM 2869 C C5 . DC 10 10 ? C 18.502 -4.012 -12.626 1.000 3 C DC 76.952 1
ATOM 2870 C C6 . DC 10 10 ? C 18.758 -4.869 -13.593 1.000 3 C DC 75.007 1
ATOM 2871 P P . DG 11 11 ? C 17.910 -9.882 -17.476 1.000 3 C DG 72.727 1
ATOM 2872 O OP1 . DG 11 11 ? C 18.587 -10.384 -18.685 1.000 3 C DG 70.271 1
ATOM 2873 O OP2 . DG 11 11 ? C 16.721 -9.026 -17.612 1.000 3 C DG 71.107 1
ATOM 2874 O "O5'" . DG 11 11 ? C 17.523 -11.101 -16.531 1.000 3 C DG 71.501 1
ATOM 2875 C "C5'" . DG 11 11 ? C 18.477 -11.582 -15.603 1.000 3 C DG 71.634 1
ATOM 2876 C "C4'" . DG 11 11 ? C 17.812 -11.995 -14.315 1.000 3 C DG 74.501 1
ATOM 2877 O "O4'" . DG 11 11 ? C 17.805 -10.899 -13.367 1.000 3 C DG 74.347 1
ATOM 2878 C "C3'" . DG 11 11 ? C 16.356 -12.429 -14.479 1.000 3 C DG 75.557 1
ATOM 2879 O "O3'" . DG 11 11 ? C 16.097 -13.511 -13.620 1.000 3 C DG 72.590 1
ATOM 2880 C "C2'" . DG 11 11 ? C 15.606 -11.179 -14.009 1.000 3 C DG 75.517 1
ATOM 2881 C "C1'" . DG 11 11 ? C 16.496 -10.721 -12.900 1.000 3 C DG 75.644 1
ATOM 2882 N N9 . DG 11 11 ? C 16.292 -9.346 -12.515 1.000 3 C DG 78.092 1
ATOM 2883 C C8 . DG 11 11 ? C 16.160 -8.260 -13.367 1.000 3 C DG 77.651 1
ATOM 2884 N N7 . DG 11 11 ? C 15.988 -7.136 -12.725 1.000 3 C DG 76.767 1
ATOM 2885 C C5 . DG 11 11 ? C 16.019 -7.501 -11.389 1.000 3 C DG 79.503 1
ATOM 2886 C C6 . DG 11 11 ? C 15.899 -6.736 -10.205 1.000 3 C DG 78.873 1
ATOM 2887 O O6 . DG 11 11 ? C 15.724 -5.502 -10.116 1.000 3 C DG 77.106 1
ATOM 2888 N N1 . DG 11 11 ? C 16.013 -7.476 -9.076 1.000 3 C DG 79.983 1
ATOM 2889 C C2 . DG 11 11 ? C 16.204 -8.843 -9.029 1.000 3 C DG 78.358 1
ATOM 2890 N N2 . DG 11 11 ? C 16.261 -9.368 -7.852 1.000 3 C DG 75.566 1
ATOM 2891 N N3 . DG 11 11 ? C 16.309 -9.559 -10.099 1.000 3 C DG 78.222 1
ATOM 2892 C C4 . DG 11 11 ? C 16.225 -8.862 -11.248 1.000 3 C DG 78.135 1
ATOM 2893 P P . DC 12 12 ? C 15.172 -14.688 -14.032 1.000 3 C DC 73.508 1
ATOM 2894 O OP1 . DC 12 12 ? C 15.994 -15.731 -14.687 1.000 3 C DC 70.506 1
ATOM 2895 O OP2 . DC 12 12 ? C 14.001 -14.099 -14.747 1.000 3 C DC 70.915 1
ATOM 2896 O "O5'" . DC 12 12 ? C 14.630 -15.188 -12.635 1.000 3 C DC 72.673 1
ATOM 2897 C "C5'" . DC 12 12 ? C 15.361 -14.947 -11.449 1.000 3 C DC 73.246 1
ATOM 2898 C "C4'" . DC 12 12 ? C 14.426 -14.570 -10.313 1.000 3 C DC 75.767 1
ATOM 2899 O "O4'" . DC 12 12 ? C 14.362 -13.134 -10.171 1.000 3 C DC 74.160 1
ATOM 2900 C "C3'" . DC 12 12 ? C 12.980 -15.052 -10.531 1.000 3 C DC 76.020 1
ATOM 2901 O "O3'" . DC 12 12 ? C 12.441 -15.536 -9.291 1.000 3 C DC 73.662 1
ATOM 2902 C "C2'" . DC 12 12 ? C 12.261 -13.735 -10.912 1.000 3 C DC 75.403 1
ATOM 2903 C "C1'" . DC 12 12 ? C 13.000 -12.748 -10.059 1.000 3 C DC 75.539 1
ATOM 2904 N N1 . DC 12 12 ? C 12.875 -11.357 -10.497 1.000 3 C DC 77.696 1
ATOM 2905 C C2 . DC 12 12 ? C 12.793 -10.317 -9.542 1.000 3 C DC 79.087 1
ATOM 2906 O O2 . DC 12 12 ? C 12.836 -10.608 -8.347 1.000 3 C DC 78.236 1
ATOM 2907 N N3 . DC 12 12 ? C 12.664 -9.050 -9.962 1.000 3 C DC 78.629 1
ATOM 2908 C C4 . DC 12 12 ? C 12.628 -8.784 -11.263 1.000 3 C DC 79.803 1
ATOM 2909 N N4 . DC 12 12 ? C 12.482 -7.494 -11.625 1.000 3 C DC 78.919 1
ATOM 2910 C C5 . DC 12 12 ? C 12.694 -9.808 -12.254 1.000 3 C DC 79.060 1
ATOM 2911 C C6 . DC 12 12 ? C 12.820 -11.063 -11.820 1.000 3 C DC 77.062 1
ATOM 2912 P P . DC 13 13 ? C 11.356 -16.663 -9.273 1.000 3 C DC 69.946 1
ATOM 2913 O OP1 . DC 13 13 ? C 12.042 -17.962 -9.323 1.000 3 C DC 66.076 1
ATOM 2914 O OP2 . DC 13 13 ? C 10.338 -16.329 -10.304 1.000 3 C DC 66.437 1
ATOM 2915 O "O5'" . DC 13 13 ? C 10.694 -16.440 -7.833 1.000 3 C DC 67.215 1
ATOM 2916 C "C5'" . DC 13 13 ? C 11.439 -15.765 -6.860 1.000 3 C DC 66.224 1
ATOM 2917 C "C4'" . DC 13 13 ? C 10.573 -14.743 -6.181 1.000 3 C DC 69.660 1
ATOM 2918 O "O4'" . DC 13 13 ? C 10.695 -13.454 -6.827 1.000 3 C DC 69.426 1
ATOM 2919 C "C3'" . DC 13 13 ? C 9.095 -15.103 -6.153 1.000 3 C DC 69.951 1
ATOM 2920 O "O3'" . DC 13 13 ? C 8.576 -14.784 -4.870 1.000 3 C DC 68.924 1
ATOM 2921 C "C2'" . DC 13 13 ? C 8.518 -14.163 -7.206 1.000 3 C DC 70.616 1
ATOM 2922 C "C1'" . DC 13 13 ? C 9.392 -12.950 -7.004 1.000 3 C DC 70.500 1
ATOM 2923 N N1 . DC 13 13 ? C 9.407 -11.998 -8.132 1.000 3 C DC 70.335 1
ATOM 2924 C C2 . DC 13 13 ? C 9.318 -10.623 -7.879 1.000 3 C DC 71.882 1
ATOM 2925 O O2 . DC 13 13 ? C 9.275 -10.226 -6.716 1.000 3 C DC 71.290 1
ATOM 2926 N N3 . DC 13 13 ? C 9.307 -9.767 -8.929 1.000 3 C DC 71.810 1
ATOM 2927 C C4 . DC 13 13 ? C 9.390 -10.221 -10.159 1.000 3 C DC 72.624 1
ATOM 2928 N N4 . DC 13 13 ? C 9.382 -9.361 -11.145 1.000 3 C DC 71.614 1
ATOM 2929 C C5 . DC 13 13 ? C 9.473 -11.615 -10.465 1.000 3 C DC 72.416 1
ATOM 2930 C C6 . DC 13 13 ? C 9.479 -12.455 -9.416 1.000 3 C DC 71.459 1
ATOM 2931 P P . DA 14 14 ? C 7.454 -15.726 -4.269 1.000 3 C DA 70.644 1
ATOM 2932 O OP1 . DA 14 14 ? C 8.141 -16.690 -3.399 1.000 3 C DA 67.337 1
ATOM 2933 O OP2 . DA 14 14 ? C 6.531 -16.196 -5.334 1.000 3 C DA 68.046 1
ATOM 2934 O "O5'" . DA 14 14 ? C 6.645 -14.689 -3.383 1.000 3 C DA 69.750 1
ATOM 2935 C "C5'" . DA 14 14 ? C 7.311 -13.567 -2.893 1.000 3 C DA 69.518 1
ATOM 2936 C "C4'" . DA 14 14 ? C 6.450 -12.335 -2.962 1.000 3 C DA 72.824 1
ATOM 2937 O "O4'" . DA 14 14 ? C 6.714 -11.622 -4.193 1.000 3 C DA 70.973 1
ATOM 2938 C "C3'" . DA 14 14 ? C 4.977 -12.663 -2.963 1.000 3 C DA 73.039 1
ATOM 2939 O "O3'" . DA 14 14 ? C 4.323 -11.676 -2.183 1.000 3 C DA 71.886 1
ATOM 2940 C "C2'" . DA 14 14 ? C 4.590 -12.510 -4.423 1.000 3 C DA 72.753 1
ATOM 2941 C "C1'" . DA 14 14 ? C 5.468 -11.330 -4.807 1.000 3 C DA 72.693 1
ATOM 2942 N N9 . DA 14 14 ? C 5.656 -11.183 -6.231 1.000 3 C DA 74.130 1
ATOM 2943 C C8 . DA 14 14 ? C 5.826 -12.204 -7.154 1.000 3 C DA 75.339 1
ATOM 2944 N N7 . DA 14 14 ? C 5.971 -11.775 -8.368 1.000 3 C DA 75.248 1
ATOM 2945 C C5 . DA 14 14 ? C 5.922 -10.397 -8.249 1.000 3 C DA 76.839 1
ATOM 2946 C C6 . DA 14 14 ? C 6.003 -9.359 -9.195 1.000 3 C DA 76.290 1
ATOM 2947 N N6 . DA 14 14 ? C 6.193 -9.553 -10.478 1.000 3 C DA 73.373 1
ATOM 2948 N N1 . DA 14 14 ? C 5.888 -8.082 -8.728 1.000 3 C DA 77.112 1
ATOM 2949 C C2 . DA 14 14 ? C 5.718 -7.878 -7.429 1.000 3 C DA 76.374 1
ATOM 2950 N N3 . DA 14 14 ? C 5.607 -8.767 -6.450 1.000 3 C DA 74.884 1
ATOM 2951 C C4 . DA 14 14 ? C 5.733 -10.022 -6.952 1.000 3 C DA 75.734 1
ATOM 2952 P P . DA 15 15 ? C 3.168 -12.117 -1.248 1.000 3 C DA 66.098 1
ATOM 2953 O OP1 . DA 15 15 ? C 3.733 -12.631 0.017 1.000 3 C DA 63.530 1
ATOM 2954 O OP2 . DA 15 15 ? C 2.216 -12.952 -1.997 1.000 3 C DA 63.396 1
ATOM 2955 O "O5'" . DA 15 15 ? C 2.514 -10.696 -1.006 1.000 3 C DA 66.320 1
ATOM 2956 C "C5'" . DA 15 15 ? C 3.290 -9.556 -1.052 1.000 3 C DA 64.657 1
ATOM 2957 C "C4'" . DA 15 15 ? C 2.578 -8.460 -1.845 1.000 3 C DA 68.408 1
ATOM 2958 O "O4'" . DA 15 15 ? C 2.932 -8.519 -3.251 1.000 3 C DA 66.379 1
ATOM 2959 C "C3'" . DA 15 15 ? C 1.067 -8.537 -1.785 1.000 3 C DA 68.882 1
ATOM 2960 O "O3'" . DA 15 15 ? C 0.567 -7.221 -1.710 1.000 3 C DA 68.779 1
ATOM 2961 C "C2'" . DA 15 15 ? C 0.700 -9.206 -3.113 1.000 3 C DA 68.768 1
ATOM 2962 C "C1'" . DA 15 15 ? C 1.714 -8.527 -4.000 1.000 3 C DA 68.600 1
ATOM 2963 N N9 . DA 15 15 ? C 1.912 -9.228 -5.273 1.000 3 C DA 67.689 1
ATOM 2964 C C8 . DA 15 15 ? C 1.961 -10.604 -5.472 1.000 3 C DA 69.956 1
ATOM 2965 N N7 . DA 15 15 ? C 2.164 -10.942 -6.703 1.000 3 C DA 71.942 1
ATOM 2966 C C5 . DA 15 15 ? C 2.275 -9.732 -7.377 1.000 3 C DA 71.458 1
ATOM 2967 C C6 . DA 15 15 ? C 2.491 -9.402 -8.716 1.000 3 C DA 70.777 1
ATOM 2968 N N6 . DA 15 15 ? C 2.660 -10.328 -9.696 1.000 3 C DA 68.528 1
ATOM 2969 N N1 . DA 15 15 ? C 2.550 -8.126 -9.081 1.000 3 C DA 71.619 1
ATOM 2970 C C2 . DA 15 15 ? C 2.382 -7.182 -8.108 1.000 3 C DA 71.312 1
ATOM 2971 N N3 . DA 15 15 ? C 2.177 -7.356 -6.812 1.000 3 C DA 69.625 1
ATOM 2972 C C4 . DA 15 15 ? C 2.128 -8.655 -6.512 1.000 3 C DA 70.595 1
ATOM 2973 P P . DT 16 16 ? C -0.716 -6.898 -0.889 1.000 3 C DT 66.240 1
ATOM 2974 O OP1 . DT 16 16 ? C -0.220 -6.528 0.427 1.000 3 C DT 63.641 1
ATOM 2975 O OP2 . DT 16 16 ? C -1.707 -7.986 -1.066 1.000 3 C DT 64.223 1
ATOM 2976 O "O5'" . DT 16 16 ? C -1.290 -5.593 -1.635 1.000 3 C DT 66.542 1
ATOM 2977 C "C5'" . DT 16 16 ? C -0.428 -4.795 -2.369 1.000 3 C DT 65.487 1
ATOM 2978 C "C4'" . DT 16 16 ? C -1.043 -4.430 -3.715 1.000 3 C DT 69.135 1
ATOM 2979 O "O4'" . DT 16 16 ? C -0.633 -5.390 -4.735 1.000 3 C DT 67.257 1
ATOM 2980 C "C3'" . DT 16 16 ? C -2.550 -4.416 -3.726 1.000 3 C DT 69.912 1
ATOM 2981 O "O3'" . DT 16 16 ? C -2.992 -3.316 -4.491 1.000 3 C DT 67.841 1
ATOM 2982 C "C2'" . DT 16 16 ? C -2.896 -5.720 -4.457 1.000 3 C DT 67.070 1
ATOM 2983 C "C1'" . DT 16 16 ? C -1.782 -5.732 -5.461 1.000 3 C DT 67.392 1
ATOM 2984 N N1 . DT 16 16 ? C -1.599 -7.036 -6.120 1.000 3 C DT 68.479 1
ATOM 2985 C C2 . DT 16 16 ? C -1.181 -7.047 -7.420 1.000 3 C DT 71.175 1
ATOM 2986 O O2 . DT 16 16 ? C -0.987 -6.050 -8.081 1.000 3 C DT 69.942 1
ATOM 2987 N N3 . DT 16 16 ? C -1.025 -8.311 -7.958 1.000 3 C DT 71.673 1
ATOM 2988 C C4 . DT 16 16 ? C -1.204 -9.510 -7.327 1.000 3 C DT 71.932 1
ATOM 2989 O O4 . DT 16 16 ? C -1.064 -10.575 -7.916 1.000 3 C DT 70.967 1
ATOM 2990 C C5 . DT 16 16 ? C -1.648 -9.433 -5.973 1.000 3 C DT 71.959 1
ATOM 2991 C C7 . DT 16 16 ? C -1.887 -10.710 -5.207 1.000 3 C DT 70.418 1
ATOM 2992 C C6 . DT 16 16 ? C -1.808 -8.220 -5.435 1.000 3 C DT 70.673 1
ATOM 2993 P P . DA 17 17 ? C -4.186 -2.422 -3.995 1.000 3 C DA 65.642 1
ATOM 2994 O OP1 . DA 17 17 ? C -3.697 -1.416 -3.037 1.000 3 C DA 62.716 1
ATOM 2995 O OP2 . DA 17 17 ? C -5.308 -3.317 -3.663 1.000 3 C DA 63.440 1
ATOM 2996 O "O5'" . DA 17 17 ? C -4.537 -1.669 -5.363 1.000 3 C DA 65.671 1
ATOM 2997 C "C5'" . DA 17 17 ? C -3.518 -1.523 -6.343 1.000 3 C DA 63.982 1
ATOM 2998 C "C4'" . DA 17 17 ? C -4.064 -1.847 -7.697 1.000 3 C DA 68.300 1
ATOM 2999 O "O4'" . DA 17 17 ? C -3.745 -3.225 -8.075 1.000 3 C DA 65.599 1
ATOM 3000 C "C3'" . DA 17 17 ? C -5.589 -1.700 -7.803 1.000 3 C DA 68.334 1
ATOM 3001 O "O3'" . DA 17 17 ? C -5.941 -1.135 -9.023 1.000 3 C DA 67.261 1
ATOM 3002 C "C2'" . DA 17 17 ? C -6.079 -3.144 -7.728 1.000 3 C DA 67.386 1
ATOM 3003 C "C1'" . DA 17 17 ? C -4.973 -3.835 -8.464 1.000 3 C DA 67.281 1
ATOM 3004 N N9 . DA 17 17 ? C -4.898 -5.270 -8.227 1.000 3 C DA 68.421 1
ATOM 3005 C C8 . DA 17 17 ? C -5.150 -5.890 -7.032 1.000 3 C DA 70.462 1
ATOM 3006 N N7 . DA 17 17 ? C -5.022 -7.186 -7.114 1.000 3 C DA 70.930 1
ATOM 3007 C C5 . DA 17 17 ? C -4.650 -7.422 -8.413 1.000 3 C DA 72.567 1
ATOM 3008 C C6 . DA 17 17 ? C -4.387 -8.602 -9.108 1.000 3 C DA 71.754 1
ATOM 3009 N N6 . DA 17 17 ? C -4.424 -9.815 -8.588 1.000 3 C DA 68.566 1
ATOM 3010 N N1 . DA 17 17 ? C -4.012 -8.505 -10.447 1.000 3 C DA 72.443 1
ATOM 3011 C C2 . DA 17 17 ? C -3.969 -7.239 -10.970 1.000 3 C DA 71.209 1
ATOM 3012 N N3 . DA 17 17 ? C -4.220 -6.089 -10.416 1.000 3 C DA 69.437 1
ATOM 3013 C C4 . DA 17 17 ? C -4.567 -6.258 -9.122 1.000 3 C DA 69.694 1
ATOM 3014 P P . DG 18 18 ? C -7.110 -0.102 -9.138 1.000 3 C DG 67.371 1
ATOM 3015 O OP1 . DG 18 18 ? C -6.632 1.274 -8.833 1.000 3 C DG 65.218 1
ATOM 3016 O OP2 . DG 18 18 ? C -8.276 -0.636 -8.429 1.000 3 C DG 65.796 1
ATOM 3017 O "O5'" . DG 18 18 ? C -7.398 -0.163 -10.730 1.000 3 C DG 66.967 1
ATOM 3018 C "C5'" . DG 18 18 ? C -6.343 -0.585 -11.592 1.000 3 C DG 66.193 1
ATOM 3019 C "C4'" . DG 18 18 ? C -6.855 -1.635 -12.581 1.000 3 C DG 70.391 1
ATOM 3020 O "O4'" . DG 18 18 ? C -6.660 -2.961 -12.033 1.000 3 C DG 69.284 1
ATOM 3021 C "C3'" . DG 18 18 ? C -8.341 -1.509 -12.895 1.000 3 C DG 70.951 1
ATOM 3022 O "O3'" . DG 18 18 ? C -8.511 -1.679 -14.263 1.000 3 C DG 68.990 1
ATOM 3023 C "C2'" . DG 18 18 ? C -8.977 -2.668 -12.085 1.000 3 C DG 70.753 1
ATOM 3024 C "C1'" . DG 18 18 ? C -7.872 -3.683 -12.222 1.000 3 C DG 70.841 1
ATOM 3025 N N9 . DG 18 18 ? C -7.927 -4.756 -11.232 1.000 3 C DG 73.298 1
ATOM 3026 C C8 . DG 18 18 ? C -8.293 -4.620 -9.910 1.000 3 C DG 74.137 1
ATOM 3027 N N7 . DG 18 18 ? C -8.288 -5.746 -9.269 1.000 3 C DG 73.820 1
ATOM 3028 C C5 . DG 18 18 ? C -7.865 -6.673 -10.211 1.000 3 C DG 75.871 1
ATOM 3029 C C6 . DG 18 18 ? C -7.693 -8.062 -10.119 1.000 3 C DG 74.821 1
ATOM 3030 O O6 . DG 18 18 ? C -7.835 -8.764 -9.128 1.000 3 C DG 72.511 1
ATOM 3031 N N1 . DG 18 18 ? C -7.273 -8.635 -11.303 1.000 3 C DG 76.417 1
ATOM 3032 C C2 . DG 18 18 ? C -7.095 -7.912 -12.476 1.000 3 C DG 74.760 1
ATOM 3033 N N2 . DG 18 18 ? C -6.694 -8.599 -13.521 1.000 3 C DG 71.811 1
ATOM 3034 N N3 . DG 18 18 ? C -7.287 -6.630 -12.591 1.000 3 C DG 73.153 1
ATOM 3035 C C4 . DG 18 18 ? C -7.677 -6.074 -11.427 1.000 3 C DG 73.235 1
ATOM 3036 P P . DT 19 19 ? C -9.637 -0.950 -15.076 1.000 3 C DT 67.478 1
ATOM 3037 O OP1 . DT 19 19 ? C -9.035 0.243 -15.673 1.000 3 C DT 65.101 1
ATOM 3038 O OP2 . DT 19 19 ? C -10.842 -0.799 -14.191 1.000 3 C DT 65.568 1
ATOM 3039 O "O5'" . DT 19 19 ? C -9.985 -1.993 -16.197 1.000 3 C DT 67.279 1
ATOM 3040 C "C5'" . DT 19 19 ? C -8.994 -2.949 -16.527 1.000 3 C DT 65.536 1
ATOM 3041 C "C4'" . DT 19 19 ? C -9.634 -4.316 -16.732 1.000 3 C DT 69.747 1
ATOM 3042 O "O4'" . DT 19 19 ? C -9.531 -5.115 -15.533 1.000 3 C DT 69.062 1
ATOM 3043 C "C3'" . DT 19 19 ? C -11.105 -4.261 -17.119 1.000 3 C DT 69.711 1
ATOM 3044 O "O3'" . DT 19 19 ? C -11.330 -5.181 -18.185 1.000 3 C DT 69.042 1
ATOM 3045 C "C2'" . DT 19 19 ? C -11.808 -4.731 -15.849 1.000 3 C DT 69.859 1
ATOM 3046 C "C1'" . DT 19 19 ? C -10.824 -5.713 -15.322 1.000 3 C DT 69.792 1
ATOM 3047 N N1 . DT 19 19 ? C -10.961 -6.019 -13.880 1.000 3 C DT 71.599 1
ATOM 3048 C C2 . DT 19 19 ? C -10.755 -7.305 -13.451 1.000 3 C DT 73.129 1
ATOM 3049 O O2 . DT 19 19 ? C -10.409 -8.230 -14.185 1.000 3 C DT 72.096 1
ATOM 3050 N N3 . DT 19 19 ? C -10.934 -7.532 -12.108 1.000 3 C DT 72.857 1
ATOM 3051 C C4 . DT 19 19 ? C -11.317 -6.597 -11.177 1.000 3 C DT 73.571 1
ATOM 3052 O O4 . DT 19 19 ? C -11.462 -6.887 -10.018 1.000 3 C DT 72.597 1
ATOM 3053 C C5 . DT 19 19 ? C -11.542 -5.262 -11.674 1.000 3 C DT 73.561 1
ATOM 3054 C C7 . DT 19 19 ? C -11.998 -4.174 -10.757 1.000 3 C DT 73.079 1
ATOM 3055 C C6 . DT 19 19 ? C -11.351 -5.041 -12.999 1.000 3 C DT 72.787 1
ATOM 3056 P P . DA 20 20 ? C -12.451 -4.904 -19.216 1.000 3 C DA 70.040 1
ATOM 3057 O OP1 . DA 20 20 ? C -11.841 -4.208 -20.376 1.000 3 C DA 67.178 1
ATOM 3058 O OP2 . DA 20 20 ? C -13.615 -4.333 -18.549 1.000 3 C DA 67.761 1
ATOM 3059 O "O5'" . DA 20 20 ? C -12.771 -6.374 -19.608 1.000 3 C DA 67.863 1
ATOM 3060 C "C5'" . DA 20 20 ? C -11.826 -7.382 -19.271 1.000 3 C DA 68.542 1
ATOM 3061 C "C4'" . DA 20 20 ? C -12.473 -8.631 -18.710 1.000 3 C DA 71.689 1
ATOM 3062 O "O4'" . DA 20 20 ? C -12.478 -8.557 -17.265 1.000 3 C DA 70.944 1
ATOM 3063 C "C3'" . DA 20 20 ? C -13.936 -8.803 -19.111 1.000 3 C DA 71.822 1
ATOM 3064 O "O3'" . DA 20 20 ? C -14.160 -10.185 -19.380 1.000 3 C DA 69.814 1
ATOM 3065 C "C2'" . DA 20 20 ? C -14.680 -8.363 -17.877 1.000 3 C DA 72.867 1
ATOM 3066 C "C1'" . DA 20 20 ? C -13.738 -8.916 -16.818 1.000 3 C DA 72.484 1
ATOM 3067 N N9 . DA 20 20 ? C -13.986 -8.377 -15.476 1.000 3 C DA 74.466 1
ATOM 3068 C C8 . DA 20 20 ? C -14.268 -7.080 -15.165 1.000 3 C DA 74.933 1
ATOM 3069 N N7 . DA 20 20 ? C -14.444 -6.907 -13.866 1.000 3 C DA 74.168 1
ATOM 3070 C C5 . DA 20 20 ? C -14.237 -8.160 -13.310 1.000 3 C DA 76.446 1
ATOM 3071 C C6 . DA 20 20 ? C -14.298 -8.634 -11.986 1.000 3 C DA 75.946 1
ATOM 3072 N N6 . DA 20 20 ? C -14.547 -7.871 -10.956 1.000 3 C DA 73.008 1
ATOM 3073 N N1 . DA 20 20 ? C -14.085 -9.934 -11.799 1.000 3 C DA 77.390 1
ATOM 3074 C C2 . DA 20 20 ? C -13.806 -10.725 -12.842 1.000 3 C DA 75.397 1
ATOM 3075 N N3 . DA 20 20 ? C -13.730 -10.379 -14.098 1.000 3 C DA 74.664 1
ATOM 3076 C C4 . DA 20 20 ? C -13.971 -9.079 -14.303 1.000 3 C DA 74.657 1
ATOM 3077 P P . DT 21 21 ? C -15.179 -10.601 -20.501 1.000 3 C DT 67.572 1
ATOM 3078 O OP1 . DT 21 21 ? C -14.408 -10.807 -21.745 1.000 3 C DT 64.119 1
ATOM 3079 O OP2 . DT 21 21 ? C -16.297 -9.615 -20.460 1.000 3 C DT 64.282 1
ATOM 3080 O "O5'" . DT 21 21 ? C -15.684 -11.970 -19.955 1.000 3 C DT 65.807 1
ATOM 3081 C "C5'" . DT 21 21 ? C -14.850 -12.703 -19.113 1.000 3 C DT 64.190 1
ATOM 3082 C "C4'" . DT 21 21 ? C -15.643 -13.385 -18.026 1.000 3 C DT 67.124 1
ATOM 3083 O "O4'" . DT 21 21 ? C -15.668 -12.575 -16.799 1.000 3 C DT 67.559 1
ATOM 3084 C "C3'" . DT 21 21 ? C -17.094 -13.652 -18.347 1.000 3 C DT 67.773 1
ATOM 3085 O "O3'" . DT 21 21 ? C -17.422 -14.927 -17.874 1.000 3 C DT 66.992 1
ATOM 3086 C "C2'" . DT 21 21 ? C -17.848 -12.594 -17.571 1.000 3 C DT 69.045 1
ATOM 3087 C "C1'" . DT 21 21 ? C -16.978 -12.530 -16.326 1.000 3 C DT 68.272 1
ATOM 3088 N N1 . DT 21 21 ? C -17.205 -11.286 -15.541 1.000 3 C DT 66.754 1
ATOM 3089 C C2 . DT 21 21 ? C -17.223 -11.372 -14.193 1.000 3 C DT 69.111 1
ATOM 3090 O O2 . DT 21 21 ? C -17.066 -12.442 -13.578 1.000 3 C DT 68.425 1
ATOM 3091 N N3 . DT 21 21 ? C -17.435 -10.209 -13.503 1.000 3 C DT 68.516 1
ATOM 3092 C C4 . DT 21 21 ? C -17.637 -8.986 -14.065 1.000 3 C DT 68.590 1
ATOM 3093 O O4 . DT 21 21 ? C -17.802 -7.998 -13.368 1.000 3 C DT 68.639 1
ATOM 3094 C C5 . DT 21 21 ? C -17.609 -8.934 -15.485 1.000 3 C DT 69.080 1
ATOM 3095 C C7 . DT 21 21 ? C -17.814 -7.673 -16.192 1.000 3 C DT 69.112 1
ATOM 3096 C C6 . DT 21 21 ? C -17.392 -10.094 -16.153 1.000 3 C DT 68.738 1
ATOM 3097 P P . DA 22 22 ? C -18.432 -15.844 -18.598 1.000 3 C DA 67.900 1
ATOM 3098 O OP1 . DA 22 22 ? C -17.673 -16.670 -19.561 1.000 3 C DA 65.032 1
ATOM 3099 O OP2 . DA 22 22 ? C -19.539 -15.022 -19.059 1.000 3 C DA 65.839 1
ATOM 3100 O "O5'" . DA 22 22 ? C -18.947 -16.784 -17.430 1.000 3 C DA 66.603 1
ATOM 3101 C "C5'" . DA 22 22 ? C -18.166 -16.851 -16.240 1.000 3 C DA 66.519 1
ATOM 3102 C "C4'" . DA 22 22 ? C -19.024 -16.780 -15.012 1.000 3 C DA 70.278 1
ATOM 3103 O "O4'" . DA 22 22 ? C -19.047 -15.439 -14.429 1.000 3 C DA 68.888 1
ATOM 3104 C "C3'" . DA 22 22 ? C -20.482 -17.154 -15.244 1.000 3 C DA 70.658 1
ATOM 3105 O "O3'" . DA 22 22 ? C -20.936 -17.946 -14.164 1.000 3 C DA 69.104 1
ATOM 3106 C "C2'" . DA 22 22 ? C -21.181 -15.809 -15.265 1.000 3 C DA 70.224 1
ATOM 3107 C "C1'" . DA 22 22 ? C -20.390 -15.083 -14.200 1.000 3 C DA 69.943 1
ATOM 3108 N N9 . DA 22 22 ? C -20.504 -13.643 -14.267 1.000 3 C DA 71.987 1
ATOM 3109 C C8 . DA 22 22 ? C -20.585 -12.878 -15.394 1.000 3 C DA 73.127 1
ATOM 3110 N N7 . DA 22 22 ? C -20.708 -11.589 -15.132 1.000 3 C DA 72.891 1
ATOM 3111 C C5 . DA 22 22 ? C -20.707 -11.533 -13.750 1.000 3 C DA 74.309 1
ATOM 3112 C C6 . DA 22 22 ? C -20.796 -10.459 -12.869 1.000 3 C DA 73.509 1
ATOM 3113 N N6 . DA 22 22 ? C -20.938 -9.202 -13.251 1.000 3 C DA 70.729 1
ATOM 3114 N N1 . DA 22 22 ? C -20.768 -10.713 -11.533 1.000 3 C DA 74.638 1
ATOM 3115 C C2 . DA 22 22 ? C -20.644 -11.983 -11.129 1.000 3 C DA 73.159 1
ATOM 3116 N N3 . DA 22 22 ? C -20.553 -13.078 -11.876 1.000 3 C DA 72.179 1
ATOM 3117 C C4 . DA 22 22 ? C -20.580 -12.784 -13.196 1.000 3 C DA 72.519 1
ATOM 3118 P P . DC 23 23 ? C -22.054 -19.040 -14.406 1.000 3 C DC 65.472 1
ATOM 3119 O OP1 . DC 23 23 ? C -21.388 -20.323 -14.595 1.000 3 C DC 62.378 1
ATOM 3120 O OP2 . DC 23 23 ? C -22.967 -18.555 -15.456 1.000 3 C DC 62.963 1
ATOM 3121 O "O5'" . DC 23 23 ? C -22.802 -19.017 -13.003 1.000 3 C DC 64.661 1
ATOM 3122 C "C5'" . DC 23 23 ? C -22.126 -18.647 -11.863 1.000 3 C DC 62.905 1
ATOM 3123 C "C4'" . DC 23 23 ? C -22.992 -17.818 -10.933 1.000 3 C DC 66.585 1
ATOM 3124 O "O4'" . DC 23 23 ? C -22.839 -16.386 -11.204 1.000 3 C DC 65.628 1
ATOM 3125 C "C3'" . DC 23 23 ? C -24.484 -18.104 -11.058 1.000 3 C DC 66.436 1
ATOM 3126 O "O3'" . DC 23 23 ? C -25.046 -18.189 -9.747 1.000 3 C DC 66.388 1
ATOM 3127 C "C2'" . DC 23 23 ? C -25.027 -16.833 -11.754 1.000 3 C DC 67.008 1
ATOM 3128 C "C1'" . DC 23 23 ? C -24.099 -15.809 -11.202 1.000 3 C DC 66.633 1
ATOM 3129 N N1 . DC 23 23 ? C -24.039 -14.577 -12.029 1.000 3 C DC 65.340 1
ATOM 3130 C C2 . DC 23 23 ? C -24.142 -13.341 -11.423 1.000 3 C DC 68.552 1
ATOM 3131 O O2 . DC 23 23 ? C -24.258 -13.261 -10.183 1.000 3 C DC 68.074 1
ATOM 3132 N N3 . DC 23 23 ? C -24.105 -12.214 -12.166 1.000 3 C DC 67.916 1
ATOM 3133 C C4 . DC 23 23 ? C -23.996 -12.311 -13.494 1.000 3 C DC 67.570 1
ATOM 3134 N N4 . DC 23 23 ? C -23.947 -11.192 -14.173 1.000 3 C DC 67.719 1
ATOM 3135 C C5 . DC 23 23 ? C -23.881 -13.584 -14.164 1.000 3 C DC 68.271 1
ATOM 3136 C C6 . DC 23 23 ? C -23.915 -14.665 -13.401 1.000 3 C DC 68.991 1
ATOM 3137 P P . DT 24 24 ? C -26.287 -19.114 -9.511 1.000 3 C DT 65.491 1
ATOM 3138 O OP1 . DT 24 24 ? C -25.780 -20.333 -8.825 1.000 3 C DT 62.777 1
ATOM 3139 O OP2 . DT 24 24 ? C -27.058 -19.266 -10.755 1.000 3 C DT 63.541 1
ATOM 3140 O "O5'" . DT 24 24 ? C -27.135 -18.291 -8.502 1.000 3 C DT 64.679 1
ATOM 3141 C "C5'" . DT 24 24 ? C -26.451 -17.364 -7.635 1.000 3 C DT 62.771 1
ATOM 3142 C "C4'" . DT 24 24 ? C -27.302 -16.158 -7.346 1.000 3 C DT 66.737 1
ATOM 3143 O "O4'" . DT 24 24 ? C -27.026 -15.092 -8.280 1.000 3 C DT 65.813 1
ATOM 3144 C "C3'" . DT 24 24 ? C -28.795 -16.419 -7.436 1.000 3 C DT 66.951 1
ATOM 3145 O "O3'" . DT 24 24 ? C -29.456 -15.733 -6.413 1.000 3 C DT 65.482 1
ATOM 3146 C "C2'" . DT 24 24 ? C -29.153 -15.788 -8.800 1.000 3 C DT 66.446 1
ATOM 3147 C "C1'" . DT 24 24 ? C -28.254 -14.636 -8.792 1.000 3 C DT 66.200 1
ATOM 3148 N N1 . DT 24 24 ? C -28.013 -14.049 -10.145 1.000 3 C DT 65.271 1
ATOM 3149 C C2 . DT 24 24 ? C -27.911 -12.691 -10.278 1.000 3 C DT 67.250 1
ATOM 3150 O O2 . DT 24 24 ? C -28.012 -11.941 -9.326 1.000 3 C DT 66.398 1
ATOM 3151 N N3 . DT 24 24 ? C -27.703 -12.228 -11.532 1.000 3 C DT 67.199 1
ATOM 3152 C C4 . DT 24 24 ? C -27.572 -13.011 -12.660 1.000 3 C DT 67.640 1
ATOM 3153 O O4 . DT 24 24 ? C -27.375 -12.465 -13.754 1.000 3 C DT 66.195 1
ATOM 3154 C C5 . DT 24 24 ? C -27.661 -14.416 -12.478 1.000 3 C DT 67.955 1
ATOM 3155 C C7 . DT 24 24 ? C -27.565 -15.363 -13.632 1.000 3 C DT 67.198 1
ATOM 3156 C C6 . DT 24 24 ? C -27.863 -14.877 -11.249 1.000 3 C DT 67.491 1
ATOM 3157 P P . DT 25 25 ? C -30.733 -16.392 -5.691 1.000 3 C DT 66.980 1
ATOM 3158 O OP1 . DT 25 25 ? C -30.216 -17.023 -4.487 1.000 3 C DT 64.934 1
ATOM 3159 O OP2 . DT 25 25 ? C -31.489 -17.152 -6.691 1.000 3 C DT 65.874 1
ATOM 3160 O "O5'" . DT 25 25 ? C -31.569 -15.111 -5.285 1.000 3 C DT 66.475 1
ATOM 3161 C "C5'" . DT 25 25 ? C -30.908 -13.890 -5.112 1.000 3 C DT 65.824 1
ATOM 3162 C "C4'" . DT 25 25 ? C -31.713 -12.717 -5.707 1.000 3 C DT 69.011 1
ATOM 3163 O "O4'" . DT 25 25 ? C -31.244 -12.393 -7.032 1.000 3 C DT 68.955 1
ATOM 3164 C "C3'" . DT 25 25 ? C -33.196 -13.003 -5.841 1.000 3 C DT 69.182 1
ATOM 3165 O "O3'" . DT 25 25 ? C -33.931 -11.849 -5.427 1.000 3 C DT 67.823 1
ATOM 3166 C "C2'" . DT 25 25 ? C -33.368 -13.231 -7.332 1.000 3 C DT 68.631 1
ATOM 3167 C "C1'" . DT 25 25 ? C -32.376 -12.241 -7.863 1.000 3 C DT 68.905 1
ATOM 3168 N N1 . DT 25 25 ? C -31.965 -12.477 -9.261 1.000 3 C DT 70.190 1
ATOM 3169 C C2 . DT 25 25 ? C -31.689 -11.423 -10.069 1.000 3 C DT 71.654 1
ATOM 3170 O O2 . DT 25 25 ? C -31.738 -10.249 -9.676 1.000 3 C DT 70.991 1
ATOM 3171 N N3 . DT 25 25 ? C -31.319 -11.696 -11.349 1.000 3 C DT 71.587 1
ATOM 3172 C C4 . DT 25 25 ? C -31.224 -12.951 -11.877 1.000 3 C DT 72.182 1
ATOM 3173 O O4 . DT 25 25 ? C -30.893 -13.115 -13.053 1.000 3 C DT 70.994 1
ATOM 3174 C C5 . DT 25 25 ? C -31.526 -14.049 -11.022 1.000 3 C DT 71.953 1
ATOM 3175 C C7 . DT 25 25 ? C -31.426 -15.429 -11.505 1.000 3 C DT 70.839 1
ATOM 3176 C C6 . DT 25 25 ? C -31.861 -13.759 -9.746 1.000 3 C DT 71.636 1
ATOM 3177 P P . DT 26 26 ? C -35.292 -11.964 -4.698 1.000 3 C DT 69.294 1
ATOM 3178 O OP1 . DT 26 26 ? C -35.060 -11.930 -3.235 1.000 3 C DT 67.217 1
ATOM 3179 O OP2 . DT 26 26 ? C -36.069 -13.015 -5.315 1.000 3 C DT 67.803 1
ATOM 3180 O "O5'" . DT 26 26 ? C -35.936 -10.562 -5.087 1.000 3 C DT 68.450 1
ATOM 3181 C "C5'" . DT 26 26 ? C -35.068 -9.465 -5.424 1.000 3 C DT 67.698 1
ATOM 3182 C "C4'" . DT 26 26 ? C -35.601 -8.692 -6.599 1.000 3 C DT 71.031 1
ATOM 3183 O "O4'" . DT 26 26 ? C -35.019 -9.159 -7.823 1.000 3 C DT 71.985 1
ATOM 3184 C "C3'" . DT 26 26 ? C -37.086 -8.795 -6.760 1.000 3 C DT 71.376 1
ATOM 3185 O "O3'" . DT 26 26 ? C -37.610 -7.492 -7.066 1.000 3 C DT 69.988 1
ATOM 3186 C "C2'" . DT 26 26 ? C -37.236 -9.714 -7.943 1.000 3 C DT 71.706 1
ATOM 3187 C "C1'" . DT 26 26 ? C -36.048 -9.297 -8.785 1.000 3 C DT 71.852 1
ATOM 3188 N N1 . DT 26 26 ? C -35.629 -10.282 -9.811 1.000 3 C DT 73.186 1
ATOM 3189 C C2 . DT 26 26 ? C -35.156 -9.828 -10.994 1.000 3 C DT 74.222 1
ATOM 3190 O O2 . DT 26 26 ? C -35.029 -8.632 -11.256 1.000 3 C DT 73.379 1
ATOM 3191 N N3 . DT 26 26 ? C -34.816 -10.790 -11.889 1.000 3 C DT 74.238 1
ATOM 3192 C C4 . DT 26 26 ? C -34.874 -12.151 -11.692 1.000 3 C DT 74.583 1
ATOM 3193 O O4 . DT 26 26 ? C -34.555 -12.925 -12.583 1.000 3 C DT 73.093 1
ATOM 3194 C C5 . DT 26 26 ? C -35.399 -12.550 -10.433 1.000 3 C DT 73.987 1
ATOM 3195 C C7 . DT 26 26 ? C -35.532 -14.001 -10.086 1.000 3 C DT 73.117 1
ATOM 3196 C C6 . DT 26 26 ? C -35.748 -11.621 -9.553 1.000 3 C DT 73.740 1
ATOM 3197 P P . DC 27 27 ? C -39.044 -7.070 -6.668 1.000 3 C DC 68.027 1
ATOM 3198 O OP1 . DC 27 27 ? C -38.892 -6.273 -5.424 1.000 3 C DC 65.834 1
ATOM 3199 O OP2 . DC 27 27 ? C -39.933 -8.222 -6.730 1.000 3 C DC 66.182 1
ATOM 3200 O "O5'" . DC 27 27 ? C -39.380 -6.081 -7.844 1.000 3 C DC 67.604 1
ATOM 3201 C "C5'" . DC 27 27 ? C -38.315 -5.486 -8.604 1.000 3 C DC 66.868 1
ATOM 3202 C "C4'" . DC 27 27 ? C -38.668 -5.438 -10.077 1.000 3 C DC 70.181 1
ATOM 3203 O "O4'" . DC 27 27 ? C -38.120 -6.584 -10.763 1.000 3 C DC 69.909 1
ATOM 3204 C "C3'" . DC 27 27 ? C -40.169 -5.436 -10.387 1.000 3 C DC 69.889 1
ATOM 3205 O "O3'" . DC 27 27 ? C -40.409 -4.509 -11.411 1.000 3 C DC 69.920 1
ATOM 3206 C "C2'" . DC 27 27 ? C -40.416 -6.855 -10.859 1.000 3 C DC 70.364 1
ATOM 3207 C "C1'" . DC 27 27 ? C -39.134 -7.120 -11.604 1.000 3 C DC 70.750 1
ATOM 3208 N N1 . DC 27 27 ? C -38.873 -8.544 -11.855 1.000 3 C DC 71.239 1
ATOM 3209 C C2 . DC 27 27 ? C -38.361 -8.966 -13.090 1.000 3 C DC 72.667 1
ATOM 3210 O O2 . DC 27 27 ? C -38.134 -8.135 -13.970 1.000 3 C DC 71.841 1
ATOM 3211 N N3 . DC 27 27 ? C -38.114 -10.279 -13.282 1.000 3 C DC 72.734 1
ATOM 3212 C C4 . DC 27 27 ? C -38.364 -11.157 -12.337 1.000 3 C DC 73.321 1
ATOM 3213 N N4 . DC 27 27 ? C -38.112 -12.434 -12.571 1.000 3 C DC 72.463 1
ATOM 3214 C C5 . DC 27 27 ? C -38.898 -10.767 -11.049 1.000 3 C DC 72.927 1
ATOM 3215 C C6 . DC 27 27 ? C -39.102 -9.468 -10.862 1.000 3 C DC 72.757 1
ATOM 3216 P P . DC 28 28 ? C -41.756 -3.666 -11.397 1.000 3 C DC 69.934 1
ATOM 3217 O OP1 . DC 28 28 ? C -41.589 -2.404 -10.666 1.000 3 C DC 67.052 1
ATOM 3218 O OP2 . DC 28 28 ? C -42.836 -4.613 -11.035 1.000 3 C DC 67.911 1
ATOM 3219 O "O5'" . DC 28 28 ? C -41.864 -3.354 -12.947 1.000 3 C DC 69.772 1
ATOM 3220 C "C5'" . DC 28 28 ? C -40.666 -3.327 -13.748 1.000 3 C DC 67.899 1
ATOM 3221 C "C4'" . DC 28 28 ? C -40.865 -4.042 -15.049 1.000 3 C DC 71.882 1
ATOM 3222 O "O4'" . DC 28 28 ? C -40.499 -5.457 -14.973 1.000 3 C DC 71.384 1
ATOM 3223 C "C3'" . DC 28 28 ? C -42.306 -4.004 -15.551 1.000 3 C DC 71.678 1
ATOM 3224 O "O3'" . DC 28 28 ? C -42.314 -3.733 -16.926 1.000 3 C DC 70.818 1
ATOM 3225 C "C2'" . DC 28 28 ? C -42.786 -5.436 -15.331 1.000 3 C DC 72.347 1
ATOM 3226 C "C1'" . DC 28 28 ? C -41.517 -6.199 -15.621 1.000 3 C DC 72.863 1
ATOM 3227 N N1 . DC 28 28 ? C -41.494 -7.591 -15.095 1.000 3 C DC 74.453 1
ATOM 3228 C C2 . DC 28 28 ? C -41.009 -8.595 -15.910 1.000 3 C DC 75.987 1
ATOM 3229 O O2 . DC 28 28 ? C -40.583 -8.343 -17.023 1.000 3 C DC 75.356 1
ATOM 3230 N N3 . DC 28 28 ? C -41.013 -9.871 -15.439 1.000 3 C DC 75.612 1
ATOM 3231 C C4 . DC 28 28 ? C -41.497 -10.120 -14.209 1.000 3 C DC 76.775 1
ATOM 3232 N N4 . DC 28 28 ? C -41.482 -11.400 -13.792 1.000 3 C DC 75.616 1
ATOM 3233 C C5 . DC 28 28 ? C -42.006 -9.102 -13.384 1.000 3 C DC 75.819 1
ATOM 3234 C C6 . DC 28 28 ? C -41.972 -7.833 -13.853 1.000 3 C DC 74.661 1
ATOM 3235 P P . DG 29 29 ? C -43.483 -2.903 -17.540 1.000 3 C DG 70.095 1
ATOM 3236 O OP1 . DG 29 29 ? C -43.149 -1.462 -17.481 1.000 3 C DG 67.422 1
ATOM 3237 O OP2 . DG 29 29 ? C -44.749 -3.376 -16.965 1.000 3 C DG 68.328 1
ATOM 3238 O "O5'" . DG 29 29 ? C -43.446 -3.372 -19.084 1.000 3 C DG 68.861 1
ATOM 3239 C "C5'" . DG 29 29 ? C -42.188 -3.816 -19.589 1.000 3 C DG 68.959 1
ATOM 3240 C "C4'" . DG 29 29 ? C -42.402 -5.054 -20.446 1.000 3 C DG 72.392 1
ATOM 3241 O "O4'" . DG 29 29 ? C -42.284 -6.263 -19.625 1.000 3 C DG 71.689 1
ATOM 3242 C "C3'" . DG 29 29 ? C -43.749 -5.133 -21.116 1.000 3 C DG 73.127 1
ATOM 3243 O "O3'" . DG 29 29 ? C -43.579 -5.601 -22.421 1.000 3 C DG 70.321 1
ATOM 3244 C "C2'" . DG 29 29 ? C -44.499 -6.186 -20.296 1.000 3 C DG 73.068 1
ATOM 3245 C "C1'" . DG 29 29 ? C -43.356 -7.109 -19.927 1.000 3 C DG 72.988 1
ATOM 3246 N N9 . DG 29 29 ? C -43.631 -7.995 -18.793 1.000 3 C DG 76.041 1
ATOM 3247 C C8 . DG 29 29 ? C -44.158 -7.644 -17.563 1.000 3 C DG 76.113 1
ATOM 3248 N N7 . DG 29 29 ? C -44.278 -8.671 -16.768 1.000 3 C DG 75.297 1
ATOM 3249 C C5 . DG 29 29 ? C -43.783 -9.754 -17.484 1.000 3 C DG 77.957 1
ATOM 3250 C C6 . DG 29 29 ? C -43.633 -11.089 -17.138 1.000 3 C DG 77.076 1
ATOM 3251 O O6 . DG 29 29 ? C -43.948 -11.635 -16.084 1.000 3 C DG 75.181 1
ATOM 3252 N N1 . DG 29 29 ? C -43.103 -11.869 -18.143 1.000 3 C DG 78.515 1
ATOM 3253 C C2 . DG 29 29 ? C -42.727 -11.342 -19.378 1.000 3 C DG 77.019 1
ATOM 3254 N N2 . DG 29 29 ? C -42.211 -12.236 -20.185 1.000 3 C DG 73.737 1
ATOM 3255 N N3 . DG 29 29 ? C -42.828 -10.082 -19.729 1.000 3 C DG 76.123 1
ATOM 3256 C C4 . DG 29 29 ? C -43.383 -9.335 -18.754 1.000 3 C DG 76.370 1
ATOM 3257 P P . DC 30 30 ? C -44.547 -5.142 -23.588 1.000 3 C DC 71.041 1
ATOM 3258 O OP1 . DC 30 30 ? C -43.901 -4.077 -24.381 1.000 3 C DC 68.281 1
ATOM 3259 O OP2 . DC 30 30 ? C -45.856 -4.910 -22.961 1.000 3 C DC 68.075 1
ATOM 3260 O "O5'" . DC 30 30 ? C -44.639 -6.442 -24.446 1.000 3 C DC 69.594 1
ATOM 3261 C "C5'" . DC 30 30 ? C -43.529 -7.358 -24.483 1.000 3 C DC 68.666 1
ATOM 3262 C "C4'" . DC 30 30 ? C -43.964 -8.783 -24.517 1.000 3 C DC 71.645 1
ATOM 3263 O "O4'" . DC 30 30 ? C -44.171 -9.314 -23.195 1.000 3 C DC 72.463 1
ATOM 3264 C "C3'" . DC 30 30 ? C -45.306 -8.990 -25.259 1.000 3 C DC 72.580 1
ATOM 3265 O "O3'" . DC 30 30 ? C -45.179 -10.119 -26.098 1.000 3 C DC 71.029 1
ATOM 3266 C "C2'" . DC 30 30 ? C -46.273 -9.298 -24.121 1.000 3 C DC 72.688 1
ATOM 3267 C "C1'" . DC 30 30 ? C -45.376 -10.037 -23.161 1.000 3 C DC 72.886 1
ATOM 3268 N N1 . DC 30 30 ? C -45.873 -10.119 -21.760 1.000 3 C DC 73.468 1
ATOM 3269 C C2 . DC 30 30 ? C -45.848 -11.325 -21.076 1.000 3 C DC 76.095 1
ATOM 3270 O O2 . DC 30 30 ? C -45.378 -12.332 -21.636 1.000 3 C DC 74.800 1
ATOM 3271 N N3 . DC 30 30 ? C -46.328 -11.403 -19.816 1.000 3 C DC 74.903 1
ATOM 3272 C C4 . DC 30 30 ? C -46.833 -10.298 -19.235 1.000 3 C DC 75.034 1
ATOM 3273 N N4 . DC 30 30 ? C -47.293 -10.424 -18.015 1.000 3 C DC 74.648 1
ATOM 3274 C C5 . DC 30 30 ? C -46.855 -9.055 -19.935 1.000 3 C DC 75.036 1
ATOM 3275 C C6 . DC 30 30 ? C -46.386 -8.991 -21.163 1.000 3 C DC 74.039 1
ATOM 3276 P P . DG 31 31 ? C -45.932 -10.110 -27.488 1.000 3 C DG 71.587 1
ATOM 3277 O OP1 . DG 31 31 ? C -44.962 -9.595 -28.521 1.000 3 C DG 68.828 1
ATOM 3278 O OP2 . DG 31 31 ? C -47.266 -9.499 -27.364 1.000 3 C DG 69.113 1
ATOM 3279 O "O5'" . DG 31 31 ? C -46.123 -11.680 -27.737 1.000 3 C DG 70.142 1
ATOM 3280 C "C5'" . DG 31 31 ? C -45.220 -12.575 -27.123 1.000 3 C DG 70.207 1
ATOM 3281 C "C4'" . DG 31 31 ? C -45.932 -13.731 -26.488 1.000 3 C DG 73.822 1
ATOM 3282 O "O4'" . DG 31 31 ? C -46.281 -13.442 -25.118 1.000 3 C DG 74.107 1
ATOM 3283 C "C3'" . DG 31 31 ? C -47.232 -14.103 -27.190 1.000 3 C DG 74.439 1
ATOM 3284 O "O3'" . DG 31 31 ? C -47.281 -15.496 -27.304 1.000 3 C DG 72.284 1
ATOM 3285 C "C2'" . DG 31 31 ? C -48.288 -13.612 -26.230 1.000 3 C DG 74.978 1
ATOM 3286 C "C1'" . DG 31 31 ? C -47.615 -13.870 -24.911 1.000 3 C DG 75.511 1
ATOM 3287 N N9 . DG 31 31 ? C -48.183 -13.112 -23.801 1.000 3 C DG 78.129 1
ATOM 3288 C C8 . DG 31 31 ? C -48.599 -11.809 -23.785 1.000 3 C DG 78.118 1
ATOM 3289 N N7 . DG 31 31 ? C -49.061 -11.420 -22.641 1.000 3 C DG 77.260 1
ATOM 3290 C C5 . DG 31 31 ? C -48.983 -12.523 -21.834 1.000 3 C DG 79.788 1
ATOM 3291 C C6 . DG 31 31 ? C -49.338 -12.733 -20.496 1.000 3 C DG 79.171 1
ATOM 3292 O O6 . DG 31 31 ? C -49.843 -11.888 -19.715 1.000 3 C DG 77.457 1
ATOM 3293 N N1 . DG 31 31 ? C -49.094 -14.007 -20.042 1.000 3 C DG 80.424 1
ATOM 3294 C C2 . DG 31 31 ? C -48.513 -14.991 -20.824 1.000 3 C DG 78.528 1
ATOM 3295 N N2 . DG 31 31 ? C -48.336 -16.162 -20.200 1.000 3 C DG 75.756 1
ATOM 3296 N N3 . DG 31 31 ? C -48.162 -14.850 -22.070 1.000 3 C DG 77.901 1
ATOM 3297 C C4 . DG 31 31 ? C -48.423 -13.589 -22.511 1.000 3 C DG 78.569 1
ATOM 3298 P P . DA 32 32 ? C -48.058 -16.167 -28.484 1.000 3 C DA 71.904 1
ATOM 3299 O OP1 . DA 32 32 ? C -47.034 -16.458 -29.518 1.000 3 C DA 68.956 1
ATOM 3300 O OP2 . DA 32 32 ? C -49.253 -15.409 -28.808 1.000 3 C DA 69.348 1
ATOM 3301 O "O5'" . DA 32 32 ? C -48.481 -17.533 -27.791 1.000 3 C DA 71.583 1
ATOM 3302 C "C5'" . DA 32 32 ? C -47.745 -18.044 -26.672 1.000 3 C DA 71.480 1
ATOM 3303 C "C4'" . DA 32 32 ? C -48.645 -18.674 -25.663 1.000 3 C DA 74.162 1
ATOM 3304 O "O4'" . DA 32 32 ? C -49.020 -17.696 -24.680 1.000 3 C DA 72.664 1
ATOM 3305 C "C3'" . DA 32 32 ? C -49.939 -19.241 -26.216 1.000 3 C DA 74.269 1
ATOM 3306 O "O3'" . DA 32 32 ? C -50.210 -20.396 -25.516 1.000 3 C DA 72.829 1
ATOM 3307 C "C2'" . DA 32 32 ? C -50.965 -18.176 -25.858 1.000 3 C DA 73.922 1
ATOM 3308 C "C1'" . DA 32 32 ? C -50.435 -17.718 -24.539 1.000 3 C DA 74.278 1
ATOM 3309 N N9 . DA 32 32 ? C -50.908 -16.403 -24.141 1.000 3 C DA 76.014 1
ATOM 3310 C C8 . DA 32 32 ? C -50.999 -15.291 -24.913 1.000 3 C DA 77.417 1
ATOM 3311 N N7 . DA 32 32 ? C -51.466 -14.264 -24.278 1.000 3 C DA 76.247 1
ATOM 3312 C C5 . DA 32 32 ? C -51.716 -14.713 -23.013 1.000 3 C DA 78.556 1
ATOM 3313 C C6 . DA 32 32 ? C -52.227 -14.104 -21.864 1.000 3 C DA 78.116 1
ATOM 3314 N N6 . DA 32 32 ? C -52.590 -12.834 -21.813 1.000 3 C DA 74.892 1
ATOM 3315 N N1 . DA 32 32 ? C -52.302 -14.841 -20.735 1.000 3 C DA 78.951 1
ATOM 3316 C C2 . DA 32 32 ? C -51.940 -16.115 -20.767 1.000 3 C DA 77.777 1
ATOM 3317 N N3 . DA 32 32 ? C -51.449 -16.808 -21.799 1.000 3 C DA 77.060 1
ATOM 3318 C C4 . DA 32 32 ? C -51.355 -16.053 -22.910 1.000 3 C DA 77.712 1
ATOM 3319 P P . DC 33 33 ? C -50.950 -21.636 -26.244 1.000 3 C DC 76.072 1
ATOM 3320 O OP1 . DC 33 33 ? C -49.919 -22.570 -26.713 1.000 3 C DC 72.892 1
ATOM 3321 O OP2 . DC 33 33 ? C -51.919 -21.048 -27.182 1.000 3 C DC 73.341 1
ATOM 3322 O "O5'" . DC 33 33 ? C -51.799 -22.336 -25.085 1.000 3 C DC 74.953 1
ATOM 3323 C "C5'" . DC 33 33 ? C -51.321 -22.191 -23.756 1.000 3 C DC 74.910 1
ATOM 3324 C "C4'" . DC 33 33 ? C -52.468 -21.979 -22.779 1.000 3 C DC 77.252 1
ATOM 3325 O "O4'" . DC 33 33 ? C -52.714 -20.571 -22.549 1.000 3 C DC 77.993 1
ATOM 3326 C "C3'" . DC 33 33 ? C -53.797 -22.567 -23.226 1.000 3 C DC 77.571 1
ATOM 3327 O "O3'" . DC 33 33 ? C -54.448 -23.161 -22.118 1.000 3 C DC 74.605 1
ATOM 3328 C "C2'" . DC 33 33 ? C -54.576 -21.335 -23.696 1.000 3 C DC 77.640 1
ATOM 3329 C "C1'" . DC 33 33 ? C -54.095 -20.313 -22.716 1.000 3 C DC 78.397 1
ATOM 3330 N N1 . DC 33 33 ? C -54.264 -18.927 -23.115 1.000 3 C DC 80.596 1
ATOM 3331 C C2 . DC 33 33 ? C -54.742 -17.970 -22.219 1.000 3 C DC 82.229 1
ATOM 3332 O O2 . DC 33 33 ? C -55.000 -18.294 -21.061 1.000 3 C DC 81.141 1
ATOM 3333 N N3 . DC 33 33 ? C -54.922 -16.713 -22.640 1.000 3 C DC 80.749 1
ATOM 3334 C C4 . DC 33 33 ? C -54.641 -16.359 -23.905 1.000 3 C DC 81.817 1
ATOM 3335 N N4 . DC 33 33 ? C -54.812 -15.117 -24.271 1.000 3 C DC 81.092 1
ATOM 3336 C C5 . DC 33 33 ? C -54.171 -17.331 -24.847 1.000 3 C DC 81.027 1
ATOM 3337 C C6 . DC 33 33 ? C -53.994 -18.564 -24.432 1.000 3 C DC 78.623 1
ATOM 3338 P P . DC 34 34 ? C -55.308 -24.430 -22.280 1.000 3 C DC 74.828 1
ATOM 3339 O OP1 . DC 34 34 ? C -54.485 -25.629 -21.967 1.000 3 C DC 71.272 1
ATOM 3340 O OP2 . DC 34 34 ? C -55.956 -24.333 -23.616 1.000 3 C DC 71.179 1
ATOM 3341 O "O5'" . DC 34 34 ? C -56.444 -24.262 -21.176 1.000 3 C DC 71.538 1
ATOM 3342 C "C5'" . DC 34 34 ? C -56.132 -23.566 -20.009 1.000 3 C DC 73.162 1
ATOM 3343 C "C4'" . DC 34 34 ? C -57.280 -22.685 -19.535 1.000 3 C DC 75.959 1
ATOM 3344 O "O4'" . DC 34 34 ? C -57.193 -21.379 -20.121 1.000 3 C DC 77.334 1
ATOM 3345 C "C3'" . DC 34 34 ? C -58.666 -23.240 -19.896 1.000 3 C DC 75.976 1
ATOM 3346 O "O3'" . DC 34 34 ? C -59.543 -23.023 -18.816 1.000 3 C DC 73.186 1
ATOM 3347 C "C2'" . DC 34 34 ? C -59.076 -22.354 -21.090 1.000 3 C DC 77.120 1
ATOM 3348 C "C1'" . DC 34 34 ? C -58.459 -21.052 -20.685 1.000 3 C DC 77.450 1
ATOM 3349 N N1 . DC 34 34 ? C -58.248 -20.087 -21.785 1.000 3 C DC 80.051 1
ATOM 3350 C C2 . DC 34 34 ? C -58.559 -18.735 -21.600 1.000 3 C DC 82.068 1
ATOM 3351 O O2 . DC 34 34 ? C -59.005 -18.335 -20.503 1.000 3 C DC 81.227 1
ATOM 3352 N N3 . DC 34 34 ? C -58.374 -17.897 -22.628 1.000 3 C DC 80.917 1
ATOM 3353 C C4 . DC 34 34 ? C -57.873 -18.335 -23.789 1.000 3 C DC 81.821 1
ATOM 3354 N N4 . DC 34 34 ? C -57.703 -17.465 -24.774 1.000 3 C DC 80.722 1
ATOM 3355 C C5 . DC 34 34 ? C -57.566 -19.714 -24.002 1.000 3 C DC 80.857 1
ATOM 3356 C C6 . DC 34 34 ? C -57.745 -20.523 -22.982 1.000 3 C DC 77.877 1
ATOM 3357 P P . DA 35 35 ? C -60.725 -24.070 -18.523 1.000 3 C DA 77.832 1
ATOM 3358 O OP1 . DA 35 35 ? C -60.205 -25.086 -17.566 1.000 3 C DA 74.931 1
ATOM 3359 O OP2 . DA 35 35 ? C -61.281 -24.470 -19.847 1.000 3 C DA 75.230 1
ATOM 3360 O "O5'" . DA 35 35 ? C -61.793 -23.155 -17.799 1.000 3 C DA 75.191 1
ATOM 3361 C "C5'" . DA 35 35 ? C -61.344 -22.027 -17.049 1.000 3 C DA 75.981 1
ATOM 3362 C "C4'" . DA 35 35 ? C -62.268 -20.847 -17.279 1.000 3 C DA 78.453 1
ATOM 3363 O "O4'" . DA 35 35 ? C -61.802 -20.072 -18.373 1.000 3 C DA 78.715 1
ATOM 3364 C "C3'" . DA 35 35 ? C -63.710 -21.190 -17.547 1.000 3 C DA 79.359 1
ATOM 3365 O "O3'" . DA 35 35 ? C -64.561 -20.282 -16.865 1.000 3 C DA 76.777 1
ATOM 3366 C "C2'" . DA 35 35 ? C -63.817 -20.970 -19.053 1.000 3 C DA 79.719 1
ATOM 3367 C "C1'" . DA 35 35 ? C -62.874 -19.800 -19.240 1.000 3 C DA 79.720 1
ATOM 3368 N N9 . DA 35 35 ? C -62.370 -19.685 -20.603 1.000 3 C DA 81.031 1
ATOM 3369 C C8 . DA 35 35 ? C -61.961 -20.704 -21.396 1.000 3 C DA 80.482 1
ATOM 3370 N N7 . DA 35 35 ? C -61.551 -20.300 -22.570 1.000 3 C DA 79.565 1
ATOM 3371 C C5 . DA 35 35 ? C -61.709 -18.907 -22.533 1.000 3 C DA 81.757 1
ATOM 3372 C C6 . DA 35 35 ? C -61.453 -17.888 -23.470 1.000 3 C DA 81.481 1
ATOM 3373 N N6 . DA 35 35 ? C -60.971 -18.108 -24.703 1.000 3 C DA 79.219 1
ATOM 3374 N N1 . DA 35 35 ? C -61.714 -16.609 -23.110 1.000 3 C DA 81.943 1
ATOM 3375 C C2 . DA 35 35 ? C -62.203 -16.396 -21.885 1.000 3 C DA 80.840 1
ATOM 3376 N N3 . DA 35 35 ? C -62.477 -17.244 -20.911 1.000 3 C DA 80.872 1
ATOM 3377 C C4 . DA 35 35 ? C -62.205 -18.530 -21.317 1.000 3 C DA 82.035 1
ATOM 3378 P P . DA 36 36 ? C -65.975 -20.746 -16.375 1.000 3 C DA 78.691 1
ATOM 3379 O OP1 . DA 36 36 ? C -65.871 -21.093 -14.912 1.000 3 C DA 76.232 1
ATOM 3380 O OP2 . DA 36 36 ? C -66.562 -21.727 -17.317 1.000 3 C DA 75.861 1
ATOM 3381 O "O5'" . DA 36 36 ? C -66.844 -19.375 -16.497 1.000 3 C DA 75.581 1
ATOM 3382 C "C5'" . DA 36 36 ? C -66.187 -18.171 -16.389 1.000 3 C DA 77.530 1
ATOM 3383 C "C4'" . DA 36 36 ? C -66.711 -17.142 -17.409 1.000 3 C DA 79.334 1
ATOM 3384 O "O4'" . DA 36 36 ? C -65.987 -17.275 -18.649 1.000 3 C DA 79.883 1
ATOM 3385 C "C3'" . DA 36 36 ? C -68.192 -17.337 -17.736 1.000 3 C DA 80.575 1
ATOM 3386 O "O3'" . DA 36 36 ? C -68.787 -16.067 -17.885 1.000 3 C DA 77.911 1
ATOM 3387 C "C2'" . DA 36 36 ? C -68.120 -18.042 -19.109 1.000 3 C DA 80.896 1
ATOM 3388 C "C1'" . DA 36 36 ? C -66.912 -17.348 -19.717 1.000 3 C DA 81.016 1
ATOM 3389 N N9 . DA 36 36 ? C -66.323 -18.069 -20.832 1.000 3 C DA 82.087 1
ATOM 3390 C C8 . DA 36 36 ? C -66.117 -19.421 -20.933 1.000 3 C DA 81.472 1
ATOM 3391 N N7 . DA 36 36 ? C -65.605 -19.779 -22.086 1.000 3 C DA 81.136 1
ATOM 3392 C C5 . DA 36 36 ? C -65.428 -18.595 -22.747 1.000 3 C DA 83.402 1
ATOM 3393 C C6 . DA 36 36 ? C -64.889 -18.306 -24.025 1.000 3 C DA 83.095 1
ATOM 3394 N N6 . DA 36 36 ? C -64.401 -19.218 -24.852 1.000 3 C DA 80.304 1
ATOM 3395 N N1 . DA 36 36 ? C -64.854 -17.018 -24.391 1.000 3 C DA 83.615 1
ATOM 3396 C C2 . DA 36 36 ? C -65.328 -16.072 -23.562 1.000 3 C DA 82.423 1
ATOM 3397 N N3 . DA 36 36 ? C -65.838 -16.218 -22.343 1.000 3 C DA 82.272 1
ATOM 3398 C C4 . DA 36 36 ? C -65.855 -17.525 -21.986 1.000 3 C DA 83.257 1
ATOM 3399 P P . DC 37 37 ? C -70.296 -15.913 -17.468 1.000 3 C DC 80.906 1
ATOM 3400 O OP1 . DC 37 37 ? C -70.329 -15.314 -16.116 1.000 3 C DC 77.057 1
ATOM 3401 O OP2 . DC 37 37 ? C -71.044 -17.156 -17.742 1.000 3 C DC 76.766 1
ATOM 3402 O "O5'" . DC 37 37 ? C -70.757 -14.819 -18.554 1.000 3 C DC 75.540 1
ATOM 3403 C "C5'" . DC 37 37 ? C -69.837 -13.858 -19.025 1.000 3 C DC 77.229 1
ATOM 3404 C "C4'" . DC 37 37 ? C -70.095 -13.605 -20.533 1.000 3 C DC 79.526 1
ATOM 3405 O "O4'" . DC 37 37 ? C -69.354 -14.561 -21.352 1.000 3 C DC 79.745 1
ATOM 3406 C "C3'" . DC 37 37 ? C -71.581 -13.690 -20.955 1.000 3 C DC 80.751 1
ATOM 3407 O "O3'" . DC 37 37 ? C -71.971 -12.571 -21.718 1.000 3 C DC 78.326 1
ATOM 3408 C "C2'" . DC 37 37 ? C -71.600 -14.950 -21.837 1.000 3 C DC 80.822 1
ATOM 3409 C "C1'" . DC 37 37 ? C -70.202 -14.969 -22.375 1.000 3 C DC 80.872 1
ATOM 3410 N N1 . DC 37 37 ? C -69.754 -16.287 -22.879 1.000 3 C DC 81.503 1
ATOM 3411 C C2 . DC 37 37 ? C -69.164 -16.399 -24.122 1.000 3 C DC 83.497 1
ATOM 3412 O O2 . DC 37 37 ? C -69.000 -15.430 -24.849 1.000 3 C DC 81.309 1
ATOM 3413 N N3 . DC 37 37 ? C -68.786 -17.625 -24.530 1.000 3 C DC 81.205 1
ATOM 3414 C C4 . DC 37 37 ? C -68.932 -18.699 -23.755 1.000 3 C DC 80.370 1
ATOM 3415 N N4 . DC 37 37 ? C -68.554 -19.864 -24.215 1.000 3 C DC 79.548 1
ATOM 3416 C C5 . DC 37 37 ? C -69.553 -18.576 -22.472 1.000 3 C DC 79.883 1
ATOM 3417 C C6 . DC 37 37 ? C -69.916 -17.370 -22.099 1.000 3 C DC 79.697 1
#
#
loop_
_atom_type.symbol
C
N
O
P
S
#
#
loop_
_ma_qa_metric.id
_ma_qa_metric.name
_ma_qa_metric.description
_ma_qa_metric.type
_ma_qa_metric.mode
_ma_qa_metric.type_other_details
_ma_qa_metric.software_group_id
1 pLDDT 'Predicted lddt' pLDDT local . .
#
#
loop_
_ma_qa_metric_local.ordinal_id
_ma_qa_metric_local.model_id
_ma_qa_metric_local.label_asym_id
_ma_qa_metric_local.label_seq_id
_ma_qa_metric_local.label_comp_id
_ma_qa_metric_local.metric_id
_ma_qa_metric_local.metric_value
1 1 A 1 MET 1 19.837
2 1 A 2 SER 1 34.230
3 1 A 3 THR 1 34.184
4 1 A 4 GLU 1 29.205
5 1 A 5 PRO 1 36.920
6 1 A 6 PRO 1 39.148
7 1 A 7 HIS 1 26.579
8 1 A 8 ASN 1 36.935
9 1 A 9 SER 1 37.418
10 1 A 10 GLU 1 34.836
11 1 A 11 PRO 1 41.624
12 1 A 12 GLU 1 34.830
13 1 A 13 THR 1 35.203
14 1 A 14 SER 1 42.244
15 1 A 15 SER 1 38.948
16 1 A 16 ASN 1 37.517
17 1 A 17 SER 1 39.173
18 1 A 18 PHE 1 35.820
19 1 A 19 SER 1 40.209
20 1 A 20 SER 1 38.342
21 1 A 21 SER 1 38.093
22 1 A 22 PRO 1 38.297
23 1 A 23 SER 1 42.256
24 1 A 24 SER 1 43.259
25 1 A 25 SER 1 38.416
26 1 A 26 PRO 1 37.885
27 1 A 27 SER 1 41.339
28 1 A 28 SER 1 38.772
29 1 A 29 SER 1 37.538
30 1 A 30 GLY 1 34.525
31 1 A 31 LEU 1 38.460
32 1 A 32 THR 1 36.502
33 1 A 33 GLN 1 35.240
34 1 A 34 SER 1 39.411
35 1 A 35 LEU 1 39.213
36 1 A 36 SER 1 39.727
37 1 A 37 ASN 1 31.695
38 1 A 38 PRO 1 34.900
39 1 A 39 GLN 1 28.758
40 1 A 40 GLN 1 31.514
41 1 A 41 PRO 1 36.041
42 1 A 42 GLY 1 33.703
43 1 A 43 ASN 1 33.852
44 1 A 44 ASN 1 33.559
45 1 A 45 PRO 1 33.517
46 1 A 46 GLN 1 32.935
47 1 A 47 PRO 1 34.107
48 1 A 48 ALA 1 39.706
49 1 A 49 ASN 1 33.069
50 1 A 50 GLN 1 35.548
51 1 A 51 LYS 1 35.710
52 1 A 52 PRO 1 36.565
53 1 A 53 LYS 1 34.158
54 1 A 54 ARG 1 37.050
55 1 A 55 ILE 1 37.910
56 1 A 56 ARG 1 41.033
57 1 A 57 GLU 1 39.779
58 1 A 58 SER 1 44.026
59 1 A 59 SER 1 45.901
60 1 A 60 SER 1 50.591
61 1 A 61 LYS 1 47.587
62 1 A 62 HIS 1 59.872
63 1 A 63 PRO 1 60.768
64 1 A 64 VAL 1 67.291
65 1 A 65 TYR 1 66.574
66 1 A 66 ARG 1 68.471
67 1 A 67 GLY 1 69.529
68 1 A 68 VAL 1 69.978
69 1 A 69 ARG 1 63.885
70 1 A 70 MET 1 64.339
71 1 A 71 ARG 1 64.675
72 1 A 72 ASN 1 60.480
73 1 A 73 TRP 1 58.933
74 1 A 74 GLY 1 63.889
75 1 A 75 LYS 1 67.803
76 1 A 76 TRP 1 68.588
77 1 A 77 VAL 1 69.470
78 1 A 78 SER 1 72.700
79 1 A 79 GLU 1 67.671
80 1 A 80 ILE 1 68.259
81 1 A 81 ARG 1 65.963
82 1 A 82 GLU 1 65.056
83 1 A 83 PRO 1 64.606
84 1 A 84 ARG 1 60.277
85 1 A 85 LYS 1 63.525
86 1 A 86 LYS 1 60.182
87 1 A 87 SER 1 62.579
88 1 A 88 ARG 1 63.717
89 1 A 89 ILE 1 68.228
90 1 A 90 TRP 1 66.570
91 1 A 91 LEU 1 74.282
92 1 A 92 GLY 1 71.307
93 1 A 93 THR 1 71.296
94 1 A 94 PHE 1 71.558
95 1 A 95 PRO 1 70.586
96 1 A 96 THR 1 72.496
97 1 A 97 PRO 1 69.689
98 1 A 98 GLU 1 69.099
99 1 A 99 MET 1 72.327
100 1 A 100 ALA 1 72.631
101 1 A 101 ALA 1 75.117
102 1 A 102 ARG 1 73.230
103 1 A 103 ALA 1 75.395
104 1 A 104 HIS 1 71.241
105 1 A 105 ASP 1 70.274
106 1 A 106 VAL 1 73.995
107 1 A 107 ALA 1 73.163
108 1 A 108 ALA 1 73.080
109 1 A 109 LEU 1 71.371
110 1 A 110 SER 1 73.593
111 1 A 111 ILE 1 70.166
112 1 A 112 LYS 1 67.716
113 1 A 113 GLY 1 70.385
114 1 A 114 GLY 1 65.585
115 1 A 115 SER 1 67.222
116 1 A 116 ALA 1 68.910
117 1 A 117 VAL 1 68.136
118 1 A 118 LEU 1 69.179
119 1 A 119 ASN 1 66.250
120 1 A 120 PHE 1 68.283
121 1 A 121 PRO 1 64.432
122 1 A 122 HIS 1 62.608
123 1 A 123 LEU 1 64.780
124 1 A 124 ALA 1 64.075
125 1 A 125 GLY 1 62.025
126 1 A 126 SER 1 66.060
127 1 A 127 LEU 1 70.754
128 1 A 128 PRO 1 71.108
129 1 A 129 ARG 1 73.181
130 1 A 130 PRO 1 72.213
131 1 A 131 ALA 1 73.314
132 1 A 132 SER 1 75.741
133 1 A 133 LEU 1 71.252
134 1 A 134 LEU 1 73.515
135 1 A 135 PRO 1 69.391
136 1 A 136 ARG 1 70.985
137 1 A 137 ASP 1 74.086
138 1 A 138 VAL 1 76.459
139 1 A 139 GLN 1 74.281
140 1 A 140 ALA 1 78.441
141 1 A 141 ALA 1 77.627
142 1 A 142 ALA 1 77.363
143 1 A 143 ALA 1 76.063
144 1 A 144 LYS 1 73.239
145 1 A 145 ALA 1 73.629
146 1 A 146 ALA 1 72.961
147 1 A 147 ALA 1 74.334
148 1 A 148 MET 1 69.288
149 1 A 149 VAL 1 62.029
150 1 A 150 LYS 1 54.002
151 1 A 151 PHE 1 47.679
152 1 A 152 ASP 1 42.351
153 1 A 153 SER 1 40.151
154 1 A 154 PRO 1 40.430
155 1 A 155 SER 1 40.137
156 1 A 156 SER 1 41.540
157 1 A 157 SER 1 41.580
158 1 A 158 SER 1 41.944
159 1 A 159 SER 1 41.684
160 1 A 160 SER 1 41.368
161 1 A 161 SER 1 39.577
162 1 A 162 SER 1 41.937
163 1 A 163 VAL 1 39.083
164 1 A 164 SER 1 40.503
165 1 A 165 VAL 1 38.744
166 1 A 166 PHE 1 39.258
167 1 A 167 THR 1 38.507
168 1 A 168 ASN 1 38.937
169 1 A 169 SER 1 45.909
170 1 A 170 ASP 1 40.559
171 1 A 171 GLU 1 45.012
172 1 A 172 LEU 1 43.168
173 1 A 173 SER 1 54.305
174 1 A 174 GLN 1 49.274
175 1 A 175 ILE 1 47.916
176 1 A 176 VAL 1 46.994
177 1 A 177 GLU 1 47.353
178 1 A 178 LEU 1 47.520
179 1 A 179 PRO 1 42.253
180 1 A 180 SER 1 40.411
181 1 A 181 LEU 1 42.125
182 1 A 182 GLY 1 39.416
183 1 A 183 THR 1 42.322
184 1 A 184 ASN 1 35.406
185 1 A 185 TYR 1 37.752
186 1 A 186 ASP 1 37.720
187 1 A 187 GLU 1 37.110
188 1 A 188 SER 1 40.325
189 1 A 189 THR 1 37.607
190 1 A 190 GLU 1 38.766
191 1 A 191 LEU 1 40.248
192 1 A 192 ASN 1 37.232
193 1 A 193 SER 1 41.422
194 1 A 194 SER 1 41.395
195 1 A 195 GLU 1 37.844
196 1 A 196 PHE 1 39.409
197 1 A 197 VAL 1 42.763
198 1 A 198 TYR 1 38.610
199 1 A 199 VAL 1 41.527
200 1 A 200 ASP 1 41.142
201 1 A 201 SER 1 46.839
202 1 A 202 VAL 1 46.618
203 1 A 203 ASP 1 48.701
204 1 A 204 GLU 1 40.605
205 1 A 205 TRP 1 47.137
206 1 A 206 MET 1 45.671
207 1 A 207 TYR 1 46.096
208 1 A 208 THR 1 43.181
209 1 A 209 PRO 1 43.891
210 1 A 210 PRO 1 42.020
211 1 A 211 TRP 1 44.964
212 1 A 212 LEU 1 42.231
213 1 A 213 ASP 1 42.394
214 1 A 214 PHE 1 36.895
215 1 A 215 ALA 1 43.214
216 1 A 216 ASP 1 41.115
217 1 A 217 ASP 1 39.139
218 1 A 218 GLY 1 38.235
219 1 A 219 GLY 1 43.347
220 1 A 220 GLY 1 38.192
221 1 A 221 GLY 1 38.675
222 1 A 222 TYR 1 44.092
223 1 A 223 PHE 1 36.446
224 1 A 224 SER 1 46.290
225 1 A 225 ASP 1 45.782
226 1 A 226 GLU 1 38.980
227 1 A 227 ILE 1 42.866
228 1 A 228 PRO 1 43.706
229 1 A 229 ALA 1 44.023
230 1 A 230 PRO 1 39.731
231 1 A 231 PRO 1 39.006
232 1 A 232 GLU 1 39.194
233 1 A 233 SER 1 47.540
234 1 A 234 LEU 1 45.479
235 1 A 235 ILE 1 46.257
236 1 A 236 SER 1 49.563
237 1 A 237 THR 1 46.920
238 1 A 238 SER 1 48.700
239 1 A 239 PHE 1 46.901
240 1 A 240 ASP 1 49.805
241 1 A 241 SER 1 50.582
242 1 A 242 PHE 1 48.911
243 1 A 243 LEU 1 51.329
244 1 A 244 TRP 1 48.131
245 1 A 245 ASN 1 43.899
246 1 A 246 TYR 1 44.859
247 1 A 247 GLN 1 40.022
248 1 A 248 GLN 1 33.597
249 1 B 1 DG 1 70.902
250 1 B 2 DT 1 75.130
251 1 B 3 DT 1 76.428
252 1 B 4 DG 1 75.005
253 1 B 5 DG 1 74.854
254 1 B 6 DT 1 76.586
255 1 B 7 DC 1 75.160
256 1 B 8 DG 1 75.640
257 1 B 9 DC 1 75.699
258 1 B 10 DG 1 75.897
259 1 B 11 DG 1 70.219
260 1 B 12 DA 1 69.411
261 1 B 13 DA 1 68.234
262 1 B 14 DA 1 65.915
263 1 B 15 DG 1 68.893
264 1 B 16 DT 1 67.758
265 1 B 17 DA 1 70.880
266 1 B 18 DT 1 66.731
267 1 B 19 DA 1 73.584
268 1 B 20 DC 1 70.852
269 1 B 21 DT 1 69.969
270 1 B 22 DA 1 71.998
271 1 B 23 DT 1 70.566
272 1 B 24 DT 1 70.817
273 1 B 25 DG 1 72.185
274 1 B 26 DG 1 71.106
275 1 B 27 DC 1 70.564
276 1 B 28 DG 1 72.688
277 1 B 29 DA 1 74.676
278 1 B 30 DC 1 79.944
279 1 B 31 DC 1 79.624
280 1 B 32 DA 1 82.030
281 1 B 33 DA 1 83.086
282 1 B 34 DA 1 82.964
283 1 B 35 DG 1 80.987
284 1 B 36 DG 1 81.033
285 1 B 37 DC 1 77.853
286 1 C 1 DG 1 76.407
287 1 C 2 DC 1 76.023
288 1 C 3 DC 1 77.907
289 1 C 4 DT 1 77.700
290 1 C 5 DT 1 77.867
291 1 C 6 DT 1 75.992
292 1 C 7 DG 1 74.438
293 1 C 8 DG 1 74.019
294 1 C 9 DT 1 74.257
295 1 C 10 DC 1 73.487
296 1 C 11 DG 1 75.644
297 1 C 12 DC 1 75.539
298 1 C 13 DC 1 70.500
299 1 C 14 DA 1 72.693
300 1 C 15 DA 1 68.600
301 1 C 16 DT 1 67.392
302 1 C 17 DA 1 67.281
303 1 C 18 DG 1 70.841
304 1 C 19 DT 1 69.792
305 1 C 20 DA 1 72.484
306 1 C 21 DT 1 68.272
307 1 C 22 DA 1 69.943
308 1 C 23 DC 1 66.633
309 1 C 24 DT 1 66.200
310 1 C 25 DT 1 68.905
311 1 C 26 DT 1 71.852
312 1 C 27 DC 1 70.750
313 1 C 28 DC 1 72.863
314 1 C 29 DG 1 72.988
315 1 C 30 DC 1 72.886
316 1 C 31 DG 1 75.511
317 1 C 32 DA 1 74.278
318 1 C 33 DC 1 78.397
319 1 C 34 DC 1 77.450
320 1 C 35 DA 1 79.720
321 1 C 36 DA 1 81.016
322 1 C 37 DC 1 80.872
#
