# Supplementary material for: Transcriptional Regulation of the Novel Theacrine Synthase Gene CsTcS2 by the CsTINY–CsWRKY33 Module Underpins Theacrine Biosynthesis in Camellia sinensis
Source: Plant Biotechnol J. 2026 Apr 15;24(8):4823–43. doi: 10.1111/pbi.70665 (PMC13387896; doi:10.1111/pbi.70665)
Supplement: Supplementary file 4 — Data S4: Predicted one‐to‐one binding of CsTINY protein to the CsTcS2 promoter. [file PBI-24-4823-s003.zip › pred.rank_4.cif]

data_model
_entry.id model
_struct.entry_id model
_struct.pdbx_model_details .
_struct.pdbx_structure_determination_methodology computational
_struct.title 'Chai-1 predicted structure'
_audit_conform.dict_location https://raw.githubusercontent.com/ihmwg/ModelCIF/80e1e22/dist/mmcif_ma.dic
_audit_conform.dict_name mmcif_ma.dic
_audit_conform.dict_version 1.4.7
#
loop_
_audit_author.name
_audit_author.pdbx_ordinal
'Chai Discovery team' 1
#
#
loop_
_chem_comp.id
_chem_comp.type
_chem_comp.name
_chem_comp.formula
_chem_comp.formula_weight
_chem_comp.ma_provenance
ALA 'L-peptide linking' . . . 'CCD Core'
ARG 'L-peptide linking' . . . 'CCD Core'
ASN 'L-peptide linking' . . . 'CCD Core'
ASP 'L-peptide linking' . . . 'CCD Core'
DA 'DNA linking' . . . 'CCD Core'
DC 'DNA linking' . . . 'CCD Core'
DG 'DNA linking' . . . 'CCD Core'
DT 'DNA linking' . . . 'CCD Core'
GLN 'L-peptide linking' . . . 'CCD Core'
GLU 'L-peptide linking' . . . 'CCD Core'
GLY 'L-peptide linking' . . . 'CCD Core'
HIS 'L-peptide linking' . . . 'CCD Core'
ILE 'L-peptide linking' . . . 'CCD Core'
LEU 'L-peptide linking' . . . 'CCD Core'
LYS 'L-peptide linking' . . . 'CCD Core'
MET 'L-peptide linking' . . . 'CCD Core'
PHE 'L-peptide linking' . . . 'CCD Core'
PRO 'L-peptide linking' . . . 'CCD Core'
SER 'L-peptide linking' . . . 'CCD Core'
THR 'L-peptide linking' . . . 'CCD Core'
TRP 'L-peptide linking' . . . 'CCD Core'
TYR 'L-peptide linking' . . . 'CCD Core'
VAL 'L-peptide linking' . . . 'CCD Core'
#
#
loop_
_entity.id
_entity.type
_entity.src_method
_entity.pdbx_description
_entity.formula_weight
_entity.pdbx_number_of_molecules
_entity.details
1 polymer man 'Entity A' . 1 .
2 polymer man 'Entity B' . 1 .
3 polymer man 'Entity C' . 1 .
#
#
loop_
_entity_poly.entity_id
_entity_poly.type
_entity_poly.nstd_linkage
_entity_poly.nstd_monomer
_entity_poly.pdbx_strand_id
_entity_poly.pdbx_seq_one_letter_code
_entity_poly.pdbx_seq_one_letter_code_can
1 polypeptide(L) no no A
;MSTEPPHNSEPETSSNSFSSSPSSSPSSSGLTQSLSNPQQPGNNPQPANQKPKRIRESSSKHPVYRGVRM
RNWGKWVSEIREPRKKSRIWLGTFPTPEMAARAHDVAALSIKGGSAVLNFPHLAGSLPRPASLLPRDVQA
AAAKAAAMVKFDSPSSSSSSSSVSVFTNSDELSQIVELPSLGTNYDESTELNSSEFVYVDSVDEWMYTPP
WLDFADDGGGGYFSDEIPAPPESLISTSFDSFLWNYQQ
;

;MSTEPPHNSEPETSSNSFSSSPSSSPSSSGLTQSLSNPQQPGNNPQPANQKPKRIRESSSKHPVYRGVRM
RNWGKWVSEIREPRKKSRIWLGTFPTPEMAARAHDVAALSIKGGSAVLNFPHLAGSLPRPASLLPRDVQA
AAAKAAAMVKFDSPSSSSSSSSVSVFTNSDELSQIVELPSLGTNYDESTELNSSEFVYVDSVDEWMYTPP
WLDFADDGGGGYFSDEIPAPPESLISTSFDSFLWNYQQ
;

2 polydeoxyribonucleotide no no B
;(DG)(DT)(DT)(DG)(DG)(DT)(DC)(DG)(DC)(DG)(DG)(DA)(DA)(DA)(DG)(DT)(DA)
(DT)(DA)(DC)(DT)(DA)(DT)(DT)(DG)(DG)(DC)(DG)(DA)(DC)(DC)(DA)(DA)(DA)
(DG)(DG)(DC)
;
GTTGGTCGCGGAAAGTATACTATTGGCGACCAAAGGC
3 polydeoxyribonucleotide no no C
;(DG)(DC)(DC)(DT)(DT)(DT)(DG)(DG)(DT)(DC)(DG)(DC)(DC)(DA)(DA)(DT)(DA)
(DG)(DT)(DA)(DT)(DA)(DC)(DT)(DT)(DT)(DC)(DC)(DG)(DC)(DG)(DA)(DC)(DC)
(DA)(DA)(DC)
;
GCCTTTGGTCGCCAATAGTATACTTTCCGCGACCAAC
#
#
loop_
_entity_poly_seq.entity_id
_entity_poly_seq.num
_entity_poly_seq.mon_id
_entity_poly_seq.hetero
1 1 MET .
1 2 SER .
1 3 THR .
1 4 GLU .
1 5 PRO .
1 6 PRO .
1 7 HIS .
1 8 ASN .
1 9 SER .
1 10 GLU .
1 11 PRO .
1 12 GLU .
1 13 THR .
1 14 SER .
1 15 SER .
1 16 ASN .
1 17 SER .
1 18 PHE .
1 19 SER .
1 20 SER .
1 21 SER .
1 22 PRO .
1 23 SER .
1 24 SER .
1 25 SER .
1 26 PRO .
1 27 SER .
1 28 SER .
1 29 SER .
1 30 GLY .
1 31 LEU .
1 32 THR .
1 33 GLN .
1 34 SER .
1 35 LEU .
1 36 SER .
1 37 ASN .
1 38 PRO .
1 39 GLN .
1 40 GLN .
1 41 PRO .
1 42 GLY .
1 43 ASN .
1 44 ASN .
1 45 PRO .
1 46 GLN .
1 47 PRO .
1 48 ALA .
1 49 ASN .
1 50 GLN .
1 51 LYS .
1 52 PRO .
1 53 LYS .
1 54 ARG .
1 55 ILE .
1 56 ARG .
1 57 GLU .
1 58 SER .
1 59 SER .
1 60 SER .
1 61 LYS .
1 62 HIS .
1 63 PRO .
1 64 VAL .
1 65 TYR .
1 66 ARG .
1 67 GLY .
1 68 VAL .
1 69 ARG .
1 70 MET .
1 71 ARG .
1 72 ASN .
1 73 TRP .
1 74 GLY .
1 75 LYS .
1 76 TRP .
1 77 VAL .
1 78 SER .
1 79 GLU .
1 80 ILE .
1 81 ARG .
1 82 GLU .
1 83 PRO .
1 84 ARG .
1 85 LYS .
1 86 LYS .
1 87 SER .
1 88 ARG .
1 89 ILE .
1 90 TRP .
1 91 LEU .
1 92 GLY .
1 93 THR .
1 94 PHE .
1 95 PRO .
1 96 THR .
1 97 PRO .
1 98 GLU .
1 99 MET .
1 100 ALA .
1 101 ALA .
1 102 ARG .
1 103 ALA .
1 104 HIS .
1 105 ASP .
1 106 VAL .
1 107 ALA .
1 108 ALA .
1 109 LEU .
1 110 SER .
1 111 ILE .
1 112 LYS .
1 113 GLY .
1 114 GLY .
1 115 SER .
1 116 ALA .
1 117 VAL .
1 118 LEU .
1 119 ASN .
1 120 PHE .
1 121 PRO .
1 122 HIS .
1 123 LEU .
1 124 ALA .
1 125 GLY .
1 126 SER .
1 127 LEU .
1 128 PRO .
1 129 ARG .
1 130 PRO .
1 131 ALA .
1 132 SER .
1 133 LEU .
1 134 LEU .
1 135 PRO .
1 136 ARG .
1 137 ASP .
1 138 VAL .
1 139 GLN .
1 140 ALA .
1 141 ALA .
1 142 ALA .
1 143 ALA .
1 144 LYS .
1 145 ALA .
1 146 ALA .
1 147 ALA .
1 148 MET .
1 149 VAL .
1 150 LYS .
1 151 PHE .
1 152 ASP .
1 153 SER .
1 154 PRO .
1 155 SER .
1 156 SER .
1 157 SER .
1 158 SER .
1 159 SER .
1 160 SER .
1 161 SER .
1 162 SER .
1 163 VAL .
1 164 SER .
1 165 VAL .
1 166 PHE .
1 167 THR .
1 168 ASN .
1 169 SER .
1 170 ASP .
1 171 GLU .
1 172 LEU .
1 173 SER .
1 174 GLN .
1 175 ILE .
1 176 VAL .
1 177 GLU .
1 178 LEU .
1 179 PRO .
1 180 SER .
1 181 LEU .
1 182 GLY .
1 183 THR .
1 184 ASN .
1 185 TYR .
1 186 ASP .
1 187 GLU .
1 188 SER .
1 189 THR .
1 190 GLU .
1 191 LEU .
1 192 ASN .
1 193 SER .
1 194 SER .
1 195 GLU .
1 196 PHE .
1 197 VAL .
1 198 TYR .
1 199 VAL .
1 200 ASP .
1 201 SER .
1 202 VAL .
1 203 ASP .
1 204 GLU .
1 205 TRP .
1 206 MET .
1 207 TYR .
1 208 THR .
1 209 PRO .
1 210 PRO .
1 211 TRP .
1 212 LEU .
1 213 ASP .
1 214 PHE .
1 215 ALA .
1 216 ASP .
1 217 ASP .
1 218 GLY .
1 219 GLY .
1 220 GLY .
1 221 GLY .
1 222 TYR .
1 223 PHE .
1 224 SER .
1 225 ASP .
1 226 GLU .
1 227 ILE .
1 228 PRO .
1 229 ALA .
1 230 PRO .
1 231 PRO .
1 232 GLU .
1 233 SER .
1 234 LEU .
1 235 ILE .
1 236 SER .
1 237 THR .
1 238 SER .
1 239 PHE .
1 240 ASP .
1 241 SER .
1 242 PHE .
1 243 LEU .
1 244 TRP .
1 245 ASN .
1 246 TYR .
1 247 GLN .
1 248 GLN .
2 1 DG .
2 2 DT .
2 3 DT .
2 4 DG .
2 5 DG .
2 6 DT .
2 7 DC .
2 8 DG .
2 9 DC .
2 10 DG .
2 11 DG .
2 12 DA .
2 13 DA .
2 14 DA .
2 15 DG .
2 16 DT .
2 17 DA .
2 18 DT .
2 19 DA .
2 20 DC .
2 21 DT .
2 22 DA .
2 23 DT .
2 24 DT .
2 25 DG .
2 26 DG .
2 27 DC .
2 28 DG .
2 29 DA .
2 30 DC .
2 31 DC .
2 32 DA .
2 33 DA .
2 34 DA .
2 35 DG .
2 36 DG .
2 37 DC .
3 1 DG .
3 2 DC .
3 3 DC .
3 4 DT .
3 5 DT .
3 6 DT .
3 7 DG .
3 8 DG .
3 9 DT .
3 10 DC .
3 11 DG .
3 12 DC .
3 13 DC .
3 14 DA .
3 15 DA .
3 16 DT .
3 17 DA .
3 18 DG .
3 19 DT .
3 20 DA .
3 21 DT .
3 22 DA .
3 23 DC .
3 24 DT .
3 25 DT .
3 26 DT .
3 27 DC .
3 28 DC .
3 29 DG .
3 30 DC .
3 31 DG .
3 32 DA .
3 33 DC .
3 34 DC .
3 35 DA .
3 36 DA .
3 37 DC .
#
#
loop_
_struct_asym.id
_struct_asym.entity_id
_struct_asym.details
A 1 'Chain A'
B 2 'Chain B'
C 3 'Chain C'
#
#
loop_
_pdbx_poly_seq_scheme.asym_id
_pdbx_poly_seq_scheme.entity_id
_pdbx_poly_seq_scheme.seq_id
_pdbx_poly_seq_scheme.mon_id
_pdbx_poly_seq_scheme.pdb_seq_num
_pdbx_poly_seq_scheme.auth_seq_num
_pdbx_poly_seq_scheme.pdb_mon_id
_pdbx_poly_seq_scheme.auth_mon_id
_pdbx_poly_seq_scheme.pdb_strand_id
_pdbx_poly_seq_scheme.pdb_ins_code
A 1 1 MET 1 1 MET MET A .
A 1 2 SER 2 2 SER SER A .
A 1 3 THR 3 3 THR THR A .
A 1 4 GLU 4 4 GLU GLU A .
A 1 5 PRO 5 5 PRO PRO A .
A 1 6 PRO 6 6 PRO PRO A .
A 1 7 HIS 7 7 HIS HIS A .
A 1 8 ASN 8 8 ASN ASN A .
A 1 9 SER 9 9 SER SER A .
A 1 10 GLU 10 10 GLU GLU A .
A 1 11 PRO 11 11 PRO PRO A .
A 1 12 GLU 12 12 GLU GLU A .
A 1 13 THR 13 13 THR THR A .
A 1 14 SER 14 14 SER SER A .
A 1 15 SER 15 15 SER SER A .
A 1 16 ASN 16 16 ASN ASN A .
A 1 17 SER 17 17 SER SER A .
A 1 18 PHE 18 18 PHE PHE A .
A 1 19 SER 19 19 SER SER A .
A 1 20 SER 20 20 SER SER A .
A 1 21 SER 21 21 SER SER A .
A 1 22 PRO 22 22 PRO PRO A .
A 1 23 SER 23 23 SER SER A .
A 1 24 SER 24 24 SER SER A .
A 1 25 SER 25 25 SER SER A .
A 1 26 PRO 26 26 PRO PRO A .
A 1 27 SER 27 27 SER SER A .
A 1 28 SER 28 28 SER SER A .
A 1 29 SER 29 29 SER SER A .
A 1 30 GLY 30 30 GLY GLY A .
A 1 31 LEU 31 31 LEU LEU A .
A 1 32 THR 32 32 THR THR A .
A 1 33 GLN 33 33 GLN GLN A .
A 1 34 SER 34 34 SER SER A .
A 1 35 LEU 35 35 LEU LEU A .
A 1 36 SER 36 36 SER SER A .
A 1 37 ASN 37 37 ASN ASN A .
A 1 38 PRO 38 38 PRO PRO A .
A 1 39 GLN 39 39 GLN GLN A .
A 1 40 GLN 40 40 GLN GLN A .
A 1 41 PRO 41 41 PRO PRO A .
A 1 42 GLY 42 42 GLY GLY A .
A 1 43 ASN 43 43 ASN ASN A .
A 1 44 ASN 44 44 ASN ASN A .
A 1 45 PRO 45 45 PRO PRO A .
A 1 46 GLN 46 46 GLN GLN A .
A 1 47 PRO 47 47 PRO PRO A .
A 1 48 ALA 48 48 ALA ALA A .
A 1 49 ASN 49 49 ASN ASN A .
A 1 50 GLN 50 50 GLN GLN A .
A 1 51 LYS 51 51 LYS LYS A .
A 1 52 PRO 52 52 PRO PRO A .
A 1 53 LYS 53 53 LYS LYS A .
A 1 54 ARG 54 54 ARG ARG A .
A 1 55 ILE 55 55 ILE ILE A .
A 1 56 ARG 56 56 ARG ARG A .
A 1 57 GLU 57 57 GLU GLU A .
A 1 58 SER 58 58 SER SER A .
A 1 59 SER 59 59 SER SER A .
A 1 60 SER 60 60 SER SER A .
A 1 61 LYS 61 61 LYS LYS A .
A 1 62 HIS 62 62 HIS HIS A .
A 1 63 PRO 63 63 PRO PRO A .
A 1 64 VAL 64 64 VAL VAL A .
A 1 65 TYR 65 65 TYR TYR A .
A 1 66 ARG 66 66 ARG ARG A .
A 1 67 GLY 67 67 GLY GLY A .
A 1 68 VAL 68 68 VAL VAL A .
A 1 69 ARG 69 69 ARG ARG A .
A 1 70 MET 70 70 MET MET A .
A 1 71 ARG 71 71 ARG ARG A .
A 1 72 ASN 72 72 ASN ASN A .
A 1 73 TRP 73 73 TRP TRP A .
A 1 74 GLY 74 74 GLY GLY A .
A 1 75 LYS 75 75 LYS LYS A .
A 1 76 TRP 76 76 TRP TRP A .
A 1 77 VAL 77 77 VAL VAL A .
A 1 78 SER 78 78 SER SER A .
A 1 79 GLU 79 79 GLU GLU A .
A 1 80 ILE 80 80 ILE ILE A .
A 1 81 ARG 81 81 ARG ARG A .
A 1 82 GLU 82 82 GLU GLU A .
A 1 83 PRO 83 83 PRO PRO A .
A 1 84 ARG 84 84 ARG ARG A .
A 1 85 LYS 85 85 LYS LYS A .
A 1 86 LYS 86 86 LYS LYS A .
A 1 87 SER 87 87 SER SER A .
A 1 88 ARG 88 88 ARG ARG A .
A 1 89 ILE 89 89 ILE ILE A .
A 1 90 TRP 90 90 TRP TRP A .
A 1 91 LEU 91 91 LEU LEU A .
A 1 92 GLY 92 92 GLY GLY A .
A 1 93 THR 93 93 THR THR A .
A 1 94 PHE 94 94 PHE PHE A .
A 1 95 PRO 95 95 PRO PRO A .
A 1 96 THR 96 96 THR THR A .
A 1 97 PRO 97 97 PRO PRO A .
A 1 98 GLU 98 98 GLU GLU A .
A 1 99 MET 99 99 MET MET A .
A 1 100 ALA 100 100 ALA ALA A .
A 1 101 ALA 101 101 ALA ALA A .
A 1 102 ARG 102 102 ARG ARG A .
A 1 103 ALA 103 103 ALA ALA A .
A 1 104 HIS 104 104 HIS HIS A .
A 1 105 ASP 105 105 ASP ASP A .
A 1 106 VAL 106 106 VAL VAL A .
A 1 107 ALA 107 107 ALA ALA A .
A 1 108 ALA 108 108 ALA ALA A .
A 1 109 LEU 109 109 LEU LEU A .
A 1 110 SER 110 110 SER SER A .
A 1 111 ILE 111 111 ILE ILE A .
A 1 112 LYS 112 112 LYS LYS A .
A 1 113 GLY 113 113 GLY GLY A .
A 1 114 GLY 114 114 GLY GLY A .
A 1 115 SER 115 115 SER SER A .
A 1 116 ALA 116 116 ALA ALA A .
A 1 117 VAL 117 117 VAL VAL A .
A 1 118 LEU 118 118 LEU LEU A .
A 1 119 ASN 119 119 ASN ASN A .
A 1 120 PHE 120 120 PHE PHE A .
A 1 121 PRO 121 121 PRO PRO A .
A 1 122 HIS 122 122 HIS HIS A .
A 1 123 LEU 123 123 LEU LEU A .
A 1 124 ALA 124 124 ALA ALA A .
A 1 125 GLY 125 125 GLY GLY A .
A 1 126 SER 126 126 SER SER A .
A 1 127 LEU 127 127 LEU LEU A .
A 1 128 PRO 128 128 PRO PRO A .
A 1 129 ARG 129 129 ARG ARG A .
A 1 130 PRO 130 130 PRO PRO A .
A 1 131 ALA 131 131 ALA ALA A .
A 1 132 SER 132 132 SER SER A .
A 1 133 LEU 133 133 LEU LEU A .
A 1 134 LEU 134 134 LEU LEU A .
A 1 135 PRO 135 135 PRO PRO A .
A 1 136 ARG 136 136 ARG ARG A .
A 1 137 ASP 137 137 ASP ASP A .
A 1 138 VAL 138 138 VAL VAL A .
A 1 139 GLN 139 139 GLN GLN A .
A 1 140 ALA 140 140 ALA ALA A .
A 1 141 ALA 141 141 ALA ALA A .
A 1 142 ALA 142 142 ALA ALA A .
A 1 143 ALA 143 143 ALA ALA A .
A 1 144 LYS 144 144 LYS LYS A .
A 1 145 ALA 145 145 ALA ALA A .
A 1 146 ALA 146 146 ALA ALA A .
A 1 147 ALA 147 147 ALA ALA A .
A 1 148 MET 148 148 MET MET A .
A 1 149 VAL 149 149 VAL VAL A .
A 1 150 LYS 150 150 LYS LYS A .
A 1 151 PHE 151 151 PHE PHE A .
A 1 152 ASP 152 152 ASP ASP A .
A 1 153 SER 153 153 SER SER A .
A 1 154 PRO 154 154 PRO PRO A .
A 1 155 SER 155 155 SER SER A .
A 1 156 SER 156 156 SER SER A .
A 1 157 SER 157 157 SER SER A .
A 1 158 SER 158 158 SER SER A .
A 1 159 SER 159 159 SER SER A .
A 1 160 SER 160 160 SER SER A .
A 1 161 SER 161 161 SER SER A .
A 1 162 SER 162 162 SER SER A .
A 1 163 VAL 163 163 VAL VAL A .
A 1 164 SER 164 164 SER SER A .
A 1 165 VAL 165 165 VAL VAL A .
A 1 166 PHE 166 166 PHE PHE A .
A 1 167 THR 167 167 THR THR A .
A 1 168 ASN 168 168 ASN ASN A .
A 1 169 SER 169 169 SER SER A .
A 1 170 ASP 170 170 ASP ASP A .
A 1 171 GLU 171 171 GLU GLU A .
A 1 172 LEU 172 172 LEU LEU A .
A 1 173 SER 173 173 SER SER A .
A 1 174 GLN 174 174 GLN GLN A .
A 1 175 ILE 175 175 ILE ILE A .
A 1 176 VAL 176 176 VAL VAL A .
A 1 177 GLU 177 177 GLU GLU A .
A 1 178 LEU 178 178 LEU LEU A .
A 1 179 PRO 179 179 PRO PRO A .
A 1 180 SER 180 180 SER SER A .
A 1 181 LEU 181 181 LEU LEU A .
A 1 182 GLY 182 182 GLY GLY A .
A 1 183 THR 183 183 THR THR A .
A 1 184 ASN 184 184 ASN ASN A .
A 1 185 TYR 185 185 TYR TYR A .
A 1 186 ASP 186 186 ASP ASP A .
A 1 187 GLU 187 187 GLU GLU A .
A 1 188 SER 188 188 SER SER A .
A 1 189 THR 189 189 THR THR A .
A 1 190 GLU 190 190 GLU GLU A .
A 1 191 LEU 191 191 LEU LEU A .
A 1 192 ASN 192 192 ASN ASN A .
A 1 193 SER 193 193 SER SER A .
A 1 194 SER 194 194 SER SER A .
A 1 195 GLU 195 195 GLU GLU A .
A 1 196 PHE 196 196 PHE PHE A .
A 1 197 VAL 197 197 VAL VAL A .
A 1 198 TYR 198 198 TYR TYR A .
A 1 199 VAL 199 199 VAL VAL A .
A 1 200 ASP 200 200 ASP ASP A .
A 1 201 SER 201 201 SER SER A .
A 1 202 VAL 202 202 VAL VAL A .
A 1 203 ASP 203 203 ASP ASP A .
A 1 204 GLU 204 204 GLU GLU A .
A 1 205 TRP 205 205 TRP TRP A .
A 1 206 MET 206 206 MET MET A .
A 1 207 TYR 207 207 TYR TYR A .
A 1 208 THR 208 208 THR THR A .
A 1 209 PRO 209 209 PRO PRO A .
A 1 210 PRO 210 210 PRO PRO A .
A 1 211 TRP 211 211 TRP TRP A .
A 1 212 LEU 212 212 LEU LEU A .
A 1 213 ASP 213 213 ASP ASP A .
A 1 214 PHE 214 214 PHE PHE A .
A 1 215 ALA 215 215 ALA ALA A .
A 1 216 ASP 216 216 ASP ASP A .
A 1 217 ASP 217 217 ASP ASP A .
A 1 218 GLY 218 218 GLY GLY A .
A 1 219 GLY 219 219 GLY GLY A .
A 1 220 GLY 220 220 GLY GLY A .
A 1 221 GLY 221 221 GLY GLY A .
A 1 222 TYR 222 222 TYR TYR A .
A 1 223 PHE 223 223 PHE PHE A .
A 1 224 SER 224 224 SER SER A .
A 1 225 ASP 225 225 ASP ASP A .
A 1 226 GLU 226 226 GLU GLU A .
A 1 227 ILE 227 227 ILE ILE A .
A 1 228 PRO 228 228 PRO PRO A .
A 1 229 ALA 229 229 ALA ALA A .
A 1 230 PRO 230 230 PRO PRO A .
A 1 231 PRO 231 231 PRO PRO A .
A 1 232 GLU 232 232 GLU GLU A .
A 1 233 SER 233 233 SER SER A .
A 1 234 LEU 234 234 LEU LEU A .
A 1 235 ILE 235 235 ILE ILE A .
A 1 236 SER 236 236 SER SER A .
A 1 237 THR 237 237 THR THR A .
A 1 238 SER 238 238 SER SER A .
A 1 239 PHE 239 239 PHE PHE A .
A 1 240 ASP 240 240 ASP ASP A .
A 1 241 SER 241 241 SER SER A .
A 1 242 PHE 242 242 PHE PHE A .
A 1 243 LEU 243 243 LEU LEU A .
A 1 244 TRP 244 244 TRP TRP A .
A 1 245 ASN 245 245 ASN ASN A .
A 1 246 TYR 246 246 TYR TYR A .
A 1 247 GLN 247 247 GLN GLN A .
A 1 248 GLN 248 248 GLN GLN A .
B 2 1 DG 1 1 DG DG B .
B 2 2 DT 2 2 DT DT B .
B 2 3 DT 3 3 DT DT B .
B 2 4 DG 4 4 DG DG B .
B 2 5 DG 5 5 DG DG B .
B 2 6 DT 6 6 DT DT B .
B 2 7 DC 7 7 DC DC B .
B 2 8 DG 8 8 DG DG B .
B 2 9 DC 9 9 DC DC B .
B 2 10 DG 10 10 DG DG B .
B 2 11 DG 11 11 DG DG B .
B 2 12 DA 12 12 DA DA B .
B 2 13 DA 13 13 DA DA B .
B 2 14 DA 14 14 DA DA B .
B 2 15 DG 15 15 DG DG B .
B 2 16 DT 16 16 DT DT B .
B 2 17 DA 17 17 DA DA B .
B 2 18 DT 18 18 DT DT B .
B 2 19 DA 19 19 DA DA B .
B 2 20 DC 20 20 DC DC B .
B 2 21 DT 21 21 DT DT B .
B 2 22 DA 22 22 DA DA B .
B 2 23 DT 23 23 DT DT B .
B 2 24 DT 24 24 DT DT B .
B 2 25 DG 25 25 DG DG B .
B 2 26 DG 26 26 DG DG B .
B 2 27 DC 27 27 DC DC B .
B 2 28 DG 28 28 DG DG B .
B 2 29 DA 29 29 DA DA B .
B 2 30 DC 30 30 DC DC B .
B 2 31 DC 31 31 DC DC B .
B 2 32 DA 32 32 DA DA B .
B 2 33 DA 33 33 DA DA B .
B 2 34 DA 34 34 DA DA B .
B 2 35 DG 35 35 DG DG B .
B 2 36 DG 36 36 DG DG B .
B 2 37 DC 37 37 DC DC B .
C 3 1 DG 1 1 DG DG C .
C 3 2 DC 2 2 DC DC C .
C 3 3 DC 3 3 DC DC C .
C 3 4 DT 4 4 DT DT C .
C 3 5 DT 5 5 DT DT C .
C 3 6 DT 6 6 DT DT C .
C 3 7 DG 7 7 DG DG C .
C 3 8 DG 8 8 DG DG C .
C 3 9 DT 9 9 DT DT C .
C 3 10 DC 10 10 DC DC C .
C 3 11 DG 11 11 DG DG C .
C 3 12 DC 12 12 DC DC C .
C 3 13 DC 13 13 DC DC C .
C 3 14 DA 14 14 DA DA C .
C 3 15 DA 15 15 DA DA C .
C 3 16 DT 16 16 DT DT C .
C 3 17 DA 17 17 DA DA C .
C 3 18 DG 18 18 DG DG C .
C 3 19 DT 19 19 DT DT C .
C 3 20 DA 20 20 DA DA C .
C 3 21 DT 21 21 DT DT C .
C 3 22 DA 22 22 DA DA C .
C 3 23 DC 23 23 DC DC C .
C 3 24 DT 24 24 DT DT C .
C 3 25 DT 25 25 DT DT C .
C 3 26 DT 26 26 DT DT C .
C 3 27 DC 27 27 DC DC C .
C 3 28 DC 28 28 DC DC C .
C 3 29 DG 29 29 DG DG C .
C 3 30 DC 30 30 DC DC C .
C 3 31 DG 31 31 DG DG C .
C 3 32 DA 32 32 DA DA C .
C 3 33 DC 33 33 DC DC C .
C 3 34 DC 34 34 DC DC C .
C 3 35 DA 35 35 DA DA C .
C 3 36 DA 36 36 DA DA C .
C 3 37 DC 37 37 DC DC C .
#
#
loop_
_ma_data.id
_ma_data.name
_ma_data.content_type
_ma_data.content_type_other_details
1 'Entity A' target .
2 'Entity B' target .
3 'Entity C' target .
4 pred_model_1 'model coordinates' .
#
#
loop_
_ma_target_entity.entity_id
_ma_target_entity.data_id
_ma_target_entity.origin
1 1 designed
2 2 designed
3 3 designed
#
#
loop_
_ma_target_entity_instance.asym_id
_ma_target_entity_instance.entity_id
_ma_target_entity_instance.details
A 1 'Chain A'
B 2 'Chain B'
C 3 'Chain C'
#
#
loop_
_ma_model_list.ordinal_id
_ma_model_list.model_name
_ma_model_list.data_id
_ma_model_list.model_type
_ma_model_list.model_type_other_details
1 pred_model_1 4 'Ab initio model' .
#
#
loop_
_ma_model_group.id
_ma_model_group.name
_ma_model_group.details
1 pred .
#
#
loop_
_ma_model_group_link.group_id
_ma_model_group_link.model_id
1 1
#
#
loop_
_atom_site.group_PDB
_atom_site.id
_atom_site.type_symbol
_atom_site.label_atom_id
_atom_site.label_alt_id
_atom_site.label_comp_id
_atom_site.label_seq_id
_atom_site.auth_seq_id
_atom_site.pdbx_PDB_ins_code
_atom_site.label_asym_id
_atom_site.Cartn_x
_atom_site.Cartn_y
_atom_site.Cartn_z
_atom_site.occupancy
_atom_site.label_entity_id
_atom_site.auth_asym_id
_atom_site.auth_comp_id
_atom_site.B_iso_or_equiv
_atom_site.pdbx_PDB_model_num
ATOM 1 N N . MET 1 1 ? A 19.691 -6.470 -20.368 1.000 1 A MET 19.053 1
ATOM 2 C CA . MET 1 1 ? A 18.307 -6.224 -20.770 1.000 1 A MET 18.882 1
ATOM 3 C C . MET 1 1 ? A 17.415 -7.333 -20.265 1.000 1 A MET 19.043 1
ATOM 4 O O . MET 1 1 ? A 16.239 -7.085 -19.977 1.000 1 A MET 18.305 1
ATOM 5 C CB . MET 1 1 ? A 18.183 -6.070 -22.288 1.000 1 A MET 15.700 1
ATOM 6 C CG . MET 1 1 ? A 18.821 -4.836 -22.857 1.000 1 A MET 17.648 1
ATOM 7 S SD . MET 1 1 ? A 18.732 -4.714 -24.650 1.000 1 A MET 23.699 1
ATOM 8 C CE . MET 1 1 ? A 17.014 -4.288 -24.857 1.000 1 A MET 17.320 1
ATOM 9 N N . SER 2 2 ? A 17.926 -8.524 -20.168 1.000 1 A SER 29.628 1
ATOM 10 C CA . SER 2 2 ? A 17.139 -9.635 -19.652 1.000 1 A SER 31.126 1
ATOM 11 C C . SER 2 2 ? A 16.901 -9.551 -18.153 1.000 1 A SER 32.105 1
ATOM 12 O O . SER 2 2 ? A 15.997 -10.199 -17.625 1.000 1 A SER 30.078 1
ATOM 13 C CB . SER 2 2 ? A 17.794 -10.969 -20.019 1.000 1 A SER 28.515 1
ATOM 14 O OG . SER 2 2 ? A 19.025 -11.123 -19.308 1.000 1 A SER 33.461 1
ATOM 15 N N . THR 3 3 ? A 17.685 -8.758 -17.444 1.000 1 A THR 30.723 1
ATOM 16 C CA . THR 3 3 ? A 17.484 -8.543 -16.016 1.000 1 A THR 30.767 1
ATOM 17 C C . THR 3 3 ? A 16.511 -7.413 -15.734 1.000 1 A THR 31.209 1
ATOM 18 O O . THR 3 3 ? A 16.042 -7.290 -14.608 1.000 1 A THR 29.424 1
ATOM 19 C CB . THR 3 3 ? A 18.816 -8.251 -15.324 1.000 1 A THR 28.464 1
ATOM 20 O OG1 . THR 3 3 ? A 19.385 -7.049 -15.843 1.000 1 A THR 28.357 1
ATOM 21 C CG2 . THR 3 3 ? A 19.786 -9.389 -15.557 1.000 1 A THR 28.010 1
ATOM 22 N N . GLU 4 4 ? A 16.185 -6.622 -16.701 1.000 1 A GLU 28.955 1
ATOM 23 C CA . GLU 4 4 ? A 15.264 -5.520 -16.514 1.000 1 A GLU 28.214 1
ATOM 24 C C . GLU 4 4 ? A 13.808 -5.955 -16.357 1.000 1 A GLU 28.082 1
ATOM 25 O O . GLU 4 4 ? A 13.116 -5.374 -15.524 1.000 1 A GLU 26.267 1
ATOM 26 C CB . GLU 4 4 ? A 15.404 -4.522 -17.670 1.000 1 A GLU 26.995 1
ATOM 27 C CG . GLU 4 4 ? A 16.733 -3.791 -17.688 1.000 1 A GLU 27.150 1
ATOM 28 C CD . GLU 4 4 ? A 16.841 -2.821 -18.854 1.000 1 A GLU 27.656 1
ATOM 29 O OE1 . GLU 4 4 ? A 15.969 -2.834 -19.714 1.000 1 A GLU 25.688 1
ATOM 30 O OE2 . GLU 4 4 ? A 17.833 -2.036 -18.882 1.000 1 A GLU 26.991 1
ATOM 31 N N . PRO 5 5 ? A 13.291 -6.943 -17.117 1.000 1 A PRO 34.122 1
ATOM 32 C CA . PRO 5 5 ? A 11.961 -7.429 -16.787 1.000 1 A PRO 33.365 1
ATOM 33 C C . PRO 5 5 ? A 11.844 -8.163 -15.455 1.000 1 A PRO 34.420 1
ATOM 34 O O . PRO 5 5 ? A 10.914 -7.904 -14.700 1.000 1 A PRO 33.964 1
ATOM 35 C CB . PRO 5 5 ? A 11.603 -8.367 -17.944 1.000 1 A PRO 32.998 1
ATOM 36 C CG . PRO 5 5 ? A 12.447 -7.872 -19.058 1.000 1 A PRO 34.929 1
ATOM 37 C CD . PRO 5 5 ? A 13.719 -7.425 -18.413 1.000 1 A PRO 38.671 1
ATOM 38 N N . PRO 6 6 ? A 12.776 -9.070 -15.048 1.000 1 A PRO 36.593 1
ATOM 39 C CA . PRO 6 6 ? A 12.635 -9.669 -13.729 1.000 1 A PRO 36.852 1
ATOM 40 C C . PRO 6 6 ? A 13.232 -8.849 -12.598 1.000 1 A PRO 37.291 1
ATOM 41 O O . PRO 6 6 ? A 13.357 -9.340 -11.477 1.000 1 A PRO 36.339 1
ATOM 42 C CB . PRO 6 6 ? A 13.351 -11.013 -13.895 1.000 1 A PRO 35.497 1
ATOM 43 C CG . PRO 6 6 ? A 14.420 -10.711 -14.876 1.000 1 A PRO 37.151 1
ATOM 44 C CD . PRO 6 6 ? A 13.814 -9.764 -15.865 1.000 1 A PRO 39.360 1
ATOM 45 N N . HIS 7 7 ? A 13.581 -7.613 -12.861 1.000 1 A HIS 28.720 1
ATOM 46 C CA . HIS 7 7 ? A 14.086 -6.739 -11.815 1.000 1 A HIS 26.248 1
ATOM 47 C C . HIS 7 7 ? A 12.949 -6.089 -11.061 1.000 1 A HIS 26.678 1
ATOM 48 O O . HIS 7 7 ? A 12.419 -5.050 -11.456 1.000 1 A HIS 24.920 1
ATOM 49 C CB . HIS 7 7 ? A 15.055 -5.709 -12.387 1.000 1 A HIS 25.412 1
ATOM 50 C CG . HIS 7 7 ? A 15.714 -4.864 -11.332 1.000 1 A HIS 26.247 1
ATOM 51 N ND1 . HIS 7 7 ? A 16.799 -5.357 -10.601 1.000 1 A HIS 25.139 1
ATOM 52 C CD2 . HIS 7 7 ? A 15.503 -3.584 -10.960 1.000 1 A HIS 22.566 1
ATOM 53 C CE1 . HIS 7 7 ? A 17.205 -4.386 -9.767 1.000 1 A HIS 21.080 1
ATOM 54 N NE2 . HIS 7 7 ? A 16.408 -3.301 -9.991 1.000 1 A HIS 16.263 1
ATOM 55 N N . ASN 8 8 ? A 12.564 -6.718 -9.957 1.000 1 A ASN 35.048 1
ATOM 56 C CA . ASN 8 8 ? A 11.546 -6.184 -9.084 1.000 1 A ASN 36.122 1
ATOM 57 C C . ASN 8 8 ? A 11.660 -6.892 -7.755 1.000 1 A ASN 36.191 1
ATOM 58 O O . ASN 8 8 ? A 11.643 -8.114 -7.669 1.000 1 A ASN 34.501 1
ATOM 59 C CB . ASN 8 8 ? A 10.141 -6.337 -9.669 1.000 1 A ASN 33.624 1
ATOM 60 C CG . ASN 8 8 ? A 9.107 -5.531 -8.933 1.000 1 A ASN 33.522 1
ATOM 61 O OD1 . ASN 8 8 ? A 9.410 -4.796 -7.977 1.000 1 A ASN 30.001 1
ATOM 62 N ND2 . ASN 8 8 ? A 7.845 -5.665 -9.344 1.000 1 A ASN 31.821 1
ATOM 63 N N . SER 9 9 ? A 11.733 -6.124 -6.688 1.000 1 A SER 36.727 1
ATOM 64 C CA . SER 9 9 ? A 11.849 -6.675 -5.351 1.000 1 A SER 36.772 1
ATOM 65 C C . SER 9 9 ? A 10.495 -6.810 -4.653 1.000 1 A SER 37.461 1
ATOM 66 O O . SER 9 9 ? A 10.426 -7.397 -3.567 1.000 1 A SER 35.878 1
ATOM 67 C CB . SER 9 9 ? A 12.781 -5.834 -4.489 1.000 1 A SER 34.594 1
ATOM 68 O OG . SER 9 9 ? A 14.098 -5.796 -5.027 1.000 1 A SER 33.822 1
ATOM 69 N N . GLU 10 10 ? A 9.457 -6.338 -5.253 1.000 1 A GLU 34.691 1
ATOM 70 C CA . GLU 10 10 ? A 8.140 -6.401 -4.636 1.000 1 A GLU 35.241 1
ATOM 71 C C . GLU 10 10 ? A 7.535 -7.806 -4.617 1.000 1 A GLU 35.512 1
ATOM 72 O O . GLU 10 10 ? A 7.072 -8.219 -3.537 1.000 1 A GLU 34.324 1
ATOM 73 C CB . GLU 10 10 ? A 7.152 -5.420 -5.303 1.000 1 A GLU 33.644 1
ATOM 74 C CG . GLU 10 10 ? A 7.489 -3.962 -5.071 1.000 1 A GLU 32.943 1
ATOM 75 C CD . GLU 10 10 ? A 7.259 -3.520 -3.627 1.000 1 A GLU 31.747 1
ATOM 76 O OE1 . GLU 10 10 ? A 6.307 -4.002 -2.996 1.000 1 A GLU 30.424 1
ATOM 77 O OE2 . GLU 10 10 ? A 8.052 -2.705 -3.120 1.000 1 A GLU 29.336 1
ATOM 78 N N . PRO 11 11 ? A 7.513 -8.587 -5.679 1.000 1 A PRO 39.984 1
ATOM 79 C CA . PRO 11 11 ? A 6.903 -9.911 -5.613 1.000 1 A PRO 41.054 1
ATOM 80 C C . PRO 11 11 ? A 7.843 -11.012 -5.106 1.000 1 A PRO 41.687 1
ATOM 81 O O . PRO 11 11 ? A 7.503 -12.187 -5.177 1.000 1 A PRO 40.673 1
ATOM 82 C CB . PRO 11 11 ? A 6.446 -10.174 -7.050 1.000 1 A PRO 39.234 1
ATOM 83 C CG . PRO 11 11 ? A 7.476 -9.522 -7.874 1.000 1 A PRO 40.785 1
ATOM 84 C CD . PRO 11 11 ? A 7.871 -8.273 -7.120 1.000 1 A PRO 42.314 1
ATOM 85 N N . GLU 12 12 ? A 9.010 -10.632 -4.601 1.000 1 A GLU 35.198 1
ATOM 86 C CA . GLU 12 12 ? A 9.965 -11.596 -4.123 1.000 1 A GLU 36.476 1
ATOM 87 C C . GLU 12 12 ? A 9.483 -12.199 -2.817 1.000 1 A GLU 36.415 1
ATOM 88 O O . GLU 12 12 ? A 9.197 -11.514 -1.841 1.000 1 A GLU 34.390 1
ATOM 89 C CB . GLU 12 12 ? A 11.337 -10.974 -3.925 1.000 1 A GLU 34.968 1
ATOM 90 C CG . GLU 12 12 ? A 12.010 -10.527 -5.207 1.000 1 A GLU 34.667 1
ATOM 91 C CD . GLU 12 12 ? A 13.380 -9.977 -4.966 1.000 1 A GLU 33.356 1
ATOM 92 O OE1 . GLU 12 12 ? A 13.782 -9.893 -3.791 1.000 1 A GLU 30.835 1
ATOM 93 O OE2 . GLU 12 12 ? A 14.073 -9.624 -5.958 1.000 1 A GLU 29.885 1
ATOM 94 N N . THR 13 13 ? A 9.383 -13.517 -2.806 1.000 1 A THR 35.051 1
ATOM 95 C CA . THR 13 13 ? A 8.982 -14.260 -1.639 1.000 1 A THR 36.052 1
ATOM 96 C C . THR 13 13 ? A 10.148 -15.172 -1.229 1.000 1 A THR 36.098 1
ATOM 97 O O . THR 13 13 ? A 10.900 -15.649 -2.065 1.000 1 A THR 34.483 1
ATOM 98 C CB . THR 13 13 ? A 7.717 -15.073 -1.893 1.000 1 A THR 33.743 1
ATOM 99 O OG1 . THR 13 13 ? A 7.936 -16.031 -2.924 1.000 1 A THR 33.880 1
ATOM 100 C CG2 . THR 13 13 ? A 6.581 -14.174 -2.246 1.000 1 A THR 32.375 1
ATOM 101 N N . SER 14 14 ? A 10.238 -15.382 0.062 1.000 1 A SER 40.719 1
ATOM 102 C CA . SER 14 14 ? A 11.330 -16.154 0.706 1.000 1 A SER 41.742 1
ATOM 103 C C . SER 14 14 ? A 12.693 -15.575 0.344 1.000 1 A SER 41.751 1
ATOM 104 O O . SER 14 14 ? A 13.602 -16.285 -0.113 1.000 1 A SER 40.456 1
ATOM 105 C CB . SER 14 14 ? A 11.238 -17.648 0.407 1.000 1 A SER 40.284 1
ATOM 106 O OG . SER 14 14 ? A 11.500 -17.961 -0.948 1.000 1 A SER 38.991 1
ATOM 107 N N . SER 15 15 ? A 12.834 -14.302 0.556 1.000 1 A SER 36.844 1
ATOM 108 C CA . SER 15 15 ? A 14.065 -13.575 0.268 1.000 1 A SER 38.911 1
ATOM 109 C C . SER 15 15 ? A 14.691 -13.084 1.566 1.000 1 A SER 39.058 1
ATOM 110 O O . SER 15 15 ? A 14.094 -12.313 2.287 1.000 1 A SER 37.730 1
ATOM 111 C CB . SER 15 15 ? A 13.818 -12.403 -0.677 1.000 1 A SER 36.910 1
ATOM 112 O OG . SER 15 15 ? A 13.395 -12.858 -1.946 1.000 1 A SER 34.577 1
ATOM 113 N N . ASN 16 16 ? A 15.874 -13.573 1.851 1.000 1 A ASN 38.717 1
ATOM 114 C CA . ASN 16 16 ? A 16.581 -13.209 3.072 1.000 1 A ASN 37.749 1
ATOM 115 C C . ASN 16 16 ? A 17.774 -12.317 2.777 1.000 1 A ASN 37.814 1
ATOM 116 O O . ASN 16 16 ? A 18.750 -12.352 3.522 1.000 1 A ASN 36.584 1
ATOM 117 C CB . ASN 16 16 ? A 17.012 -14.463 3.829 1.000 1 A ASN 36.909 1
ATOM 118 C CG . ASN 16 16 ? A 17.861 -15.400 2.996 1.000 1 A ASN 36.283 1
ATOM 119 O OD1 . ASN 16 16 ? A 18.133 -15.141 1.826 1.000 1 A ASN 32.420 1
ATOM 120 N ND2 . ASN 16 16 ? A 18.271 -16.491 3.600 1.000 1 A ASN 34.287 1
ATOM 121 N N . SER 17 17 ? A 17.691 -11.571 1.722 1.000 1 A SER 37.288 1
ATOM 122 C CA . SER 17 17 ? A 18.779 -10.659 1.366 1.000 1 A SER 38.823 1
ATOM 123 C C . SER 17 17 ? A 18.877 -9.531 2.383 1.000 1 A SER 38.611 1
ATOM 124 O O . SER 17 17 ? A 17.842 -9.009 2.853 1.000 1 A SER 37.724 1
ATOM 125 C CB . SER 17 17 ? A 18.586 -10.100 -0.046 1.000 1 A SER 37.219 1
ATOM 126 O OG . SER 17 17 ? A 17.409 -9.339 -0.115 1.000 1 A SER 35.444 1
ATOM 127 N N . PHE 18 18 ? A 20.058 -9.133 2.703 1.000 1 A PHE 34.596 1
ATOM 128 C CA . PHE 18 18 ? A 20.289 -8.108 3.709 1.000 1 A PHE 35.309 1
ATOM 129 C C . PHE 18 18 ? A 21.364 -7.182 3.216 1.000 1 A PHE 35.119 1
ATOM 130 O O . PHE 18 18 ? A 22.216 -7.547 2.405 1.000 1 A PHE 33.941 1
ATOM 131 C CB . PHE 18 18 ? A 20.663 -8.738 5.055 1.000 1 A PHE 34.143 1
ATOM 132 C CG . PHE 18 18 ? A 21.916 -9.595 5.020 1.000 1 A PHE 32.898 1
ATOM 133 C CD1 . PHE 18 18 ? A 23.170 -9.043 5.296 1.000 1 A PHE 31.973 1
ATOM 134 C CD2 . PHE 18 18 ? A 21.825 -10.938 4.698 1.000 1 A PHE 31.562 1
ATOM 135 C CE1 . PHE 18 18 ? A 24.297 -9.827 5.249 1.000 1 A PHE 28.298 1
ATOM 136 C CE2 . PHE 18 18 ? A 22.963 -11.718 4.653 1.000 1 A PHE 27.546 1
ATOM 137 C CZ . PHE 18 18 ? A 24.206 -11.153 4.935 1.000 1 A PHE 25.391 1
ATOM 138 N N . SER 19 19 ? A 21.334 -5.981 3.723 1.000 1 A SER 38.764 1
ATOM 139 C CA . SER 19 19 ? A 22.318 -4.971 3.344 1.000 1 A SER 39.385 1
ATOM 140 C C . SER 19 19 ? A 23.444 -4.963 4.373 1.000 1 A SER 39.478 1
ATOM 141 O O . SER 19 19 ? A 23.230 -4.935 5.587 1.000 1 A SER 37.705 1
ATOM 142 C CB . SER 19 19 ? A 21.661 -3.597 3.227 1.000 1 A SER 37.624 1
ATOM 143 O OG . SER 19 19 ? A 21.136 -3.187 4.493 1.000 1 A SER 35.830 1
ATOM 144 N N . SER 20 20 ? A 24.644 -4.974 3.871 1.000 1 A SER 37.325 1
ATOM 145 C CA . SER 20 20 ? A 25.844 -4.982 4.715 1.000 1 A SER 37.820 1
ATOM 146 C C . SER 20 20 ? A 26.785 -3.820 4.390 1.000 1 A SER 37.640 1
ATOM 147 O O . SER 20 20 ? A 27.918 -3.791 4.875 1.000 1 A SER 35.718 1
ATOM 148 C CB . SER 20 20 ? A 26.592 -6.297 4.609 1.000 1 A SER 35.658 1
ATOM 149 O OG . SER 20 20 ? A 27.104 -6.490 3.298 1.000 1 A SER 35.796 1
ATOM 150 N N . SER 21 21 ? A 26.325 -2.902 3.573 1.000 1 A SER 37.542 1
ATOM 151 C CA . SER 21 21 ? A 27.150 -1.758 3.185 1.000 1 A SER 37.651 1
ATOM 152 C C . SER 21 21 ? A 26.674 -0.520 3.938 1.000 1 A SER 37.342 1
ATOM 153 O O . SER 21 21 ? A 25.572 -0.027 3.710 1.000 1 A SER 36.510 1
ATOM 154 C CB . SER 21 21 ? A 27.070 -1.522 1.678 1.000 1 A SER 36.311 1
ATOM 155 O OG . SER 21 21 ? A 27.860 -0.406 1.315 1.000 1 A SER 33.453 1
ATOM 156 N N . PRO 22 22 ? A 27.495 0.040 4.840 1.000 1 A PRO 37.687 1
ATOM 157 C CA . PRO 22 22 ? A 27.118 1.243 5.546 1.000 1 A PRO 38.642 1
ATOM 158 C C . PRO 22 22 ? A 27.355 2.527 4.741 1.000 1 A PRO 38.772 1
ATOM 159 O O . PRO 22 22 ? A 27.165 3.624 5.271 1.000 1 A PRO 37.395 1
ATOM 160 C CB . PRO 22 22 ? A 27.946 1.206 6.803 1.000 1 A PRO 36.586 1
ATOM 161 C CG . PRO 22 22 ? A 29.179 0.499 6.376 1.000 1 A PRO 37.673 1
ATOM 162 C CD . PRO 22 22 ? A 28.744 -0.521 5.346 1.000 1 A PRO 40.135 1
ATOM 163 N N . SER 23 23 ? A 27.777 2.382 3.512 1.000 1 A SER 41.503 1
ATOM 164 C CA . SER 23 23 ? A 28.072 3.549 2.701 1.000 1 A SER 41.803 1
ATOM 165 C C . SER 23 23 ? A 26.794 4.294 2.328 1.000 1 A SER 41.944 1
ATOM 166 O O . SER 23 23 ? A 25.737 3.698 2.136 1.000 1 A SER 39.812 1
ATOM 167 C CB . SER 23 23 ? A 28.800 3.156 1.425 1.000 1 A SER 39.998 1
ATOM 168 O OG . SER 23 23 ? A 30.030 2.543 1.727 1.000 1 A SER 38.758 1
ATOM 169 N N . SER 24 24 ? A 26.916 5.578 2.231 1.000 1 A SER 40.425 1
ATOM 170 C CA . SER 24 24 ? A 25.820 6.467 1.878 1.000 1 A SER 41.725 1
ATOM 171 C C . SER 24 24 ? A 26.027 7.083 0.498 1.000 1 A SER 41.558 1
ATOM 172 O O . SER 24 24 ? A 25.536 8.156 0.199 1.000 1 A SER 40.251 1
ATOM 173 C CB . SER 24 24 ? A 25.647 7.567 2.924 1.000 1 A SER 39.532 1
ATOM 174 O OG . SER 24 24 ? A 26.785 8.398 2.944 1.000 1 A SER 38.946 1
ATOM 175 N N . SER 25 25 ? A 26.725 6.362 -0.322 1.000 1 A SER 38.076 1
ATOM 176 C CA . SER 25 25 ? A 26.984 6.796 -1.699 1.000 1 A SER 37.668 1
ATOM 177 C C . SER 25 25 ? A 25.700 6.679 -2.542 1.000 1 A SER 37.471 1
ATOM 178 O O . SER 25 25 ? A 24.731 6.015 -2.149 1.000 1 A SER 36.717 1
ATOM 179 C CB . SER 25 25 ? A 28.115 5.993 -2.302 1.000 1 A SER 36.389 1
ATOM 180 O OG . SER 25 25 ? A 27.754 4.640 -2.436 1.000 1 A SER 34.037 1
ATOM 181 N N . PRO 26 26 ? A 25.657 7.318 -3.700 1.000 1 A PRO 38.021 1
ATOM 182 C CA . PRO 26 26 ? A 24.522 7.098 -4.610 1.000 1 A PRO 37.579 1
ATOM 183 C C . PRO 26 26 ? A 24.374 5.668 -5.102 1.000 1 A PRO 37.687 1
ATOM 184 O O . PRO 26 26 ? A 23.269 5.234 -5.411 1.000 1 A PRO 36.740 1
ATOM 185 C CB . PRO 26 26 ? A 24.840 8.034 -5.796 1.000 1 A PRO 36.026 1
ATOM 186 C CG . PRO 26 26 ? A 25.643 9.110 -5.190 1.000 1 A PRO 37.538 1
ATOM 187 C CD . PRO 26 26 ? A 26.451 8.456 -4.097 1.000 1 A PRO 40.381 1
ATOM 188 N N . SER 27 27 ? A 25.458 4.926 -5.159 1.000 1 A SER 39.737 1
ATOM 189 C CA . SER 27 27 ? A 25.350 3.512 -5.515 1.000 1 A SER 41.170 1
ATOM 190 C C . SER 27 27 ? A 24.850 2.684 -4.330 1.000 1 A SER 41.138 1
ATOM 191 O O . SER 27 27 ? A 24.044 1.762 -4.502 1.000 1 A SER 39.307 1
ATOM 192 C CB . SER 27 27 ? A 26.693 2.988 -6.017 1.000 1 A SER 39.243 1
ATOM 193 O OG . SER 27 27 ? A 27.644 2.995 -4.977 1.000 1 A SER 38.305 1
ATOM 194 N N . SER 28 28 ? A 25.316 3.002 -3.158 1.000 1 A SER 38.721 1
ATOM 195 C CA . SER 28 28 ? A 24.865 2.278 -1.960 1.000 1 A SER 38.749 1
ATOM 196 C C . SER 28 28 ? A 23.454 2.655 -1.567 1.000 1 A SER 38.760 1
ATOM 197 O O . SER 28 28 ? A 22.761 1.863 -0.915 1.000 1 A SER 37.913 1
ATOM 198 C CB . SER 28 28 ? A 25.824 2.504 -0.802 1.000 1 A SER 37.440 1
ATOM 199 O OG . SER 28 28 ? A 25.751 3.829 -0.339 1.000 1 A SER 36.750 1
ATOM 200 N N . SER 29 29 ? A 22.988 3.824 -1.932 1.000 1 A SER 36.427 1
ATOM 201 C CA . SER 29 29 ? A 21.606 4.214 -1.672 1.000 1 A SER 38.264 1
ATOM 202 C C . SER 29 29 ? A 20.648 3.398 -2.521 1.000 1 A SER 38.234 1
ATOM 203 O O . SER 29 29 ? A 19.526 3.116 -2.090 1.000 1 A SER 36.870 1
ATOM 204 C CB . SER 29 29 ? A 21.389 5.713 -1.945 1.000 1 A SER 35.835 1
ATOM 205 O OG . SER 29 29 ? A 21.583 6.017 -3.316 1.000 1 A SER 35.037 1
ATOM 206 N N . GLY 30 30 ? A 21.059 3.012 -3.709 1.000 1 A GLY 34.754 1
ATOM 207 C CA . GLY 30 30 ? A 20.246 2.099 -4.484 1.000 1 A GLY 34.908 1
ATOM 208 C C . GLY 30 30 ? A 20.290 0.677 -3.968 1.000 1 A GLY 36.230 1
ATOM 209 O O . GLY 30 30 ? A 19.352 -0.094 -4.135 1.000 1 A GLY 35.158 1
ATOM 210 N N . LEU 31 31 ? A 21.396 0.312 -3.319 1.000 1 A LEU 38.238 1
ATOM 211 C CA . LEU 31 31 ? A 21.524 -1.011 -2.762 1.000 1 A LEU 38.828 1
ATOM 212 C C . LEU 31 31 ? A 20.671 -1.194 -1.500 1.000 1 A LEU 38.920 1
ATOM 213 O O . LEU 31 31 ? A 20.136 -2.282 -1.276 1.000 1 A LEU 37.414 1
ATOM 214 C CB . LEU 31 31 ? A 22.969 -1.322 -2.455 1.000 1 A LEU 36.913 1
ATOM 215 C CG . LEU 31 31 ? A 23.876 -1.453 -3.677 1.000 1 A LEU 36.453 1
ATOM 216 C CD1 . LEU 31 31 ? A 23.406 -2.611 -4.529 1.000 1 A LEU 35.907 1
ATOM 217 C CD2 . LEU 31 31 ? A 25.333 -1.626 -3.252 1.000 1 A LEU 34.669 1
ATOM 218 N N . THR 32 32 ? A 20.536 -0.135 -0.715 1.000 1 A THR 37.238 1
ATOM 219 C CA . THR 32 32 ? A 19.675 -0.233 0.451 1.000 1 A THR 37.362 1
ATOM 220 C C . THR 32 32 ? A 18.212 -0.205 0.073 1.000 1 A THR 37.510 1
ATOM 221 O O . THR 32 32 ? A 17.373 -0.791 0.778 1.000 1 A THR 36.070 1
ATOM 222 C CB . THR 32 32 ? A 19.971 0.914 1.424 1.000 1 A THR 35.742 1
ATOM 223 O OG1 . THR 32 32 ? A 19.766 2.166 0.786 1.000 1 A THR 36.424 1
ATOM 224 C CG2 . THR 32 32 ? A 21.385 0.810 1.942 1.000 1 A THR 34.664 1
ATOM 225 N N . GLN 33 33 ? A 17.876 0.408 -1.031 1.000 1 A GLN 35.116 1
ATOM 226 C CA . GLN 33 33 ? A 16.497 0.357 -1.527 1.000 1 A GLN 35.434 1
ATOM 227 C C . GLN 33 33 ? A 16.174 -0.992 -2.117 1.000 1 A GLN 35.322 1
ATOM 228 O O . GLN 33 33 ? A 15.063 -1.504 -1.928 1.000 1 A GLN 34.069 1
ATOM 229 C CB . GLN 33 33 ? A 16.279 1.453 -2.571 1.000 1 A GLN 33.702 1
ATOM 230 C CG . GLN 33 33 ? A 16.291 2.874 -2.009 1.000 1 A GLN 33.570 1
ATOM 231 C CD . GLN 33 33 ? A 16.085 3.912 -3.078 1.000 1 A GLN 32.782 1
ATOM 232 O OE1 . GLN 33 33 ? A 15.978 3.593 -4.257 1.000 1 A GLN 30.987 1
ATOM 233 N NE2 . GLN 33 33 ? A 15.992 5.163 -2.667 1.000 1 A GLN 26.817 1
ATOM 234 N N . SER 34 34 ? A 17.085 -1.574 -2.839 1.000 1 A SER 37.540 1
ATOM 235 C CA . SER 34 34 ? A 16.852 -2.852 -3.474 1.000 1 A SER 39.212 1
ATOM 236 C C . SER 34 34 ? A 16.970 -4.028 -2.515 1.000 1 A SER 39.020 1
ATOM 237 O O . SER 34 34 ? A 16.471 -5.124 -2.828 1.000 1 A SER 37.733 1
ATOM 238 C CB . SER 34 34 ? A 17.808 -3.053 -4.648 1.000 1 A SER 36.666 1
ATOM 239 O OG . SER 34 34 ? A 19.146 -3.176 -4.198 1.000 1 A SER 36.019 1
ATOM 240 N N . LEU 35 35 ? A 17.595 -3.836 -1.372 1.000 1 A LEU 37.685 1
ATOM 241 C CA . LEU 35 35 ? A 17.764 -4.921 -0.407 1.000 1 A LEU 39.609 1
ATOM 242 C C . LEU 35 35 ? A 16.772 -4.843 0.741 1.000 1 A LEU 39.566 1
ATOM 243 O O . LEU 35 35 ? A 16.491 -5.857 1.353 1.000 1 A LEU 38.194 1
ATOM 244 C CB . LEU 35 35 ? A 19.176 -4.934 0.144 1.000 1 A LEU 37.308 1
ATOM 245 C CG . LEU 35 35 ? A 20.256 -5.345 -0.859 1.000 1 A LEU 36.864 1
ATOM 246 C CD1 . LEU 35 35 ? A 20.028 -6.764 -1.364 1.000 1 A LEU 37.230 1
ATOM 247 C CD2 . LEU 35 35 ? A 21.611 -5.198 -0.230 1.000 1 A LEU 36.791 1
ATOM 248 N N . SER 36 36 ? A 16.217 -3.677 1.008 1.000 1 A SER 36.974 1
ATOM 249 C CA . SER 36 36 ? A 15.223 -3.558 2.069 1.000 1 A SER 39.723 1
ATOM 250 C C . SER 36 36 ? A 13.824 -3.883 1.545 1.000 1 A SER 39.765 1
ATOM 251 O O . SER 36 36 ? A 12.926 -4.133 2.364 1.000 1 A SER 38.294 1
ATOM 252 C CB . SER 36 36 ? A 15.243 -2.167 2.685 1.000 1 A SER 37.098 1
ATOM 253 O OG . SER 36 36 ? A 14.894 -1.191 1.728 1.000 1 A SER 37.620 1
ATOM 254 N N . ASN 37 37 ? A 13.635 -3.886 0.251 1.000 1 A ASN 32.708 1
ATOM 255 C CA . ASN 37 37 ? A 12.330 -4.183 -0.325 1.000 1 A ASN 32.428 1
ATOM 256 C C . ASN 37 37 ? A 11.953 -5.664 -0.303 1.000 1 A ASN 32.674 1
ATOM 257 O O . ASN 37 37 ? A 10.784 -5.944 -0.099 1.000 1 A ASN 30.971 1
ATOM 258 C CB . ASN 37 37 ? A 12.220 -3.607 -1.738 1.000 1 A ASN 30.312 1
ATOM 259 C CG . ASN 37 37 ? A 12.129 -2.084 -1.746 1.000 1 A ASN 30.048 1
ATOM 260 O OD1 . ASN 37 37 ? A 11.418 -1.522 -0.934 1.000 1 A ASN 27.524 1
ATOM 261 N ND2 . ASN 37 37 ? A 12.825 -1.461 -2.680 1.000 1 A ASN 28.307 1
ATOM 262 N N . PRO 38 38 ? A 12.834 -6.629 -0.490 1.000 1 A PRO 35.110 1
ATOM 263 C CA . PRO 38 38 ? A 12.443 -8.015 -0.224 1.000 1 A PRO 35.537 1
ATOM 264 C C . PRO 38 38 ? A 12.308 -8.363 1.247 1.000 1 A PRO 36.099 1
ATOM 265 O O . PRO 38 38 ? A 11.688 -9.364 1.581 1.000 1 A PRO 34.780 1
ATOM 266 C CB . PRO 38 38 ? A 13.538 -8.840 -0.896 1.000 1 A PRO 33.551 1
ATOM 267 C CG . PRO 38 38 ? A 14.716 -7.952 -0.914 1.000 1 A PRO 34.854 1
ATOM 268 C CD . PRO 38 38 ? A 14.170 -6.570 -1.143 1.000 1 A PRO 36.320 1
ATOM 269 N N . GLN 39 39 ? A 12.817 -7.498 2.133 1.000 1 A GLN 30.413 1
ATOM 270 C CA . GLN 39 39 ? A 12.568 -7.721 3.539 1.000 1 A GLN 29.141 1
ATOM 271 C C . GLN 39 39 ? A 11.127 -7.375 3.943 1.000 1 A GLN 30.083 1
ATOM 272 O O . GLN 39 39 ? A 10.595 -7.936 4.894 1.000 1 A GLN 27.992 1
ATOM 273 C CB . GLN 39 39 ? A 13.544 -6.878 4.362 1.000 1 A GLN 28.252 1
ATOM 274 C CG . GLN 39 39 ? A 14.996 -7.302 4.229 1.000 1 A GLN 28.242 1
ATOM 275 C CD . GLN 39 39 ? A 15.941 -6.444 5.034 1.000 1 A GLN 28.181 1
ATOM 276 O OE1 . GLN 39 39 ? A 15.505 -5.456 5.629 1.000 1 A GLN 25.585 1
ATOM 277 N NE2 . GLN 39 39 ? A 17.200 -6.815 5.056 1.000 1 A GLN 21.245 1
ATOM 278 N N . GLN 40 40 ? A 10.536 -6.481 3.204 1.000 1 A GLN 29.947 1
ATOM 279 C CA . GLN 40 40 ? A 9.127 -6.143 3.439 1.000 1 A GLN 30.267 1
ATOM 280 C C . GLN 40 40 ? A 8.162 -7.264 3.073 1.000 1 A GLN 30.564 1
ATOM 281 O O . GLN 40 40 ? A 7.271 -7.556 3.874 1.000 1 A GLN 28.712 1
ATOM 282 C CB . GLN 40 40 ? A 8.778 -4.830 2.721 1.000 1 A GLN 28.175 1
ATOM 283 C CG . GLN 40 40 ? A 9.512 -3.631 3.301 1.000 1 A GLN 28.055 1
ATOM 284 C CD . GLN 40 40 ? A 9.193 -2.364 2.568 1.000 1 A GLN 28.237 1
ATOM 285 O OE1 . GLN 40 40 ? A 8.498 -2.396 1.547 1.000 1 A GLN 25.911 1
ATOM 286 N NE2 . GLN 40 40 ? A 9.693 -1.234 3.069 1.000 1 A GLN 21.669 1
ATOM 287 N N . PRO 41 41 ? A 8.247 -7.900 1.894 1.000 1 A PRO 34.183 1
ATOM 288 C CA . PRO 41 41 ? A 7.409 -9.095 1.697 1.000 1 A PRO 34.951 1
ATOM 289 C C . PRO 41 41 ? A 7.904 -10.329 2.434 1.000 1 A PRO 34.944 1
ATOM 290 O O . PRO 41 41 ? A 7.179 -11.292 2.570 1.000 1 A PRO 33.775 1
ATOM 291 C CB . PRO 41 41 ? A 7.408 -9.291 0.186 1.000 1 A PRO 32.252 1
ATOM 292 C CG . PRO 41 41 ? A 8.700 -8.720 -0.251 1.000 1 A PRO 33.474 1
ATOM 293 C CD . PRO 41 41 ? A 8.907 -7.526 0.644 1.000 1 A PRO 35.688 1
ATOM 294 N N . GLY 42 42 ? A 9.155 -10.293 2.906 1.000 1 A GLY 32.407 1
ATOM 295 C CA . GLY 42 42 ? A 9.618 -11.407 3.726 1.000 1 A GLY 32.001 1
ATOM 296 C C . GLY 42 42 ? A 8.968 -11.437 5.084 1.000 1 A GLY 32.971 1
ATOM 297 O O . GLY 42 42 ? A 8.753 -12.506 5.652 1.000 1 A GLY 31.782 1
ATOM 298 N N . ASN 43 43 ? A 8.621 -10.257 5.615 1.000 1 A ASN 31.792 1
ATOM 299 C CA . ASN 43 43 ? A 7.935 -10.176 6.889 1.000 1 A ASN 31.491 1
ATOM 300 C C . ASN 43 43 ? A 6.424 -10.381 6.735 1.000 1 A ASN 31.916 1
ATOM 301 O O . ASN 43 43 ? A 5.774 -10.858 7.662 1.000 1 A ASN 30.447 1
ATOM 302 C CB . ASN 43 43 ? A 8.197 -8.809 7.544 1.000 1 A ASN 29.278 1
ATOM 303 C CG . ASN 43 43 ? A 9.647 -8.664 7.994 1.000 1 A ASN 28.533 1
ATOM 304 O OD1 . ASN 43 43 ? A 10.235 -9.611 8.523 1.000 1 A ASN 25.711 1
ATOM 305 N ND2 . ASN 43 43 ? A 10.215 -7.477 7.763 1.000 1 A ASN 26.881 1
ATOM 306 N N . ASN 44 44 ? A 5.896 -10.030 5.589 1.000 1 A ASN 32.445 1
ATOM 307 C CA . ASN 44 44 ? A 4.469 -10.164 5.331 1.000 1 A ASN 32.600 1
ATOM 308 C C . ASN 44 44 ? A 4.257 -10.812 3.976 1.000 1 A ASN 33.222 1
ATOM 309 O O . ASN 44 44 ? A 4.056 -10.111 2.971 1.000 1 A ASN 31.352 1
ATOM 310 C CB . ASN 44 44 ? A 3.771 -8.795 5.407 1.000 1 A ASN 30.777 1
ATOM 311 C CG . ASN 44 44 ? A 3.634 -8.275 6.809 1.000 1 A ASN 30.097 1
ATOM 312 O OD1 . ASN 44 44 ? A 3.322 -9.039 7.732 1.000 1 A ASN 26.003 1
ATOM 313 N ND2 . ASN 44 44 ? A 3.820 -6.964 6.990 1.000 1 A ASN 27.255 1
ATOM 314 N N . PRO 45 45 ? A 4.273 -12.130 3.889 1.000 1 A PRO 33.701 1
ATOM 315 C CA . PRO 45 45 ? A 4.133 -12.773 2.577 1.000 1 A PRO 32.646 1
ATOM 316 C C . PRO 45 45 ? A 2.713 -12.864 2.084 1.000 1 A PRO 32.930 1
ATOM 317 O O . PRO 45 45 ? A 2.490 -13.193 0.906 1.000 1 A PRO 31.697 1
ATOM 318 C CB . PRO 45 45 ? A 4.705 -14.166 2.831 1.000 1 A PRO 30.863 1
ATOM 319 C CG . PRO 45 45 ? A 4.413 -14.436 4.264 1.000 1 A PRO 31.520 1
ATOM 320 C CD . PRO 45 45 ? A 4.563 -13.101 4.945 1.000 1 A PRO 33.508 1
ATOM 321 N N . GLN 46 46 ? A 1.721 -12.542 2.914 1.000 1 A GLN 35.228 1
ATOM 322 C CA . GLN 46 46 ? A 0.331 -12.633 2.464 1.000 1 A GLN 34.481 1
ATOM 323 C C . GLN 46 46 ? A -0.029 -11.530 1.471 1.000 1 A GLN 34.613 1
ATOM 324 O O . GLN 46 46 ? A -0.650 -11.866 0.455 1.000 1 A GLN 32.932 1
ATOM 325 C CB . GLN 46 46 ? A -0.606 -12.627 3.680 1.000 1 A GLN 33.590 1
ATOM 326 C CG . GLN 46 46 ? A -0.457 -13.841 4.577 1.000 1 A GLN 33.758 1
ATOM 327 C CD . GLN 46 46 ? A -0.919 -15.129 3.897 1.000 1 A GLN 33.298 1
ATOM 328 O OE1 . GLN 46 46 ? A -1.929 -15.114 3.195 1.000 1 A GLN 30.251 1
ATOM 329 N NE2 . GLN 46 46 ? A -0.190 -16.200 4.092 1.000 1 A GLN 25.949 1
ATOM 330 N N . PRO 47 47 ? A 0.266 -10.284 1.693 1.000 1 A PRO 34.143 1
ATOM 331 C CA . PRO 47 47 ? A 0.119 -9.339 0.586 1.000 1 A PRO 34.075 1
ATOM 332 C C . PRO 47 47 ? A 1.146 -9.512 -0.500 1.000 1 A PRO 34.228 1
ATOM 333 O O . PRO 47 47 ? A 0.908 -9.104 -1.639 1.000 1 A PRO 32.916 1
ATOM 334 C CB . PRO 47 47 ? A 0.195 -7.963 1.243 1.000 1 A PRO 32.020 1
ATOM 335 C CG . PRO 47 47 ? A 1.030 -8.195 2.454 1.000 1 A PRO 33.698 1
ATOM 336 C CD . PRO 47 47 ? A 0.654 -9.540 2.942 1.000 1 A PRO 35.890 1
ATOM 337 N N . ALA 48 48 ? A 2.293 -10.119 -0.202 1.000 1 A ALA 37.148 1
ATOM 338 C CA . ALA 48 48 ? A 3.266 -10.407 -1.219 1.000 1 A ALA 39.061 1
ATOM 339 C C . ALA 48 48 ? A 2.807 -11.528 -2.155 1.000 1 A ALA 39.326 1
ATOM 340 O O . ALA 48 48 ? A 3.165 -11.526 -3.323 1.000 1 A ALA 37.746 1
ATOM 341 C CB . ALA 48 48 ? A 4.608 -10.771 -0.597 1.000 1 A ALA 36.901 1
ATOM 342 N N . ASN 49 49 ? A 2.016 -12.418 -1.630 1.000 1 A ASN 34.491 1
ATOM 343 C CA . ASN 49 49 ? A 1.430 -13.462 -2.462 1.000 1 A ASN 33.756 1
ATOM 344 C C . ASN 49 49 ? A 0.152 -12.976 -3.148 1.000 1 A ASN 34.362 1
ATOM 345 O O . ASN 49 49 ? A -0.227 -13.513 -4.192 1.000 1 A ASN 32.539 1
ATOM 346 C CB . ASN 49 49 ? A 1.111 -14.710 -1.626 1.000 1 A ASN 31.423 1
ATOM 347 C CG . ASN 49 49 ? A 2.371 -15.478 -1.247 1.000 1 A ASN 31.664 1
ATOM 348 O OD1 . ASN 49 49 ? A 3.274 -15.677 -2.040 1.000 1 A ASN 28.235 1
ATOM 349 N ND2 . ASN 49 49 ? A 2.419 -15.923 0.027 1.000 1 A ASN 30.034 1
ATOM 350 N N . GLN 50 50 ? A -0.490 -12.004 -2.570 1.000 1 A GLN 35.243 1
ATOM 351 C CA . GLN 50 50 ? A -1.675 -11.455 -3.207 1.000 1 A GLN 35.421 1
ATOM 352 C C . GLN 50 50 ? A -1.349 -10.535 -4.363 1.000 1 A GLN 36.091 1
ATOM 353 O O . GLN 50 50 ? A -2.170 -10.356 -5.272 1.000 1 A GLN 34.237 1
ATOM 354 C CB . GLN 50 50 ? A -2.553 -10.736 -2.177 1.000 1 A GLN 33.660 1
ATOM 355 C CG . GLN 50 50 ? A -3.190 -11.650 -1.162 1.000 1 A GLN 34.215 1
ATOM 356 C CD . GLN 50 50 ? A -3.932 -10.905 -0.083 1.000 1 A GLN 32.872 1
ATOM 357 O OE1 . GLN 50 50 ? A -3.900 -9.684 -0.033 1.000 1 A GLN 30.274 1
ATOM 358 N NE2 . GLN 50 50 ? A -4.607 -11.645 0.781 1.000 1 A GLN 25.726 1
ATOM 359 N N . LYS 51 51 ? A -0.175 -9.957 -4.326 1.000 1 A LYS 35.288 1
ATOM 360 C CA . LYS 51 51 ? A 0.252 -9.089 -5.430 1.000 1 A LYS 35.728 1
ATOM 361 C C . LYS 51 51 ? A 0.510 -9.854 -6.721 1.000 1 A LYS 35.749 1
ATOM 362 O O . LYS 51 51 ? A 0.088 -9.400 -7.784 1.000 1 A LYS 33.535 1
ATOM 363 C CB . LYS 51 51 ? A 1.458 -8.250 -5.003 1.000 1 A LYS 32.982 1
ATOM 364 C CG . LYS 51 51 ? A 1.878 -7.214 -6.032 1.000 1 A LYS 32.443 1
ATOM 365 C CD . LYS 51 51 ? A 3.051 -6.425 -5.563 1.000 1 A LYS 31.730 1
ATOM 366 C CE . LYS 51 51 ? A 3.457 -5.349 -6.570 1.000 1 A LYS 26.896 1
ATOM 367 N NZ . LYS 51 51 ? A 4.619 -4.586 -6.105 1.000 1 A LYS 25.102 1
ATOM 368 N N . PRO 52 52 ? A 1.187 -10.984 -6.732 1.000 1 A PRO 36.417 1
ATOM 369 C CA . PRO 52 52 ? A 1.281 -11.769 -7.943 1.000 1 A PRO 36.568 1
ATOM 370 C C . PRO 52 52 ? A -0.052 -12.361 -8.382 1.000 1 A PRO 37.046 1
ATOM 371 O O . PRO 52 52 ? A -0.253 -12.555 -9.580 1.000 1 A PRO 36.097 1
ATOM 372 C CB . PRO 52 52 ? A 2.282 -12.878 -7.636 1.000 1 A PRO 34.490 1
ATOM 373 C CG . PRO 52 52 ? A 3.159 -12.316 -6.573 1.000 1 A PRO 36.539 1
ATOM 374 C CD . PRO 52 52 ? A 2.238 -11.471 -5.731 1.000 1 A PRO 37.600 1
ATOM 375 N N . LYS 53 53 ? A -0.936 -12.628 -7.458 1.000 1 A LYS 32.686 1
ATOM 376 C CA . LYS 53 53 ? A -2.278 -13.052 -7.833 1.000 1 A LYS 33.913 1
ATOM 377 C C . LYS 53 53 ? A -3.072 -11.937 -8.493 1.000 1 A LYS 33.721 1
ATOM 378 O O . LYS 53 53 ? A -3.862 -12.215 -9.413 1.000 1 A LYS 31.776 1
ATOM 379 C CB . LYS 53 53 ? A -3.035 -13.555 -6.608 1.000 1 A LYS 31.593 1
ATOM 380 C CG . LYS 53 53 ? A -2.504 -14.837 -6.013 1.000 1 A LYS 31.880 1
ATOM 381 C CD . LYS 53 53 ? A -3.298 -15.216 -4.803 1.000 1 A LYS 31.586 1
ATOM 382 C CE . LYS 53 53 ? A -2.770 -16.472 -4.126 1.000 1 A LYS 26.208 1
ATOM 383 N NZ . LYS 53 53 ? A -3.535 -16.857 -2.934 1.000 1 A LYS 24.976 1
ATOM 384 N N . ARG 54 54 ? A -2.864 -10.734 -8.031 1.000 1 A ARG 35.405 1
ATOM 385 C CA . ARG 54 54 ? A -3.525 -9.596 -8.660 1.000 1 A ARG 36.511 1
ATOM 386 C C . ARG 54 54 ? A -2.930 -9.312 -10.034 1.000 1 A ARG 36.143 1
ATOM 387 O O . ARG 54 54 ? A -3.636 -8.945 -10.958 1.000 1 A ARG 34.859 1
ATOM 388 C CB . ARG 54 54 ? A -3.421 -8.371 -7.737 1.000 1 A ARG 34.480 1
ATOM 389 C CG . ARG 54 54 ? A -4.204 -7.173 -8.215 1.000 1 A ARG 34.189 1
ATOM 390 C CD . ARG 54 54 ? A -4.085 -6.012 -7.252 1.000 1 A ARG 33.139 1
ATOM 391 N NE . ARG 54 54 ? A -4.801 -6.263 -5.987 1.000 1 A ARG 27.355 1
ATOM 392 C CZ . ARG 54 54 ? A -4.863 -5.391 -4.989 1.000 1 A ARG 26.343 1
ATOM 393 N NH1 . ARG 54 54 ? A -4.227 -4.255 -5.091 1.000 1 A ARG 24.506 1
ATOM 394 N NH2 . ARG 54 54 ? A -5.549 -5.686 -3.883 1.000 1 A ARG 22.847 1
ATOM 395 N N . ILE 55 55 ? A -1.629 -9.539 -10.163 1.000 1 A ILE 36.060 1
ATOM 396 C CA . ILE 55 55 ? A -0.984 -9.321 -11.450 1.000 1 A ILE 36.948 1
ATOM 397 C C . ILE 55 55 ? A -1.354 -10.429 -12.446 1.000 1 A ILE 37.442 1
ATOM 398 O O . ILE 55 55 ? A -1.601 -10.164 -13.613 1.000 1 A ILE 36.329 1
ATOM 399 C CB . ILE 55 55 ? A 0.541 -9.187 -11.269 1.000 1 A ILE 34.160 1
ATOM 400 C CG1 . ILE 55 55 ? A 0.843 -7.939 -10.467 1.000 1 A ILE 35.728 1
ATOM 401 C CG2 . ILE 55 55 ? A 1.259 -9.138 -12.603 1.000 1 A ILE 35.154 1
ATOM 402 C CD1 . ILE 55 55 ? A 2.276 -7.861 -10.011 1.000 1 A ILE 34.363 1
ATOM 403 N N . ARG 56 56 ? A -1.452 -11.661 -11.947 1.000 1 A ARG 40.685 1
ATOM 404 C CA . ARG 56 56 ? A -1.741 -12.808 -12.788 1.000 1 A ARG 41.561 1
ATOM 405 C C . ARG 56 56 ? A -3.217 -13.073 -12.998 1.000 1 A ARG 41.432 1
ATOM 406 O O . ARG 56 56 ? A -3.583 -14.119 -13.479 1.000 1 A ARG 39.770 1
ATOM 407 C CB . ARG 56 56 ? A -1.027 -14.043 -12.261 1.000 1 A ARG 39.848 1
ATOM 408 C CG . ARG 56 56 ? A 0.479 -13.986 -12.362 1.000 1 A ARG 39.235 1
ATOM 409 C CD . ARG 56 56 ? A 1.126 -15.243 -11.845 1.000 1 A ARG 37.075 1
ATOM 410 N NE . ARG 56 56 ? A 2.574 -15.210 -12.058 1.000 1 A ARG 34.057 1
ATOM 411 C CZ . ARG 56 56 ? A 3.439 -14.769 -11.175 1.000 1 A ARG 33.924 1
ATOM 412 N NH1 . ARG 56 56 ? A 3.047 -14.313 -10.019 1.000 1 A ARG 30.289 1
ATOM 413 N NH2 . ARG 56 56 ? A 4.722 -14.779 -11.474 1.000 1 A ARG 27.979 1
ATOM 414 N N . GLU 57 57 ? A -4.070 -12.127 -12.618 1.000 1 A GLU 39.246 1
ATOM 415 C CA . GLU 57 57 ? A -5.494 -12.283 -12.904 1.000 1 A GLU 40.095 1
ATOM 416 C C . GLU 57 57 ? A -5.799 -12.145 -14.376 1.000 1 A GLU 40.316 1
ATOM 417 O O . GLU 57 57 ? A -6.758 -12.761 -14.877 1.000 1 A GLU 38.683 1
ATOM 418 C CB . GLU 57 57 ? A -6.321 -11.269 -12.098 1.000 1 A GLU 37.661 1
ATOM 419 C CG . GLU 57 57 ? A -6.406 -11.577 -10.616 1.000 1 A GLU 38.019 1
ATOM 420 C CD . GLU 57 57 ? A -7.166 -10.507 -9.846 1.000 1 A GLU 36.281 1
ATOM 421 O OE1 . GLU 57 57 ? A -7.544 -9.476 -10.452 1.000 1 A GLU 34.454 1
ATOM 422 O OE2 . GLU 57 57 ? A -7.385 -10.684 -8.632 1.000 1 A GLU 33.525 1
ATOM 423 N N . SER 58 58 ? A -5.023 -11.371 -15.063 1.000 1 A SER 42.593 1
ATOM 424 C CA . SER 58 58 ? A -5.207 -11.153 -16.494 1.000 1 A SER 43.583 1
ATOM 425 C C . SER 58 58 ? A -3.884 -11.252 -17.207 1.000 1 A SER 43.970 1
ATOM 426 O O . SER 58 58 ? A -2.860 -10.844 -16.686 1.000 1 A SER 42.330 1
ATOM 427 C CB . SER 58 58 ? A -5.880 -9.820 -16.776 1.000 1 A SER 40.439 1
ATOM 428 O OG . SER 58 58 ? A -5.042 -8.728 -16.402 1.000 1 A SER 40.828 1
ATOM 429 N N . SER 59 59 ? A -3.922 -11.795 -18.401 1.000 1 A SER 45.223 1
ATOM 430 C CA . SER 59 59 ? A -2.703 -11.958 -19.201 1.000 1 A SER 47.079 1
ATOM 431 C C . SER 59 59 ? A -2.274 -10.661 -19.872 1.000 1 A SER 48.489 1
ATOM 432 O O . SER 59 59 ? A -1.255 -10.658 -20.543 1.000 1 A SER 46.739 1
ATOM 433 C CB . SER 59 59 ? A -2.925 -13.036 -20.256 1.000 1 A SER 42.806 1
ATOM 434 O OG . SER 59 59 ? A -3.917 -12.645 -21.178 1.000 1 A SER 40.833 1
ATOM 435 N N . SER 60 60 ? A -3.044 -9.591 -19.692 1.000 1 A SER 47.954 1
ATOM 436 C CA . SER 60 60 ? A -2.697 -8.306 -20.290 1.000 1 A SER 50.350 1
ATOM 437 C C . SER 60 60 ? A -1.617 -7.579 -19.497 1.000 1 A SER 53.531 1
ATOM 438 O O . SER 60 60 ? A -1.061 -6.612 -19.990 1.000 1 A SER 52.588 1
ATOM 439 C CB . SER 60 60 ? A -3.939 -7.427 -20.419 1.000 1 A SER 46.960 1
ATOM 440 O OG . SER 60 60 ? A -4.432 -7.078 -19.130 1.000 1 A SER 42.586 1
ATOM 441 N N . LYS 61 61 ? A -1.360 -8.030 -18.278 1.000 1 A LYS 45.652 1
ATOM 442 C CA . LYS 61 61 ? A -0.364 -7.369 -17.435 1.000 1 A LYS 46.908 1
ATOM 443 C C . LYS 61 61 ? A 0.924 -8.171 -17.390 1.000 1 A LYS 48.075 1
ATOM 444 O O . LYS 61 61 ? A 0.931 -9.403 -17.592 1.000 1 A LYS 46.095 1
ATOM 445 C CB . LYS 61 61 ? A -0.895 -7.172 -16.004 1.000 1 A LYS 44.386 1
ATOM 446 C CG . LYS 61 61 ? A -2.059 -6.210 -15.905 1.000 1 A LYS 41.896 1
ATOM 447 C CD . LYS 61 61 ? A -2.530 -6.077 -14.471 1.000 1 A LYS 37.993 1
ATOM 448 C CE . LYS 61 61 ? A -3.696 -5.145 -14.351 1.000 1 A LYS 31.533 1
ATOM 449 N NZ . LYS 61 61 ? A -4.172 -5.003 -12.976 1.000 1 A LYS 28.836 1
ATOM 450 N N . HIS 62 62 ? A 1.994 -7.507 -17.099 1.000 1 A HIS 58.369 1
ATOM 451 C CA . HIS 62 62 ? A 3.275 -8.176 -16.955 1.000 1 A HIS 59.419 1
ATOM 452 C C . HIS 62 62 ? A 3.358 -8.780 -15.543 1.000 1 A HIS 60.584 1
ATOM 453 O O . HIS 62 62 ? A 2.951 -8.137 -14.585 1.000 1 A HIS 59.611 1
ATOM 454 C CB . HIS 62 62 ? A 4.411 -7.183 -17.188 1.000 1 A HIS 56.689 1
ATOM 455 C CG . HIS 62 62 ? A 5.764 -7.841 -17.310 1.000 1 A HIS 53.076 1
ATOM 456 N ND1 . HIS 62 62 ? A 6.561 -8.081 -16.235 1.000 1 A HIS 50.493 1
ATOM 457 C CD2 . HIS 62 62 ? A 6.403 -8.336 -18.394 1.000 1 A HIS 51.454 1
ATOM 458 C CE1 . HIS 62 62 ? A 7.682 -8.698 -16.668 1.000 1 A HIS 49.532 1
ATOM 459 N NE2 . HIS 62 62 ? A 7.588 -8.842 -17.965 1.000 1 A HIS 48.303 1
ATOM 460 N N . PRO 63 63 ? A 3.852 -9.978 -15.408 1.000 1 A PRO 58.618 1
ATOM 461 C CA . PRO 63 63 ? A 3.914 -10.610 -14.080 1.000 1 A PRO 60.162 1
ATOM 462 C C . PRO 63 63 ? A 4.961 -10.030 -13.138 1.000 1 A PRO 61.953 1
ATOM 463 O O . PRO 63 63 ? A 5.031 -10.438 -12.002 1.000 1 A PRO 60.515 1
ATOM 464 C CB . PRO 63 63 ? A 4.219 -12.078 -14.381 1.000 1 A PRO 56.399 1
ATOM 465 C CG . PRO 63 63 ? A 4.921 -12.032 -15.681 1.000 1 A PRO 54.666 1
ATOM 466 C CD . PRO 63 63 ? A 4.327 -10.907 -16.471 1.000 1 A PRO 54.811 1
ATOM 467 N N . VAL 64 64 ? A 5.759 -9.080 -13.606 1.000 1 A VAL 65.811 1
ATOM 468 C CA . VAL 64 64 ? A 6.808 -8.475 -12.790 1.000 1 A VAL 67.070 1
ATOM 469 C C . VAL 64 64 ? A 6.473 -7.040 -12.433 1.000 1 A VAL 68.976 1
ATOM 470 O O . VAL 64 64 ? A 6.625 -6.632 -11.272 1.000 1 A VAL 67.745 1
ATOM 471 C CB . VAL 64 64 ? A 8.164 -8.586 -13.490 1.000 1 A VAL 63.451 1
ATOM 472 C CG1 . VAL 64 64 ? A 8.511 -10.038 -13.769 1.000 1 A VAL 62.646 1
ATOM 473 C CG2 . VAL 64 64 ? A 9.252 -7.940 -12.643 1.000 1 A VAL 61.190 1
ATOM 474 N N . TYR 65 65 ? A 5.997 -6.289 -13.388 1.000 1 A TYR 65.381 1
ATOM 475 C CA . TYR 65 65 ? A 5.843 -4.845 -13.220 1.000 1 A TYR 66.290 1
ATOM 476 C C . TYR 65 65 ? A 4.395 -4.520 -12.803 1.000 1 A TYR 66.746 1
ATOM 477 O O . TYR 65 65 ? A 3.480 -5.339 -12.886 1.000 1 A TYR 65.094 1
ATOM 478 C CB . TYR 65 65 ? A 6.230 -4.095 -14.492 1.000 1 A TYR 64.023 1
ATOM 479 C CG . TYR 65 65 ? A 7.693 -4.244 -14.859 1.000 1 A TYR 62.835 1
ATOM 480 C CD1 . TYR 65 65 ? A 8.637 -4.446 -13.857 1.000 1 A TYR 63.706 1
ATOM 481 C CD2 . TYR 65 65 ? A 8.101 -4.208 -16.190 1.000 1 A TYR 63.362 1
ATOM 482 C CE1 . TYR 65 65 ? A 9.960 -4.583 -14.186 1.000 1 A TYR 63.093 1
ATOM 483 C CE2 . TYR 65 65 ? A 9.436 -4.336 -16.524 1.000 1 A TYR 64.488 1
ATOM 484 C CZ . TYR 65 65 ? A 10.368 -4.542 -15.496 1.000 1 A TYR 61.070 1
ATOM 485 O OH . TYR 65 65 ? A 11.696 -4.664 -15.811 1.000 1 A TYR 58.921 1
ATOM 486 N N . ARG 66 66 ? A 4.224 -3.301 -12.401 1.000 1 A ARG 67.410 1
ATOM 487 C CA . ARG 66 66 ? A 2.963 -2.791 -11.917 1.000 1 A ARG 67.620 1
ATOM 488 C C . ARG 66 66 ? A 2.494 -1.634 -12.788 1.000 1 A ARG 69.059 1
ATOM 489 O O . ARG 66 66 ? A 3.284 -0.757 -13.122 1.000 1 A ARG 66.943 1
ATOM 490 C CB . ARG 66 66 ? A 3.052 -2.359 -10.444 1.000 1 A ARG 63.850 1
ATOM 491 C CG . ARG 66 66 ? A 3.319 -3.521 -9.497 1.000 1 A ARG 57.953 1
ATOM 492 C CD . ARG 66 66 ? A 3.569 -3.012 -8.107 1.000 1 A ARG 52.357 1
ATOM 493 N NE . ARG 66 66 ? A 4.821 -2.231 -8.047 1.000 1 A ARG 48.636 1
ATOM 494 C CZ . ARG 66 66 ? A 5.254 -1.633 -6.949 1.000 1 A ARG 46.196 1
ATOM 495 N NH1 . ARG 66 66 ? A 4.553 -1.697 -5.828 1.000 1 A ARG 39.498 1
ATOM 496 N NH2 . ARG 66 66 ? A 6.408 -0.995 -6.999 1.000 1 A ARG 36.431 1
ATOM 497 N N . GLY 67 67 ? A 1.223 -1.674 -13.124 1.000 1 A GLY 67.706 1
ATOM 498 C CA . GLY 67 67 ? A 0.667 -0.649 -13.976 1.000 1 A GLY 69.196 1
ATOM 499 C C . GLY 67 67 ? A 1.021 -0.783 -15.424 1.000 1 A GLY 71.412 1
ATOM 500 O O . GLY 67 67 ? A 0.812 0.162 -16.206 1.000 1 A GLY 70.725 1
ATOM 501 N N . VAL 68 68 ? A 1.565 -1.904 -15.823 1.000 1 A VAL 67.931 1
ATOM 502 C CA . VAL 68 68 ? A 2.026 -2.108 -17.193 1.000 1 A VAL 69.566 1
ATOM 503 C C . VAL 68 68 ? A 1.265 -3.291 -17.760 1.000 1 A VAL 68.986 1
ATOM 504 O O . VAL 68 68 ? A 1.279 -4.383 -17.189 1.000 1 A VAL 66.685 1
ATOM 505 C CB . VAL 68 68 ? A 3.543 -2.338 -17.233 1.000 1 A VAL 68.287 1
ATOM 506 C CG1 . VAL 68 68 ? A 4.291 -1.107 -16.796 1.000 1 A VAL 67.986 1
ATOM 507 C CG2 . VAL 68 68 ? A 4.001 -2.765 -18.616 1.000 1 A VAL 67.121 1
ATOM 508 N N . ARG 69 69 ? A 0.595 -3.073 -18.858 1.000 1 A ARG 63.463 1
ATOM 509 C CA . ARG 69 69 ? A -0.152 -4.123 -19.528 1.000 1 A ARG 63.968 1
ATOM 510 C C . ARG 69 69 ? A 0.263 -4.173 -20.976 1.000 1 A ARG 64.306 1
ATOM 511 O O . ARG 69 69 ? A 0.447 -3.176 -21.635 1.000 1 A ARG 63.653 1
ATOM 512 C CB . ARG 69 69 ? A -1.669 -3.882 -19.390 1.000 1 A ARG 60.720 1
ATOM 513 C CG . ARG 69 69 ? A -2.172 -2.589 -19.973 1.000 1 A ARG 56.159 1
ATOM 514 C CD . ARG 69 69 ? A -3.673 -2.440 -19.779 1.000 1 A ARG 51.651 1
ATOM 515 N NE . ARG 69 69 ? A -4.180 -1.202 -20.323 1.000 1 A ARG 49.270 1
ATOM 516 C CZ . ARG 69 69 ? A -5.436 -0.807 -20.230 1.000 1 A ARG 47.743 1
ATOM 517 N NH1 . ARG 69 69 ? A -6.313 -1.546 -19.592 1.000 1 A ARG 40.257 1
ATOM 518 N NH2 . ARG 69 69 ? A -5.814 0.353 -20.759 1.000 1 A ARG 38.131 1
ATOM 519 N N . MET 70 70 ? A 0.401 -5.419 -21.424 1.000 1 A MET 64.283 1
ATOM 520 C CA . MET 70 70 ? A 0.764 -5.651 -22.825 1.000 1 A MET 64.504 1
ATOM 521 C C . MET 70 70 ? A -0.495 -5.683 -23.672 1.000 1 A MET 64.619 1
ATOM 522 O O . MET 70 70 ? A -1.444 -6.429 -23.412 1.000 1 A MET 63.344 1
ATOM 523 C CB . MET 70 70 ? A 1.522 -6.965 -22.967 1.000 1 A MET 62.289 1
ATOM 524 C CG . MET 70 70 ? A 2.020 -7.245 -24.363 1.000 1 A MET 58.906 1
ATOM 525 S SD . MET 70 70 ? A 3.039 -8.691 -24.429 1.000 1 A MET 57.798 1
ATOM 526 C CE . MET 70 70 ? A 3.316 -8.784 -26.207 1.000 1 A MET 51.399 1
ATOM 527 N N . ARG 71 71 ? A -0.515 -4.827 -24.669 1.000 1 A ARG 63.273 1
ATOM 528 C CA . ARG 71 71 ? A -1.665 -4.706 -25.548 1.000 1 A ARG 64.272 1
ATOM 529 C C . ARG 71 71 ? A -1.622 -5.763 -26.656 1.000 1 A ARG 64.216 1
ATOM 530 O O . ARG 71 71 ? A -0.630 -6.486 -26.824 1.000 1 A ARG 63.520 1
ATOM 531 C CB . ARG 71 71 ? A -1.780 -3.316 -26.139 1.000 1 A ARG 61.520 1
ATOM 532 C CG . ARG 71 71 ? A -1.946 -2.243 -25.083 1.000 1 A ARG 59.390 1
ATOM 533 C CD . ARG 71 71 ? A -3.209 -2.438 -24.227 1.000 1 A ARG 56.428 1
ATOM 534 N NE . ARG 71 71 ? A -4.449 -2.320 -25.024 1.000 1 A ARG 54.240 1
ATOM 535 C CZ . ARG 71 71 ? A -5.663 -2.630 -24.591 1.000 1 A ARG 55.116 1
ATOM 536 N NH1 . ARG 71 71 ? A -5.813 -3.070 -23.375 1.000 1 A ARG 47.034 1
ATOM 537 N NH2 . ARG 71 71 ? A -6.699 -2.475 -25.384 1.000 1 A ARG 46.160 1
ATOM 538 N N . ASN 72 72 ? A -2.692 -5.825 -27.425 1.000 1 A ASN 62.102 1
ATOM 539 C CA . ASN 72 72 ? A -2.792 -6.820 -28.491 1.000 1 A ASN 59.860 1
ATOM 540 C C . ASN 72 72 ? A -1.853 -6.539 -29.654 1.000 1 A ASN 60.702 1
ATOM 541 O O . ASN 72 72 ? A -1.555 -7.445 -30.414 1.000 1 A ASN 58.958 1
ATOM 542 C CB . ASN 72 72 ? A -4.222 -6.915 -28.993 1.000 1 A ASN 56.273 1
ATOM 543 C CG . ASN 72 72 ? A -5.158 -7.489 -27.973 1.000 1 A ASN 52.498 1
ATOM 544 O OD1 . ASN 72 72 ? A -4.836 -8.459 -27.294 1.000 1 A ASN 49.370 1
ATOM 545 N ND2 . ASN 72 72 ? A -6.350 -6.884 -27.871 1.000 1 A ASN 50.134 1
ATOM 546 N N . TRP 73 73 ? A -1.399 -5.325 -29.770 1.000 1 A TRP 57.488 1
ATOM 547 C CA . TRP 73 73 ? A -0.464 -4.960 -30.818 1.000 1 A TRP 58.069 1
ATOM 548 C C . TRP 73 73 ? A 0.983 -5.164 -30.417 1.000 1 A TRP 59.121 1
ATOM 549 O O . TRP 73 73 ? A 1.873 -4.724 -31.135 1.000 1 A TRP 56.878 1
ATOM 550 C CB . TRP 73 73 ? A -0.697 -3.508 -31.260 1.000 1 A TRP 56.716 1
ATOM 551 C CG . TRP 73 73 ? A -0.601 -2.494 -30.166 1.000 1 A TRP 55.090 1
ATOM 552 C CD1 . TRP 73 73 ? A 0.530 -1.882 -29.715 1.000 1 A TRP 49.862 1
ATOM 553 C CD2 . TRP 73 73 ? A -1.673 -1.978 -29.395 1.000 1 A TRP 52.312 1
ATOM 554 N NE1 . TRP 73 73 ? A 0.209 -1.018 -28.692 1.000 1 A TRP 46.048 1
ATOM 555 C CE2 . TRP 73 73 ? A -1.140 -1.055 -28.463 1.000 1 A TRP 49.795 1
ATOM 556 C CE3 . TRP 73 73 ? A -3.041 -2.218 -29.382 1.000 1 A TRP 43.248 1
ATOM 557 C CZ2 . TRP 73 73 ? A -1.912 -0.389 -27.552 1.000 1 A TRP 43.289 1
ATOM 558 C CZ3 . TRP 73 73 ? A -3.816 -1.541 -28.450 1.000 1 A TRP 43.355 1
ATOM 559 C CH2 . TRP 73 73 ? A -3.257 -0.632 -27.560 1.000 1 A TRP 42.849 1
ATOM 560 N N . GLY 74 74 ? A 1.219 -5.853 -29.300 1.000 1 A GLY 63.861 1
ATOM 561 C CA . GLY 74 74 ? A 2.562 -6.225 -28.922 1.000 1 A GLY 63.634 1
ATOM 562 C C . GLY 74 74 ? A 3.377 -5.127 -28.278 1.000 1 A GLY 67.099 1
ATOM 563 O O . GLY 74 74 ? A 4.602 -5.254 -28.208 1.000 1 A GLY 65.365 1
ATOM 564 N N . LYS 75 75 ? A 2.746 -4.100 -27.770 1.000 1 A LYS 66.042 1
ATOM 565 C CA . LYS 75 75 ? A 3.436 -3.002 -27.113 1.000 1 A LYS 67.789 1
ATOM 566 C C . LYS 75 75 ? A 2.914 -2.796 -25.708 1.000 1 A LYS 69.243 1
ATOM 567 O O . LYS 75 75 ? A 1.716 -2.961 -25.461 1.000 1 A LYS 67.693 1
ATOM 568 C CB . LYS 75 75 ? A 3.301 -1.713 -27.910 1.000 1 A LYS 65.314 1
ATOM 569 C CG . LYS 75 75 ? A 4.084 -1.717 -29.216 1.000 1 A LYS 60.443 1
ATOM 570 C CD . LYS 75 75 ? A 3.895 -0.429 -29.990 1.000 1 A LYS 56.523 1
ATOM 571 C CE . LYS 75 75 ? A 4.652 -0.477 -31.295 1.000 1 A LYS 54.330 1
ATOM 572 N NZ . LYS 75 75 ? A 4.451 0.769 -32.085 1.000 1 A LYS 47.135 1
ATOM 573 N N . TRP 76 76 ? A 3.824 -2.467 -24.798 1.000 1 A TRP 68.356 1
ATOM 574 C CA . TRP 76 76 ? A 3.497 -2.308 -23.390 1.000 1 A TRP 68.299 1
ATOM 575 C C . TRP 76 76 ? A 2.933 -0.928 -23.129 1.000 1 A TRP 69.480 1
ATOM 576 O O . TRP 76 76 ? A 3.493 0.072 -23.556 1.000 1 A TRP 67.452 1
ATOM 577 C CB . TRP 76 76 ? A 4.743 -2.576 -22.538 1.000 1 A TRP 65.827 1
ATOM 578 C CG . TRP 76 76 ? A 5.268 -3.955 -22.699 1.000 1 A TRP 65.027 1
ATOM 579 C CD1 . TRP 76 76 ? A 6.278 -4.354 -23.497 1.000 1 A TRP 63.734 1
ATOM 580 C CD2 . TRP 76 76 ? A 4.805 -5.129 -22.037 1.000 1 A TRP 66.708 1
ATOM 581 N NE1 . TRP 76 76 ? A 6.492 -5.691 -23.359 1.000 1 A TRP 63.231 1
ATOM 582 C CE2 . TRP 76 76 ? A 5.581 -6.209 -22.468 1.000 1 A TRP 65.191 1
ATOM 583 C CE3 . TRP 76 76 ? A 3.795 -5.376 -21.095 1.000 1 A TRP 59.038 1
ATOM 584 C CZ2 . TRP 76 76 ? A 5.406 -7.500 -21.993 1.000 1 A TRP 61.958 1
ATOM 585 C CZ3 . TRP 76 76 ? A 3.602 -6.672 -20.635 1.000 1 A TRP 60.793 1
ATOM 586 C CH2 . TRP 76 76 ? A 4.413 -7.709 -21.074 1.000 1 A TRP 60.261 1
ATOM 587 N N . VAL 77 77 ? A 1.819 -0.894 -22.422 1.000 1 A VAL 68.213 1
ATOM 588 C CA . VAL 77 77 ? A 1.117 0.341 -22.119 1.000 1 A VAL 69.337 1
ATOM 589 C C . VAL 77 77 ? A 1.141 0.544 -20.625 1.000 1 A VAL 70.328 1
ATOM 590 O O . VAL 77 77 ? A 0.817 -0.358 -19.863 1.000 1 A VAL 69.040 1
ATOM 591 C CB . VAL 77 77 ? A -0.315 0.305 -22.648 1.000 1 A VAL 66.878 1
ATOM 592 C CG1 . VAL 77 77 ? A -0.309 0.236 -24.156 1.000 1 A VAL 62.827 1
ATOM 593 C CG2 . VAL 77 77 ? A -1.108 1.496 -22.187 1.000 1 A VAL 62.590 1
ATOM 594 N N . SER 78 78 ? A 1.516 1.721 -20.208 1.000 1 A SER 71.777 1
ATOM 595 C CA . SER 78 78 ? A 1.550 2.084 -18.801 1.000 1 A SER 72.544 1
ATOM 596 C C . SER 78 78 ? A 0.510 3.152 -18.522 1.000 1 A SER 71.785 1
ATOM 597 O O . SER 78 78 ? A 0.405 4.148 -19.236 1.000 1 A SER 68.895 1
ATOM 598 C CB . SER 78 78 ? A 2.937 2.582 -18.378 1.000 1 A SER 71.316 1
ATOM 599 O OG . SER 78 78 ? A 3.241 3.802 -19.016 1.000 1 A SER 63.143 1
ATOM 600 N N . GLU 79 79 ? A -0.238 2.922 -17.453 1.000 1 A GLU 67.331 1
ATOM 601 C CA . GLU 79 79 ? A -1.307 3.838 -17.067 1.000 1 A GLU 67.859 1
ATOM 602 C C . GLU 79 79 ? A -1.198 4.118 -15.590 1.000 1 A GLU 68.714 1
ATOM 603 O O . GLU 79 79 ? A -0.637 3.328 -14.813 1.000 1 A GLU 67.529 1
ATOM 604 C CB . GLU 79 79 ? A -2.677 3.276 -17.383 1.000 1 A GLU 64.526 1
ATOM 605 C CG . GLU 79 79 ? A -2.998 3.135 -18.843 1.000 1 A GLU 59.631 1
ATOM 606 C CD . GLU 79 79 ? A -4.359 2.560 -19.120 1.000 1 A GLU 55.381 1
ATOM 607 O OE1 . GLU 79 79 ? A -5.046 2.157 -18.140 1.000 1 A GLU 51.991 1
ATOM 608 O OE2 . GLU 79 79 ? A -4.759 2.474 -20.309 1.000 1 A GLU 50.008 1
ATOM 609 N N . ILE 80 80 ? A -1.772 5.225 -15.172 1.000 1 A ILE 68.216 1
ATOM 610 C CA . ILE 80 80 ? A -1.862 5.579 -13.776 1.000 1 A ILE 67.950 1
ATOM 611 C C . ILE 80 80 ? A -3.211 6.219 -13.557 1.000 1 A ILE 67.382 1
ATOM 612 O O . ILE 80 80 ? A -3.809 6.800 -14.462 1.000 1 A ILE 65.253 1
ATOM 613 C CB . ILE 80 80 ? A -0.699 6.514 -13.353 1.000 1 A ILE 66.622 1
ATOM 614 C CG1 . ILE 80 80 ? A -0.529 6.537 -11.837 1.000 1 A ILE 62.390 1
ATOM 615 C CG2 . ILE 80 80 ? A -0.895 7.917 -13.864 1.000 1 A ILE 60.719 1
ATOM 616 C CD1 . ILE 80 80 ? A -0.160 5.231 -11.241 1.000 1 A ILE 59.044 1
ATOM 617 N N . ARG 81 81 ? A -3.747 6.015 -12.353 1.000 1 A ARG 64.704 1
ATOM 618 C CA . ARG 81 81 ? A -5.047 6.594 -12.008 1.000 1 A ARG 65.666 1
ATOM 619 C C . ARG 81 81 ? A -4.834 7.689 -10.995 1.000 1 A ARG 66.109 1
ATOM 620 O O . ARG 81 81 ? A -4.085 7.517 -10.028 1.000 1 A ARG 65.168 1
ATOM 621 C CB . ARG 81 81 ? A -5.983 5.499 -11.470 1.000 1 A ARG 62.590 1
ATOM 622 C CG . ARG 81 81 ? A -7.375 5.978 -11.191 1.000 1 A ARG 57.738 1
ATOM 623 C CD . ARG 81 81 ? A -8.285 4.838 -10.749 1.000 1 A ARG 52.781 1
ATOM 624 N NE . ARG 81 81 ? A -9.661 5.249 -10.518 1.000 1 A ARG 50.460 1
ATOM 625 C CZ . ARG 81 81 ? A -10.608 4.462 -10.092 1.000 1 A ARG 48.754 1
ATOM 626 N NH1 . ARG 81 81 ? A -10.357 3.183 -9.855 1.000 1 A ARG 41.945 1
ATOM 627 N NH2 . ARG 81 81 ? A -11.842 4.914 -9.915 1.000 1 A ARG 39.626 1
ATOM 628 N N . GLU 82 82 ? A -5.511 8.775 -11.167 1.000 1 A GLU 63.952 1
ATOM 629 C CA . GLU 82 82 ? A -5.437 9.876 -10.231 1.000 1 A GLU 64.647 1
ATOM 630 C C . GLU 82 82 ? A -6.133 9.511 -8.931 1.000 1 A GLU 64.676 1
ATOM 631 O O . GLU 82 82 ? A -7.202 8.896 -8.941 1.000 1 A GLU 64.089 1
ATOM 632 C CB . GLU 82 82 ? A -6.053 11.150 -10.813 1.000 1 A GLU 61.915 1
ATOM 633 C CG . GLU 82 82 ? A -5.275 11.740 -11.987 1.000 1 A GLU 59.267 1
ATOM 634 C CD . GLU 82 82 ? A -5.930 12.985 -12.548 1.000 1 A GLU 55.928 1
ATOM 635 O OE1 . GLU 82 82 ? A -7.021 13.353 -12.070 1.000 1 A GLU 51.749 1
ATOM 636 O OE2 . GLU 82 82 ? A -5.344 13.598 -13.463 1.000 1 A GLU 51.029 1
ATOM 637 N N . PRO 83 83 ? A -5.566 9.868 -7.815 1.000 1 A PRO 64.277 1
ATOM 638 C CA . PRO 83 83 ? A -6.205 9.544 -6.538 1.000 1 A PRO 64.410 1
ATOM 639 C C . PRO 83 83 ? A -7.470 10.358 -6.311 1.000 1 A PRO 65.080 1
ATOM 640 O O . PRO 83 83 ? A -7.496 11.562 -6.547 1.000 1 A PRO 63.089 1
ATOM 641 C CB . PRO 83 83 ? A -5.138 9.857 -5.500 1.000 1 A PRO 61.785 1
ATOM 642 C CG . PRO 83 83 ? A -4.267 10.874 -6.145 1.000 1 A PRO 60.588 1
ATOM 643 C CD . PRO 83 83 ? A -4.252 10.509 -7.608 1.000 1 A PRO 61.461 1
ATOM 644 N N . ARG 84 84 ? A -8.483 9.669 -5.846 1.000 1 A ARG 60.573 1
ATOM 645 C CA . ARG 84 84 ? A -9.820 10.197 -5.575 1.000 1 A ARG 60.145 1
ATOM 646 C C . ARG 84 84 ? A -10.459 10.798 -6.823 1.000 1 A ARG 60.546 1
ATOM 647 O O . ARG 84 84 ? A -11.290 11.680 -6.763 1.000 1 A ARG 58.978 1
ATOM 648 C CB . ARG 84 84 ? A -9.795 11.231 -4.433 1.000 1 A ARG 58.629 1
ATOM 649 C CG . ARG 84 84 ? A -9.440 10.656 -3.082 1.000 1 A ARG 55.170 1
ATOM 650 C CD . ARG 84 84 ? A -9.539 11.693 -1.968 1.000 1 A ARG 51.929 1
ATOM 651 N NE . ARG 84 84 ? A -8.539 12.732 -2.137 1.000 1 A ARG 48.248 1
ATOM 652 C CZ . ARG 84 84 ? A -7.338 12.686 -1.588 1.000 1 A ARG 47.886 1
ATOM 653 N NH1 . ARG 84 84 ? A -6.975 11.666 -0.871 1.000 1 A ARG 38.830 1
ATOM 654 N NH2 . ARG 84 84 ? A -6.494 13.682 -1.793 1.000 1 A ARG 36.582 1
ATOM 655 N N . LYS 85 85 ? A -10.081 10.247 -7.976 1.000 1 A LYS 63.043 1
ATOM 656 C CA . LYS 85 85 ? A -10.646 10.642 -9.258 1.000 1 A LYS 63.082 1
ATOM 657 C C . LYS 85 85 ? A -10.846 9.421 -10.129 1.000 1 A LYS 63.630 1
ATOM 658 O O . LYS 85 85 ? A -10.060 8.469 -10.042 1.000 1 A LYS 61.436 1
ATOM 659 C CB . LYS 85 85 ? A -9.775 11.662 -9.982 1.000 1 A LYS 60.627 1
ATOM 660 C CG . LYS 85 85 ? A -9.752 13.043 -9.309 1.000 1 A LYS 57.749 1
ATOM 661 C CD . LYS 85 85 ? A -8.916 14.019 -10.101 1.000 1 A LYS 53.622 1
ATOM 662 C CE . LYS 85 85 ? A -8.865 15.388 -9.427 1.000 1 A LYS 51.794 1
ATOM 663 N NZ . LYS 85 85 ? A -8.011 16.337 -10.185 1.000 1 A LYS 44.384 1
ATOM 664 N N . LYS 86 86 ? A -11.816 9.429 -10.973 1.000 1 A LYS 59.589 1
ATOM 665 C CA . LYS 86 86 ? A -12.060 8.332 -11.890 1.000 1 A LYS 60.088 1
ATOM 666 C C . LYS 86 86 ? A -11.248 8.420 -13.162 1.000 1 A LYS 61.704 1
ATOM 667 O O . LYS 86 86 ? A -11.221 7.454 -13.935 1.000 1 A LYS 59.859 1
ATOM 668 C CB . LYS 86 86 ? A -13.555 8.221 -12.226 1.000 1 A LYS 56.513 1
ATOM 669 C CG . LYS 86 86 ? A -14.404 7.822 -11.045 1.000 1 A LYS 52.200 1
ATOM 670 C CD . LYS 86 86 ? A -15.870 7.717 -11.446 1.000 1 A LYS 47.156 1
ATOM 671 C CE . LYS 86 86 ? A -16.741 7.334 -10.262 1.000 1 A LYS 39.675 1
ATOM 672 N NZ . LYS 86 86 ? A -18.174 7.317 -10.604 1.000 1 A LYS 34.332 1
ATOM 673 N N . SER 87 87 ? A -10.594 9.528 -13.376 1.000 1 A SER 60.437 1
ATOM 674 C CA . SER 87 87 ? A -9.829 9.701 -14.602 1.000 1 A SER 62.277 1
ATOM 675 C C . SER 87 87 ? A -8.490 8.983 -14.483 1.000 1 A SER 63.911 1
ATOM 676 O O . SER 87 87 ? A -7.942 8.791 -13.397 1.000 1 A SER 61.989 1
ATOM 677 C CB . SER 87 87 ? A -9.626 11.179 -14.928 1.000 1 A SER 58.792 1
ATOM 678 O OG . SER 87 87 ? A -8.826 11.808 -13.958 1.000 1 A SER 52.183 1
ATOM 679 N N . ARG 88 88 ? A -7.960 8.611 -15.638 1.000 1 A ARG 61.902 1
ATOM 680 C CA . ARG 88 88 ? A -6.685 7.929 -15.714 1.000 1 A ARG 63.395 1
ATOM 681 C C . ARG 88 88 ? A -5.798 8.627 -16.726 1.000 1 A ARG 64.461 1
ATOM 682 O O . ARG 88 88 ? A -6.278 9.152 -17.718 1.000 1 A ARG 64.519 1
ATOM 683 C CB . ARG 88 88 ? A -6.834 6.449 -16.073 1.000 1 A ARG 61.243 1
ATOM 684 C CG . ARG 88 88 ? A -7.415 5.614 -14.937 1.000 1 A ARG 57.325 1
ATOM 685 C CD . ARG 88 88 ? A -7.492 4.148 -15.352 1.000 1 A ARG 52.723 1
ATOM 686 N NE . ARG 88 88 ? A -8.545 3.964 -16.316 1.000 1 A ARG 50.710 1
ATOM 687 C CZ . ARG 88 88 ? A -8.788 2.802 -16.919 1.000 1 A ARG 50.769 1
ATOM 688 N NH1 . ARG 88 88 ? A -8.035 1.750 -16.654 1.000 1 A ARG 42.196 1
ATOM 689 N NH2 . ARG 88 88 ? A -9.768 2.713 -17.813 1.000 1 A ARG 40.466 1
ATOM 690 N N . ILE 89 89 ? A -4.514 8.637 -16.438 1.000 1 A ILE 67.164 1
ATOM 691 C CA . ILE 89 89 ? A -3.536 9.293 -17.291 1.000 1 A ILE 67.650 1
ATOM 692 C C . ILE 89 89 ? A -2.898 8.238 -18.191 1.000 1 A ILE 68.622 1
ATOM 693 O O . ILE 89 89 ? A -2.319 7.271 -17.708 1.000 1 A ILE 67.917 1
ATOM 694 C CB . ILE 89 89 ? A -2.481 10.048 -16.486 1.000 1 A ILE 65.948 1
ATOM 695 C CG1 . ILE 89 89 ? A -3.127 11.173 -15.678 1.000 1 A ILE 66.604 1
ATOM 696 C CG2 . ILE 89 89 ? A -1.394 10.613 -17.382 1.000 1 A ILE 64.348 1
ATOM 697 C CD1 . ILE 89 89 ? A -2.208 11.806 -14.700 1.000 1 A ILE 62.153 1
ATOM 698 N N . TRP 90 90 ? A -3.002 8.423 -19.472 1.000 1 A TRP 65.149 1
ATOM 699 C CA . TRP 90 90 ? A -2.354 7.550 -20.453 1.000 1 A TRP 66.359 1
ATOM 700 C C . TRP 90 90 ? A -0.914 7.998 -20.572 1.000 1 A TRP 67.275 1
ATOM 701 O O . TRP 90 90 ? A -0.622 9.017 -21.187 1.000 1 A TRP 65.346 1
ATOM 702 C CB . TRP 90 90 ? A -3.095 7.631 -21.797 1.000 1 A TRP 65.065 1
ATOM 703 C CG . TRP 90 90 ? A -2.588 6.653 -22.810 1.000 1 A TRP 62.981 1
ATOM 704 C CD1 . TRP 90 90 ? A -1.557 6.821 -23.666 1.000 1 A TRP 57.765 1
ATOM 705 C CD2 . TRP 90 90 ? A -3.119 5.355 -23.037 1.000 1 A TRP 60.250 1
ATOM 706 N NE1 . TRP 90 90 ? A -1.422 5.664 -24.417 1.000 1 A TRP 50.053 1
ATOM 707 C CE2 . TRP 90 90 ? A -2.361 4.771 -24.046 1.000 1 A TRP 57.713 1
ATOM 708 C CE3 . TRP 90 90 ? A -4.177 4.626 -22.455 1.000 1 A TRP 50.637 1
ATOM 709 C CZ2 . TRP 90 90 ? A -2.618 3.473 -24.530 1.000 1 A TRP 46.714 1
ATOM 710 C CZ3 . TRP 90 90 ? A -4.419 3.349 -22.938 1.000 1 A TRP 47.674 1
ATOM 711 C CH2 . TRP 90 90 ? A -3.669 2.790 -23.968 1.000 1 A TRP 46.721 1
ATOM 712 N N . LEU 91 91 ? A -0.025 7.217 -19.991 1.000 1 A LEU 73.420 1
ATOM 713 C CA . LEU 91 91 ? A 1.385 7.585 -19.982 1.000 1 A LEU 73.857 1
ATOM 714 C C . LEU 91 91 ? A 2.051 7.380 -21.327 1.000 1 A LEU 73.080 1
ATOM 715 O O . LEU 91 91 ? A 2.953 8.107 -21.696 1.000 1 A LEU 69.410 1
ATOM 716 C CB . LEU 91 91 ? A 2.126 6.778 -18.906 1.000 1 A LEU 72.667 1
ATOM 717 C CG . LEU 91 91 ? A 1.689 7.044 -17.479 1.000 1 A LEU 72.629 1
ATOM 718 C CD1 . LEU 91 91 ? A 1.997 8.493 -17.100 1.000 1 A LEU 72.470 1
ATOM 719 C CD2 . LEU 91 91 ? A 2.338 6.095 -16.511 1.000 1 A LEU 72.714 1
ATOM 720 N N . GLY 92 92 ? A 1.594 6.372 -22.034 1.000 1 A GLY 70.985 1
ATOM 721 C CA . GLY 92 92 ? A 2.154 6.108 -23.343 1.000 1 A GLY 70.993 1
ATOM 722 C C . GLY 92 92 ? A 2.258 4.624 -23.629 1.000 1 A GLY 72.603 1
ATOM 723 O O . GLY 92 92 ? A 1.908 3.781 -22.816 1.000 1 A GLY 70.394 1
ATOM 724 N N . THR 93 93 ? A 2.735 4.322 -24.797 1.000 1 A THR 70.583 1
ATOM 725 C CA . THR 93 93 ? A 2.917 2.965 -25.290 1.000 1 A THR 71.125 1
ATOM 726 C C . THR 93 93 ? A 4.379 2.764 -25.600 1.000 1 A THR 71.365 1
ATOM 727 O O . THR 93 93 ? A 4.965 3.514 -26.368 1.000 1 A THR 69.325 1
ATOM 728 C CB . THR 93 93 ? A 2.043 2.696 -26.518 1.000 1 A THR 68.924 1
ATOM 729 O OG1 . THR 93 93 ? A 0.677 2.911 -26.192 1.000 1 A THR 62.802 1
ATOM 730 C CG2 . THR 93 93 ? A 2.222 1.267 -26.981 1.000 1 A THR 62.382 1
ATOM 731 N N . PHE 94 94 ? A 4.963 1.738 -24.996 1.000 1 A PHE 70.915 1
ATOM 732 C CA . PHE 94 94 ? A 6.408 1.506 -25.061 1.000 1 A PHE 70.459 1
ATOM 733 C C . PHE 94 94 ? A 6.681 0.120 -25.639 1.000 1 A PHE 69.691 1
ATOM 734 O O . PHE 94 94 ? A 5.925 -0.805 -25.409 1.000 1 A PHE 68.118 1
ATOM 735 C CB . PHE 94 94 ? A 7.023 1.640 -23.667 1.000 1 A PHE 68.965 1
ATOM 736 C CG . PHE 94 94 ? A 6.876 3.013 -23.091 1.000 1 A PHE 69.348 1
ATOM 737 C CD1 . PHE 94 94 ? A 7.727 4.038 -23.461 1.000 1 A PHE 69.662 1
ATOM 738 C CD2 . PHE 94 94 ? A 5.871 3.274 -22.174 1.000 1 A PHE 69.288 1
ATOM 739 C CE1 . PHE 94 94 ? A 7.585 5.291 -22.925 1.000 1 A PHE 68.665 1
ATOM 740 C CE2 . PHE 94 94 ? A 5.730 4.550 -21.640 1.000 1 A PHE 69.917 1
ATOM 741 C CZ . PHE 94 94 ? A 6.585 5.546 -22.028 1.000 1 A PHE 68.026 1
ATOM 742 N N . PRO 95 95 ? A 7.762 -0.042 -26.383 1.000 1 A PRO 71.091 1
ATOM 743 C CA . PRO 95 95 ? A 8.067 -1.360 -26.945 1.000 1 A PRO 70.163 1
ATOM 744 C C . PRO 95 95 ? A 8.579 -2.370 -25.922 1.000 1 A PRO 70.983 1
ATOM 745 O O . PRO 95 95 ? A 8.458 -3.586 -26.150 1.000 1 A PRO 69.130 1
ATOM 746 C CB . PRO 95 95 ? A 9.143 -1.054 -28.000 1.000 1 A PRO 68.115 1
ATOM 747 C CG . PRO 95 95 ? A 9.782 0.196 -27.509 1.000 1 A PRO 66.417 1
ATOM 748 C CD . PRO 95 95 ? A 8.685 1.009 -26.883 1.000 1 A PRO 70.556 1
ATOM 749 N N . THR 96 96 ? A 9.141 -1.919 -24.839 1.000 1 A THR 71.768 1
ATOM 750 C CA . THR 96 96 ? A 9.657 -2.805 -23.794 1.000 1 A THR 71.730 1
ATOM 751 C C . THR 96 96 ? A 8.904 -2.536 -22.477 1.000 1 A THR 72.972 1
ATOM 752 O O . THR 96 96 ? A 8.466 -1.402 -22.219 1.000 1 A THR 72.706 1
ATOM 753 C CB . THR 96 96 ? A 11.142 -2.622 -23.560 1.000 1 A THR 69.017 1
ATOM 754 O OG1 . THR 96 96 ? A 11.418 -1.282 -23.136 1.000 1 A THR 66.104 1
ATOM 755 C CG2 . THR 96 96 ? A 11.904 -2.913 -24.851 1.000 1 A THR 64.115 1
ATOM 756 N N . PRO 97 97 ? A 8.723 -3.567 -21.635 1.000 1 A PRO 69.420 1
ATOM 757 C CA . PRO 97 97 ? A 8.040 -3.325 -20.348 1.000 1 A PRO 70.021 1
ATOM 758 C C . PRO 97 97 ? A 8.879 -2.526 -19.343 1.000 1 A PRO 70.835 1
ATOM 759 O O . PRO 97 97 ? A 8.318 -1.981 -18.391 1.000 1 A PRO 69.484 1
ATOM 760 C CB . PRO 97 97 ? A 7.783 -4.749 -19.834 1.000 1 A PRO 67.532 1
ATOM 761 C CG . PRO 97 97 ? A 8.839 -5.565 -20.479 1.000 1 A PRO 65.496 1
ATOM 762 C CD . PRO 97 97 ? A 8.988 -4.989 -21.855 1.000 1 A PRO 66.024 1
ATOM 763 N N . GLU 98 98 ? A 10.184 -2.457 -19.546 1.000 1 A GLU 69.339 1
ATOM 764 C CA . GLU 98 98 ? A 11.023 -1.654 -18.660 1.000 1 A GLU 69.261 1
ATOM 765 C C . GLU 98 98 ? A 10.754 -0.161 -18.821 1.000 1 A GLU 70.106 1
ATOM 766 O O . GLU 98 98 ? A 10.764 0.594 -17.848 1.000 1 A GLU 69.207 1
ATOM 767 C CB . GLU 98 98 ? A 12.496 -1.946 -18.926 1.000 1 A GLU 66.158 1
ATOM 768 C CG . GLU 98 98 ? A 12.951 -3.339 -18.535 1.000 1 A GLU 61.076 1
ATOM 769 C CD . GLU 98 98 ? A 12.740 -4.389 -19.623 1.000 1 A GLU 54.325 1
ATOM 770 O OE1 . GLU 98 98 ? A 12.289 -4.014 -20.718 1.000 1 A GLU 49.770 1
ATOM 771 O OE2 . GLU 98 98 ? A 13.015 -5.572 -19.364 1.000 1 A GLU 47.469 1
ATOM 772 N N . MET 99 99 ? A 10.503 0.247 -20.039 1.000 1 A MET 71.854 1
ATOM 773 C CA . MET 99 99 ? A 10.198 1.647 -20.320 1.000 1 A MET 71.754 1
ATOM 774 C C . MET 99 99 ? A 8.845 2.036 -19.737 1.000 1 A MET 72.617 1
ATOM 775 O O . MET 99 99 ? A 8.699 3.130 -19.183 1.000 1 A MET 71.359 1
ATOM 776 C CB . MET 99 99 ? A 10.197 1.923 -21.818 1.000 1 A MET 69.840 1
ATOM 777 C CG . MET 99 99 ? A 11.527 1.672 -22.491 1.000 1 A MET 67.931 1
ATOM 778 S SD . MET 99 99 ? A 11.427 1.892 -24.258 1.000 1 A MET 66.625 1
ATOM 779 C CE . MET 99 99 ? A 13.078 1.423 -24.770 1.000 1 A MET 59.338 1
ATOM 780 N N . ALA 100 100 ? A 7.864 1.161 -19.868 1.000 1 A ALA 70.757 1
ATOM 781 C CA . ALA 100 100 ? A 6.557 1.441 -19.309 1.000 1 A ALA 72.158 1
ATOM 782 C C . ALA 100 100 ? A 6.558 1.390 -17.797 1.000 1 A ALA 73.139 1
ATOM 783 O O . ALA 100 100 ? A 5.811 2.113 -17.129 1.000 1 A ALA 71.496 1
ATOM 784 C CB . ALA 100 100 ? A 5.536 0.464 -19.880 1.000 1 A ALA 70.547 1
ATOM 785 N N . ALA 101 101 ? A 7.399 0.521 -17.222 1.000 1 A ALA 74.556 1
ATOM 786 C CA . ALA 101 101 ? A 7.486 0.433 -15.777 1.000 1 A ALA 75.197 1
ATOM 787 C C . ALA 101 101 ? A 8.169 1.643 -15.185 1.000 1 A ALA 75.248 1
ATOM 788 O O . ALA 101 101 ? A 7.782 2.126 -14.127 1.000 1 A ALA 73.018 1
ATOM 789 C CB . ALA 101 101 ? A 8.214 -0.847 -15.385 1.000 1 A ALA 73.346 1
ATOM 790 N N . ARG 102 102 ? A 9.196 2.156 -15.833 1.000 1 A ARG 72.210 1
ATOM 791 C CA . ARG 102 102 ? A 9.828 3.366 -15.384 1.000 1 A ARG 72.183 1
ATOM 792 C C . ARG 102 102 ? A 8.964 4.589 -15.611 1.000 1 A ARG 72.837 1
ATOM 793 O O . ARG 102 102 ? A 9.001 5.533 -14.811 1.000 1 A ARG 71.887 1
ATOM 794 C CB . ARG 102 102 ? A 11.206 3.537 -16.045 1.000 1 A ARG 69.387 1
ATOM 795 C CG . ARG 102 102 ? A 12.231 2.542 -15.572 1.000 1 A ARG 65.908 1
ATOM 796 C CD . ARG 102 102 ? A 13.555 2.703 -16.263 1.000 1 A ARG 62.339 1
ATOM 797 N NE . ARG 102 102 ? A 14.537 1.734 -15.781 1.000 1 A ARG 57.735 1
ATOM 798 C CZ . ARG 102 102 ? A 15.808 1.655 -16.191 1.000 1 A ARG 56.549 1
ATOM 799 N NH1 . ARG 102 102 ? A 16.246 2.509 -17.093 1.000 1 A ARG 48.438 1
ATOM 800 N NH2 . ARG 102 102 ? A 16.600 0.743 -15.704 1.000 1 A ARG 47.935 1
ATOM 801 N N . ALA 103 103 ? A 8.170 4.550 -16.665 1.000 1 A ALA 73.581 1
ATOM 802 C CA . ALA 103 103 ? A 7.193 5.628 -16.877 1.000 1 A ALA 74.178 1
ATOM 803 C C . ALA 103 103 ? A 6.111 5.594 -15.818 1.000 1 A ALA 74.430 1
ATOM 804 O O . ALA 103 103 ? A 5.598 6.647 -15.408 1.000 1 A ALA 71.854 1
ATOM 805 C CB . ALA 103 103 ? A 6.580 5.491 -18.269 1.000 1 A ALA 72.655 1
ATOM 806 N N . HIS 104 104 ? A 5.737 4.392 -15.374 1.000 1 A HIS 71.770 1
ATOM 807 C CA . HIS 104 104 ? A 4.777 4.293 -14.291 1.000 1 A HIS 71.003 1
ATOM 808 C C . HIS 104 104 ? A 5.374 4.746 -12.971 1.000 1 A HIS 71.349 1
ATOM 809 O O . HIS 104 104 ? A 4.664 5.288 -12.129 1.000 1 A HIS 70.405 1
ATOM 810 C CB . HIS 104 104 ? A 4.288 2.839 -14.180 1.000 1 A HIS 69.642 1
ATOM 811 C CG . HIS 104 104 ? A 3.284 2.604 -13.090 1.000 1 A HIS 65.194 1
ATOM 812 N ND1 . HIS 104 104 ? A 1.970 3.025 -13.208 1.000 1 A HIS 60.764 1
ATOM 813 C CD2 . HIS 104 104 ? A 3.397 2.026 -11.882 1.000 1 A HIS 60.633 1
ATOM 814 C CE1 . HIS 104 104 ? A 1.323 2.700 -12.086 1.000 1 A HIS 61.001 1
ATOM 815 N NE2 . HIS 104 104 ? A 2.163 2.096 -11.285 1.000 1 A HIS 59.353 1
ATOM 816 N N . ASP 105 105 ? A 6.663 4.516 -12.768 1.000 1 A ASP 71.212 1
ATOM 817 C CA . ASP 105 105 ? A 7.307 5.012 -11.565 1.000 1 A ASP 70.008 1
ATOM 818 C C . ASP 105 105 ? A 7.418 6.528 -11.559 1.000 1 A ASP 70.137 1
ATOM 819 O O . ASP 105 105 ? A 7.339 7.150 -10.494 1.000 1 A ASP 68.858 1
ATOM 820 C CB . ASP 105 105 ? A 8.708 4.382 -11.419 1.000 1 A ASP 67.515 1
ATOM 821 C CG . ASP 105 105 ? A 8.659 2.924 -11.097 1.000 1 A ASP 65.103 1
ATOM 822 O OD1 . ASP 105 105 ? A 7.691 2.497 -10.446 1.000 1 A ASP 60.483 1
ATOM 823 O OD2 . ASP 105 105 ? A 9.605 2.200 -11.481 1.000 1 A ASP 62.029 1
ATOM 824 N N . VAL 106 106 ? A 7.566 7.127 -12.714 1.000 1 A VAL 73.166 1
ATOM 825 C CA . VAL 106 106 ? A 7.581 8.580 -12.798 1.000 1 A VAL 73.350 1
ATOM 826 C C . VAL 106 106 ? A 6.212 9.141 -12.509 1.000 1 A VAL 73.488 1
ATOM 827 O O . VAL 106 106 ? A 6.069 10.119 -11.766 1.000 1 A VAL 72.022 1
ATOM 828 C CB . VAL 106 106 ? A 8.095 9.020 -14.188 1.000 1 A VAL 71.773 1
ATOM 829 C CG1 . VAL 106 106 ? A 9.566 8.643 -14.332 1.000 1 A VAL 70.948 1
ATOM 830 C CG2 . VAL 106 106 ? A 7.929 10.516 -14.384 1.000 1 A VAL 71.052 1
ATOM 831 N N . ALA 107 107 ? A 5.180 8.532 -13.049 1.000 1 A ALA 73.005 1
ATOM 832 C CA . ALA 107 107 ? A 3.825 8.982 -12.788 1.000 1 A ALA 73.015 1
ATOM 833 C C . ALA 107 107 ? A 3.394 8.676 -11.355 1.000 1 A ALA 73.222 1
ATOM 834 O O . ALA 107 107 ? A 2.564 9.402 -10.803 1.000 1 A ALA 71.102 1
ATOM 835 C CB . ALA 107 107 ? A 2.854 8.343 -13.783 1.000 1 A ALA 72.398 1
ATOM 836 N N . ALA 108 108 ? A 3.945 7.640 -10.753 1.000 1 A ALA 73.151 1
ATOM 837 C CA . ALA 108 108 ? A 3.641 7.345 -9.364 1.000 1 A ALA 72.658 1
ATOM 838 C C . ALA 108 108 ? A 4.338 8.322 -8.431 1.000 1 A ALA 72.276 1
ATOM 839 O O . ALA 108 108 ? A 3.758 8.701 -7.413 1.000 1 A ALA 70.150 1
ATOM 840 C CB . ALA 108 108 ? A 4.037 5.901 -9.029 1.000 1 A ALA 71.239 1
ATOM 841 N N . LEU 109 109 ? A 5.549 8.726 -8.738 1.000 1 A LEU 71.010 1
ATOM 842 C CA . LEU 109 109 ? A 6.232 9.703 -7.899 1.000 1 A LEU 70.437 1
ATOM 843 C C . LEU 109 109 ? A 5.661 11.098 -8.068 1.000 1 A LEU 70.785 1
ATOM 844 O O . LEU 109 109 ? A 5.701 11.889 -7.124 1.000 1 A LEU 69.810 1
ATOM 845 C CB . LEU 109 109 ? A 7.725 9.733 -8.239 1.000 1 A LEU 67.756 1
ATOM 846 C CG . LEU 109 109 ? A 8.562 8.541 -7.777 1.000 1 A LEU 63.892 1
ATOM 847 C CD1 . LEU 109 109 ? A 8.645 8.521 -6.270 1.000 1 A LEU 63.860 1
ATOM 848 C CD2 . LEU 109 109 ? A 9.966 8.637 -8.372 1.000 1 A LEU 62.816 1
ATOM 849 N N . SER 110 110 ? A 5.102 11.387 -9.233 1.000 1 A SER 72.894 1
ATOM 850 C CA . SER 110 110 ? A 4.544 12.711 -9.477 1.000 1 A SER 72.359 1
ATOM 851 C C . SER 110 110 ? A 3.155 12.853 -8.890 1.000 1 A SER 71.924 1
ATOM 852 O O . SER 110 110 ? A 2.779 13.944 -8.447 1.000 1 A SER 69.433 1
ATOM 853 C CB . SER 110 110 ? A 4.530 13.012 -10.964 1.000 1 A SER 70.910 1
ATOM 854 O OG . SER 110 110 ? A 3.694 12.112 -11.649 1.000 1 A SER 62.792 1
ATOM 855 N N . ILE 111 111 ? A 2.358 11.782 -8.893 1.000 1 A ILE 70.451 1
ATOM 856 C CA . ILE 111 111 ? A 0.980 11.837 -8.393 1.000 1 A ILE 69.797 1
ATOM 857 C C . ILE 111 111 ? A 0.906 11.372 -6.954 1.000 1 A ILE 69.216 1
ATOM 858 O O . ILE 111 111 ? A 0.394 12.089 -6.104 1.000 1 A ILE 67.369 1
ATOM 859 C CB . ILE 111 111 ? A 0.067 11.046 -9.331 1.000 1 A ILE 68.548 1
ATOM 860 C CG1 . ILE 111 111 ? A 0.004 11.687 -10.709 1.000 1 A ILE 68.394 1
ATOM 861 C CG2 . ILE 111 111 ? A -1.347 10.943 -8.748 1.000 1 A ILE 65.752 1
ATOM 862 C CD1 . ILE 111 111 ? A -0.719 10.857 -11.742 1.000 1 A ILE 63.491 1
ATOM 863 N N . LYS 112 112 ? A 1.410 10.173 -6.691 1.000 1 A LYS 67.391 1
ATOM 864 C CA . LYS 112 112 ? A 1.309 9.620 -5.327 1.000 1 A LYS 67.248 1
ATOM 865 C C . LYS 112 112 ? A 2.355 10.197 -4.388 1.000 1 A LYS 66.127 1
ATOM 866 O O . LYS 112 112 ? A 2.121 10.218 -3.168 1.000 1 A LYS 62.814 1
ATOM 867 C CB . LYS 112 112 ? A 1.409 8.116 -5.372 1.000 1 A LYS 64.873 1
ATOM 868 C CG . LYS 112 112 ? A 0.242 7.426 -6.059 1.000 1 A LYS 61.159 1
ATOM 869 C CD . LYS 112 112 ? A 0.427 5.944 -6.116 1.000 1 A LYS 57.880 1
ATOM 870 C CE . LYS 112 112 ? A -0.766 5.287 -6.786 1.000 1 A LYS 54.986 1
ATOM 871 N NZ . LYS 112 112 ? A -0.597 3.826 -6.878 1.000 1 A LYS 47.837 1
ATOM 872 N N . GLY 113 113 ? A 3.464 10.627 -4.900 1.000 1 A GLY 70.083 1
ATOM 873 C CA . GLY 113 113 ? A 4.490 11.227 -4.062 1.000 1 A GLY 69.683 1
ATOM 874 C C . GLY 113 113 ? A 5.301 10.189 -3.293 1.000 1 A GLY 71.136 1
ATOM 875 O O . GLY 113 113 ? A 5.817 9.238 -3.878 1.000 1 A GLY 67.207 1
ATOM 876 N N . GLY 114 114 ? A 5.390 10.348 -2.003 1.000 1 A GLY 64.596 1
ATOM 877 C CA . GLY 114 114 ? A 6.172 9.431 -1.193 1.000 1 A GLY 63.795 1
ATOM 878 C C . GLY 114 114 ? A 5.512 8.108 -0.912 1.000 1 A GLY 65.593 1
ATOM 879 O O . GLY 114 114 ? A 6.176 7.163 -0.471 1.000 1 A GLY 63.989 1
ATOM 880 N N . SER 115 115 ? A 4.219 8.009 -1.138 1.000 1 A SER 65.298 1
ATOM 881 C CA . SER 115 115 ? A 3.448 6.777 -0.930 1.000 1 A SER 66.604 1
ATOM 882 C C . SER 115 115 ? A 3.392 5.929 -2.183 1.000 1 A SER 67.565 1
ATOM 883 O O . SER 115 115 ? A 2.574 5.011 -2.250 1.000 1 A SER 66.468 1
ATOM 884 C CB . SER 115 115 ? A 2.048 7.110 -0.446 1.000 1 A SER 63.606 1
ATOM 885 O OG . SER 115 115 ? A 1.289 7.691 -1.482 1.000 1 A SER 58.355 1
ATOM 886 N N . ALA 116 116 ? A 4.194 6.204 -3.161 1.000 1 A ALA 67.039 1
ATOM 887 C CA . ALA 116 116 ? A 4.148 5.480 -4.414 1.000 1 A ALA 67.868 1
ATOM 888 C C . ALA 116 116 ? A 4.875 4.141 -4.289 1.000 1 A ALA 68.660 1
ATOM 889 O O . ALA 116 116 ? A 5.912 4.013 -3.651 1.000 1 A ALA 66.885 1
ATOM 890 C CB . ALA 116 116 ? A 4.777 6.311 -5.537 1.000 1 A ALA 66.129 1
ATOM 891 N N . VAL 117 117 ? A 4.321 3.145 -4.927 1.000 1 A VAL 67.383 1
ATOM 892 C CA . VAL 117 117 ? A 4.924 1.827 -5.026 1.000 1 A VAL 67.762 1
ATOM 893 C C . VAL 117 117 ? A 5.658 1.768 -6.357 1.000 1 A VAL 68.615 1
ATOM 894 O O . VAL 117 117 ? A 5.041 1.797 -7.411 1.000 1 A VAL 66.861 1
ATOM 895 C CB . VAL 117 117 ? A 3.870 0.725 -4.914 1.000 1 A VAL 64.397 1
ATOM 896 C CG1 . VAL 117 117 ? A 3.185 0.800 -3.561 1.000 1 A VAL 62.484 1
ATOM 897 C CG2 . VAL 117 117 ? A 4.521 -0.638 -5.093 1.000 1 A VAL 61.776 1
ATOM 898 N N . LEU 118 118 ? A 6.956 1.728 -6.272 1.000 1 A LEU 67.303 1
ATOM 899 C CA . LEU 118 118 ? A 7.796 1.815 -7.450 1.000 1 A LEU 68.144 1
ATOM 900 C C . LEU 118 118 ? A 8.196 0.416 -7.943 1.000 1 A LEU 68.265 1
ATOM 901 O O . LEU 118 118 ? A 8.375 -0.516 -7.141 1.000 1 A LEU 66.000 1
ATOM 902 C CB . LEU 118 118 ? A 9.024 2.660 -7.207 1.000 1 A LEU 65.624 1
ATOM 903 C CG . LEU 118 118 ? A 8.784 4.103 -6.795 1.000 1 A LEU 63.542 1
ATOM 904 C CD1 . LEU 118 118 ? A 8.018 4.829 -7.873 1.000 1 A LEU 65.554 1
ATOM 905 C CD2 . LEU 118 118 ? A 10.101 4.799 -6.513 1.000 1 A LEU 65.387 1
ATOM 906 N N . ASN 119 119 ? A 8.328 0.281 -9.241 1.000 1 A ASN 67.001 1
ATOM 907 C CA . ASN 119 119 ? A 8.843 -0.942 -9.821 1.000 1 A ASN 66.069 1
ATOM 908 C C . ASN 119 119 ? A 10.368 -1.042 -9.684 1.000 1 A ASN 65.841 1
ATOM 909 O O . ASN 119 119 ? A 10.906 -2.147 -9.663 1.000 1 A ASN 65.018 1
ATOM 910 C CB . ASN 119 119 ? A 8.450 -1.072 -11.282 1.000 1 A ASN 64.356 1
ATOM 911 C CG . ASN 119 119 ? A 6.961 -1.213 -11.484 1.000 1 A ASN 61.549 1
ATOM 912 O OD1 . ASN 119 119 ? A 6.321 -1.982 -10.758 1.000 1 A ASN 58.757 1
ATOM 913 N ND2 . ASN 119 119 ? A 6.403 -0.485 -12.431 1.000 1 A ASN 58.548 1
ATOM 914 N N . PHE 120 120 ? A 11.015 0.078 -9.601 1.000 1 A PHE 67.660 1
ATOM 915 C CA . PHE 120 120 ? A 12.463 0.143 -9.474 1.000 1 A PHE 67.607 1
ATOM 916 C C . PHE 120 120 ? A 12.800 1.011 -8.280 1.000 1 A PHE 66.827 1
ATOM 917 O O . PHE 120 120 ? A 12.945 2.243 -8.437 1.000 1 A PHE 65.624 1
ATOM 918 C CB . PHE 120 120 ? A 13.128 0.671 -10.731 1.000 1 A PHE 65.425 1
ATOM 919 C CG . PHE 120 120 ? A 12.915 -0.231 -11.935 1.000 1 A PHE 63.899 1
ATOM 920 C CD1 . PHE 120 120 ? A 13.690 -1.357 -12.134 1.000 1 A PHE 63.598 1
ATOM 921 C CD2 . PHE 120 120 ? A 11.924 0.069 -12.858 1.000 1 A PHE 63.305 1
ATOM 922 C CE1 . PHE 120 120 ? A 13.501 -2.169 -13.232 1.000 1 A PHE 62.913 1
ATOM 923 C CE2 . PHE 120 120 ? A 11.730 -0.752 -13.950 1.000 1 A PHE 63.581 1
ATOM 924 C CZ . PHE 120 120 ? A 12.523 -1.873 -14.140 1.000 1 A PHE 59.855 1
ATOM 925 N N . PRO 121 121 ? A 12.936 0.490 -7.092 1.000 1 A PRO 63.515 1
ATOM 926 C CA . PRO 121 121 ? A 13.239 1.303 -5.922 1.000 1 A PRO 63.222 1
ATOM 927 C C . PRO 121 121 ? A 14.624 1.939 -5.955 1.000 1 A PRO 63.501 1
ATOM 928 O O . PRO 121 121 ? A 14.827 2.994 -5.344 1.000 1 A PRO 61.299 1
ATOM 929 C CB . PRO 121 121 ? A 13.081 0.342 -4.747 1.000 1 A PRO 60.308 1
ATOM 930 C CG . PRO 121 121 ? A 12.217 -0.728 -5.264 1.000 1 A PRO 59.075 1
ATOM 931 C CD . PRO 121 121 ? A 12.563 -0.888 -6.698 1.000 1 A PRO 59.750 1
ATOM 932 N N . HIS 122 122 ? A 15.566 1.316 -6.640 1.000 1 A HIS 63.383 1
ATOM 933 C CA . HIS 122 122 ? A 16.926 1.855 -6.671 1.000 1 A HIS 62.291 1
ATOM 934 C C . HIS 122 122 ? A 17.066 2.966 -7.674 1.000 1 A HIS 62.693 1
ATOM 935 O O . HIS 122 122 ? A 18.053 3.699 -7.646 1.000 1 A HIS 62.048 1
ATOM 936 C CB . HIS 122 122 ? A 17.919 0.723 -6.963 1.000 1 A HIS 58.706 1
ATOM 937 C CG . HIS 122 122 ? A 17.793 0.148 -8.352 1.000 1 A HIS 54.824 1
ATOM 938 N ND1 . HIS 122 122 ? A 16.790 -0.745 -8.698 1.000 1 A HIS 49.478 1
ATOM 939 C CD2 . HIS 122 122 ? A 18.532 0.368 -9.464 1.000 1 A HIS 50.208 1
ATOM 940 C CE1 . HIS 122 122 ? A 16.944 -1.074 -9.968 1.000 1 A HIS 47.497 1
ATOM 941 N NE2 . HIS 122 122 ? A 17.989 -0.416 -10.453 1.000 1 A HIS 42.836 1
ATOM 942 N N . LEU 123 123 ? A 16.094 3.147 -8.548 1.000 1 A LEU 63.578 1
ATOM 943 C CA . LEU 123 123 ? A 16.091 4.221 -9.527 1.000 1 A LEU 63.837 1
ATOM 944 C C . LEU 123 123 ? A 15.104 5.315 -9.144 1.000 1 A LEU 64.207 1
ATOM 945 O O . LEU 123 123 ? A 14.741 6.125 -10.013 1.000 1 A LEU 62.776 1
ATOM 946 C CB . LEU 123 123 ? A 15.756 3.684 -10.918 1.000 1 A LEU 60.860 1
ATOM 947 C CG . LEU 123 123 ? A 16.760 2.675 -11.482 1.000 1 A LEU 57.573 1
ATOM 948 C CD1 . LEU 123 123 ? A 18.106 3.342 -11.653 1.000 1 A LEU 55.942 1
ATOM 949 C CD2 . LEU 123 123 ? A 16.261 2.125 -12.809 1.000 1 A LEU 55.367 1
ATOM 950 N N . ALA 124 124 ? A 14.684 5.363 -7.889 1.000 1 A ALA 62.372 1
ATOM 951 C CA . ALA 124 124 ? A 13.753 6.403 -7.466 1.000 1 A ALA 62.882 1
ATOM 952 C C . ALA 124 124 ? A 14.398 7.792 -7.500 1.000 1 A ALA 64.153 1
ATOM 953 O O . ALA 124 124 ? A 13.768 8.777 -7.869 1.000 1 A ALA 61.368 1
ATOM 954 C CB . ALA 124 124 ? A 13.226 6.092 -6.061 1.000 1 A ALA 59.348 1
ATOM 955 N N . GLY 125 125 ? A 15.666 7.840 -7.134 1.000 1 A GLY 60.824 1
ATOM 956 C CA . GLY 125 125 ? A 16.356 9.114 -7.139 1.000 1 A GLY 60.633 1
ATOM 957 C C . GLY 125 125 ? A 16.850 9.539 -8.519 1.000 1 A GLY 63.008 1
ATOM 958 O O . GLY 125 125 ? A 17.216 10.713 -8.709 1.000 1 A GLY 61.237 1
ATOM 959 N N . SER 126 126 ? A 16.843 8.631 -9.453 1.000 1 A SER 64.364 1
ATOM 960 C CA . SER 126 126 ? A 17.357 8.920 -10.798 1.000 1 A SER 64.967 1
ATOM 961 C C . SER 126 126 ? A 16.269 9.173 -11.821 1.000 1 A SER 66.684 1
ATOM 962 O O . SER 126 126 ? A 16.590 9.459 -12.970 1.000 1 A SER 65.349 1
ATOM 963 C CB . SER 126 126 ? A 18.242 7.771 -11.268 1.000 1 A SER 61.664 1
ATOM 964 O OG . SER 126 126 ? A 19.369 7.615 -10.411 1.000 1 A SER 55.795 1
ATOM 965 N N . LEU 127 127 ? A 15.006 9.041 -11.441 1.000 1 A LEU 67.413 1
ATOM 966 C CA . LEU 127 127 ? A 13.929 9.254 -12.392 1.000 1 A LEU 69.050 1
ATOM 967 C C . LEU 127 127 ? A 13.689 10.742 -12.614 1.000 1 A LEU 69.676 1
ATOM 968 O O . LEU 127 127 ? A 13.748 11.538 -11.678 1.000 1 A LEU 69.110 1
ATOM 969 C CB . LEU 127 127 ? A 12.654 8.561 -11.893 1.000 1 A LEU 66.694 1
ATOM 970 C CG . LEU 127 127 ? A 12.691 7.036 -11.879 1.000 1 A LEU 64.337 1
ATOM 971 C CD1 . LEU 127 127 ? A 12.818 6.495 -13.297 1.000 1 A LEU 63.400 1
ATOM 972 C CD2 . LEU 127 127 ? A 11.432 6.497 -11.237 1.000 1 A LEU 64.196 1
ATOM 973 N N . PRO 128 128 ? A 13.391 11.153 -13.809 1.000 1 A PRO 66.970 1
ATOM 974 C CA . PRO 128 128 ? A 13.054 12.544 -14.060 1.000 1 A PRO 68.813 1
ATOM 975 C C . PRO 128 128 ? A 11.685 12.899 -13.508 1.000 1 A PRO 69.667 1
ATOM 976 O O . PRO 128 128 ? A 10.759 12.090 -13.552 1.000 1 A PRO 68.069 1
ATOM 977 C CB . PRO 128 128 ? A 13.103 12.668 -15.574 1.000 1 A PRO 65.949 1
ATOM 978 C CG . PRO 128 128 ? A 12.846 11.300 -16.068 1.000 1 A PRO 63.369 1
ATOM 979 C CD . PRO 128 128 ? A 13.464 10.396 -15.051 1.000 1 A PRO 64.035 1
ATOM 980 N N . ARG 129 129 ? A 11.587 14.076 -12.989 1.000 1 A ARG 72.084 1
ATOM 981 C CA . ARG 129 129 ? A 10.335 14.547 -12.383 1.000 1 A ARG 71.849 1
ATOM 982 C C . ARG 129 129 ? A 9.756 15.687 -13.234 1.000 1 A ARG 72.168 1
ATOM 983 O O . ARG 129 129 ? A 10.484 16.579 -13.671 1.000 1 A ARG 70.795 1
ATOM 984 C CB . ARG 129 129 ? A 10.573 15.005 -10.949 1.000 1 A ARG 69.238 1
ATOM 985 C CG . ARG 129 129 ? A 10.950 13.881 -10.010 1.000 1 A ARG 63.235 1
ATOM 986 C CD . ARG 129 129 ? A 11.207 14.400 -8.654 1.000 1 A ARG 57.447 1
ATOM 987 N NE . ARG 129 129 ? A 11.630 13.332 -7.740 1.000 1 A ARG 53.072 1
ATOM 988 C CZ . ARG 129 129 ? A 11.977 13.527 -6.489 1.000 1 A ARG 50.622 1
ATOM 989 N NH1 . ARG 129 129 ? A 11.956 14.759 -5.984 1.000 1 A ARG 42.828 1
ATOM 990 N NH2 . ARG 129 129 ? A 12.335 12.497 -5.737 1.000 1 A ARG 40.212 1
ATOM 991 N N . PRO 130 130 ? A 8.469 15.673 -13.461 1.000 1 A PRO 70.332 1
ATOM 992 C CA . PRO 130 130 ? A 7.831 16.714 -14.252 1.000 1 A PRO 70.863 1
ATOM 993 C C . PRO 130 130 ? A 7.702 18.014 -13.483 1.000 1 A PRO 71.007 1
ATOM 994 O O . PRO 130 130 ? A 7.785 18.021 -12.232 1.000 1 A PRO 68.030 1
ATOM 995 C CB . PRO 130 130 ? A 6.464 16.129 -14.628 1.000 1 A PRO 69.216 1
ATOM 996 C CG . PRO 130 130 ? A 6.185 15.173 -13.546 1.000 1 A PRO 68.424 1
ATOM 997 C CD . PRO 130 130 ? A 7.513 14.575 -13.153 1.000 1 A PRO 70.146 1
ATOM 998 N N . ALA 131 131 ? A 7.495 19.087 -14.160 1.000 1 A ALA 72.331 1
ATOM 999 C CA . ALA 131 131 ? A 7.363 20.391 -13.535 1.000 1 A ALA 71.469 1
ATOM 1000 C C . ALA 131 131 ? A 6.021 20.579 -12.836 1.000 1 A ALA 71.962 1
ATOM 1001 O O . ALA 131 131 ? A 5.900 21.424 -11.959 1.000 1 A ALA 68.981 1
ATOM 1002 C CB . ALA 131 131 ? A 7.560 21.501 -14.588 1.000 1 A ALA 70.012 1
ATOM 1003 N N . SER 132 132 ? A 5.025 19.798 -13.214 1.000 1 A SER 74.776 1
ATOM 1004 C CA . SER 132 132 ? A 3.686 19.929 -12.662 1.000 1 A SER 74.698 1
ATOM 1005 C C . SER 132 132 ? A 3.020 18.546 -12.672 1.000 1 A SER 75.169 1
ATOM 1006 O O . SER 132 132 ? A 3.601 17.564 -13.130 1.000 1 A SER 72.594 1
ATOM 1007 C CB . SER 132 132 ? A 2.854 20.928 -13.452 1.000 1 A SER 72.658 1
ATOM 1008 O OG . SER 132 132 ? A 2.551 20.442 -14.742 1.000 1 A SER 62.390 1
ATOM 1009 N N . LEU 133 133 ? A 1.795 18.523 -12.199 1.000 1 A LEU 70.060 1
ATOM 1010 C CA . LEU 133 133 ? A 1.007 17.294 -12.175 1.000 1 A LEU 70.854 1
ATOM 1011 C C . LEU 133 133 ? A 0.093 17.163 -13.405 1.000 1 A LEU 70.970 1
ATOM 1012 O O . LEU 133 133 ? A -0.836 16.348 -13.393 1.000 1 A LEU 68.661 1
ATOM 1013 C CB . LEU 133 133 ? A 0.150 17.236 -10.914 1.000 1 A LEU 68.665 1
ATOM 1014 C CG . LEU 133 133 ? A 0.909 17.089 -9.578 1.000 1 A LEU 67.103 1
ATOM 1015 C CD1 . LEU 133 133 ? A 1.703 15.810 -9.543 1.000 1 A LEU 65.973 1
ATOM 1016 C CD2 . LEU 133 133 ? A -0.043 17.194 -8.409 1.000 1 A LEU 66.699 1
ATOM 1017 N N . LEU 134 134 ? A 0.337 17.932 -14.415 1.000 1 A LEU 71.177 1
ATOM 1018 C CA . LEU 134 134 ? A -0.443 17.843 -15.636 1.000 1 A LEU 73.057 1
ATOM 1019 C C . LEU 134 134 ? A -0.081 16.570 -16.387 1.000 1 A LEU 74.650 1
ATOM 1020 O O . LEU 134 134 ? A 1.037 16.077 -16.298 1.000 1 A LEU 73.211 1
ATOM 1021 C CB . LEU 134 134 ? A -0.206 19.059 -16.530 1.000 1 A LEU 71.359 1
ATOM 1022 C CG . LEU 134 134 ? A -0.728 20.391 -15.990 1.000 1 A LEU 66.023 1
ATOM 1023 C CD1 . LEU 134 134 ? A -2.234 20.356 -15.865 1.000 1 A LEU 64.172 1
ATOM 1024 C CD2 . LEU 134 134 ? A -0.300 21.536 -16.883 1.000 1 A LEU 64.419 1
ATOM 1025 N N . PRO 135 135 ? A -1.031 15.987 -17.109 1.000 1 A PRO 67.098 1
ATOM 1026 C CA . PRO 135 135 ? A -0.729 14.743 -17.855 1.000 1 A PRO 68.699 1
ATOM 1027 C C . PRO 135 135 ? A 0.322 14.919 -18.949 1.000 1 A PRO 70.477 1
ATOM 1028 O O . PRO 135 135 ? A 1.016 13.960 -19.280 1.000 1 A PRO 68.358 1
ATOM 1029 C CB . PRO 135 135 ? A -2.074 14.355 -18.456 1.000 1 A PRO 66.229 1
ATOM 1030 C CG . PRO 135 135 ? A -3.059 14.925 -17.508 1.000 1 A PRO 64.981 1
ATOM 1031 C CD . PRO 135 135 ? A -2.481 16.236 -17.070 1.000 1 A PRO 67.056 1
ATOM 1032 N N . ARG 136 136 ? A 0.448 16.124 -19.493 1.000 1 A ARG 68.845 1
ATOM 1033 C CA . ARG 136 136 ? A 1.483 16.355 -20.496 1.000 1 A ARG 70.487 1
ATOM 1034 C C . ARG 136 136 ? A 2.877 16.361 -19.877 1.000 1 A ARG 72.261 1
ATOM 1035 O O . ARG 136 136 ? A 3.830 15.886 -20.504 1.000 1 A ARG 71.783 1
ATOM 1036 C CB . ARG 136 136 ? A 1.198 17.661 -21.238 1.000 1 A ARG 68.739 1
ATOM 1037 C CG . ARG 136 136 ? A 1.209 18.896 -20.392 1.000 1 A ARG 62.084 1
ATOM 1038 C CD . ARG 136 136 ? A 0.970 20.151 -21.221 1.000 1 A ARG 56.318 1
ATOM 1039 N NE . ARG 136 136 ? A 0.933 21.339 -20.372 1.000 1 A ARG 51.835 1
ATOM 1040 C CZ . ARG 136 136 ? A 1.996 22.046 -20.041 1.000 1 A ARG 50.434 1
ATOM 1041 N NH1 . ARG 136 136 ? A 3.192 21.681 -20.491 1.000 1 A ARG 42.642 1
ATOM 1042 N NH2 . ARG 136 136 ? A 1.855 23.127 -19.283 1.000 1 A ARG 39.243 1
ATOM 1043 N N . ASP 137 137 ? A 2.977 16.853 -18.675 1.000 1 A ASP 73.403 1
ATOM 1044 C CA . ASP 137 137 ? A 4.258 16.849 -17.991 1.000 1 A ASP 73.677 1
ATOM 1045 C C . ASP 137 137 ? A 4.611 15.460 -17.465 1.000 1 A ASP 75.273 1
ATOM 1046 O O . ASP 137 137 ? A 5.784 15.096 -17.397 1.000 1 A ASP 75.228 1
ATOM 1047 C CB . ASP 137 137 ? A 4.264 17.843 -16.849 1.000 1 A ASP 72.962 1
ATOM 1048 C CG . ASP 137 137 ? A 4.169 19.283 -17.322 1.000 1 A ASP 69.379 1
ATOM 1049 O OD1 . ASP 137 137 ? A 4.775 19.603 -18.354 1.000 1 A ASP 66.217 1
ATOM 1050 O OD2 . ASP 137 137 ? A 3.500 20.090 -16.642 1.000 1 A ASP 68.125 1
ATOM 1051 N N . VAL 138 138 ? A 3.608 14.687 -17.105 1.000 1 A VAL 74.229 1
ATOM 1052 C CA . VAL 138 138 ? A 3.835 13.311 -16.672 1.000 1 A VAL 75.610 1
ATOM 1053 C C . VAL 138 138 ? A 4.272 12.463 -17.860 1.000 1 A VAL 75.953 1
ATOM 1054 O O . VAL 138 138 ? A 5.191 11.654 -17.747 1.000 1 A VAL 74.650 1
ATOM 1055 C CB . VAL 138 138 ? A 2.573 12.754 -15.987 1.000 1 A VAL 73.852 1
ATOM 1056 C CG1 . VAL 138 138 ? A 2.268 13.555 -14.725 1.000 1 A VAL 73.082 1
ATOM 1057 C CG2 . VAL 138 138 ? A 2.720 11.303 -15.618 1.000 1 A VAL 73.768 1
ATOM 1058 N N . GLN 139 139 ? A 3.666 12.688 -19.008 1.000 1 A GLN 73.812 1
ATOM 1059 C CA . GLN 139 139 ? A 4.066 11.959 -20.209 1.000 1 A GLN 73.903 1
ATOM 1060 C C . GLN 139 139 ? A 5.437 12.399 -20.692 1.000 1 A GLN 74.643 1
ATOM 1061 O O . GLN 139 139 ? A 6.165 11.584 -21.274 1.000 1 A GLN 74.288 1
ATOM 1062 C CB . GLN 139 139 ? A 3.018 12.137 -21.294 1.000 1 A GLN 71.918 1
ATOM 1063 C CG . GLN 139 139 ? A 1.701 11.433 -21.017 1.000 1 A GLN 67.406 1
ATOM 1064 C CD . GLN 139 139 ? A 0.660 11.706 -22.070 1.000 1 A GLN 63.998 1
ATOM 1065 O OE1 . GLN 139 139 ? A 0.900 12.441 -23.029 1.000 1 A GLN 62.497 1
ATOM 1066 N NE2 . GLN 139 139 ? A -0.521 11.097 -21.901 1.000 1 A GLN 58.646 1
ATOM 1067 N N . ALA 140 140 ? A 5.780 13.648 -20.476 1.000 1 A ALA 77.136 1
ATOM 1068 C CA . ALA 140 140 ? A 7.110 14.109 -20.873 1.000 1 A ALA 76.861 1
ATOM 1069 C C . ALA 140 140 ? A 8.182 13.507 -19.982 1.000 1 A ALA 77.493 1
ATOM 1070 O O . ALA 140 140 ? A 9.253 13.119 -20.462 1.000 1 A ALA 75.924 1
ATOM 1071 C CB . ALA 140 140 ? A 7.166 15.641 -20.827 1.000 1 A ALA 75.914 1
ATOM 1072 N N . ALA 141 141 ? A 7.889 13.405 -18.683 1.000 1 A ALA 75.341 1
ATOM 1073 C CA . ALA 141 141 ? A 8.831 12.756 -17.778 1.000 1 A ALA 76.049 1
ATOM 1074 C C . ALA 141 141 ? A 8.891 11.266 -17.974 1.000 1 A ALA 76.473 1
ATOM 1075 O O . ALA 141 141 ? A 9.927 10.633 -17.748 1.000 1 A ALA 74.864 1
ATOM 1076 C CB . ALA 141 141 ? A 8.455 13.099 -16.327 1.000 1 A ALA 75.071 1
ATOM 1077 N N . ALA 142 142 ? A 7.783 10.685 -18.422 1.000 1 A ALA 76.116 1
ATOM 1078 C CA . ALA 142 142 ? A 7.776 9.267 -18.737 1.000 1 A ALA 76.429 1
ATOM 1079 C C . ALA 142 142 ? A 8.622 8.978 -19.984 1.000 1 A ALA 76.418 1
ATOM 1080 O O . ALA 142 142 ? A 9.280 7.932 -20.062 1.000 1 A ALA 73.799 1
ATOM 1081 C CB . ALA 142 142 ? A 6.353 8.783 -18.952 1.000 1 A ALA 75.538 1
ATOM 1082 N N . ALA 143 143 ? A 8.615 9.892 -20.920 1.000 1 A ALA 75.161 1
ATOM 1083 C CA . ALA 143 143 ? A 9.481 9.728 -22.089 1.000 1 A ALA 74.197 1
ATOM 1084 C C . ALA 143 143 ? A 10.940 9.961 -21.733 1.000 1 A ALA 73.013 1
ATOM 1085 O O . ALA 143 143 ? A 11.822 9.347 -22.352 1.000 1 A ALA 69.896 1
ATOM 1086 C CB . ALA 143 143 ? A 9.034 10.669 -23.206 1.000 1 A ALA 72.379 1
ATOM 1087 N N . LYS 144 144 ? A 11.213 10.810 -20.762 1.000 1 A LYS 72.599 1
ATOM 1088 C CA . LYS 144 144 ? A 12.569 10.980 -20.279 1.000 1 A LYS 71.046 1
ATOM 1089 C C . LYS 144 144 ? A 13.069 9.737 -19.577 1.000 1 A LYS 70.175 1
ATOM 1090 O O . LYS 144 144 ? A 14.244 9.360 -19.685 1.000 1 A LYS 67.935 1
ATOM 1091 C CB . LYS 144 144 ? A 12.684 12.167 -19.350 1.000 1 A LYS 69.666 1
ATOM 1092 C CG . LYS 144 144 ? A 12.540 13.506 -20.050 1.000 1 A LYS 65.436 1
ATOM 1093 C CD . LYS 144 144 ? A 12.641 14.637 -19.047 1.000 1 A LYS 62.055 1
ATOM 1094 C CE . LYS 144 144 ? A 12.471 15.989 -19.709 1.000 1 A LYS 56.707 1
ATOM 1095 N NZ . LYS 144 144 ? A 12.516 17.111 -18.764 1.000 1 A LYS 49.433 1
ATOM 1096 N N . ALA 145 145 ? A 12.184 9.057 -18.845 1.000 1 A ALA 72.530 1
ATOM 1097 C CA . ALA 145 145 ? A 12.543 7.789 -18.224 1.000 1 A ALA 72.513 1
ATOM 1098 C C . ALA 145 145 ? A 12.710 6.684 -19.233 1.000 1 A ALA 71.080 1
ATOM 1099 O O . ALA 145 145 ? A 13.552 5.786 -19.063 1.000 1 A ALA 68.580 1
ATOM 1100 C CB . ALA 145 145 ? A 11.479 7.387 -17.188 1.000 1 A ALA 71.032 1
ATOM 1101 N N . ALA 146 146 ? A 11.945 6.720 -20.305 1.000 1 A ALA 72.196 1
ATOM 1102 C CA . ALA 146 146 ? A 12.109 5.742 -21.366 1.000 1 A ALA 71.470 1
ATOM 1103 C C . ALA 146 146 ? A 13.406 5.979 -22.139 1.000 1 A ALA 70.215 1
ATOM 1104 O O . ALA 146 146 ? A 14.001 5.029 -22.659 1.000 1 A ALA 66.265 1
ATOM 1105 C CB . ALA 146 146 ? A 10.916 5.773 -22.314 1.000 1 A ALA 69.016 1
ATOM 1106 N N . ALA 147 147 ? A 13.828 7.231 -22.202 1.000 1 A ALA 71.871 1
ATOM 1107 C CA . ALA 147 147 ? A 15.111 7.521 -22.844 1.000 1 A ALA 71.310 1
ATOM 1108 C C . ALA 147 147 ? A 16.285 7.092 -21.979 1.000 1 A ALA 70.006 1
ATOM 1109 O O . ALA 147 147 ? A 17.361 6.780 -22.500 1.000 1 A ALA 67.141 1
ATOM 1110 C CB . ALA 147 147 ? A 15.207 9.008 -23.175 1.000 1 A ALA 68.326 1
ATOM 1111 N N . MET 148 148 ? A 16.088 7.063 -20.673 1.000 1 A MET 67.278 1
ATOM 1112 C CA . MET 148 148 ? A 17.121 6.524 -19.797 1.000 1 A MET 67.261 1
ATOM 1113 C C . MET 148 148 ? A 17.197 5.004 -19.881 1.000 1 A MET 65.791 1
ATOM 1114 O O . MET 148 148 ? A 18.254 4.411 -19.641 1.000 1 A MET 62.980 1
ATOM 1115 C CB . MET 148 148 ? A 16.901 6.958 -18.362 1.000 1 A MET 63.744 1
ATOM 1116 C CG . MET 148 148 ? A 17.094 8.435 -18.118 1.000 1 A MET 60.709 1
ATOM 1117 S SD . MET 148 148 ? A 16.855 8.910 -16.413 1.000 1 A MET 61.430 1
ATOM 1118 C CE . MET 148 148 ? A 17.142 10.677 -16.524 1.000 1 A MET 53.842 1
ATOM 1119 N N . VAL 149 149 ? A 16.072 4.381 -20.202 1.000 1 A VAL 58.815 1
ATOM 1120 C CA . VAL 149 149 ? A 16.063 2.929 -20.446 1.000 1 A VAL 58.629 1
ATOM 1121 C C . VAL 149 149 ? A 16.808 2.616 -21.739 1.000 1 A VAL 57.906 1
ATOM 1122 O O . VAL 149 149 ? A 17.588 1.674 -21.810 1.000 1 A VAL 54.111 1
ATOM 1123 C CB . VAL 149 149 ? A 14.603 2.413 -20.466 1.000 1 A VAL 53.042 1
ATOM 1124 C CG1 . VAL 149 149 ? A 13.989 2.564 -19.099 1.000 1 A VAL 52.031 1
ATOM 1125 C CG2 . VAL 149 149 ? A 14.540 0.966 -20.888 1.000 1 A VAL 50.578 1
ATOM 1126 N N . LYS 150 150 ? A 16.615 3.442 -22.750 1.000 1 A LYS 48.836 1
ATOM 1127 C CA . LYS 150 150 ? A 17.326 3.258 -24.007 1.000 1 A LYS 51.095 1
ATOM 1128 C C . LYS 150 150 ? A 18.810 3.573 -23.888 1.000 1 A LYS 51.161 1
ATOM 1129 O O . LYS 150 150 ? A 19.627 3.066 -24.645 1.000 1 A LYS 48.501 1
ATOM 1130 C CB . LYS 150 150 ? A 16.714 4.099 -25.101 1.000 1 A LYS 46.159 1
ATOM 1131 C CG . LYS 150 150 ? A 15.311 3.660 -25.520 1.000 1 A LYS 44.277 1
ATOM 1132 C CD . LYS 150 150 ? A 14.761 4.553 -26.604 1.000 1 A LYS 41.071 1
ATOM 1133 C CE . LYS 150 150 ? A 13.361 4.111 -27.053 1.000 1 A LYS 35.680 1
ATOM 1134 N NZ . LYS 150 150 ? A 12.779 4.966 -28.056 1.000 1 A LYS 30.730 1
ATOM 1135 N N . PHE 151 151 ? A 19.153 4.418 -22.900 1.000 1 A PHE 44.506 1
ATOM 1136 C CA . PHE 151 151 ? A 20.572 4.729 -22.669 1.000 1 A PHE 44.459 1
ATOM 1137 C C . PHE 151 151 ? A 21.280 3.603 -21.951 1.000 1 A PHE 44.771 1
ATOM 1138 O O . PHE 151 151 ? A 22.456 3.343 -22.225 1.000 1 A PHE 43.410 1
ATOM 1139 C CB . PHE 151 151 ? A 20.673 6.032 -21.884 1.000 1 A PHE 41.416 1
ATOM 1140 C CG . PHE 151 151 ? A 22.087 6.502 -21.692 1.000 1 A PHE 40.740 1
ATOM 1141 C CD1 . PHE 151 151 ? A 22.730 6.349 -20.478 1.000 1 A PHE 38.850 1
ATOM 1142 C CD2 . PHE 151 151 ? A 22.765 7.098 -22.733 1.000 1 A PHE 38.563 1
ATOM 1143 C CE1 . PHE 151 151 ? A 24.020 6.772 -20.300 1.000 1 A PHE 36.356 1
ATOM 1144 C CE2 . PHE 151 151 ? A 24.075 7.536 -22.540 1.000 1 A PHE 36.087 1
ATOM 1145 C CZ . PHE 151 151 ? A 24.704 7.385 -21.321 1.000 1 A PHE 34.393 1
ATOM 1146 N N . ASP 152 152 ? A 20.569 2.897 -21.076 1.000 1 A ASP 41.512 1
ATOM 1147 C CA . ASP 152 152 ? A 21.173 1.850 -20.266 1.000 1 A ASP 41.288 1
ATOM 1148 C C . ASP 152 152 ? A 21.080 0.474 -20.920 1.000 1 A ASP 41.534 1
ATOM 1149 O O . ASP 152 152 ? A 21.696 -0.474 -20.426 1.000 1 A ASP 39.351 1
ATOM 1150 C CB . ASP 152 152 ? A 20.503 1.778 -18.883 1.000 1 A ASP 37.923 1
ATOM 1151 C CG . ASP 152 152 ? A 20.870 2.960 -18.013 1.000 1 A ASP 37.750 1
ATOM 1152 O OD1 . ASP 152 152 ? A 21.978 3.507 -18.206 1.000 1 A ASP 34.859 1
ATOM 1153 O OD2 . ASP 152 152 ? A 20.049 3.345 -17.162 1.000 1 A ASP 34.340 1
ATOM 1154 N N . SER 153 153 ? A 20.323 0.345 -21.991 1.000 1 A SER 38.741 1
ATOM 1155 C CA . SER 153 153 ? A 20.127 -0.960 -22.634 1.000 1 A SER 39.128 1
ATOM 1156 C C . SER 153 153 ? A 21.373 -1.542 -23.311 1.000 1 A SER 39.080 1
ATOM 1157 O O . SER 153 153 ? A 21.520 -2.764 -23.287 1.000 1 A SER 37.240 1
ATOM 1158 C CB . SER 153 153 ? A 18.947 -0.889 -23.606 1.000 1 A SER 35.933 1
ATOM 1159 O OG . SER 153 153 ? A 19.157 0.038 -24.645 1.000 1 A SER 33.865 1
ATOM 1160 N N . PRO 154 154 ? A 22.279 -0.754 -23.918 1.000 1 A PRO 39.155 1
ATOM 1161 C CA . PRO 154 154 ? A 23.516 -1.376 -24.389 1.000 1 A PRO 40.841 1
ATOM 1162 C C . PRO 154 154 ? A 24.506 -1.756 -23.303 1.000 1 A PRO 41.361 1
ATOM 1163 O O . PRO 154 154 ? A 25.343 -2.631 -23.497 1.000 1 A PRO 39.831 1
ATOM 1164 C CB . PRO 154 154 ? A 24.129 -0.327 -25.322 1.000 1 A PRO 37.228 1
ATOM 1165 C CG . PRO 154 154 ? A 22.978 0.525 -25.701 1.000 1 A PRO 38.272 1
ATOM 1166 C CD . PRO 154 154 ? A 22.127 0.585 -24.506 1.000 1 A PRO 39.674 1
ATOM 1167 N N . SER 155 155 ? A 24.395 -1.131 -22.152 1.000 1 A SER 38.638 1
ATOM 1168 C CA . SER 155 155 ? A 25.335 -1.374 -21.052 1.000 1 A SER 40.063 1
ATOM 1169 C C . SER 155 155 ? A 24.777 -2.349 -20.029 1.000 1 A SER 40.556 1
ATOM 1170 O O . SER 155 155 ? A 25.290 -2.404 -18.906 1.000 1 A SER 38.421 1
ATOM 1171 C CB . SER 155 155 ? A 25.714 -0.057 -20.368 1.000 1 A SER 36.849 1
ATOM 1172 O OG . SER 155 155 ? A 24.599 0.503 -19.690 1.000 1 A SER 35.908 1
ATOM 1173 N N . SER 156 156 ? A 23.746 -3.100 -20.371 1.000 1 A SER 39.083 1
ATOM 1174 C CA . SER 156 156 ? A 23.132 -4.058 -19.449 1.000 1 A SER 40.999 1
ATOM 1175 C C . SER 156 156 ? A 23.834 -5.383 -19.555 1.000 1 A SER 41.289 1
ATOM 1176 O O . SER 156 156 ? A 24.468 -5.723 -20.567 1.000 1 A SER 39.501 1
ATOM 1177 C CB . SER 156 156 ? A 21.636 -4.216 -19.724 1.000 1 A SER 37.568 1
ATOM 1178 O OG . SER 156 156 ? A 20.962 -2.999 -19.470 1.000 1 A SER 36.500 1
ATOM 1179 N N . SER 157 157 ? A 23.701 -6.175 -18.508 1.000 1 A SER 40.398 1
ATOM 1180 C CA . SER 157 157 ? A 24.266 -7.522 -18.458 1.000 1 A SER 41.966 1
ATOM 1181 C C . SER 157 157 ? A 23.287 -8.425 -17.723 1.000 1 A SER 42.074 1
ATOM 1182 O O . SER 157 157 ? A 22.327 -7.963 -17.094 1.000 1 A SER 40.301 1
ATOM 1183 C CB . SER 157 157 ? A 25.634 -7.513 -17.765 1.000 1 A SER 38.614 1
ATOM 1184 O OG . SER 157 157 ? A 25.510 -7.190 -16.401 1.000 1 A SER 37.861 1
ATOM 1185 N N . SER 158 158 ? A 23.526 -9.693 -17.805 1.000 1 A SER 40.799 1
ATOM 1186 C CA . SER 158 158 ? A 22.646 -10.675 -17.178 1.000 1 A SER 42.445 1
ATOM 1187 C C . SER 158 158 ? A 23.461 -11.884 -16.770 1.000 1 A SER 42.563 1
ATOM 1188 O O . SER 158 158 ? A 24.497 -12.203 -17.381 1.000 1 A SER 40.749 1
ATOM 1189 C CB . SER 158 158 ? A 21.496 -11.053 -18.110 1.000 1 A SER 39.206 1
ATOM 1190 O OG . SER 158 158 ? A 21.951 -11.766 -19.234 1.000 1 A SER 37.789 1
ATOM 1191 N N . SER 159 159 ? A 22.984 -12.534 -15.762 1.000 1 A SER 39.971 1
ATOM 1192 C CA . SER 159 159 ? A 23.635 -13.740 -15.251 1.000 1 A SER 42.112 1
ATOM 1193 C C . SER 159 159 ? A 22.600 -14.555 -14.488 1.000 1 A SER 42.027 1
ATOM 1194 O O . SER 159 159 ? A 21.439 -14.185 -14.366 1.000 1 A SER 40.197 1
ATOM 1195 C CB . SER 159 159 ? A 24.829 -13.406 -14.350 1.000 1 A SER 38.948 1
ATOM 1196 O OG . SER 159 159 ? A 24.384 -12.812 -13.136 1.000 1 A SER 37.733 1
ATOM 1197 N N . SER 160 160 ? A 23.030 -15.676 -13.990 1.000 1 A SER 39.954 1
ATOM 1198 C CA . SER 160 160 ? A 22.185 -16.574 -13.185 1.000 1 A SER 41.756 1
ATOM 1199 C C . SER 160 160 ? A 22.821 -16.859 -11.819 1.000 1 A SER 41.915 1
ATOM 1200 O O . SER 160 160 ? A 22.417 -17.824 -11.167 1.000 1 A SER 40.169 1
ATOM 1201 C CB . SER 160 160 ? A 21.944 -17.877 -13.927 1.000 1 A SER 38.694 1
ATOM 1202 O OG . SER 160 160 ? A 23.150 -18.580 -14.093 1.000 1 A SER 37.477 1
ATOM 1203 N N . SER 161 161 ? A 23.758 -16.060 -11.416 1.000 1 A SER 39.382 1
ATOM 1204 C CA . SER 161 161 ? A 24.424 -16.282 -10.155 1.000 1 A SER 40.514 1
ATOM 1205 C C . SER 161 161 ? A 23.496 -15.993 -8.993 1.000 1 A SER 40.468 1
ATOM 1206 O O . SER 161 161 ? A 22.744 -15.004 -9.000 1.000 1 A SER 38.940 1
ATOM 1207 C CB . SER 161 161 ? A 25.688 -15.459 -10.046 1.000 1 A SER 37.474 1
ATOM 1208 O OG . SER 161 161 ? A 25.367 -14.074 -10.048 1.000 1 A SER 36.882 1
ATOM 1209 N N . SER 162 162 ? A 23.540 -16.817 -7.991 1.000 1 A SER 41.019 1
ATOM 1210 C CA . SER 162 162 ? A 22.707 -16.645 -6.813 1.000 1 A SER 42.651 1
ATOM 1211 C C . SER 162 162 ? A 23.307 -15.619 -5.856 1.000 1 A SER 42.969 1
ATOM 1212 O O . SER 162 162 ? A 22.577 -14.864 -5.222 1.000 1 A SER 41.613 1
ATOM 1213 C CB . SER 162 162 ? A 22.466 -17.968 -6.110 1.000 1 A SER 39.892 1
ATOM 1214 O OG . SER 162 162 ? A 23.689 -18.462 -5.567 1.000 1 A SER 38.178 1
ATOM 1215 N N . VAL 163 163 ? A 24.599 -15.587 -5.749 1.000 1 A VAL 38.633 1
ATOM 1216 C CA . VAL 163 163 ? A 25.297 -14.644 -4.879 1.000 1 A VAL 40.110 1
ATOM 1217 C C . VAL 163 163 ? A 26.135 -13.738 -5.770 1.000 1 A VAL 40.443 1
ATOM 1218 O O . VAL 163 163 ? A 27.017 -14.224 -6.512 1.000 1 A VAL 38.953 1
ATOM 1219 C CB . VAL 163 163 ? A 26.154 -15.340 -3.835 1.000 1 A VAL 37.635 1
ATOM 1220 C CG1 . VAL 163 163 ? A 25.295 -16.185 -2.922 1.000 1 A VAL 37.441 1
ATOM 1221 C CG2 . VAL 163 163 ? A 26.912 -14.317 -3.009 1.000 1 A VAL 36.359 1
ATOM 1222 N N . SER 164 164 ? A 25.877 -12.463 -5.718 1.000 1 A SER 39.024 1
ATOM 1223 C CA . SER 164 164 ? A 26.589 -11.484 -6.542 1.000 1 A SER 41.392 1
ATOM 1224 C C . SER 164 164 ? A 27.638 -10.774 -5.694 1.000 1 A SER 41.585 1
ATOM 1225 O O . SER 164 164 ? A 27.316 -10.109 -4.737 1.000 1 A SER 40.334 1
ATOM 1226 C CB . SER 164 164 ? A 25.635 -10.478 -7.168 1.000 1 A SER 38.852 1
ATOM 1227 O OG . SER 164 164 ? A 24.750 -11.109 -8.091 1.000 1 A SER 36.638 1
ATOM 1228 N N . VAL 165 165 ? A 28.859 -10.935 -6.079 1.000 1 A VAL 36.962 1
ATOM 1229 C CA . VAL 165 165 ? A 29.973 -10.268 -5.421 1.000 1 A VAL 40.030 1
ATOM 1230 C C . VAL 165 165 ? A 30.399 -9.093 -6.309 1.000 1 A VAL 40.297 1
ATOM 1231 O O . VAL 165 165 ? A 30.676 -9.246 -7.498 1.000 1 A VAL 38.720 1
ATOM 1232 C CB . VAL 165 165 ? A 31.147 -11.222 -5.185 1.000 1 A VAL 37.706 1
ATOM 1233 C CG1 . VAL 165 165 ? A 30.719 -12.360 -4.286 1.000 1 A VAL 37.566 1
ATOM 1234 C CG2 . VAL 165 165 ? A 32.312 -10.477 -4.544 1.000 1 A VAL 36.445 1
ATOM 1235 N N . PHE 166 166 ? A 30.405 -7.929 -5.711 1.000 1 A PHE 38.982 1
ATOM 1236 C CA . PHE 166 166 ? A 30.677 -6.702 -6.448 1.000 1 A PHE 39.819 1
ATOM 1237 C C . PHE 166 166 ? A 31.497 -5.763 -5.590 1.000 1 A PHE 39.943 1
ATOM 1238 O O . PHE 166 166 ? A 31.745 -6.018 -4.404 1.000 1 A PHE 38.611 1
ATOM 1239 C CB . PHE 166 166 ? A 29.375 -6.025 -6.902 1.000 1 A PHE 37.799 1
ATOM 1240 C CG . PHE 166 166 ? A 28.467 -5.565 -5.789 1.000 1 A PHE 37.637 1
ATOM 1241 C CD1 . PHE 166 166 ? A 28.562 -4.271 -5.278 1.000 1 A PHE 35.804 1
ATOM 1242 C CD2 . PHE 166 166 ? A 27.527 -6.409 -5.215 1.000 1 A PHE 34.895 1
ATOM 1243 C CE1 . PHE 166 166 ? A 27.756 -3.836 -4.260 1.000 1 A PHE 32.942 1
ATOM 1244 C CE2 . PHE 166 166 ? A 26.713 -5.996 -4.184 1.000 1 A PHE 31.244 1
ATOM 1245 C CZ . PHE 166 166 ? A 26.841 -4.703 -3.722 1.000 1 A PHE 29.608 1
ATOM 1246 N N . THR 167 167 ? A 31.884 -4.682 -6.175 1.000 1 A THR 37.946 1
ATOM 1247 C CA . THR 167 167 ? A 32.571 -3.615 -5.498 1.000 1 A THR 40.031 1
ATOM 1248 C C . THR 167 167 ? A 31.766 -2.338 -5.609 1.000 1 A THR 40.660 1
ATOM 1249 O O . THR 167 167 ? A 31.035 -2.109 -6.591 1.000 1 A THR 38.779 1
ATOM 1250 C CB . THR 167 167 ? A 33.996 -3.415 -6.044 1.000 1 A THR 36.815 1
ATOM 1251 O OG1 . THR 167 167 ? A 33.936 -3.036 -7.403 1.000 1 A THR 36.260 1
ATOM 1252 C CG2 . THR 167 167 ? A 34.768 -4.713 -5.881 1.000 1 A THR 35.631 1
ATOM 1253 N N . ASN 168 168 ? A 31.887 -1.494 -4.617 1.000 1 A ASN 39.735 1
ATOM 1254 C CA . ASN 168 168 ? A 31.183 -0.230 -4.621 1.000 1 A ASN 39.761 1
ATOM 1255 C C . ASN 168 168 ? A 31.870 0.766 -5.550 1.000 1 A ASN 39.980 1
ATOM 1256 O O . ASN 168 168 ? A 33.079 0.701 -5.775 1.000 1 A ASN 38.700 1
ATOM 1257 C CB . ASN 168 168 ? A 31.111 0.319 -3.187 1.000 1 A ASN 37.594 1
ATOM 1258 C CG . ASN 168 168 ? A 30.085 1.444 -3.029 1.000 1 A ASN 37.055 1
ATOM 1259 O OD1 . ASN 168 168 ? A 29.433 1.826 -4.006 1.000 1 A ASN 33.103 1
ATOM 1260 N ND2 . ASN 168 168 ? A 29.967 1.951 -1.835 1.000 1 A ASN 33.920 1
ATOM 1261 N N . SER 169 169 ? A 31.091 1.646 -6.086 1.000 1 A SER 45.459 1
ATOM 1262 C CA . SER 169 169 ? A 31.627 2.650 -7.000 1.000 1 A SER 46.804 1
ATOM 1263 C C . SER 169 169 ? A 32.474 3.692 -6.268 1.000 1 A SER 47.469 1
ATOM 1264 O O . SER 169 169 ? A 33.347 4.321 -6.882 1.000 1 A SER 46.220 1
ATOM 1265 C CB . SER 169 169 ? A 30.492 3.350 -7.774 1.000 1 A SER 43.821 1
ATOM 1266 O OG . SER 169 169 ? A 29.669 4.083 -6.894 1.000 1 A SER 41.860 1
ATOM 1267 N N . ASP 170 170 ? A 32.213 3.879 -4.977 1.000 1 A ASP 39.883 1
ATOM 1268 C CA . ASP 170 170 ? A 32.982 4.792 -4.161 1.000 1 A ASP 39.833 1
ATOM 1269 C C . ASP 170 170 ? A 33.991 4.075 -3.271 1.000 1 A ASP 40.020 1
ATOM 1270 O O . ASP 170 170 ? A 35.057 4.620 -2.977 1.000 1 A ASP 38.907 1
ATOM 1271 C CB . ASP 170 170 ? A 32.066 5.664 -3.305 1.000 1 A ASP 38.084 1
ATOM 1272 C CG . ASP 170 170 ? A 31.194 6.581 -4.133 1.000 1 A ASP 37.369 1
ATOM 1273 O OD1 . ASP 170 170 ? A 31.665 7.021 -5.217 1.000 1 A ASP 32.079 1
ATOM 1274 O OD2 . ASP 170 170 ? A 30.063 6.881 -3.697 1.000 1 A ASP 31.484 1
ATOM 1275 N N . GLU 171 171 ? A 33.656 2.875 -2.861 1.000 1 A GLU 43.846 1
ATOM 1276 C CA . GLU 171 171 ? A 34.532 2.093 -1.993 1.000 1 A GLU 45.650 1
ATOM 1277 C C . GLU 171 171 ? A 34.919 0.832 -2.751 1.000 1 A GLU 46.024 1
ATOM 1278 O O . GLU 171 171 ? A 34.222 -0.178 -2.722 1.000 1 A GLU 44.241 1
ATOM 1279 C CB . GLU 171 171 ? A 33.847 1.741 -0.678 1.000 1 A GLU 43.705 1
ATOM 1280 C CG . GLU 171 171 ? A 33.525 2.929 0.190 1.000 1 A GLU 42.452 1
ATOM 1281 C CD . GLU 171 171 ? A 34.760 3.594 0.758 1.000 1 A GLU 40.352 1
ATOM 1282 O OE1 . GLU 171 171 ? A 35.748 2.887 1.033 1.000 1 A GLU 37.098 1
ATOM 1283 O OE2 . GLU 171 171 ? A 34.751 4.839 0.931 1.000 1 A GLU 34.485 1
ATOM 1284 N N . LEU 172 172 ? A 36.041 0.898 -3.427 1.000 1 A LEU 42.490 1
ATOM 1285 C CA . LEU 172 172 ? A 36.499 -0.225 -4.243 1.000 1 A LEU 43.734 1
ATOM 1286 C C . LEU 172 172 ? A 37.096 -1.359 -3.398 1.000 1 A LEU 44.422 1
ATOM 1287 O O . LEU 172 172 ? A 37.191 -2.485 -3.879 1.000 1 A LEU 42.787 1
ATOM 1288 C CB . LEU 172 172 ? A 37.531 0.224 -5.279 1.000 1 A LEU 41.792 1
ATOM 1289 C CG . LEU 172 172 ? A 36.963 1.150 -6.354 1.000 1 A LEU 39.397 1
ATOM 1290 C CD1 . LEU 172 172 ? A 35.941 0.421 -7.213 1.000 1 A LEU 37.568 1
ATOM 1291 C CD2 . LEU 172 172 ? A 38.103 1.666 -7.237 1.000 1 A LEU 36.834 1
ATOM 1292 N N . SER 173 173 ? A 37.454 -1.060 -2.164 1.000 1 A SER 53.142 1
ATOM 1293 C CA . SER 173 173 ? A 38.002 -2.090 -1.308 1.000 1 A SER 54.336 1
ATOM 1294 C C . SER 173 173 ? A 36.911 -2.952 -0.644 1.000 1 A SER 54.659 1
ATOM 1295 O O . SER 173 173 ? A 37.204 -4.056 -0.191 1.000 1 A SER 53.777 1
ATOM 1296 C CB . SER 173 173 ? A 38.873 -1.478 -0.227 1.000 1 A SER 52.111 1
ATOM 1297 O OG . SER 173 173 ? A 38.108 -0.697 0.668 1.000 1 A SER 50.604 1
ATOM 1298 N N . GLN 174 174 ? A 35.700 -2.453 -0.556 1.000 1 A GLN 48.362 1
ATOM 1299 C CA . GLN 174 174 ? A 34.619 -3.151 0.103 1.000 1 A GLN 49.302 1
ATOM 1300 C C . GLN 174 174 ? A 33.893 -4.038 -0.896 1.000 1 A GLN 49.707 1
ATOM 1301 O O . GLN 174 174 ? A 33.456 -3.617 -1.952 1.000 1 A GLN 49.133 1
ATOM 1302 C CB . GLN 174 174 ? A 33.617 -2.173 0.722 1.000 1 A GLN 48.156 1
ATOM 1303 C CG . GLN 174 174 ? A 34.217 -1.407 1.879 1.000 1 A GLN 46.323 1
ATOM 1304 C CD . GLN 174 174 ? A 33.244 -0.429 2.474 1.000 1 A GLN 43.444 1
ATOM 1305 O OE1 . GLN 174 174 ? A 32.135 -0.287 1.986 1.000 1 A GLN 41.409 1
ATOM 1306 N NE2 . GLN 174 174 ? A 33.640 0.257 3.532 1.000 1 A GLN 38.098 1
ATOM 1307 N N . ILE 175 175 ? A 33.782 -5.306 -0.529 1.000 1 A ILE 48.903 1
ATOM 1308 C CA . ILE 175 175 ? A 33.077 -6.303 -1.331 1.000 1 A ILE 48.965 1
ATOM 1309 C C . ILE 175 175 ? A 31.867 -6.765 -0.533 1.000 1 A ILE 49.463 1
ATOM 1310 O O . ILE 175 175 ? A 32.006 -7.337 0.553 1.000 1 A ILE 48.708 1
ATOM 1311 C CB . ILE 175 175 ? A 33.984 -7.494 -1.689 1.000 1 A ILE 46.207 1
ATOM 1312 C CG1 . ILE 175 175 ? A 35.150 -7.051 -2.563 1.000 1 A ILE 47.142 1
ATOM 1313 C CG2 . ILE 175 175 ? A 33.164 -8.568 -2.405 1.000 1 A ILE 44.750 1
ATOM 1314 C CD1 . ILE 175 175 ? A 36.182 -8.119 -2.801 1.000 1 A ILE 43.398 1
ATOM 1315 N N . VAL 176 176 ? A 30.680 -6.548 -1.078 1.000 1 A VAL 46.461 1
ATOM 1316 C CA . VAL 176 176 ? A 29.429 -6.913 -0.441 1.000 1 A VAL 49.370 1
ATOM 1317 C C . VAL 176 176 ? A 28.865 -8.135 -1.152 1.000 1 A VAL 49.295 1
ATOM 1318 O O . VAL 176 176 ? A 28.535 -8.103 -2.329 1.000 1 A VAL 48.140 1
ATOM 1319 C CB . VAL 176 176 ? A 28.419 -5.768 -0.463 1.000 1 A VAL 46.863 1
ATOM 1320 C CG1 . VAL 176 176 ? A 28.970 -4.560 0.280 1.000 1 A VAL 46.772 1
ATOM 1321 C CG2 . VAL 176 176 ? A 27.102 -6.202 0.140 1.000 1 A VAL 45.619 1
ATOM 1322 N N . GLU 177 177 ? A 28.767 -9.230 -0.428 1.000 1 A GLU 47.494 1
ATOM 1323 C CA . GLU 177 177 ? A 28.179 -10.445 -0.954 1.000 1 A GLU 49.230 1
ATOM 1324 C C . GLU 177 177 ? A 26.686 -10.426 -0.712 1.000 1 A GLU 48.640 1
ATOM 1325 O O . GLU 177 177 ? A 26.211 -10.298 0.425 1.000 1 A GLU 47.302 1
ATOM 1326 C CB . GLU 177 177 ? A 28.808 -11.664 -0.295 1.000 1 A GLU 46.916 1
ATOM 1327 C CG . GLU 177 177 ? A 30.271 -11.872 -0.590 1.000 1 A GLU 44.427 1
ATOM 1328 C CD . GLU 177 177 ? A 30.837 -13.115 0.051 1.000 1 A GLU 41.459 1
ATOM 1329 O OE1 . GLU 177 177 ? A 30.118 -13.763 0.849 1.000 1 A GLU 39.037 1
ATOM 1330 O OE2 . GLU 177 177 ? A 32.034 -13.430 -0.200 1.000 1 A GLU 36.264 1
ATOM 1331 N N . LEU 178 178 ? A 25.927 -10.582 -1.779 1.000 1 A LEU 47.540 1
ATOM 1332 C CA . LEU 178 178 ? A 24.490 -10.523 -1.712 1.000 1 A LEU 49.655 1
ATOM 1333 C C . LEU 178 178 ? A 23.925 -11.889 -2.059 1.000 1 A LEU 49.261 1
ATOM 1334 O O . LEU 178 178 ? A 23.918 -12.301 -3.220 1.000 1 A LEU 48.911 1
ATOM 1335 C CB . LEU 178 178 ? A 23.948 -9.447 -2.660 1.000 1 A LEU 47.401 1
ATOM 1336 C CG . LEU 178 178 ? A 24.286 -8.020 -2.286 1.000 1 A LEU 45.377 1
ATOM 1337 C CD1 . LEU 178 178 ? A 23.706 -7.680 -0.928 1.000 1 A LEU 43.461 1
ATOM 1338 C CD2 . LEU 178 178 ? A 23.772 -7.074 -3.342 1.000 1 A LEU 42.817 1
ATOM 1339 N N . PRO 179 179 ? A 23.433 -12.628 -1.086 1.000 1 A PRO 41.846 1
ATOM 1340 C CA . PRO 179 179 ? A 22.803 -13.903 -1.373 1.000 1 A PRO 43.237 1
ATOM 1341 C C . PRO 179 179 ? A 21.383 -13.719 -1.913 1.000 1 A PRO 43.690 1
ATOM 1342 O O . PRO 179 179 ? A 20.639 -12.836 -1.499 1.000 1 A PRO 43.600 1
ATOM 1343 C CB . PRO 179 179 ? A 22.800 -14.624 -0.032 1.000 1 A PRO 41.206 1
ATOM 1344 C CG . PRO 179 179 ? A 22.754 -13.517 0.969 1.000 1 A PRO 41.599 1
ATOM 1345 C CD . PRO 179 179 ? A 23.538 -12.375 0.360 1.000 1 A PRO 42.655 1
ATOM 1346 N N . SER 180 180 ? A 21.030 -14.577 -2.820 1.000 1 A SER 41.576 1
ATOM 1347 C CA . SER 180 180 ? A 19.691 -14.592 -3.411 1.000 1 A SER 41.673 1
ATOM 1348 C C . SER 180 180 ? A 19.178 -16.020 -3.461 1.000 1 A SER 41.305 1
ATOM 1349 O O . SER 180 180 ? A 19.912 -16.966 -3.755 1.000 1 A SER 40.159 1
ATOM 1350 C CB . SER 180 180 ? A 19.693 -13.967 -4.808 1.000 1 A SER 39.952 1
ATOM 1351 O OG . SER 180 180 ? A 20.432 -14.767 -5.723 1.000 1 A SER 37.854 1
ATOM 1352 N N . LEU 181 181 ? A 17.907 -16.165 -3.185 1.000 1 A LEU 42.589 1
ATOM 1353 C CA . LEU 181 181 ? A 17.269 -17.468 -3.197 1.000 1 A LEU 43.829 1
ATOM 1354 C C . LEU 181 181 ? A 16.768 -17.783 -4.588 1.000 1 A LEU 43.501 1
ATOM 1355 O O . LEU 181 181 ? A 16.764 -16.958 -5.484 1.000 1 A LEU 42.004 1
ATOM 1356 C CB . LEU 181 181 ? A 16.148 -17.554 -2.167 1.000 1 A LEU 41.450 1
ATOM 1357 C CG . LEU 181 181 ? A 16.573 -17.461 -0.710 1.000 1 A LEU 39.962 1
ATOM 1358 C CD1 . LEU 181 181 ? A 17.417 -18.673 -0.357 1.000 1 A LEU 37.609 1
ATOM 1359 C CD2 . LEU 181 181 ? A 15.357 -17.373 0.197 1.000 1 A LEU 36.254 1
ATOM 1360 N N . GLY 182 182 ? A 16.349 -19.027 -4.770 1.000 1 A GLY 40.454 1
ATOM 1361 C CA . GLY 182 182 ? A 15.919 -19.487 -6.081 1.000 1 A GLY 40.750 1
ATOM 1362 C C . GLY 182 182 ? A 17.034 -20.157 -6.860 1.000 1 A GLY 42.262 1
ATOM 1363 O O . GLY 182 182 ? A 16.863 -21.282 -7.348 1.000 1 A GLY 40.905 1
ATOM 1364 N N . THR 183 183 ? A 18.165 -19.508 -6.962 1.000 1 A THR 43.037 1
ATOM 1365 C CA . THR 183 183 ? A 19.417 -19.944 -7.592 1.000 1 A THR 44.545 1
ATOM 1366 C C . THR 183 183 ? A 19.220 -20.279 -9.072 1.000 1 A THR 44.739 1
ATOM 1367 O O . THR 183 183 ? A 20.039 -20.957 -9.685 1.000 1 A THR 42.791 1
ATOM 1368 C CB . THR 183 183 ? A 20.058 -21.123 -6.865 1.000 1 A THR 41.618 1
ATOM 1369 O OG1 . THR 183 183 ? A 19.205 -22.282 -6.942 1.000 1 A THR 40.004 1
ATOM 1370 C CG2 . THR 183 183 ? A 20.311 -20.785 -5.394 1.000 1 A THR 39.626 1
ATOM 1371 N N . ASN 184 184 ? A 18.123 -19.810 -9.647 1.000 1 A ASN 38.291 1
ATOM 1372 C CA . ASN 184 184 ? A 17.795 -20.098 -11.041 1.000 1 A ASN 37.739 1
ATOM 1373 C C . ASN 184 184 ? A 17.206 -18.840 -11.673 1.000 1 A ASN 37.730 1
ATOM 1374 O O . ASN 184 184 ? A 16.379 -18.175 -11.059 1.000 1 A ASN 35.998 1
ATOM 1375 C CB . ASN 184 184 ? A 16.816 -21.266 -11.188 1.000 1 A ASN 35.774 1
ATOM 1376 C CG . ASN 184 184 ? A 17.428 -22.594 -10.823 1.000 1 A ASN 34.963 1
ATOM 1377 O OD1 . ASN 184 184 ? A 18.533 -22.928 -11.258 1.000 1 A ASN 32.031 1
ATOM 1378 N ND2 . ASN 184 184 ? A 16.712 -23.369 -10.013 1.000 1 A ASN 33.849 1
ATOM 1379 N N . TYR 185 185 ? A 17.622 -18.569 -12.836 1.000 1 A TYR 36.948 1
ATOM 1380 C CA . TYR 185 185 ? A 17.142 -17.372 -13.533 1.000 1 A TYR 39.844 1
ATOM 1381 C C . TYR 185 185 ? A 15.861 -17.644 -14.243 1.000 1 A TYR 40.090 1
ATOM 1382 O O . TYR 185 185 ? A 15.648 -18.671 -14.870 1.000 1 A TYR 38.136 1
ATOM 1383 C CB . TYR 185 185 ? A 18.192 -16.852 -14.544 1.000 1 A TYR 36.371 1
ATOM 1384 C CG . TYR 185 185 ? A 17.766 -15.586 -15.277 1.000 1 A TYR 35.383 1
ATOM 1385 C CD1 . TYR 185 185 ? A 17.247 -15.659 -16.547 1.000 1 A TYR 34.598 1
ATOM 1386 C CD2 . TYR 185 185 ? A 17.857 -14.354 -14.656 1.000 1 A TYR 33.629 1
ATOM 1387 C CE1 . TYR 185 185 ? A 16.857 -14.537 -17.239 1.000 1 A TYR 29.964 1
ATOM 1388 C CE2 . TYR 185 185 ? A 17.448 -13.216 -15.314 1.000 1 A TYR 30.003 1
ATOM 1389 C CZ . TYR 185 185 ? A 16.951 -13.302 -16.607 1.000 1 A TYR 28.124 1
ATOM 1390 O OH . TYR 185 185 ? A 16.534 -12.182 -17.287 1.000 1 A TYR 31.988 1
ATOM 1391 N N . ASP 186 186 ? A 14.947 -16.693 -14.165 1.000 1 A ASP 37.615 1
ATOM 1392 C CA . ASP 186 186 ? A 13.691 -16.733 -14.906 1.000 1 A ASP 38.928 1
ATOM 1393 C C . ASP 186 186 ? A 13.193 -15.323 -15.063 1.000 1 A ASP 39.087 1
ATOM 1394 O O . ASP 186 186 ? A 13.350 -14.478 -14.185 1.000 1 A ASP 36.708 1
ATOM 1395 C CB . ASP 186 186 ? A 12.664 -17.614 -14.179 1.000 1 A ASP 35.935 1
ATOM 1396 C CG . ASP 186 186 ? A 11.495 -18.009 -15.072 1.000 1 A ASP 35.346 1
ATOM 1397 O OD1 . ASP 186 186 ? A 11.427 -17.537 -16.222 1.000 1 A ASP 31.663 1
ATOM 1398 O OD2 . ASP 186 186 ? A 10.619 -18.770 -14.598 1.000 1 A ASP 30.504 1
ATOM 1399 N N . GLU 187 187 ? A 12.572 -15.074 -16.183 1.000 1 A GLU 36.626 1
ATOM 1400 C CA . GLU 187 187 ? A 12.019 -13.765 -16.446 1.000 1 A GLU 36.474 1
ATOM 1401 C C . GLU 187 187 ? A 10.768 -13.481 -15.654 1.000 1 A GLU 36.907 1
ATOM 1402 O O . GLU 187 187 ? A 10.525 -12.345 -15.246 1.000 1 A GLU 34.891 1
ATOM 1403 C CB . GLU 187 187 ? A 11.748 -13.630 -17.940 1.000 1 A GLU 34.283 1
ATOM 1404 C CG . GLU 187 187 ? A 11.302 -12.248 -18.391 1.000 1 A GLU 35.080 1
ATOM 1405 C CD . GLU 187 187 ? A 11.106 -12.146 -19.889 1.000 1 A GLU 34.698 1
ATOM 1406 O OE1 . GLU 187 187 ? A 11.269 -13.189 -20.588 1.000 1 A GLU 32.624 1
ATOM 1407 O OE2 . GLU 187 187 ? A 10.809 -11.043 -20.396 1.000 1 A GLU 31.688 1
ATOM 1408 N N . SER 188 188 ? A 9.951 -14.508 -15.442 1.000 1 A SER 40.183 1
ATOM 1409 C CA . SER 188 188 ? A 8.666 -14.312 -14.780 1.000 1 A SER 41.308 1
ATOM 1410 C C . SER 188 188 ? A 8.679 -14.764 -13.325 1.000 1 A SER 41.682 1
ATOM 1411 O O . SER 188 188 ? A 8.284 -14.012 -12.418 1.000 1 A SER 40.024 1
ATOM 1412 C CB . SER 188 188 ? A 7.558 -15.030 -15.566 1.000 1 A SER 38.239 1
ATOM 1413 O OG . SER 188 188 ? A 7.730 -16.448 -15.481 1.000 1 A SER 37.411 1
ATOM 1414 N N . THR 189 189 ? A 9.088 -15.981 -13.075 1.000 1 A THR 37.867 1
ATOM 1415 C CA . THR 189 189 ? A 8.943 -16.565 -11.738 1.000 1 A THR 37.314 1
ATOM 1416 C C . THR 189 189 ? A 10.059 -16.155 -10.798 1.000 1 A THR 37.874 1
ATOM 1417 O O . THR 189 189 ? A 9.792 -15.604 -9.743 1.000 1 A THR 36.317 1
ATOM 1418 C CB . THR 189 189 ? A 8.863 -18.090 -11.856 1.000 1 A THR 35.081 1
ATOM 1419 O OG1 . THR 189 189 ? A 10.046 -18.627 -12.435 1.000 1 A THR 33.846 1
ATOM 1420 C CG2 . THR 189 189 ? A 7.668 -18.507 -12.667 1.000 1 A THR 33.240 1
ATOM 1421 N N . GLU 190 190 ? A 11.291 -16.401 -11.188 1.000 1 A GLU 36.759 1
ATOM 1422 C CA . GLU 190 190 ? A 12.435 -16.113 -10.327 1.000 1 A GLU 38.265 1
ATOM 1423 C C . GLU 190 190 ? A 12.990 -14.744 -10.700 1.000 1 A GLU 38.459 1
ATOM 1424 O O . GLU 190 190 ? A 13.436 -14.508 -11.832 1.000 1 A GLU 36.851 1
ATOM 1425 C CB . GLU 190 190 ? A 13.508 -17.192 -10.446 1.000 1 A GLU 36.306 1
ATOM 1426 C CG . GLU 190 190 ? A 13.088 -18.506 -9.845 1.000 1 A GLU 36.218 1
ATOM 1427 C CD . GLU 190 190 ? A 14.141 -19.574 -9.922 1.000 1 A GLU 34.877 1
ATOM 1428 O OE1 . GLU 190 190 ? A 15.189 -19.344 -10.567 1.000 1 A GLU 33.801 1
ATOM 1429 O OE2 . GLU 190 190 ? A 13.920 -20.681 -9.361 1.000 1 A GLU 32.962 1
ATOM 1430 N N . LEU 191 191 ? A 12.949 -13.870 -9.713 1.000 1 A LEU 38.017 1
ATOM 1431 C CA . LEU 191 191 ? A 13.327 -12.474 -9.915 1.000 1 A LEU 40.447 1
ATOM 1432 C C . LEU 191 191 ? A 14.440 -12.043 -8.974 1.000 1 A LEU 40.639 1
ATOM 1433 O O . LEU 191 191 ? A 14.717 -10.852 -8.860 1.000 1 A LEU 39.397 1
ATOM 1434 C CB . LEU 191 191 ? A 12.097 -11.586 -9.716 1.000 1 A LEU 37.571 1
ATOM 1435 C CG . LEU 191 191 ? A 10.927 -11.815 -10.667 1.000 1 A LEU 36.759 1
ATOM 1436 C CD1 . LEU 191 191 ? A 11.316 -11.451 -12.085 1.000 1 A LEU 36.477 1
ATOM 1437 C CD2 . LEU 191 191 ? A 9.727 -11.004 -10.244 1.000 1 A LEU 35.187 1
ATOM 1438 N N . ASN 192 192 ? A 15.078 -12.978 -8.304 1.000 1 A ASN 37.031 1
ATOM 1439 C CA . ASN 192 192 ? A 16.032 -12.631 -7.260 1.000 1 A ASN 37.262 1
ATOM 1440 C C . ASN 192 192 ? A 17.423 -12.344 -7.825 1.000 1 A ASN 37.643 1
ATOM 1441 O O . ASN 192 192 ? A 18.003 -11.293 -7.554 1.000 1 A ASN 36.339 1
ATOM 1442 C CB . ASN 192 192 ? A 16.105 -13.754 -6.214 1.000 1 A ASN 35.452 1
ATOM 1443 C CG . ASN 192 192 ? A 14.819 -13.879 -5.423 1.000 1 A ASN 35.348 1
ATOM 1444 O OD1 . ASN 192 192 ? A 14.237 -12.890 -5.015 1.000 1 A ASN 32.364 1
ATOM 1445 N ND2 . ASN 192 192 ? A 14.388 -15.110 -5.197 1.000 1 A ASN 33.882 1
ATOM 1446 N N . SER 193 193 ? A 17.925 -13.267 -8.582 1.000 1 A SER 40.536 1
ATOM 1447 C CA . SER 193 193 ? A 19.309 -13.127 -9.053 1.000 1 A SER 42.033 1
ATOM 1448 C C . SER 193 193 ? A 19.422 -12.053 -10.146 1.000 1 A SER 42.079 1
ATOM 1449 O O . SER 193 193 ? A 20.428 -11.366 -10.221 1.000 1 A SER 40.549 1
ATOM 1450 C CB . SER 193 193 ? A 19.804 -14.469 -9.564 1.000 1 A SER 38.782 1
ATOM 1451 O OG . SER 193 193 ? A 19.068 -14.920 -10.684 1.000 1 A SER 37.045 1
ATOM 1452 N N . SER 194 194 ? A 18.398 -11.951 -10.975 1.000 1 A SER 40.704 1
ATOM 1453 C CA . SER 194 194 ? A 18.454 -10.952 -12.047 1.000 1 A SER 41.607 1
ATOM 1454 C C . SER 194 194 ? A 18.332 -9.535 -11.531 1.000 1 A SER 42.367 1
ATOM 1455 O O . SER 194 194 ? A 18.789 -8.596 -12.175 1.000 1 A SER 40.955 1
ATOM 1456 C CB . SER 194 194 ? A 17.365 -11.226 -13.080 1.000 1 A SER 38.880 1
ATOM 1457 O OG . SER 194 194 ? A 16.093 -11.040 -12.519 1.000 1 A SER 37.065 1
ATOM 1458 N N . GLU 195 195 ? A 17.725 -9.380 -10.364 1.000 1 A GLU 36.897 1
ATOM 1459 C CA . GLU 195 195 ? A 17.614 -8.045 -9.791 1.000 1 A GLU 38.014 1
ATOM 1460 C C . GLU 195 195 ? A 18.928 -7.581 -9.153 1.000 1 A GLU 38.231 1
ATOM 1461 O O . GLU 195 195 ? A 19.289 -6.406 -9.250 1.000 1 A GLU 36.479 1
ATOM 1462 C CB . GLU 195 195 ? A 16.481 -8.002 -8.766 1.000 1 A GLU 36.243 1
ATOM 1463 C CG . GLU 195 195 ? A 15.113 -8.178 -9.375 1.000 1 A GLU 35.179 1
ATOM 1464 C CD . GLU 195 195 ? A 14.003 -8.137 -8.340 1.000 1 A GLU 33.429 1
ATOM 1465 O OE1 . GLU 195 195 ? A 14.311 -8.061 -7.147 1.000 1 A GLU 32.185 1
ATOM 1466 O OE2 . GLU 195 195 ? A 12.803 -8.190 -8.742 1.000 1 A GLU 31.674 1
ATOM 1467 N N . PHE 196 196 ? A 19.645 -8.528 -8.533 1.000 1 A PHE 37.998 1
ATOM 1468 C CA . PHE 196 196 ? A 20.926 -8.149 -7.968 1.000 1 A PHE 38.914 1
ATOM 1469 C C . PHE 196 196 ? A 21.987 -7.951 -9.031 1.000 1 A PHE 38.958 1
ATOM 1470 O O . PHE 196 196 ? A 22.904 -7.149 -8.836 1.000 1 A PHE 38.279 1
ATOM 1471 C CB . PHE 196 196 ? A 21.391 -9.204 -6.958 1.000 1 A PHE 37.293 1
ATOM 1472 C CG . PHE 196 196 ? A 20.544 -9.277 -5.716 1.000 1 A PHE 36.647 1
ATOM 1473 C CD1 . PHE 196 196 ? A 20.633 -8.302 -4.743 1.000 1 A PHE 36.131 1
ATOM 1474 C CD2 . PHE 196 196 ? A 19.650 -10.326 -5.523 1.000 1 A PHE 35.587 1
ATOM 1475 C CE1 . PHE 196 196 ? A 19.859 -8.365 -3.589 1.000 1 A PHE 32.780 1
ATOM 1476 C CE2 . PHE 196 196 ? A 18.895 -10.396 -4.388 1.000 1 A PHE 31.950 1
ATOM 1477 C CZ . PHE 196 196 ? A 19.009 -9.422 -3.407 1.000 1 A PHE 30.901 1
ATOM 1478 N N . VAL 197 197 ? A 21.835 -8.651 -10.138 1.000 1 A VAL 39.958 1
ATOM 1479 C CA . VAL 197 197 ? A 22.733 -8.428 -11.262 1.000 1 A VAL 42.708 1
ATOM 1480 C C . VAL 197 197 ? A 22.524 -7.058 -11.857 1.000 1 A VAL 42.751 1
ATOM 1481 O O . VAL 197 197 ? A 23.483 -6.374 -12.232 1.000 1 A VAL 41.701 1
ATOM 1482 C CB . VAL 197 197 ? A 22.541 -9.559 -12.295 1.000 1 A VAL 40.305 1
ATOM 1483 C CG1 . VAL 197 197 ? A 23.045 -10.873 -11.717 1.000 1 A VAL 39.438 1
ATOM 1484 C CG2 . VAL 197 197 ? A 23.275 -9.240 -13.566 1.000 1 A VAL 38.634 1
ATOM 1485 N N . TYR 198 198 ? A 21.263 -6.631 -11.885 1.000 1 A TYR 37.056 1
ATOM 1486 C CA . TYR 198 198 ? A 20.966 -5.298 -12.392 1.000 1 A TYR 38.642 1
ATOM 1487 C C . TYR 198 198 ? A 21.494 -4.220 -11.468 1.000 1 A TYR 38.963 1
ATOM 1488 O O . TYR 198 198 ? A 21.988 -3.188 -11.920 1.000 1 A TYR 37.477 1
ATOM 1489 C CB . TYR 198 198 ? A 19.469 -5.115 -12.610 1.000 1 A TYR 35.945 1
ATOM 1490 C CG . TYR 198 198 ? A 19.077 -3.777 -13.168 1.000 1 A TYR 34.541 1
ATOM 1491 C CD1 . TYR 198 198 ? A 19.307 -3.495 -14.509 1.000 1 A TYR 33.488 1
ATOM 1492 C CD2 . TYR 198 198 ? A 18.493 -2.819 -12.357 1.000 1 A TYR 32.343 1
ATOM 1493 C CE1 . TYR 198 198 ? A 18.964 -2.278 -15.044 1.000 1 A TYR 27.953 1
ATOM 1494 C CE2 . TYR 198 198 ? A 18.140 -1.599 -12.902 1.000 1 A TYR 27.753 1
ATOM 1495 C CZ . TYR 198 198 ? A 18.378 -1.336 -14.244 1.000 1 A TYR 25.305 1
ATOM 1496 O OH . TYR 198 198 ? A 18.041 -0.138 -14.768 1.000 1 A TYR 29.016 1
ATOM 1497 N N . VAL 199 199 ? A 21.365 -4.481 -10.182 1.000 1 A VAL 40.680 1
ATOM 1498 C CA . VAL 199 199 ? A 21.846 -3.484 -9.211 1.000 1 A VAL 41.422 1
ATOM 1499 C C . VAL 199 199 ? A 23.367 -3.529 -9.096 1.000 1 A VAL 42.225 1
ATOM 1500 O O . VAL 199 199 ? A 24.027 -2.484 -9.028 1.000 1 A VAL 40.248 1
ATOM 1501 C CB . VAL 199 199 ? A 21.161 -3.721 -7.854 1.000 1 A VAL 38.428 1
ATOM 1502 C CG1 . VAL 199 199 ? A 19.667 -3.469 -8.006 1.000 1 A VAL 37.780 1
ATOM 1503 C CG2 . VAL 199 199 ? A 21.707 -2.802 -6.784 1.000 1 A VAL 36.735 1
ATOM 1504 N N . ASP 200 200 ? A 23.913 -4.721 -9.076 1.000 1 A ASP 40.620 1
ATOM 1505 C CA . ASP 200 200 ? A 25.339 -4.907 -8.849 1.000 1 A ASP 41.149 1
ATOM 1506 C C . ASP 200 200 ? A 26.179 -4.760 -10.108 1.000 1 A ASP 40.933 1
ATOM 1507 O O . ASP 200 200 ? A 27.370 -5.059 -10.069 1.000 1 A ASP 39.797 1
ATOM 1508 C CB . ASP 200 200 ? A 25.600 -6.275 -8.195 1.000 1 A ASP 39.015 1
ATOM 1509 C CG . ASP 200 200 ? A 25.035 -6.346 -6.800 1.000 1 A ASP 38.639 1
ATOM 1510 O OD1 . ASP 200 200 ? A 24.842 -5.285 -6.180 1.000 1 A ASP 35.135 1
ATOM 1511 O OD2 . ASP 200 200 ? A 24.801 -7.475 -6.315 1.000 1 A ASP 35.337 1
ATOM 1512 N N . SER 201 201 ? A 25.568 -4.361 -11.198 1.000 1 A SER 44.255 1
ATOM 1513 C CA . SER 201 201 ? A 26.333 -4.173 -12.425 1.000 1 A SER 45.937 1
ATOM 1514 C C . SER 201 201 ? A 27.181 -2.908 -12.310 1.000 1 A SER 46.054 1
ATOM 1515 O O . SER 201 201 ? A 26.739 -1.865 -11.836 1.000 1 A SER 44.930 1
ATOM 1516 C CB . SER 201 201 ? A 25.413 -4.115 -13.639 1.000 1 A SER 43.162 1
ATOM 1517 O OG . SER 201 201 ? A 24.615 -2.942 -13.585 1.000 1 A SER 41.269 1
ATOM 1518 N N . VAL 202 202 ? A 28.393 -3.014 -12.784 1.000 1 A VAL 42.896 1
ATOM 1519 C CA . VAL 202 202 ? A 29.308 -1.868 -12.758 1.000 1 A VAL 45.896 1
ATOM 1520 C C . VAL 202 202 ? A 28.863 -0.819 -13.775 1.000 1 A VAL 46.416 1
ATOM 1521 O O . VAL 202 202 ? A 29.095 0.363 -13.581 1.000 1 A VAL 44.702 1
ATOM 1522 C CB . VAL 202 202 ? A 30.752 -2.346 -13.014 1.000 1 A VAL 42.717 1
ATOM 1523 C CG1 . VAL 202 202 ? A 31.109 -3.416 -11.991 1.000 1 A VAL 42.470 1
ATOM 1524 C CG2 . VAL 202 202 ? A 31.740 -1.200 -12.923 1.000 1 A VAL 41.630 1
ATOM 1525 N N . ASP 203 203 ? A 28.234 -1.265 -14.844 1.000 1 A ASP 47.057 1
ATOM 1526 C CA . ASP 203 203 ? A 27.728 -0.334 -15.847 1.000 1 A ASP 48.286 1
ATOM 1527 C C . ASP 203 203 ? A 26.610 0.531 -15.293 1.000 1 A ASP 48.347 1
ATOM 1528 O O . ASP 203 203 ? A 26.537 1.725 -15.622 1.000 1 A ASP 46.726 1
ATOM 1529 C CB . ASP 203 203 ? A 27.254 -1.086 -17.089 1.000 1 A ASP 45.462 1
ATOM 1530 C CG . ASP 203 203 ? A 28.406 -1.729 -17.841 1.000 1 A ASP 43.484 1
ATOM 1531 O OD1 . ASP 203 203 ? A 29.520 -1.185 -17.775 1.000 1 A ASP 38.271 1
ATOM 1532 O OD2 . ASP 203 203 ? A 28.164 -2.751 -18.491 1.000 1 A ASP 39.765 1
ATOM 1533 N N . GLU 204 204 ? A 25.754 -0.034 -14.448 1.000 1 A GLU 39.129 1
ATOM 1534 C CA . GLU 204 204 ? A 24.702 0.760 -13.823 1.000 1 A GLU 39.571 1
ATOM 1535 C C . GLU 204 204 ? A 25.242 1.621 -12.663 1.000 1 A GLU 39.859 1
ATOM 1536 O O . GLU 204 204 ? A 24.624 2.618 -12.317 1.000 1 A GLU 38.110 1
ATOM 1537 C CB . GLU 204 204 ? A 23.578 -0.142 -13.339 1.000 1 A GLU 37.128 1
ATOM 1538 C CG . GLU 204 204 ? A 22.822 -0.845 -14.419 1.000 1 A GLU 36.513 1
ATOM 1539 C CD . GLU 204 204 ? A 22.007 0.113 -15.282 1.000 1 A GLU 34.874 1
ATOM 1540 O OE1 . GLU 204 204 ? A 21.498 1.108 -14.714 1.000 1 A GLU 34.520 1
ATOM 1541 O OE2 . GLU 204 204 ? A 21.893 -0.125 -16.508 1.000 1 A GLU 33.622 1
ATOM 1542 N N . TRP 205 205 ? A 26.347 1.202 -12.087 1.000 1 A TRP 43.901 1
ATOM 1543 C CA . TRP 205 205 ? A 26.956 2.010 -11.035 1.000 1 A TRP 46.306 1
ATOM 1544 C C . TRP 205 205 ? A 27.643 3.251 -11.618 1.000 1 A TRP 46.909 1
ATOM 1545 O O . TRP 205 205 ? A 27.763 4.266 -10.914 1.000 1 A TRP 45.393 1
ATOM 1546 C CB . TRP 205 205 ? A 27.971 1.210 -10.249 1.000 1 A TRP 44.057 1
ATOM 1547 C CG . TRP 205 205 ? A 27.373 0.117 -9.441 1.000 1 A TRP 44.649 1
ATOM 1548 C CD1 . TRP 205 205 ? A 26.050 -0.096 -9.188 1.000 1 A TRP 41.824 1
ATOM 1549 C CD2 . TRP 205 205 ? A 28.085 -0.908 -8.767 1.000 1 A TRP 43.509 1
ATOM 1550 N NE1 . TRP 205 205 ? A 25.929 -1.216 -8.414 1.000 1 A TRP 37.883 1
ATOM 1551 C CE2 . TRP 205 205 ? A 27.161 -1.738 -8.128 1.000 1 A TRP 41.298 1
ATOM 1552 C CE3 . TRP 205 205 ? A 29.438 -1.208 -8.633 1.000 1 A TRP 37.522 1
ATOM 1553 C CZ2 . TRP 205 205 ? A 27.525 -2.843 -7.358 1.000 1 A TRP 35.896 1
ATOM 1554 C CZ3 . TRP 205 205 ? A 29.811 -2.288 -7.896 1.000 1 A TRP 36.621 1
ATOM 1555 C CH2 . TRP 205 205 ? A 28.849 -3.106 -7.268 1.000 1 A TRP 34.950 1
ATOM 1556 N N . MET 206 206 ? A 28.030 3.183 -12.848 1.000 1 A MET 44.135 1
ATOM 1557 C CA . MET 206 206 ? A 28.591 4.358 -13.515 1.000 1 A MET 44.852 1
ATOM 1558 C C . MET 206 206 ? A 27.521 5.327 -13.978 1.000 1 A MET 44.837 1
ATOM 1559 O O . MET 206 206 ? A 27.850 6.464 -14.267 1.000 1 A MET 44.044 1
ATOM 1560 C CB . MET 206 206 ? A 29.431 3.924 -14.698 1.000 1 A MET 42.778 1
ATOM 1561 C CG . MET 206 206 ? A 30.686 3.182 -14.319 1.000 1 A MET 40.964 1
ATOM 1562 S SD . MET 206 206 ? A 31.682 2.735 -15.767 1.000 1 A MET 36.477 1
ATOM 1563 C CE . MET 206 206 ? A 33.057 1.876 -14.983 1.000 1 A MET 33.221 1
ATOM 1564 N N . TYR 207 207 ? A 26.279 4.867 -14.011 1.000 1 A TYR 42.627 1
ATOM 1565 C CA . TYR 207 207 ? A 25.199 5.700 -14.543 1.000 1 A TYR 46.058 1
ATOM 1566 C C . TYR 207 207 ? A 24.270 6.222 -13.456 1.000 1 A TYR 46.394 1
ATOM 1567 O O . TYR 207 207 ? A 23.465 7.126 -13.731 1.000 1 A TYR 45.991 1
ATOM 1568 C CB . TYR 207 207 ? A 24.391 4.925 -15.562 1.000 1 A TYR 43.997 1
ATOM 1569 C CG . TYR 207 207 ? A 25.146 4.555 -16.815 1.000 1 A TYR 41.906 1
ATOM 1570 C CD1 . TYR 207 207 ? A 26.299 5.225 -17.178 1.000 1 A TYR 39.299 1
ATOM 1571 C CD2 . TYR 207 207 ? A 24.679 3.517 -17.627 1.000 1 A TYR 38.767 1
ATOM 1572 C CE1 . TYR 207 207 ? A 26.967 4.907 -18.335 1.000 1 A TYR 34.187 1
ATOM 1573 C CE2 . TYR 207 207 ? A 25.362 3.184 -18.794 1.000 1 A TYR 33.469 1
ATOM 1574 C CZ . TYR 207 207 ? A 26.511 3.890 -19.143 1.000 1 A TYR 32.792 1
ATOM 1575 O OH . TYR 207 207 ? A 27.177 3.547 -20.289 1.000 1 A TYR 34.561 1
ATOM 1576 N N . THR 208 208 ? A 24.364 5.703 -12.242 1.000 1 A THR 40.554 1
ATOM 1577 C CA . THR 208 208 ? A 23.475 6.138 -11.186 1.000 1 A THR 42.386 1
ATOM 1578 C C . THR 208 208 ? A 23.789 7.529 -10.625 1.000 1 A THR 42.650 1
ATOM 1579 O O . THR 208 208 ? A 22.845 8.256 -10.300 1.000 1 A THR 41.707 1
ATOM 1580 C CB . THR 208 208 ? A 23.459 5.108 -10.040 1.000 1 A THR 40.272 1
ATOM 1581 O OG1 . THR 208 208 ? A 24.785 4.703 -9.707 1.000 1 A THR 36.573 1
ATOM 1582 C CG2 . THR 208 208 ? A 22.682 3.888 -10.496 1.000 1 A THR 37.174 1
ATOM 1583 N N . PRO 209 209 ? A 25.025 7.963 -10.462 1.000 1 A PRO 41.370 1
ATOM 1584 C CA . PRO 209 209 ? A 25.215 9.345 -9.997 1.000 1 A PRO 43.526 1
ATOM 1585 C C . PRO 209 209 ? A 24.776 10.457 -10.927 1.000 1 A PRO 43.736 1
ATOM 1586 O O . PRO 209 209 ? A 24.324 11.478 -10.425 1.000 1 A PRO 42.774 1
ATOM 1587 C CB . PRO 209 209 ? A 26.695 9.423 -9.660 1.000 1 A PRO 41.004 1
ATOM 1588 C CG . PRO 209 209 ? A 27.324 8.309 -10.420 1.000 1 A PRO 41.524 1
ATOM 1589 C CD . PRO 209 209 ? A 26.310 7.233 -10.445 1.000 1 A PRO 42.075 1
ATOM 1590 N N . PRO 210 210 ? A 24.859 10.352 -12.248 1.000 1 A PRO 41.417 1
ATOM 1591 C CA . PRO 210 210 ? A 24.211 11.372 -13.055 1.000 1 A PRO 41.996 1
ATOM 1592 C C . PRO 210 210 ? A 22.687 11.344 -13.008 1.000 1 A PRO 42.697 1
ATOM 1593 O O . PRO 210 210 ? A 22.050 12.373 -13.182 1.000 1 A PRO 42.136 1
ATOM 1594 C CB . PRO 210 210 ? A 24.689 11.088 -14.482 1.000 1 A PRO 40.203 1
ATOM 1595 C CG . PRO 210 210 ? A 25.972 10.401 -14.294 1.000 1 A PRO 40.533 1
ATOM 1596 C CD . PRO 210 210 ? A 25.817 9.567 -13.081 1.000 1 A PRO 41.800 1
ATOM 1597 N N . TRP 211 211 ? A 22.111 10.168 -12.711 1.000 1 A TRP 43.126 1
ATOM 1598 C CA . TRP 211 211 ? A 20.658 10.112 -12.551 1.000 1 A TRP 44.146 1
ATOM 1599 C C . TRP 211 211 ? A 20.234 10.723 -11.220 1.000 1 A TRP 44.520 1
ATOM 1600 O O . TRP 211 211 ? A 19.157 11.343 -11.126 1.000 1 A TRP 42.561 1
ATOM 1601 C CB . TRP 211 211 ? A 20.140 8.677 -12.641 1.000 1 A TRP 42.119 1
ATOM 1602 C CG . TRP 211 211 ? A 20.130 8.113 -14.040 1.000 1 A TRP 42.731 1
ATOM 1603 C CD1 . TRP 211 211 ? A 20.362 8.766 -15.184 1.000 1 A TRP 39.403 1
ATOM 1604 C CD2 . TRP 211 211 ? A 19.866 6.760 -14.361 1.000 1 A TRP 41.341 1
ATOM 1605 N NE1 . TRP 211 211 ? A 20.236 7.887 -16.244 1.000 1 A TRP 37.317 1
ATOM 1606 C CE2 . TRP 211 211 ? A 19.954 6.634 -15.745 1.000 1 A TRP 40.030 1
ATOM 1607 C CE3 . TRP 211 211 ? A 19.597 5.632 -13.610 1.000 1 A TRP 37.383 1
ATOM 1608 C CZ2 . TRP 211 211 ? A 19.726 5.453 -16.399 1.000 1 A TRP 35.474 1
ATOM 1609 C CZ3 . TRP 211 211 ? A 19.347 4.417 -14.277 1.000 1 A TRP 35.351 1
ATOM 1610 C CH2 . TRP 211 211 ? A 19.435 4.357 -15.670 1.000 1 A TRP 34.396 1
ATOM 1611 N N . LEU 212 212 ? A 21.034 10.604 -10.203 1.000 1 A LEU 40.418 1
ATOM 1612 C CA . LEU 212 212 ? A 20.735 11.248 -8.933 1.000 1 A LEU 42.196 1
ATOM 1613 C C . LEU 212 212 ? A 20.925 12.764 -9.001 1.000 1 A LEU 41.929 1
ATOM 1614 O O . LEU 212 212 ? A 20.208 13.504 -8.347 1.000 1 A LEU 40.687 1
ATOM 1615 C CB . LEU 212 212 ? A 21.607 10.665 -7.824 1.000 1 A LEU 39.839 1
ATOM 1616 C CG . LEU 212 212 ? A 21.304 9.211 -7.436 1.000 1 A LEU 38.784 1
ATOM 1617 C CD1 . LEU 212 212 ? A 19.883 9.082 -6.916 1.000 1 A LEU 37.749 1
ATOM 1618 C CD2 . LEU 212 212 ? A 22.303 8.695 -6.423 1.000 1 A LEU 37.222 1
ATOM 1619 N N . ASP 213 213 ? A 21.857 13.192 -9.783 1.000 1 A ASP 40.497 1
ATOM 1620 C CA . ASP 213 213 ? A 22.025 14.626 -9.992 1.000 1 A ASP 41.012 1
ATOM 1621 C C . ASP 213 213 ? A 20.905 15.196 -10.835 1.000 1 A ASP 40.799 1
ATOM 1622 O O . ASP 213 213 ? A 20.509 16.350 -10.634 1.000 1 A ASP 39.611 1
ATOM 1623 C CB . ASP 213 213 ? A 23.380 14.900 -10.650 1.000 1 A ASP 38.645 1
ATOM 1624 C CG . ASP 213 213 ? A 24.541 14.628 -9.723 1.000 1 A ASP 37.931 1
ATOM 1625 O OD1 . ASP 213 213 ? A 24.338 14.763 -8.500 1.000 1 A ASP 35.489 1
ATOM 1626 O OD2 . ASP 213 213 ? A 25.634 14.312 -10.219 1.000 1 A ASP 35.939 1
ATOM 1627 N N . PHE 214 214 ? A 20.394 14.409 -11.750 1.000 1 A PHE 35.839 1
ATOM 1628 C CA . PHE 214 214 ? A 19.230 14.858 -12.521 1.000 1 A PHE 36.888 1
ATOM 1629 C C . PHE 214 214 ? A 17.947 14.868 -11.693 1.000 1 A PHE 36.936 1
ATOM 1630 O O . PHE 214 214 ? A 17.086 15.707 -11.896 1.000 1 A PHE 35.581 1
ATOM 1631 C CB . PHE 214 214 ? A 19.058 13.970 -13.759 1.000 1 A PHE 34.477 1
ATOM 1632 C CG . PHE 214 214 ? A 17.940 14.404 -14.668 1.000 1 A PHE 33.532 1
ATOM 1633 C CD1 . PHE 214 214 ? A 16.738 13.724 -14.655 1.000 1 A PHE 32.222 1
ATOM 1634 C CD2 . PHE 214 214 ? A 18.094 15.511 -15.500 1.000 1 A PHE 31.660 1
ATOM 1635 C CE1 . PHE 214 214 ? A 15.709 14.124 -15.464 1.000 1 A PHE 29.114 1
ATOM 1636 C CE2 . PHE 214 214 ? A 17.031 15.908 -16.317 1.000 1 A PHE 27.543 1
ATOM 1637 C CZ . PHE 214 214 ? A 15.846 15.208 -16.309 1.000 1 A PHE 26.819 1
ATOM 1638 N N . ALA 215 215 ? A 17.851 13.938 -10.757 1.000 1 A ALA 40.998 1
ATOM 1639 C CA . ALA 215 215 ? A 16.671 13.900 -9.892 1.000 1 A ALA 41.781 1
ATOM 1640 C C . ALA 215 215 ? A 16.701 14.987 -8.839 1.000 1 A ALA 42.548 1
ATOM 1641 O O . ALA 215 215 ? A 15.659 15.440 -8.379 1.000 1 A ALA 41.078 1
ATOM 1642 C CB . ALA 215 215 ? A 16.526 12.515 -9.260 1.000 1 A ALA 39.026 1
ATOM 1643 N N . ASP 216 216 ? A 17.899 15.412 -8.437 1.000 1 A ASP 38.339 1
ATOM 1644 C CA . ASP 216 216 ? A 17.996 16.505 -7.512 1.000 1 A ASP 39.349 1
ATOM 1645 C C . ASP 216 216 ? A 17.819 17.868 -8.179 1.000 1 A ASP 39.204 1
ATOM 1646 O O . ASP 216 216 ? A 17.281 18.787 -7.574 1.000 1 A ASP 37.696 1
ATOM 1647 C CB . ASP 216 216 ? A 19.336 16.453 -6.759 1.000 1 A ASP 36.795 1
ATOM 1648 C CG . ASP 216 216 ? A 19.412 15.311 -5.768 1.000 1 A ASP 36.504 1
ATOM 1649 O OD1 . ASP 216 216 ? A 18.343 14.914 -5.262 1.000 1 A ASP 32.794 1
ATOM 1650 O OD2 . ASP 216 216 ? A 20.530 14.854 -5.487 1.000 1 A ASP 33.023 1
ATOM 1651 N N . ASP 217 217 ? A 18.247 17.967 -9.389 1.000 1 A ASP 39.147 1
ATOM 1652 C CA . ASP 217 217 ? A 18.105 19.240 -10.097 1.000 1 A ASP 37.505 1
ATOM 1653 C C . ASP 217 217 ? A 16.712 19.407 -10.658 1.000 1 A ASP 37.722 1
ATOM 1654 O O . ASP 217 217 ? A 16.092 20.478 -10.501 1.000 1 A ASP 36.072 1
ATOM 1655 C CB . ASP 217 217 ? A 19.128 19.323 -11.212 1.000 1 A ASP 35.556 1
ATOM 1656 C CG . ASP 217 217 ? A 20.545 19.447 -10.699 1.000 1 A ASP 35.421 1
ATOM 1657 O OD1 . ASP 217 217 ? A 20.732 20.062 -9.628 1.000 1 A ASP 32.959 1
ATOM 1658 O OD2 . ASP 217 217 ? A 21.468 18.916 -11.351 1.000 1 A ASP 32.973 1
ATOM 1659 N N . GLY 218 218 ? A 16.203 18.383 -11.318 1.000 1 A GLY 38.366 1
ATOM 1660 C CA . GLY 218 218 ? A 14.862 18.430 -11.903 1.000 1 A GLY 36.516 1
ATOM 1661 C C . GLY 218 218 ? A 13.801 17.756 -11.087 1.000 1 A GLY 37.996 1
ATOM 1662 O O . GLY 218 218 ? A 12.740 17.440 -11.636 1.000 1 A GLY 36.704 1
ATOM 1663 N N . GLY 219 219 ? A 14.086 17.521 -9.819 1.000 1 A GLY 43.888 1
ATOM 1664 C CA . GLY 219 219 ? A 13.144 16.821 -8.980 1.000 1 A GLY 41.600 1
ATOM 1665 C C . GLY 219 219 ? A 12.015 17.707 -8.501 1.000 1 A GLY 43.320 1
ATOM 1666 O O . GLY 219 219 ? A 11.885 18.873 -8.870 1.000 1 A GLY 42.065 1
ATOM 1667 N N . GLY 220 220 ? A 11.219 17.124 -7.643 1.000 1 A GLY 38.762 1
ATOM 1668 C CA . GLY 220 220 ? A 10.077 17.839 -7.104 1.000 1 A GLY 36.745 1
ATOM 1669 C C . GLY 220 220 ? A 10.436 18.710 -5.931 1.000 1 A GLY 38.385 1
ATOM 1670 O O . GLY 220 220 ? A 11.587 18.798 -5.519 1.000 1 A GLY 36.747 1
ATOM 1671 N N . GLY 221 221 ? A 9.434 19.380 -5.409 1.000 1 A GLY 40.554 1
ATOM 1672 C CA . GLY 221 221 ? A 9.631 20.248 -4.258 1.000 1 A GLY 38.544 1
ATOM 1673 C C . GLY 221 221 ? A 9.500 19.555 -2.914 1.000 1 A GLY 40.837 1
ATOM 1674 O O . GLY 221 221 ? A 9.979 20.090 -1.904 1.000 1 A GLY 39.739 1
ATOM 1675 N N . TYR 222 222 ? A 8.911 18.382 -2.917 1.000 1 A TYR 45.780 1
ATOM 1676 C CA . TYR 222 222 ? A 8.691 17.700 -1.649 1.000 1 A TYR 44.880 1
ATOM 1677 C C . TYR 222 222 ? A 9.981 17.049 -1.156 1.000 1 A TYR 44.342 1
ATOM 1678 O O . TYR 222 222 ? A 10.285 17.060 0.035 1.000 1 A TYR 42.863 1
ATOM 1679 C CB . TYR 222 222 ? A 7.574 16.652 -1.795 1.000 1 A TYR 44.057 1
ATOM 1680 C CG . TYR 222 222 ? A 7.260 15.940 -0.504 1.000 1 A TYR 43.373 1
ATOM 1681 C CD1 . TYR 222 222 ? A 6.575 16.592 0.532 1.000 1 A TYR 40.802 1
ATOM 1682 C CD2 . TYR 222 222 ? A 7.662 14.598 -0.297 1.000 1 A TYR 39.555 1
ATOM 1683 C CE1 . TYR 222 222 ? A 6.287 15.947 1.709 1.000 1 A TYR 36.708 1
ATOM 1684 C CE2 . TYR 222 222 ? A 7.371 13.957 0.885 1.000 1 A TYR 32.932 1
ATOM 1685 C CZ . TYR 222 222 ? A 6.681 14.639 1.881 1.000 1 A TYR 36.152 1
ATOM 1686 O OH . TYR 222 222 ? A 6.385 13.997 3.061 1.000 1 A TYR 45.302 1
ATOM 1687 N N . PHE 223 223 ? A 10.729 16.452 -2.050 1.000 1 A PHE 39.600 1
ATOM 1688 C CA . PHE 223 223 ? A 11.948 15.777 -1.672 1.000 1 A PHE 39.927 1
ATOM 1689 C C . PHE 223 223 ? A 13.045 16.789 -1.413 1.000 1 A PHE 39.194 1
ATOM 1690 O O . PHE 223 223 ? A 13.137 17.832 -2.065 1.000 1 A PHE 38.121 1
ATOM 1691 C CB . PHE 223 223 ? A 12.376 14.766 -2.735 1.000 1 A PHE 37.434 1
ATOM 1692 C CG . PHE 223 223 ? A 11.421 13.629 -2.909 1.000 1 A PHE 36.268 1
ATOM 1693 C CD1 . PHE 223 223 ? A 11.398 12.586 -2.028 1.000 1 A PHE 34.760 1
ATOM 1694 C CD2 . PHE 223 223 ? A 10.536 13.634 -3.968 1.000 1 A PHE 34.060 1
ATOM 1695 C CE1 . PHE 223 223 ? A 10.525 11.538 -2.174 1.000 1 A PHE 32.645 1
ATOM 1696 C CE2 . PHE 223 223 ? A 9.642 12.579 -4.146 1.000 1 A PHE 30.152 1
ATOM 1697 C CZ . PHE 223 223 ? A 9.649 11.537 -3.232 1.000 1 A PHE 32.337 1
ATOM 1698 N N . SER 224 224 ? A 13.886 16.469 -0.485 1.000 1 A SER 43.142 1
ATOM 1699 C CA . SER 224 224 ? A 14.999 17.325 -0.135 1.000 1 A SER 45.426 1
ATOM 1700 C C . SER 224 224 ? A 16.138 17.121 -1.124 1.000 1 A SER 45.106 1
ATOM 1701 O O . SER 224 224 ? A 16.096 16.292 -2.020 1.000 1 A SER 43.412 1
ATOM 1702 C CB . SER 224 224 ? A 15.438 17.081 1.311 1.000 1 A SER 42.783 1
ATOM 1703 O OG . SER 224 224 ? A 15.982 15.791 1.455 1.000 1 A SER 41.177 1
ATOM 1704 N N . ASP 225 225 ? A 17.188 17.881 -0.922 1.000 1 A ASP 44.934 1
ATOM 1705 C CA . ASP 225 225 ? A 18.372 17.783 -1.762 1.000 1 A ASP 43.811 1
ATOM 1706 C C . ASP 225 225 ? A 19.329 16.682 -1.314 1.000 1 A ASP 43.427 1
ATOM 1707 O O . ASP 225 225 ? A 20.334 16.462 -1.997 1.000 1 A ASP 41.791 1
ATOM 1708 C CB . ASP 225 225 ? A 19.097 19.109 -1.830 1.000 1 A ASP 41.308 1
ATOM 1709 C CG . ASP 225 225 ? A 18.314 20.184 -2.562 1.000 1 A ASP 40.132 1
ATOM 1710 O OD1 . ASP 225 225 ? A 17.539 19.807 -3.461 1.000 1 A ASP 34.557 1
ATOM 1711 O OD2 . ASP 225 225 ? A 18.490 21.361 -2.235 1.000 1 A ASP 34.966 1
ATOM 1712 N N . GLU 226 226 ? A 19.031 16.034 -0.230 1.000 1 A GLU 39.429 1
ATOM 1713 C CA . GLU 226 226 ? A 19.858 14.948 0.253 1.000 1 A GLU 38.726 1
ATOM 1714 C C . GLU 226 226 ? A 19.599 13.703 -0.597 1.000 1 A GLU 38.826 1
ATOM 1715 O O . GLU 226 226 ? A 18.488 13.452 -1.081 1.000 1 A GLU 38.113 1
ATOM 1716 C CB . GLU 226 226 ? A 19.593 14.666 1.707 1.000 1 A GLU 38.638 1
ATOM 1717 C CG . GLU 226 226 ? A 20.007 15.777 2.624 1.000 1 A GLU 38.179 1
ATOM 1718 C CD . GLU 226 226 ? A 19.711 15.508 4.073 1.000 1 A GLU 36.894 1
ATOM 1719 O OE1 . GLU 226 226 ? A 19.094 14.456 4.352 1.000 1 A GLU 35.095 1
ATOM 1720 O OE2 . GLU 226 226 ? A 20.097 16.330 4.939 1.000 1 A GLU 32.836 1
ATOM 1721 N N . ILE 227 227 ? A 20.633 12.933 -0.776 1.000 1 A ILE 40.962 1
ATOM 1722 C CA . ILE 227 227 ? A 20.543 11.736 -1.612 1.000 1 A ILE 42.719 1
ATOM 1723 C C . ILE 227 227 ? A 19.807 10.581 -0.911 1.000 1 A ILE 42.415 1
ATOM 1724 O O . ILE 227 227 ? A 18.829 10.056 -1.485 1.000 1 A ILE 41.560 1
ATOM 1725 C CB . ILE 227 227 ? A 21.944 11.341 -2.137 1.000 1 A ILE 40.529 1
ATOM 1726 C CG1 . ILE 227 227 ? A 22.407 12.384 -3.156 1.000 1 A ILE 38.991 1
ATOM 1727 C CG2 . ILE 227 227 ? A 21.916 9.978 -2.810 1.000 1 A ILE 37.960 1
ATOM 1728 C CD1 . ILE 227 227 ? A 23.835 12.218 -3.584 1.000 1 A ILE 37.941 1
ATOM 1729 N N . PRO 228 228 ? A 20.165 10.155 0.307 1.000 1 A PRO 40.599 1
ATOM 1730 C CA . PRO 228 228 ? A 19.371 9.050 0.880 1.000 1 A PRO 43.259 1
ATOM 1731 C C . PRO 228 228 ? A 18.137 9.489 1.635 1.000 1 A PRO 43.564 1
ATOM 1732 O O . PRO 228 228 ? A 17.458 8.661 2.246 1.000 1 A PRO 43.069 1
ATOM 1733 C CB . PRO 228 228 ? A 20.369 8.372 1.832 1.000 1 A PRO 41.208 1
ATOM 1734 C CG . PRO 228 228 ? A 21.189 9.490 2.327 1.000 1 A PRO 41.448 1
ATOM 1735 C CD . PRO 228 228 ? A 21.352 10.402 1.141 1.000 1 A PRO 42.418 1
ATOM 1736 N N . ALA 229 229 ? A 17.806 10.750 1.608 1.000 1 A ALA 42.048 1
ATOM 1737 C CA . ALA 229 229 ? A 16.600 11.240 2.271 1.000 1 A ALA 43.617 1
ATOM 1738 C C . ALA 229 229 ? A 15.308 10.831 1.579 1.000 1 A ALA 43.891 1
ATOM 1739 O O . ALA 229 229 ? A 14.399 10.328 2.227 1.000 1 A ALA 43.075 1
ATOM 1740 C CB . ALA 229 229 ? A 16.668 12.757 2.449 1.000 1 A ALA 41.300 1
ATOM 1741 N N . PRO 230 230 ? A 15.132 11.011 0.265 1.000 1 A PRO 39.380 1
ATOM 1742 C CA . PRO 230 230 ? A 13.947 10.487 -0.409 1.000 1 A PRO 39.547 1
ATOM 1743 C C . PRO 230 230 ? A 13.841 8.972 -0.488 1.000 1 A PRO 39.824 1
ATOM 1744 O O . PRO 230 230 ? A 12.742 8.461 -0.389 1.000 1 A PRO 39.285 1
ATOM 1745 C CB . PRO 230 230 ? A 13.960 11.121 -1.791 1.000 1 A PRO 38.158 1
ATOM 1746 C CG . PRO 230 230 ? A 14.809 12.325 -1.623 1.000 1 A PRO 38.383 1
ATOM 1747 C CD . PRO 230 230 ? A 15.835 11.953 -0.635 1.000 1 A PRO 38.891 1
ATOM 1748 N N . PRO 231 231 ? A 14.924 8.222 -0.644 1.000 1 A PRO 37.755 1
ATOM 1749 C CA . PRO 231 231 ? A 14.759 6.760 -0.645 1.000 1 A PRO 37.568 1
ATOM 1750 C C . PRO 231 231 ? A 14.390 6.152 0.716 1.000 1 A PRO 38.059 1
ATOM 1751 O O . PRO 231 231 ? A 13.709 5.135 0.762 1.000 1 A PRO 37.204 1
ATOM 1752 C CB . PRO 231 231 ? A 16.086 6.210 -1.135 1.000 1 A PRO 36.077 1
ATOM 1753 C CG . PRO 231 231 ? A 16.666 7.313 -1.931 1.000 1 A PRO 37.503 1
ATOM 1754 C CD . PRO 231 231 ? A 16.283 8.567 -1.215 1.000 1 A PRO 38.787 1
ATOM 1755 N N . GLU 232 232 ? A 14.804 6.782 1.807 1.000 1 A GLU 38.903 1
ATOM 1756 C CA . GLU 232 232 ? A 14.453 6.282 3.129 1.000 1 A GLU 39.118 1
ATOM 1757 C C . GLU 232 232 ? A 12.987 6.515 3.450 1.000 1 A GLU 39.400 1
ATOM 1758 O O . GLU 232 232 ? A 12.374 5.705 4.167 1.000 1 A GLU 37.746 1
ATOM 1759 C CB . GLU 232 232 ? A 15.314 6.905 4.206 1.000 1 A GLU 37.534 1
ATOM 1760 C CG . GLU 232 232 ? A 16.752 6.473 4.171 1.000 1 A GLU 36.038 1
ATOM 1761 C CD . GLU 232 232 ? A 17.591 7.083 5.249 1.000 1 A GLU 34.691 1
ATOM 1762 O OE1 . GLU 232 232 ? A 17.067 7.962 5.985 1.000 1 A GLU 32.768 1
ATOM 1763 O OE2 . GLU 232 232 ? A 18.780 6.719 5.404 1.000 1 A GLU 32.900 1
ATOM 1764 N N . SER 233 233 ? A 12.415 7.562 2.948 1.000 1 A SER 44.438 1
ATOM 1765 C CA . SER 233 233 ? A 10.998 7.812 3.135 1.000 1 A SER 45.838 1
ATOM 1766 C C . SER 233 233 ? A 10.160 6.995 2.170 1.000 1 A SER 46.380 1
ATOM 1767 O O . SER 233 233 ? A 9.020 6.624 2.480 1.000 1 A SER 45.437 1
ATOM 1768 C CB . SER 233 233 ? A 10.672 9.295 2.977 1.000 1 A SER 42.830 1
ATOM 1769 O OG . SER 233 233 ? A 10.927 9.725 1.653 1.000 1 A SER 40.806 1
ATOM 1770 N N . LEU 234 234 ? A 10.695 6.680 1.018 1.000 1 A LEU 40.354 1
ATOM 1771 C CA . LEU 234 234 ? A 9.952 5.872 0.058 1.000 1 A LEU 43.117 1
ATOM 1772 C C . LEU 234 234 ? A 9.861 4.401 0.450 1.000 1 A LEU 43.348 1
ATOM 1773 O O . LEU 234 234 ? A 8.964 3.699 -0.007 1.000 1 A LEU 41.925 1
ATOM 1774 C CB . LEU 234 234 ? A 10.592 5.987 -1.329 1.000 1 A LEU 40.301 1
ATOM 1775 C CG . LEU 234 234 ? A 10.427 7.322 -2.060 1.000 1 A LEU 38.604 1
ATOM 1776 C CD1 . LEU 234 234 ? A 8.959 7.582 -2.359 1.000 1 A LEU 36.573 1
ATOM 1777 C CD2 . LEU 234 234 ? A 11.247 7.328 -3.332 1.000 1 A LEU 35.873 1
ATOM 1778 N N . ILE 235 235 ? A 10.758 3.938 1.283 1.000 1 A ILE 43.551 1
ATOM 1779 C CA . ILE 235 235 ? A 10.692 2.554 1.727 1.000 1 A ILE 45.250 1
ATOM 1780 C C . ILE 235 235 ? A 9.508 2.339 2.646 1.000 1 A ILE 45.670 1
ATOM 1781 O O . ILE 235 235 ? A 8.767 1.359 2.509 1.000 1 A ILE 45.263 1
ATOM 1782 C CB . ILE 235 235 ? A 12.033 2.155 2.390 1.000 1 A ILE 43.347 1
ATOM 1783 C CG1 . ILE 235 235 ? A 13.144 2.103 1.351 1.000 1 A ILE 43.898 1
ATOM 1784 C CG2 . ILE 235 235 ? A 11.917 0.797 3.093 1.000 1 A ILE 41.780 1
ATOM 1785 C CD1 . ILE 235 235 ? A 14.526 1.961 1.939 1.000 1 A ILE 39.960 1
ATOM 1786 N N . SER 236 236 ? A 9.297 3.244 3.572 1.000 1 A SER 47.381 1
ATOM 1787 C CA . SER 236 236 ? A 8.137 3.139 4.473 1.000 1 A SER 50.217 1
ATOM 1788 C C . SER 236 236 ? A 6.842 3.400 3.752 1.000 1 A SER 50.074 1
ATOM 1789 O O . SER 236 236 ? A 5.829 2.752 4.028 1.000 1 A SER 49.125 1
ATOM 1790 C CB . SER 236 236 ? A 8.291 4.095 5.658 1.000 1 A SER 47.306 1
ATOM 1791 O OG . SER 236 236 ? A 8.277 5.435 5.240 1.000 1 A SER 43.846 1
ATOM 1792 N N . THR 237 237 ? A 6.836 4.308 2.799 1.000 1 A THR 46.766 1
ATOM 1793 C CA . THR 237 237 ? A 5.622 4.579 2.048 1.000 1 A THR 47.973 1
ATOM 1794 C C . THR 237 237 ? A 5.325 3.493 1.012 1.000 1 A THR 48.309 1
ATOM 1795 O O . THR 237 237 ? A 4.162 3.227 0.712 1.000 1 A THR 46.731 1
ATOM 1796 C CB . THR 237 237 ? A 5.719 5.937 1.339 1.000 1 A THR 44.874 1
ATOM 1797 O OG1 . THR 237 237 ? A 6.840 5.955 0.446 1.000 1 A THR 42.805 1
ATOM 1798 C CG2 . THR 237 237 ? A 5.881 7.051 2.369 1.000 1 A THR 41.709 1
ATOM 1799 N N . SER 238 238 ? A 6.344 2.857 0.516 1.000 1 A SER 48.046 1
ATOM 1800 C CA . SER 238 238 ? A 6.132 1.747 -0.407 1.000 1 A SER 48.999 1
ATOM 1801 C C . SER 238 238 ? A 5.586 0.518 0.312 1.000 1 A SER 49.436 1
ATOM 1802 O O . SER 238 238 ? A 4.824 -0.256 -0.265 1.000 1 A SER 48.067 1
ATOM 1803 C CB . SER 238 238 ? A 7.416 1.409 -1.158 1.000 1 A SER 46.410 1
ATOM 1804 O OG . SER 238 238 ? A 8.398 0.888 -0.275 1.000 1 A SER 43.914 1
ATOM 1805 N N . PHE 239 239 ? A 5.971 0.356 1.567 1.000 1 A PHE 43.910 1
ATOM 1806 C CA . PHE 239 239 ? A 5.403 -0.739 2.328 1.000 1 A PHE 45.501 1
ATOM 1807 C C . PHE 239 239 ? A 3.935 -0.492 2.673 1.000 1 A PHE 45.773 1
ATOM 1808 O O . PHE 239 239 ? A 3.139 -1.416 2.637 1.000 1 A PHE 44.481 1
ATOM 1809 C CB . PHE 239 239 ? A 6.217 -0.986 3.587 1.000 1 A PHE 42.789 1
ATOM 1810 C CG . PHE 239 239 ? A 5.758 -2.196 4.371 1.000 1 A PHE 40.821 1
ATOM 1811 C CD1 . PHE 239 239 ? A 4.994 -2.029 5.517 1.000 1 A PHE 36.724 1
ATOM 1812 C CD2 . PHE 239 239 ? A 6.089 -3.469 3.949 1.000 1 A PHE 36.792 1
ATOM 1813 C CE1 . PHE 239 239 ? A 4.571 -3.100 6.249 1.000 1 A PHE 35.065 1
ATOM 1814 C CE2 . PHE 239 239 ? A 5.648 -4.559 4.687 1.000 1 A PHE 31.984 1
ATOM 1815 C CZ . PHE 239 239 ? A 4.901 -4.373 5.821 1.000 1 A PHE 33.088 1
ATOM 1816 N N . ASP 240 240 ? A 3.613 0.743 2.980 1.000 1 A ASP 50.565 1
ATOM 1817 C CA . ASP 240 240 ? A 2.211 1.072 3.284 1.000 1 A ASP 50.479 1
ATOM 1818 C C . ASP 240 240 ? A 1.361 1.040 2.027 1.000 1 A ASP 50.190 1
ATOM 1819 O O . ASP 240 240 ? A 0.210 0.604 2.072 1.000 1 A ASP 49.792 1
ATOM 1820 C CB . ASP 240 240 ? A 2.121 2.446 3.936 1.000 1 A ASP 48.770 1
ATOM 1821 C CG . ASP 240 240 ? A 2.742 2.456 5.329 1.000 1 A ASP 46.444 1
ATOM 1822 O OD1 . ASP 240 240 ? A 2.697 1.419 6.017 1.000 1 A ASP 40.209 1
ATOM 1823 O OD2 . ASP 240 240 ? A 3.253 3.529 5.729 1.000 1 A ASP 41.297 1
ATOM 1824 N N . SER 241 241 ? A 1.895 1.493 0.924 1.000 1 A SER 50.172 1
ATOM 1825 C CA . SER 241 241 ? A 1.157 1.410 -0.334 1.000 1 A SER 49.626 1
ATOM 1826 C C . SER 241 241 ? A 1.095 -0.014 -0.856 1.000 1 A SER 49.092 1
ATOM 1827 O O . SER 241 241 ? A 0.167 -0.377 -1.591 1.000 1 A SER 48.184 1
ATOM 1828 C CB . SER 241 241 ? A 1.806 2.340 -1.384 1.000 1 A SER 47.048 1
ATOM 1829 O OG . SER 241 241 ? A 3.110 1.911 -1.745 1.000 1 A SER 44.354 1
ATOM 1830 N N . PHE 242 242 ? A 2.089 -0.825 -0.506 1.000 1 A PHE 48.401 1
ATOM 1831 C CA . PHE 242 242 ? A 2.029 -2.230 -0.889 1.000 1 A PHE 50.016 1
ATOM 1832 C C . PHE 242 242 ? A 0.923 -2.970 -0.112 1.000 1 A PHE 48.997 1
ATOM 1833 O O . PHE 242 242 ? A 0.204 -3.763 -0.697 1.000 1 A PHE 48.470 1
ATOM 1834 C CB . PHE 242 242 ? A 3.386 -2.873 -0.632 1.000 1 A PHE 48.226 1
ATOM 1835 C CG . PHE 242 242 ? A 3.447 -4.332 -0.966 1.000 1 A PHE 45.984 1
ATOM 1836 C CD1 . PHE 242 242 ? A 3.490 -4.731 -2.282 1.000 1 A PHE 44.407 1
ATOM 1837 C CD2 . PHE 242 242 ? A 3.431 -5.277 0.042 1.000 1 A PHE 44.084 1
ATOM 1838 C CE1 . PHE 242 242 ? A 3.545 -6.066 -2.600 1.000 1 A PHE 42.643 1
ATOM 1839 C CE2 . PHE 242 242 ? A 3.502 -6.618 -0.270 1.000 1 A PHE 40.373 1
ATOM 1840 C CZ . PHE 242 242 ? A 3.542 -7.023 -1.604 1.000 1 A PHE 39.959 1
ATOM 1841 N N . LEU 243 243 ? A 0.806 -2.688 1.153 1.000 1 A LEU 49.383 1
ATOM 1842 C CA . LEU 243 243 ? A -0.239 -3.314 1.937 1.000 1 A LEU 49.527 1
ATOM 1843 C C . LEU 243 243 ? A -1.601 -2.740 1.648 1.000 1 A LEU 48.764 1
ATOM 1844 O O . LEU 243 243 ? A -2.617 -3.394 1.864 1.000 1 A LEU 47.495 1
ATOM 1845 C CB . LEU 243 243 ? A 0.048 -3.191 3.426 1.000 1 A LEU 47.684 1
ATOM 1846 C CG . LEU 243 243 ? A 1.261 -3.959 3.957 1.000 1 A LEU 46.094 1
ATOM 1847 C CD1 . LEU 243 243 ? A 1.073 -5.448 3.743 1.000 1 A LEU 44.841 1
ATOM 1848 C CD2 . LEU 243 243 ? A 1.485 -3.653 5.424 1.000 1 A LEU 44.456 1
ATOM 1849 N N . TRP 244 244 ? A -1.635 -1.518 1.134 1.000 1 A TRP 43.838 1
ATOM 1850 C CA . TRP 244 244 ? A -2.910 -0.909 0.817 1.000 1 A TRP 44.908 1
ATOM 1851 C C . TRP 244 244 ? A -3.468 -1.430 -0.488 1.000 1 A TRP 45.048 1
ATOM 1852 O O . TRP 244 244 ? A -4.567 -1.946 -0.571 1.000 1 A TRP 43.009 1
ATOM 1853 C CB . TRP 244 244 ? A -2.776 0.622 0.766 1.000 1 A TRP 43.210 1
ATOM 1854 C CG . TRP 244 244 ? A -4.026 1.294 0.361 1.000 1 A TRP 45.430 1
ATOM 1855 C CD1 . TRP 244 244 ? A -4.295 1.808 -0.872 1.000 1 A TRP 42.538 1
ATOM 1856 C CD2 . TRP 244 244 ? A -5.187 1.545 1.155 1.000 1 A TRP 43.607 1
ATOM 1857 N NE1 . TRP 244 244 ? A -5.566 2.361 -0.880 1.000 1 A TRP 38.537 1
ATOM 1858 C CE2 . TRP 244 244 ? A -6.118 2.226 0.363 1.000 1 A TRP 42.128 1
ATOM 1859 C CE3 . TRP 244 244 ? A -5.511 1.277 2.488 1.000 1 A TRP 37.144 1
ATOM 1860 C CZ2 . TRP 244 244 ? A -7.363 2.630 0.842 1.000 1 A TRP 36.485 1
ATOM 1861 C CZ3 . TRP 244 244 ? A -6.755 1.699 2.943 1.000 1 A TRP 37.241 1
ATOM 1862 C CH2 . TRP 244 244 ? A -7.658 2.367 2.113 1.000 1 A TRP 34.962 1
ATOM 1863 N N . ASN 245 245 ? A -2.657 -1.319 -1.540 1.000 1 A ASN 46.146 1
ATOM 1864 C CA . ASN 245 245 ? A -3.153 -1.647 -2.885 1.000 1 A ASN 43.683 1
ATOM 1865 C C . ASN 245 245 ? A -3.209 -3.160 -3.124 1.000 1 A ASN 42.227 1
ATOM 1866 O O . ASN 245 245 ? A -4.193 -3.692 -3.618 1.000 1 A ASN 39.840 1
ATOM 1867 C CB . ASN 245 245 ? A -2.259 -0.982 -3.933 1.000 1 A ASN 40.817 1
ATOM 1868 C CG . ASN 245 245 ? A -2.394 0.547 -3.930 1.000 1 A ASN 39.599 1
ATOM 1869 O OD1 . ASN 245 245 ? A -3.470 1.078 -3.777 1.000 1 A ASN 33.615 1
ATOM 1870 N ND2 . ASN 245 245 ? A -1.276 1.217 -4.089 1.000 1 A ASN 35.907 1
ATOM 1871 N N . TYR 246 246 ? A -2.095 -3.836 -2.773 1.000 1 A TYR 43.989 1
ATOM 1872 C CA . TYR 246 246 ? A -1.933 -5.216 -3.186 1.000 1 A TYR 42.902 1
ATOM 1873 C C . TYR 246 246 ? A -2.217 -6.185 -2.025 1.000 1 A TYR 42.692 1
ATOM 1874 O O . TYR 246 246 ? A -1.585 -7.223 -1.906 1.000 1 A TYR 41.227 1
ATOM 1875 C CB . TYR 246 246 ? A -0.514 -5.441 -3.736 1.000 1 A TYR 40.798 1
ATOM 1876 C CG . TYR 246 246 ? A -0.247 -4.685 -5.044 1.000 1 A TYR 39.826 1
ATOM 1877 C CD1 . TYR 246 246 ? A 0.421 -3.468 -5.001 1.000 1 A TYR 35.274 1
ATOM 1878 C CD2 . TYR 246 246 ? A -0.672 -5.200 -6.251 1.000 1 A TYR 35.446 1
ATOM 1879 C CE1 . TYR 246 246 ? A 0.669 -2.779 -6.158 1.000 1 A TYR 35.846 1
ATOM 1880 C CE2 . TYR 246 246 ? A -0.433 -4.504 -7.423 1.000 1 A TYR 29.020 1
ATOM 1881 C CZ . TYR 246 246 ? A 0.232 -3.301 -7.370 1.000 1 A TYR 30.849 1
ATOM 1882 O OH . TYR 246 246 ? A 0.485 -2.619 -8.534 1.000 1 A TYR 51.700 1
ATOM 1883 N N . GLN 247 247 ? A -3.188 -5.847 -1.241 1.000 1 A GLN 44.067 1
ATOM 1884 C CA . GLN 247 247 ? A -3.524 -6.699 -0.123 1.000 1 A GLN 39.615 1
ATOM 1885 C C . GLN 247 247 ? A -4.340 -7.916 -0.550 1.000 1 A GLN 39.955 1
ATOM 1886 O O . GLN 247 247 ? A -3.968 -9.050 -0.214 1.000 1 A GLN 37.289 1
ATOM 1887 C CB . GLN 247 247 ? A -4.286 -5.868 0.921 1.000 1 A GLN 37.196 1
ATOM 1888 C CG . GLN 247 247 ? A -4.659 -6.620 2.162 1.000 1 A GLN 35.872 1
ATOM 1889 C CD . GLN 247 247 ? A -3.473 -6.995 3.019 1.000 1 A GLN 36.559 1
ATOM 1890 O OE1 . GLN 247 247 ? A -2.523 -6.213 3.154 1.000 1 A GLN 40.424 1
ATOM 1891 N NE2 . GLN 247 247 ? A -3.507 -8.194 3.566 1.000 1 A GLN 37.628 1
ATOM 1892 N N . GLN 248 248 ? A -5.430 -7.694 -1.209 1.000 1 A GLN 32.916 1
ATOM 1893 C CA . GLN 248 248 ? A -6.373 -8.738 -1.611 1.000 1 A GLN 33.148 1
ATOM 1894 C C . GLN 248 248 ? A -6.765 -9.656 -0.457 1.000 1 A GLN 33.230 1
ATOM 1895 O O . GLN 248 248 ? A -6.773 -10.873 -0.575 1.000 1 A GLN 31.014 1
ATOM 1896 C CB . GLN 248 248 ? A -5.854 -9.522 -2.796 1.000 1 A GLN 28.886 1
ATOM 1897 C CG . GLN 248 248 ? A -5.788 -8.787 -4.117 1.000 1 A GLN 30.048 1
ATOM 1898 C CD . GLN 248 248 ? A -5.405 -9.670 -5.264 1.000 1 A GLN 32.018 1
ATOM 1899 O OE1 . GLN 248 248 ? A -4.986 -10.801 -5.048 1.000 1 A GLN 43.215 1
ATOM 1900 N NE2 . GLN 248 248 ? A -5.559 -9.177 -6.475 1.000 1 A GLN 40.289 1
ATOM 1901 P P . DG 1 1 ? B -30.799 0.071 71.177 1.000 2 B DG 68.712 1
ATOM 1902 O OP1 . DG 1 1 ? B -31.605 1.210 71.609 1.000 2 B DG 65.741 1
ATOM 1903 O OP2 . DG 1 1 ? B -31.145 -0.783 70.032 1.000 2 B DG 67.985 1
ATOM 1904 O "O5'" . DG 1 1 ? B -29.277 0.517 71.049 1.000 2 B DG 67.219 1
ATOM 1905 C "C5'" . DG 1 1 ? B -28.479 0.673 72.205 1.000 2 B DG 68.679 1
ATOM 1906 C "C4'" . DG 1 1 ? B -27.046 0.376 71.867 1.000 2 B DG 73.077 1
ATOM 1907 O "O4'" . DG 1 1 ? B -26.776 -1.031 71.998 1.000 2 B DG 71.606 1
ATOM 1908 C "C3'" . DG 1 1 ? B -26.625 0.801 70.481 1.000 2 B DG 73.854 1
ATOM 1909 O "O3'" . DG 1 1 ? B -25.320 1.301 70.539 1.000 2 B DG 70.982 1
ATOM 1910 C "C2'" . DG 1 1 ? B -26.624 -0.545 69.724 1.000 2 B DG 69.746 1
ATOM 1911 C "C1'" . DG 1 1 ? B -26.122 -1.460 70.828 1.000 2 B DG 70.744 1
ATOM 1912 N N9 . DG 1 1 ? B -26.360 -2.844 70.601 1.000 2 B DG 74.318 1
ATOM 1913 C C8 . DG 1 1 ? B -27.473 -3.424 70.065 1.000 2 B DG 75.047 1
ATOM 1914 N N7 . DG 1 1 ? B -27.379 -4.738 69.961 1.000 2 B DG 73.178 1
ATOM 1915 C C5 . DG 1 1 ? B -26.117 -5.014 70.508 1.000 2 B DG 75.107 1
ATOM 1916 C C6 . DG 1 1 ? B -25.455 -6.230 70.655 1.000 2 B DG 74.397 1
ATOM 1917 O O6 . DG 1 1 ? B -25.852 -7.396 70.385 1.000 2 B DG 73.352 1
ATOM 1918 N N1 . DG 1 1 ? B -24.196 -6.103 71.207 1.000 2 B DG 75.527 1
ATOM 1919 C C2 . DG 1 1 ? B -23.608 -4.900 71.569 1.000 2 B DG 74.363 1
ATOM 1920 N N2 . DG 1 1 ? B -22.410 -4.951 72.114 1.000 2 B DG 72.608 1
ATOM 1921 N N3 . DG 1 1 ? B -24.238 -3.746 71.415 1.000 2 B DG 73.176 1
ATOM 1922 C C4 . DG 1 1 ? B -25.477 -3.868 70.870 1.000 2 B DG 74.707 1
ATOM 1923 P P . DT 2 2 ? B -24.795 2.262 69.343 1.000 2 B DT 73.993 1
ATOM 1924 O OP1 . DT 2 2 ? B -25.124 3.643 69.742 1.000 2 B DT 71.045 1
ATOM 1925 O OP2 . DT 2 2 ? B -25.197 1.760 68.012 1.000 2 B DT 71.904 1
ATOM 1926 O "O5'" . DT 2 2 ? B -23.179 2.112 69.410 1.000 2 B DT 72.656 1
ATOM 1927 C "C5'" . DT 2 2 ? B -22.615 1.455 70.510 1.000 2 B DT 73.649 1
ATOM 1928 C "C4'" . DT 2 2 ? B -21.483 0.544 70.064 1.000 2 B DT 75.632 1
ATOM 1929 O "O4'" . DT 2 2 ? B -21.983 -0.815 69.902 1.000 2 B DT 75.498 1
ATOM 1930 C "C3'" . DT 2 2 ? B -20.862 0.956 68.738 1.000 2 B DT 76.671 1
ATOM 1931 O "O3'" . DT 2 2 ? B -19.469 0.690 68.776 1.000 2 B DT 73.791 1
ATOM 1932 C "C2'" . DT 2 2 ? B -21.571 -0.013 67.766 1.000 2 B DT 74.819 1
ATOM 1933 C "C1'" . DT 2 2 ? B -21.616 -1.270 68.609 1.000 2 B DT 75.137 1
ATOM 1934 N N1 . DT 2 2 ? B -22.556 -2.275 68.161 1.000 2 B DT 77.616 1
ATOM 1935 C C2 . DT 2 2 ? B -22.257 -3.590 68.327 1.000 2 B DT 79.538 1
ATOM 1936 O O2 . DT 2 2 ? B -21.177 -3.959 68.816 1.000 2 B DT 78.111 1
ATOM 1937 N N3 . DT 2 2 ? B -23.192 -4.492 67.875 1.000 2 B DT 78.728 1
ATOM 1938 C C4 . DT 2 2 ? B -24.394 -4.183 67.327 1.000 2 B DT 78.944 1
ATOM 1939 O O4 . DT 2 2 ? B -25.159 -5.077 66.977 1.000 2 B DT 77.790 1
ATOM 1940 C C5 . DT 2 2 ? B -24.705 -2.771 67.178 1.000 2 B DT 78.513 1
ATOM 1941 C C7 . DT 2 2 ? B -25.974 -2.349 66.567 1.000 2 B DT 76.358 1
ATOM 1942 C C6 . DT 2 2 ? B -23.761 -1.903 67.615 1.000 2 B DT 78.447 1
ATOM 1943 P P . DT 3 3 ? B -18.425 1.619 68.031 1.000 2 B DT 74.915 1
ATOM 1944 O OP1 . DT 3 3 ? B -17.874 2.599 68.999 1.000 2 B DT 72.479 1
ATOM 1945 O OP2 . DT 3 3 ? B -19.025 2.079 66.783 1.000 2 B DT 72.613 1
ATOM 1946 O "O5'" . DT 3 3 ? B -17.280 0.591 67.635 1.000 2 B DT 73.617 1
ATOM 1947 C "C5'" . DT 3 3 ? B -16.964 -0.515 68.470 1.000 2 B DT 75.098 1
ATOM 1948 C "C4'" . DT 3 3 ? B -16.624 -1.744 67.669 1.000 2 B DT 76.332 1
ATOM 1949 O "O4'" . DT 3 3 ? B -17.840 -2.509 67.378 1.000 2 B DT 76.662 1
ATOM 1950 C "C3'" . DT 3 3 ? B -15.960 -1.482 66.316 1.000 2 B DT 77.554 1
ATOM 1951 O "O3'" . DT 3 3 ? B -14.947 -2.431 66.076 1.000 2 B DT 74.764 1
ATOM 1952 C "C2'" . DT 3 3 ? B -17.121 -1.659 65.325 1.000 2 B DT 76.112 1
ATOM 1953 C "C1'" . DT 3 3 ? B -17.832 -2.837 65.991 1.000 2 B DT 76.463 1
ATOM 1954 N N1 . DT 3 3 ? B -19.217 -3.016 65.539 1.000 2 B DT 78.773 1
ATOM 1955 C C2 . DT 3 3 ? B -19.730 -4.284 65.489 1.000 2 B DT 80.973 1
ATOM 1956 O O2 . DT 3 3 ? B -19.077 -5.267 65.810 1.000 2 B DT 79.240 1
ATOM 1957 N N3 . DT 3 3 ? B -21.006 -4.379 65.051 1.000 2 B DT 79.551 1
ATOM 1958 C C4 . DT 3 3 ? B -21.811 -3.336 64.677 1.000 2 B DT 79.724 1
ATOM 1959 O O4 . DT 3 3 ? B -22.961 -3.529 64.301 1.000 2 B DT 78.892 1
ATOM 1960 C C5 . DT 3 3 ? B -21.242 -2.026 64.781 1.000 2 B DT 79.064 1
ATOM 1961 C C7 . DT 3 3 ? B -22.033 -0.814 64.417 1.000 2 B DT 77.400 1
ATOM 1962 C C6 . DT 3 3 ? B -19.984 -1.943 65.200 1.000 2 B DT 79.495 1
ATOM 1963 P P . DG 4 4 ? B -13.576 -2.060 65.376 1.000 2 B DG 72.468 1
ATOM 1964 O OP1 . DG 4 4 ? B -12.584 -1.604 66.380 1.000 2 B DG 69.596 1
ATOM 1965 O OP2 . DG 4 4 ? B -13.930 -1.205 64.235 1.000 2 B DG 70.663 1
ATOM 1966 O "O5'" . DG 4 4 ? B -13.096 -3.457 64.807 1.000 2 B DG 72.518 1
ATOM 1967 C "C5'" . DG 4 4 ? B -13.500 -4.649 65.515 1.000 2 B DG 72.635 1
ATOM 1968 C "C4'" . DG 4 4 ? B -13.894 -5.754 64.551 1.000 2 B DG 76.307 1
ATOM 1969 O "O4'" . DG 4 4 ? B -15.318 -5.697 64.311 1.000 2 B DG 74.425 1
ATOM 1970 C "C3'" . DG 4 4 ? B -13.227 -5.655 63.183 1.000 2 B DG 77.003 1
ATOM 1971 O "O3'" . DG 4 4 ? B -12.913 -6.975 62.722 1.000 2 B DG 74.243 1
ATOM 1972 C "C2'" . DG 4 4 ? B -14.319 -5.043 62.301 1.000 2 B DG 74.509 1
ATOM 1973 C "C1'" . DG 4 4 ? B -15.548 -5.685 62.926 1.000 2 B DG 75.003 1
ATOM 1974 N N9 . DG 4 4 ? B -16.768 -4.992 62.625 1.000 2 B DG 78.340 1
ATOM 1975 C C8 . DG 4 4 ? B -16.963 -3.639 62.573 1.000 2 B DG 78.720 1
ATOM 1976 N N7 . DG 4 4 ? B -18.182 -3.306 62.259 1.000 2 B DG 77.381 1
ATOM 1977 C C5 . DG 4 4 ? B -18.841 -4.516 62.139 1.000 2 B DG 80.190 1
ATOM 1978 C C6 . DG 4 4 ? B -20.180 -4.821 61.835 1.000 2 B DG 79.517 1
ATOM 1979 O O6 . DG 4 4 ? B -21.095 -4.012 61.619 1.000 2 B DG 77.530 1
ATOM 1980 N N1 . DG 4 4 ? B -20.418 -6.162 61.820 1.000 2 B DG 80.896 1
ATOM 1981 C C2 . DG 4 4 ? B -19.477 -7.148 62.058 1.000 2 B DG 79.016 1
ATOM 1982 N N2 . DG 4 4 ? B -19.893 -8.390 61.979 1.000 2 B DG 76.299 1
ATOM 1983 N N3 . DG 4 4 ? B -18.237 -6.893 62.340 1.000 2 B DG 78.253 1
ATOM 1984 C C4 . DG 4 4 ? B -17.971 -5.563 62.365 1.000 2 B DG 78.974 1
ATOM 1985 P P . DG 5 5 ? B -11.596 -7.192 61.900 1.000 2 B DG 71.489 1
ATOM 1986 O OP1 . DG 5 5 ? B -10.524 -7.588 62.839 1.000 2 B DG 69.098 1
ATOM 1987 O OP2 . DG 5 5 ? B -11.393 -6.052 60.975 1.000 2 B DG 69.044 1
ATOM 1988 O "O5'" . DG 5 5 ? B -12.039 -8.468 61.037 1.000 2 B DG 70.561 1
ATOM 1989 C "C5'" . DG 5 5 ? B -12.939 -9.401 61.587 1.000 2 B DG 71.290 1
ATOM 1990 C "C4'" . DG 5 5 ? B -13.899 -9.942 60.538 1.000 2 B DG 74.746 1
ATOM 1991 O "O4'" . DG 5 5 ? B -15.072 -9.119 60.445 1.000 2 B DG 73.737 1
ATOM 1992 C "C3'" . DG 5 5 ? B -13.297 -9.998 59.160 1.000 2 B DG 75.997 1
ATOM 1993 O "O3'" . DG 5 5 ? B -13.718 -11.163 58.484 1.000 2 B DG 73.089 1
ATOM 1994 C "C2'" . DG 5 5 ? B -13.898 -8.742 58.493 1.000 2 B DG 74.424 1
ATOM 1995 C "C1'" . DG 5 5 ? B -15.263 -8.728 59.117 1.000 2 B DG 74.785 1
ATOM 1996 N N9 . DG 5 5 ? B -15.926 -7.434 59.086 1.000 2 B DG 76.925 1
ATOM 1997 C C8 . DG 5 5 ? B -15.345 -6.205 59.244 1.000 2 B DG 77.445 1
ATOM 1998 N N7 . DG 5 5 ? B -16.179 -5.212 59.154 1.000 2 B DG 76.817 1
ATOM 1999 C C5 . DG 5 5 ? B -17.400 -5.830 58.941 1.000 2 B DG 80.041 1
ATOM 2000 C C6 . DG 5 5 ? B -18.690 -5.295 58.773 1.000 2 B DG 79.063 1
ATOM 2001 O O6 . DG 5 5 ? B -19.014 -4.100 58.799 1.000 2 B DG 77.552 1
ATOM 2002 N N1 . DG 5 5 ? B -19.643 -6.259 58.560 1.000 2 B DG 80.432 1
ATOM 2003 C C2 . DG 5 5 ? B -19.394 -7.616 58.531 1.000 2 B DG 78.680 1
ATOM 2004 N N2 . DG 5 5 ? B -20.464 -8.374 58.323 1.000 2 B DG 75.749 1
ATOM 2005 N N3 . DG 5 5 ? B -18.208 -8.132 58.677 1.000 2 B DG 77.675 1
ATOM 2006 C C4 . DG 5 5 ? B -17.262 -7.212 58.878 1.000 2 B DG 78.377 1
ATOM 2007 P P . DT 6 6 ? B -12.829 -11.762 57.259 1.000 2 B DT 74.368 1
ATOM 2008 O OP1 . DT 6 6 ? B -12.019 -12.860 57.818 1.000 2 B DT 71.463 1
ATOM 2009 O OP2 . DT 6 6 ? B -12.185 -10.681 56.493 1.000 2 B DT 71.898 1
ATOM 2010 O "O5'" . DT 6 6 ? B -13.978 -12.391 56.354 1.000 2 B DT 73.298 1
ATOM 2011 C "C5'" . DT 6 6 ? B -15.265 -12.639 56.936 1.000 2 B DT 73.779 1
ATOM 2012 C "C4'" . DT 6 6 ? B -16.369 -12.286 55.999 1.000 2 B DT 75.954 1
ATOM 2013 O "O4'" . DT 6 6 ? B -16.789 -10.919 56.221 1.000 2 B DT 76.317 1
ATOM 2014 C "C3'" . DT 6 6 ? B -15.991 -12.385 54.544 1.000 2 B DT 76.445 1
ATOM 2015 O "O3'" . DT 6 6 ? B -17.066 -12.945 53.800 1.000 2 B DT 74.495 1
ATOM 2016 C "C2'" . DT 6 6 ? B -15.795 -10.925 54.144 1.000 2 B DT 76.148 1
ATOM 2017 C "C1'" . DT 6 6 ? B -16.912 -10.277 54.966 1.000 2 B DT 76.638 1
ATOM 2018 N N1 . DT 6 6 ? B -16.744 -8.836 55.133 1.000 2 B DT 78.546 1
ATOM 2019 C C2 . DT 6 6 ? B -17.883 -8.048 55.133 1.000 2 B DT 80.176 1
ATOM 2020 O O2 . DT 6 6 ? B -19.014 -8.495 54.977 1.000 2 B DT 79.232 1
ATOM 2021 N N3 . DT 6 6 ? B -17.668 -6.702 55.257 1.000 2 B DT 79.600 1
ATOM 2022 C C4 . DT 6 6 ? B -16.452 -6.107 55.454 1.000 2 B DT 80.382 1
ATOM 2023 O O4 . DT 6 6 ? B -16.378 -4.894 55.563 1.000 2 B DT 79.324 1
ATOM 2024 C C5 . DT 6 6 ? B -15.312 -6.964 55.455 1.000 2 B DT 79.715 1
ATOM 2025 C C7 . DT 6 6 ? B -13.955 -6.361 55.644 1.000 2 B DT 77.434 1
ATOM 2026 C C6 . DT 6 6 ? B -15.532 -8.284 55.318 1.000 2 B DT 79.577 1
ATOM 2027 P P . DC 7 7 ? B -16.868 -13.765 52.488 1.000 2 B DC 73.047 1
ATOM 2028 O OP1 . DC 7 7 ? B -16.749 -15.178 52.855 1.000 2 B DC 70.244 1
ATOM 2029 O OP2 . DC 7 7 ? B -15.801 -13.147 51.672 1.000 2 B DC 70.990 1
ATOM 2030 O "O5'" . DC 7 7 ? B -18.227 -13.557 51.717 1.000 2 B DC 72.014 1
ATOM 2031 C "C5'" . DC 7 7 ? B -19.392 -13.149 52.493 1.000 2 B DC 71.399 1
ATOM 2032 C "C4'" . DC 7 7 ? B -20.187 -12.094 51.741 1.000 2 B DC 75.077 1
ATOM 2033 O "O4'" . DC 7 7 ? B -19.738 -10.755 52.126 1.000 2 B DC 74.882 1
ATOM 2034 C "C3'" . DC 7 7 ? B -20.044 -12.156 50.217 1.000 2 B DC 75.334 1
ATOM 2035 O "O3'" . DC 7 7 ? B -21.312 -11.880 49.618 1.000 2 B DC 73.407 1
ATOM 2036 C "C2'" . DC 7 7 ? B -19.080 -11.037 49.911 1.000 2 B DC 74.874 1
ATOM 2037 C "C1'" . DC 7 7 ? B -19.521 -10.023 50.950 1.000 2 B DC 75.113 1
ATOM 2038 N N1 . DC 7 7 ? B -18.523 -8.954 51.228 1.000 2 B DC 77.310 1
ATOM 2039 C C2 . DC 7 7 ? B -18.954 -7.648 51.430 1.000 2 B DC 78.739 1
ATOM 2040 O O2 . DC 7 7 ? B -20.127 -7.382 51.319 1.000 2 B DC 77.571 1
ATOM 2041 N N3 . DC 7 7 ? B -18.024 -6.688 51.683 1.000 2 B DC 78.012 1
ATOM 2042 C C4 . DC 7 7 ? B -16.733 -7.019 51.758 1.000 2 B DC 78.802 1
ATOM 2043 N N4 . DC 7 7 ? B -15.868 -6.039 52.034 1.000 2 B DC 77.828 1
ATOM 2044 C C5 . DC 7 7 ? B -16.290 -8.360 51.575 1.000 2 B DC 78.299 1
ATOM 2045 C C6 . DC 7 7 ? B -17.216 -9.277 51.345 1.000 2 B DC 76.795 1
ATOM 2046 P P . DG 8 8 ? B -21.624 -12.611 48.185 1.000 2 B DG 72.915 1
ATOM 2047 O OP1 . DG 8 8 ? B -22.357 -13.854 48.451 1.000 2 B DG 70.232 1
ATOM 2048 O OP2 . DG 8 8 ? B -20.418 -12.586 47.363 1.000 2 B DG 71.059 1
ATOM 2049 O "O5'" . DG 8 8 ? B -22.629 -11.546 47.563 1.000 2 B DG 71.843 1
ATOM 2050 C "C5'" . DG 8 8 ? B -23.297 -10.615 48.393 1.000 2 B DG 71.502 1
ATOM 2051 C "C4'" . DG 8 8 ? B -23.458 -9.294 47.723 1.000 2 B DG 74.989 1
ATOM 2052 O "O4'" . DG 8 8 ? B -22.412 -8.368 48.172 1.000 2 B DG 74.431 1
ATOM 2053 C "C3'" . DG 8 8 ? B -23.357 -9.347 46.206 1.000 2 B DG 75.610 1
ATOM 2054 O "O3'" . DG 8 8 ? B -24.251 -8.375 45.670 1.000 2 B DG 72.620 1
ATOM 2055 C "C2'" . DG 8 8 ? B -21.918 -8.933 45.952 1.000 2 B DG 75.550 1
ATOM 2056 C "C1'" . DG 8 8 ? B -21.747 -7.878 47.030 1.000 2 B DG 75.720 1
ATOM 2057 N N9 . DG 8 8 ? B -20.350 -7.626 47.394 1.000 2 B DG 78.142 1
ATOM 2058 C C8 . DG 8 8 ? B -19.333 -8.553 47.501 1.000 2 B DG 78.173 1
ATOM 2059 N N7 . DG 8 8 ? B -18.183 -8.015 47.845 1.000 2 B DG 77.367 1
ATOM 2060 C C5 . DG 8 8 ? B -18.497 -6.678 47.988 1.000 2 B DG 79.699 1
ATOM 2061 C C6 . DG 8 8 ? B -17.672 -5.584 48.340 1.000 2 B DG 79.005 1
ATOM 2062 O O6 . DG 8 8 ? B -16.466 -5.609 48.622 1.000 2 B DG 76.743 1
ATOM 2063 N N1 . DG 8 8 ? B -18.351 -4.385 48.377 1.000 2 B DG 80.279 1
ATOM 2064 C C2 . DG 8 8 ? B -19.685 -4.233 48.068 1.000 2 B DG 78.363 1
ATOM 2065 N N2 . DG 8 8 ? B -20.166 -3.000 48.157 1.000 2 B DG 75.869 1
ATOM 2066 N N3 . DG 8 8 ? B -20.475 -5.200 47.735 1.000 2 B DG 77.806 1
ATOM 2067 C C4 . DG 8 8 ? B -19.817 -6.407 47.724 1.000 2 B DG 77.962 1
ATOM 2068 P P . DC 9 9 ? B -24.901 -8.687 44.246 1.000 2 B DC 73.437 1
ATOM 2069 O OP1 . DC 9 9 ? B -26.167 -9.422 44.457 1.000 2 B DC 70.424 1
ATOM 2070 O OP2 . DC 9 9 ? B -23.888 -9.289 43.322 1.000 2 B DC 70.839 1
ATOM 2071 O "O5'" . DC 9 9 ? B -25.205 -7.225 43.752 1.000 2 B DC 72.196 1
ATOM 2072 C "C5'" . DC 9 9 ? B -25.290 -6.175 44.689 1.000 2 B DC 72.065 1
ATOM 2073 C "C4'" . DC 9 9 ? B -24.630 -4.925 44.176 1.000 2 B DC 74.981 1
ATOM 2074 O "O4'" . DC 9 9 ? B -23.260 -4.886 44.638 1.000 2 B DC 74.501 1
ATOM 2075 C "C3'" . DC 9 9 ? B -24.564 -4.822 42.649 1.000 2 B DC 75.083 1
ATOM 2076 O "O3'" . DC 9 9 ? B -24.799 -3.494 42.256 1.000 2 B DC 73.380 1
ATOM 2077 C "C2'" . DC 9 9 ? B -23.097 -5.186 42.346 1.000 2 B DC 75.757 1
ATOM 2078 C "C1'" . DC 9 9 ? B -22.421 -4.598 43.547 1.000 2 B DC 75.636 1
ATOM 2079 N N1 . DC 9 9 ? B -21.074 -5.142 43.828 1.000 2 B DC 78.088 1
ATOM 2080 C C2 . DC 9 9 ? B -20.032 -4.278 44.205 1.000 2 B DC 78.928 1
ATOM 2081 O O2 . DC 9 9 ? B -20.243 -3.072 44.297 1.000 2 B DC 78.157 1
ATOM 2082 N N3 . DC 9 9 ? B -18.795 -4.791 44.449 1.000 2 B DC 78.767 1
ATOM 2083 C C4 . DC 9 9 ? B -18.603 -6.109 44.344 1.000 2 B DC 79.682 1
ATOM 2084 N N4 . DC 9 9 ? B -17.374 -6.548 44.586 1.000 2 B DC 78.768 1
ATOM 2085 C C5 . DC 9 9 ? B -19.636 -7.009 43.969 1.000 2 B DC 79.116 1
ATOM 2086 C C6 . DC 9 9 ? B -20.839 -6.488 43.729 1.000 2 B DC 77.644 1
ATOM 2087 P P . DG 10 10 ? B -25.460 -3.171 40.842 1.000 2 B DG 73.316 1
ATOM 2088 O OP1 . DG 10 10 ? B -26.910 -3.084 41.060 1.000 2 B DG 69.969 1
ATOM 2089 O OP2 . DG 10 10 ? B -24.913 -4.094 39.832 1.000 2 B DG 71.037 1
ATOM 2090 O "O5'" . DG 10 10 ? B -24.925 -1.714 40.562 1.000 2 B DG 71.797 1
ATOM 2091 C "C5'" . DG 10 10 ? B -24.506 -0.930 41.631 1.000 2 B DG 72.516 1
ATOM 2092 C "C4'" . DG 10 10 ? B -23.250 -0.184 41.278 1.000 2 B DG 75.122 1
ATOM 2093 O "O4'" . DG 10 10 ? B -22.105 -0.964 41.689 1.000 2 B DG 74.635 1
ATOM 2094 C "C3'" . DG 10 10 ? B -23.053 0.063 39.789 1.000 2 B DG 75.548 1
ATOM 2095 O "O3'" . DG 10 10 ? B -22.573 1.364 39.623 1.000 2 B DG 73.179 1
ATOM 2096 C "C2'" . DG 10 10 ? B -22.007 -0.962 39.363 1.000 2 B DG 76.181 1
ATOM 2097 C "C1'" . DG 10 10 ? B -21.181 -1.035 40.626 1.000 2 B DG 75.984 1
ATOM 2098 N N9 . DG 10 10 ? B -20.372 -2.244 40.768 1.000 2 B DG 78.175 1
ATOM 2099 C C8 . DG 10 10 ? B -20.786 -3.557 40.558 1.000 2 B DG 78.638 1
ATOM 2100 N N7 . DG 10 10 ? B -19.832 -4.422 40.750 1.000 2 B DG 77.752 1
ATOM 2101 C C5 . DG 10 10 ? B -18.732 -3.664 41.096 1.000 2 B DG 80.325 1
ATOM 2102 C C6 . DG 10 10 ? B -17.421 -4.060 41.432 1.000 2 B DG 79.562 1
ATOM 2103 O O6 . DG 10 10 ? B -16.952 -5.209 41.490 1.000 2 B DG 77.111 1
ATOM 2104 N N1 . DG 10 10 ? B -16.600 -2.976 41.714 1.000 2 B DG 80.773 1
ATOM 2105 C C2 . DG 10 10 ? B -17.026 -1.652 41.716 1.000 2 B DG 79.318 1
ATOM 2106 N N2 . DG 10 10 ? B -16.097 -0.751 41.993 1.000 2 B DG 76.569 1
ATOM 2107 N N3 . DG 10 10 ? B -18.243 -1.263 41.404 1.000 2 B DG 78.408 1
ATOM 2108 C C4 . DG 10 10 ? B -19.052 -2.313 41.115 1.000 2 B DG 78.657 1
ATOM 2109 P P . DG 11 11 ? B -22.807 2.111 38.248 1.000 2 B DG 68.554 1
ATOM 2110 O OP1 . DG 11 11 ? B -23.926 3.090 38.441 1.000 2 B DG 65.104 1
ATOM 2111 O OP2 . DG 11 11 ? B -22.837 1.104 37.143 1.000 2 B DG 65.280 1
ATOM 2112 O "O5'" . DG 11 11 ? B -21.441 2.940 38.115 1.000 2 B DG 66.648 1
ATOM 2113 C "C5'" . DG 11 11 ? B -20.654 3.173 39.265 1.000 2 B DG 64.759 1
ATOM 2114 C "C4'" . DG 11 11 ? B -19.185 3.181 38.908 1.000 2 B DG 69.380 1
ATOM 2115 O "O4'" . DG 11 11 ? B -18.595 1.874 39.164 1.000 2 B DG 68.617 1
ATOM 2116 C "C3'" . DG 11 11 ? B -18.879 3.466 37.445 1.000 2 B DG 69.466 1
ATOM 2117 O "O3'" . DG 11 11 ? B -17.717 4.262 37.386 1.000 2 B DG 69.098 1
ATOM 2118 C "C2'" . DG 11 11 ? B -18.628 2.096 36.857 1.000 2 B DG 70.592 1
ATOM 2119 C "C1'" . DG 11 11 ? B -17.911 1.441 38.013 1.000 2 B DG 70.195 1
ATOM 2120 N N9 . DG 11 11 ? B -17.927 -0.026 37.972 1.000 2 B DG 69.550 1
ATOM 2121 C C8 . DG 11 11 ? B -19.003 -0.808 37.678 1.000 2 B DG 70.250 1
ATOM 2122 N N7 . DG 11 11 ? B -18.721 -2.090 37.710 1.000 2 B DG 71.599 1
ATOM 2123 C C5 . DG 11 11 ? B -17.373 -2.135 38.069 1.000 2 B DG 72.594 1
ATOM 2124 C C6 . DG 11 11 ? B -16.500 -3.196 38.282 1.000 2 B DG 70.971 1
ATOM 2125 O O6 . DG 11 11 ? B -16.749 -4.420 38.172 1.000 2 B DG 69.446 1
ATOM 2126 N N1 . DG 11 11 ? B -15.242 -2.809 38.607 1.000 2 B DG 72.036 1
ATOM 2127 C C2 . DG 11 11 ? B -14.846 -1.492 38.737 1.000 2 B DG 71.337 1
ATOM 2128 N N2 . DG 11 11 ? B -13.562 -1.307 39.072 1.000 2 B DG 68.777 1
ATOM 2129 N N3 . DG 11 11 ? B -15.636 -0.475 38.563 1.000 2 B DG 70.151 1
ATOM 2130 C C4 . DG 11 11 ? B -16.875 -0.854 38.233 1.000 2 B DG 70.913 1
ATOM 2131 P P . DA 12 12 ? B -17.571 5.295 36.234 1.000 2 B DA 67.499 1
ATOM 2132 O OP1 . DA 12 12 ? B -17.943 6.634 36.758 1.000 2 B DA 64.948 1
ATOM 2133 O OP2 . DA 12 12 ? B -18.237 4.782 35.017 1.000 2 B DA 65.696 1
ATOM 2134 O "O5'" . DA 12 12 ? B -16.021 5.283 35.944 1.000 2 B DA 68.073 1
ATOM 2135 C "C5'" . DA 12 12 ? B -15.152 4.824 36.978 1.000 2 B DA 65.872 1
ATOM 2136 C "C4'" . DA 12 12 ? B -13.977 4.074 36.397 1.000 2 B DA 69.931 1
ATOM 2137 O "O4'" . DA 12 12 ? B -14.203 2.624 36.522 1.000 2 B DA 68.508 1
ATOM 2138 C "C3'" . DA 12 12 ? B -13.735 4.339 34.926 1.000 2 B DA 70.340 1
ATOM 2139 O "O3'" . DA 12 12 ? B -12.315 4.316 34.690 1.000 2 B DA 69.013 1
ATOM 2140 C "C2'" . DA 12 12 ? B -14.396 3.143 34.273 1.000 2 B DA 69.561 1
ATOM 2141 C "C1'" . DA 12 12 ? B -14.025 2.035 35.262 1.000 2 B DA 69.302 1
ATOM 2142 N N9 . DA 12 12 ? B -14.882 0.854 35.157 1.000 2 B DA 71.643 1
ATOM 2143 C C8 . DA 12 12 ? B -16.209 0.803 34.908 1.000 2 B DA 72.560 1
ATOM 2144 N N7 . DA 12 12 ? B -16.692 -0.412 34.878 1.000 2 B DA 73.705 1
ATOM 2145 C C5 . DA 12 12 ? B -15.604 -1.189 35.155 1.000 2 B DA 75.216 1
ATOM 2146 C C6 . DA 12 12 ? B -15.437 -2.610 35.257 1.000 2 B DA 74.067 1
ATOM 2147 N N6 . DA 12 12 ? B -16.436 -3.481 35.104 1.000 2 B DA 71.266 1
ATOM 2148 N N1 . DA 12 12 ? B -14.200 -3.075 35.516 1.000 2 B DA 75.321 1
ATOM 2149 C C2 . DA 12 12 ? B -13.184 -2.221 35.667 1.000 2 B DA 73.683 1
ATOM 2150 N N3 . DA 12 12 ? B -13.228 -0.883 35.573 1.000 2 B DA 72.460 1
ATOM 2151 C C4 . DA 12 12 ? B -14.468 -0.419 35.309 1.000 2 B DA 73.107 1
ATOM 2152 P P . DA 13 13 ? B -11.655 5.283 33.631 1.000 2 B DA 66.250 1
ATOM 2153 O OP1 . DA 13 13 ? B -11.248 6.529 34.267 1.000 2 B DA 63.830 1
ATOM 2154 O OP2 . DA 13 13 ? B -12.585 5.322 32.453 1.000 2 B DA 64.701 1
ATOM 2155 O "O5'" . DA 13 13 ? B -10.372 4.469 33.237 1.000 2 B DA 65.236 1
ATOM 2156 C "C5'" . DA 13 13 ? B -9.856 3.519 34.145 1.000 2 B DA 63.893 1
ATOM 2157 C "C4'" . DA 13 13 ? B -9.367 2.302 33.428 1.000 2 B DA 68.804 1
ATOM 2158 O "O4'" . DA 13 13 ? B -10.362 1.226 33.469 1.000 2 B DA 67.138 1
ATOM 2159 C "C3'" . DA 13 13 ? B -9.057 2.506 31.969 1.000 2 B DA 68.811 1
ATOM 2160 O "O3'" . DA 13 13 ? B -7.874 1.798 31.625 1.000 2 B DA 67.369 1
ATOM 2161 C "C2'" . DA 13 13 ? B -10.252 1.903 31.246 1.000 2 B DA 68.582 1
ATOM 2162 C "C1'" . DA 13 13 ? B -10.556 0.757 32.155 1.000 2 B DA 68.141 1
ATOM 2163 N N9 . DA 13 13 ? B -11.905 0.235 32.041 1.000 2 B DA 70.690 1
ATOM 2164 C C8 . DA 13 13 ? B -13.050 0.952 31.861 1.000 2 B DA 71.342 1
ATOM 2165 N N7 . DA 13 13 ? B -14.135 0.223 31.795 1.000 2 B DA 71.826 1
ATOM 2166 C C5 . DA 13 13 ? B -13.648 -1.075 31.933 1.000 2 B DA 73.429 1
ATOM 2167 C C6 . DA 13 13 ? B -14.287 -2.314 31.970 1.000 2 B DA 72.171 1
ATOM 2168 N N6 . DA 13 13 ? B -15.616 -2.461 31.840 1.000 2 B DA 69.345 1
ATOM 2169 N N1 . DA 13 13 ? B -13.539 -3.418 32.142 1.000 2 B DA 73.461 1
ATOM 2170 C C2 . DA 13 13 ? B -12.220 -3.280 32.258 1.000 2 B DA 72.200 1
ATOM 2171 N N3 . DA 13 13 ? B -11.492 -2.154 32.258 1.000 2 B DA 71.343 1
ATOM 2172 C C4 . DA 13 13 ? B -12.285 -1.063 32.097 1.000 2 B DA 71.674 1
ATOM 2173 P P . DA 14 14 ? B -6.882 2.356 30.562 1.000 2 B DA 64.404 1
ATOM 2174 O OP1 . DA 14 14 ? B -5.752 3.008 31.313 1.000 2 B DA 61.771 1
ATOM 2175 O OP2 . DA 14 14 ? B -7.610 3.094 29.531 1.000 2 B DA 62.486 1
ATOM 2176 O "O5'" . DA 14 14 ? B -6.351 1.014 29.915 1.000 2 B DA 64.599 1
ATOM 2177 C "C5'" . DA 14 14 ? B -6.403 -0.173 30.684 1.000 2 B DA 62.985 1
ATOM 2178 C "C4'" . DA 14 14 ? B -6.627 -1.364 29.807 1.000 2 B DA 67.076 1
ATOM 2179 O "O4'" . DA 14 14 ? B -8.028 -1.762 29.859 1.000 2 B DA 64.522 1
ATOM 2180 C "C3'" . DA 14 14 ? B -6.336 -1.119 28.335 1.000 2 B DA 67.200 1
ATOM 2181 O "O3'" . DA 14 14 ? B -5.749 -2.263 27.776 1.000 2 B DA 66.230 1
ATOM 2182 C "C2'" . DA 14 14 ? B -7.727 -0.885 27.729 1.000 2 B DA 66.293 1
ATOM 2183 C "C1'" . DA 14 14 ? B -8.538 -1.874 28.538 1.000 2 B DA 66.095 1
ATOM 2184 N N9 . DA 14 14 ? B -9.983 -1.596 28.543 1.000 2 B DA 67.095 1
ATOM 2185 C C8 . DA 14 14 ? B -10.580 -0.366 28.541 1.000 2 B DA 69.184 1
ATOM 2186 N N7 . DA 14 14 ? B -11.860 -0.435 28.551 1.000 2 B DA 69.517 1
ATOM 2187 C C5 . DA 14 14 ? B -12.152 -1.781 28.590 1.000 2 B DA 70.728 1
ATOM 2188 C C6 . DA 14 14 ? B -13.347 -2.493 28.649 1.000 2 B DA 69.519 1
ATOM 2189 N N6 . DA 14 14 ? B -14.549 -1.914 28.674 1.000 2 B DA 67.135 1
ATOM 2190 N N1 . DA 14 14 ? B -13.283 -3.843 28.689 1.000 2 B DA 69.756 1
ATOM 2191 C C2 . DA 14 14 ? B -12.053 -4.416 28.649 1.000 2 B DA 69.062 1
ATOM 2192 N N3 . DA 14 14 ? B -10.859 -3.854 28.616 1.000 2 B DA 68.105 1
ATOM 2193 C C4 . DA 14 14 ? B -10.978 -2.502 28.600 1.000 2 B DA 68.531 1
ATOM 2194 P P . DG 15 15 ? B -4.736 -2.071 26.577 1.000 2 B DG 65.988 1
ATOM 2195 O OP1 . DG 15 15 ? B -3.397 -1.967 27.164 1.000 2 B DG 64.342 1
ATOM 2196 O OP2 . DG 15 15 ? B -5.186 -1.096 25.583 1.000 2 B DG 65.176 1
ATOM 2197 O "O5'" . DG 15 15 ? B -4.891 -3.539 25.925 1.000 2 B DG 66.491 1
ATOM 2198 C "C5'" . DG 15 15 ? B -5.377 -4.584 26.741 1.000 2 B DG 65.535 1
ATOM 2199 C "C4'" . DG 15 15 ? B -6.341 -5.465 25.922 1.000 2 B DG 69.547 1
ATOM 2200 O "O4'" . DG 15 15 ? B -7.713 -5.014 26.123 1.000 2 B DG 67.893 1
ATOM 2201 C "C3'" . DG 15 15 ? B -6.096 -5.425 24.438 1.000 2 B DG 69.882 1
ATOM 2202 O "O3'" . DG 15 15 ? B -6.346 -6.753 23.931 1.000 2 B DG 68.725 1
ATOM 2203 C "C2'" . DG 15 15 ? B -7.191 -4.508 23.941 1.000 2 B DG 68.854 1
ATOM 2204 C "C1'" . DG 15 15 ? B -8.326 -4.837 24.875 1.000 2 B DG 68.965 1
ATOM 2205 N N9 . DG 15 15 ? B -9.380 -3.834 24.969 1.000 2 B DG 71.739 1
ATOM 2206 C C8 . DG 15 15 ? B -9.237 -2.473 24.981 1.000 2 B DG 72.862 1
ATOM 2207 N N7 . DG 15 15 ? B -10.369 -1.827 25.064 1.000 2 B DG 72.584 1
ATOM 2208 C C5 . DG 15 15 ? B -11.303 -2.827 25.148 1.000 2 B DG 74.832 1
ATOM 2209 C C6 . DG 15 15 ? B -12.710 -2.777 25.264 1.000 2 B DG 73.321 1
ATOM 2210 O O6 . DG 15 15 ? B -13.434 -1.769 25.327 1.000 2 B DG 70.770 1
ATOM 2211 N N1 . DG 15 15 ? B -13.290 -4.003 25.308 1.000 2 B DG 75.096 1
ATOM 2212 C C2 . DG 15 15 ? B -12.577 -5.208 25.235 1.000 2 B DG 73.393 1
ATOM 2213 N N2 . DG 15 15 ? B -13.306 -6.327 25.276 1.000 2 B DG 70.385 1
ATOM 2214 N N3 . DG 15 15 ? B -11.291 -5.286 25.106 1.000 2 B DG 72.173 1
ATOM 2215 C C4 . DG 15 15 ? B -10.718 -4.068 25.071 1.000 2 B DG 72.328 1
ATOM 2216 P P . DT 16 16 ? B -5.606 -7.213 22.606 1.000 2 B DT 66.790 1
ATOM 2217 O OP1 . DT 16 16 ? B -4.355 -7.915 22.960 1.000 2 B DT 64.258 1
ATOM 2218 O OP2 . DT 16 16 ? B -5.555 -6.085 21.652 1.000 2 B DT 64.732 1
ATOM 2219 O "O5'" . DT 16 16 ? B -6.658 -8.277 22.068 1.000 2 B DT 66.795 1
ATOM 2220 C "C5'" . DT 16 16 ? B -7.653 -8.715 22.969 1.000 2 B DT 64.102 1
ATOM 2221 C "C4'" . DT 16 16 ? B -9.003 -8.856 22.238 1.000 2 B DT 68.747 1
ATOM 2222 O "O4'" . DT 16 16 ? B -9.853 -7.723 22.525 1.000 2 B DT 67.553 1
ATOM 2223 C "C3'" . DT 16 16 ? B -8.845 -8.903 20.734 1.000 2 B DT 68.632 1
ATOM 2224 O "O3'" . DT 16 16 ? B -9.689 -9.927 20.246 1.000 2 B DT 67.865 1
ATOM 2225 C "C2'" . DT 16 16 ? B -9.337 -7.529 20.302 1.000 2 B DT 67.897 1
ATOM 2226 C "C1'" . DT 16 16 ? B -10.421 -7.263 21.319 1.000 2 B DT 67.975 1
ATOM 2227 N N1 . DT 16 16 ? B -10.765 -5.854 21.436 1.000 2 B DT 69.005 1
ATOM 2228 C C2 . DT 16 16 ? B -12.087 -5.511 21.633 1.000 2 B DT 71.650 1
ATOM 2229 O O2 . DT 16 16 ? B -12.986 -6.356 21.707 1.000 2 B DT 70.382 1
ATOM 2230 N N3 . DT 16 16 ? B -12.340 -4.187 21.728 1.000 2 B DT 71.246 1
ATOM 2231 C C4 . DT 16 16 ? B -11.410 -3.176 21.677 1.000 2 B DT 71.206 1
ATOM 2232 O O4 . DT 16 16 ? B -11.746 -2.002 21.772 1.000 2 B DT 70.283 1
ATOM 2233 C C5 . DT 16 16 ? B -10.063 -3.577 21.488 1.000 2 B DT 71.396 1
ATOM 2234 C C7 . DT 16 16 ? B -8.995 -2.559 21.418 1.000 2 B DT 70.838 1
ATOM 2235 C C6 . DT 16 16 ? B -9.825 -4.881 21.381 1.000 2 B DT 70.724 1
ATOM 2236 P P . DA 17 17 ? B -9.350 -10.683 18.956 1.000 2 B DA 68.039 1
ATOM 2237 O OP1 . DA 17 17 ? B -8.714 -11.939 19.421 1.000 2 B DA 65.527 1
ATOM 2238 O OP2 . DA 17 17 ? B -8.681 -9.846 17.957 1.000 2 B DA 65.928 1
ATOM 2239 O "O5'" . DA 17 17 ? B -10.801 -11.038 18.417 1.000 2 B DA 67.000 1
ATOM 2240 C "C5'" . DA 17 17 ? B -11.913 -10.935 19.293 1.000 2 B DA 66.845 1
ATOM 2241 C "C4'" . DA 17 17 ? B -13.075 -10.290 18.592 1.000 2 B DA 70.291 1
ATOM 2242 O "O4'" . DA 17 17 ? B -13.181 -8.898 18.955 1.000 2 B DA 69.546 1
ATOM 2243 C "C3'" . DA 17 17 ? B -13.001 -10.340 17.071 1.000 2 B DA 70.189 1
ATOM 2244 O "O3'" . DA 17 17 ? B -14.265 -10.681 16.541 1.000 2 B DA 69.158 1
ATOM 2245 C "C2'" . DA 17 17 ? B -12.628 -8.922 16.691 1.000 2 B DA 71.034 1
ATOM 2246 C "C1'" . DA 17 17 ? B -13.375 -8.159 17.769 1.000 2 B DA 70.928 1
ATOM 2247 N N9 . DA 17 17 ? B -12.899 -6.801 17.951 1.000 2 B DA 72.753 1
ATOM 2248 C C8 . DA 17 17 ? B -11.586 -6.398 17.929 1.000 2 B DA 73.636 1
ATOM 2249 N N7 . DA 17 17 ? B -11.453 -5.119 18.141 1.000 2 B DA 73.033 1
ATOM 2250 C C5 . DA 17 17 ? B -12.760 -4.660 18.308 1.000 2 B DA 75.063 1
ATOM 2251 C C6 . DA 17 17 ? B -13.293 -3.381 18.525 1.000 2 B DA 74.090 1
ATOM 2252 N N6 . DA 17 17 ? B -12.530 -2.292 18.649 1.000 2 B DA 71.318 1
ATOM 2253 N N1 . DA 17 17 ? B -14.615 -3.257 18.617 1.000 2 B DA 75.676 1
ATOM 2254 C C2 . DA 17 17 ? B -15.392 -4.365 18.502 1.000 2 B DA 73.924 1
ATOM 2255 N N3 . DA 17 17 ? B -15.004 -5.600 18.272 1.000 2 B DA 72.816 1
ATOM 2256 C C4 . DA 17 17 ? B -13.679 -5.682 18.183 1.000 2 B DA 73.200 1
ATOM 2257 P P . DT 18 18 ? B -14.382 -11.449 15.163 1.000 2 B DT 65.634 1
ATOM 2258 O OP1 . DT 18 18 ? B -14.480 -12.880 15.481 1.000 2 B DT 62.524 1
ATOM 2259 O OP2 . DT 18 18 ? B -13.359 -10.963 14.193 1.000 2 B DT 62.543 1
ATOM 2260 O "O5'" . DT 18 18 ? B -15.793 -10.950 14.681 1.000 2 B DT 64.094 1
ATOM 2261 C "C5'" . DT 18 18 ? B -16.713 -10.430 15.629 1.000 2 B DT 61.853 1
ATOM 2262 C "C4'" . DT 18 18 ? B -17.459 -9.245 15.071 1.000 2 B DT 64.978 1
ATOM 2263 O "O4'" . DT 18 18 ? B -16.758 -8.040 15.406 1.000 2 B DT 65.692 1
ATOM 2264 C "C3'" . DT 18 18 ? B -17.645 -9.230 13.570 1.000 2 B DT 65.431 1
ATOM 2265 O "O3'" . DT 18 18 ? B -18.938 -8.719 13.268 1.000 2 B DT 65.113 1
ATOM 2266 C "C2'" . DT 18 18 ? B -16.596 -8.232 13.096 1.000 2 B DT 66.713 1
ATOM 2267 C "C1'" . DT 18 18 ? B -16.688 -7.242 14.246 1.000 2 B DT 66.394 1
ATOM 2268 N N1 . DT 18 18 ? B -15.513 -6.370 14.354 1.000 2 B DT 64.980 1
ATOM 2269 C C2 . DT 18 18 ? B -15.713 -5.055 14.677 1.000 2 B DT 67.852 1
ATOM 2270 O O2 . DT 18 18 ? B -16.807 -4.590 14.883 1.000 2 B DT 67.227 1
ATOM 2271 N N3 . DT 18 18 ? B -14.585 -4.287 14.775 1.000 2 B DT 67.828 1
ATOM 2272 C C4 . DT 18 18 ? B -13.303 -4.724 14.582 1.000 2 B DT 67.428 1
ATOM 2273 O O4 . DT 18 18 ? B -12.351 -3.948 14.708 1.000 2 B DT 67.134 1
ATOM 2274 C C5 . DT 18 18 ? B -13.123 -6.089 14.250 1.000 2 B DT 67.991 1
ATOM 2275 C C7 . DT 18 18 ? B -11.781 -6.647 14.038 1.000 2 B DT 67.548 1
ATOM 2276 C C6 . DT 18 18 ? B -14.259 -6.846 14.166 1.000 2 B DT 67.564 1
ATOM 2277 P P . DA 19 19 ? B -19.728 -9.363 12.074 1.000 2 B DA 70.785 1
ATOM 2278 O OP1 . DA 19 19 ? B -20.574 -10.472 12.582 1.000 2 B DA 68.061 1
ATOM 2279 O OP2 . DA 19 19 ? B -18.789 -9.636 10.949 1.000 2 B DA 68.829 1
ATOM 2280 O "O5'" . DA 19 19 ? B -20.646 -8.131 11.656 1.000 2 B DA 70.188 1
ATOM 2281 C "C5'" . DA 19 19 ? B -20.989 -7.184 12.632 1.000 2 B DA 69.612 1
ATOM 2282 C "C4'" . DA 19 19 ? B -20.994 -5.777 12.059 1.000 2 B DA 73.205 1
ATOM 2283 O "O4'" . DA 19 19 ? B -19.774 -5.085 12.330 1.000 2 B DA 71.816 1
ATOM 2284 C "C3'" . DA 19 19 ? B -21.177 -5.754 10.546 1.000 2 B DA 73.567 1
ATOM 2285 O "O3'" . DA 19 19 ? B -22.044 -4.686 10.184 1.000 2 B DA 71.515 1
ATOM 2286 C "C2'" . DA 19 19 ? B -19.757 -5.495 10.041 1.000 2 B DA 73.233 1
ATOM 2287 C "C1'" . DA 19 19 ? B -19.252 -4.573 11.108 1.000 2 B DA 73.499 1
ATOM 2288 N N9 . DA 19 19 ? B -17.818 -4.542 11.189 1.000 2 B DA 76.130 1
ATOM 2289 C C8 . DA 19 19 ? B -16.950 -5.587 11.062 1.000 2 B DA 77.005 1
ATOM 2290 N N7 . DA 19 19 ? B -15.693 -5.266 11.176 1.000 2 B DA 75.653 1
ATOM 2291 C C5 . DA 19 19 ? B -15.725 -3.905 11.405 1.000 2 B DA 78.531 1
ATOM 2292 C C6 . DA 19 19 ? B -14.710 -2.939 11.621 1.000 2 B DA 77.771 1
ATOM 2293 N N6 . DA 19 19 ? B -13.433 -3.213 11.652 1.000 2 B DA 74.776 1
ATOM 2294 N N1 . DA 19 19 ? B -15.108 -1.660 11.822 1.000 2 B DA 79.183 1
ATOM 2295 C C2 . DA 19 19 ? B -16.423 -1.372 11.785 1.000 2 B DA 77.337 1
ATOM 2296 N N3 . DA 19 19 ? B -17.446 -2.180 11.613 1.000 2 B DA 76.456 1
ATOM 2297 C C4 . DA 19 19 ? B -17.043 -3.438 11.420 1.000 2 B DA 76.514 1
ATOM 2298 P P . DC 20 20 ? B -22.893 -4.709 8.882 1.000 2 B DC 68.956 1
ATOM 2299 O OP1 . DC 20 20 ? B -24.193 -5.314 9.174 1.000 2 B DC 66.035 1
ATOM 2300 O OP2 . DC 20 20 ? B -22.095 -5.253 7.787 1.000 2 B DC 66.310 1
ATOM 2301 O "O5'" . DC 20 20 ? B -23.086 -3.169 8.564 1.000 2 B DC 67.589 1
ATOM 2302 C "C5'" . DC 20 20 ? B -22.669 -2.235 9.539 1.000 2 B DC 66.810 1
ATOM 2303 C "C4'" . DC 20 20 ? B -21.871 -1.101 8.897 1.000 2 B DC 70.191 1
ATOM 2304 O "O4'" . DC 20 20 ? B -20.450 -1.303 9.117 1.000 2 B DC 70.013 1
ATOM 2305 C "C3'" . DC 20 20 ? B -22.058 -0.985 7.390 1.000 2 B DC 70.312 1
ATOM 2306 O "O3'" . DC 20 20 ? B -22.137 0.379 7.036 1.000 2 B DC 69.358 1
ATOM 2307 C "C2'" . DC 20 20 ? B -20.750 -1.568 6.838 1.000 2 B DC 71.203 1
ATOM 2308 C "C1'" . DC 20 20 ? B -19.778 -1.114 7.880 1.000 2 B DC 70.981 1
ATOM 2309 N N1 . DC 20 20 ? B -18.518 -1.892 7.920 1.000 2 B DC 70.925 1
ATOM 2310 C C2 . DC 20 20 ? B -17.315 -1.230 8.182 1.000 2 B DC 73.009 1
ATOM 2311 O O2 . DC 20 20 ? B -17.319 -0.040 8.377 1.000 2 B DC 72.458 1
ATOM 2312 N N3 . DC 20 20 ? B -16.146 -1.949 8.195 1.000 2 B DC 73.202 1
ATOM 2313 C C4 . DC 20 20 ? B -16.180 -3.249 7.991 1.000 2 B DC 73.401 1
ATOM 2314 N N4 . DC 20 20 ? B -15.026 -3.913 8.036 1.000 2 B DC 72.764 1
ATOM 2315 C C5 . DC 20 20 ? B -17.388 -3.957 7.735 1.000 2 B DC 73.032 1
ATOM 2316 C C6 . DC 20 20 ? B -18.531 -3.250 7.709 1.000 2 B DC 72.809 1
ATOM 2317 P P . DT 21 21 ? B -23.102 0.852 5.883 1.000 2 B DT 69.248 1
ATOM 2318 O OP1 . DT 21 21 ? B -24.434 1.130 6.432 1.000 2 B DT 65.574 1
ATOM 2319 O OP2 . DT 21 21 ? B -22.959 -0.123 4.769 1.000 2 B DT 66.422 1
ATOM 2320 O "O5'" . DT 21 21 ? B -22.401 2.190 5.464 1.000 2 B DT 67.539 1
ATOM 2321 C "C5'" . DT 21 21 ? B -21.662 2.895 6.438 1.000 2 B DT 66.171 1
ATOM 2322 C "C4'" . DT 21 21 ? B -20.357 3.417 5.841 1.000 2 B DT 70.048 1
ATOM 2323 O "O4'" . DT 21 21 ? B -19.305 2.423 5.977 1.000 2 B DT 69.535 1
ATOM 2324 C "C3'" . DT 21 21 ? B -20.461 3.736 4.362 1.000 2 B DT 69.836 1
ATOM 2325 O "O3'" . DT 21 21 ? B -19.782 4.928 4.109 1.000 2 B DT 68.524 1
ATOM 2326 C "C2'" . DT 21 21 ? B -19.722 2.559 3.698 1.000 2 B DT 70.300 1
ATOM 2327 C "C1'" . DT 21 21 ? B -18.645 2.325 4.735 1.000 2 B DT 69.995 1
ATOM 2328 N N1 . DT 21 21 ? B -18.028 0.990 4.620 1.000 2 B DT 71.433 1
ATOM 2329 C C2 . DT 21 21 ? B -16.679 0.866 4.841 1.000 2 B DT 72.819 1
ATOM 2330 O O2 . DT 21 21 ? B -15.952 1.800 5.150 1.000 2 B DT 71.791 1
ATOM 2331 N N3 . DT 21 21 ? B -16.180 -0.394 4.715 1.000 2 B DT 72.314 1
ATOM 2332 C C4 . DT 21 21 ? B -16.881 -1.513 4.384 1.000 2 B DT 73.267 1
ATOM 2333 O O4 . DT 21 21 ? B -16.339 -2.591 4.290 1.000 2 B DT 72.418 1
ATOM 2334 C C5 . DT 21 21 ? B -18.300 -1.309 4.143 1.000 2 B DT 73.177 1
ATOM 2335 C C7 . DT 21 21 ? B -19.168 -2.462 3.768 1.000 2 B DT 72.013 1
ATOM 2336 C C6 . DT 21 21 ? B -18.807 -0.079 4.281 1.000 2 B DT 72.728 1
ATOM 2337 P P . DA 22 22 ? B -20.275 5.933 3.080 1.000 2 B DA 69.671 1
ATOM 2338 O OP1 . DA 22 22 ? B -21.175 6.891 3.799 1.000 2 B DA 66.494 1
ATOM 2339 O OP2 . DA 22 22 ? B -20.763 5.275 1.866 1.000 2 B DA 67.275 1
ATOM 2340 O "O5'" . DA 22 22 ? B -18.923 6.689 2.751 1.000 2 B DA 68.741 1
ATOM 2341 C "C5'" . DA 22 22 ? B -17.916 6.649 3.728 1.000 2 B DA 68.282 1
ATOM 2342 C "C4'" . DA 22 22 ? B -16.573 6.349 3.059 1.000 2 B DA 71.725 1
ATOM 2343 O "O4'" . DA 22 22 ? B -16.252 4.939 3.132 1.000 2 B DA 70.713 1
ATOM 2344 C "C3'" . DA 22 22 ? B -16.509 6.727 1.593 1.000 2 B DA 72.014 1
ATOM 2345 O "O3'" . DA 22 22 ? B -15.260 7.288 1.317 1.000 2 B DA 70.539 1
ATOM 2346 C "C2'" . DA 22 22 ? B -16.652 5.370 0.907 1.000 2 B DA 72.123 1
ATOM 2347 C "C1'" . DA 22 22 ? B -15.860 4.530 1.837 1.000 2 B DA 71.925 1
ATOM 2348 N N9 . DA 22 22 ? B -16.090 3.104 1.674 1.000 2 B DA 73.728 1
ATOM 2349 C C8 . DA 22 22 ? B -17.265 2.459 1.424 1.000 2 B DA 74.492 1
ATOM 2350 N N7 . DA 22 22 ? B -17.168 1.177 1.339 1.000 2 B DA 74.182 1
ATOM 2351 C C5 . DA 22 22 ? B -15.812 0.942 1.560 1.000 2 B DA 75.673 1
ATOM 2352 C C6 . DA 22 22 ? B -15.062 -0.244 1.587 1.000 2 B DA 74.852 1
ATOM 2353 N N6 . DA 22 22 ? B -15.560 -1.437 1.407 1.000 2 B DA 72.613 1
ATOM 2354 N N1 . DA 22 22 ? B -13.734 -0.144 1.809 1.000 2 B DA 76.084 1
ATOM 2355 C C2 . DA 22 22 ? B -13.205 1.074 1.993 1.000 2 B DA 74.634 1
ATOM 2356 N N3 . DA 22 22 ? B -13.806 2.252 1.974 1.000 2 B DA 73.960 1
ATOM 2357 C C4 . DA 22 22 ? B -15.128 2.122 1.756 1.000 2 B DA 74.469 1
ATOM 2358 P P . DT 23 23 ? B -15.101 8.384 0.249 1.000 2 B DT 68.155 1
ATOM 2359 O OP1 . DT 23 23 ? B -15.358 9.677 0.901 1.000 2 B DT 65.542 1
ATOM 2360 O OP2 . DT 23 23 ? B -15.842 8.009 -0.967 1.000 2 B DT 65.802 1
ATOM 2361 O "O5'" . DT 23 23 ? B -13.555 8.285 -0.048 1.000 2 B DT 68.234 1
ATOM 2362 C "C5'" . DT 23 23 ? B -12.700 7.654 0.866 1.000 2 B DT 66.739 1
ATOM 2363 C "C4'" . DT 23 23 ? B -11.751 6.698 0.192 1.000 2 B DT 69.725 1
ATOM 2364 O "O4'" . DT 23 23 ? B -12.251 5.335 0.157 1.000 2 B DT 69.833 1
ATOM 2365 C "C3'" . DT 23 23 ? B -11.472 7.059 -1.267 1.000 2 B DT 70.367 1
ATOM 2366 O "O3'" . DT 23 23 ? B -10.112 6.880 -1.533 1.000 2 B DT 69.242 1
ATOM 2367 C "C2'" . DT 23 23 ? B -12.296 6.043 -2.070 1.000 2 B DT 70.212 1
ATOM 2368 C "C1'" . DT 23 23 ? B -12.140 4.837 -1.153 1.000 2 B DT 70.293 1
ATOM 2369 N N1 . DT 23 23 ? B -13.176 3.799 -1.376 1.000 2 B DT 70.412 1
ATOM 2370 C C2 . DT 23 23 ? B -12.831 2.483 -1.302 1.000 2 B DT 72.458 1
ATOM 2371 O O2 . DT 23 23 ? B -11.685 2.129 -1.064 1.000 2 B DT 71.685 1
ATOM 2372 N N3 . DT 23 23 ? B -13.849 1.594 -1.544 1.000 2 B DT 72.514 1
ATOM 2373 C C4 . DT 23 23 ? B -15.143 1.899 -1.849 1.000 2 B DT 72.797 1
ATOM 2374 O O4 . DT 23 23 ? B -15.948 1.047 -2.083 1.000 2 B DT 71.954 1
ATOM 2375 C C5 . DT 23 23 ? B -15.474 3.316 -1.891 1.000 2 B DT 72.751 1
ATOM 2376 C C7 . DT 23 23 ? B -16.847 3.791 -2.218 1.000 2 B DT 72.061 1
ATOM 2377 C C6 . DT 23 23 ? B -14.478 4.189 -1.652 1.000 2 B DT 72.316 1
ATOM 2378 P P . DT 24 24 ? B -9.385 7.843 -2.520 1.000 2 B DT 68.172 1
ATOM 2379 O OP1 . DT 24 24 ? B -8.747 8.887 -1.730 1.000 2 B DT 65.493 1
ATOM 2380 O OP2 . DT 24 24 ? B -10.262 8.187 -3.652 1.000 2 B DT 66.400 1
ATOM 2381 O "O5'" . DT 24 24 ? B -8.267 6.832 -3.054 1.000 2 B DT 68.035 1
ATOM 2382 C "C5'" . DT 24 24 ? B -7.912 5.728 -2.249 1.000 2 B DT 67.170 1
ATOM 2383 C "C4'" . DT 24 24 ? B -7.730 4.489 -3.110 1.000 2 B DT 70.420 1
ATOM 2384 O "O4'" . DT 24 24 ? B -8.944 3.723 -3.147 1.000 2 B DT 69.773 1
ATOM 2385 C "C3'" . DT 24 24 ? B -7.376 4.779 -4.559 1.000 2 B DT 70.293 1
ATOM 2386 O "O3'" . DT 24 24 ? B -6.392 3.857 -4.995 1.000 2 B DT 69.638 1
ATOM 2387 C "C2'" . DT 24 24 ? B -8.670 4.515 -5.328 1.000 2 B DT 69.788 1
ATOM 2388 C "C1'" . DT 24 24 ? B -9.199 3.368 -4.504 1.000 2 B DT 70.447 1
ATOM 2389 N N1 . DT 24 24 ? B -10.609 3.105 -4.677 1.000 2 B DT 73.348 1
ATOM 2390 C C2 . DT 24 24 ? B -11.068 1.823 -4.645 1.000 2 B DT 74.876 1
ATOM 2391 O O2 . DT 24 24 ? B -10.321 0.883 -4.478 1.000 2 B DT 74.127 1
ATOM 2392 N N3 . DT 24 24 ? B -12.399 1.640 -4.827 1.000 2 B DT 75.001 1
ATOM 2393 C C4 . DT 24 24 ? B -13.327 2.621 -5.033 1.000 2 B DT 75.796 1
ATOM 2394 O O4 . DT 24 24 ? B -14.517 2.357 -5.165 1.000 2 B DT 74.797 1
ATOM 2395 C C5 . DT 24 24 ? B -12.827 3.980 -5.052 1.000 2 B DT 75.247 1
ATOM 2396 C C7 . DT 24 24 ? B -13.762 5.127 -5.261 1.000 2 B DT 73.676 1
ATOM 2397 C C6 . DT 24 24 ? B -11.513 4.151 -4.877 1.000 2 B DT 75.277 1
ATOM 2398 P P . DG 25 25 ? B -5.253 4.302 -5.934 1.000 2 B DG 67.214 1
ATOM 2399 O OP1 . DG 25 25 ? B -4.169 4.825 -5.043 1.000 2 B DG 65.250 1
ATOM 2400 O OP2 . DG 25 25 ? B -5.769 5.116 -7.045 1.000 2 B DG 66.090 1
ATOM 2401 O "O5'" . DG 25 25 ? B -4.766 2.916 -6.538 1.000 2 B DG 68.383 1
ATOM 2402 C "C5'" . DG 25 25 ? B -4.963 1.732 -5.747 1.000 2 B DG 67.432 1
ATOM 2403 C "C4'" . DG 25 25 ? B -5.508 0.624 -6.594 1.000 2 B DG 71.434 1
ATOM 2404 O "O4'" . DG 25 25 ? B -6.953 0.585 -6.524 1.000 2 B DG 69.548 1
ATOM 2405 C "C3'" . DG 25 25 ? B -5.166 0.750 -8.066 1.000 2 B DG 72.061 1
ATOM 2406 O "O3'" . DG 25 25 ? B -4.788 -0.534 -8.555 1.000 2 B DG 70.347 1
ATOM 2407 C "C2'" . DG 25 25 ? B -6.492 1.174 -8.713 1.000 2 B DG 71.276 1
ATOM 2408 C "C1'" . DG 25 25 ? B -7.461 0.459 -7.849 1.000 2 B DG 71.630 1
ATOM 2409 N N9 . DG 25 25 ? B -8.790 1.002 -7.897 1.000 2 B DG 74.414 1
ATOM 2410 C C8 . DG 25 25 ? B -9.156 2.320 -7.934 1.000 2 B DG 75.685 1
ATOM 2411 N N7 . DG 25 25 ? B -10.451 2.510 -8.016 1.000 2 B DG 74.767 1
ATOM 2412 C C5 . DG 25 25 ? B -10.965 1.241 -8.028 1.000 2 B DG 77.109 1
ATOM 2413 C C6 . DG 25 25 ? B -12.277 0.766 -8.057 1.000 2 B DG 76.842 1
ATOM 2414 O O6 . DG 25 25 ? B -13.304 1.449 -8.105 1.000 2 B DG 73.032 1
ATOM 2415 N N1 . DG 25 25 ? B -12.364 -0.601 -8.036 1.000 2 B DG 77.954 1
ATOM 2416 C C2 . DG 25 25 ? B -11.288 -1.461 -7.977 1.000 2 B DG 76.294 1
ATOM 2417 N N2 . DG 25 25 ? B -11.615 -2.727 -7.957 1.000 2 B DG 73.224 1
ATOM 2418 N N3 . DG 25 25 ? B -10.055 -1.085 -7.927 1.000 2 B DG 74.643 1
ATOM 2419 C C4 . DG 25 25 ? B -9.962 0.276 -7.939 1.000 2 B DG 75.125 1
ATOM 2420 P P . DG 26 26 ? B -3.700 -0.650 -9.667 1.000 2 B DG 66.371 1
ATOM 2421 O OP1 . DG 26 26 ? B -2.366 -0.802 -9.009 1.000 2 B DG 64.552 1
ATOM 2422 O OP2 . DG 26 26 ? B -3.908 0.431 -10.673 1.000 2 B DG 65.118 1
ATOM 2423 O "O5'" . DG 26 26 ? B -4.149 -2.011 -10.307 1.000 2 B DG 67.017 1
ATOM 2424 C "C5'" . DG 26 26 ? B -4.809 -2.962 -9.545 1.000 2 B DG 66.414 1
ATOM 2425 C "C4'" . DG 26 26 ? B -5.897 -3.648 -10.367 1.000 2 B DG 69.641 1
ATOM 2426 O "O4'" . DG 26 26 ? B -7.151 -2.947 -10.230 1.000 2 B DG 68.217 1
ATOM 2427 C "C3'" . DG 26 26 ? B -5.598 -3.695 -11.876 1.000 2 B DG 70.389 1
ATOM 2428 O "O3'" . DG 26 26 ? B -5.945 -4.953 -12.401 1.000 2 B DG 69.371 1
ATOM 2429 C "C2'" . DG 26 26 ? B -6.480 -2.573 -12.439 1.000 2 B DG 69.859 1
ATOM 2430 C "C1'" . DG 26 26 ? B -7.692 -2.708 -11.522 1.000 2 B DG 70.227 1
ATOM 2431 N N9 . DG 26 26 ? B -8.505 -1.502 -11.500 1.000 2 B DG 71.041 1
ATOM 2432 C C8 . DG 26 26 ? B -8.056 -0.199 -11.441 1.000 2 B DG 72.586 1
ATOM 2433 N N7 . DG 26 26 ? B -9.038 0.672 -11.429 1.000 2 B DG 73.037 1
ATOM 2434 C C5 . DG 26 26 ? B -10.171 -0.104 -11.496 1.000 2 B DG 74.346 1
ATOM 2435 C C6 . DG 26 26 ? B -11.527 0.264 -11.541 1.000 2 B DG 73.808 1
ATOM 2436 O O6 . DG 26 26 ? B -12.015 1.395 -11.524 1.000 2 B DG 71.388 1
ATOM 2437 N N1 . DG 26 26 ? B -12.379 -0.836 -11.590 1.000 2 B DG 74.710 1
ATOM 2438 C C2 . DG 26 26 ? B -11.938 -2.143 -11.612 1.000 2 B DG 73.754 1
ATOM 2439 N N2 . DG 26 26 ? B -12.898 -3.076 -11.655 1.000 2 B DG 71.020 1
ATOM 2440 N N3 . DG 26 26 ? B -10.702 -2.496 -11.598 1.000 2 B DG 72.229 1
ATOM 2441 C C4 . DG 26 26 ? B -9.861 -1.439 -11.531 1.000 2 B DG 72.452 1
ATOM 2442 P P . DC 27 27 ? B -5.135 -5.543 -13.624 1.000 2 B DC 68.073 1
ATOM 2443 O OP1 . DC 27 27 ? B -4.115 -6.456 -13.072 1.000 2 B DC 65.273 1
ATOM 2444 O OP2 . DC 27 27 ? B -4.718 -4.453 -14.519 1.000 2 B DC 65.305 1
ATOM 2445 O "O5'" . DC 27 27 ? B -6.291 -6.380 -14.310 1.000 2 B DC 67.167 1
ATOM 2446 C "C5'" . DC 27 27 ? B -7.421 -6.703 -13.565 1.000 2 B DC 66.388 1
ATOM 2447 C "C4'" . DC 27 27 ? B -8.682 -6.581 -14.408 1.000 2 B DC 69.117 1
ATOM 2448 O "O4'" . DC 27 27 ? B -9.295 -5.269 -14.246 1.000 2 B DC 69.413 1
ATOM 2449 C "C3'" . DC 27 27 ? B -8.371 -6.719 -15.912 1.000 2 B DC 69.918 1
ATOM 2450 O "O3'" . DC 27 27 ? B -9.370 -7.487 -16.541 1.000 2 B DC 68.309 1
ATOM 2451 C "C2'" . DC 27 27 ? B -8.434 -5.279 -16.379 1.000 2 B DC 69.668 1
ATOM 2452 C "C1'" . DC 27 27 ? B -9.531 -4.725 -15.502 1.000 2 B DC 70.146 1
ATOM 2453 N N1 . DC 27 27 ? B -9.551 -3.250 -15.398 1.000 2 B DC 70.214 1
ATOM 2454 C C2 . DC 27 27 ? B -10.762 -2.562 -15.328 1.000 2 B DC 72.635 1
ATOM 2455 O O2 . DC 27 27 ? B -11.828 -3.174 -15.402 1.000 2 B DC 71.889 1
ATOM 2456 N N3 . DC 27 27 ? B -10.740 -1.208 -15.232 1.000 2 B DC 73.344 1
ATOM 2457 C C4 . DC 27 27 ? B -9.576 -0.565 -15.167 1.000 2 B DC 73.733 1
ATOM 2458 N N4 . DC 27 27 ? B -9.593 0.748 -15.073 1.000 2 B DC 72.780 1
ATOM 2459 C C5 . DC 27 27 ? B -8.331 -1.247 -15.228 1.000 2 B DC 73.335 1
ATOM 2460 C C6 . DC 27 27 ? B -8.363 -2.580 -15.332 1.000 2 B DC 71.636 1
ATOM 2461 P P . DG 28 28 ? B -9.000 -8.411 -17.762 1.000 2 B DG 69.586 1
ATOM 2462 O OP1 . DG 28 28 ? B -8.757 -9.759 -17.245 1.000 2 B DG 66.605 1
ATOM 2463 O OP2 . DG 28 28 ? B -7.992 -7.710 -18.583 1.000 2 B DG 66.885 1
ATOM 2464 O "O5'" . DG 28 28 ? B -10.353 -8.370 -18.571 1.000 2 B DG 67.639 1
ATOM 2465 C "C5'" . DG 28 28 ? B -11.540 -8.139 -17.868 1.000 2 B DG 67.775 1
ATOM 2466 C "C4'" . DG 28 28 ? B -12.471 -7.239 -18.656 1.000 2 B DG 70.542 1
ATOM 2467 O "O4'" . DG 28 28 ? B -12.308 -5.838 -18.268 1.000 2 B DG 71.189 1
ATOM 2468 C "C3'" . DG 28 28 ? B -12.239 -7.292 -20.163 1.000 2 B DG 71.273 1
ATOM 2469 O "O3'" . DG 28 28 ? B -13.494 -7.298 -20.842 1.000 2 B DG 69.908 1
ATOM 2470 C "C2'" . DG 28 28 ? B -11.543 -5.968 -20.434 1.000 2 B DG 72.071 1
ATOM 2471 C "C1'" . DG 28 28 ? B -12.208 -5.081 -19.425 1.000 2 B DG 72.408 1
ATOM 2472 N N9 . DG 28 28 ? B -11.487 -3.874 -19.137 1.000 2 B DG 73.538 1
ATOM 2473 C C8 . DG 28 28 ? B -10.126 -3.731 -18.979 1.000 2 B DG 74.219 1
ATOM 2474 N N7 . DG 28 28 ? B -9.763 -2.506 -18.737 1.000 2 B DG 74.076 1
ATOM 2475 C C5 . DG 28 28 ? B -10.931 -1.802 -18.710 1.000 2 B DG 75.736 1
ATOM 2476 C C6 . DG 28 28 ? B -11.162 -0.437 -18.496 1.000 2 B DG 75.212 1
ATOM 2477 O O6 . DG 28 28 ? B -10.324 0.455 -18.272 1.000 2 B DG 72.552 1
ATOM 2478 N N1 . DG 28 28 ? B -12.490 -0.121 -18.579 1.000 2 B DG 76.058 1
ATOM 2479 C C2 . DG 28 28 ? B -13.497 -1.030 -18.810 1.000 2 B DG 75.157 1
ATOM 2480 N N2 . DG 28 28 ? B -14.705 -0.515 -18.846 1.000 2 B DG 71.763 1
ATOM 2481 N N3 . DG 28 28 ? B -13.301 -2.291 -19.022 1.000 2 B DG 73.738 1
ATOM 2482 C C4 . DG 28 28 ? B -12.007 -2.621 -18.951 1.000 2 B DG 74.437 1
ATOM 2483 P P . DA 29 29 ? B -13.656 -7.962 -22.253 1.000 2 B DA 71.716 1
ATOM 2484 O OP1 . DA 29 29 ? B -14.115 -9.326 -22.029 1.000 2 B DA 69.069 1
ATOM 2485 O OP2 . DA 29 29 ? B -12.424 -7.721 -23.034 1.000 2 B DA 69.163 1
ATOM 2486 O "O5'" . DA 29 29 ? B -14.788 -7.060 -22.859 1.000 2 B DA 71.560 1
ATOM 2487 C "C5'" . DA 29 29 ? B -15.686 -6.430 -21.997 1.000 2 B DA 71.534 1
ATOM 2488 C "C4'" . DA 29 29 ? B -16.102 -5.112 -22.555 1.000 2 B DA 73.803 1
ATOM 2489 O "O4'" . DA 29 29 ? B -15.276 -4.055 -22.030 1.000 2 B DA 72.885 1
ATOM 2490 C "C3'" . DA 29 29 ? B -16.062 -4.994 -24.072 1.000 2 B DA 74.569 1
ATOM 2491 O "O3'" . DA 29 29 ? B -17.156 -4.244 -24.521 1.000 2 B DA 72.967 1
ATOM 2492 C "C2'" . DA 29 29 ? B -14.770 -4.212 -24.321 1.000 2 B DA 73.931 1
ATOM 2493 C "C1'" . DA 29 29 ? B -14.819 -3.265 -23.116 1.000 2 B DA 74.343 1
ATOM 2494 N N9 . DA 29 29 ? B -13.530 -2.687 -22.788 1.000 2 B DA 75.101 1
ATOM 2495 C C8 . DA 29 29 ? B -12.319 -3.346 -22.737 1.000 2 B DA 76.084 1
ATOM 2496 N N7 . DA 29 29 ? B -11.318 -2.562 -22.426 1.000 2 B DA 76.278 1
ATOM 2497 C C5 . DA 29 29 ? B -11.929 -1.323 -22.239 1.000 2 B DA 77.946 1
ATOM 2498 C C6 . DA 29 29 ? B -11.415 -0.058 -21.884 1.000 2 B DA 77.572 1
ATOM 2499 N N6 . DA 29 29 ? B -10.118 0.168 -21.635 1.000 2 B DA 74.120 1
ATOM 2500 N N1 . DA 29 29 ? B -12.260 0.963 -21.813 1.000 2 B DA 78.196 1
ATOM 2501 C C2 . DA 29 29 ? B -13.557 0.745 -22.048 1.000 2 B DA 77.322 1
ATOM 2502 N N3 . DA 29 29 ? B -14.161 -0.391 -22.402 1.000 2 B DA 76.470 1
ATOM 2503 C C4 . DA 29 29 ? B -13.283 -1.395 -22.496 1.000 2 B DA 77.026 1
ATOM 2504 P P . DC 30 30 ? B -17.807 -4.520 -25.948 1.000 2 B DC 76.818 1
ATOM 2505 O OP1 . DC 30 30 ? B -18.932 -5.455 -25.742 1.000 2 B DC 74.393 1
ATOM 2506 O OP2 . DC 30 30 ? B -16.734 -4.878 -26.900 1.000 2 B DC 74.866 1
ATOM 2507 O "O5'" . DC 30 30 ? B -18.344 -3.074 -26.332 1.000 2 B DC 76.401 1
ATOM 2508 C "C5'" . DC 30 30 ? B -18.548 -2.101 -25.303 1.000 2 B DC 76.810 1
ATOM 2509 C "C4'" . DC 30 30 ? B -18.094 -0.755 -25.818 1.000 2 B DC 78.901 1
ATOM 2510 O "O4'" . DC 30 30 ? B -16.770 -0.427 -25.362 1.000 2 B DC 79.532 1
ATOM 2511 C "C3'" . DC 30 30 ? B -18.062 -0.662 -27.342 1.000 2 B DC 79.354 1
ATOM 2512 O "O3'" . DC 30 30 ? B -18.544 0.622 -27.716 1.000 2 B DC 76.886 1
ATOM 2513 C "C2'" . DC 30 30 ? B -16.581 -0.763 -27.654 1.000 2 B DC 79.028 1
ATOM 2514 C "C1'" . DC 30 30 ? B -16.023 0.005 -26.485 1.000 2 B DC 80.107 1
ATOM 2515 N N1 . DC 30 30 ? B -14.588 -0.245 -26.230 1.000 2 B DC 82.017 1
ATOM 2516 C C2 . DC 30 30 ? B -13.758 0.813 -25.814 1.000 2 B DC 83.202 1
ATOM 2517 O O2 . DC 30 30 ? B -14.230 1.927 -25.672 1.000 2 B DC 82.310 1
ATOM 2518 N N3 . DC 30 30 ? B -12.459 0.571 -25.602 1.000 2 B DC 82.052 1
ATOM 2519 C C4 . DC 30 30 ? B -11.970 -0.676 -25.783 1.000 2 B DC 83.228 1
ATOM 2520 N N4 . DC 30 30 ? B -10.668 -0.863 -25.557 1.000 2 B DC 82.328 1
ATOM 2521 C C5 . DC 30 30 ? B -12.787 -1.741 -26.206 1.000 2 B DC 82.332 1
ATOM 2522 C C6 . DC 30 30 ? B -14.078 -1.498 -26.407 1.000 2 B DC 79.936 1
ATOM 2523 P P . DC 31 31 ? B -19.339 0.816 -29.068 1.000 2 B DC 76.680 1
ATOM 2524 O OP1 . DC 31 31 ? B -20.781 0.444 -28.835 1.000 2 B DC 73.687 1
ATOM 2525 O OP2 . DC 31 31 ? B -18.587 0.196 -30.135 1.000 2 B DC 73.713 1
ATOM 2526 O "O5'" . DC 31 31 ? B -19.268 2.379 -29.296 1.000 2 B DC 73.556 1
ATOM 2527 C "C5'" . DC 31 31 ? B -18.988 3.227 -28.195 1.000 2 B DC 74.986 1
ATOM 2528 C "C4'" . DC 31 31 ? B -17.887 4.253 -28.542 1.000 2 B DC 77.895 1
ATOM 2529 O "O4'" . DC 31 31 ? B -16.593 3.752 -28.175 1.000 2 B DC 79.228 1
ATOM 2530 C "C3'" . DC 31 31 ? B -17.845 4.604 -30.020 1.000 2 B DC 77.912 1
ATOM 2531 O "O3'" . DC 31 31 ? B -17.595 5.990 -30.159 1.000 2 B DC 75.002 1
ATOM 2532 C "C2'" . DC 31 31 ? B -16.619 3.819 -30.497 1.000 2 B DC 78.954 1
ATOM 2533 C "C1'" . DC 31 31 ? B -15.741 3.912 -29.270 1.000 2 B DC 79.570 1
ATOM 2534 N N1 . DC 31 31 ? B -14.642 2.923 -29.195 1.000 2 B DC 81.595 1
ATOM 2535 C C2 . DC 31 31 ? B -13.375 3.311 -28.798 1.000 2 B DC 83.235 1
ATOM 2536 O O2 . DC 31 31 ? B -13.139 4.479 -28.507 1.000 2 B DC 82.304 1
ATOM 2537 N N3 . DC 31 31 ? B -12.378 2.372 -28.764 1.000 2 B DC 81.967 1
ATOM 2538 C C4 . DC 31 31 ? B -12.631 1.114 -29.094 1.000 2 B DC 82.858 1
ATOM 2539 N N4 . DC 31 31 ? B -11.636 0.247 -29.029 1.000 2 B DC 81.946 1
ATOM 2540 C C5 . DC 31 31 ? B -13.953 0.685 -29.503 1.000 2 B DC 82.031 1
ATOM 2541 C C6 . DC 31 31 ? B -14.897 1.621 -29.541 1.000 2 B DC 79.442 1
ATOM 2542 P P . DA 32 32 ? B -18.109 6.761 -31.439 1.000 2 B DA 78.860 1
ATOM 2543 O OP1 . DA 32 32 ? B -19.415 7.377 -31.066 1.000 2 B DA 76.668 1
ATOM 2544 O OP2 . DA 32 32 ? B -17.986 5.894 -32.594 1.000 2 B DA 76.674 1
ATOM 2545 O "O5'" . DA 32 32 ? B -17.042 7.928 -31.556 1.000 2 B DA 76.841 1
ATOM 2546 C "C5'" . DA 32 32 ? B -16.321 8.347 -30.400 1.000 2 B DA 78.032 1
ATOM 2547 C "C4'" . DA 32 32 ? B -14.878 8.642 -30.725 1.000 2 B DA 80.379 1
ATOM 2548 O "O4'" . DA 32 32 ? B -14.050 7.442 -30.516 1.000 2 B DA 81.427 1
ATOM 2549 C "C3'" . DA 32 32 ? B -14.653 9.053 -32.183 1.000 2 B DA 80.946 1
ATOM 2550 O "O3'" . DA 32 32 ? B -13.664 10.058 -32.184 1.000 2 B DA 78.889 1
ATOM 2551 C "C2'" . DA 32 32 ? B -14.098 7.804 -32.816 1.000 2 B DA 81.838 1
ATOM 2552 C "C1'" . DA 32 32 ? B -13.269 7.259 -31.667 1.000 2 B DA 82.287 1
ATOM 2553 N N9 . DA 32 32 ? B -12.969 5.833 -31.790 1.000 2 B DA 83.294 1
ATOM 2554 C C8 . DA 32 32 ? B -13.847 4.852 -32.144 1.000 2 B DA 82.975 1
ATOM 2555 N N7 . DA 32 32 ? B -13.314 3.666 -32.152 1.000 2 B DA 81.755 1
ATOM 2556 C C5 . DA 32 32 ? B -11.998 3.875 -31.816 1.000 2 B DA 84.094 1
ATOM 2557 C C6 . DA 32 32 ? B -10.919 3.017 -31.683 1.000 2 B DA 84.048 1
ATOM 2558 N N6 . DA 32 32 ? B -10.981 1.709 -31.846 1.000 2 B DA 81.884 1
ATOM 2559 N N1 . DA 32 32 ? B -9.719 3.552 -31.322 1.000 2 B DA 84.555 1
ATOM 2560 C C2 . DA 32 32 ? B -9.634 4.882 -31.130 1.000 2 B DA 83.526 1
ATOM 2561 N N3 . DA 32 32 ? B -10.600 5.788 -31.230 1.000 2 B DA 83.869 1
ATOM 2562 C C4 . DA 32 32 ? B -11.765 5.212 -31.574 1.000 2 B DA 84.612 1
ATOM 2563 P P . DA 33 33 ? B -13.696 11.256 -33.241 1.000 2 B DA 80.100 1
ATOM 2564 O OP1 . DA 33 33 ? B -14.335 12.428 -32.589 1.000 2 B DA 77.068 1
ATOM 2565 O OP2 . DA 33 33 ? B -14.226 10.765 -34.532 1.000 2 B DA 77.136 1
ATOM 2566 O "O5'" . DA 33 33 ? B -12.155 11.568 -33.427 1.000 2 B DA 77.990 1
ATOM 2567 C "C5'" . DA 33 33 ? B -11.293 11.278 -32.377 1.000 2 B DA 79.029 1
ATOM 2568 C "C4'" . DA 33 33 ? B -9.952 10.769 -32.909 1.000 2 B DA 80.861 1
ATOM 2569 O "O4'" . DA 33 33 ? B -9.937 9.321 -32.951 1.000 2 B DA 81.201 1
ATOM 2570 C "C3'" . DA 33 33 ? B -9.664 11.223 -34.345 1.000 2 B DA 81.388 1
ATOM 2571 O "O3'" . DA 33 33 ? B -8.292 11.461 -34.448 1.000 2 B DA 78.612 1
ATOM 2572 C "C2'" . DA 33 33 ? B -10.042 10.002 -35.153 1.000 2 B DA 82.775 1
ATOM 2573 C "C1'" . DA 33 33 ? B -9.549 8.928 -34.229 1.000 2 B DA 83.016 1
ATOM 2574 N N9 . DA 33 33 ? B -10.128 7.614 -34.512 1.000 2 B DA 84.100 1
ATOM 2575 C C8 . DA 33 33 ? B -11.408 7.320 -34.914 1.000 2 B DA 83.620 1
ATOM 2576 N N7 . DA 33 33 ? B -11.612 6.049 -35.063 1.000 2 B DA 82.123 1
ATOM 2577 C C5 . DA 33 33 ? B -10.402 5.432 -34.759 1.000 2 B DA 84.999 1
ATOM 2578 C C6 . DA 33 33 ? B -9.959 4.112 -34.755 1.000 2 B DA 84.910 1
ATOM 2579 N N6 . DA 33 33 ? B -10.734 3.070 -35.076 1.000 2 B DA 82.614 1
ATOM 2580 N N1 . DA 33 33 ? B -8.690 3.860 -34.382 1.000 2 B DA 85.467 1
ATOM 2581 C C2 . DA 33 33 ? B -7.883 4.879 -34.057 1.000 2 B DA 84.091 1
ATOM 2582 N N3 . DA 33 33 ? B -8.203 6.185 -34.058 1.000 2 B DA 84.561 1
ATOM 2583 C C4 . DA 33 33 ? B -9.467 6.391 -34.420 1.000 2 B DA 84.866 1
ATOM 2584 P P . DA 34 34 ? B -7.741 12.614 -35.374 1.000 2 B DA 80.712 1
ATOM 2585 O OP1 . DA 34 34 ? B -7.644 13.836 -34.510 1.000 2 B DA 77.579 1
ATOM 2586 O OP2 . DA 34 34 ? B -8.534 12.661 -36.623 1.000 2 B DA 77.358 1
ATOM 2587 O "O5'" . DA 34 34 ? B -6.291 12.120 -35.739 1.000 2 B DA 78.740 1
ATOM 2588 C "C5'" . DA 34 34 ? B -5.583 11.342 -34.766 1.000 2 B DA 79.664 1
ATOM 2589 C "C4'" . DA 34 34 ? B -4.809 10.238 -35.471 1.000 2 B DA 81.207 1
ATOM 2590 O "O4'" . DA 34 34 ? B -5.635 9.058 -35.587 1.000 2 B DA 81.499 1
ATOM 2591 C "C3'" . DA 34 34 ? B -4.363 10.589 -36.872 1.000 2 B DA 81.824 1
ATOM 2592 O "O3'" . DA 34 34 ? B -3.036 10.100 -37.031 1.000 2 B DA 78.809 1
ATOM 2593 C "C2'" . DA 34 34 ? B -5.321 9.783 -37.747 1.000 2 B DA 82.780 1
ATOM 2594 C "C1'" . DA 34 34 ? B -5.530 8.561 -36.894 1.000 2 B DA 83.008 1
ATOM 2595 N N9 . DA 34 34 ? B -6.745 7.807 -37.225 1.000 2 B DA 84.110 1
ATOM 2596 C C8 . DA 34 34 ? B -7.968 8.307 -37.550 1.000 2 B DA 83.520 1
ATOM 2597 N N7 . DA 34 34 ? B -8.856 7.398 -37.805 1.000 2 B DA 82.197 1
ATOM 2598 C C5 . DA 34 34 ? B -8.166 6.224 -37.659 1.000 2 B DA 85.104 1
ATOM 2599 C C6 . DA 34 34 ? B -8.588 4.872 -37.778 1.000 2 B DA 85.032 1
ATOM 2600 N N6 . DA 34 34 ? B -9.817 4.496 -38.135 1.000 2 B DA 82.364 1
ATOM 2601 N N1 . DA 34 34 ? B -7.667 3.917 -37.543 1.000 2 B DA 85.338 1
ATOM 2602 C C2 . DA 34 34 ? B -6.415 4.298 -37.204 1.000 2 B DA 83.905 1
ATOM 2603 N N3 . DA 34 34 ? B -5.928 5.518 -37.038 1.000 2 B DA 84.637 1
ATOM 2604 C C4 . DA 34 34 ? B -6.874 6.447 -37.302 1.000 2 B DA 85.102 1
ATOM 2605 P P . DG 35 35 ? B -2.067 10.846 -38.026 1.000 2 B DG 79.361 1
ATOM 2606 O OP1 . DG 35 35 ? B -1.188 11.731 -37.186 1.000 2 B DG 75.624 1
ATOM 2607 O OP2 . DG 35 35 ? B -2.800 11.426 -39.145 1.000 2 B DG 75.858 1
ATOM 2608 O "O5'" . DG 35 35 ? B -1.226 9.617 -38.550 1.000 2 B DG 76.375 1
ATOM 2609 C "C5'" . DG 35 35 ? B -0.958 8.535 -37.713 1.000 2 B DG 77.308 1
ATOM 2610 C "C4'" . DG 35 35 ? B -0.965 7.236 -38.528 1.000 2 B DG 79.685 1
ATOM 2611 O "O4'" . DG 35 35 ? B -2.300 6.719 -38.639 1.000 2 B DG 79.551 1
ATOM 2612 C "C3'" . DG 35 35 ? B -0.456 7.420 -39.980 1.000 2 B DG 80.627 1
ATOM 2613 O "O3'" . DG 35 35 ? B 0.357 6.333 -40.320 1.000 2 B DG 77.636 1
ATOM 2614 C "C2'" . DG 35 35 ? B -1.746 7.380 -40.800 1.000 2 B DG 81.125 1
ATOM 2615 C "C1'" . DG 35 35 ? B -2.554 6.394 -39.995 1.000 2 B DG 81.152 1
ATOM 2616 N N9 . DG 35 35 ? B -3.973 6.450 -40.245 1.000 2 B DG 83.089 1
ATOM 2617 C C8 . DG 35 35 ? B -4.748 7.588 -40.361 1.000 2 B DG 81.936 1
ATOM 2618 N N7 . DG 35 35 ? B -6.011 7.331 -40.602 1.000 2 B DG 81.235 1
ATOM 2619 C C5 . DG 35 35 ? B -6.049 5.944 -40.602 1.000 2 B DG 83.847 1
ATOM 2620 C C6 . DG 35 35 ? B -7.154 5.059 -40.808 1.000 2 B DG 83.917 1
ATOM 2621 O O6 . DG 35 35 ? B -8.325 5.352 -41.060 1.000 2 B DG 82.226 1
ATOM 2622 N N1 . DG 35 35 ? B -6.787 3.730 -40.749 1.000 2 B DG 84.222 1
ATOM 2623 C C2 . DG 35 35 ? B -5.492 3.301 -40.526 1.000 2 B DG 82.589 1
ATOM 2624 N N2 . DG 35 35 ? B -5.365 1.984 -40.492 1.000 2 B DG 80.462 1
ATOM 2625 N N3 . DG 35 35 ? B -4.480 4.100 -40.328 1.000 2 B DG 83.190 1
ATOM 2626 C C4 . DG 35 35 ? B -4.807 5.393 -40.384 1.000 2 B DG 83.665 1
ATOM 2627 P P . DG 36 36 ? B 1.589 6.564 -41.261 1.000 2 B DG 78.392 1
ATOM 2628 O OP1 . DG 36 36 ? B 2.772 6.825 -40.395 1.000 2 B DG 76.031 1
ATOM 2629 O OP2 . DG 36 36 ? B 1.199 7.501 -42.304 1.000 2 B DG 76.230 1
ATOM 2630 O "O5'" . DG 36 36 ? B 1.720 5.127 -41.896 1.000 2 B DG 76.463 1
ATOM 2631 C "C5'" . DG 36 36 ? B 1.289 3.979 -41.178 1.000 2 B DG 77.583 1
ATOM 2632 C "C4'" . DG 36 36 ? B 0.637 2.971 -42.150 1.000 2 B DG 79.613 1
ATOM 2633 O "O4'" . DG 36 36 ? B -0.793 3.208 -42.219 1.000 2 B DG 79.832 1
ATOM 2634 C "C3'" . DG 36 36 ? B 1.162 3.019 -43.574 1.000 2 B DG 80.978 1
ATOM 2635 O "O3'" . DG 36 36 ? B 1.284 1.676 -44.075 1.000 2 B DG 78.015 1
ATOM 2636 C "C2'" . DG 36 36 ? B 0.072 3.757 -44.327 1.000 2 B DG 80.947 1
ATOM 2637 C "C1'" . DG 36 36 ? B -1.138 3.296 -43.577 1.000 2 B DG 81.195 1
ATOM 2638 N N9 . DG 36 36 ? B -2.300 4.178 -43.691 1.000 2 B DG 83.272 1
ATOM 2639 C C8 . DG 36 36 ? B -2.309 5.537 -43.724 1.000 2 B DG 82.168 1
ATOM 2640 N N7 . DG 36 36 ? B -3.504 6.049 -43.876 1.000 2 B DG 81.554 1
ATOM 2641 C C5 . DG 36 36 ? B -4.325 4.956 -43.956 1.000 2 B DG 83.802 1
ATOM 2642 C C6 . DG 36 36 ? B -5.722 4.863 -44.111 1.000 2 B DG 83.641 1
ATOM 2643 O O6 . DG 36 36 ? B -6.544 5.794 -44.218 1.000 2 B DG 82.588 1
ATOM 2644 N N1 . DG 36 36 ? B -6.164 3.573 -44.145 1.000 2 B DG 84.172 1
ATOM 2645 C C2 . DG 36 36 ? B -5.360 2.470 -44.054 1.000 2 B DG 82.735 1
ATOM 2646 N N2 . DG 36 36 ? B -5.974 1.284 -44.108 1.000 2 B DG 80.634 1
ATOM 2647 N N3 . DG 36 36 ? B -4.072 2.519 -43.897 1.000 2 B DG 82.771 1
ATOM 2648 C C4 . DG 36 36 ? B -3.606 3.797 -43.855 1.000 2 B DG 83.599 1
ATOM 2649 P P . DC 37 37 ? B 2.266 1.384 -45.238 1.000 2 B DC 78.224 1
ATOM 2650 O OP1 . DC 37 37 ? B 3.431 0.780 -44.512 1.000 2 B DC 74.635 1
ATOM 2651 O OP2 . DC 37 37 ? B 2.455 2.504 -46.135 1.000 2 B DC 74.950 1
ATOM 2652 O "O5'" . DC 37 37 ? B 1.537 0.203 -46.020 1.000 2 B DC 73.765 1
ATOM 2653 C "C5'" . DC 37 37 ? B 0.612 -0.657 -45.346 1.000 2 B DC 75.522 1
ATOM 2654 C "C4'" . DC 37 37 ? B -0.599 -0.947 -46.254 1.000 2 B DC 77.783 1
ATOM 2655 O "O4'" . DC 37 37 ? B -1.554 0.156 -46.174 1.000 2 B DC 77.329 1
ATOM 2656 C "C3'" . DC 37 37 ? B -0.270 -1.083 -47.740 1.000 2 B DC 79.236 1
ATOM 2657 O "O3'" . DC 37 37 ? B -0.972 -2.196 -48.282 1.000 2 B DC 76.360 1
ATOM 2658 C "C2'" . DC 37 37 ? B -0.788 0.216 -48.363 1.000 2 B DC 78.474 1
ATOM 2659 C "C1'" . DC 37 37 ? B -1.969 0.485 -47.463 1.000 2 B DC 78.183 1
ATOM 2660 N N1 . DC 37 37 ? B -2.398 1.935 -47.498 1.000 2 B DC 79.024 1
ATOM 2661 C C2 . DC 37 37 ? B -3.744 2.254 -47.630 1.000 2 B DC 81.769 1
ATOM 2662 O O2 . DC 37 37 ? B -4.581 1.364 -47.718 1.000 2 B DC 80.059 1
ATOM 2663 N N3 . DC 37 37 ? B -4.086 3.547 -47.647 1.000 2 B DC 79.577 1
ATOM 2664 C C4 . DC 37 37 ? B -3.141 4.485 -47.534 1.000 2 B DC 79.032 1
ATOM 2665 N N4 . DC 37 37 ? B -3.515 5.757 -47.583 1.000 2 B DC 78.407 1
ATOM 2666 C C5 . DC 37 37 ? B -1.767 4.186 -47.406 1.000 2 B DC 78.525 1
ATOM 2667 C C6 . DC 37 37 ? B -1.445 2.915 -47.397 1.000 2 B DC 78.390 1
ATOM 2668 P P . DG 1 1 ? C -14.012 7.278 -50.688 1.000 3 C DG 73.817 1
ATOM 2669 O OP1 . DG 1 1 ? C -15.034 7.819 -51.644 1.000 3 C DG 70.404 1
ATOM 2670 O OP2 . DG 1 1 ? C -13.836 8.008 -49.414 1.000 3 C DG 71.512 1
ATOM 2671 O "O5'" . DG 1 1 ? C -14.433 5.779 -50.311 1.000 3 C DG 70.035 1
ATOM 2672 C "C5'" . DG 1 1 ? C -13.958 4.760 -51.162 1.000 3 C DG 72.457 1
ATOM 2673 C "C4'" . DG 1 1 ? C -13.365 3.650 -50.361 1.000 3 C DG 76.655 1
ATOM 2674 O "O4'" . DG 1 1 ? C -11.965 3.892 -50.182 1.000 3 C DG 75.269 1
ATOM 2675 C "C3'" . DG 1 1 ? C -13.956 3.468 -48.971 1.000 3 C DG 77.533 1
ATOM 2676 O "O3'" . DG 1 1 ? C -14.054 2.086 -48.665 1.000 3 C DG 74.984 1
ATOM 2677 C "C2'" . DG 1 1 ? C -12.901 4.110 -48.063 1.000 3 C DG 76.250 1
ATOM 2678 C "C1'" . DG 1 1 ? C -11.648 3.759 -48.842 1.000 3 C DG 76.659 1
ATOM 2679 N N9 . DG 1 1 ? C -10.501 4.605 -48.525 1.000 3 C DG 78.879 1
ATOM 2680 C C8 . DG 1 1 ? C -10.531 5.956 -48.256 1.000 3 C DG 79.138 1
ATOM 2681 N N7 . DG 1 1 ? C -9.345 6.460 -48.021 1.000 3 C DG 77.720 1
ATOM 2682 C C5 . DG 1 1 ? C -8.488 5.349 -48.142 1.000 3 C DG 79.972 1
ATOM 2683 C C6 . DG 1 1 ? C -7.083 5.245 -48.000 1.000 3 C DG 79.254 1
ATOM 2684 O O6 . DG 1 1 ? C -6.289 6.153 -47.753 1.000 3 C DG 79.228 1
ATOM 2685 N N1 . DG 1 1 ? C -6.642 3.955 -48.210 1.000 3 C DG 79.849 1
ATOM 2686 C C2 . DG 1 1 ? C -7.441 2.889 -48.524 1.000 3 C DG 79.123 1
ATOM 2687 N N2 . DG 1 1 ? C -6.832 1.747 -48.690 1.000 3 C DG 77.419 1
ATOM 2688 N N3 . DG 1 1 ? C -8.723 2.960 -48.672 1.000 3 C DG 78.471 1
ATOM 2689 C C4 . DG 1 1 ? C -9.196 4.207 -48.449 1.000 3 C DG 79.835 1
ATOM 2690 P P . DC 2 2 ? C -15.142 1.581 -47.675 1.000 3 C DC 74.131 1
ATOM 2691 O OP1 . DC 2 2 ? C -16.269 1.109 -48.498 1.000 3 C DC 71.751 1
ATOM 2692 O OP2 . DC 2 2 ? C -15.399 2.561 -46.608 1.000 3 C DC 71.980 1
ATOM 2693 O "O5'" . DC 2 2 ? C -14.376 0.323 -47.055 1.000 3 C DC 71.885 1
ATOM 2694 C "C5'" . DC 2 2 ? C -13.328 -0.349 -47.798 1.000 3 C DC 72.942 1
ATOM 2695 C "C4'" . DC 2 2 ? C -12.208 -0.823 -46.878 1.000 3 C DC 75.426 1
ATOM 2696 O "O4'" . DC 2 2 ? C -11.217 0.204 -46.744 1.000 3 C DC 76.627 1
ATOM 2697 C "C3'" . DC 2 2 ? C -12.668 -1.183 -45.482 1.000 3 C DC 76.729 1
ATOM 2698 O "O3'" . DC 2 2 ? C -12.027 -2.379 -45.072 1.000 3 C DC 74.821 1
ATOM 2699 C "C2'" . DC 2 2 ? C -12.182 -0.003 -44.653 1.000 3 C DC 76.010 1
ATOM 2700 C "C1'" . DC 2 2 ? C -10.909 0.390 -45.388 1.000 3 C DC 76.072 1
ATOM 2701 N N1 . DC 2 2 ? C -10.471 1.775 -45.132 1.000 3 C DC 77.954 1
ATOM 2702 C C2 . DC 2 2 ? C -9.115 2.041 -44.988 1.000 3 C DC 79.648 1
ATOM 2703 O O2 . DC 2 2 ? C -8.306 1.124 -45.023 1.000 3 C DC 77.584 1
ATOM 2704 N N3 . DC 2 2 ? C -8.714 3.299 -44.758 1.000 3 C DC 78.043 1
ATOM 2705 C C4 . DC 2 2 ? C -9.618 4.303 -44.718 1.000 3 C DC 77.835 1
ATOM 2706 N N4 . DC 2 2 ? C -9.159 5.544 -44.505 1.000 3 C DC 77.272 1
ATOM 2707 C C5 . DC 2 2 ? C -11.019 4.053 -44.875 1.000 3 C DC 77.821 1
ATOM 2708 C C6 . DC 2 2 ? C -11.386 2.796 -45.102 1.000 3 C DC 77.086 1
ATOM 2709 P P . DC 3 3 ? C -12.700 -3.367 -44.049 1.000 3 C DC 75.205 1
ATOM 2710 O OP1 . DC 3 3 ? C -13.334 -4.454 -44.825 1.000 3 C DC 73.253 1
ATOM 2711 O OP2 . DC 3 3 ? C -13.481 -2.569 -43.093 1.000 3 C DC 73.785 1
ATOM 2712 O "O5'" . DC 3 3 ? C -11.412 -3.943 -43.306 1.000 3 C DC 73.515 1
ATOM 2713 C "C5'" . DC 3 3 ? C -10.163 -3.965 -43.981 1.000 3 C DC 74.641 1
ATOM 2714 C "C4'" . DC 3 3 ? C -9.043 -3.572 -43.059 1.000 3 C DC 76.379 1
ATOM 2715 O "O4'" . DC 3 3 ? C -8.839 -2.157 -43.036 1.000 3 C DC 78.102 1
ATOM 2716 C "C3'" . DC 3 3 ? C -9.250 -4.010 -41.600 1.000 3 C DC 77.730 1
ATOM 2717 O "O3'" . DC 3 3 ? C -8.018 -4.471 -41.076 1.000 3 C DC 75.735 1
ATOM 2718 C "C2'" . DC 3 3 ? C -9.626 -2.699 -40.938 1.000 3 C DC 77.354 1
ATOM 2719 C "C1'" . DC 3 3 ? C -8.801 -1.709 -41.709 1.000 3 C DC 77.866 1
ATOM 2720 N N1 . DC 3 3 ? C -9.243 -0.308 -41.599 1.000 3 C DC 79.783 1
ATOM 2721 C C2 . DC 3 3 ? C -8.294 0.711 -41.481 1.000 3 C DC 81.526 1
ATOM 2722 O O2 . DC 3 3 ? C -7.128 0.437 -41.423 1.000 3 C DC 79.931 1
ATOM 2723 N N3 . DC 3 3 ? C -8.727 1.990 -41.423 1.000 3 C DC 80.484 1
ATOM 2724 C C4 . DC 3 3 ? C -10.029 2.284 -41.458 1.000 3 C DC 80.741 1
ATOM 2725 N N4 . DC 3 3 ? C -10.373 3.553 -41.376 1.000 3 C DC 79.799 1
ATOM 2726 C C5 . DC 3 3 ? C -11.013 1.250 -41.574 1.000 3 C DC 80.006 1
ATOM 2727 C C6 . DC 3 3 ? C -10.566 0.001 -41.657 1.000 3 C DC 78.600 1
ATOM 2728 P P . DT 4 4 ? C -8.011 -5.585 -39.947 1.000 3 C DT 75.554 1
ATOM 2729 O OP1 . DT 4 4 ? C -7.865 -6.896 -40.643 1.000 3 C DT 72.263 1
ATOM 2730 O OP2 . DT 4 4 ? C -9.130 -5.363 -38.990 1.000 3 C DT 72.822 1
ATOM 2731 O "O5'" . DT 4 4 ? C -6.632 -5.270 -39.148 1.000 3 C DT 73.109 1
ATOM 2732 C "C5'" . DT 4 4 ? C -5.638 -4.572 -39.846 1.000 3 C DT 74.774 1
ATOM 2733 C "C4'" . DT 4 4 ? C -5.058 -3.452 -38.953 1.000 3 C DT 76.553 1
ATOM 2734 O "O4'" . DT 4 4 ? C -5.754 -2.209 -39.109 1.000 3 C DT 77.661 1
ATOM 2735 C "C3'" . DT 4 4 ? C -5.093 -3.759 -37.467 1.000 3 C DT 77.529 1
ATOM 2736 O "O3'" . DT 4 4 ? C -3.920 -3.351 -36.869 1.000 3 C DT 74.651 1
ATOM 2737 C "C2'" . DT 4 4 ? C -6.262 -2.901 -36.966 1.000 3 C DT 77.679 1
ATOM 2738 C "C1'" . DT 4 4 ? C -6.052 -1.688 -37.845 1.000 3 C DT 77.691 1
ATOM 2739 N N1 . DT 4 4 ? C -7.231 -0.785 -37.928 1.000 3 C DT 79.836 1
ATOM 2740 C C2 . DT 4 4 ? C -7.005 0.575 -37.986 1.000 3 C DT 82.086 1
ATOM 2741 O O2 . DT 4 4 ? C -5.947 1.075 -37.948 1.000 3 C DT 81.315 1
ATOM 2742 N N3 . DT 4 4 ? C -8.153 1.335 -38.073 1.000 3 C DT 80.799 1
ATOM 2743 C C4 . DT 4 4 ? C -9.453 0.861 -38.120 1.000 3 C DT 82.073 1
ATOM 2744 O O4 . DT 4 4 ? C -10.404 1.628 -38.183 1.000 3 C DT 81.267 1
ATOM 2745 C C5 . DT 4 4 ? C -9.591 -0.568 -38.073 1.000 3 C DT 81.200 1
ATOM 2746 C C7 . DT 4 4 ? C -10.978 -1.175 -38.115 1.000 3 C DT 78.423 1
ATOM 2747 C C6 . DT 4 4 ? C -8.498 -1.302 -38.009 1.000 3 C DT 81.091 1
ATOM 2748 P P . DT 5 5 ? C -3.280 -4.128 -35.697 1.000 3 C DT 74.942 1
ATOM 2749 O OP1 . DT 5 5 ? C -2.366 -5.146 -36.222 1.000 3 C DT 72.520 1
ATOM 2750 O OP2 . DT 5 5 ? C -4.361 -4.526 -34.762 1.000 3 C DT 72.971 1
ATOM 2751 O "O5'" . DT 5 5 ? C -2.467 -2.994 -34.961 1.000 3 C DT 74.059 1
ATOM 2752 C "C5'" . DT 5 5 ? C -2.053 -1.835 -35.669 1.000 3 C DT 75.098 1
ATOM 2753 C "C4'" . DT 5 5 ? C -2.232 -0.587 -34.874 1.000 3 C DT 76.967 1
ATOM 2754 O "O4'" . DT 5 5 ? C -3.520 0.028 -35.146 1.000 3 C DT 77.350 1
ATOM 2755 C "C3'" . DT 5 5 ? C -2.210 -0.833 -33.363 1.000 3 C DT 77.765 1
ATOM 2756 O "O3'" . DT 5 5 ? C -1.459 0.227 -32.758 1.000 3 C DT 75.140 1
ATOM 2757 C "C2'" . DT 5 5 ? C -3.693 -0.716 -32.971 1.000 3 C DT 77.680 1
ATOM 2758 C "C1'" . DT 5 5 ? C -4.156 0.349 -33.932 1.000 3 C DT 78.121 1
ATOM 2759 N N1 . DT 5 5 ? C -5.623 0.373 -34.130 1.000 3 C DT 80.268 1
ATOM 2760 C C2 . DT 5 5 ? C -6.242 1.556 -34.339 1.000 3 C DT 82.057 1
ATOM 2761 O O2 . DT 5 5 ? C -5.689 2.636 -34.341 1.000 3 C DT 80.866 1
ATOM 2762 N N3 . DT 5 5 ? C -7.607 1.488 -34.544 1.000 3 C DT 80.919 1
ATOM 2763 C C4 . DT 5 5 ? C -8.356 0.317 -34.535 1.000 3 C DT 82.105 1
ATOM 2764 O O4 . DT 5 5 ? C -9.547 0.326 -34.725 1.000 3 C DT 81.192 1
ATOM 2765 C C5 . DT 5 5 ? C -7.629 -0.896 -34.298 1.000 3 C DT 81.302 1
ATOM 2766 C C7 . DT 5 5 ? C -8.346 -2.188 -34.269 1.000 3 C DT 78.893 1
ATOM 2767 C C6 . DT 5 5 ? C -6.305 -0.809 -34.124 1.000 3 C DT 81.226 1
ATOM 2768 P P . DT 6 6 ? C -0.622 -0.015 -31.533 1.000 3 C DT 72.387 1
ATOM 2769 O OP1 . DT 6 6 ? C 0.760 -0.257 -32.019 1.000 3 C DT 70.085 1
ATOM 2770 O OP2 . DT 6 6 ? C -1.252 -1.017 -30.620 1.000 3 C DT 70.544 1
ATOM 2771 O "O5'" . DT 6 6 ? C -0.689 1.423 -30.858 1.000 3 C DT 71.787 1
ATOM 2772 C "C5'" . DT 6 6 ? C -0.903 2.557 -31.659 1.000 3 C DT 72.390 1
ATOM 2773 C "C4'" . DT 6 6 ? C -1.898 3.478 -31.034 1.000 3 C DT 74.072 1
ATOM 2774 O "O4'" . DT 6 6 ? C -3.235 3.155 -31.419 1.000 3 C DT 75.348 1
ATOM 2775 C "C3'" . DT 6 6 ? C -1.864 3.395 -29.498 1.000 3 C DT 75.307 1
ATOM 2776 O "O3'" . DT 6 6 ? C -1.915 4.696 -28.969 1.000 3 C DT 72.857 1
ATOM 2777 C "C2'" . DT 6 6 ? C -3.181 2.660 -29.187 1.000 3 C DT 75.361 1
ATOM 2778 C "C1'" . DT 6 6 ? C -4.064 3.168 -30.296 1.000 3 C DT 75.757 1
ATOM 2779 N N1 . DT 6 6 ? C -5.285 2.370 -30.530 1.000 3 C DT 78.122 1
ATOM 2780 C C2 . DT 6 6 ? C -6.463 2.995 -30.866 1.000 3 C DT 79.944 1
ATOM 2781 O O2 . DT 6 6 ? C -6.559 4.222 -30.984 1.000 3 C DT 78.845 1
ATOM 2782 N N3 . DT 6 6 ? C -7.519 2.195 -31.074 1.000 3 C DT 78.949 1
ATOM 2783 C C4 . DT 6 6 ? C -7.523 0.814 -30.976 1.000 3 C DT 79.920 1
ATOM 2784 O O4 . DT 6 6 ? C -8.537 0.170 -31.186 1.000 3 C DT 78.848 1
ATOM 2785 C C5 . DT 6 6 ? C -6.293 0.219 -30.622 1.000 3 C DT 78.950 1
ATOM 2786 C C7 . DT 6 6 ? C -6.216 -1.262 -30.491 1.000 3 C DT 77.022 1
ATOM 2787 C C6 . DT 6 6 ? C -5.239 1.014 -30.430 1.000 3 C DT 79.079 1
ATOM 2788 P P . DG 7 7 ? C -1.134 5.050 -27.647 1.000 3 C DG 70.394 1
ATOM 2789 O OP1 . DG 7 7 ? C 0.186 5.542 -28.065 1.000 3 C DG 68.192 1
ATOM 2790 O OP2 . DG 7 7 ? C -1.257 3.917 -26.752 1.000 3 C DG 69.066 1
ATOM 2791 O "O5'" . DG 7 7 ? C -2.019 6.227 -27.117 1.000 3 C DG 70.153 1
ATOM 2792 C "C5'" . DG 7 7 ? C -2.670 7.149 -28.012 1.000 3 C DG 69.509 1
ATOM 2793 C "C4'" . DG 7 7 ? C -4.052 7.472 -27.512 1.000 3 C DG 73.431 1
ATOM 2794 O "O4'" . DG 7 7 ? C -4.994 6.519 -27.985 1.000 3 C DG 73.294 1
ATOM 2795 C "C3'" . DG 7 7 ? C -4.181 7.476 -26.006 1.000 3 C DG 74.326 1
ATOM 2796 O "O3'" . DG 7 7 ? C -4.976 8.578 -25.601 1.000 3 C DG 72.282 1
ATOM 2797 C "C2'" . DG 7 7 ? C -4.907 6.155 -25.720 1.000 3 C DG 74.028 1
ATOM 2798 C "C1'" . DG 7 7 ? C -5.819 6.113 -26.914 1.000 3 C DG 74.336 1
ATOM 2799 N N9 . DG 7 7 ? C -6.362 4.788 -27.154 1.000 3 C DG 77.512 1
ATOM 2800 C C8 . DG 7 7 ? C -5.708 3.593 -27.057 1.000 3 C DG 77.652 1
ATOM 2801 N N7 . DG 7 7 ? C -6.457 2.543 -27.333 1.000 3 C DG 77.140 1
ATOM 2802 C C5 . DG 7 7 ? C -7.677 3.110 -27.639 1.000 3 C DG 79.493 1
ATOM 2803 C C6 . DG 7 7 ? C -8.887 2.501 -27.989 1.000 3 C DG 78.417 1
ATOM 2804 O O6 . DG 7 7 ? C -9.111 1.299 -28.168 1.000 3 C DG 76.505 1
ATOM 2805 N N1 . DG 7 7 ? C -9.880 3.407 -28.229 1.000 3 C DG 79.947 1
ATOM 2806 C C2 . DG 7 7 ? C -9.741 4.767 -28.082 1.000 3 C DG 78.405 1
ATOM 2807 N N2 . DG 7 7 ? C -10.801 5.462 -28.344 1.000 3 C DG 75.602 1
ATOM 2808 N N3 . DG 7 7 ? C -8.625 5.378 -27.754 1.000 3 C DG 77.771 1
ATOM 2809 C C4 . DG 7 7 ? C -7.635 4.492 -27.543 1.000 3 C DG 78.257 1
ATOM 2810 P P . DG 8 8 ? C -4.690 9.247 -24.192 1.000 3 C DG 70.362 1
ATOM 2811 O OP1 . DG 8 8 ? C -3.825 10.414 -24.446 1.000 3 C DG 67.651 1
ATOM 2812 O OP2 . DG 8 8 ? C -4.350 8.202 -23.217 1.000 3 C DG 68.302 1
ATOM 2813 O "O5'" . DG 8 8 ? C -6.181 9.747 -23.850 1.000 3 C DG 69.113 1
ATOM 2814 C "C5'" . DG 8 8 ? C -7.141 9.920 -24.887 1.000 3 C DG 69.722 1
ATOM 2815 C "C4'" . DG 8 8 ? C -8.521 9.492 -24.456 1.000 3 C DG 73.320 1
ATOM 2816 O "O4'" . DG 8 8 ? C -8.795 8.135 -24.880 1.000 3 C DG 73.071 1
ATOM 2817 C "C3'" . DG 8 8 ? C -8.675 9.479 -22.913 1.000 3 C DG 74.610 1
ATOM 2818 O "O3'" . DG 8 8 ? C -9.953 9.982 -22.591 1.000 3 C DG 71.586 1
ATOM 2819 C "C2'" . DG 8 8 ? C -8.570 7.992 -22.575 1.000 3 C DG 73.830 1
ATOM 2820 C "C1'" . DG 8 8 ? C -9.245 7.411 -23.765 1.000 3 C DG 73.980 1
ATOM 2821 N N9 . DG 8 8 ? C -8.948 5.985 -23.960 1.000 3 C DG 76.451 1
ATOM 2822 C C8 . DG 8 8 ? C -7.756 5.340 -23.755 1.000 3 C DG 77.313 1
ATOM 2823 N N7 . DG 8 8 ? C -7.769 4.063 -24.016 1.000 3 C DG 75.991 1
ATOM 2824 C C5 . DG 8 8 ? C -9.047 3.847 -24.442 1.000 3 C DG 79.233 1
ATOM 2825 C C6 . DG 8 8 ? C -9.705 2.689 -24.872 1.000 3 C DG 78.445 1
ATOM 2826 O O6 . DG 8 8 ? C -9.218 1.533 -24.947 1.000 3 C DG 76.574 1
ATOM 2827 N N1 . DG 8 8 ? C -10.998 2.875 -25.228 1.000 3 C DG 79.997 1
ATOM 2828 C C2 . DG 8 8 ? C -11.633 4.098 -25.155 1.000 3 C DG 78.403 1
ATOM 2829 N N2 . DG 8 8 ? C -12.909 4.118 -25.520 1.000 3 C DG 75.318 1
ATOM 2830 N N3 . DG 8 8 ? C -11.080 5.211 -24.762 1.000 3 C DG 77.649 1
ATOM 2831 C C4 . DG 8 8 ? C -9.790 5.021 -24.420 1.000 3 C DG 77.968 1
ATOM 2832 P P . DT 9 9 ? C -10.217 10.710 -21.254 1.000 3 C DT 71.682 1
ATOM 2833 O OP1 . DT 9 9 ? C -9.929 12.139 -21.442 1.000 3 C DT 68.714 1
ATOM 2834 O OP2 . DT 9 9 ? C -9.542 9.975 -20.159 1.000 3 C DT 69.189 1
ATOM 2835 O "O5'" . DT 9 9 ? C -11.787 10.510 -21.091 1.000 3 C DT 70.275 1
ATOM 2836 C "C5'" . DT 9 9 ? C -12.526 10.014 -22.207 1.000 3 C DT 70.420 1
ATOM 2837 C "C4'" . DT 9 9 ? C -13.487 8.924 -21.764 1.000 3 C DT 72.869 1
ATOM 2838 O "O4'" . DT 9 9 ? C -12.930 7.637 -22.105 1.000 3 C DT 73.675 1
ATOM 2839 C "C3'" . DT 9 9 ? C -13.771 8.882 -20.273 1.000 3 C DT 73.579 1
ATOM 2840 O "O3'" . DT 9 9 ? C -15.148 8.604 -20.052 1.000 3 C DT 70.851 1
ATOM 2841 C "C2'" . DT 9 9 ? C -12.969 7.705 -19.778 1.000 3 C DT 73.690 1
ATOM 2842 C "C1'" . DT 9 9 ? C -13.089 6.769 -20.961 1.000 3 C DT 74.133 1
ATOM 2843 N N1 . DT 9 9 ? C -12.067 5.715 -20.986 1.000 3 C DT 76.187 1
ATOM 2844 C C2 . DT 9 9 ? C -12.399 4.493 -21.527 1.000 3 C DT 77.243 1
ATOM 2845 O O2 . DT 9 9 ? C -13.489 4.228 -22.005 1.000 3 C DT 76.502 1
ATOM 2846 N N3 . DT 9 9 ? C -11.410 3.552 -21.493 1.000 3 C DT 76.931 1
ATOM 2847 C C4 . DT 9 9 ? C -10.141 3.731 -21.001 1.000 3 C DT 78.218 1
ATOM 2848 O O4 . DT 9 9 ? C -9.309 2.840 -20.996 1.000 3 C DT 76.813 1
ATOM 2849 C C5 . DT 9 9 ? C -9.860 5.037 -20.462 1.000 3 C DT 77.259 1
ATOM 2850 C C7 . DT 9 9 ? C -8.505 5.351 -19.913 1.000 3 C DT 74.698 1
ATOM 2851 C C6 . DT 9 9 ? C -10.827 5.960 -20.500 1.000 3 C DT 77.841 1
ATOM 2852 P P . DC 10 10 ? C -15.922 9.211 -18.820 1.000 3 C DC 70.428 1
ATOM 2853 O OP1 . DC 10 10 ? C -16.401 10.572 -19.146 1.000 3 C DC 67.816 1
ATOM 2854 O OP2 . DC 10 10 ? C -15.100 9.026 -17.630 1.000 3 C DC 69.159 1
ATOM 2855 O "O5'" . DC 10 10 ? C -17.107 8.198 -18.720 1.000 3 C DC 69.394 1
ATOM 2856 C "C5'" . DC 10 10 ? C -17.405 7.355 -19.810 1.000 3 C DC 69.123 1
ATOM 2857 C "C4'" . DC 10 10 ? C -17.706 5.960 -19.374 1.000 3 C DC 72.159 1
ATOM 2858 O "O4'" . DC 10 10 ? C -16.552 5.111 -19.473 1.000 3 C DC 72.568 1
ATOM 2859 C "C3'" . DC 10 10 ? C -18.157 5.889 -17.894 1.000 3 C DC 72.628 1
ATOM 2860 O "O3'" . DC 10 10 ? C -19.212 4.976 -17.787 1.000 3 C DC 70.304 1
ATOM 2861 C "C2'" . DC 10 10 ? C -16.880 5.375 -17.208 1.000 3 C DC 72.567 1
ATOM 2862 C "C1'" . DC 10 10 ? C -16.365 4.428 -18.258 1.000 3 C DC 72.796 1
ATOM 2863 N N1 . DC 10 10 ? C -14.931 4.068 -18.097 1.000 3 C DC 75.759 1
ATOM 2864 C C2 . DC 10 10 ? C -14.497 2.783 -18.385 1.000 3 C DC 76.580 1
ATOM 2865 O O2 . DC 10 10 ? C -15.269 1.953 -18.784 1.000 3 C DC 76.203 1
ATOM 2866 N N3 . DC 10 10 ? C -13.181 2.491 -18.242 1.000 3 C DC 76.340 1
ATOM 2867 C C4 . DC 10 10 ? C -12.328 3.419 -17.823 1.000 3 C DC 77.109 1
ATOM 2868 N N4 . DC 10 10 ? C -11.042 3.082 -17.707 1.000 3 C DC 76.162 1
ATOM 2869 C C5 . DC 10 10 ? C -12.776 4.741 -17.504 1.000 3 C DC 76.288 1
ATOM 2870 C C6 . DC 10 10 ? C -14.065 5.021 -17.649 1.000 3 C DC 74.489 1
ATOM 2871 P P . DG 11 11 ? C -20.253 5.179 -16.608 1.000 3 C DG 71.900 1
ATOM 2872 O OP1 . DG 11 11 ? C -21.376 5.953 -17.149 1.000 3 C DG 69.198 1
ATOM 2873 O OP2 . DG 11 11 ? C -19.575 5.632 -15.401 1.000 3 C DG 70.262 1
ATOM 2874 O "O5'" . DG 11 11 ? C -20.755 3.698 -16.304 1.000 3 C DG 70.449 1
ATOM 2875 C "C5'" . DG 11 11 ? C -20.542 2.698 -17.290 1.000 3 C DG 70.406 1
ATOM 2876 C "C4'" . DG 11 11 ? C -20.092 1.403 -16.667 1.000 3 C DG 73.564 1
ATOM 2877 O "O4'" . DG 11 11 ? C -18.649 1.275 -16.702 1.000 3 C DG 73.301 1
ATOM 2878 C "C3'" . DG 11 11 ? C -20.476 1.279 -15.205 1.000 3 C DG 74.306 1
ATOM 2879 O "O3'" . DG 11 11 ? C -20.900 -0.032 -14.941 1.000 3 C DG 71.768 1
ATOM 2880 C "C2'" . DG 11 11 ? C -19.168 1.565 -14.471 1.000 3 C DG 74.515 1
ATOM 2881 C "C1'" . DG 11 11 ? C -18.185 0.952 -15.421 1.000 3 C DG 74.515 1
ATOM 2882 N N9 . DG 11 11 ? C -16.836 1.479 -15.243 1.000 3 C DG 76.814 1
ATOM 2883 C C8 . DG 11 11 ? C -16.507 2.783 -15.030 1.000 3 C DG 76.564 1
ATOM 2884 N N7 . DG 11 11 ? C -15.195 2.950 -14.908 1.000 3 C DG 75.933 1
ATOM 2885 C C5 . DG 11 11 ? C -14.678 1.682 -15.043 1.000 3 C DG 78.422 1
ATOM 2886 C C6 . DG 11 11 ? C -13.338 1.230 -15.009 1.000 3 C DG 77.746 1
ATOM 2887 O O6 . DG 11 11 ? C -12.303 1.908 -14.839 1.000 3 C DG 76.073 1
ATOM 2888 N N1 . DG 11 11 ? C -13.218 -0.130 -15.181 1.000 3 C DG 78.821 1
ATOM 2889 C C2 . DG 11 11 ? C -14.297 -0.958 -15.379 1.000 3 C DG 77.259 1
ATOM 2890 N N2 . DG 11 11 ? C -13.985 -2.225 -15.538 1.000 3 C DG 74.510 1
ATOM 2891 N N3 . DG 11 11 ? C -15.541 -0.581 -15.427 1.000 3 C DG 76.983 1
ATOM 2892 C C4 . DG 11 11 ? C -15.664 0.770 -15.242 1.000 3 C DG 76.953 1
ATOM 2893 P P . DC 12 12 ? C -22.015 -0.329 -13.857 1.000 3 C DC 72.839 1
ATOM 2894 O OP1 . DC 12 12 ? C -23.315 -0.381 -14.577 1.000 3 C DC 69.798 1
ATOM 2895 O OP2 . DC 12 12 ? C -21.808 0.577 -12.758 1.000 3 C DC 70.329 1
ATOM 2896 O "O5'" . DC 12 12 ? C -21.612 -1.781 -13.380 1.000 3 C DC 72.017 1
ATOM 2897 C "C5'" . DC 12 12 ? C -20.813 -2.615 -14.219 1.000 3 C DC 72.372 1
ATOM 2898 C "C4'" . DC 12 12 ? C -19.772 -3.336 -13.404 1.000 3 C DC 74.903 1
ATOM 2899 O "O4'" . DC 12 12 ? C -18.514 -2.612 -13.409 1.000 3 C DC 73.184 1
ATOM 2900 C "C3'" . DC 12 12 ? C -20.144 -3.529 -11.950 1.000 3 C DC 75.204 1
ATOM 2901 O "O3'" . DC 12 12 ? C -19.847 -4.833 -11.544 1.000 3 C DC 73.038 1
ATOM 2902 C "C2'" . DC 12 12 ? C -19.240 -2.540 -11.219 1.000 3 C DC 74.469 1
ATOM 2903 C "C1'" . DC 12 12 ? C -18.031 -2.562 -12.090 1.000 3 C DC 74.606 1
ATOM 2904 N N1 . DC 12 12 ? C -17.134 -1.364 -11.920 1.000 3 C DC 76.690 1
ATOM 2905 C C2 . DC 12 12 ? C -15.734 -1.500 -11.965 1.000 3 C DC 78.072 1
ATOM 2906 O O2 . DC 12 12 ? C -15.260 -2.605 -12.130 1.000 3 C DC 77.290 1
ATOM 2907 N N3 . DC 12 12 ? C -14.953 -0.389 -11.848 1.000 3 C DC 77.808 1
ATOM 2908 C C4 . DC 12 12 ? C -15.527 0.808 -11.651 1.000 3 C DC 79.105 1
ATOM 2909 N N4 . DC 12 12 ? C -14.743 1.843 -11.504 1.000 3 C DC 78.028 1
ATOM 2910 C C5 . DC 12 12 ? C -16.965 0.961 -11.611 1.000 3 C DC 78.154 1
ATOM 2911 C C6 . DC 12 12 ? C -17.708 -0.155 -11.760 1.000 3 C DC 76.350 1
ATOM 2912 P P . DC 13 13 ? C -20.688 -5.527 -10.388 1.000 3 C DC 69.249 1
ATOM 2913 O OP1 . DC 13 13 ? C -21.785 -6.335 -10.999 1.000 3 C DC 65.496 1
ATOM 2914 O OP2 . DC 13 13 ? C -21.025 -4.556 -9.342 1.000 3 C DC 65.815 1
ATOM 2915 O "O5'" . DC 13 13 ? C -19.589 -6.533 -9.856 1.000 3 C DC 66.651 1
ATOM 2916 C "C5'" . DC 13 13 ? C -18.415 -6.841 -10.588 1.000 3 C DC 65.448 1
ATOM 2917 C "C4'" . DC 13 13 ? C -17.195 -6.800 -9.713 1.000 3 C DC 68.791 1
ATOM 2918 O "O4'" . DC 13 13 ? C -16.556 -5.514 -9.762 1.000 3 C DC 68.580 1
ATOM 2919 C "C3'" . DC 13 13 ? C -17.435 -7.094 -8.218 1.000 3 C DC 68.917 1
ATOM 2920 O "O3'" . DC 13 13 ? C -16.427 -7.943 -7.755 1.000 3 C DC 68.400 1
ATOM 2921 C "C2'" . DC 13 13 ? C -17.291 -5.709 -7.591 1.000 3 C DC 69.759 1
ATOM 2922 C "C1'" . DC 13 13 ? C -16.216 -5.135 -8.453 1.000 3 C DC 69.570 1
ATOM 2923 N N1 . DC 13 13 ? C -16.107 -3.663 -8.396 1.000 3 C DC 69.013 1
ATOM 2924 C C2 . DC 13 13 ? C -14.867 -3.056 -8.423 1.000 3 C DC 70.620 1
ATOM 2925 O O2 . DC 13 13 ? C -13.860 -3.739 -8.462 1.000 3 C DC 69.918 1
ATOM 2926 N N3 . DC 13 13 ? C -14.777 -1.698 -8.358 1.000 3 C DC 70.635 1
ATOM 2927 C C4 . DC 13 13 ? C -15.897 -0.955 -8.278 1.000 3 C DC 71.045 1
ATOM 2928 N N4 . DC 13 13 ? C -15.742 0.346 -8.220 1.000 3 C DC 70.316 1
ATOM 2929 C C5 . DC 13 13 ? C -17.176 -1.574 -8.268 1.000 3 C DC 71.157 1
ATOM 2930 C C6 . DC 13 13 ? C -17.251 -2.905 -8.357 1.000 3 C DC 70.750 1
ATOM 2931 P P . DA 14 14 ? C -16.744 -9.002 -6.676 1.000 3 C DA 69.946 1
ATOM 2932 O OP1 . DA 14 14 ? C -17.178 -10.281 -7.286 1.000 3 C DA 66.664 1
ATOM 2933 O OP2 . DA 14 14 ? C -17.602 -8.345 -5.655 1.000 3 C DA 67.390 1
ATOM 2934 O "O5'" . DA 14 14 ? C -15.299 -9.204 -6.041 1.000 3 C DA 69.072 1
ATOM 2935 C "C5'" . DA 14 14 ? C -14.167 -8.860 -6.747 1.000 3 C DA 68.600 1
ATOM 2936 C "C4'" . DA 14 14 ? C -13.186 -8.124 -5.881 1.000 3 C DA 72.099 1
ATOM 2937 O "O4'" . DA 14 14 ? C -13.316 -6.681 -6.061 1.000 3 C DA 70.142 1
ATOM 2938 C "C3'" . DA 14 14 ? C -13.329 -8.380 -4.388 1.000 3 C DA 72.141 1
ATOM 2939 O "O3'" . DA 14 14 ? C -12.061 -8.461 -3.801 1.000 3 C DA 71.273 1
ATOM 2940 C "C2'" . DA 14 14 ? C -14.056 -7.126 -3.889 1.000 3 C DA 71.823 1
ATOM 2941 C "C1'" . DA 14 14 ? C -13.363 -6.101 -4.780 1.000 3 C DA 71.827 1
ATOM 2942 N N9 . DA 14 14 ? C -14.101 -4.824 -4.875 1.000 3 C DA 72.907 1
ATOM 2943 C C8 . DA 14 14 ? C -15.477 -4.680 -4.919 1.000 3 C DA 74.321 1
ATOM 2944 N N7 . DA 14 14 ? C -15.844 -3.435 -5.002 1.000 3 C DA 74.429 1
ATOM 2945 C C5 . DA 14 14 ? C -14.672 -2.726 -4.993 1.000 3 C DA 75.785 1
ATOM 2946 C C6 . DA 14 14 ? C -14.405 -1.328 -5.047 1.000 3 C DA 75.222 1
ATOM 2947 N N6 . DA 14 14 ? C -15.345 -0.431 -5.132 1.000 3 C DA 72.319 1
ATOM 2948 N N1 . DA 14 14 ? C -13.102 -0.949 -5.027 1.000 3 C DA 75.999 1
ATOM 2949 C C2 . DA 14 14 ? C -12.151 -1.900 -4.968 1.000 3 C DA 75.437 1
ATOM 2950 N N3 . DA 14 14 ? C -12.269 -3.212 -4.891 1.000 3 C DA 73.865 1
ATOM 2951 C C4 . DA 14 14 ? C -13.577 -3.566 -4.923 1.000 3 C DA 74.592 1
ATOM 2952 P P . DA 15 15 ? C -11.757 -9.526 -2.722 1.000 3 C DA 64.603 1
ATOM 2953 O OP1 . DA 15 15 ? C -11.543 -10.821 -3.409 1.000 3 C DA 62.238 1
ATOM 2954 O OP2 . DA 15 15 ? C -12.778 -9.394 -1.660 1.000 3 C DA 61.915 1
ATOM 2955 O "O5'" . DA 15 15 ? C -10.370 -9.005 -2.136 1.000 3 C DA 64.667 1
ATOM 2956 C "C5'" . DA 15 15 ? C -9.565 -8.236 -2.983 1.000 3 C DA 62.906 1
ATOM 2957 C "C4'" . DA 15 15 ? C -9.085 -7.010 -2.268 1.000 3 C DA 66.350 1
ATOM 2958 O "O4'" . DA 15 15 ? C -9.994 -5.880 -2.463 1.000 3 C DA 64.778 1
ATOM 2959 C "C3'" . DA 15 15 ? C -8.957 -7.186 -0.759 1.000 3 C DA 66.654 1
ATOM 2960 O "O3'" . DA 15 15 ? C -7.846 -6.456 -0.325 1.000 3 C DA 66.879 1
ATOM 2961 C "C2'" . DA 15 15 ? C -10.224 -6.527 -0.259 1.000 3 C DA 67.089 1
ATOM 2962 C "C1'" . DA 15 15 ? C -10.321 -5.362 -1.222 1.000 3 C DA 67.005 1
ATOM 2963 N N9 . DA 15 15 ? C -11.645 -4.773 -1.295 1.000 3 C DA 64.958 1
ATOM 2964 C C8 . DA 15 15 ? C -12.846 -5.406 -1.294 1.000 3 C DA 67.270 1
ATOM 2965 N N7 . DA 15 15 ? C -13.876 -4.598 -1.391 1.000 3 C DA 69.878 1
ATOM 2966 C C5 . DA 15 15 ? C -13.302 -3.339 -1.453 1.000 3 C DA 69.158 1
ATOM 2967 C C6 . DA 15 15 ? C -13.851 -2.068 -1.538 1.000 3 C DA 68.254 1
ATOM 2968 N N6 . DA 15 15 ? C -15.170 -1.819 -1.617 1.000 3 C DA 66.440 1
ATOM 2969 N N1 . DA 15 15 ? C -13.001 -1.019 -1.572 1.000 3 C DA 68.908 1
ATOM 2970 C C2 . DA 15 15 ? C -11.684 -1.248 -1.496 1.000 3 C DA 69.011 1
ATOM 2971 N N3 . DA 15 15 ? C -11.050 -2.392 -1.394 1.000 3 C DA 67.156 1
ATOM 2972 C C4 . DA 15 15 ? C -11.935 -3.431 -1.392 1.000 3 C DA 68.058 1
ATOM 2973 P P . DT 16 16 ? C -6.972 -6.977 0.839 1.000 3 C DT 65.062 1
ATOM 2974 O OP1 . DT 16 16 ? C -5.968 -7.868 0.204 1.000 3 C DT 62.583 1
ATOM 2975 O OP2 . DT 16 16 ? C -7.862 -7.520 1.875 1.000 3 C DT 63.098 1
ATOM 2976 O "O5'" . DT 16 16 ? C -6.330 -5.712 1.391 1.000 3 C DT 65.463 1
ATOM 2977 C "C5'" . DT 16 16 ? C -6.185 -4.562 0.575 1.000 3 C DT 64.198 1
ATOM 2978 C "C4'" . DT 16 16 ? C -6.655 -3.322 1.311 1.000 3 C DT 67.806 1
ATOM 2979 O "O4'" . DT 16 16 ? C -8.053 -3.032 1.075 1.000 3 C DT 66.051 1
ATOM 2980 C "C3'" . DT 16 16 ? C -6.499 -3.426 2.828 1.000 3 C DT 68.342 1
ATOM 2981 O "O3'" . DT 16 16 ? C -6.000 -2.210 3.323 1.000 3 C DT 66.877 1
ATOM 2982 C "C2'" . DT 16 16 ? C -7.931 -3.607 3.310 1.000 3 C DT 65.836 1
ATOM 2983 C "C1'" . DT 16 16 ? C -8.654 -2.724 2.325 1.000 3 C DT 66.363 1
ATOM 2984 N N1 . DT 16 16 ? C -10.117 -2.995 2.231 1.000 3 C DT 66.455 1
ATOM 2985 C C2 . DT 16 16 ? C -10.956 -1.952 1.969 1.000 3 C DT 69.309 1
ATOM 2986 O O2 . DT 16 16 ? C -10.542 -0.788 1.843 1.000 3 C DT 68.103 1
ATOM 2987 N N3 . DT 16 16 ? C -12.272 -2.243 1.902 1.000 3 C DT 70.139 1
ATOM 2988 C C4 . DT 16 16 ? C -12.828 -3.472 2.057 1.000 3 C DT 69.950 1
ATOM 2989 O O4 . DT 16 16 ? C -14.039 -3.676 1.982 1.000 3 C DT 69.269 1
ATOM 2990 C C5 . DT 16 16 ? C -11.913 -4.566 2.312 1.000 3 C DT 70.069 1
ATOM 2991 C C7 . DT 16 16 ? C -12.441 -5.928 2.500 1.000 3 C DT 69.161 1
ATOM 2992 C C6 . DT 16 16 ? C -10.627 -4.252 2.381 1.000 3 C DT 69.041 1
ATOM 2993 P P . DA 17 17 ? C -4.920 -2.240 4.468 1.000 3 C DA 65.185 1
ATOM 2994 O OP1 . DA 17 17 ? C -3.603 -2.356 3.817 1.000 3 C DA 62.515 1
ATOM 2995 O OP2 . DA 17 17 ? C -5.331 -3.210 5.481 1.000 3 C DA 63.209 1
ATOM 2996 O "O5'" . DA 17 17 ? C -5.127 -0.759 5.044 1.000 3 C DA 65.296 1
ATOM 2997 C "C5'" . DA 17 17 ? C -5.636 0.225 4.210 1.000 3 C DA 63.610 1
ATOM 2998 C "C4'" . DA 17 17 ? C -6.660 1.062 4.951 1.000 3 C DA 67.914 1
ATOM 2999 O "O4'" . DA 17 17 ? C -8.016 0.631 4.706 1.000 3 C DA 65.392 1
ATOM 3000 C "C3'" . DA 17 17 ? C -6.469 1.053 6.452 1.000 3 C DA 67.839 1
ATOM 3001 O "O3'" . DA 17 17 ? C -6.758 2.337 6.958 1.000 3 C DA 67.018 1
ATOM 3002 C "C2'" . DA 17 17 ? C -7.551 0.081 6.899 1.000 3 C DA 66.980 1
ATOM 3003 C "C1'" . DA 17 17 ? C -8.650 0.425 5.944 1.000 3 C DA 67.079 1
ATOM 3004 N N9 . DA 17 17 ? C -9.669 -0.595 5.797 1.000 3 C DA 67.800 1
ATOM 3005 C C8 . DA 17 17 ? C -9.498 -1.939 5.854 1.000 3 C DA 70.107 1
ATOM 3006 N N7 . DA 17 17 ? C -10.591 -2.629 5.666 1.000 3 C DA 70.655 1
ATOM 3007 C C5 . DA 17 17 ? C -11.534 -1.656 5.479 1.000 3 C DA 72.125 1
ATOM 3008 C C6 . DA 17 17 ? C -12.930 -1.728 5.238 1.000 3 C DA 71.389 1
ATOM 3009 N N6 . DA 17 17 ? C -13.585 -2.854 5.131 1.000 3 C DA 68.224 1
ATOM 3010 N N1 . DA 17 17 ? C -13.568 -0.558 5.081 1.000 3 C DA 71.985 1
ATOM 3011 C C2 . DA 17 17 ? C -12.918 0.615 5.169 1.000 3 C DA 70.903 1
ATOM 3012 N N3 . DA 17 17 ? C -11.625 0.791 5.392 1.000 3 C DA 68.993 1
ATOM 3013 C C4 . DA 17 17 ? C -11.011 -0.397 5.546 1.000 3 C DA 69.359 1
ATOM 3014 P P . DG 18 18 ? C -5.944 2.887 8.122 1.000 3 C DG 67.169 1
ATOM 3015 O OP1 . DG 18 18 ? C -4.690 3.525 7.580 1.000 3 C DG 65.185 1
ATOM 3016 O OP2 . DG 18 18 ? C -5.849 1.869 9.189 1.000 3 C DG 65.718 1
ATOM 3017 O "O5'" . DG 18 18 ? C -6.883 4.063 8.616 1.000 3 C DG 66.892 1
ATOM 3018 C "C5'" . DG 18 18 ? C -7.816 4.599 7.678 1.000 3 C DG 66.129 1
ATOM 3019 C "C4'" . DG 18 18 ? C -9.187 4.756 8.319 1.000 3 C DG 70.273 1
ATOM 3020 O "O4'" . DG 18 18 ? C -9.997 3.582 8.091 1.000 3 C DG 69.193 1
ATOM 3021 C "C3'" . DG 18 18 ? C -9.140 4.960 9.824 1.000 3 C DG 70.825 1
ATOM 3022 O "O3'" . DG 18 18 ? C -10.023 6.027 10.184 1.000 3 C DG 68.795 1
ATOM 3023 C "C2'" . DG 18 18 ? C -9.664 3.652 10.392 1.000 3 C DG 70.549 1
ATOM 3024 C "C1'" . DG 18 18 ? C -10.621 3.222 9.306 1.000 3 C DG 70.768 1
ATOM 3025 N N9 . DG 18 18 ? C -10.867 1.782 9.257 1.000 3 C DG 73.057 1
ATOM 3026 C C8 . DG 18 18 ? C -9.946 0.771 9.463 1.000 3 C DG 74.126 1
ATOM 3027 N N7 . DG 18 18 ? C -10.480 -0.415 9.332 1.000 3 C DG 73.551 1
ATOM 3028 C C5 . DG 18 18 ? C -11.791 -0.177 9.022 1.000 3 C DG 75.734 1
ATOM 3029 C C6 . DG 18 18 ? C -12.866 -1.072 8.778 1.000 3 C DG 74.763 1
ATOM 3030 O O6 . DG 18 18 ? C -12.831 -2.305 8.788 1.000 3 C DG 72.323 1
ATOM 3031 N N1 . DG 18 18 ? C -14.037 -0.424 8.484 1.000 3 C DG 76.445 1
ATOM 3032 C C2 . DG 18 18 ? C -14.169 0.960 8.451 1.000 3 C DG 74.560 1
ATOM 3033 N N2 . DG 18 18 ? C -15.371 1.398 8.122 1.000 3 C DG 71.622 1
ATOM 3034 N N3 . DG 18 18 ? C -13.219 1.787 8.689 1.000 3 C DG 73.128 1
ATOM 3035 C C4 . DG 18 18 ? C -12.046 1.158 8.960 1.000 3 C DG 73.157 1
ATOM 3036 P P . DT 19 19 ? C -9.822 6.737 11.576 1.000 3 C DT 67.469 1
ATOM 3037 O OP1 . DT 19 19 ? C -9.321 8.099 11.296 1.000 3 C DT 65.119 1
ATOM 3038 O OP2 . DT 19 19 ? C -9.163 5.850 12.521 1.000 3 C DT 65.630 1
ATOM 3039 O "O5'" . DT 19 19 ? C -11.324 6.931 12.045 1.000 3 C DT 67.477 1
ATOM 3040 C "C5'" . DT 19 19 ? C -12.372 6.789 11.083 1.000 3 C DT 65.585 1
ATOM 3041 C "C4'" . DT 19 19 ? C -13.593 6.160 11.723 1.000 3 C DT 69.842 1
ATOM 3042 O "O4'" . DT 19 19 ? C -13.662 4.751 11.444 1.000 3 C DT 69.159 1
ATOM 3043 C "C3'" . DT 19 19 ? C -13.632 6.335 13.204 1.000 3 C DT 69.821 1
ATOM 3044 O "O3'" . DT 19 19 ? C -14.965 6.577 13.625 1.000 3 C DT 68.877 1
ATOM 3045 C "C2'" . DT 19 19 ? C -13.196 4.946 13.701 1.000 3 C DT 69.885 1
ATOM 3046 C "C1'" . DT 19 19 ? C -13.842 4.094 12.683 1.000 3 C DT 69.789 1
ATOM 3047 N N1 . DT 19 19 ? C -13.263 2.738 12.602 1.000 3 C DT 71.751 1
ATOM 3048 C C2 . DT 19 19 ? C -14.069 1.719 12.220 1.000 3 C DT 73.233 1
ATOM 3049 O O2 . DT 19 19 ? C -15.252 1.880 11.945 1.000 3 C DT 72.128 1
ATOM 3050 N N3 . DT 19 19 ? C -13.480 0.503 12.198 1.000 3 C DT 73.085 1
ATOM 3051 C C4 . DT 19 19 ? C -12.157 0.201 12.493 1.000 3 C DT 73.853 1
ATOM 3052 O O4 . DT 19 19 ? C -11.722 -0.922 12.436 1.000 3 C DT 72.760 1
ATOM 3053 C C5 . DT 19 19 ? C -11.359 1.316 12.859 1.000 3 C DT 73.639 1
ATOM 3054 C C7 . DT 19 19 ? C -9.914 1.122 13.161 1.000 3 C DT 73.097 1
ATOM 3055 C C6 . DT 19 19 ? C -11.958 2.517 12.910 1.000 3 C DT 72.899 1
ATOM 3056 P P . DA 20 20 ? C -15.246 7.376 14.908 1.000 3 C DA 70.074 1
ATOM 3057 O OP1 . DA 20 20 ? C -15.286 8.799 14.498 1.000 3 C DA 67.284 1
ATOM 3058 O OP2 . DA 20 20 ? C -14.370 6.980 16.004 1.000 3 C DA 67.801 1
ATOM 3059 O "O5'" . DA 20 20 ? C -16.676 6.820 15.253 1.000 3 C DA 67.938 1
ATOM 3060 C "C5'" . DA 20 20 ? C -17.404 6.126 14.297 1.000 3 C DA 68.620 1
ATOM 3061 C "C4'" . DA 20 20 ? C -18.028 4.866 14.922 1.000 3 C DA 71.818 1
ATOM 3062 O "O4'" . DA 20 20 ? C -17.164 3.724 14.640 1.000 3 C DA 71.125 1
ATOM 3063 C "C3'" . DA 20 20 ? C -18.201 4.935 16.421 1.000 3 C DA 71.978 1
ATOM 3064 O "O3'" . DA 20 20 ? C -19.418 4.385 16.786 1.000 3 C DA 70.020 1
ATOM 3065 C "C2'" . DA 20 20 ? C -17.057 4.075 16.944 1.000 3 C DA 72.912 1
ATOM 3066 C "C1'" . DA 20 20 ? C -17.054 3.001 15.863 1.000 3 C DA 72.588 1
ATOM 3067 N N9 . DA 20 20 ? C -15.810 2.222 15.836 1.000 3 C DA 74.628 1
ATOM 3068 C C8 . DA 20 20 ? C -14.539 2.684 16.049 1.000 3 C DA 74.976 1
ATOM 3069 N N7 . DA 20 20 ? C -13.634 1.735 15.972 1.000 3 C DA 74.255 1
ATOM 3070 C C5 . DA 20 20 ? C -14.364 0.598 15.686 1.000 3 C DA 76.516 1
ATOM 3071 C C6 . DA 20 20 ? C -13.986 -0.749 15.467 1.000 3 C DA 76.108 1
ATOM 3072 N N6 . DA 20 20 ? C -12.746 -1.173 15.525 1.000 3 C DA 73.138 1
ATOM 3073 N N1 . DA 20 20 ? C -14.954 -1.636 15.177 1.000 3 C DA 77.308 1
ATOM 3074 C C2 . DA 20 20 ? C -16.230 -1.216 15.135 1.000 3 C DA 75.381 1
ATOM 3075 N N3 . DA 20 20 ? C -16.686 0.011 15.328 1.000 3 C DA 74.711 1
ATOM 3076 C C4 . DA 20 20 ? C -15.704 0.881 15.594 1.000 3 C DA 74.835 1
ATOM 3077 P P . DT 21 21 ? C -20.266 4.953 18.002 1.000 3 C DT 67.522 1
ATOM 3078 O OP1 . DT 21 21 ? C -21.157 6.002 17.516 1.000 3 C DT 64.100 1
ATOM 3079 O OP2 . DT 21 21 ? C -19.336 5.235 19.158 1.000 3 C DT 64.284 1
ATOM 3080 O "O5'" . DT 21 21 ? C -21.122 3.689 18.370 1.000 3 C DT 65.867 1
ATOM 3081 C "C5'" . DT 21 21 ? C -21.358 2.726 17.375 1.000 3 C DT 64.166 1
ATOM 3082 C "C4'" . DT 21 21 ? C -21.153 1.330 17.903 1.000 3 C DT 67.074 1
ATOM 3083 O "O4'" . DT 21 21 ? C -19.781 0.911 17.712 1.000 3 C DT 67.578 1
ATOM 3084 C "C3'" . DT 21 21 ? C -21.451 1.192 19.388 1.000 3 C DT 67.777 1
ATOM 3085 O "O3'" . DT 21 21 ? C -22.310 0.110 19.584 1.000 3 C DT 66.918 1
ATOM 3086 C "C2'" . DT 21 21 ? C -20.079 0.900 20.019 1.000 3 C DT 69.090 1
ATOM 3087 C "C1'" . DT 21 21 ? C -19.385 0.184 18.880 1.000 3 C DT 68.297 1
ATOM 3088 N N1 . DT 21 21 ? C -17.922 0.220 18.997 1.000 3 C DT 66.726 1
ATOM 3089 C C2 . DT 21 21 ? C -17.237 -0.922 18.755 1.000 3 C DT 69.150 1
ATOM 3090 O O2 . DT 21 21 ? C -17.789 -1.984 18.422 1.000 3 C DT 68.418 1
ATOM 3091 N N3 . DT 21 21 ? C -15.875 -0.850 18.897 1.000 3 C DT 68.671 1
ATOM 3092 C C4 . DT 21 21 ? C -15.177 0.265 19.250 1.000 3 C DT 68.635 1
ATOM 3093 O O4 . DT 21 21 ? C -13.951 0.234 19.363 1.000 3 C DT 68.451 1
ATOM 3094 C C5 . DT 21 21 ? C -15.956 1.442 19.500 1.000 3 C DT 69.100 1
ATOM 3095 C C7 . DT 21 21 ? C -15.283 2.685 19.910 1.000 3 C DT 69.082 1
ATOM 3096 C C6 . DT 21 21 ? C -17.292 1.356 19.338 1.000 3 C DT 68.672 1
ATOM 3097 P P . DA 22 22 ? C -23.230 0.017 20.881 1.000 3 C DA 67.768 1
ATOM 3098 O OP1 . DA 22 22 ? C -24.580 0.394 20.435 1.000 3 C DA 64.935 1
ATOM 3099 O OP2 . DA 22 22 ? C -22.599 0.698 22.008 1.000 3 C DA 65.802 1
ATOM 3100 O "O5'" . DA 22 22 ? C -23.167 -1.528 21.136 1.000 3 C DA 66.523 1
ATOM 3101 C "C5'" . DA 22 22 ? C -22.736 -2.435 20.137 1.000 3 C DA 66.423 1
ATOM 3102 C "C4'" . DA 22 22 ? C -21.957 -3.579 20.689 1.000 3 C DA 70.312 1
ATOM 3103 O "O4'" . DA 22 22 ? C -20.534 -3.366 20.559 1.000 3 C DA 68.650 1
ATOM 3104 C "C3'" . DA 22 22 ? C -22.219 -3.827 22.164 1.000 3 C DA 70.512 1
ATOM 3105 O "O3'" . DA 22 22 ? C -22.265 -5.230 22.402 1.000 3 C DA 68.969 1
ATOM 3106 C "C2'" . DA 22 22 ? C -20.977 -3.247 22.830 1.000 3 C DA 70.122 1
ATOM 3107 C "C1'" . DA 22 22 ? C -19.927 -3.596 21.802 1.000 3 C DA 69.843 1
ATOM 3108 N N9 . DA 22 22 ? C -18.720 -2.789 21.921 1.000 3 C DA 71.873 1
ATOM 3109 C C8 . DA 22 22 ? C -18.658 -1.452 22.133 1.000 3 C DA 73.124 1
ATOM 3110 N N7 . DA 22 22 ? C -17.443 -0.998 22.196 1.000 3 C DA 72.889 1
ATOM 3111 C C5 . DA 22 22 ? C -16.650 -2.126 22.032 1.000 3 C DA 74.345 1
ATOM 3112 C C6 . DA 22 22 ? C -15.259 -2.295 22.029 1.000 3 C DA 73.426 1
ATOM 3113 N N6 . DA 22 22 ? C -14.402 -1.316 22.178 1.000 3 C DA 70.629 1
ATOM 3114 N N1 . DA 22 22 ? C -14.801 -3.554 21.842 1.000 3 C DA 74.541 1
ATOM 3115 C C2 . DA 22 22 ? C -15.687 -4.543 21.668 1.000 3 C DA 73.143 1
ATOM 3116 N N3 . DA 22 22 ? C -17.004 -4.510 21.675 1.000 3 C DA 72.199 1
ATOM 3117 C C4 . DA 22 22 ? C -17.425 -3.247 21.853 1.000 3 C DA 72.412 1
ATOM 3118 P P . DC 23 23 ? C -23.181 -5.792 23.569 1.000 3 C DC 65.452 1
ATOM 3119 O OP1 . DC 23 23 ? C -24.417 -6.323 22.930 1.000 3 C DC 62.350 1
ATOM 3120 O OP2 . DC 23 23 ? C -23.231 -4.837 24.679 1.000 3 C DC 62.953 1
ATOM 3121 O "O5'" . DC 23 23 ? C -22.316 -7.050 24.044 1.000 3 C DC 64.569 1
ATOM 3122 C "C5'" . DC 23 23 ? C -21.370 -7.623 23.110 1.000 3 C DC 62.917 1
ATOM 3123 C "C4'" . DC 23 23 ? C -20.134 -8.118 23.820 1.000 3 C DC 66.685 1
ATOM 3124 O "O4'" . DC 23 23 ? C -19.066 -7.133 23.775 1.000 3 C DC 65.598 1
ATOM 3125 C "C3'" . DC 23 23 ? C -20.342 -8.446 25.302 1.000 3 C DC 66.312 1
ATOM 3126 O "O3'" . DC 23 23 ? C -19.696 -9.664 25.611 1.000 3 C DC 66.447 1
ATOM 3127 C "C2'" . DC 23 23 ? C -19.661 -7.274 26.004 1.000 3 C DC 67.031 1
ATOM 3128 C "C1'" . DC 23 23 ? C -18.524 -6.989 25.058 1.000 3 C DC 66.665 1
ATOM 3129 N N1 . DC 23 23 ? C -17.933 -5.643 25.182 1.000 3 C DC 65.382 1
ATOM 3130 C C2 . DC 23 23 ? C -16.548 -5.486 25.159 1.000 3 C DC 68.520 1
ATOM 3131 O O2 . DC 23 23 ? C -15.848 -6.480 25.034 1.000 3 C DC 67.992 1
ATOM 3132 N N3 . DC 23 23 ? C -16.023 -4.269 25.270 1.000 3 C DC 68.024 1
ATOM 3133 C C4 . DC 23 23 ? C -16.824 -3.220 25.444 1.000 3 C DC 67.473 1
ATOM 3134 N N4 . DC 23 23 ? C -16.252 -2.020 25.557 1.000 3 C DC 67.852 1
ATOM 3135 C C5 . DC 23 23 ? C -18.231 -3.330 25.467 1.000 3 C DC 68.319 1
ATOM 3136 C C6 . DC 23 23 ? C -18.747 -4.536 25.332 1.000 3 C DC 68.824 1
ATOM 3137 P P . DT 24 24 ? C -20.227 -10.543 26.801 1.000 3 C DT 65.413 1
ATOM 3138 O OP1 . DT 24 24 ? C -20.977 -11.671 26.209 1.000 3 C DT 62.661 1
ATOM 3139 O OP2 . DT 24 24 ? C -20.845 -9.718 27.857 1.000 3 C DT 63.439 1
ATOM 3140 O "O5'" . DT 24 24 ? C -18.849 -11.105 27.346 1.000 3 C DT 64.542 1
ATOM 3141 C "C5'" . DT 24 24 ? C -17.723 -11.068 26.531 1.000 3 C DT 62.637 1
ATOM 3142 C "C4'" . DT 24 24 ? C -16.500 -10.785 27.369 1.000 3 C DT 66.792 1
ATOM 3143 O "O4'" . DT 24 24 ? C -16.166 -9.390 27.325 1.000 3 C DT 65.705 1
ATOM 3144 C "C3'" . DT 24 24 ? C -16.670 -11.121 28.858 1.000 3 C DT 66.933 1
ATOM 3145 O "O3'" . DT 24 24 ? C -15.481 -11.715 29.378 1.000 3 C DT 65.442 1
ATOM 3146 C "C2'" . DT 24 24 ? C -16.850 -9.709 29.490 1.000 3 C DT 66.372 1
ATOM 3147 C "C1'" . DT 24 24 ? C -15.932 -8.899 28.610 1.000 3 C DT 66.171 1
ATOM 3148 N N1 . DT 24 24 ? C -16.207 -7.463 28.688 1.000 3 C DT 65.071 1
ATOM 3149 C C2 . DT 24 24 ? C -15.167 -6.595 28.633 1.000 3 C DT 67.090 1
ATOM 3150 O O2 . DT 24 24 ? C -14.000 -6.977 28.548 1.000 3 C DT 66.210 1
ATOM 3151 N N3 . DT 24 24 ? C -15.472 -5.278 28.696 1.000 3 C DT 67.262 1
ATOM 3152 C C4 . DT 24 24 ? C -16.743 -4.723 28.783 1.000 3 C DT 67.681 1
ATOM 3153 O O4 . DT 24 24 ? C -16.890 -3.516 28.820 1.000 3 C DT 66.022 1
ATOM 3154 C C5 . DT 24 24 ? C -17.811 -5.671 28.807 1.000 3 C DT 67.904 1
ATOM 3155 C C7 . DT 24 24 ? C -19.209 -5.211 28.896 1.000 3 C DT 67.146 1
ATOM 3156 C C6 . DT 24 24 ? C -17.493 -6.980 28.738 1.000 3 C DT 67.370 1
ATOM 3157 P P . DT 25 25 ? C -15.651 -12.804 30.504 1.000 3 C DT 67.013 1
ATOM 3158 O OP1 . DT 25 25 ? C -15.785 -14.115 29.852 1.000 3 C DT 64.942 1
ATOM 3159 O OP2 . DT 25 25 ? C -16.687 -12.358 31.478 1.000 3 C DT 65.926 1
ATOM 3160 O "O5'" . DT 25 25 ? C -14.235 -12.731 31.189 1.000 3 C DT 66.585 1
ATOM 3161 C "C5'" . DT 25 25 ? C -13.126 -12.185 30.494 1.000 3 C DT 65.750 1
ATOM 3162 C "C4'" . DT 25 25 ? C -12.353 -11.257 31.380 1.000 3 C DT 69.140 1
ATOM 3163 O "O4'" . DT 25 25 ? C -12.787 -9.894 31.184 1.000 3 C DT 69.028 1
ATOM 3164 C "C3'" . DT 25 25 ? C -12.447 -11.526 32.873 1.000 3 C DT 69.240 1
ATOM 3165 O "O3'" . DT 25 25 ? C -11.186 -11.397 33.456 1.000 3 C DT 67.872 1
ATOM 3166 C "C2'" . DT 25 25 ? C -13.370 -10.404 33.357 1.000 3 C DT 68.713 1
ATOM 3167 C "C1'" . DT 25 25 ? C -12.913 -9.279 32.451 1.000 3 C DT 68.779 1
ATOM 3168 N N1 . DT 25 25 ? C -13.877 -8.179 32.370 1.000 3 C DT 70.212 1
ATOM 3169 C C2 . DT 25 25 ? C -13.409 -6.923 32.249 1.000 3 C DT 71.559 1
ATOM 3170 O O2 . DT 25 25 ? C -12.237 -6.648 32.196 1.000 3 C DT 70.978 1
ATOM 3171 N N3 . DT 25 25 ? C -14.351 -5.920 32.179 1.000 3 C DT 71.583 1
ATOM 3172 C C4 . DT 25 25 ? C -15.698 -6.109 32.215 1.000 3 C DT 72.099 1
ATOM 3173 O O4 . DT 25 25 ? C -16.469 -5.165 32.153 1.000 3 C DT 70.977 1
ATOM 3174 C C5 . DT 25 25 ? C -16.150 -7.461 32.350 1.000 3 C DT 72.040 1
ATOM 3175 C C7 . DT 25 25 ? C -17.626 -7.768 32.431 1.000 3 C DT 70.864 1
ATOM 3176 C C6 . DT 25 25 ? C -15.225 -8.443 32.414 1.000 3 C DT 71.621 1
ATOM 3177 P P . DT 26 26 ? C -10.763 -12.180 34.721 1.000 3 C DT 69.304 1
ATOM 3178 O OP1 . DT 26 26 ? C -10.031 -13.347 34.183 1.000 3 C DT 67.251 1
ATOM 3179 O OP2 . DT 26 26 ? C -11.944 -12.363 35.601 1.000 3 C DT 67.780 1
ATOM 3180 O "O5'" . DT 26 26 ? C -9.767 -11.200 35.421 1.000 3 C DT 68.497 1
ATOM 3181 C "C5'" . DT 26 26 ? C -9.110 -10.170 34.650 1.000 3 C DT 67.702 1
ATOM 3182 C "C4'" . DT 26 26 ? C -8.985 -8.905 35.459 1.000 3 C DT 71.155 1
ATOM 3183 O "O4'" . DT 26 26 ? C -10.062 -7.999 35.142 1.000 3 C DT 71.999 1
ATOM 3184 C "C3'" . DT 26 26 ? C -9.035 -9.126 36.936 1.000 3 C DT 71.620 1
ATOM 3185 O "O3'" . DT 26 26 ? C -8.083 -8.344 37.579 1.000 3 C DT 70.006 1
ATOM 3186 C "C2'" . DT 26 26 ? C -10.429 -8.674 37.305 1.000 3 C DT 71.757 1
ATOM 3187 C "C1'" . DT 26 26 ? C -10.613 -7.538 36.342 1.000 3 C DT 71.913 1
ATOM 3188 N N1 . DT 26 26 ? C -12.015 -7.170 36.110 1.000 3 C DT 73.233 1
ATOM 3189 C C2 . DT 26 26 ? C -12.334 -5.866 35.905 1.000 3 C DT 74.255 1
ATOM 3190 O O2 . DT 26 26 ? C -11.496 -4.975 35.874 1.000 3 C DT 73.452 1
ATOM 3191 N N3 . DT 26 26 ? C -13.661 -5.603 35.697 1.000 3 C DT 74.195 1
ATOM 3192 C C4 . DT 26 26 ? C -14.692 -6.498 35.674 1.000 3 C DT 74.566 1
ATOM 3193 O O4 . DT 26 26 ? C -15.839 -6.162 35.499 1.000 3 C DT 73.163 1
ATOM 3194 C C5 . DT 26 26 ? C -14.299 -7.865 35.892 1.000 3 C DT 74.037 1
ATOM 3195 C C7 . DT 26 26 ? C -15.346 -8.908 35.893 1.000 3 C DT 73.079 1
ATOM 3196 C C6 . DT 26 26 ? C -13.010 -8.130 36.098 1.000 3 C DT 73.782 1
ATOM 3197 P P . DC 27 27 ? C -7.439 -8.731 38.912 1.000 3 C DC 67.959 1
ATOM 3198 O OP1 . DC 27 27 ? C -6.149 -9.415 38.651 1.000 3 C DC 65.912 1
ATOM 3199 O OP2 . DC 27 27 ? C -8.427 -9.382 39.789 1.000 3 C DC 66.192 1
ATOM 3200 O "O5'" . DC 27 27 ? C -7.147 -7.318 39.536 1.000 3 C DC 67.608 1
ATOM 3201 C "C5'" . DC 27 27 ? C -7.046 -6.168 38.734 1.000 3 C DC 66.926 1
ATOM 3202 C "C4'" . DC 27 27 ? C -7.752 -4.985 39.364 1.000 3 C DC 70.142 1
ATOM 3203 O "O4'" . DC 27 27 ? C -9.108 -4.896 38.932 1.000 3 C DC 69.971 1
ATOM 3204 C "C3'" . DC 27 27 ? C -7.792 -5.086 40.879 1.000 3 C DC 70.001 1
ATOM 3205 O "O3'" . DC 27 27 ? C -7.457 -3.818 41.397 1.000 3 C DC 69.817 1
ATOM 3206 C "C2'" . DC 27 27 ? C -9.274 -5.380 41.175 1.000 3 C DC 70.391 1
ATOM 3207 C "C1'" . DC 27 27 ? C -9.945 -4.691 40.043 1.000 3 C DC 70.728 1
ATOM 3208 N N1 . DC 27 27 ? C -11.316 -5.173 39.770 1.000 3 C DC 71.368 1
ATOM 3209 C C2 . DC 27 27 ? C -12.337 -4.252 39.529 1.000 3 C DC 72.785 1
ATOM 3210 O O2 . DC 27 27 ? C -12.096 -3.042 39.527 1.000 3 C DC 71.919 1
ATOM 3211 N N3 . DC 27 27 ? C -13.589 -4.699 39.269 1.000 3 C DC 72.950 1
ATOM 3212 C C4 . DC 27 27 ? C -13.829 -5.993 39.260 1.000 3 C DC 73.558 1
ATOM 3213 N N4 . DC 27 27 ? C -15.064 -6.398 38.998 1.000 3 C DC 72.378 1
ATOM 3214 C C5 . DC 27 27 ? C -12.811 -6.961 39.509 1.000 3 C DC 73.121 1
ATOM 3215 C C6 . DC 27 27 ? C -11.591 -6.512 39.753 1.000 3 C DC 72.764 1
ATOM 3216 P P . DC 28 28 ? C -6.754 -3.695 42.821 1.000 3 C DC 70.017 1
ATOM 3217 O OP1 . DC 28 28 ? C -5.312 -3.512 42.551 1.000 3 C DC 67.178 1
ATOM 3218 O OP2 . DC 28 28 ? C -7.250 -4.784 43.695 1.000 3 C DC 68.108 1
ATOM 3219 O "O5'" . DC 28 28 ? C -7.379 -2.311 43.357 1.000 3 C DC 69.943 1
ATOM 3220 C "C5'" . DC 28 28 ? C -7.742 -1.302 42.433 1.000 3 C DC 67.989 1
ATOM 3221 C "C4'" . DC 28 28 ? C -8.986 -0.596 42.863 1.000 3 C DC 72.005 1
ATOM 3222 O "O4'" . DC 28 28 ? C -10.174 -1.276 42.373 1.000 3 C DC 71.501 1
ATOM 3223 C "C3'" . DC 28 28 ? C -9.152 -0.513 44.392 1.000 3 C DC 71.811 1
ATOM 3224 O "O3'" . DC 28 28 ? C -9.627 0.775 44.749 1.000 3 C DC 71.036 1
ATOM 3225 C "C2'" . DC 28 28 ? C -10.200 -1.577 44.691 1.000 3 C DC 72.353 1
ATOM 3226 C "C1'" . DC 28 28 ? C -11.063 -1.427 43.466 1.000 3 C DC 72.944 1
ATOM 3227 N N1 . DC 28 28 ? C -11.953 -2.596 43.203 1.000 3 C DC 74.618 1
ATOM 3228 C C2 . DC 28 28 ? C -13.283 -2.367 42.774 1.000 3 C DC 76.102 1
ATOM 3229 O O2 . DC 28 28 ? C -13.682 -1.207 42.603 1.000 3 C DC 75.450 1
ATOM 3230 N N3 . DC 28 28 ? C -14.072 -3.466 42.568 1.000 3 C DC 75.626 1
ATOM 3231 C C4 . DC 28 28 ? C -13.597 -4.675 42.743 1.000 3 C DC 76.810 1
ATOM 3232 N N4 . DC 28 28 ? C -14.398 -5.698 42.547 1.000 3 C DC 75.657 1
ATOM 3233 C C5 . DC 28 28 ? C -12.244 -4.907 43.186 1.000 3 C DC 75.854 1
ATOM 3234 C C6 . DC 28 28 ? C -11.476 -3.860 43.370 1.000 3 C DC 74.840 1
ATOM 3235 P P . DG 29 29 ? C -9.117 1.411 46.061 1.000 3 C DG 70.082 1
ATOM 3236 O OP1 . DG 29 29 ? C -7.980 2.310 45.750 1.000 3 C DG 67.535 1
ATOM 3237 O OP2 . DG 29 29 ? C -9.010 0.367 47.062 1.000 3 C DG 68.456 1
ATOM 3238 O "O5'" . DG 29 29 ? C -10.364 2.334 46.431 1.000 3 C DG 68.877 1
ATOM 3239 C "C5'" . DG 29 29 ? C -11.192 2.823 45.348 1.000 3 C DG 68.983 1
ATOM 3240 C "C4'" . DG 29 29 ? C -12.630 2.772 45.776 1.000 3 C DG 72.444 1
ATOM 3241 O "O4'" . DG 29 29 ? C -13.281 1.519 45.344 1.000 3 C DG 71.839 1
ATOM 3242 C "C3'" . DG 29 29 ? C -12.843 2.856 47.280 1.000 3 C DG 73.215 1
ATOM 3243 O "O3'" . DG 29 29 ? C -13.938 3.714 47.555 1.000 3 C DG 70.560 1
ATOM 3244 C "C2'" . DG 29 29 ? C -13.200 1.423 47.662 1.000 3 C DG 73.076 1
ATOM 3245 C "C1'" . DG 29 29 ? C -13.970 0.987 46.437 1.000 3 C DG 73.032 1
ATOM 3246 N N9 . DG 29 29 ? C -14.069 -0.465 46.311 1.000 3 C DG 76.017 1
ATOM 3247 C C8 . DG 29 29 ? C -13.096 -1.376 46.567 1.000 3 C DG 76.129 1
ATOM 3248 N N7 . DG 29 29 ? C -13.456 -2.614 46.370 1.000 3 C DG 75.351 1
ATOM 3249 C C5 . DG 29 29 ? C -14.754 -2.490 45.930 1.000 3 C DG 77.960 1
ATOM 3250 C C6 . DG 29 29 ? C -15.682 -3.483 45.564 1.000 3 C DG 77.047 1
ATOM 3251 O O6 . DG 29 29 ? C -15.530 -4.716 45.526 1.000 3 C DG 75.095 1
ATOM 3252 N N1 . DG 29 29 ? C -16.906 -2.963 45.184 1.000 3 C DG 78.480 1
ATOM 3253 C C2 . DG 29 29 ? C -17.171 -1.614 45.180 1.000 3 C DG 76.921 1
ATOM 3254 N N2 . DG 29 29 ? C -18.395 -1.290 44.787 1.000 3 C DG 73.769 1
ATOM 3255 N N3 . DG 29 29 ? C -16.348 -0.673 45.528 1.000 3 C DG 76.212 1
ATOM 3256 C C4 . DG 29 29 ? C -15.160 -1.180 45.897 1.000 3 C DG 76.345 1
ATOM 3257 P P . DC 30 30 ? C -13.973 4.545 48.922 1.000 3 C DC 71.124 1
ATOM 3258 O OP1 . DC 30 30 ? C -13.466 5.922 48.614 1.000 3 C DC 68.367 1
ATOM 3259 O OP2 . DC 30 30 ? C -13.365 3.745 49.958 1.000 3 C DC 68.168 1
ATOM 3260 O "O5'" . DC 30 30 ? C -15.518 4.624 49.146 1.000 3 C DC 69.673 1
ATOM 3261 C "C5'" . DC 30 30 ? C -16.395 4.554 48.057 1.000 3 C DC 68.818 1
ATOM 3262 C "C4'" . DC 30 30 ? C -17.627 3.726 48.376 1.000 3 C DC 71.850 1
ATOM 3263 O "O4'" . DC 30 30 ? C -17.403 2.336 48.129 1.000 3 C DC 72.495 1
ATOM 3264 C "C3'" . DC 30 30 ? C -18.038 3.839 49.841 1.000 3 C DC 72.829 1
ATOM 3265 O "O3'" . DC 30 30 ? C -19.439 3.953 49.942 1.000 3 C DC 71.107 1
ATOM 3266 C "C2'" . DC 30 30 ? C -17.590 2.488 50.424 1.000 3 C DC 72.706 1
ATOM 3267 C "C1'" . DC 30 30 ? C -17.830 1.584 49.248 1.000 3 C DC 72.964 1
ATOM 3268 N N1 . DC 30 30 ? C -17.077 0.324 49.302 1.000 3 C DC 73.689 1
ATOM 3269 C C2 . DC 30 30 ? C -17.693 -0.872 48.866 1.000 3 C DC 76.124 1
ATOM 3270 O O2 . DC 30 30 ? C -18.863 -0.843 48.503 1.000 3 C DC 75.018 1
ATOM 3271 N N3 . DC 30 30 ? C -16.982 -2.016 48.949 1.000 3 C DC 75.100 1
ATOM 3272 C C4 . DC 30 30 ? C -15.714 -2.017 49.389 1.000 3 C DC 75.224 1
ATOM 3273 N N4 . DC 30 30 ? C -15.054 -3.172 49.430 1.000 3 C DC 74.739 1
ATOM 3274 C C5 . DC 30 30 ? C -15.067 -0.814 49.766 1.000 3 C DC 75.367 1
ATOM 3275 C C6 . DC 30 30 ? C -15.767 0.320 49.701 1.000 3 C DC 74.132 1
ATOM 3276 P P . DG 31 31 ? C -20.106 4.697 51.208 1.000 3 C DG 71.677 1
ATOM 3277 O OP1 . DG 31 31 ? C -20.365 6.085 50.851 1.000 3 C DG 68.937 1
ATOM 3278 O OP2 . DG 31 31 ? C -19.284 4.362 52.391 1.000 3 C DG 69.159 1
ATOM 3279 O "O5'" . DG 31 31 ? C -21.520 3.926 51.313 1.000 3 C DG 70.142 1
ATOM 3280 C "C5'" . DG 31 31 ? C -21.995 3.258 50.172 1.000 3 C DG 70.274 1
ATOM 3281 C "C4'" . DG 31 31 ? C -22.608 1.938 50.559 1.000 3 C DG 73.971 1
ATOM 3282 O "O4'" . DG 31 31 ? C -21.613 0.901 50.485 1.000 3 C DG 74.126 1
ATOM 3283 C "C3'" . DG 31 31 ? C -23.119 1.901 51.986 1.000 3 C DG 74.527 1
ATOM 3284 O "O3'" . DG 31 31 ? C -24.349 1.177 52.028 1.000 3 C DG 72.461 1
ATOM 3285 C "C2'" . DG 31 31 ? C -22.048 1.111 52.735 1.000 3 C DG 75.001 1
ATOM 3286 C "C1'" . DG 31 31 ? C -21.662 0.153 51.658 1.000 3 C DG 75.612 1
ATOM 3287 N N9 . DG 31 31 ? C -20.354 -0.490 51.891 1.000 3 C DG 78.179 1
ATOM 3288 C C8 . DG 31 31 ? C -19.223 0.111 52.362 1.000 3 C DG 78.125 1
ATOM 3289 N N7 . DG 31 31 ? C -18.218 -0.702 52.466 1.000 3 C DG 77.385 1
ATOM 3290 C C5 . DG 31 31 ? C -18.720 -1.912 52.035 1.000 3 C DG 79.761 1
ATOM 3291 C C6 . DG 31 31 ? C -18.101 -3.168 51.954 1.000 3 C DG 79.235 1
ATOM 3292 O O6 . DG 31 31 ? C -16.890 -3.465 52.231 1.000 3 C DG 77.454 1
ATOM 3293 N N1 . DG 31 31 ? C -18.946 -4.133 51.502 1.000 3 C DG 80.483 1
ATOM 3294 C C2 . DG 31 31 ? C -20.268 -3.915 51.170 1.000 3 C DG 78.701 1
ATOM 3295 N N2 . DG 31 31 ? C -20.958 -4.971 50.737 1.000 3 C DG 75.801 1
ATOM 3296 N N3 . DG 31 31 ? C -20.849 -2.752 51.241 1.000 3 C DG 77.922 1
ATOM 3297 C C4 . DG 31 31 ? C -20.025 -1.805 51.692 1.000 3 C DG 78.596 1
ATOM 3298 P P . DA 32 32 ? C -25.408 1.480 53.125 1.000 3 C DA 71.722 1
ATOM 3299 O OP1 . DA 32 32 ? C -26.291 2.488 52.512 1.000 3 C DA 68.859 1
ATOM 3300 O OP2 . DA 32 32 ? C -24.759 1.732 54.412 1.000 3 C DA 69.216 1
ATOM 3301 O "O5'" . DA 32 32 ? C -26.163 0.080 53.196 1.000 3 C DA 71.430 1
ATOM 3302 C "C5'" . DA 32 32 ? C -26.077 -0.835 52.132 1.000 3 C DA 71.308 1
ATOM 3303 C "C4'" . DA 32 32 ? C -25.920 -2.244 52.648 1.000 3 C DA 73.900 1
ATOM 3304 O "O4'" . DA 32 32 ? C -24.519 -2.563 52.792 1.000 3 C DA 72.552 1
ATOM 3305 C "C3'" . DA 32 32 ? C -26.548 -2.507 54.007 1.000 3 C DA 74.434 1
ATOM 3306 O "O3'" . DA 32 32 ? C -27.124 -3.810 54.016 1.000 3 C DA 72.815 1
ATOM 3307 C "C2'" . DA 32 32 ? C -25.364 -2.470 54.936 1.000 3 C DA 73.744 1
ATOM 3308 C "C1'" . DA 32 32 ? C -24.320 -3.142 54.058 1.000 3 C DA 74.181 1
ATOM 3309 N N9 . DA 32 32 ? C -22.949 -2.888 54.488 1.000 3 C DA 75.926 1
ATOM 3310 C C8 . DA 32 32 ? C -22.415 -1.691 54.888 1.000 3 C DA 77.114 1
ATOM 3311 N N7 . DA 32 32 ? C -21.163 -1.760 55.223 1.000 3 C DA 76.276 1
ATOM 3312 C C5 . DA 32 32 ? C -20.837 -3.092 55.032 1.000 3 C DA 78.495 1
ATOM 3313 C C6 . DA 32 32 ? C -19.653 -3.825 55.187 1.000 3 C DA 78.171 1
ATOM 3314 N N6 . DA 32 32 ? C -18.499 -3.276 55.623 1.000 3 C DA 74.872 1
ATOM 3315 N N1 . DA 32 32 ? C -19.658 -5.139 54.881 1.000 3 C DA 78.880 1
ATOM 3316 C C2 . DA 32 32 ? C -20.791 -5.687 54.440 1.000 3 C DA 77.711 1
ATOM 3317 N N3 . DA 32 32 ? C -21.985 -5.121 54.249 1.000 3 C DA 76.915 1
ATOM 3318 C C4 . DA 32 32 ? C -21.927 -3.818 54.553 1.000 3 C DA 77.659 1
ATOM 3319 P P . DC 33 33 ? C -28.465 -4.060 54.942 1.000 3 C DC 76.038 1
ATOM 3320 O OP1 . DC 33 33 ? C -29.642 -3.883 54.074 1.000 3 C DC 72.920 1
ATOM 3321 O OP2 . DC 33 33 ? C -28.336 -3.298 56.194 1.000 3 C DC 73.353 1
ATOM 3322 O "O5'" . DC 33 33 ? C -28.318 -5.605 55.259 1.000 3 C DC 74.816 1
ATOM 3323 C "C5'" . DC 33 33 ? C -27.504 -6.433 54.430 1.000 3 C DC 74.872 1
ATOM 3324 C "C4'" . DC 33 33 ? C -26.705 -7.438 55.256 1.000 3 C DC 77.166 1
ATOM 3325 O "O4'" . DC 33 33 ? C -25.420 -6.923 55.559 1.000 3 C DC 78.019 1
ATOM 3326 C "C3'" . DC 33 33 ? C -27.362 -7.797 56.578 1.000 3 C DC 77.579 1
ATOM 3327 O "O3'" . DC 33 33 ? C -27.189 -9.173 56.832 1.000 3 C DC 74.668 1
ATOM 3328 C "C2'" . DC 33 33 ? C -26.564 -6.976 57.584 1.000 3 C DC 77.648 1
ATOM 3329 C "C1'" . DC 33 33 ? C -25.178 -7.048 56.957 1.000 3 C DC 78.344 1
ATOM 3330 N N1 . DC 33 33 ? C -24.234 -5.992 57.365 1.000 3 C DC 80.610 1
ATOM 3331 C C2 . DC 33 33 ? C -22.890 -6.310 57.591 1.000 3 C DC 82.172 1
ATOM 3332 O O2 . DC 33 33 ? C -22.493 -7.471 57.469 1.000 3 C DC 81.092 1
ATOM 3333 N N3 . DC 33 33 ? C -22.032 -5.336 57.969 1.000 3 C DC 80.685 1
ATOM 3334 C C4 . DC 33 33 ? C -22.467 -4.085 58.101 1.000 3 C DC 81.758 1
ATOM 3335 N N4 . DC 33 33 ? C -21.586 -3.169 58.479 1.000 3 C DC 81.058 1
ATOM 3336 C C5 . DC 33 33 ? C -23.840 -3.725 57.875 1.000 3 C DC 80.997 1
ATOM 3337 C C6 . DC 33 33 ? C -24.681 -4.728 57.505 1.000 3 C DC 78.654 1
ATOM 3338 P P . DC 34 34 ? C -28.285 -9.946 57.729 1.000 3 C DC 74.772 1
ATOM 3339 O OP1 . DC 34 34 ? C -29.190 -10.608 56.731 1.000 3 C DC 71.345 1
ATOM 3340 O OP2 . DC 34 34 ? C -28.808 -9.089 58.754 1.000 3 C DC 71.177 1
ATOM 3341 O "O5'" . DC 34 34 ? C -27.384 -11.060 58.384 1.000 3 C DC 71.483 1
ATOM 3342 C "C5'" . DC 34 34 ? C -26.189 -11.526 57.745 1.000 3 C DC 73.218 1
ATOM 3343 C "C4'" . DC 34 34 ? C -25.094 -11.731 58.781 1.000 3 C DC 75.877 1
ATOM 3344 O "O4'" . DC 34 34 ? C -24.342 -10.534 58.970 1.000 3 C DC 77.299 1
ATOM 3345 C "C3'" . DC 34 34 ? C -25.559 -12.198 60.152 1.000 3 C DC 76.215 1
ATOM 3346 O "O3'" . DC 34 34 ? C -24.665 -13.154 60.663 1.000 3 C DC 72.991 1
ATOM 3347 C "C2'" . DC 34 34 ? C -25.469 -10.913 60.990 1.000 3 C DC 77.164 1
ATOM 3348 C "C1'" . DC 34 34 ? C -24.233 -10.303 60.358 1.000 3 C DC 77.444 1
ATOM 3349 N N1 . DC 34 34 ? C -24.070 -8.848 60.592 1.000 3 C DC 80.087 1
ATOM 3350 C C2 . DC 34 34 ? C -22.814 -8.348 60.951 1.000 3 C DC 82.167 1
ATOM 3351 O O2 . DC 34 34 ? C -21.849 -9.105 61.075 1.000 3 C DC 81.248 1
ATOM 3352 N N3 . DC 34 34 ? C -22.710 -7.042 61.177 1.000 3 C DC 80.957 1
ATOM 3353 C C4 . DC 34 34 ? C -23.794 -6.205 61.054 1.000 3 C DC 81.911 1
ATOM 3354 N N4 . DC 34 34 ? C -23.635 -4.938 61.283 1.000 3 C DC 80.929 1
ATOM 3355 C C5 . DC 34 34 ? C -25.067 -6.711 60.688 1.000 3 C DC 80.965 1
ATOM 3356 C C6 . DC 34 34 ? C -25.148 -8.015 60.465 1.000 3 C DC 77.953 1
ATOM 3357 P P . DA 35 35 ? C -25.136 -14.346 61.600 1.000 3 C DA 77.825 1
ATOM 3358 O OP1 . DA 35 35 ? C -25.315 -15.565 60.788 1.000 3 C DA 74.864 1
ATOM 3359 O OP2 . DA 35 35 ? C -26.256 -13.785 62.419 1.000 3 C DA 75.238 1
ATOM 3360 O "O5'" . DA 35 35 ? C -23.876 -14.462 62.536 1.000 3 C DA 75.143 1
ATOM 3361 C "C5'" . DA 35 35 ? C -22.575 -14.364 62.002 1.000 3 C DA 75.904 1
ATOM 3362 C "C4'" . DA 35 35 ? C -21.668 -13.808 63.059 1.000 3 C DA 78.287 1
ATOM 3363 O "O4'" . DA 35 35 ? C -21.702 -12.363 63.056 1.000 3 C DA 78.675 1
ATOM 3364 C "C3'" . DA 35 35 ? C -21.963 -14.271 64.477 1.000 3 C DA 79.351 1
ATOM 3365 O "O3'" . DA 35 35 ? C -20.761 -14.450 65.179 1.000 3 C DA 76.881 1
ATOM 3366 C "C2'" . DA 35 35 ? C -22.707 -13.062 65.015 1.000 3 C DA 79.719 1
ATOM 3367 C "C1'" . DA 35 35 ? C -21.937 -11.910 64.371 1.000 3 C DA 79.755 1
ATOM 3368 N N9 . DA 35 35 ? C -22.659 -10.664 64.316 1.000 3 C DA 81.018 1
ATOM 3369 C C8 . DA 35 35 ? C -24.009 -10.497 64.107 1.000 3 C DA 80.387 1
ATOM 3370 N N7 . DA 35 35 ? C -24.362 -9.251 64.113 1.000 3 C DA 79.741 1
ATOM 3371 C C5 . DA 35 35 ? C -23.204 -8.558 64.336 1.000 3 C DA 81.705 1
ATOM 3372 C C6 . DA 35 35 ? C -22.948 -7.189 64.454 1.000 3 C DA 81.297 1
ATOM 3373 N N6 . DA 35 35 ? C -23.852 -6.239 64.328 1.000 3 C DA 79.122 1
ATOM 3374 N N1 . DA 35 35 ? C -21.647 -6.816 64.688 1.000 3 C DA 81.926 1
ATOM 3375 C C2 . DA 35 35 ? C -20.698 -7.757 64.784 1.000 3 C DA 81.050 1
ATOM 3376 N N3 . DA 35 35 ? C -20.843 -9.093 64.698 1.000 3 C DA 80.852 1
ATOM 3377 C C4 . DA 35 35 ? C -22.135 -9.414 64.461 1.000 3 C DA 81.982 1
ATOM 3378 P P . DA 36 36 ? C -20.689 -15.503 66.426 1.000 3 C DA 78.806 1
ATOM 3379 O OP1 . DA 36 36 ? C -20.145 -16.767 65.890 1.000 3 C DA 76.211 1
ATOM 3380 O OP2 . DA 36 36 ? C -22.008 -15.460 67.095 1.000 3 C DA 75.853 1
ATOM 3381 O "O5'" . DA 36 36 ? C -19.624 -14.823 67.373 1.000 3 C DA 75.568 1
ATOM 3382 C "C5'" . DA 36 36 ? C -18.637 -13.955 66.827 1.000 3 C DA 77.530 1
ATOM 3383 C "C4'" . DA 36 36 ? C -18.354 -12.786 67.763 1.000 3 C DA 79.379 1
ATOM 3384 O "O4'" . DA 36 36 ? C -19.231 -11.691 67.404 1.000 3 C DA 79.870 1
ATOM 3385 C "C3'" . DA 36 36 ? C -18.605 -13.080 69.240 1.000 3 C DA 80.698 1
ATOM 3386 O "O3'" . DA 36 36 ? C -17.593 -12.452 69.999 1.000 3 C DA 77.855 1
ATOM 3387 C "C2'" . DA 36 36 ? C -19.945 -12.376 69.502 1.000 3 C DA 80.910 1
ATOM 3388 C "C1'" . DA 36 36 ? C -19.848 -11.186 68.579 1.000 3 C DA 81.008 1
ATOM 3389 N N9 . DA 36 36 ? C -21.131 -10.606 68.231 1.000 3 C DA 82.136 1
ATOM 3390 C C8 . DA 36 36 ? C -22.292 -11.265 67.975 1.000 3 C DA 81.508 1
ATOM 3391 N N7 . DA 36 36 ? C -23.300 -10.455 67.717 1.000 3 C DA 81.212 1
ATOM 3392 C C5 . DA 36 36 ? C -22.740 -9.207 67.779 1.000 3 C DA 83.498 1
ATOM 3393 C C6 . DA 36 36 ? C -23.253 -7.931 67.611 1.000 3 C DA 83.098 1
ATOM 3394 N N6 . DA 36 36 ? C -24.545 -7.679 67.304 1.000 3 C DA 80.321 1
ATOM 3395 N N1 . DA 36 36 ? C -22.405 -6.892 67.749 1.000 3 C DA 83.628 1
ATOM 3396 C C2 . DA 36 36 ? C -21.126 -7.102 68.046 1.000 3 C DA 82.449 1
ATOM 3397 N N3 . DA 36 36 ? C -20.515 -8.241 68.252 1.000 3 C DA 82.309 1
ATOM 3398 C C4 . DA 36 36 ? C -21.383 -9.288 68.107 1.000 3 C DA 83.278 1
ATOM 3399 P P . DC 37 37 ? C -17.156 -13.131 71.410 1.000 3 C DC 80.890 1
ATOM 3400 O OP1 . DC 37 37 ? C -15.925 -13.928 71.221 1.000 3 C DC 77.085 1
ATOM 3401 O OP2 . DC 37 37 ? C -18.333 -13.756 72.041 1.000 3 C DC 76.747 1
ATOM 3402 O "O5'" . DC 37 37 ? C -16.799 -11.784 72.222 1.000 3 C DC 75.547 1
ATOM 3403 C "C5'" . DC 37 37 ? C -16.336 -10.618 71.540 1.000 3 C DC 77.369 1
ATOM 3404 C "C4'" . DC 37 37 ? C -16.997 -9.358 72.119 1.000 3 C DC 79.537 1
ATOM 3405 O "O4'" . DC 37 37 ? C -18.320 -9.116 71.519 1.000 3 C DC 79.698 1
ATOM 3406 C "C3'" . DC 37 37 ? C -17.235 -9.403 73.633 1.000 3 C DC 80.758 1
ATOM 3407 O "O3'" . DC 37 37 ? C -16.789 -8.222 74.259 1.000 3 C DC 78.274 1
ATOM 3408 C "C2'" . DC 37 37 ? C -18.748 -9.462 73.736 1.000 3 C DC 80.784 1
ATOM 3409 C "C1'" . DC 37 37 ? C -19.183 -8.743 72.507 1.000 3 C DC 80.823 1
ATOM 3410 N N1 . DC 37 37 ? C -20.584 -9.049 72.052 1.000 3 C DC 81.541 1
ATOM 3411 C C2 . DC 37 37 ? C -21.422 -8.007 71.687 1.000 3 C DC 83.522 1
ATOM 3412 O O2 . DC 37 37 ? C -21.035 -6.842 71.721 1.000 3 C DC 81.265 1
ATOM 3413 N N3 . DC 37 37 ? C -22.681 -8.295 71.348 1.000 3 C DC 81.181 1
ATOM 3414 C C4 . DC 37 37 ? C -23.106 -9.549 71.292 1.000 3 C DC 80.413 1
ATOM 3415 N N4 . DC 37 37 ? C -24.335 -9.792 70.940 1.000 3 C DC 79.509 1
ATOM 3416 C C5 . DC 37 37 ? C -22.232 -10.626 71.665 1.000 3 C DC 79.843 1
ATOM 3417 C C6 . DC 37 37 ? C -21.017 -10.333 72.002 1.000 3 C DC 79.654 1
#
#
loop_
_atom_type.symbol
C
N
O
P
S
#
#
loop_
_ma_qa_metric.id
_ma_qa_metric.name
_ma_qa_metric.description
_ma_qa_metric.type
_ma_qa_metric.mode
_ma_qa_metric.type_other_details
_ma_qa_metric.software_group_id
1 pLDDT 'Predicted lddt' pLDDT local . .
#
#
loop_
_ma_qa_metric_local.ordinal_id
_ma_qa_metric_local.model_id
_ma_qa_metric_local.label_asym_id
_ma_qa_metric_local.label_seq_id
_ma_qa_metric_local.label_comp_id
_ma_qa_metric_local.metric_id
_ma_qa_metric_local.metric_value
1 1 A 1 MET 1 18.882
2 1 A 2 SER 1 31.126
3 1 A 3 THR 1 30.767
4 1 A 4 GLU 1 28.214
5 1 A 5 PRO 1 33.365
6 1 A 6 PRO 1 36.852
7 1 A 7 HIS 1 26.248
8 1 A 8 ASN 1 36.122
9 1 A 9 SER 1 36.772
10 1 A 10 GLU 1 35.241
11 1 A 11 PRO 1 41.054
12 1 A 12 GLU 1 36.476
13 1 A 13 THR 1 36.052
14 1 A 14 SER 1 41.742
15 1 A 15 SER 1 38.911
16 1 A 16 ASN 1 37.749
17 1 A 17 SER 1 38.823
18 1 A 18 PHE 1 35.309
19 1 A 19 SER 1 39.385
20 1 A 20 SER 1 37.820
21 1 A 21 SER 1 37.651
22 1 A 22 PRO 1 38.642
23 1 A 23 SER 1 41.803
24 1 A 24 SER 1 41.725
25 1 A 25 SER 1 37.668
26 1 A 26 PRO 1 37.579
27 1 A 27 SER 1 41.170
28 1 A 28 SER 1 38.749
29 1 A 29 SER 1 38.264
30 1 A 30 GLY 1 34.908
31 1 A 31 LEU 1 38.828
32 1 A 32 THR 1 37.362
33 1 A 33 GLN 1 35.434
34 1 A 34 SER 1 39.212
35 1 A 35 LEU 1 39.609
36 1 A 36 SER 1 39.723
37 1 A 37 ASN 1 32.428
38 1 A 38 PRO 1 35.537
39 1 A 39 GLN 1 29.141
40 1 A 40 GLN 1 30.267
41 1 A 41 PRO 1 34.951
42 1 A 42 GLY 1 32.001
43 1 A 43 ASN 1 31.491
44 1 A 44 ASN 1 32.600
45 1 A 45 PRO 1 32.646
46 1 A 46 GLN 1 34.481
47 1 A 47 PRO 1 34.075
48 1 A 48 ALA 1 39.061
49 1 A 49 ASN 1 33.756
50 1 A 50 GLN 1 35.421
51 1 A 51 LYS 1 35.728
52 1 A 52 PRO 1 36.568
53 1 A 53 LYS 1 33.913
54 1 A 54 ARG 1 36.511
55 1 A 55 ILE 1 36.948
56 1 A 56 ARG 1 41.561
57 1 A 57 GLU 1 40.095
58 1 A 58 SER 1 43.583
59 1 A 59 SER 1 47.079
60 1 A 60 SER 1 50.350
61 1 A 61 LYS 1 46.908
62 1 A 62 HIS 1 59.419
63 1 A 63 PRO 1 60.162
64 1 A 64 VAL 1 67.070
65 1 A 65 TYR 1 66.290
66 1 A 66 ARG 1 67.620
67 1 A 67 GLY 1 69.196
68 1 A 68 VAL 1 69.566
69 1 A 69 ARG 1 63.968
70 1 A 70 MET 1 64.504
71 1 A 71 ARG 1 64.272
72 1 A 72 ASN 1 59.860
73 1 A 73 TRP 1 58.069
74 1 A 74 GLY 1 63.634
75 1 A 75 LYS 1 67.789
76 1 A 76 TRP 1 68.299
77 1 A 77 VAL 1 69.337
78 1 A 78 SER 1 72.544
79 1 A 79 GLU 1 67.859
80 1 A 80 ILE 1 67.950
81 1 A 81 ARG 1 65.666
82 1 A 82 GLU 1 64.647
83 1 A 83 PRO 1 64.410
84 1 A 84 ARG 1 60.145
85 1 A 85 LYS 1 63.082
86 1 A 86 LYS 1 60.088
87 1 A 87 SER 1 62.277
88 1 A 88 ARG 1 63.395
89 1 A 89 ILE 1 67.650
90 1 A 90 TRP 1 66.359
91 1 A 91 LEU 1 73.857
92 1 A 92 GLY 1 70.993
93 1 A 93 THR 1 71.125
94 1 A 94 PHE 1 70.459
95 1 A 95 PRO 1 70.163
96 1 A 96 THR 1 71.730
97 1 A 97 PRO 1 70.021
98 1 A 98 GLU 1 69.261
99 1 A 99 MET 1 71.754
100 1 A 100 ALA 1 72.158
101 1 A 101 ALA 1 75.197
102 1 A 102 ARG 1 72.183
103 1 A 103 ALA 1 74.178
104 1 A 104 HIS 1 71.003
105 1 A 105 ASP 1 70.008
106 1 A 106 VAL 1 73.350
107 1 A 107 ALA 1 73.015
108 1 A 108 ALA 1 72.658
109 1 A 109 LEU 1 70.437
110 1 A 110 SER 1 72.359
111 1 A 111 ILE 1 69.797
112 1 A 112 LYS 1 67.248
113 1 A 113 GLY 1 69.683
114 1 A 114 GLY 1 63.795
115 1 A 115 SER 1 66.604
116 1 A 116 ALA 1 67.868
117 1 A 117 VAL 1 67.762
118 1 A 118 LEU 1 68.144
119 1 A 119 ASN 1 66.069
120 1 A 120 PHE 1 67.607
121 1 A 121 PRO 1 63.222
122 1 A 122 HIS 1 62.291
123 1 A 123 LEU 1 63.837
124 1 A 124 ALA 1 62.882
125 1 A 125 GLY 1 60.633
126 1 A 126 SER 1 64.967
127 1 A 127 LEU 1 69.050
128 1 A 128 PRO 1 68.813
129 1 A 129 ARG 1 71.849
130 1 A 130 PRO 1 70.863
131 1 A 131 ALA 1 71.469
132 1 A 132 SER 1 74.698
133 1 A 133 LEU 1 70.854
134 1 A 134 LEU 1 73.057
135 1 A 135 PRO 1 68.699
136 1 A 136 ARG 1 70.487
137 1 A 137 ASP 1 73.677
138 1 A 138 VAL 1 75.610
139 1 A 139 GLN 1 73.903
140 1 A 140 ALA 1 76.861
141 1 A 141 ALA 1 76.049
142 1 A 142 ALA 1 76.429
143 1 A 143 ALA 1 74.197
144 1 A 144 LYS 1 71.046
145 1 A 145 ALA 1 72.513
146 1 A 146 ALA 1 71.470
147 1 A 147 ALA 1 71.310
148 1 A 148 MET 1 67.261
149 1 A 149 VAL 1 58.629
150 1 A 150 LYS 1 51.095
151 1 A 151 PHE 1 44.459
152 1 A 152 ASP 1 41.288
153 1 A 153 SER 1 39.128
154 1 A 154 PRO 1 40.841
155 1 A 155 SER 1 40.063
156 1 A 156 SER 1 40.999
157 1 A 157 SER 1 41.966
158 1 A 158 SER 1 42.445
159 1 A 159 SER 1 42.112
160 1 A 160 SER 1 41.756
161 1 A 161 SER 1 40.514
162 1 A 162 SER 1 42.651
163 1 A 163 VAL 1 40.110
164 1 A 164 SER 1 41.392
165 1 A 165 VAL 1 40.030
166 1 A 166 PHE 1 39.819
167 1 A 167 THR 1 40.031
168 1 A 168 ASN 1 39.761
169 1 A 169 SER 1 46.804
170 1 A 170 ASP 1 39.833
171 1 A 171 GLU 1 45.650
172 1 A 172 LEU 1 43.734
173 1 A 173 SER 1 54.336
174 1 A 174 GLN 1 49.302
175 1 A 175 ILE 1 48.965
176 1 A 176 VAL 1 49.370
177 1 A 177 GLU 1 49.230
178 1 A 178 LEU 1 49.655
179 1 A 179 PRO 1 43.237
180 1 A 180 SER 1 41.673
181 1 A 181 LEU 1 43.829
182 1 A 182 GLY 1 40.750
183 1 A 183 THR 1 44.545
184 1 A 184 ASN 1 37.739
185 1 A 185 TYR 1 39.844
186 1 A 186 ASP 1 38.928
187 1 A 187 GLU 1 36.474
188 1 A 188 SER 1 41.308
189 1 A 189 THR 1 37.314
190 1 A 190 GLU 1 38.265
191 1 A 191 LEU 1 40.447
192 1 A 192 ASN 1 37.262
193 1 A 193 SER 1 42.033
194 1 A 194 SER 1 41.607
195 1 A 195 GLU 1 38.014
196 1 A 196 PHE 1 38.914
197 1 A 197 VAL 1 42.708
198 1 A 198 TYR 1 38.642
199 1 A 199 VAL 1 41.422
200 1 A 200 ASP 1 41.149
201 1 A 201 SER 1 45.937
202 1 A 202 VAL 1 45.896
203 1 A 203 ASP 1 48.286
204 1 A 204 GLU 1 39.571
205 1 A 205 TRP 1 46.306
206 1 A 206 MET 1 44.852
207 1 A 207 TYR 1 46.058
208 1 A 208 THR 1 42.386
209 1 A 209 PRO 1 43.526
210 1 A 210 PRO 1 41.996
211 1 A 211 TRP 1 44.146
212 1 A 212 LEU 1 42.196
213 1 A 213 ASP 1 41.012
214 1 A 214 PHE 1 36.888
215 1 A 215 ALA 1 41.781
216 1 A 216 ASP 1 39.349
217 1 A 217 ASP 1 37.505
218 1 A 218 GLY 1 36.516
219 1 A 219 GLY 1 41.600
220 1 A 220 GLY 1 36.745
221 1 A 221 GLY 1 38.544
222 1 A 222 TYR 1 44.880
223 1 A 223 PHE 1 39.927
224 1 A 224 SER 1 45.426
225 1 A 225 ASP 1 43.811
226 1 A 226 GLU 1 38.726
227 1 A 227 ILE 1 42.719
228 1 A 228 PRO 1 43.259
229 1 A 229 ALA 1 43.617
230 1 A 230 PRO 1 39.547
231 1 A 231 PRO 1 37.568
232 1 A 232 GLU 1 39.118
233 1 A 233 SER 1 45.838
234 1 A 234 LEU 1 43.117
235 1 A 235 ILE 1 45.250
236 1 A 236 SER 1 50.217
237 1 A 237 THR 1 47.973
238 1 A 238 SER 1 48.999
239 1 A 239 PHE 1 45.501
240 1 A 240 ASP 1 50.479
241 1 A 241 SER 1 49.626
242 1 A 242 PHE 1 50.016
243 1 A 243 LEU 1 49.527
244 1 A 244 TRP 1 44.908
245 1 A 245 ASN 1 43.683
246 1 A 246 TYR 1 42.902
247 1 A 247 GLN 1 39.615
248 1 A 248 GLN 1 33.148
249 1 B 1 DG 1 70.744
250 1 B 2 DT 1 75.137
251 1 B 3 DT 1 76.463
252 1 B 4 DG 1 75.003
253 1 B 5 DG 1 74.785
254 1 B 6 DT 1 76.638
255 1 B 7 DC 1 75.113
256 1 B 8 DG 1 75.720
257 1 B 9 DC 1 75.636
258 1 B 10 DG 1 75.984
259 1 B 11 DG 1 70.195
260 1 B 12 DA 1 69.302
261 1 B 13 DA 1 68.141
262 1 B 14 DA 1 66.095
263 1 B 15 DG 1 68.965
264 1 B 16 DT 1 67.975
265 1 B 17 DA 1 70.928
266 1 B 18 DT 1 66.394
267 1 B 19 DA 1 73.499
268 1 B 20 DC 1 70.981
269 1 B 21 DT 1 69.995
270 1 B 22 DA 1 71.925
271 1 B 23 DT 1 70.293
272 1 B 24 DT 1 70.447
273 1 B 25 DG 1 71.630
274 1 B 26 DG 1 70.227
275 1 B 27 DC 1 70.146
276 1 B 28 DG 1 72.408
277 1 B 29 DA 1 74.343
278 1 B 30 DC 1 80.107
279 1 B 31 DC 1 79.570
280 1 B 32 DA 1 82.287
281 1 B 33 DA 1 83.016
282 1 B 34 DA 1 83.008
283 1 B 35 DG 1 81.152
284 1 B 36 DG 1 81.195
285 1 B 37 DC 1 78.183
286 1 C 1 DG 1 76.659
287 1 C 2 DC 1 76.072
288 1 C 3 DC 1 77.866
289 1 C 4 DT 1 77.691
290 1 C 5 DT 1 78.121
291 1 C 6 DT 1 75.757
292 1 C 7 DG 1 74.336
293 1 C 8 DG 1 73.980
294 1 C 9 DT 1 74.133
295 1 C 10 DC 1 72.796
296 1 C 11 DG 1 74.515
297 1 C 12 DC 1 74.606
298 1 C 13 DC 1 69.570
299 1 C 14 DA 1 71.827
300 1 C 15 DA 1 67.005
301 1 C 16 DT 1 66.363
302 1 C 17 DA 1 67.079
303 1 C 18 DG 1 70.768
304 1 C 19 DT 1 69.789
305 1 C 20 DA 1 72.588
306 1 C 21 DT 1 68.297
307 1 C 22 DA 1 69.843
308 1 C 23 DC 1 66.665
309 1 C 24 DT 1 66.171
310 1 C 25 DT 1 68.779
311 1 C 26 DT 1 71.913
312 1 C 27 DC 1 70.728
313 1 C 28 DC 1 72.944
314 1 C 29 DG 1 73.032
315 1 C 30 DC 1 72.964
316 1 C 31 DG 1 75.612
317 1 C 32 DA 1 74.181
318 1 C 33 DC 1 78.344
319 1 C 34 DC 1 77.444
320 1 C 35 DA 1 79.755
321 1 C 36 DA 1 81.008
322 1 C 37 DC 1 80.823
#
