# Supplementary material for: Transcriptional Regulation of the Novel Theacrine Synthase Gene CsTcS2 by the CsTINY–CsWRKY33 Module Underpins Theacrine Biosynthesis in Camellia sinensis
Source: Plant Biotechnol J. 2026 Apr 15;24(8):4823–43. doi: 10.1111/pbi.70665 (PMC13387896; doi:10.1111/pbi.70665)
Supplement: Supplementary file 4 — Data S4: Predicted one‐to‐one binding of CsTINY protein to the CsTcS2 promoter. [file PBI-24-4823-s003.zip › scores.rank_0.json]

{
  "aggregate_score": 0.3766918182373047,
  "ptm": 0.4515572786331177,
  "iptm": 0.35797542333602905,
  "per_chain_ptm": [
    [
      0.399976521730423,
      0.38887959718704224,
      0.379733145236969
    ]
  ],
  "per_chain_pair_iptm": [
    [
      [
        0.399976521730423,
        0.19806872308254242,
        0.20060764253139496
      ],
      [
        0.29658064246177673,
        0.38887959718704224,
        0.3435301184654236
      ],
      [
        0.28643614053726196,
        0.3448611795902252,
        0.379733145236969
      ]
    ]
  ],
  "has_inter_chain_clashes": false,
  "chain_chain_clashes": [
    [
      [
        0,
        0,
        1
      ],
      [
        0,
        0,
        0
      ],
      [
        1,
        0,
        0
      ]
    ]
  ]
}
