# Supplementary material for: Transcriptional Regulation of the Novel Theacrine Synthase Gene CsTcS2 by the CsTINY–CsWRKY33 Module Underpins Theacrine Biosynthesis in Camellia sinensis
Source: Plant Biotechnol J. 2026 Apr 15;24(8):4823–43. doi: 10.1111/pbi.70665 (PMC13387896; doi:10.1111/pbi.70665)
Supplement: Supplementary file 4 — Data S4: Predicted one‐to‐one binding of CsTINY protein to the CsTcS2 promoter. [file PBI-24-4823-s003.zip › scores.rank_1.json]

{
  "aggregate_score": 0.37180253863334656,
  "ptm": 0.446169912815094,
  "iptm": 0.3532106876373291,
  "per_chain_ptm": [
    [
      0.39669471979141235,
      0.3910757899284363,
      0.38102421164512634
    ]
  ],
  "per_chain_pair_iptm": [
    [
      [
        0.39669471979141235,
        0.19616571068763733,
        0.1968630701303482
      ],
      [
        0.2907836437225342,
        0.3910757899284363,
        0.34485453367233276
      ],
      [
        0.2811788022518158,
        0.34583279490470886,
        0.38102421164512634
      ]
    ]
  ],
  "has_inter_chain_clashes": false,
  "chain_chain_clashes": [
    [
      [
        1,
        4,
        0
      ],
      [
        4,
        0,
        0
      ],
      [
        0,
        0,
        0
      ]
    ]
  ]
}
