# Supplementary material for: Transcriptional Regulation of the Novel Theacrine Synthase Gene CsTcS2 by the CsTINY–CsWRKY33 Module Underpins Theacrine Biosynthesis in Camellia sinensis
Source: Plant Biotechnol J. 2026 Apr 15;24(8):4823–43. doi: 10.1111/pbi.70665 (PMC13387896; doi:10.1111/pbi.70665)
Supplement: Supplementary file 4 — Data S4: Predicted one‐to‐one binding of CsTINY protein to the CsTcS2 promoter. [file PBI-24-4823-s003.zip › scores.rank_2.json]

{
  "aggregate_score": 0.37089720368385315,
  "ptm": 0.44637733697891235,
  "iptm": 0.35202714800834656,
  "per_chain_ptm": [
    [
      0.39765989780426025,
      0.3899415135383606,
      0.37959128618240356
    ]
  ],
  "per_chain_pair_iptm": [
    [
      [
        0.39765989780426025,
        0.19565166532993317,
        0.19684581458568573
      ],
      [
        0.28968536853790283,
        0.3899415135383606,
        0.34374192357063293
      ],
      [
        0.28587913513183594,
        0.3446204662322998,
        0.37959128618240356
      ]
    ]
  ],
  "has_inter_chain_clashes": false,
  "chain_chain_clashes": [
    [
      [
        0,
        0,
        0
      ],
      [
        0,
        0,
        0
      ],
      [
        0,
        0,
        0
      ]
    ]
  ]
}
