# Supplementary material for: Transcriptional Regulation of the Novel Theacrine Synthase Gene CsTcS2 by the CsTINY–CsWRKY33 Module Underpins Theacrine Biosynthesis in Camellia sinensis
Source: Plant Biotechnol J. 2026 Apr 15;24(8):4823–43. doi: 10.1111/pbi.70665 (PMC13387896; doi:10.1111/pbi.70665)
Supplement: Supplementary file 4 — Data S4: Predicted one‐to‐one binding of CsTINY protein to the CsTcS2 promoter. [file PBI-24-4823-s003.zip › scores.rank_3.json]

{
  "aggregate_score": 0.3695242404937744,
  "ptm": 0.4449288547039032,
  "iptm": 0.3506730794906616,
  "per_chain_ptm": [
    [
      0.3962310254573822,
      0.39009958505630493,
      0.3805660605430603
    ]
  ],
  "per_chain_pair_iptm": [
    [
      [
        0.3962310254573822,
        0.19551146030426025,
        0.19680236279964447
      ],
      [
        0.2883045971393585,
        0.39009958505630493,
        0.344330757856369
      ],
      [
        0.2835468649864197,
        0.34532493352890015,
        0.3805660605430603
      ]
    ]
  ],
  "has_inter_chain_clashes": false,
  "chain_chain_clashes": [
    [
      [
        0,
        2,
        1
      ],
      [
        2,
        0,
        0
      ],
      [
        1,
        0,
        0
      ]
    ]
  ]
}
