# Supplementary material for: Transcriptional Regulation of the Novel Theacrine Synthase Gene CsTcS2 by the CsTINY–CsWRKY33 Module Underpins Theacrine Biosynthesis in Camellia sinensis
Source: Plant Biotechnol J. 2026 Apr 15;24(8):4823–43. doi: 10.1111/pbi.70665 (PMC13387896; doi:10.1111/pbi.70665)
Supplement: Supplementary file 4 — Data S4: Predicted one‐to‐one binding of CsTINY protein to the CsTcS2 promoter. [file PBI-24-4823-s003.zip › scores.rank_4.json]

{
  "aggregate_score": 0.3656308650970459,
  "ptm": 0.4432304799556732,
  "iptm": 0.34623098373413086,
  "per_chain_ptm": [
    [
      0.39535894989967346,
      0.39019498229026794,
      0.38131654262542725
    ]
  ],
  "per_chain_pair_iptm": [
    [
      [
        0.39535894989967346,
        0.18999327719211578,
        0.19360880553722382
      ],
      [
        0.28311124444007874,
        0.39019498229026794,
        0.3417809307575226
      ],
      [
        0.2824040353298187,
        0.34616827964782715,
        0.38131654262542725
      ]
    ]
  ],
  "has_inter_chain_clashes": false,
  "chain_chain_clashes": [
    [
      [
        1,
        0,
        0
      ],
      [
        0,
        0,
        0
      ],
      [
        0,
        0,
        0
      ]
    ]
  ]
}
