# Supplementary material for: Transcriptional Regulation of the Novel Theacrine Synthase Gene CsTcS2 by the CsTINY–CsWRKY33 Module Underpins Theacrine Biosynthesis in Camellia sinensis
Source: Plant Biotechnol J. 2026 Apr 15;24(8):4823–43. doi: 10.1111/pbi.70665 (PMC13387896; doi:10.1111/pbi.70665)
Supplement: Supplementary file 5 — Data S5: Predicted one‐to‐one interaction between CsTINY and CsWRKY33 proteins. [file PBI-24-4823-s005.zip › pred.rank_0.cif]

data_model
_entry.id model
_struct.entry_id model
_struct.pdbx_model_details .
_struct.pdbx_structure_determination_methodology computational
_struct.title 'Chai-1 predicted structure'
_audit_conform.dict_location https://raw.githubusercontent.com/ihmwg/ModelCIF/80e1e22/dist/mmcif_ma.dic
_audit_conform.dict_name mmcif_ma.dic
_audit_conform.dict_version 1.4.7
#
loop_
_audit_author.name
_audit_author.pdbx_ordinal
'Chai Discovery team' 1
#
#
loop_
_chem_comp.id
_chem_comp.type
_chem_comp.name
_chem_comp.formula
_chem_comp.formula_weight
_chem_comp.ma_provenance
ALA 'L-peptide linking' . . . 'CCD Core'
ARG 'L-peptide linking' . . . 'CCD Core'
ASN 'L-peptide linking' . . . 'CCD Core'
ASP 'L-peptide linking' . . . 'CCD Core'
CYS 'L-peptide linking' . . . 'CCD Core'
DA 'DNA linking' . . . 'CCD Core'
DC 'DNA linking' . . . 'CCD Core'
DG 'DNA linking' . . . 'CCD Core'
DT 'DNA linking' . . . 'CCD Core'
GLN 'L-peptide linking' . . . 'CCD Core'
GLU 'L-peptide linking' . . . 'CCD Core'
GLY 'L-peptide linking' . . . 'CCD Core'
HIS 'L-peptide linking' . . . 'CCD Core'
ILE 'L-peptide linking' . . . 'CCD Core'
LEU 'L-peptide linking' . . . 'CCD Core'
LYS 'L-peptide linking' . . . 'CCD Core'
MET 'L-peptide linking' . . . 'CCD Core'
PHE 'L-peptide linking' . . . 'CCD Core'
PRO 'L-peptide linking' . . . 'CCD Core'
SER 'L-peptide linking' . . . 'CCD Core'
THR 'L-peptide linking' . . . 'CCD Core'
TRP 'L-peptide linking' . . . 'CCD Core'
TYR 'L-peptide linking' . . . 'CCD Core'
VAL 'L-peptide linking' . . . 'CCD Core'
#
#
loop_
_entity.id
_entity.type
_entity.src_method
_entity.pdbx_description
_entity.formula_weight
_entity.pdbx_number_of_molecules
_entity.details
1 polymer man 'Entity A' . 1 .
2 polymer man 'Entity B' . 1 .
3 polymer man 'Entity C' . 1 .
4 polymer man 'Entity D' . 1 .
#
#
loop_
_entity_poly.entity_id
_entity_poly.type
_entity_poly.nstd_linkage
_entity_poly.nstd_monomer
_entity_poly.pdbx_strand_id
_entity_poly.pdbx_seq_one_letter_code
_entity_poly.pdbx_seq_one_letter_code_can
1 polypeptide(L) no no A
;MSTEPPHNSEPETSSNSFSSSPSSSPSSSGLTQSLSNPQQPGNNPQPANQKPKRIRESSSKHPVYRGVRM
RNWGKWVSEIREPRKKSRIWLGTFPTPEMAARAHDVAALSIKGGSAVLNFPHLAGSLPRPASLLPRDVQA
AAAKAAAMVKFDSPSSSSSSSSVSVFTNSDELSQIVELPSLGTNYDESTELNSSEFVYVDSVDEWMYTPP
WLDFADDGGGGYFSDEIPAPPESLISTSFDSFLWNYQQ
;

;MSTEPPHNSEPETSSNSFSSSPSSSPSSSGLTQSLSNPQQPGNNPQPANQKPKRIRESSSKHPVYRGVRM
RNWGKWVSEIREPRKKSRIWLGTFPTPEMAARAHDVAALSIKGGSAVLNFPHLAGSLPRPASLLPRDVQA
AAAKAAAMVKFDSPSSSSSSSSVSVFTNSDELSQIVELPSLGTNYDESTELNSSEFVYVDSVDEWMYTPP
WLDFADDGGGGYFSDEIPAPPESLISTSFDSFLWNYQQ
;

2 polypeptide(L) no no B
;MASSSGSLDTSANSYPKLPPITPTSNFSFSNPFMSSTATVNRGLSDRIADRNGSGVPKFKSIPPPSLPIS
PPAFSPSSYFAIPPGLSLAELLDSPVLLSTSNILPSPTTGTFPAQGFNWKSNSNNHQQSIKQEQKNYYDF
SFQTQTRPPTSSTTSFQSQIPAENQSWAFPEPATKSEIASMQSFSPEISTIQSNSQTNPGFQSEYNQYNQ
SSSVREQRRSEDGYNWRKYGQKQVKGSENPRSYYKCTFPNCPTKKKVERSIEGQITEIVYKGSHNHPKPQ
STRRSSAAASSQVIQHYNPEIPDQSYASHGSGQLDSVATPENSSISIGDDEIDRSSQRSRSGGDEIDEDE
RDPKRWKIGAESEGISAPGNRTVREPRVVVQTTSDIDILDDGYRWRKYGQKVVKGNPNPRSYYKCTFPGC
PVRKHVERASNDLRAVITTYEGKHNHDVPAARGSGGHSANRPLPNTTTNNATAAIRPSAMSHHYSSTNPI
RNSRLQASEGQAPFTLEMLQSPGSFGFPGFGNSLGSYMNQSQLGDNLFSSRTKEEPRDDMFFESLQY
;

;MASSSGSLDTSANSYPKLPPITPTSNFSFSNPFMSSTATVNRGLSDRIADRNGSGVPKFKSIPPPSLPIS
PPAFSPSSYFAIPPGLSLAELLDSPVLLSTSNILPSPTTGTFPAQGFNWKSNSNNHQQSIKQEQKNYYDF
SFQTQTRPPTSSTTSFQSQIPAENQSWAFPEPATKSEIASMQSFSPEISTIQSNSQTNPGFQSEYNQYNQ
SSSVREQRRSEDGYNWRKYGQKQVKGSENPRSYYKCTFPNCPTKKKVERSIEGQITEIVYKGSHNHPKPQ
STRRSSAAASSQVIQHYNPEIPDQSYASHGSGQLDSVATPENSSISIGDDEIDRSSQRSRSGGDEIDEDE
RDPKRWKIGAESEGISAPGNRTVREPRVVVQTTSDIDILDDGYRWRKYGQKVVKGNPNPRSYYKCTFPGC
PVRKHVERASNDLRAVITTYEGKHNHDVPAARGSGGHSANRPLPNTTTNNATAAIRPSAMSHHYSSTNPI
RNSRLQASEGQAPFTLEMLQSPGSFGFPGFGNSLGSYMNQSQLGDNLFSSRTKEEPRDDMFFESLQY
;

3 polydeoxyribonucleotide no no C
;(DG)(DT)(DT)(DG)(DG)(DT)(DC)(DG)(DC)(DG)(DG)(DA)(DA)(DA)(DG)(DT)(DA)
(DT)(DA)(DC)(DT)(DA)(DT)(DT)(DG)(DG)(DC)(DG)(DA)(DC)(DC)(DA)(DA)(DA)
(DG)(DG)(DC)
;
GTTGGTCGCGGAAAGTATACTATTGGCGACCAAAGGC
4 polydeoxyribonucleotide no no D
;(DG)(DC)(DC)(DT)(DT)(DT)(DG)(DG)(DT)(DC)(DG)(DC)(DC)(DA)(DA)(DT)(DA)
(DG)(DT)(DA)(DT)(DA)(DC)(DT)(DT)(DT)(DC)(DC)(DG)(DC)(DG)(DA)(DC)(DC)
(DA)(DA)(DC)
;
GCCTTTGGTCGCCAATAGTATACTTTCCGCGACCAAC
#
#
loop_
_entity_poly_seq.entity_id
_entity_poly_seq.num
_entity_poly_seq.mon_id
_entity_poly_seq.hetero
1 1 MET .
1 2 SER .
1 3 THR .
1 4 GLU .
1 5 PRO .
1 6 PRO .
1 7 HIS .
1 8 ASN .
1 9 SER .
1 10 GLU .
1 11 PRO .
1 12 GLU .
1 13 THR .
1 14 SER .
1 15 SER .
1 16 ASN .
1 17 SER .
1 18 PHE .
1 19 SER .
1 20 SER .
1 21 SER .
1 22 PRO .
1 23 SER .
1 24 SER .
1 25 SER .
1 26 PRO .
1 27 SER .
1 28 SER .
1 29 SER .
1 30 GLY .
1 31 LEU .
1 32 THR .
1 33 GLN .
1 34 SER .
1 35 LEU .
1 36 SER .
1 37 ASN .
1 38 PRO .
1 39 GLN .
1 40 GLN .
1 41 PRO .
1 42 GLY .
1 43 ASN .
1 44 ASN .
1 45 PRO .
1 46 GLN .
1 47 PRO .
1 48 ALA .
1 49 ASN .
1 50 GLN .
1 51 LYS .
1 52 PRO .
1 53 LYS .
1 54 ARG .
1 55 ILE .
1 56 ARG .
1 57 GLU .
1 58 SER .
1 59 SER .
1 60 SER .
1 61 LYS .
1 62 HIS .
1 63 PRO .
1 64 VAL .
1 65 TYR .
1 66 ARG .
1 67 GLY .
1 68 VAL .
1 69 ARG .
1 70 MET .
1 71 ARG .
1 72 ASN .
1 73 TRP .
1 74 GLY .
1 75 LYS .
1 76 TRP .
1 77 VAL .
1 78 SER .
1 79 GLU .
1 80 ILE .
1 81 ARG .
1 82 GLU .
1 83 PRO .
1 84 ARG .
1 85 LYS .
1 86 LYS .
1 87 SER .
1 88 ARG .
1 89 ILE .
1 90 TRP .
1 91 LEU .
1 92 GLY .
1 93 THR .
1 94 PHE .
1 95 PRO .
1 96 THR .
1 97 PRO .
1 98 GLU .
1 99 MET .
1 100 ALA .
1 101 ALA .
1 102 ARG .
1 103 ALA .
1 104 HIS .
1 105 ASP .
1 106 VAL .
1 107 ALA .
1 108 ALA .
1 109 LEU .
1 110 SER .
1 111 ILE .
1 112 LYS .
1 113 GLY .
1 114 GLY .
1 115 SER .
1 116 ALA .
1 117 VAL .
1 118 LEU .
1 119 ASN .
1 120 PHE .
1 121 PRO .
1 122 HIS .
1 123 LEU .
1 124 ALA .
1 125 GLY .
1 126 SER .
1 127 LEU .
1 128 PRO .
1 129 ARG .
1 130 PRO .
1 131 ALA .
1 132 SER .
1 133 LEU .
1 134 LEU .
1 135 PRO .
1 136 ARG .
1 137 ASP .
1 138 VAL .
1 139 GLN .
1 140 ALA .
1 141 ALA .
1 142 ALA .
1 143 ALA .
1 144 LYS .
1 145 ALA .
1 146 ALA .
1 147 ALA .
1 148 MET .
1 149 VAL .
1 150 LYS .
1 151 PHE .
1 152 ASP .
1 153 SER .
1 154 PRO .
1 155 SER .
1 156 SER .
1 157 SER .
1 158 SER .
1 159 SER .
1 160 SER .
1 161 SER .
1 162 SER .
1 163 VAL .
1 164 SER .
1 165 VAL .
1 166 PHE .
1 167 THR .
1 168 ASN .
1 169 SER .
1 170 ASP .
1 171 GLU .
1 172 LEU .
1 173 SER .
1 174 GLN .
1 175 ILE .
1 176 VAL .
1 177 GLU .
1 178 LEU .
1 179 PRO .
1 180 SER .
1 181 LEU .
1 182 GLY .
1 183 THR .
1 184 ASN .
1 185 TYR .
1 186 ASP .
1 187 GLU .
1 188 SER .
1 189 THR .
1 190 GLU .
1 191 LEU .
1 192 ASN .
1 193 SER .
1 194 SER .
1 195 GLU .
1 196 PHE .
1 197 VAL .
1 198 TYR .
1 199 VAL .
1 200 ASP .
1 201 SER .
1 202 VAL .
1 203 ASP .
1 204 GLU .
1 205 TRP .
1 206 MET .
1 207 TYR .
1 208 THR .
1 209 PRO .
1 210 PRO .
1 211 TRP .
1 212 LEU .
1 213 ASP .
1 214 PHE .
1 215 ALA .
1 216 ASP .
1 217 ASP .
1 218 GLY .
1 219 GLY .
1 220 GLY .
1 221 GLY .
1 222 TYR .
1 223 PHE .
1 224 SER .
1 225 ASP .
1 226 GLU .
1 227 ILE .
1 228 PRO .
1 229 ALA .
1 230 PRO .
1 231 PRO .
1 232 GLU .
1 233 SER .
1 234 LEU .
1 235 ILE .
1 236 SER .
1 237 THR .
1 238 SER .
1 239 PHE .
1 240 ASP .
1 241 SER .
1 242 PHE .
1 243 LEU .
1 244 TRP .
1 245 ASN .
1 246 TYR .
1 247 GLN .
1 248 GLN .
2 1 MET .
2 2 ALA .
2 3 SER .
2 4 SER .
2 5 SER .
2 6 GLY .
2 7 SER .
2 8 LEU .
2 9 ASP .
2 10 THR .
2 11 SER .
2 12 ALA .
2 13 ASN .
2 14 SER .
2 15 TYR .
2 16 PRO .
2 17 LYS .
2 18 LEU .
2 19 PRO .
2 20 PRO .
2 21 ILE .
2 22 THR .
2 23 PRO .
2 24 THR .
2 25 SER .
2 26 ASN .
2 27 PHE .
2 28 SER .
2 29 PHE .
2 30 SER .
2 31 ASN .
2 32 PRO .
2 33 PHE .
2 34 MET .
2 35 SER .
2 36 SER .
2 37 THR .
2 38 ALA .
2 39 THR .
2 40 VAL .
2 41 ASN .
2 42 ARG .
2 43 GLY .
2 44 LEU .
2 45 SER .
2 46 ASP .
2 47 ARG .
2 48 ILE .
2 49 ALA .
2 50 ASP .
2 51 ARG .
2 52 ASN .
2 53 GLY .
2 54 SER .
2 55 GLY .
2 56 VAL .
2 57 PRO .
2 58 LYS .
2 59 PHE .
2 60 LYS .
2 61 SER .
2 62 ILE .
2 63 PRO .
2 64 PRO .
2 65 PRO .
2 66 SER .
2 67 LEU .
2 68 PRO .
2 69 ILE .
2 70 SER .
2 71 PRO .
2 72 PRO .
2 73 ALA .
2 74 PHE .
2 75 SER .
2 76 PRO .
2 77 SER .
2 78 SER .
2 79 TYR .
2 80 PHE .
2 81 ALA .
2 82 ILE .
2 83 PRO .
2 84 PRO .
2 85 GLY .
2 86 LEU .
2 87 SER .
2 88 LEU .
2 89 ALA .
2 90 GLU .
2 91 LEU .
2 92 LEU .
2 93 ASP .
2 94 SER .
2 95 PRO .
2 96 VAL .
2 97 LEU .
2 98 LEU .
2 99 SER .
2 100 THR .
2 101 SER .
2 102 ASN .
2 103 ILE .
2 104 LEU .
2 105 PRO .
2 106 SER .
2 107 PRO .
2 108 THR .
2 109 THR .
2 110 GLY .
2 111 THR .
2 112 PHE .
2 113 PRO .
2 114 ALA .
2 115 GLN .
2 116 GLY .
2 117 PHE .
2 118 ASN .
2 119 TRP .
2 120 LYS .
2 121 SER .
2 122 ASN .
2 123 SER .
2 124 ASN .
2 125 ASN .
2 126 HIS .
2 127 GLN .
2 128 GLN .
2 129 SER .
2 130 ILE .
2 131 LYS .
2 132 GLN .
2 133 GLU .
2 134 GLN .
2 135 LYS .
2 136 ASN .
2 137 TYR .
2 138 TYR .
2 139 ASP .
2 140 PHE .
2 141 SER .
2 142 PHE .
2 143 GLN .
2 144 THR .
2 145 GLN .
2 146 THR .
2 147 ARG .
2 148 PRO .
2 149 PRO .
2 150 THR .
2 151 SER .
2 152 SER .
2 153 THR .
2 154 THR .
2 155 SER .
2 156 PHE .
2 157 GLN .
2 158 SER .
2 159 GLN .
2 160 ILE .
2 161 PRO .
2 162 ALA .
2 163 GLU .
2 164 ASN .
2 165 GLN .
2 166 SER .
2 167 TRP .
2 168 ALA .
2 169 PHE .
2 170 PRO .
2 171 GLU .
2 172 PRO .
2 173 ALA .
2 174 THR .
2 175 LYS .
2 176 SER .
2 177 GLU .
2 178 ILE .
2 179 ALA .
2 180 SER .
2 181 MET .
2 182 GLN .
2 183 SER .
2 184 PHE .
2 185 SER .
2 186 PRO .
2 187 GLU .
2 188 ILE .
2 189 SER .
2 190 THR .
2 191 ILE .
2 192 GLN .
2 193 SER .
2 194 ASN .
2 195 SER .
2 196 GLN .
2 197 THR .
2 198 ASN .
2 199 PRO .
2 200 GLY .
2 201 PHE .
2 202 GLN .
2 203 SER .
2 204 GLU .
2 205 TYR .
2 206 ASN .
2 207 GLN .
2 208 TYR .
2 209 ASN .
2 210 GLN .
2 211 SER .
2 212 SER .
2 213 SER .
2 214 VAL .
2 215 ARG .
2 216 GLU .
2 217 GLN .
2 218 ARG .
2 219 ARG .
2 220 SER .
2 221 GLU .
2 222 ASP .
2 223 GLY .
2 224 TYR .
2 225 ASN .
2 226 TRP .
2 227 ARG .
2 228 LYS .
2 229 TYR .
2 230 GLY .
2 231 GLN .
2 232 LYS .
2 233 GLN .
2 234 VAL .
2 235 LYS .
2 236 GLY .
2 237 SER .
2 238 GLU .
2 239 ASN .
2 240 PRO .
2 241 ARG .
2 242 SER .
2 243 TYR .
2 244 TYR .
2 245 LYS .
2 246 CYS .
2 247 THR .
2 248 PHE .
2 249 PRO .
2 250 ASN .
2 251 CYS .
2 252 PRO .
2 253 THR .
2 254 LYS .
2 255 LYS .
2 256 LYS .
2 257 VAL .
2 258 GLU .
2 259 ARG .
2 260 SER .
2 261 ILE .
2 262 GLU .
2 263 GLY .
2 264 GLN .
2 265 ILE .
2 266 THR .
2 267 GLU .
2 268 ILE .
2 269 VAL .
2 270 TYR .
2 271 LYS .
2 272 GLY .
2 273 SER .
2 274 HIS .
2 275 ASN .
2 276 HIS .
2 277 PRO .
2 278 LYS .
2 279 PRO .
2 280 GLN .
2 281 SER .
2 282 THR .
2 283 ARG .
2 284 ARG .
2 285 SER .
2 286 SER .
2 287 ALA .
2 288 ALA .
2 289 ALA .
2 290 SER .
2 291 SER .
2 292 GLN .
2 293 VAL .
2 294 ILE .
2 295 GLN .
2 296 HIS .
2 297 TYR .
2 298 ASN .
2 299 PRO .
2 300 GLU .
2 301 ILE .
2 302 PRO .
2 303 ASP .
2 304 GLN .
2 305 SER .
2 306 TYR .
2 307 ALA .
2 308 SER .
2 309 HIS .
2 310 GLY .
2 311 SER .
2 312 GLY .
2 313 GLN .
2 314 LEU .
2 315 ASP .
2 316 SER .
2 317 VAL .
2 318 ALA .
2 319 THR .
2 320 PRO .
2 321 GLU .
2 322 ASN .
2 323 SER .
2 324 SER .
2 325 ILE .
2 326 SER .
2 327 ILE .
2 328 GLY .
2 329 ASP .
2 330 ASP .
2 331 GLU .
2 332 ILE .
2 333 ASP .
2 334 ARG .
2 335 SER .
2 336 SER .
2 337 GLN .
2 338 ARG .
2 339 SER .
2 340 ARG .
2 341 SER .
2 342 GLY .
2 343 GLY .
2 344 ASP .
2 345 GLU .
2 346 ILE .
2 347 ASP .
2 348 GLU .
2 349 ASP .
2 350 GLU .
2 351 ARG .
2 352 ASP .
2 353 PRO .
2 354 LYS .
2 355 ARG .
2 356 TRP .
2 357 LYS .
2 358 ILE .
2 359 GLY .
2 360 ALA .
2 361 GLU .
2 362 SER .
2 363 GLU .
2 364 GLY .
2 365 ILE .
2 366 SER .
2 367 ALA .
2 368 PRO .
2 369 GLY .
2 370 ASN .
2 371 ARG .
2 372 THR .
2 373 VAL .
2 374 ARG .
2 375 GLU .
2 376 PRO .
2 377 ARG .
2 378 VAL .
2 379 VAL .
2 380 VAL .
2 381 GLN .
2 382 THR .
2 383 THR .
2 384 SER .
2 385 ASP .
2 386 ILE .
2 387 ASP .
2 388 ILE .
2 389 LEU .
2 390 ASP .
2 391 ASP .
2 392 GLY .
2 393 TYR .
2 394 ARG .
2 395 TRP .
2 396 ARG .
2 397 LYS .
2 398 TYR .
2 399 GLY .
2 400 GLN .
2 401 LYS .
2 402 VAL .
2 403 VAL .
2 404 LYS .
2 405 GLY .
2 406 ASN .
2 407 PRO .
2 408 ASN .
2 409 PRO .
2 410 ARG .
2 411 SER .
2 412 TYR .
2 413 TYR .
2 414 LYS .
2 415 CYS .
2 416 THR .
2 417 PHE .
2 418 PRO .
2 419 GLY .
2 420 CYS .
2 421 PRO .
2 422 VAL .
2 423 ARG .
2 424 LYS .
2 425 HIS .
2 426 VAL .
2 427 GLU .
2 428 ARG .
2 429 ALA .
2 430 SER .
2 431 ASN .
2 432 ASP .
2 433 LEU .
2 434 ARG .
2 435 ALA .
2 436 VAL .
2 437 ILE .
2 438 THR .
2 439 THR .
2 440 TYR .
2 441 GLU .
2 442 GLY .
2 443 LYS .
2 444 HIS .
2 445 ASN .
2 446 HIS .
2 447 ASP .
2 448 VAL .
2 449 PRO .
2 450 ALA .
2 451 ALA .
2 452 ARG .
2 453 GLY .
2 454 SER .
2 455 GLY .
2 456 GLY .
2 457 HIS .
2 458 SER .
2 459 ALA .
2 460 ASN .
2 461 ARG .
2 462 PRO .
2 463 LEU .
2 464 PRO .
2 465 ASN .
2 466 THR .
2 467 THR .
2 468 THR .
2 469 ASN .
2 470 ASN .
2 471 ALA .
2 472 THR .
2 473 ALA .
2 474 ALA .
2 475 ILE .
2 476 ARG .
2 477 PRO .
2 478 SER .
2 479 ALA .
2 480 MET .
2 481 SER .
2 482 HIS .
2 483 HIS .
2 484 TYR .
2 485 SER .
2 486 SER .
2 487 THR .
2 488 ASN .
2 489 PRO .
2 490 ILE .
2 491 ARG .
2 492 ASN .
2 493 SER .
2 494 ARG .
2 495 LEU .
2 496 GLN .
2 497 ALA .
2 498 SER .
2 499 GLU .
2 500 GLY .
2 501 GLN .
2 502 ALA .
2 503 PRO .
2 504 PHE .
2 505 THR .
2 506 LEU .
2 507 GLU .
2 508 MET .
2 509 LEU .
2 510 GLN .
2 511 SER .
2 512 PRO .
2 513 GLY .
2 514 SER .
2 515 PHE .
2 516 GLY .
2 517 PHE .
2 518 PRO .
2 519 GLY .
2 520 PHE .
2 521 GLY .
2 522 ASN .
2 523 SER .
2 524 LEU .
2 525 GLY .
2 526 SER .
2 527 TYR .
2 528 MET .
2 529 ASN .
2 530 GLN .
2 531 SER .
2 532 GLN .
2 533 LEU .
2 534 GLY .
2 535 ASP .
2 536 ASN .
2 537 LEU .
2 538 PHE .
2 539 SER .
2 540 SER .
2 541 ARG .
2 542 THR .
2 543 LYS .
2 544 GLU .
2 545 GLU .
2 546 PRO .
2 547 ARG .
2 548 ASP .
2 549 ASP .
2 550 MET .
2 551 PHE .
2 552 PHE .
2 553 GLU .
2 554 SER .
2 555 LEU .
2 556 GLN .
2 557 TYR .
3 1 DG .
3 2 DT .
3 3 DT .
3 4 DG .
3 5 DG .
3 6 DT .
3 7 DC .
3 8 DG .
3 9 DC .
3 10 DG .
3 11 DG .
3 12 DA .
3 13 DA .
3 14 DA .
3 15 DG .
3 16 DT .
3 17 DA .
3 18 DT .
3 19 DA .
3 20 DC .
3 21 DT .
3 22 DA .
3 23 DT .
3 24 DT .
3 25 DG .
3 26 DG .
3 27 DC .
3 28 DG .
3 29 DA .
3 30 DC .
3 31 DC .
3 32 DA .
3 33 DA .
3 34 DA .
3 35 DG .
3 36 DG .
3 37 DC .
4 1 DG .
4 2 DC .
4 3 DC .
4 4 DT .
4 5 DT .
4 6 DT .
4 7 DG .
4 8 DG .
4 9 DT .
4 10 DC .
4 11 DG .
4 12 DC .
4 13 DC .
4 14 DA .
4 15 DA .
4 16 DT .
4 17 DA .
4 18 DG .
4 19 DT .
4 20 DA .
4 21 DT .
4 22 DA .
4 23 DC .
4 24 DT .
4 25 DT .
4 26 DT .
4 27 DC .
4 28 DC .
4 29 DG .
4 30 DC .
4 31 DG .
4 32 DA .
4 33 DC .
4 34 DC .
4 35 DA .
4 36 DA .
4 37 DC .
#
#
loop_
_struct_asym.id
_struct_asym.entity_id
_struct_asym.details
A 1 'Chain A'
B 2 'Chain B'
C 3 'Chain C'
D 4 'Chain D'
#
#
loop_
_pdbx_poly_seq_scheme.asym_id
_pdbx_poly_seq_scheme.entity_id
_pdbx_poly_seq_scheme.seq_id
_pdbx_poly_seq_scheme.mon_id
_pdbx_poly_seq_scheme.pdb_seq_num
_pdbx_poly_seq_scheme.auth_seq_num
_pdbx_poly_seq_scheme.pdb_mon_id
_pdbx_poly_seq_scheme.auth_mon_id
_pdbx_poly_seq_scheme.pdb_strand_id
_pdbx_poly_seq_scheme.pdb_ins_code
A 1 1 MET 1 1 MET MET A .
A 1 2 SER 2 2 SER SER A .
A 1 3 THR 3 3 THR THR A .
A 1 4 GLU 4 4 GLU GLU A .
A 1 5 PRO 5 5 PRO PRO A .
A 1 6 PRO 6 6 PRO PRO A .
A 1 7 HIS 7 7 HIS HIS A .
A 1 8 ASN 8 8 ASN ASN A .
A 1 9 SER 9 9 SER SER A .
A 1 10 GLU 10 10 GLU GLU A .
A 1 11 PRO 11 11 PRO PRO A .
A 1 12 GLU 12 12 GLU GLU A .
A 1 13 THR 13 13 THR THR A .
A 1 14 SER 14 14 SER SER A .
A 1 15 SER 15 15 SER SER A .
A 1 16 ASN 16 16 ASN ASN A .
A 1 17 SER 17 17 SER SER A .
A 1 18 PHE 18 18 PHE PHE A .
A 1 19 SER 19 19 SER SER A .
A 1 20 SER 20 20 SER SER A .
A 1 21 SER 21 21 SER SER A .
A 1 22 PRO 22 22 PRO PRO A .
A 1 23 SER 23 23 SER SER A .
A 1 24 SER 24 24 SER SER A .
A 1 25 SER 25 25 SER SER A .
A 1 26 PRO 26 26 PRO PRO A .
A 1 27 SER 27 27 SER SER A .
A 1 28 SER 28 28 SER SER A .
A 1 29 SER 29 29 SER SER A .
A 1 30 GLY 30 30 GLY GLY A .
A 1 31 LEU 31 31 LEU LEU A .
A 1 32 THR 32 32 THR THR A .
A 1 33 GLN 33 33 GLN GLN A .
A 1 34 SER 34 34 SER SER A .
A 1 35 LEU 35 35 LEU LEU A .
A 1 36 SER 36 36 SER SER A .
A 1 37 ASN 37 37 ASN ASN A .
A 1 38 PRO 38 38 PRO PRO A .
A 1 39 GLN 39 39 GLN GLN A .
A 1 40 GLN 40 40 GLN GLN A .
A 1 41 PRO 41 41 PRO PRO A .
A 1 42 GLY 42 42 GLY GLY A .
A 1 43 ASN 43 43 ASN ASN A .
A 1 44 ASN 44 44 ASN ASN A .
A 1 45 PRO 45 45 PRO PRO A .
A 1 46 GLN 46 46 GLN GLN A .
A 1 47 PRO 47 47 PRO PRO A .
A 1 48 ALA 48 48 ALA ALA A .
A 1 49 ASN 49 49 ASN ASN A .
A 1 50 GLN 50 50 GLN GLN A .
A 1 51 LYS 51 51 LYS LYS A .
A 1 52 PRO 52 52 PRO PRO A .
A 1 53 LYS 53 53 LYS LYS A .
A 1 54 ARG 54 54 ARG ARG A .
A 1 55 ILE 55 55 ILE ILE A .
A 1 56 ARG 56 56 ARG ARG A .
A 1 57 GLU 57 57 GLU GLU A .
A 1 58 SER 58 58 SER SER A .
A 1 59 SER 59 59 SER SER A .
A 1 60 SER 60 60 SER SER A .
A 1 61 LYS 61 61 LYS LYS A .
A 1 62 HIS 62 62 HIS HIS A .
A 1 63 PRO 63 63 PRO PRO A .
A 1 64 VAL 64 64 VAL VAL A .
A 1 65 TYR 65 65 TYR TYR A .
A 1 66 ARG 66 66 ARG ARG A .
A 1 67 GLY 67 67 GLY GLY A .
A 1 68 VAL 68 68 VAL VAL A .
A 1 69 ARG 69 69 ARG ARG A .
A 1 70 MET 70 70 MET MET A .
A 1 71 ARG 71 71 ARG ARG A .
A 1 72 ASN 72 72 ASN ASN A .
A 1 73 TRP 73 73 TRP TRP A .
A 1 74 GLY 74 74 GLY GLY A .
A 1 75 LYS 75 75 LYS LYS A .
A 1 76 TRP 76 76 TRP TRP A .
A 1 77 VAL 77 77 VAL VAL A .
A 1 78 SER 78 78 SER SER A .
A 1 79 GLU 79 79 GLU GLU A .
A 1 80 ILE 80 80 ILE ILE A .
A 1 81 ARG 81 81 ARG ARG A .
A 1 82 GLU 82 82 GLU GLU A .
A 1 83 PRO 83 83 PRO PRO A .
A 1 84 ARG 84 84 ARG ARG A .
A 1 85 LYS 85 85 LYS LYS A .
A 1 86 LYS 86 86 LYS LYS A .
A 1 87 SER 87 87 SER SER A .
A 1 88 ARG 88 88 ARG ARG A .
A 1 89 ILE 89 89 ILE ILE A .
A 1 90 TRP 90 90 TRP TRP A .
A 1 91 LEU 91 91 LEU LEU A .
A 1 92 GLY 92 92 GLY GLY A .
A 1 93 THR 93 93 THR THR A .
A 1 94 PHE 94 94 PHE PHE A .
A 1 95 PRO 95 95 PRO PRO A .
A 1 96 THR 96 96 THR THR A .
A 1 97 PRO 97 97 PRO PRO A .
A 1 98 GLU 98 98 GLU GLU A .
A 1 99 MET 99 99 MET MET A .
A 1 100 ALA 100 100 ALA ALA A .
A 1 101 ALA 101 101 ALA ALA A .
A 1 102 ARG 102 102 ARG ARG A .
A 1 103 ALA 103 103 ALA ALA A .
A 1 104 HIS 104 104 HIS HIS A .
A 1 105 ASP 105 105 ASP ASP A .
A 1 106 VAL 106 106 VAL VAL A .
A 1 107 ALA 107 107 ALA ALA A .
A 1 108 ALA 108 108 ALA ALA A .
A 1 109 LEU 109 109 LEU LEU A .
A 1 110 SER 110 110 SER SER A .
A 1 111 ILE 111 111 ILE ILE A .
A 1 112 LYS 112 112 LYS LYS A .
A 1 113 GLY 113 113 GLY GLY A .
A 1 114 GLY 114 114 GLY GLY A .
A 1 115 SER 115 115 SER SER A .
A 1 116 ALA 116 116 ALA ALA A .
A 1 117 VAL 117 117 VAL VAL A .
A 1 118 LEU 118 118 LEU LEU A .
A 1 119 ASN 119 119 ASN ASN A .
A 1 120 PHE 120 120 PHE PHE A .
A 1 121 PRO 121 121 PRO PRO A .
A 1 122 HIS 122 122 HIS HIS A .
A 1 123 LEU 123 123 LEU LEU A .
A 1 124 ALA 124 124 ALA ALA A .
A 1 125 GLY 125 125 GLY GLY A .
A 1 126 SER 126 126 SER SER A .
A 1 127 LEU 127 127 LEU LEU A .
A 1 128 PRO 128 128 PRO PRO A .
A 1 129 ARG 129 129 ARG ARG A .
A 1 130 PRO 130 130 PRO PRO A .
A 1 131 ALA 131 131 ALA ALA A .
A 1 132 SER 132 132 SER SER A .
A 1 133 LEU 133 133 LEU LEU A .
A 1 134 LEU 134 134 LEU LEU A .
A 1 135 PRO 135 135 PRO PRO A .
A 1 136 ARG 136 136 ARG ARG A .
A 1 137 ASP 137 137 ASP ASP A .
A 1 138 VAL 138 138 VAL VAL A .
A 1 139 GLN 139 139 GLN GLN A .
A 1 140 ALA 140 140 ALA ALA A .
A 1 141 ALA 141 141 ALA ALA A .
A 1 142 ALA 142 142 ALA ALA A .
A 1 143 ALA 143 143 ALA ALA A .
A 1 144 LYS 144 144 LYS LYS A .
A 1 145 ALA 145 145 ALA ALA A .
A 1 146 ALA 146 146 ALA ALA A .
A 1 147 ALA 147 147 ALA ALA A .
A 1 148 MET 148 148 MET MET A .
A 1 149 VAL 149 149 VAL VAL A .
A 1 150 LYS 150 150 LYS LYS A .
A 1 151 PHE 151 151 PHE PHE A .
A 1 152 ASP 152 152 ASP ASP A .
A 1 153 SER 153 153 SER SER A .
A 1 154 PRO 154 154 PRO PRO A .
A 1 155 SER 155 155 SER SER A .
A 1 156 SER 156 156 SER SER A .
A 1 157 SER 157 157 SER SER A .
A 1 158 SER 158 158 SER SER A .
A 1 159 SER 159 159 SER SER A .
A 1 160 SER 160 160 SER SER A .
A 1 161 SER 161 161 SER SER A .
A 1 162 SER 162 162 SER SER A .
A 1 163 VAL 163 163 VAL VAL A .
A 1 164 SER 164 164 SER SER A .
A 1 165 VAL 165 165 VAL VAL A .
A 1 166 PHE 166 166 PHE PHE A .
A 1 167 THR 167 167 THR THR A .
A 1 168 ASN 168 168 ASN ASN A .
A 1 169 SER 169 169 SER SER A .
A 1 170 ASP 170 170 ASP ASP A .
A 1 171 GLU 171 171 GLU GLU A .
A 1 172 LEU 172 172 LEU LEU A .
A 1 173 SER 173 173 SER SER A .
A 1 174 GLN 174 174 GLN GLN A .
A 1 175 ILE 175 175 ILE ILE A .
A 1 176 VAL 176 176 VAL VAL A .
A 1 177 GLU 177 177 GLU GLU A .
A 1 178 LEU 178 178 LEU LEU A .
A 1 179 PRO 179 179 PRO PRO A .
A 1 180 SER 180 180 SER SER A .
A 1 181 LEU 181 181 LEU LEU A .
A 1 182 GLY 182 182 GLY GLY A .
A 1 183 THR 183 183 THR THR A .
A 1 184 ASN 184 184 ASN ASN A .
A 1 185 TYR 185 185 TYR TYR A .
A 1 186 ASP 186 186 ASP ASP A .
A 1 187 GLU 187 187 GLU GLU A .
A 1 188 SER 188 188 SER SER A .
A 1 189 THR 189 189 THR THR A .
A 1 190 GLU 190 190 GLU GLU A .
A 1 191 LEU 191 191 LEU LEU A .
A 1 192 ASN 192 192 ASN ASN A .
A 1 193 SER 193 193 SER SER A .
A 1 194 SER 194 194 SER SER A .
A 1 195 GLU 195 195 GLU GLU A .
A 1 196 PHE 196 196 PHE PHE A .
A 1 197 VAL 197 197 VAL VAL A .
A 1 198 TYR 198 198 TYR TYR A .
A 1 199 VAL 199 199 VAL VAL A .
A 1 200 ASP 200 200 ASP ASP A .
A 1 201 SER 201 201 SER SER A .
A 1 202 VAL 202 202 VAL VAL A .
A 1 203 ASP 203 203 ASP ASP A .
A 1 204 GLU 204 204 GLU GLU A .
A 1 205 TRP 205 205 TRP TRP A .
A 1 206 MET 206 206 MET MET A .
A 1 207 TYR 207 207 TYR TYR A .
A 1 208 THR 208 208 THR THR A .
A 1 209 PRO 209 209 PRO PRO A .
A 1 210 PRO 210 210 PRO PRO A .
A 1 211 TRP 211 211 TRP TRP A .
A 1 212 LEU 212 212 LEU LEU A .
A 1 213 ASP 213 213 ASP ASP A .
A 1 214 PHE 214 214 PHE PHE A .
A 1 215 ALA 215 215 ALA ALA A .
A 1 216 ASP 216 216 ASP ASP A .
A 1 217 ASP 217 217 ASP ASP A .
A 1 218 GLY 218 218 GLY GLY A .
A 1 219 GLY 219 219 GLY GLY A .
A 1 220 GLY 220 220 GLY GLY A .
A 1 221 GLY 221 221 GLY GLY A .
A 1 222 TYR 222 222 TYR TYR A .
A 1 223 PHE 223 223 PHE PHE A .
A 1 224 SER 224 224 SER SER A .
A 1 225 ASP 225 225 ASP ASP A .
A 1 226 GLU 226 226 GLU GLU A .
A 1 227 ILE 227 227 ILE ILE A .
A 1 228 PRO 228 228 PRO PRO A .
A 1 229 ALA 229 229 ALA ALA A .
A 1 230 PRO 230 230 PRO PRO A .
A 1 231 PRO 231 231 PRO PRO A .
A 1 232 GLU 232 232 GLU GLU A .
A 1 233 SER 233 233 SER SER A .
A 1 234 LEU 234 234 LEU LEU A .
A 1 235 ILE 235 235 ILE ILE A .
A 1 236 SER 236 236 SER SER A .
A 1 237 THR 237 237 THR THR A .
A 1 238 SER 238 238 SER SER A .
A 1 239 PHE 239 239 PHE PHE A .
A 1 240 ASP 240 240 ASP ASP A .
A 1 241 SER 241 241 SER SER A .
A 1 242 PHE 242 242 PHE PHE A .
A 1 243 LEU 243 243 LEU LEU A .
A 1 244 TRP 244 244 TRP TRP A .
A 1 245 ASN 245 245 ASN ASN A .
A 1 246 TYR 246 246 TYR TYR A .
A 1 247 GLN 247 247 GLN GLN A .
A 1 248 GLN 248 248 GLN GLN A .
B 2 1 MET 1 1 MET MET B .
B 2 2 ALA 2 2 ALA ALA B .
B 2 3 SER 3 3 SER SER B .
B 2 4 SER 4 4 SER SER B .
B 2 5 SER 5 5 SER SER B .
B 2 6 GLY 6 6 GLY GLY B .
B 2 7 SER 7 7 SER SER B .
B 2 8 LEU 8 8 LEU LEU B .
B 2 9 ASP 9 9 ASP ASP B .
B 2 10 THR 10 10 THR THR B .
B 2 11 SER 11 11 SER SER B .
B 2 12 ALA 12 12 ALA ALA B .
B 2 13 ASN 13 13 ASN ASN B .
B 2 14 SER 14 14 SER SER B .
B 2 15 TYR 15 15 TYR TYR B .
B 2 16 PRO 16 16 PRO PRO B .
B 2 17 LYS 17 17 LYS LYS B .
B 2 18 LEU 18 18 LEU LEU B .
B 2 19 PRO 19 19 PRO PRO B .
B 2 20 PRO 20 20 PRO PRO B .
B 2 21 ILE 21 21 ILE ILE B .
B 2 22 THR 22 22 THR THR B .
B 2 23 PRO 23 23 PRO PRO B .
B 2 24 THR 24 24 THR THR B .
B 2 25 SER 25 25 SER SER B .
B 2 26 ASN 26 26 ASN ASN B .
B 2 27 PHE 27 27 PHE PHE B .
B 2 28 SER 28 28 SER SER B .
B 2 29 PHE 29 29 PHE PHE B .
B 2 30 SER 30 30 SER SER B .
B 2 31 ASN 31 31 ASN ASN B .
B 2 32 PRO 32 32 PRO PRO B .
B 2 33 PHE 33 33 PHE PHE B .
B 2 34 MET 34 34 MET MET B .
B 2 35 SER 35 35 SER SER B .
B 2 36 SER 36 36 SER SER B .
B 2 37 THR 37 37 THR THR B .
B 2 38 ALA 38 38 ALA ALA B .
B 2 39 THR 39 39 THR THR B .
B 2 40 VAL 40 40 VAL VAL B .
B 2 41 ASN 41 41 ASN ASN B .
B 2 42 ARG 42 42 ARG ARG B .
B 2 43 GLY 43 43 GLY GLY B .
B 2 44 LEU 44 44 LEU LEU B .
B 2 45 SER 45 45 SER SER B .
B 2 46 ASP 46 46 ASP ASP B .
B 2 47 ARG 47 47 ARG ARG B .
B 2 48 ILE 48 48 ILE ILE B .
B 2 49 ALA 49 49 ALA ALA B .
B 2 50 ASP 50 50 ASP ASP B .
B 2 51 ARG 51 51 ARG ARG B .
B 2 52 ASN 52 52 ASN ASN B .
B 2 53 GLY 53 53 GLY GLY B .
B 2 54 SER 54 54 SER SER B .
B 2 55 GLY 55 55 GLY GLY B .
B 2 56 VAL 56 56 VAL VAL B .
B 2 57 PRO 57 57 PRO PRO B .
B 2 58 LYS 58 58 LYS LYS B .
B 2 59 PHE 59 59 PHE PHE B .
B 2 60 LYS 60 60 LYS LYS B .
B 2 61 SER 61 61 SER SER B .
B 2 62 ILE 62 62 ILE ILE B .
B 2 63 PRO 63 63 PRO PRO B .
B 2 64 PRO 64 64 PRO PRO B .
B 2 65 PRO 65 65 PRO PRO B .
B 2 66 SER 66 66 SER SER B .
B 2 67 LEU 67 67 LEU LEU B .
B 2 68 PRO 68 68 PRO PRO B .
B 2 69 ILE 69 69 ILE ILE B .
B 2 70 SER 70 70 SER SER B .
B 2 71 PRO 71 71 PRO PRO B .
B 2 72 PRO 72 72 PRO PRO B .
B 2 73 ALA 73 73 ALA ALA B .
B 2 74 PHE 74 74 PHE PHE B .
B 2 75 SER 75 75 SER SER B .
B 2 76 PRO 76 76 PRO PRO B .
B 2 77 SER 77 77 SER SER B .
B 2 78 SER 78 78 SER SER B .
B 2 79 TYR 79 79 TYR TYR B .
B 2 80 PHE 80 80 PHE PHE B .
B 2 81 ALA 81 81 ALA ALA B .
B 2 82 ILE 82 82 ILE ILE B .
B 2 83 PRO 83 83 PRO PRO B .
B 2 84 PRO 84 84 PRO PRO B .
B 2 85 GLY 85 85 GLY GLY B .
B 2 86 LEU 86 86 LEU LEU B .
B 2 87 SER 87 87 SER SER B .
B 2 88 LEU 88 88 LEU LEU B .
B 2 89 ALA 89 89 ALA ALA B .
B 2 90 GLU 90 90 GLU GLU B .
B 2 91 LEU 91 91 LEU LEU B .
B 2 92 LEU 92 92 LEU LEU B .
B 2 93 ASP 93 93 ASP ASP B .
B 2 94 SER 94 94 SER SER B .
B 2 95 PRO 95 95 PRO PRO B .
B 2 96 VAL 96 96 VAL VAL B .
B 2 97 LEU 97 97 LEU LEU B .
B 2 98 LEU 98 98 LEU LEU B .
B 2 99 SER 99 99 SER SER B .
B 2 100 THR 100 100 THR THR B .
B 2 101 SER 101 101 SER SER B .
B 2 102 ASN 102 102 ASN ASN B .
B 2 103 ILE 103 103 ILE ILE B .
B 2 104 LEU 104 104 LEU LEU B .
B 2 105 PRO 105 105 PRO PRO B .
B 2 106 SER 106 106 SER SER B .
B 2 107 PRO 107 107 PRO PRO B .
B 2 108 THR 108 108 THR THR B .
B 2 109 THR 109 109 THR THR B .
B 2 110 GLY 110 110 GLY GLY B .
B 2 111 THR 111 111 THR THR B .
B 2 112 PHE 112 112 PHE PHE B .
B 2 113 PRO 113 113 PRO PRO B .
B 2 114 ALA 114 114 ALA ALA B .
B 2 115 GLN 115 115 GLN GLN B .
B 2 116 GLY 116 116 GLY GLY B .
B 2 117 PHE 117 117 PHE PHE B .
B 2 118 ASN 118 118 ASN ASN B .
B 2 119 TRP 119 119 TRP TRP B .
B 2 120 LYS 120 120 LYS LYS B .
B 2 121 SER 121 121 SER SER B .
B 2 122 ASN 122 122 ASN ASN B .
B 2 123 SER 123 123 SER SER B .
B 2 124 ASN 124 124 ASN ASN B .
B 2 125 ASN 125 125 ASN ASN B .
B 2 126 HIS 126 126 HIS HIS B .
B 2 127 GLN 127 127 GLN GLN B .
B 2 128 GLN 128 128 GLN GLN B .
B 2 129 SER 129 129 SER SER B .
B 2 130 ILE 130 130 ILE ILE B .
B 2 131 LYS 131 131 LYS LYS B .
B 2 132 GLN 132 132 GLN GLN B .
B 2 133 GLU 133 133 GLU GLU B .
B 2 134 GLN 134 134 GLN GLN B .
B 2 135 LYS 135 135 LYS LYS B .
B 2 136 ASN 136 136 ASN ASN B .
B 2 137 TYR 137 137 TYR TYR B .
B 2 138 TYR 138 138 TYR TYR B .
B 2 139 ASP 139 139 ASP ASP B .
B 2 140 PHE 140 140 PHE PHE B .
B 2 141 SER 141 141 SER SER B .
B 2 142 PHE 142 142 PHE PHE B .
B 2 143 GLN 143 143 GLN GLN B .
B 2 144 THR 144 144 THR THR B .
B 2 145 GLN 145 145 GLN GLN B .
B 2 146 THR 146 146 THR THR B .
B 2 147 ARG 147 147 ARG ARG B .
B 2 148 PRO 148 148 PRO PRO B .
B 2 149 PRO 149 149 PRO PRO B .
B 2 150 THR 150 150 THR THR B .
B 2 151 SER 151 151 SER SER B .
B 2 152 SER 152 152 SER SER B .
B 2 153 THR 153 153 THR THR B .
B 2 154 THR 154 154 THR THR B .
B 2 155 SER 155 155 SER SER B .
B 2 156 PHE 156 156 PHE PHE B .
B 2 157 GLN 157 157 GLN GLN B .
B 2 158 SER 158 158 SER SER B .
B 2 159 GLN 159 159 GLN GLN B .
B 2 160 ILE 160 160 ILE ILE B .
B 2 161 PRO 161 161 PRO PRO B .
B 2 162 ALA 162 162 ALA ALA B .
B 2 163 GLU 163 163 GLU GLU B .
B 2 164 ASN 164 164 ASN ASN B .
B 2 165 GLN 165 165 GLN GLN B .
B 2 166 SER 166 166 SER SER B .
B 2 167 TRP 167 167 TRP TRP B .
B 2 168 ALA 168 168 ALA ALA B .
B 2 169 PHE 169 169 PHE PHE B .
B 2 170 PRO 170 170 PRO PRO B .
B 2 171 GLU 171 171 GLU GLU B .
B 2 172 PRO 172 172 PRO PRO B .
B 2 173 ALA 173 173 ALA ALA B .
B 2 174 THR 174 174 THR THR B .
B 2 175 LYS 175 175 LYS LYS B .
B 2 176 SER 176 176 SER SER B .
B 2 177 GLU 177 177 GLU GLU B .
B 2 178 ILE 178 178 ILE ILE B .
B 2 179 ALA 179 179 ALA ALA B .
B 2 180 SER 180 180 SER SER B .
B 2 181 MET 181 181 MET MET B .
B 2 182 GLN 182 182 GLN GLN B .
B 2 183 SER 183 183 SER SER B .
B 2 184 PHE 184 184 PHE PHE B .
B 2 185 SER 185 185 SER SER B .
B 2 186 PRO 186 186 PRO PRO B .
B 2 187 GLU 187 187 GLU GLU B .
B 2 188 ILE 188 188 ILE ILE B .
B 2 189 SER 189 189 SER SER B .
B 2 190 THR 190 190 THR THR B .
B 2 191 ILE 191 191 ILE ILE B .
B 2 192 GLN 192 192 GLN GLN B .
B 2 193 SER 193 193 SER SER B .
B 2 194 ASN 194 194 ASN ASN B .
B 2 195 SER 195 195 SER SER B .
B 2 196 GLN 196 196 GLN GLN B .
B 2 197 THR 197 197 THR THR B .
B 2 198 ASN 198 198 ASN ASN B .
B 2 199 PRO 199 199 PRO PRO B .
B 2 200 GLY 200 200 GLY GLY B .
B 2 201 PHE 201 201 PHE PHE B .
B 2 202 GLN 202 202 GLN GLN B .
B 2 203 SER 203 203 SER SER B .
B 2 204 GLU 204 204 GLU GLU B .
B 2 205 TYR 205 205 TYR TYR B .
B 2 206 ASN 206 206 ASN ASN B .
B 2 207 GLN 207 207 GLN GLN B .
B 2 208 TYR 208 208 TYR TYR B .
B 2 209 ASN 209 209 ASN ASN B .
B 2 210 GLN 210 210 GLN GLN B .
B 2 211 SER 211 211 SER SER B .
B 2 212 SER 212 212 SER SER B .
B 2 213 SER 213 213 SER SER B .
B 2 214 VAL 214 214 VAL VAL B .
B 2 215 ARG 215 215 ARG ARG B .
B 2 216 GLU 216 216 GLU GLU B .
B 2 217 GLN 217 217 GLN GLN B .
B 2 218 ARG 218 218 ARG ARG B .
B 2 219 ARG 219 219 ARG ARG B .
B 2 220 SER 220 220 SER SER B .
B 2 221 GLU 221 221 GLU GLU B .
B 2 222 ASP 222 222 ASP ASP B .
B 2 223 GLY 223 223 GLY GLY B .
B 2 224 TYR 224 224 TYR TYR B .
B 2 225 ASN 225 225 ASN ASN B .
B 2 226 TRP 226 226 TRP TRP B .
B 2 227 ARG 227 227 ARG ARG B .
B 2 228 LYS 228 228 LYS LYS B .
B 2 229 TYR 229 229 TYR TYR B .
B 2 230 GLY 230 230 GLY GLY B .
B 2 231 GLN 231 231 GLN GLN B .
B 2 232 LYS 232 232 LYS LYS B .
B 2 233 GLN 233 233 GLN GLN B .
B 2 234 VAL 234 234 VAL VAL B .
B 2 235 LYS 235 235 LYS LYS B .
B 2 236 GLY 236 236 GLY GLY B .
B 2 237 SER 237 237 SER SER B .
B 2 238 GLU 238 238 GLU GLU B .
B 2 239 ASN 239 239 ASN ASN B .
B 2 240 PRO 240 240 PRO PRO B .
B 2 241 ARG 241 241 ARG ARG B .
B 2 242 SER 242 242 SER SER B .
B 2 243 TYR 243 243 TYR TYR B .
B 2 244 TYR 244 244 TYR TYR B .
B 2 245 LYS 245 245 LYS LYS B .
B 2 246 CYS 246 246 CYS CYS B .
B 2 247 THR 247 247 THR THR B .
B 2 248 PHE 248 248 PHE PHE B .
B 2 249 PRO 249 249 PRO PRO B .
B 2 250 ASN 250 250 ASN ASN B .
B 2 251 CYS 251 251 CYS CYS B .
B 2 252 PRO 252 252 PRO PRO B .
B 2 253 THR 253 253 THR THR B .
B 2 254 LYS 254 254 LYS LYS B .
B 2 255 LYS 255 255 LYS LYS B .
B 2 256 LYS 256 256 LYS LYS B .
B 2 257 VAL 257 257 VAL VAL B .
B 2 258 GLU 258 258 GLU GLU B .
B 2 259 ARG 259 259 ARG ARG B .
B 2 260 SER 260 260 SER SER B .
B 2 261 ILE 261 261 ILE ILE B .
B 2 262 GLU 262 262 GLU GLU B .
B 2 263 GLY 263 263 GLY GLY B .
B 2 264 GLN 264 264 GLN GLN B .
B 2 265 ILE 265 265 ILE ILE B .
B 2 266 THR 266 266 THR THR B .
B 2 267 GLU 267 267 GLU GLU B .
B 2 268 ILE 268 268 ILE ILE B .
B 2 269 VAL 269 269 VAL VAL B .
B 2 270 TYR 270 270 TYR TYR B .
B 2 271 LYS 271 271 LYS LYS B .
B 2 272 GLY 272 272 GLY GLY B .
B 2 273 SER 273 273 SER SER B .
B 2 274 HIS 274 274 HIS HIS B .
B 2 275 ASN 275 275 ASN ASN B .
B 2 276 HIS 276 276 HIS HIS B .
B 2 277 PRO 277 277 PRO PRO B .
B 2 278 LYS 278 278 LYS LYS B .
B 2 279 PRO 279 279 PRO PRO B .
B 2 280 GLN 280 280 GLN GLN B .
B 2 281 SER 281 281 SER SER B .
B 2 282 THR 282 282 THR THR B .
B 2 283 ARG 283 283 ARG ARG B .
B 2 284 ARG 284 284 ARG ARG B .
B 2 285 SER 285 285 SER SER B .
B 2 286 SER 286 286 SER SER B .
B 2 287 ALA 287 287 ALA ALA B .
B 2 288 ALA 288 288 ALA ALA B .
B 2 289 ALA 289 289 ALA ALA B .
B 2 290 SER 290 290 SER SER B .
B 2 291 SER 291 291 SER SER B .
B 2 292 GLN 292 292 GLN GLN B .
B 2 293 VAL 293 293 VAL VAL B .
B 2 294 ILE 294 294 ILE ILE B .
B 2 295 GLN 295 295 GLN GLN B .
B 2 296 HIS 296 296 HIS HIS B .
B 2 297 TYR 297 297 TYR TYR B .
B 2 298 ASN 298 298 ASN ASN B .
B 2 299 PRO 299 299 PRO PRO B .
B 2 300 GLU 300 300 GLU GLU B .
B 2 301 ILE 301 301 ILE ILE B .
B 2 302 PRO 302 302 PRO PRO B .
B 2 303 ASP 303 303 ASP ASP B .
B 2 304 GLN 304 304 GLN GLN B .
B 2 305 SER 305 305 SER SER B .
B 2 306 TYR 306 306 TYR TYR B .
B 2 307 ALA 307 307 ALA ALA B .
B 2 308 SER 308 308 SER SER B .
B 2 309 HIS 309 309 HIS HIS B .
B 2 310 GLY 310 310 GLY GLY B .
B 2 311 SER 311 311 SER SER B .
B 2 312 GLY 312 312 GLY GLY B .
B 2 313 GLN 313 313 GLN GLN B .
B 2 314 LEU 314 314 LEU LEU B .
B 2 315 ASP 315 315 ASP ASP B .
B 2 316 SER 316 316 SER SER B .
B 2 317 VAL 317 317 VAL VAL B .
B 2 318 ALA 318 318 ALA ALA B .
B 2 319 THR 319 319 THR THR B .
B 2 320 PRO 320 320 PRO PRO B .
B 2 321 GLU 321 321 GLU GLU B .
B 2 322 ASN 322 322 ASN ASN B .
B 2 323 SER 323 323 SER SER B .
B 2 324 SER 324 324 SER SER B .
B 2 325 ILE 325 325 ILE ILE B .
B 2 326 SER 326 326 SER SER B .
B 2 327 ILE 327 327 ILE ILE B .
B 2 328 GLY 328 328 GLY GLY B .
B 2 329 ASP 329 329 ASP ASP B .
B 2 330 ASP 330 330 ASP ASP B .
B 2 331 GLU 331 331 GLU GLU B .
B 2 332 ILE 332 332 ILE ILE B .
B 2 333 ASP 333 333 ASP ASP B .
B 2 334 ARG 334 334 ARG ARG B .
B 2 335 SER 335 335 SER SER B .
B 2 336 SER 336 336 SER SER B .
B 2 337 GLN 337 337 GLN GLN B .
B 2 338 ARG 338 338 ARG ARG B .
B 2 339 SER 339 339 SER SER B .
B 2 340 ARG 340 340 ARG ARG B .
B 2 341 SER 341 341 SER SER B .
B 2 342 GLY 342 342 GLY GLY B .
B 2 343 GLY 343 343 GLY GLY B .
B 2 344 ASP 344 344 ASP ASP B .
B 2 345 GLU 345 345 GLU GLU B .
B 2 346 ILE 346 346 ILE ILE B .
B 2 347 ASP 347 347 ASP ASP B .
B 2 348 GLU 348 348 GLU GLU B .
B 2 349 ASP 349 349 ASP ASP B .
B 2 350 GLU 350 350 GLU GLU B .
B 2 351 ARG 351 351 ARG ARG B .
B 2 352 ASP 352 352 ASP ASP B .
B 2 353 PRO 353 353 PRO PRO B .
B 2 354 LYS 354 354 LYS LYS B .
B 2 355 ARG 355 355 ARG ARG B .
B 2 356 TRP 356 356 TRP TRP B .
B 2 357 LYS 357 357 LYS LYS B .
B 2 358 ILE 358 358 ILE ILE B .
B 2 359 GLY 359 359 GLY GLY B .
B 2 360 ALA 360 360 ALA ALA B .
B 2 361 GLU 361 361 GLU GLU B .
B 2 362 SER 362 362 SER SER B .
B 2 363 GLU 363 363 GLU GLU B .
B 2 364 GLY 364 364 GLY GLY B .
B 2 365 ILE 365 365 ILE ILE B .
B 2 366 SER 366 366 SER SER B .
B 2 367 ALA 367 367 ALA ALA B .
B 2 368 PRO 368 368 PRO PRO B .
B 2 369 GLY 369 369 GLY GLY B .
B 2 370 ASN 370 370 ASN ASN B .
B 2 371 ARG 371 371 ARG ARG B .
B 2 372 THR 372 372 THR THR B .
B 2 373 VAL 373 373 VAL VAL B .
B 2 374 ARG 374 374 ARG ARG B .
B 2 375 GLU 375 375 GLU GLU B .
B 2 376 PRO 376 376 PRO PRO B .
B 2 377 ARG 377 377 ARG ARG B .
B 2 378 VAL 378 378 VAL VAL B .
B 2 379 VAL 379 379 VAL VAL B .
B 2 380 VAL 380 380 VAL VAL B .
B 2 381 GLN 381 381 GLN GLN B .
B 2 382 THR 382 382 THR THR B .
B 2 383 THR 383 383 THR THR B .
B 2 384 SER 384 384 SER SER B .
B 2 385 ASP 385 385 ASP ASP B .
B 2 386 ILE 386 386 ILE ILE B .
B 2 387 ASP 387 387 ASP ASP B .
B 2 388 ILE 388 388 ILE ILE B .
B 2 389 LEU 389 389 LEU LEU B .
B 2 390 ASP 390 390 ASP ASP B .
B 2 391 ASP 391 391 ASP ASP B .
B 2 392 GLY 392 392 GLY GLY B .
B 2 393 TYR 393 393 TYR TYR B .
B 2 394 ARG 394 394 ARG ARG B .
B 2 395 TRP 395 395 TRP TRP B .
B 2 396 ARG 396 396 ARG ARG B .
B 2 397 LYS 397 397 LYS LYS B .
B 2 398 TYR 398 398 TYR TYR B .
B 2 399 GLY 399 399 GLY GLY B .
B 2 400 GLN 400 400 GLN GLN B .
B 2 401 LYS 401 401 LYS LYS B .
B 2 402 VAL 402 402 VAL VAL B .
B 2 403 VAL 403 403 VAL VAL B .
B 2 404 LYS 404 404 LYS LYS B .
B 2 405 GLY 405 405 GLY GLY B .
B 2 406 ASN 406 406 ASN ASN B .
B 2 407 PRO 407 407 PRO PRO B .
B 2 408 ASN 408 408 ASN ASN B .
B 2 409 PRO 409 409 PRO PRO B .
B 2 410 ARG 410 410 ARG ARG B .
B 2 411 SER 411 411 SER SER B .
B 2 412 TYR 412 412 TYR TYR B .
B 2 413 TYR 413 413 TYR TYR B .
B 2 414 LYS 414 414 LYS LYS B .
B 2 415 CYS 415 415 CYS CYS B .
B 2 416 THR 416 416 THR THR B .
B 2 417 PHE 417 417 PHE PHE B .
B 2 418 PRO 418 418 PRO PRO B .
B 2 419 GLY 419 419 GLY GLY B .
B 2 420 CYS 420 420 CYS CYS B .
B 2 421 PRO 421 421 PRO PRO B .
B 2 422 VAL 422 422 VAL VAL B .
B 2 423 ARG 423 423 ARG ARG B .
B 2 424 LYS 424 424 LYS LYS B .
B 2 425 HIS 425 425 HIS HIS B .
B 2 426 VAL 426 426 VAL VAL B .
B 2 427 GLU 427 427 GLU GLU B .
B 2 428 ARG 428 428 ARG ARG B .
B 2 429 ALA 429 429 ALA ALA B .
B 2 430 SER 430 430 SER SER B .
B 2 431 ASN 431 431 ASN ASN B .
B 2 432 ASP 432 432 ASP ASP B .
B 2 433 LEU 433 433 LEU LEU B .
B 2 434 ARG 434 434 ARG ARG B .
B 2 435 ALA 435 435 ALA ALA B .
B 2 436 VAL 436 436 VAL VAL B .
B 2 437 ILE 437 437 ILE ILE B .
B 2 438 THR 438 438 THR THR B .
B 2 439 THR 439 439 THR THR B .
B 2 440 TYR 440 440 TYR TYR B .
B 2 441 GLU 441 441 GLU GLU B .
B 2 442 GLY 442 442 GLY GLY B .
B 2 443 LYS 443 443 LYS LYS B .
B 2 444 HIS 444 444 HIS HIS B .
B 2 445 ASN 445 445 ASN ASN B .
B 2 446 HIS 446 446 HIS HIS B .
B 2 447 ASP 447 447 ASP ASP B .
B 2 448 VAL 448 448 VAL VAL B .
B 2 449 PRO 449 449 PRO PRO B .
B 2 450 ALA 450 450 ALA ALA B .
B 2 451 ALA 451 451 ALA ALA B .
B 2 452 ARG 452 452 ARG ARG B .
B 2 453 GLY 453 453 GLY GLY B .
B 2 454 SER 454 454 SER SER B .
B 2 455 GLY 455 455 GLY GLY B .
B 2 456 GLY 456 456 GLY GLY B .
B 2 457 HIS 457 457 HIS HIS B .
B 2 458 SER 458 458 SER SER B .
B 2 459 ALA 459 459 ALA ALA B .
B 2 460 ASN 460 460 ASN ASN B .
B 2 461 ARG 461 461 ARG ARG B .
B 2 462 PRO 462 462 PRO PRO B .
B 2 463 LEU 463 463 LEU LEU B .
B 2 464 PRO 464 464 PRO PRO B .
B 2 465 ASN 465 465 ASN ASN B .
B 2 466 THR 466 466 THR THR B .
B 2 467 THR 467 467 THR THR B .
B 2 468 THR 468 468 THR THR B .
B 2 469 ASN 469 469 ASN ASN B .
B 2 470 ASN 470 470 ASN ASN B .
B 2 471 ALA 471 471 ALA ALA B .
B 2 472 THR 472 472 THR THR B .
B 2 473 ALA 473 473 ALA ALA B .
B 2 474 ALA 474 474 ALA ALA B .
B 2 475 ILE 475 475 ILE ILE B .
B 2 476 ARG 476 476 ARG ARG B .
B 2 477 PRO 477 477 PRO PRO B .
B 2 478 SER 478 478 SER SER B .
B 2 479 ALA 479 479 ALA ALA B .
B 2 480 MET 480 480 MET MET B .
B 2 481 SER 481 481 SER SER B .
B 2 482 HIS 482 482 HIS HIS B .
B 2 483 HIS 483 483 HIS HIS B .
B 2 484 TYR 484 484 TYR TYR B .
B 2 485 SER 485 485 SER SER B .
B 2 486 SER 486 486 SER SER B .
B 2 487 THR 487 487 THR THR B .
B 2 488 ASN 488 488 ASN ASN B .
B 2 489 PRO 489 489 PRO PRO B .
B 2 490 ILE 490 490 ILE ILE B .
B 2 491 ARG 491 491 ARG ARG B .
B 2 492 ASN 492 492 ASN ASN B .
B 2 493 SER 493 493 SER SER B .
B 2 494 ARG 494 494 ARG ARG B .
B 2 495 LEU 495 495 LEU LEU B .
B 2 496 GLN 496 496 GLN GLN B .
B 2 497 ALA 497 497 ALA ALA B .
B 2 498 SER 498 498 SER SER B .
B 2 499 GLU 499 499 GLU GLU B .
B 2 500 GLY 500 500 GLY GLY B .
B 2 501 GLN 501 501 GLN GLN B .
B 2 502 ALA 502 502 ALA ALA B .
B 2 503 PRO 503 503 PRO PRO B .
B 2 504 PHE 504 504 PHE PHE B .
B 2 505 THR 505 505 THR THR B .
B 2 506 LEU 506 506 LEU LEU B .
B 2 507 GLU 507 507 GLU GLU B .
B 2 508 MET 508 508 MET MET B .
B 2 509 LEU 509 509 LEU LEU B .
B 2 510 GLN 510 510 GLN GLN B .
B 2 511 SER 511 511 SER SER B .
B 2 512 PRO 512 512 PRO PRO B .
B 2 513 GLY 513 513 GLY GLY B .
B 2 514 SER 514 514 SER SER B .
B 2 515 PHE 515 515 PHE PHE B .
B 2 516 GLY 516 516 GLY GLY B .
B 2 517 PHE 517 517 PHE PHE B .
B 2 518 PRO 518 518 PRO PRO B .
B 2 519 GLY 519 519 GLY GLY B .
B 2 520 PHE 520 520 PHE PHE B .
B 2 521 GLY 521 521 GLY GLY B .
B 2 522 ASN 522 522 ASN ASN B .
B 2 523 SER 523 523 SER SER B .
B 2 524 LEU 524 524 LEU LEU B .
B 2 525 GLY 525 525 GLY GLY B .
B 2 526 SER 526 526 SER SER B .
B 2 527 TYR 527 527 TYR TYR B .
B 2 528 MET 528 528 MET MET B .
B 2 529 ASN 529 529 ASN ASN B .
B 2 530 GLN 530 530 GLN GLN B .
B 2 531 SER 531 531 SER SER B .
B 2 532 GLN 532 532 GLN GLN B .
B 2 533 LEU 533 533 LEU LEU B .
B 2 534 GLY 534 534 GLY GLY B .
B 2 535 ASP 535 535 ASP ASP B .
B 2 536 ASN 536 536 ASN ASN B .
B 2 537 LEU 537 537 LEU LEU B .
B 2 538 PHE 538 538 PHE PHE B .
B 2 539 SER 539 539 SER SER B .
B 2 540 SER 540 540 SER SER B .
B 2 541 ARG 541 541 ARG ARG B .
B 2 542 THR 542 542 THR THR B .
B 2 543 LYS 543 543 LYS LYS B .
B 2 544 GLU 544 544 GLU GLU B .
B 2 545 GLU 545 545 GLU GLU B .
B 2 546 PRO 546 546 PRO PRO B .
B 2 547 ARG 547 547 ARG ARG B .
B 2 548 ASP 548 548 ASP ASP B .
B 2 549 ASP 549 549 ASP ASP B .
B 2 550 MET 550 550 MET MET B .
B 2 551 PHE 551 551 PHE PHE B .
B 2 552 PHE 552 552 PHE PHE B .
B 2 553 GLU 553 553 GLU GLU B .
B 2 554 SER 554 554 SER SER B .
B 2 555 LEU 555 555 LEU LEU B .
B 2 556 GLN 556 556 GLN GLN B .
B 2 557 TYR 557 557 TYR TYR B .
C 3 1 DG 1 1 DG DG C .
C 3 2 DT 2 2 DT DT C .
C 3 3 DT 3 3 DT DT C .
C 3 4 DG 4 4 DG DG C .
C 3 5 DG 5 5 DG DG C .
C 3 6 DT 6 6 DT DT C .
C 3 7 DC 7 7 DC DC C .
C 3 8 DG 8 8 DG DG C .
C 3 9 DC 9 9 DC DC C .
C 3 10 DG 10 10 DG DG C .
C 3 11 DG 11 11 DG DG C .
C 3 12 DA 12 12 DA DA C .
C 3 13 DA 13 13 DA DA C .
C 3 14 DA 14 14 DA DA C .
C 3 15 DG 15 15 DG DG C .
C 3 16 DT 16 16 DT DT C .
C 3 17 DA 17 17 DA DA C .
C 3 18 DT 18 18 DT DT C .
C 3 19 DA 19 19 DA DA C .
C 3 20 DC 20 20 DC DC C .
C 3 21 DT 21 21 DT DT C .
C 3 22 DA 22 22 DA DA C .
C 3 23 DT 23 23 DT DT C .
C 3 24 DT 24 24 DT DT C .
C 3 25 DG 25 25 DG DG C .
C 3 26 DG 26 26 DG DG C .
C 3 27 DC 27 27 DC DC C .
C 3 28 DG 28 28 DG DG C .
C 3 29 DA 29 29 DA DA C .
C 3 30 DC 30 30 DC DC C .
C 3 31 DC 31 31 DC DC C .
C 3 32 DA 32 32 DA DA C .
C 3 33 DA 33 33 DA DA C .
C 3 34 DA 34 34 DA DA C .
C 3 35 DG 35 35 DG DG C .
C 3 36 DG 36 36 DG DG C .
C 3 37 DC 37 37 DC DC C .
D 4 1 DG 1 1 DG DG D .
D 4 2 DC 2 2 DC DC D .
D 4 3 DC 3 3 DC DC D .
D 4 4 DT 4 4 DT DT D .
D 4 5 DT 5 5 DT DT D .
D 4 6 DT 6 6 DT DT D .
D 4 7 DG 7 7 DG DG D .
D 4 8 DG 8 8 DG DG D .
D 4 9 DT 9 9 DT DT D .
D 4 10 DC 10 10 DC DC D .
D 4 11 DG 11 11 DG DG D .
D 4 12 DC 12 12 DC DC D .
D 4 13 DC 13 13 DC DC D .
D 4 14 DA 14 14 DA DA D .
D 4 15 DA 15 15 DA DA D .
D 4 16 DT 16 16 DT DT D .
D 4 17 DA 17 17 DA DA D .
D 4 18 DG 18 18 DG DG D .
D 4 19 DT 19 19 DT DT D .
D 4 20 DA 20 20 DA DA D .
D 4 21 DT 21 21 DT DT D .
D 4 22 DA 22 22 DA DA D .
D 4 23 DC 23 23 DC DC D .
D 4 24 DT 24 24 DT DT D .
D 4 25 DT 25 25 DT DT D .
D 4 26 DT 26 26 DT DT D .
D 4 27 DC 27 27 DC DC D .
D 4 28 DC 28 28 DC DC D .
D 4 29 DG 29 29 DG DG D .
D 4 30 DC 30 30 DC DC D .
D 4 31 DG 31 31 DG DG D .
D 4 32 DA 32 32 DA DA D .
D 4 33 DC 33 33 DC DC D .
D 4 34 DC 34 34 DC DC D .
D 4 35 DA 35 35 DA DA D .
D 4 36 DA 36 36 DA DA D .
D 4 37 DC 37 37 DC DC D .
#
#
loop_
_ma_data.id
_ma_data.name
_ma_data.content_type
_ma_data.content_type_other_details
1 'Entity A' target .
2 'Entity B' target .
3 'Entity C' target .
4 'Entity D' target .
5 pred_model_1 'model coordinates' .
#
#
loop_
_ma_target_entity.entity_id
_ma_target_entity.data_id
_ma_target_entity.origin
1 1 designed
2 2 designed
3 3 designed
4 4 designed
#
#
loop_
_ma_target_entity_instance.asym_id
_ma_target_entity_instance.entity_id
_ma_target_entity_instance.details
A 1 'Chain A'
B 2 'Chain B'
C 3 'Chain C'
D 4 'Chain D'
#
#
loop_
_ma_model_list.ordinal_id
_ma_model_list.model_name
_ma_model_list.data_id
_ma_model_list.model_type
_ma_model_list.model_type_other_details
1 pred_model_1 5 'Ab initio model' .
#
#
loop_
_ma_model_group.id
_ma_model_group.name
_ma_model_group.details
1 pred .
#
#
loop_
_ma_model_group_link.group_id
_ma_model_group_link.model_id
1 1
#
#
loop_
_atom_site.group_PDB
_atom_site.id
_atom_site.type_symbol
_atom_site.label_atom_id
_atom_site.label_alt_id
_atom_site.label_comp_id
_atom_site.label_seq_id
_atom_site.auth_seq_id
_atom_site.pdbx_PDB_ins_code
_atom_site.label_asym_id
_atom_site.Cartn_x
_atom_site.Cartn_y
_atom_site.Cartn_z
_atom_site.occupancy
_atom_site.label_entity_id
_atom_site.auth_asym_id
_atom_site.auth_comp_id
_atom_site.B_iso_or_equiv
_atom_site.pdbx_PDB_model_num
ATOM 1 N N . MET 1 1 ? A 11.811 -16.171 -15.660 1.000 1 A MET 25.682 1
ATOM 2 C CA . MET 1 1 ? A 12.520 -16.672 -14.465 1.000 1 A MET 25.401 1
ATOM 3 C C . MET 1 1 ? A 11.950 -16.136 -13.175 1.000 1 A MET 24.986 1
ATOM 4 O O . MET 1 1 ? A 12.169 -16.697 -12.116 1.000 1 A MET 23.328 1
ATOM 5 C CB . MET 1 1 ? A 14.015 -16.314 -14.540 1.000 1 A MET 20.936 1
ATOM 6 C CG . MET 1 1 ? A 14.808 -17.028 -15.628 1.000 1 A MET 23.202 1
ATOM 7 S SD . MET 1 1 ? A 16.512 -16.542 -15.625 1.000 1 A MET 27.719 1
ATOM 8 C CE . MET 1 1 ? A 17.135 -17.549 -16.983 1.000 1 A MET 21.282 1
ATOM 9 N N . SER 2 2 ? A 11.217 -15.054 -13.267 1.000 1 A SER 34.733 1
ATOM 10 C CA . SER 2 2 ? A 10.621 -14.461 -12.083 1.000 1 A SER 36.981 1
ATOM 11 C C . SER 2 2 ? A 9.442 -15.287 -11.547 1.000 1 A SER 37.448 1
ATOM 12 O O . SER 2 2 ? A 9.125 -15.244 -10.363 1.000 1 A SER 34.695 1
ATOM 13 C CB . SER 2 2 ? A 10.179 -13.034 -12.363 1.000 1 A SER 33.297 1
ATOM 14 O OG . SER 2 2 ? A 9.116 -12.993 -13.276 1.000 1 A SER 36.764 1
ATOM 15 N N . THR 3 3 ? A 8.809 -16.038 -12.422 1.000 1 A THR 40.043 1
ATOM 16 C CA . THR 3 3 ? A 7.643 -16.847 -12.068 1.000 1 A THR 39.318 1
ATOM 17 C C . THR 3 3 ? A 7.994 -18.296 -11.736 1.000 1 A THR 39.307 1
ATOM 18 O O . THR 3 3 ? A 7.129 -19.073 -11.408 1.000 1 A THR 37.105 1
ATOM 19 C CB . THR 3 3 ? A 6.605 -16.833 -13.199 1.000 1 A THR 36.719 1
ATOM 20 O OG1 . THR 3 3 ? A 7.170 -17.468 -14.344 1.000 1 A THR 34.165 1
ATOM 21 C CG2 . THR 3 3 ? A 6.199 -15.415 -13.521 1.000 1 A THR 34.129 1
ATOM 22 N N . GLU 4 4 ? A 9.254 -18.610 -11.773 1.000 1 A GLU 34.260 1
ATOM 23 C CA . GLU 4 4 ? A 9.681 -19.974 -11.513 1.000 1 A GLU 32.456 1
ATOM 24 C C . GLU 4 4 ? A 9.747 -20.331 -10.017 1.000 1 A GLU 32.061 1
ATOM 25 O O . GLU 4 4 ? A 9.197 -21.352 -9.647 1.000 1 A GLU 29.785 1
ATOM 26 C CB . GLU 4 4 ? A 11.039 -20.227 -12.188 1.000 1 A GLU 31.577 1
ATOM 27 C CG . GLU 4 4 ? A 10.984 -20.275 -13.702 1.000 1 A GLU 31.467 1
ATOM 28 C CD . GLU 4 4 ? A 12.315 -20.495 -14.330 1.000 1 A GLU 32.243 1
ATOM 29 O OE1 . GLU 4 4 ? A 13.324 -20.594 -13.582 1.000 1 A GLU 29.617 1
ATOM 30 O OE2 . GLU 4 4 ? A 12.382 -20.608 -15.587 1.000 1 A GLU 30.027 1
ATOM 31 N N . PRO 5 5 ? A 10.333 -19.530 -9.171 1.000 1 A PRO 40.474 1
ATOM 32 C CA . PRO 5 5 ? A 10.361 -19.905 -7.730 1.000 1 A PRO 40.085 1
ATOM 33 C C . PRO 5 5 ? A 9.012 -19.868 -7.005 1.000 1 A PRO 40.866 1
ATOM 34 O O . PRO 5 5 ? A 8.781 -20.725 -6.145 1.000 1 A PRO 40.259 1
ATOM 35 C CB . PRO 5 5 ? A 11.369 -18.943 -7.105 1.000 1 A PRO 39.801 1
ATOM 36 C CG . PRO 5 5 ? A 11.449 -17.808 -8.052 1.000 1 A PRO 41.033 1
ATOM 37 C CD . PRO 5 5 ? A 11.290 -18.417 -9.393 1.000 1 A PRO 43.667 1
ATOM 38 N N . PRO 6 6 ? A 8.114 -18.930 -7.277 1.000 1 A PRO 42.860 1
ATOM 39 C CA . PRO 6 6 ? A 6.833 -19.035 -6.585 1.000 1 A PRO 42.819 1
ATOM 40 C C . PRO 6 6 ? A 5.889 -20.099 -7.141 1.000 1 A PRO 43.328 1
ATOM 41 O O . PRO 6 6 ? A 4.967 -20.520 -6.452 1.000 1 A PRO 42.294 1
ATOM 42 C CB . PRO 6 6 ? A 6.222 -17.640 -6.711 1.000 1 A PRO 42.077 1
ATOM 43 C CG . PRO 6 6 ? A 6.776 -17.169 -8.013 1.000 1 A PRO 43.231 1
ATOM 44 C CD . PRO 6 6 ? A 8.198 -17.657 -8.024 1.000 1 A PRO 45.050 1
ATOM 45 N N . HIS 7 7 ? A 6.117 -20.566 -8.340 1.000 1 A HIS 36.053 1
ATOM 46 C CA . HIS 7 7 ? A 5.286 -21.592 -8.940 1.000 1 A HIS 33.762 1
ATOM 47 C C . HIS 7 7 ? A 5.679 -22.998 -8.518 1.000 1 A HIS 33.662 1
ATOM 48 O O . HIS 7 7 ? A 4.860 -23.912 -8.614 1.000 1 A HIS 31.666 1
ATOM 49 C CB . HIS 7 7 ? A 5.291 -21.480 -10.474 1.000 1 A HIS 33.528 1
ATOM 50 C CG . HIS 7 7 ? A 4.684 -20.247 -11.038 1.000 1 A HIS 33.476 1
ATOM 51 N ND1 . HIS 7 7 ? A 3.725 -19.534 -10.352 1.000 1 A HIS 28.335 1
ATOM 52 C CD2 . HIS 7 7 ? A 4.928 -19.578 -12.188 1.000 1 A HIS 27.973 1
ATOM 53 C CE1 . HIS 7 7 ? A 3.365 -18.497 -11.087 1.000 1 A HIS 24.531 1
ATOM 54 N NE2 . HIS 7 7 ? A 4.091 -18.498 -12.222 1.000 1 A HIS 16.257 1
ATOM 55 N N . ASN 8 8 ? A 6.883 -23.168 -8.030 1.000 1 A ASN 40.870 1
ATOM 56 C CA . ASN 8 8 ? A 7.344 -24.482 -7.596 1.000 1 A ASN 41.442 1
ATOM 57 C C . ASN 8 8 ? A 6.822 -24.834 -6.223 1.000 1 A ASN 41.385 1
ATOM 58 O O . ASN 8 8 ? A 6.607 -26.007 -5.923 1.000 1 A ASN 39.454 1
ATOM 59 C CB . ASN 8 8 ? A 8.870 -24.549 -7.597 1.000 1 A ASN 39.338 1
ATOM 60 C CG . ASN 8 8 ? A 9.456 -24.550 -9.001 1.000 1 A ASN 38.421 1
ATOM 61 O OD1 . ASN 8 8 ? A 8.947 -25.226 -9.897 1.000 1 A ASN 31.980 1
ATOM 62 N ND2 . ASN 8 8 ? A 10.529 -23.790 -9.173 1.000 1 A ASN 34.267 1
ATOM 63 N N . SER 9 9 ? A 6.594 -23.817 -5.405 1.000 1 A SER 42.825 1
ATOM 64 C CA . SER 9 9 ? A 6.128 -24.043 -4.035 1.000 1 A SER 42.859 1
ATOM 65 C C . SER 9 9 ? A 4.615 -23.887 -3.910 1.000 1 A SER 43.171 1
ATOM 66 O O . SER 9 9 ? A 4.079 -24.014 -2.793 1.000 1 A SER 41.852 1
ATOM 67 C CB . SER 9 9 ? A 6.810 -23.090 -3.071 1.000 1 A SER 41.679 1
ATOM 68 O OG . SER 9 9 ? A 6.504 -21.754 -3.381 1.000 1 A SER 38.433 1
ATOM 69 N N . GLU 10 10 ? A 3.941 -23.613 -4.974 1.000 1 A GLU 40.290 1
ATOM 70 C CA . GLU 10 10 ? A 2.491 -23.520 -4.948 1.000 1 A GLU 40.479 1
ATOM 71 C C . GLU 10 10 ? A 1.775 -24.873 -4.831 1.000 1 A GLU 40.572 1
ATOM 72 O O . GLU 10 10 ? A 0.878 -25.007 -3.990 1.000 1 A GLU 39.506 1
ATOM 73 C CB . GLU 10 10 ? A 1.972 -22.725 -6.159 1.000 1 A GLU 39.961 1
ATOM 74 C CG . GLU 10 10 ? A 0.480 -22.520 -6.210 1.000 1 A GLU 38.400 1
ATOM 75 C CD . GLU 10 10 ? A -0.017 -21.561 -5.128 1.000 1 A GLU 36.215 1
ATOM 76 O OE1 . GLU 10 10 ? A 0.801 -20.763 -4.667 1.000 1 A GLU 32.947 1
ATOM 77 O OE2 . GLU 10 10 ? A -1.197 -21.645 -4.749 1.000 1 A GLU 30.633 1
ATOM 78 N N . PRO 11 11 ? A 2.124 -25.903 -5.607 1.000 1 A PRO 44.828 1
ATOM 79 C CA . PRO 11 11 ? A 1.445 -27.170 -5.390 1.000 1 A PRO 45.658 1
ATOM 80 C C . PRO 11 11 ? A 1.903 -27.882 -4.140 1.000 1 A PRO 46.096 1
ATOM 81 O O . PRO 11 11 ? A 1.209 -28.795 -3.668 1.000 1 A PRO 45.163 1
ATOM 82 C CB . PRO 11 11 ? A 1.764 -27.974 -6.656 1.000 1 A PRO 44.256 1
ATOM 83 C CG . PRO 11 11 ? A 3.073 -27.448 -7.094 1.000 1 A PRO 44.870 1
ATOM 84 C CD . PRO 11 11 ? A 3.014 -25.978 -6.772 1.000 1 A PRO 45.532 1
ATOM 85 N N . GLU 12 12 ? A 3.006 -27.470 -3.596 1.000 1 A GLU 38.993 1
ATOM 86 C CA . GLU 12 12 ? A 3.470 -28.034 -2.322 1.000 1 A GLU 40.164 1
ATOM 87 C C . GLU 12 12 ? A 2.604 -27.533 -1.177 1.000 1 A GLU 39.997 1
ATOM 88 O O . GLU 12 12 ? A 2.247 -28.311 -0.275 1.000 1 A GLU 37.923 1
ATOM 89 C CB . GLU 12 12 ? A 4.936 -27.698 -2.076 1.000 1 A GLU 39.263 1
ATOM 90 C CG . GLU 12 12 ? A 5.878 -28.317 -3.088 1.000 1 A GLU 38.383 1
ATOM 91 C CD . GLU 12 12 ? A 7.329 -27.935 -2.853 1.000 1 A GLU 36.422 1
ATOM 92 O OE1 . GLU 12 12 ? A 7.569 -27.101 -1.963 1.000 1 A GLU 32.822 1
ATOM 93 O OE2 . GLU 12 12 ? A 8.207 -28.489 -3.545 1.000 1 A GLU 30.896 1
ATOM 94 N N . THR 13 13 ? A 2.266 -26.281 -1.216 1.000 1 A THR 40.493 1
ATOM 95 C CA . THR 13 13 ? A 1.365 -25.737 -0.212 1.000 1 A THR 41.054 1
ATOM 96 C C . THR 13 13 ? A -0.084 -26.153 -0.438 1.000 1 A THR 40.914 1
ATOM 97 O O . THR 13 13 ? A -0.860 -26.275 0.504 1.000 1 A THR 39.259 1
ATOM 98 C CB . THR 13 13 ? A 1.454 -24.213 -0.219 1.000 1 A THR 39.134 1
ATOM 99 O OG1 . THR 13 13 ? A 1.071 -23.707 -1.489 1.000 1 A THR 38.364 1
ATOM 100 C CG2 . THR 13 13 ? A 2.873 -23.777 0.110 1.000 1 A THR 36.762 1
ATOM 101 N N . SER 14 14 ? A -0.429 -26.417 -1.683 1.000 1 A SER 43.236 1
ATOM 102 C CA . SER 14 14 ? A -1.762 -26.911 -1.985 1.000 1 A SER 44.683 1
ATOM 103 C C . SER 14 14 ? A -1.930 -28.360 -1.564 1.000 1 A SER 44.501 1
ATOM 104 O O . SER 14 14 ? A -3.046 -28.779 -1.164 1.000 1 A SER 43.496 1
ATOM 105 C CB . SER 14 14 ? A -2.076 -26.762 -3.474 1.000 1 A SER 43.603 1
ATOM 106 O OG . SER 14 14 ? A -1.244 -27.594 -4.239 1.000 1 A SER 41.169 1
ATOM 107 N N . SER 15 15 ? A -0.876 -29.119 -1.619 1.000 1 A SER 40.545 1
ATOM 108 C CA . SER 15 15 ? A -0.915 -30.475 -1.106 1.000 1 A SER 42.194 1
ATOM 109 C C . SER 15 15 ? A -0.951 -30.499 0.404 1.000 1 A SER 42.020 1
ATOM 110 O O . SER 15 15 ? A -1.478 -31.436 1.020 1.000 1 A SER 40.721 1
ATOM 111 C CB . SER 15 15 ? A 0.272 -31.287 -1.621 1.000 1 A SER 40.909 1
ATOM 112 O OG . SER 15 15 ? A 1.481 -30.776 -1.100 1.000 1 A SER 36.504 1
ATOM 113 N N . ASN 16 16 ? A -0.385 -29.483 1.027 1.000 1 A ASN 44.199 1
ATOM 114 C CA . ASN 16 16 ? A -0.421 -29.354 2.483 1.000 1 A ASN 44.036 1
ATOM 115 C C . ASN 16 16 ? A -1.778 -28.854 2.958 1.000 1 A ASN 43.721 1
ATOM 116 O O . ASN 16 16 ? A -2.224 -29.244 4.047 1.000 1 A ASN 42.878 1
ATOM 117 C CB . ASN 16 16 ? A 0.685 -28.437 2.976 1.000 1 A ASN 43.056 1
ATOM 118 C CG . ASN 16 16 ? A 2.058 -29.039 2.768 1.000 1 A ASN 41.834 1
ATOM 119 O OD1 . ASN 16 16 ? A 2.259 -30.234 2.958 1.000 1 A ASN 35.775 1
ATOM 120 N ND2 . ASN 16 16 ? A 3.001 -28.186 2.391 1.000 1 A ASN 38.066 1
ATOM 121 N N . SER 17 17 ? A -2.405 -28.029 2.193 1.000 1 A SER 41.956 1
ATOM 122 C CA . SER 17 17 ? A -3.717 -27.516 2.561 1.000 1 A SER 43.683 1
ATOM 123 C C . SER 17 17 ? A -4.815 -28.531 2.314 1.000 1 A SER 43.389 1
ATOM 124 O O . SER 17 17 ? A -5.867 -28.506 2.963 1.000 1 A SER 42.587 1
ATOM 125 C CB . SER 17 17 ? A -4.017 -26.196 1.832 1.000 1 A SER 42.829 1
ATOM 126 O OG . SER 17 17 ? A -4.156 -26.415 0.446 1.000 1 A SER 39.352 1
ATOM 127 N N . PHE 18 18 ? A -4.593 -29.411 1.391 1.000 1 A PHE 41.591 1
ATOM 128 C CA . PHE 18 18 ? A -5.545 -30.474 1.107 1.000 1 A PHE 42.841 1
ATOM 129 C C . PHE 18 18 ? A -5.443 -31.609 2.127 1.000 1 A PHE 42.217 1
ATOM 130 O O . PHE 18 18 ? A -6.450 -32.237 2.446 1.000 1 A PHE 41.100 1
ATOM 131 C CB . PHE 18 18 ? A -5.345 -31.015 -0.306 1.000 1 A PHE 41.850 1
ATOM 132 C CG . PHE 18 18 ? A -6.302 -32.108 -0.684 1.000 1 A PHE 40.186 1
ATOM 133 C CD1 . PHE 18 18 ? A -7.650 -31.836 -0.888 1.000 1 A PHE 38.352 1
ATOM 134 C CD2 . PHE 18 18 ? A -5.846 -33.421 -0.814 1.000 1 A PHE 37.879 1
ATOM 135 C CE1 . PHE 18 18 ? A -8.508 -32.851 -1.246 1.000 1 A PHE 33.480 1
ATOM 136 C CE2 . PHE 18 18 ? A -6.729 -34.431 -1.173 1.000 1 A PHE 32.745 1
ATOM 137 C CZ . PHE 18 18 ? A -8.062 -34.135 -1.372 1.000 1 A PHE 31.082 1
ATOM 138 N N . SER 19 19 ? A -4.264 -31.849 2.610 1.000 1 A SER 43.999 1
ATOM 139 C CA . SER 19 19 ? A -4.056 -32.921 3.592 1.000 1 A SER 45.212 1
ATOM 140 C C . SER 19 19 ? A -4.552 -32.517 4.966 1.000 1 A SER 45.016 1
ATOM 141 O O . SER 19 19 ? A -4.866 -33.385 5.800 1.000 1 A SER 43.471 1
ATOM 142 C CB . SER 19 19 ? A -2.573 -33.284 3.663 1.000 1 A SER 43.870 1
ATOM 143 O OG . SER 19 19 ? A -1.813 -32.201 4.176 1.000 1 A SER 40.922 1
ATOM 144 N N . SER 20 20 ? A -4.642 -31.255 5.205 1.000 1 A SER 42.769 1
ATOM 145 C CA . SER 20 20 ? A -5.187 -30.760 6.461 1.000 1 A SER 43.582 1
ATOM 146 C C . SER 20 20 ? A -6.697 -30.739 6.422 1.000 1 A SER 43.180 1
ATOM 147 O O . SER 20 20 ? A -7.331 -30.838 5.375 1.000 1 A SER 41.465 1
ATOM 148 C CB . SER 20 20 ? A -4.644 -29.359 6.772 1.000 1 A SER 41.885 1
ATOM 149 O OG . SER 20 20 ? A -5.110 -28.421 5.817 1.000 1 A SER 39.890 1
ATOM 150 N N . SER 21 21 ? A -7.270 -30.644 7.579 1.000 1 A SER 43.536 1
ATOM 151 C CA . SER 21 21 ? A -8.736 -30.611 7.655 1.000 1 A SER 44.192 1
ATOM 152 C C . SER 21 21 ? A -9.243 -29.245 7.161 1.000 1 A SER 43.674 1
ATOM 153 O O . SER 21 21 ? A -8.725 -28.193 7.552 1.000 1 A SER 43.010 1
ATOM 154 C CB . SER 21 21 ? A -9.209 -30.873 9.085 1.000 1 A SER 43.271 1
ATOM 155 O OG . SER 21 21 ? A -8.745 -29.878 9.989 1.000 1 A SER 38.288 1
ATOM 156 N N . PRO 22 22 ? A -10.282 -29.237 6.371 1.000 1 A PRO 41.489 1
ATOM 157 C CA . PRO 22 22 ? A -10.773 -27.946 5.836 1.000 1 A PRO 42.447 1
ATOM 158 C C . PRO 22 22 ? A -11.577 -27.131 6.822 1.000 1 A PRO 42.594 1
ATOM 159 O O . PRO 22 22 ? A -11.841 -25.963 6.618 1.000 1 A PRO 41.372 1
ATOM 160 C CB . PRO 22 22 ? A -11.638 -28.361 4.643 1.000 1 A PRO 40.675 1
ATOM 161 C CG . PRO 22 22 ? A -12.139 -29.726 5.023 1.000 1 A PRO 41.311 1
ATOM 162 C CD . PRO 22 22 ? A -10.988 -30.378 5.746 1.000 1 A PRO 42.938 1
ATOM 163 N N . SER 23 23 ? A -11.977 -27.751 7.919 1.000 1 A SER 45.038 1
ATOM 164 C CA . SER 23 23 ? A -12.707 -27.032 8.960 1.000 1 A SER 45.755 1
ATOM 165 C C . SER 23 23 ? A -11.783 -26.180 9.807 1.000 1 A SER 45.590 1
ATOM 166 O O . SER 23 23 ? A -12.206 -25.166 10.373 1.000 1 A SER 43.496 1
ATOM 167 C CB . SER 23 23 ? A -13.481 -28.005 9.852 1.000 1 A SER 43.860 1
ATOM 168 O OG . SER 23 23 ? A -12.614 -28.869 10.557 1.000 1 A SER 41.461 1
ATOM 169 N N . SER 24 24 ? A -10.526 -26.547 9.901 1.000 1 A SER 44.745 1
ATOM 170 C CA . SER 24 24 ? A -9.524 -25.817 10.658 1.000 1 A SER 46.164 1
ATOM 171 C C . SER 24 24 ? A -8.572 -25.033 9.775 1.000 1 A SER 45.736 1
ATOM 172 O O . SER 24 24 ? A -7.749 -24.284 10.288 1.000 1 A SER 44.311 1
ATOM 173 C CB . SER 24 24 ? A -8.745 -26.728 11.584 1.000 1 A SER 44.077 1
ATOM 174 O OG . SER 24 24 ? A -7.961 -27.643 10.826 1.000 1 A SER 41.603 1
ATOM 175 N N . SER 25 25 ? A -8.653 -25.215 8.484 1.000 1 A SER 43.439 1
ATOM 176 C CA . SER 25 25 ? A -7.757 -24.509 7.572 1.000 1 A SER 43.661 1
ATOM 177 C C . SER 25 25 ? A -8.025 -22.993 7.459 1.000 1 A SER 43.233 1
ATOM 178 O O . SER 25 25 ? A -7.057 -22.223 7.323 1.000 1 A SER 42.555 1
ATOM 179 C CB . SER 25 25 ? A -7.774 -25.150 6.193 1.000 1 A SER 42.809 1
ATOM 180 O OG . SER 25 25 ? A -9.070 -25.154 5.648 1.000 1 A SER 38.443 1
ATOM 181 N N . PRO 26 26 ? A -9.239 -22.509 7.519 1.000 1 A PRO 41.259 1
ATOM 182 C CA . PRO 26 26 ? A -9.369 -21.047 7.600 1.000 1 A PRO 41.386 1
ATOM 183 C C . PRO 26 26 ? A -8.962 -20.464 8.930 1.000 1 A PRO 41.258 1
ATOM 184 O O . PRO 26 26 ? A -8.617 -19.285 9.018 1.000 1 A PRO 40.243 1
ATOM 185 C CB . PRO 26 26 ? A -10.876 -20.800 7.348 1.000 1 A PRO 40.047 1
ATOM 186 C CG . PRO 26 26 ? A -11.523 -22.058 7.776 1.000 1 A PRO 41.411 1
ATOM 187 C CD . PRO 26 26 ? A -10.579 -23.129 7.358 1.000 1 A PRO 43.207 1
ATOM 188 N N . SER 27 27 ? A -8.984 -21.285 9.976 1.000 1 A SER 43.212 1
ATOM 189 C CA . SER 27 27 ? A -8.474 -20.813 11.265 1.000 1 A SER 44.853 1
ATOM 190 C C . SER 27 27 ? A -6.951 -20.755 11.269 1.000 1 A SER 44.568 1
ATOM 191 O O . SER 27 27 ? A -6.372 -19.853 11.894 1.000 1 A SER 42.707 1
ATOM 192 C CB . SER 27 27 ? A -8.991 -21.717 12.398 1.000 1 A SER 43.118 1
ATOM 193 O OG . SER 27 27 ? A -8.465 -23.026 12.305 1.000 1 A SER 40.807 1
ATOM 194 N N . SER 28 28 ? A -6.316 -21.670 10.596 1.000 1 A SER 43.204 1
ATOM 195 C CA . SER 28 28 ? A -4.853 -21.640 10.499 1.000 1 A SER 43.449 1
ATOM 196 C C . SER 28 28 ? A -4.360 -20.557 9.549 1.000 1 A SER 43.408 1
ATOM 197 O O . SER 28 28 ? A -3.331 -19.950 9.798 1.000 1 A SER 42.032 1
ATOM 198 C CB . SER 28 28 ? A -4.316 -23.007 10.077 1.000 1 A SER 41.828 1
ATOM 199 O OG . SER 28 28 ? A -4.751 -23.356 8.783 1.000 1 A SER 39.748 1
ATOM 200 N N . SER 29 29 ? A -5.117 -20.295 8.527 1.000 1 A SER 43.317 1
ATOM 201 C CA . SER 29 29 ? A -4.740 -19.253 7.582 1.000 1 A SER 45.111 1
ATOM 202 C C . SER 29 29 ? A -4.958 -17.855 8.170 1.000 1 A SER 44.854 1
ATOM 203 O O . SER 29 29 ? A -4.236 -16.924 7.844 1.000 1 A SER 43.282 1
ATOM 204 C CB . SER 29 29 ? A -5.510 -19.386 6.274 1.000 1 A SER 42.974 1
ATOM 205 O OG . SER 29 29 ? A -6.902 -19.176 6.464 1.000 1 A SER 40.391 1
ATOM 206 N N . GLY 30 30 ? A -5.930 -17.739 9.053 1.000 1 A GLY 40.598 1
ATOM 207 C CA . GLY 30 30 ? A -6.161 -16.451 9.673 1.000 1 A GLY 39.697 1
ATOM 208 C C . GLY 30 30 ? A -5.152 -16.112 10.745 1.000 1 A GLY 41.280 1
ATOM 209 O O . GLY 30 30 ? A -4.828 -14.935 10.963 1.000 1 A GLY 40.290 1
ATOM 210 N N . LEU 31 31 ? A -4.647 -17.134 11.415 1.000 1 A LEU 43.564 1
ATOM 211 C CA . LEU 31 31 ? A -3.661 -16.915 12.459 1.000 1 A LEU 44.602 1
ATOM 212 C C . LEU 31 31 ? A -2.268 -16.662 11.920 1.000 1 A LEU 44.429 1
ATOM 213 O O . LEU 31 31 ? A -1.486 -15.955 12.552 1.000 1 A LEU 43.027 1
ATOM 214 C CB . LEU 31 31 ? A -3.635 -18.109 13.423 1.000 1 A LEU 43.210 1
ATOM 215 C CG . LEU 31 31 ? A -4.887 -18.288 14.278 1.000 1 A LEU 41.911 1
ATOM 216 C CD1 . LEU 31 31 ? A -5.084 -17.090 15.187 1.000 1 A LEU 40.987 1
ATOM 217 C CD2 . LEU 31 31 ? A -4.809 -19.563 15.084 1.000 1 A LEU 39.462 1
ATOM 218 N N . THR 32 32 ? A -1.963 -17.231 10.772 1.000 1 A THR 41.832 1
ATOM 219 C CA . THR 32 32 ? A -0.662 -17.000 10.157 1.000 1 A THR 41.841 1
ATOM 220 C C . THR 32 32 ? A -0.567 -15.608 9.576 1.000 1 A THR 41.776 1
ATOM 221 O O . THR 32 32 ? A 0.515 -15.023 9.551 1.000 1 A THR 40.408 1
ATOM 222 C CB . THR 32 32 ? A -0.367 -18.050 9.099 1.000 1 A THR 40.494 1
ATOM 223 O OG1 . THR 32 32 ? A -1.386 -18.024 8.093 1.000 1 A THR 40.467 1
ATOM 224 C CG2 . THR 32 32 ? A -0.321 -19.441 9.722 1.000 1 A THR 38.248 1
ATOM 225 N N . GLN 33 33 ? A -1.659 -15.097 9.102 1.000 1 A GLN 41.812 1
ATOM 226 C CA . GLN 33 33 ? A -1.656 -13.733 8.595 1.000 1 A GLN 42.442 1
ATOM 227 C C . GLN 33 33 ? A -1.589 -12.715 9.698 1.000 1 A GLN 42.151 1
ATOM 228 O O . GLN 33 33 ? A -0.979 -11.639 9.548 1.000 1 A GLN 41.315 1
ATOM 229 C CB . GLN 33 33 ? A -2.914 -13.488 7.747 1.000 1 A GLN 41.339 1
ATOM 230 C CG . GLN 33 33 ? A -2.965 -14.269 6.461 1.000 1 A GLN 40.720 1
ATOM 231 C CD . GLN 33 33 ? A -4.243 -14.038 5.681 1.000 1 A GLN 38.913 1
ATOM 232 O OE1 . GLN 33 33 ? A -5.141 -13.348 6.164 1.000 1 A GLN 36.175 1
ATOM 233 N NE2 . GLN 33 33 ? A -4.325 -14.592 4.495 1.000 1 A GLN 31.796 1
ATOM 234 N N . SER 34 34 ? A -2.203 -13.000 10.800 1.000 1 A SER 42.700 1
ATOM 235 C CA . SER 34 34 ? A -2.216 -12.057 11.924 1.000 1 A SER 44.631 1
ATOM 236 C C . SER 34 34 ? A -0.920 -12.097 12.699 1.000 1 A SER 44.119 1
ATOM 237 O O . SER 34 34 ? A -0.507 -11.068 13.248 1.000 1 A SER 42.998 1
ATOM 238 C CB . SER 34 34 ? A -3.397 -12.349 12.850 1.000 1 A SER 42.907 1
ATOM 239 O OG . SER 34 34 ? A -3.270 -13.611 13.482 1.000 1 A SER 41.183 1
ATOM 240 N N . LEU 35 35 ? A -0.284 -13.236 12.766 1.000 1 A LEU 41.089 1
ATOM 241 C CA . LEU 35 35 ? A 0.939 -13.382 13.556 1.000 1 A LEU 43.664 1
ATOM 242 C C . LEU 35 35 ? A 2.203 -13.060 12.771 1.000 1 A LEU 43.446 1
ATOM 243 O O . LEU 35 35 ? A 3.208 -12.678 13.368 1.000 1 A LEU 42.131 1
ATOM 244 C CB . LEU 35 35 ? A 1.043 -14.789 14.122 1.000 1 A LEU 41.809 1
ATOM 245 C CG . LEU 35 35 ? A -0.009 -15.199 15.150 1.000 1 A LEU 40.890 1
ATOM 246 C CD1 . LEU 35 35 ? A 0.127 -14.353 16.424 1.000 1 A LEU 40.669 1
ATOM 247 C CD2 . LEU 35 35 ? A 0.126 -16.663 15.484 1.000 1 A LEU 39.965 1
ATOM 248 N N . SER 36 36 ? A 2.181 -13.216 11.489 1.000 1 A SER 41.691 1
ATOM 249 C CA . SER 36 36 ? A 3.368 -13.029 10.687 1.000 1 A SER 44.987 1
ATOM 250 C C . SER 36 36 ? A 3.460 -11.654 10.034 1.000 1 A SER 44.808 1
ATOM 251 O O . SER 36 36 ? A 4.492 -11.309 9.472 1.000 1 A SER 43.331 1
ATOM 252 C CB . SER 36 36 ? A 3.489 -14.098 9.612 1.000 1 A SER 42.741 1
ATOM 253 O OG . SER 36 36 ? A 2.419 -14.022 8.669 1.000 1 A SER 42.116 1
ATOM 254 N N . ASN 37 37 ? A 2.393 -10.896 10.091 1.000 1 A ASN 38.071 1
ATOM 255 C CA . ASN 37 37 ? A 2.375 -9.592 9.460 1.000 1 A ASN 37.789 1
ATOM 256 C C . ASN 37 37 ? A 3.221 -8.543 10.172 1.000 1 A ASN 37.996 1
ATOM 257 O O . ASN 37 37 ? A 3.922 -7.785 9.486 1.000 1 A ASN 36.042 1
ATOM 258 C CB . ASN 37 37 ? A 0.941 -9.099 9.289 1.000 1 A ASN 36.181 1
ATOM 259 C CG . ASN 37 37 ? A 0.171 -9.887 8.247 1.000 1 A ASN 35.470 1
ATOM 260 O OD1 . ASN 37 37 ? A 0.746 -10.323 7.236 1.000 1 A ASN 29.861 1
ATOM 261 N ND2 . ASN 37 37 ? A -1.121 -10.096 8.461 1.000 1 A ASN 31.536 1
ATOM 262 N N . PRO 38 38 ? A 3.224 -8.420 11.474 1.000 1 A PRO 39.949 1
ATOM 263 C CA . PRO 38 38 ? A 4.076 -7.435 12.128 1.000 1 A PRO 40.244 1
ATOM 264 C C . PRO 38 38 ? A 5.508 -7.904 12.329 1.000 1 A PRO 40.796 1
ATOM 265 O O . PRO 38 38 ? A 6.351 -7.095 12.718 1.000 1 A PRO 39.728 1
ATOM 266 C CB . PRO 38 38 ? A 3.406 -7.177 13.481 1.000 1 A PRO 39.052 1
ATOM 267 C CG . PRO 38 38 ? A 2.750 -8.472 13.796 1.000 1 A PRO 40.185 1
ATOM 268 C CD . PRO 38 38 ? A 2.295 -9.029 12.494 1.000 1 A PRO 41.403 1
ATOM 269 N N . GLN 39 39 ? A 5.814 -9.143 12.033 1.000 1 A GLN 35.098 1
ATOM 270 C CA . GLN 39 39 ? A 7.153 -9.688 12.288 1.000 1 A GLN 33.155 1
ATOM 271 C C . GLN 39 39 ? A 7.934 -10.024 11.032 1.000 1 A GLN 34.141 1
ATOM 272 O O . GLN 39 39 ? A 9.156 -9.993 11.039 1.000 1 A GLN 31.817 1
ATOM 273 C CB . GLN 39 39 ? A 7.034 -10.929 13.189 1.000 1 A GLN 33.623 1
ATOM 274 C CG . GLN 39 39 ? A 6.496 -10.669 14.580 1.000 1 A GLN 33.433 1
ATOM 275 C CD . GLN 39 39 ? A 6.439 -11.895 15.442 1.000 1 A GLN 33.449 1
ATOM 276 O OE1 . GLN 39 39 ? A 6.674 -13.004 14.979 1.000 1 A GLN 28.555 1
ATOM 277 N NE2 . GLN 39 39 ? A 6.127 -11.706 16.733 1.000 1 A GLN 22.644 1
ATOM 278 N N . GLN 40 40 ? A 7.234 -10.354 9.982 1.000 1 A GLN 35.235 1
ATOM 279 C CA . GLN 40 40 ? A 7.940 -10.656 8.732 1.000 1 A GLN 36.445 1
ATOM 280 C C . GLN 40 40 ? A 8.517 -9.415 8.054 1.000 1 A GLN 36.556 1
ATOM 281 O O . GLN 40 40 ? A 9.664 -9.504 7.560 1.000 1 A GLN 34.884 1
ATOM 282 C CB . GLN 40 40 ? A 7.016 -11.409 7.771 1.000 1 A GLN 34.792 1
ATOM 283 C CG . GLN 40 40 ? A 6.753 -12.847 8.160 1.000 1 A GLN 34.510 1
ATOM 284 C CD . GLN 40 40 ? A 5.942 -13.571 7.124 1.000 1 A GLN 33.999 1
ATOM 285 O OE1 . GLN 40 40 ? A 5.452 -12.957 6.166 1.000 1 A GLN 30.787 1
ATOM 286 N NE2 . GLN 40 40 ? A 5.791 -14.889 7.267 1.000 1 A GLN 25.389 1
ATOM 287 N N . PRO 41 41 ? A 7.860 -8.285 7.991 1.000 1 A PRO 39.386 1
ATOM 288 C CA . PRO 41 41 ? A 8.537 -7.101 7.424 1.000 1 A PRO 40.231 1
ATOM 289 C C . PRO 41 41 ? A 9.444 -6.397 8.412 1.000 1 A PRO 40.187 1
ATOM 290 O O . PRO 41 41 ? A 9.481 -5.188 8.500 1.000 1 A PRO 38.846 1
ATOM 291 C CB . PRO 41 41 ? A 7.379 -6.171 7.026 1.000 1 A PRO 38.137 1
ATOM 292 C CG . PRO 41 41 ? A 6.210 -7.069 6.980 1.000 1 A PRO 39.301 1
ATOM 293 C CD . PRO 41 41 ? A 6.418 -8.073 8.025 1.000 1 A PRO 41.624 1
ATOM 294 N N . GLY 42 42 ? A 10.226 -7.188 9.159 1.000 1 A GLY 38.749 1
ATOM 295 C CA . GLY 42 42 ? A 11.224 -6.657 10.051 1.000 1 A GLY 37.856 1
ATOM 296 C C . GLY 42 42 ? A 12.478 -6.197 9.355 1.000 1 A GLY 39.035 1
ATOM 297 O O . GLY 42 42 ? A 13.280 -5.453 9.905 1.000 1 A GLY 37.490 1
ATOM 298 N N . ASN 43 43 ? A 12.624 -6.622 8.112 1.000 1 A ASN 36.810 1
ATOM 299 C CA . ASN 43 43 ? A 13.779 -6.251 7.318 1.000 1 A ASN 36.861 1
ATOM 300 C C . ASN 43 43 ? A 13.529 -4.995 6.505 1.000 1 A ASN 37.038 1
ATOM 301 O O . ASN 43 43 ? A 12.398 -4.514 6.410 1.000 1 A ASN 35.338 1
ATOM 302 C CB . ASN 43 43 ? A 14.189 -7.399 6.392 1.000 1 A ASN 34.891 1
ATOM 303 C CG . ASN 43 43 ? A 14.762 -8.595 7.151 1.000 1 A ASN 34.192 1
ATOM 304 O OD1 . ASN 43 43 ? A 15.512 -8.444 8.095 1.000 1 A ASN 28.168 1
ATOM 305 N ND2 . ASN 43 43 ? A 14.402 -9.795 6.705 1.000 1 A ASN 30.368 1
ATOM 306 N N . ASN 44 44 ? A 14.577 -4.477 5.949 1.000 1 A ASN 34.999 1
ATOM 307 C CA . ASN 44 44 ? A 14.494 -3.285 5.130 1.000 1 A ASN 34.838 1
ATOM 308 C C . ASN 44 44 ? A 14.090 -3.662 3.706 1.000 1 A ASN 35.552 1
ATOM 309 O O . ASN 44 44 ? A 14.653 -4.599 3.132 1.000 1 A ASN 33.353 1
ATOM 310 C CB . ASN 44 44 ? A 15.824 -2.538 5.102 1.000 1 A ASN 33.191 1
ATOM 311 C CG . ASN 44 44 ? A 16.178 -1.939 6.444 1.000 1 A ASN 32.093 1
ATOM 312 O OD1 . ASN 44 44 ? A 15.299 -1.455 7.152 1.000 1 A ASN 26.316 1
ATOM 313 N ND2 . ASN 44 44 ? A 17.455 -1.925 6.796 1.000 1 A ASN 28.258 1
ATOM 314 N N . PRO 45 45 ? A 13.202 -2.960 3.098 1.000 1 A PRO 37.776 1
ATOM 315 C CA . PRO 45 45 ? A 12.776 -3.296 1.733 1.000 1 A PRO 36.600 1
ATOM 316 C C . PRO 45 45 ? A 13.702 -2.814 0.665 1.000 1 A PRO 37.006 1
ATOM 317 O O . PRO 45 45 ? A 13.500 -3.117 -0.510 1.000 1 A PRO 35.917 1
ATOM 318 C CB . PRO 45 45 ? A 11.404 -2.619 1.615 1.000 1 A PRO 35.295 1
ATOM 319 C CG . PRO 45 45 ? A 11.519 -1.439 2.472 1.000 1 A PRO 35.921 1
ATOM 320 C CD . PRO 45 45 ? A 12.358 -1.848 3.655 1.000 1 A PRO 38.262 1
ATOM 321 N N . GLN 46 46 ? A 14.731 -2.082 1.041 1.000 1 A GLN 38.177 1
ATOM 322 C CA . GLN 46 46 ? A 15.700 -1.597 0.058 1.000 1 A GLN 37.564 1
ATOM 323 C C . GLN 46 46 ? A 16.616 -2.671 -0.486 1.000 1 A GLN 37.625 1
ATOM 324 O O . GLN 46 46 ? A 16.760 -2.783 -1.704 1.000 1 A GLN 36.020 1
ATOM 325 C CB . GLN 46 46 ? A 16.493 -0.419 0.639 1.000 1 A GLN 37.420 1
ATOM 326 C CG . GLN 46 46 ? A 15.671 0.817 0.857 1.000 1 A GLN 37.213 1
ATOM 327 C CD . GLN 46 46 ? A 16.478 1.967 1.386 1.000 1 A GLN 36.712 1
ATOM 328 O OE1 . GLN 46 46 ? A 17.655 1.801 1.692 1.000 1 A GLN 33.855 1
ATOM 329 N NE2 . GLN 46 46 ? A 15.855 3.152 1.468 1.000 1 A GLN 28.865 1
ATOM 330 N N . PRO 47 47 ? A 17.292 -3.482 0.312 1.000 1 A PRO 36.570 1
ATOM 331 C CA . PRO 47 47 ? A 17.991 -4.617 -0.268 1.000 1 A PRO 36.455 1
ATOM 332 C C . PRO 47 47 ? A 17.062 -5.735 -0.674 1.000 1 A PRO 36.532 1
ATOM 333 O O . PRO 47 47 ? A 17.454 -6.618 -1.448 1.000 1 A PRO 35.310 1
ATOM 334 C CB . PRO 47 47 ? A 18.944 -5.066 0.832 1.000 1 A PRO 34.736 1
ATOM 335 C CG . PRO 47 47 ? A 18.247 -4.723 2.079 1.000 1 A PRO 36.335 1
ATOM 336 C CD . PRO 47 47 ? A 17.562 -3.430 1.787 1.000 1 A PRO 38.494 1
ATOM 337 N N . ALA 48 48 ? A 15.851 -5.739 -0.143 1.000 1 A ALA 41.370 1
ATOM 338 C CA . ALA 48 48 ? A 14.889 -6.775 -0.512 1.000 1 A ALA 43.471 1
ATOM 339 C C . ALA 48 48 ? A 14.344 -6.584 -1.913 1.000 1 A ALA 43.726 1
ATOM 340 O O . ALA 48 48 ? A 13.850 -7.519 -2.524 1.000 1 A ALA 41.829 1
ATOM 341 C CB . ALA 48 48 ? A 13.759 -6.802 0.504 1.000 1 A ALA 41.620 1
ATOM 342 N N . ASN 49 49 ? A 14.410 -5.371 -2.422 1.000 1 A ASN 38.792 1
ATOM 343 C CA . ASN 49 49 ? A 13.964 -5.114 -3.785 1.000 1 A ASN 38.052 1
ATOM 344 C C . ASN 49 49 ? A 15.051 -5.438 -4.819 1.000 1 A ASN 38.374 1
ATOM 345 O O . ASN 49 49 ? A 14.748 -5.535 -6.006 1.000 1 A ASN 36.375 1
ATOM 346 C CB . ASN 49 49 ? A 13.516 -3.666 -3.951 1.000 1 A ASN 36.099 1
ATOM 347 C CG . ASN 49 49 ? A 12.236 -3.338 -3.240 1.000 1 A ASN 35.984 1
ATOM 348 O OD1 . ASN 49 49 ? A 11.287 -4.127 -3.251 1.000 1 A ASN 29.372 1
ATOM 349 N ND2 . ASN 49 49 ? A 12.161 -2.163 -2.620 1.000 1 A ASN 31.954 1
ATOM 350 N N . GLN 50 50 ? A 16.259 -5.561 -4.371 1.000 1 A GLN 36.891 1
ATOM 351 C CA . GLN 50 50 ? A 17.368 -5.855 -5.285 1.000 1 A GLN 38.075 1
ATOM 352 C C . GLN 50 50 ? A 17.772 -7.328 -5.238 1.000 1 A GLN 38.622 1
ATOM 353 O O . GLN 50 50 ? A 18.207 -7.870 -6.249 1.000 1 A GLN 36.801 1
ATOM 354 C CB . GLN 50 50 ? A 18.553 -4.972 -4.958 1.000 1 A GLN 36.389 1
ATOM 355 C CG . GLN 50 50 ? A 18.317 -3.507 -5.193 1.000 1 A GLN 36.671 1
ATOM 356 C CD . GLN 50 50 ? A 19.512 -2.664 -4.826 1.000 1 A GLN 34.566 1
ATOM 357 O OE1 . GLN 50 50 ? A 20.461 -3.163 -4.258 1.000 1 A GLN 32.149 1
ATOM 358 N NE2 . GLN 50 50 ? A 19.449 -1.362 -5.139 1.000 1 A GLN 27.970 1
ATOM 359 N N . LYS 51 51 ? A 17.675 -7.940 -4.074 1.000 1 A LYS 39.166 1
ATOM 360 C CA . LYS 51 51 ? A 18.123 -9.319 -3.953 1.000 1 A LYS 40.027 1
ATOM 361 C C . LYS 51 51 ? A 17.175 -10.335 -4.586 1.000 1 A LYS 39.969 1
ATOM 362 O O . LYS 51 51 ? A 17.660 -11.247 -5.261 1.000 1 A LYS 37.702 1
ATOM 363 C CB . LYS 51 51 ? A 18.393 -9.644 -2.486 1.000 1 A LYS 37.389 1
ATOM 364 C CG . LYS 51 51 ? A 19.581 -8.921 -1.910 1.000 1 A LYS 36.343 1
ATOM 365 C CD . LYS 51 51 ? A 19.818 -9.290 -0.477 1.000 1 A LYS 35.198 1
ATOM 366 C CE . LYS 51 51 ? A 21.031 -8.570 0.096 1.000 1 A LYS 29.100 1
ATOM 367 N NZ . LYS 51 51 ? A 21.311 -8.966 1.487 1.000 1 A LYS 27.529 1
ATOM 368 N N . PRO 52 52 ? A 15.888 -10.269 -4.376 1.000 1 A PRO 38.742 1
ATOM 369 C CA . PRO 52 52 ? A 15.035 -11.263 -4.975 1.000 1 A PRO 39.733 1
ATOM 370 C C . PRO 52 52 ? A 14.874 -11.104 -6.487 1.000 1 A PRO 39.997 1
ATOM 371 O O . PRO 52 52 ? A 14.470 -12.025 -7.173 1.000 1 A PRO 38.936 1
ATOM 372 C CB . PRO 52 52 ? A 13.685 -11.142 -4.266 1.000 1 A PRO 37.561 1
ATOM 373 C CG . PRO 52 52 ? A 13.644 -9.714 -3.861 1.000 1 A PRO 39.177 1
ATOM 374 C CD . PRO 52 52 ? A 15.056 -9.332 -3.536 1.000 1 A PRO 39.462 1
ATOM 375 N N . LYS 53 53 ? A 15.201 -9.923 -7.002 1.000 1 A LYS 37.374 1
ATOM 376 C CA . LYS 53 53 ? A 15.218 -9.758 -8.464 1.000 1 A LYS 39.326 1
ATOM 377 C C . LYS 53 53 ? A 16.373 -10.511 -9.084 1.000 1 A LYS 38.977 1
ATOM 378 O O . LYS 53 53 ? A 16.252 -11.035 -10.203 1.000 1 A LYS 36.999 1
ATOM 379 C CB . LYS 53 53 ? A 15.288 -8.287 -8.810 1.000 1 A LYS 37.340 1
ATOM 380 C CG . LYS 53 53 ? A 14.025 -7.501 -8.456 1.000 1 A LYS 37.197 1
ATOM 381 C CD . LYS 53 53 ? A 14.157 -6.057 -8.836 1.000 1 A LYS 35.994 1
ATOM 382 C CE . LYS 53 53 ? A 12.947 -5.237 -8.454 1.000 1 A LYS 29.252 1
ATOM 383 N NZ . LYS 53 53 ? A 13.084 -3.812 -8.821 1.000 1 A LYS 28.473 1
ATOM 384 N N . ARG 54 54 ? A 17.472 -10.544 -8.377 1.000 1 A ARG 38.159 1
ATOM 385 C CA . ARG 54 54 ? A 18.622 -11.305 -8.852 1.000 1 A ARG 39.988 1
ATOM 386 C C . ARG 54 54 ? A 18.433 -12.781 -8.616 1.000 1 A ARG 39.476 1
ATOM 387 O O . ARG 54 54 ? A 19.016 -13.607 -9.342 1.000 1 A ARG 38.380 1
ATOM 388 C CB . ARG 54 54 ? A 19.888 -10.820 -8.160 1.000 1 A ARG 38.038 1
ATOM 389 C CG . ARG 54 54 ? A 20.256 -9.386 -8.460 1.000 1 A ARG 37.394 1
ATOM 390 C CD . ARG 54 54 ? A 21.479 -8.952 -7.693 1.000 1 A ARG 35.565 1
ATOM 391 N NE . ARG 54 54 ? A 21.840 -7.557 -7.941 1.000 1 A ARG 29.639 1
ATOM 392 C CZ . ARG 54 54 ? A 22.885 -6.954 -7.410 1.000 1 A ARG 29.158 1
ATOM 393 N NH1 . ARG 54 54 ? A 23.663 -7.605 -6.570 1.000 1 A ARG 25.833 1
ATOM 394 N NH2 . ARG 54 54 ? A 23.118 -5.682 -7.714 1.000 1 A ARG 24.121 1
ATOM 395 N N . ILE 55 55 ? A 17.660 -13.129 -7.606 1.000 1 A ILE 39.412 1
ATOM 396 C CA . ILE 55 55 ? A 17.368 -14.539 -7.353 1.000 1 A ILE 40.664 1
ATOM 397 C C . ILE 55 55 ? A 16.422 -15.059 -8.426 1.000 1 A ILE 40.660 1
ATOM 398 O O . ILE 55 55 ? A 16.555 -16.206 -8.877 1.000 1 A ILE 39.686 1
ATOM 399 C CB . ILE 55 55 ? A 16.823 -14.728 -5.942 1.000 1 A ILE 38.224 1
ATOM 400 C CG1 . ILE 55 55 ? A 17.904 -14.404 -4.899 1.000 1 A ILE 39.427 1
ATOM 401 C CG2 . ILE 55 55 ? A 16.342 -16.143 -5.712 1.000 1 A ILE 38.130 1
ATOM 402 C CD1 . ILE 55 55 ? A 17.474 -14.350 -3.475 1.000 1 A ILE 37.764 1
ATOM 403 N N . ARG 56 56 ? A 15.479 -14.230 -8.828 1.000 1 A ARG 39.810 1
ATOM 404 C CA . ARG 56 56 ? A 14.553 -14.645 -9.875 1.000 1 A ARG 41.489 1
ATOM 405 C C . ARG 56 56 ? A 15.205 -14.703 -11.256 1.000 1 A ARG 41.400 1
ATOM 406 O O . ARG 56 56 ? A 14.776 -15.490 -12.103 1.000 1 A ARG 39.599 1
ATOM 407 C CB . ARG 56 56 ? A 13.324 -13.729 -9.909 1.000 1 A ARG 39.220 1
ATOM 408 C CG . ARG 56 56 ? A 12.443 -13.868 -8.709 1.000 1 A ARG 38.110 1
ATOM 409 C CD . ARG 56 56 ? A 11.277 -12.908 -8.763 1.000 1 A ARG 35.842 1
ATOM 410 N NE . ARG 56 56 ? A 10.425 -12.996 -7.561 1.000 1 A ARG 32.890 1
ATOM 411 C CZ . ARG 56 56 ? A 9.382 -12.220 -7.322 1.000 1 A ARG 31.776 1
ATOM 412 N NH1 . ARG 56 56 ? A 9.053 -11.312 -8.219 1.000 1 A ARG 27.943 1
ATOM 413 N NH2 . ARG 56 56 ? A 8.688 -12.336 -6.214 1.000 1 A ARG 25.708 1
ATOM 414 N N . GLU 57 57 ? A 16.191 -13.888 -11.460 1.000 1 A GLU 38.182 1
ATOM 415 C CA . GLU 57 57 ? A 16.920 -13.949 -12.732 1.000 1 A GLU 39.462 1
ATOM 416 C C . GLU 57 57 ? A 17.837 -15.184 -12.791 1.000 1 A GLU 39.439 1
ATOM 417 O O . GLU 57 57 ? A 18.027 -15.752 -13.857 1.000 1 A GLU 37.841 1
ATOM 418 C CB . GLU 57 57 ? A 17.733 -12.687 -12.943 1.000 1 A GLU 37.179 1
ATOM 419 C CG . GLU 57 57 ? A 16.926 -11.450 -13.222 1.000 1 A GLU 37.473 1
ATOM 420 C CD . GLU 57 57 ? A 17.767 -10.208 -13.395 1.000 1 A GLU 35.705 1
ATOM 421 O OE1 . GLU 57 57 ? A 19.005 -10.291 -13.216 1.000 1 A GLU 33.699 1
ATOM 422 O OE2 . GLU 57 57 ? A 17.190 -9.140 -13.708 1.000 1 A GLU 32.506 1
ATOM 423 N N . SER 58 58 ? A 18.338 -15.585 -11.645 1.000 1 A SER 39.239 1
ATOM 424 C CA . SER 58 58 ? A 19.214 -16.745 -11.565 1.000 1 A SER 40.210 1
ATOM 425 C C . SER 58 58 ? A 18.525 -17.913 -10.886 1.000 1 A SER 40.321 1
ATOM 426 O O . SER 58 58 ? A 19.172 -18.776 -10.290 1.000 1 A SER 38.837 1
ATOM 427 C CB . SER 58 58 ? A 20.507 -16.401 -10.835 1.000 1 A SER 37.477 1
ATOM 428 O OG . SER 58 58 ? A 20.263 -16.150 -9.466 1.000 1 A SER 37.200 1
ATOM 429 N N . SER 59 59 ? A 17.191 -17.952 -10.957 1.000 1 A SER 40.481 1
ATOM 430 C CA . SER 59 59 ? A 16.442 -19.050 -10.339 1.000 1 A SER 41.879 1
ATOM 431 C C . SER 59 59 ? A 16.599 -20.354 -11.106 1.000 1 A SER 42.177 1
ATOM 432 O O . SER 59 59 ? A 16.449 -21.430 -10.523 1.000 1 A SER 40.753 1
ATOM 433 C CB . SER 59 59 ? A 14.972 -18.676 -10.225 1.000 1 A SER 38.676 1
ATOM 434 O OG . SER 59 59 ? A 14.393 -18.566 -11.506 1.000 1 A SER 36.679 1
ATOM 435 N N . SER 60 60 ? A 16.892 -20.274 -12.366 1.000 1 A SER 40.418 1
ATOM 436 C CA . SER 60 60 ? A 17.090 -21.506 -13.167 1.000 1 A SER 41.755 1
ATOM 437 C C . SER 60 60 ? A 18.473 -22.107 -12.944 1.000 1 A SER 42.590 1
ATOM 438 O O . SER 60 60 ? A 18.664 -23.300 -13.160 1.000 1 A SER 41.060 1
ATOM 439 C CB . SER 60 60 ? A 16.867 -21.215 -14.658 1.000 1 A SER 38.373 1
ATOM 440 O OG . SER 60 60 ? A 17.830 -20.291 -15.106 1.000 1 A SER 35.671 1
ATOM 441 N N . LYS 61 61 ? A 19.400 -21.267 -12.521 1.000 1 A LYS 39.763 1
ATOM 442 C CA . LYS 61 61 ? A 20.768 -21.757 -12.308 1.000 1 A LYS 40.647 1
ATOM 443 C C . LYS 61 61 ? A 20.940 -22.404 -10.935 1.000 1 A LYS 41.164 1
ATOM 444 O O . LYS 61 61 ? A 21.574 -23.466 -10.827 1.000 1 A LYS 39.441 1
ATOM 445 C CB . LYS 61 61 ? A 21.762 -20.605 -12.486 1.000 1 A LYS 38.020 1
ATOM 446 C CG . LYS 61 61 ? A 21.830 -20.038 -13.879 1.000 1 A LYS 37.308 1
ATOM 447 C CD . LYS 61 61 ? A 22.836 -18.898 -13.959 1.000 1 A LYS 34.962 1
ATOM 448 C CE . LYS 61 61 ? A 22.862 -18.304 -15.356 1.000 1 A LYS 29.078 1
ATOM 449 N NZ . LYS 61 61 ? A 23.816 -17.196 -15.458 1.000 1 A LYS 27.248 1
ATOM 450 N N . HIS 62 62 ? A 20.362 -21.796 -9.935 1.000 1 A HIS 45.699 1
ATOM 451 C CA . HIS 62 62 ? A 20.505 -22.268 -8.578 1.000 1 A HIS 46.424 1
ATOM 452 C C . HIS 62 62 ? A 19.212 -21.997 -7.833 1.000 1 A HIS 47.270 1
ATOM 453 O O . HIS 62 62 ? A 18.430 -21.139 -8.233 1.000 1 A HIS 46.590 1
ATOM 454 C CB . HIS 62 62 ? A 21.698 -21.590 -7.869 1.000 1 A HIS 44.127 1
ATOM 455 C CG . HIS 62 62 ? A 21.626 -20.097 -7.874 1.000 1 A HIS 42.744 1
ATOM 456 N ND1 . HIS 62 62 ? A 20.857 -19.407 -6.949 1.000 1 A HIS 37.461 1
ATOM 457 C CD2 . HIS 62 62 ? A 22.213 -19.181 -8.672 1.000 1 A HIS 38.591 1
ATOM 458 C CE1 . HIS 62 62 ? A 20.981 -18.102 -7.198 1.000 1 A HIS 35.058 1
ATOM 459 N NE2 . HIS 62 62 ? A 21.803 -17.937 -8.233 1.000 1 A HIS 32.682 1
ATOM 460 N N . PRO 63 63 ? A 18.964 -22.710 -6.747 1.000 1 A PRO 51.893 1
ATOM 461 C CA . PRO 63 63 ? A 17.712 -22.484 -6.010 1.000 1 A PRO 53.393 1
ATOM 462 C C . PRO 63 63 ? A 17.701 -21.144 -5.281 1.000 1 A PRO 55.342 1
ATOM 463 O O . PRO 63 63 ? A 18.719 -20.449 -5.182 1.000 1 A PRO 54.873 1
ATOM 464 C CB . PRO 63 63 ? A 17.631 -23.651 -5.040 1.000 1 A PRO 49.992 1
ATOM 465 C CG . PRO 63 63 ? A 19.034 -24.065 -4.861 1.000 1 A PRO 49.158 1
ATOM 466 C CD . PRO 63 63 ? A 19.681 -23.850 -6.183 1.000 1 A PRO 47.945 1
ATOM 467 N N . VAL 64 64 ? A 16.555 -20.829 -4.748 1.000 1 A VAL 57.998 1
ATOM 468 C CA . VAL 64 64 ? A 16.341 -19.518 -4.157 1.000 1 A VAL 60.273 1
ATOM 469 C C . VAL 64 64 ? A 16.959 -19.456 -2.774 1.000 1 A VAL 62.833 1
ATOM 470 O O . VAL 64 64 ? A 16.344 -19.811 -1.775 1.000 1 A VAL 62.145 1
ATOM 471 C CB . VAL 64 64 ? A 14.826 -19.171 -4.115 1.000 1 A VAL 56.488 1
ATOM 472 C CG1 . VAL 64 64 ? A 14.249 -19.243 -5.524 1.000 1 A VAL 55.400 1
ATOM 473 C CG2 . VAL 64 64 ? A 14.604 -17.773 -3.540 1.000 1 A VAL 53.031 1
ATOM 474 N N . TYR 65 65 ? A 18.184 -19.025 -2.723 1.000 1 A TYR 62.079 1
ATOM 475 C CA . TYR 65 65 ? A 18.881 -18.792 -1.482 1.000 1 A TYR 63.500 1
ATOM 476 C C . TYR 65 65 ? A 19.876 -17.661 -1.720 1.000 1 A TYR 64.398 1
ATOM 477 O O . TYR 65 65 ? A 20.701 -17.693 -2.642 1.000 1 A TYR 63.581 1
ATOM 478 C CB . TYR 65 65 ? A 19.640 -20.030 -0.988 1.000 1 A TYR 60.953 1
ATOM 479 C CG . TYR 65 65 ? A 18.731 -21.111 -0.447 1.000 1 A TYR 59.258 1
ATOM 480 C CD1 . TYR 65 65 ? A 18.171 -20.987 0.810 1.000 1 A TYR 59.951 1
ATOM 481 C CD2 . TYR 65 65 ? A 18.447 -22.260 -1.176 1.000 1 A TYR 59.445 1
ATOM 482 C CE1 . TYR 65 65 ? A 17.357 -21.983 1.329 1.000 1 A TYR 59.634 1
ATOM 483 C CE2 . TYR 65 65 ? A 17.632 -23.243 -0.689 1.000 1 A TYR 60.311 1
ATOM 484 C CZ . TYR 65 65 ? A 17.084 -23.083 0.558 1.000 1 A TYR 57.041 1
ATOM 485 O OH . TYR 65 65 ? A 16.261 -24.082 1.055 1.000 1 A TYR 56.167 1
ATOM 486 N N . ARG 66 66 ? A 19.790 -16.637 -0.894 1.000 1 A ARG 65.056 1
ATOM 487 C CA . ARG 66 66 ? A 20.656 -15.477 -1.079 1.000 1 A ARG 65.629 1
ATOM 488 C C . ARG 66 66 ? A 22.067 -15.788 -0.591 1.000 1 A ARG 66.998 1
ATOM 489 O O . ARG 66 66 ? A 22.294 -16.178 0.541 1.000 1 A ARG 64.844 1
ATOM 490 C CB . ARG 66 66 ? A 20.086 -14.265 -0.325 1.000 1 A ARG 62.383 1
ATOM 491 C CG . ARG 66 66 ? A 18.809 -13.711 -0.909 1.000 1 A ARG 56.532 1
ATOM 492 C CD . ARG 66 66 ? A 18.300 -12.519 -0.138 1.000 1 A ARG 51.416 1
ATOM 493 N NE . ARG 66 66 ? A 17.109 -11.914 -0.718 1.000 1 A ARG 47.702 1
ATOM 494 C CZ . ARG 66 66 ? A 15.875 -12.193 -0.352 1.000 1 A ARG 45.728 1
ATOM 495 N NH1 . ARG 66 66 ? A 15.664 -13.084 0.608 1.000 1 A ARG 39.357 1
ATOM 496 N NH2 . ARG 66 66 ? A 14.842 -11.589 -0.955 1.000 1 A ARG 36.691 1
ATOM 497 N N . GLY 67 67 ? A 22.989 -15.611 -1.471 1.000 1 A GLY 65.850 1
ATOM 498 C CA . GLY 67 67 ? A 24.388 -15.855 -1.181 1.000 1 A GLY 66.907 1
ATOM 499 C C . GLY 67 67 ? A 24.778 -17.327 -1.209 1.000 1 A GLY 68.873 1
ATOM 500 O O . GLY 67 67 ? A 25.840 -17.691 -0.681 1.000 1 A GLY 67.959 1
ATOM 501 N N . VAL 68 68 ? A 23.956 -18.146 -1.782 1.000 1 A VAL 66.679 1
ATOM 502 C CA . VAL 68 68 ? A 24.199 -19.583 -1.856 1.000 1 A VAL 68.191 1
ATOM 503 C C . VAL 68 68 ? A 24.182 -19.995 -3.323 1.000 1 A VAL 67.787 1
ATOM 504 O O . VAL 68 68 ? A 23.188 -19.804 -4.015 1.000 1 A VAL 65.601 1
ATOM 505 C CB . VAL 68 68 ? A 23.171 -20.385 -1.044 1.000 1 A VAL 66.510 1
ATOM 506 C CG1 . VAL 68 68 ? A 23.255 -20.027 0.425 1.000 1 A VAL 65.999 1
ATOM 507 C CG2 . VAL 68 68 ? A 23.389 -21.880 -1.243 1.000 1 A VAL 65.057 1
ATOM 508 N N . ARG 69 69 ? A 25.271 -20.555 -3.766 1.000 1 A ARG 61.799 1
ATOM 509 C CA . ARG 69 69 ? A 25.381 -21.033 -5.155 1.000 1 A ARG 62.372 1
ATOM 510 C C . ARG 69 69 ? A 25.901 -22.467 -5.149 1.000 1 A ARG 62.550 1
ATOM 511 O O . ARG 69 69 ? A 26.718 -22.848 -4.306 1.000 1 A ARG 61.724 1
ATOM 512 C CB . ARG 69 69 ? A 26.255 -20.137 -6.019 1.000 1 A ARG 59.310 1
ATOM 513 C CG . ARG 69 69 ? A 27.707 -20.008 -5.576 1.000 1 A ARG 54.696 1
ATOM 514 C CD . ARG 69 69 ? A 28.474 -19.030 -6.442 1.000 1 A ARG 50.653 1
ATOM 515 N NE . ARG 69 69 ? A 29.836 -18.800 -5.985 1.000 1 A ARG 47.716 1
ATOM 516 C CZ . ARG 69 69 ? A 30.702 -18.014 -6.595 1.000 1 A ARG 47.113 1
ATOM 517 N NH1 . ARG 69 69 ? A 30.317 -17.337 -7.694 1.000 1 A ARG 39.452 1
ATOM 518 N NH2 . ARG 69 69 ? A 31.905 -17.864 -6.117 1.000 1 A ARG 37.681 1
ATOM 519 N N . MET 70 70 ? A 25.444 -23.227 -6.112 1.000 1 A MET 60.698 1
ATOM 520 C CA . MET 70 70 ? A 25.879 -24.624 -6.239 1.000 1 A MET 60.820 1
ATOM 521 C C . MET 70 70 ? A 27.059 -24.683 -7.175 1.000 1 A MET 60.487 1
ATOM 522 O O . MET 70 70 ? A 27.094 -24.044 -8.229 1.000 1 A MET 58.998 1
ATOM 523 C CB . MET 70 70 ? A 24.749 -25.502 -6.722 1.000 1 A MET 58.490 1
ATOM 524 C CG . MET 70 70 ? A 25.077 -26.987 -6.780 1.000 1 A MET 55.410 1
ATOM 525 S SD . MET 70 70 ? A 23.699 -27.989 -7.264 1.000 1 A MET 54.230 1
ATOM 526 C CE . MET 70 70 ? A 24.478 -29.634 -7.340 1.000 1 A MET 48.290 1
ATOM 527 N N . ARG 71 71 ? A 28.037 -25.474 -6.797 1.000 1 A ARG 58.471 1
ATOM 528 C CA . ARG 71 71 ? A 29.244 -25.648 -7.601 1.000 1 A ARG 58.815 1
ATOM 529 C C . ARG 71 71 ? A 29.051 -26.764 -8.623 1.000 1 A ARG 58.862 1
ATOM 530 O O . ARG 71 71 ? A 28.036 -27.445 -8.627 1.000 1 A ARG 57.568 1
ATOM 531 C CB . ARG 71 71 ? A 30.452 -25.928 -6.711 1.000 1 A ARG 55.578 1
ATOM 532 C CG . ARG 71 71 ? A 30.820 -24.747 -5.812 1.000 1 A ARG 53.215 1
ATOM 533 C CD . ARG 71 71 ? A 31.360 -23.562 -6.556 1.000 1 A ARG 49.634 1
ATOM 534 N NE . ARG 71 71 ? A 31.829 -22.497 -5.672 1.000 1 A ARG 45.735 1
ATOM 535 C CZ . ARG 71 71 ? A 32.325 -21.335 -6.090 1.000 1 A ARG 46.431 1
ATOM 536 N NH1 . ARG 71 71 ? A 32.408 -21.073 -7.380 1.000 1 A ARG 39.403 1
ATOM 537 N NH2 . ARG 71 71 ? A 32.751 -20.442 -5.214 1.000 1 A ARG 37.297 1
ATOM 538 N N . ASN 72 72 ? A 30.073 -26.971 -9.443 1.000 1 A ASN 55.005 1
ATOM 539 C CA . ASN 72 72 ? A 29.982 -27.966 -10.497 1.000 1 A ASN 53.206 1
ATOM 540 C C . ASN 72 72 ? A 30.161 -29.399 -10.005 1.000 1 A ASN 54.432 1
ATOM 541 O O . ASN 72 72 ? A 29.693 -30.326 -10.640 1.000 1 A ASN 52.742 1
ATOM 542 C CB . ASN 72 72 ? A 31.024 -27.675 -11.582 1.000 1 A ASN 49.597 1
ATOM 543 C CG . ASN 72 72 ? A 30.716 -26.449 -12.409 1.000 1 A ASN 46.974 1
ATOM 544 O OD1 . ASN 72 72 ? A 29.553 -26.216 -12.715 1.000 1 A ASN 44.418 1
ATOM 545 N ND2 . ASN 72 72 ? A 31.743 -25.702 -12.752 1.000 1 A ASN 45.039 1
ATOM 546 N N . TRP 73 73 ? A 30.812 -29.549 -8.865 1.000 1 A TRP 54.526 1
ATOM 547 C CA . TRP 73 73 ? A 31.002 -30.878 -8.318 1.000 1 A TRP 55.106 1
ATOM 548 C C . TRP 73 73 ? A 29.893 -31.264 -7.340 1.000 1 A TRP 55.977 1
ATOM 549 O O . TRP 73 73 ? A 30.017 -32.285 -6.631 1.000 1 A TRP 54.040 1
ATOM 550 C CB . TRP 73 73 ? A 32.388 -31.012 -7.663 1.000 1 A TRP 53.541 1
ATOM 551 C CG . TRP 73 73 ? A 32.694 -29.961 -6.613 1.000 1 A TRP 52.439 1
ATOM 552 C CD1 . TRP 73 73 ? A 32.332 -29.950 -5.293 1.000 1 A TRP 47.367 1
ATOM 553 C CD2 . TRP 73 73 ? A 33.459 -28.771 -6.819 1.000 1 A TRP 49.711 1
ATOM 554 N NE1 . TRP 73 73 ? A 32.827 -28.815 -4.698 1.000 1 A TRP 44.169 1
ATOM 555 C CE2 . TRP 73 73 ? A 33.517 -28.078 -5.601 1.000 1 A TRP 47.537 1
ATOM 556 C CE3 . TRP 73 73 ? A 34.097 -28.221 -7.930 1.000 1 A TRP 41.773 1
ATOM 557 C CZ2 . TRP 73 73 ? A 34.170 -26.873 -5.474 1.000 1 A TRP 41.611 1
ATOM 558 C CZ3 . TRP 73 73 ? A 34.742 -26.994 -7.797 1.000 1 A TRP 40.946 1
ATOM 559 C CH2 . TRP 73 73 ? A 34.790 -26.340 -6.570 1.000 1 A TRP 40.520 1
ATOM 560 N N . GLY 74 74 ? A 28.855 -30.467 -7.234 1.000 1 A GLY 58.001 1
ATOM 561 C CA . GLY 74 74 ? A 27.693 -30.842 -6.430 1.000 1 A GLY 58.297 1
ATOM 562 C C . GLY 74 74 ? A 27.744 -30.470 -4.971 1.000 1 A GLY 61.782 1
ATOM 563 O O . GLY 74 74 ? A 27.137 -31.127 -4.158 1.000 1 A GLY 60.140 1
ATOM 564 N N . LYS 75 75 ? A 28.436 -29.408 -4.642 1.000 1 A LYS 62.237 1
ATOM 565 C CA . LYS 75 75 ? A 28.527 -28.938 -3.282 1.000 1 A LYS 64.245 1
ATOM 566 C C . LYS 75 75 ? A 28.084 -27.486 -3.216 1.000 1 A LYS 65.753 1
ATOM 567 O O . LYS 75 75 ? A 28.360 -26.688 -4.112 1.000 1 A LYS 64.438 1
ATOM 568 C CB . LYS 75 75 ? A 29.939 -29.084 -2.704 1.000 1 A LYS 62.263 1
ATOM 569 C CG . LYS 75 75 ? A 30.373 -30.510 -2.450 1.000 1 A LYS 57.179 1
ATOM 570 C CD . LYS 75 75 ? A 31.759 -30.592 -1.840 1.000 1 A LYS 52.878 1
ATOM 571 C CE . LYS 75 75 ? A 32.174 -32.051 -1.599 1.000 1 A LYS 50.089 1
ATOM 572 N NZ . LYS 75 75 ? A 33.544 -32.135 -1.016 1.000 1 A LYS 44.202 1
ATOM 573 N N . TRP 76 76 ? A 27.437 -27.152 -2.115 1.000 1 A TRP 65.091 1
ATOM 574 C CA . TRP 76 76 ? A 26.865 -25.825 -1.923 1.000 1 A TRP 65.505 1
ATOM 575 C C . TRP 76 76 ? A 27.907 -24.916 -1.245 1.000 1 A TRP 66.381 1
ATOM 576 O O . TRP 76 76 ? A 28.542 -25.309 -0.290 1.000 1 A TRP 64.920 1
ATOM 577 C CB . TRP 76 76 ? A 25.594 -25.895 -1.088 1.000 1 A TRP 63.242 1
ATOM 578 C CG . TRP 76 76 ? A 24.488 -26.660 -1.742 1.000 1 A TRP 62.908 1
ATOM 579 C CD1 . TRP 76 76 ? A 24.197 -27.952 -1.536 1.000 1 A TRP 61.467 1
ATOM 580 C CD2 . TRP 76 76 ? A 23.589 -26.174 -2.722 1.000 1 A TRP 64.101 1
ATOM 581 N NE1 . TRP 76 76 ? A 23.119 -28.307 -2.317 1.000 1 A TRP 60.085 1
ATOM 582 C CE2 . TRP 76 76 ? A 22.749 -27.220 -3.060 1.000 1 A TRP 62.267 1
ATOM 583 C CE3 . TRP 76 76 ? A 23.409 -24.944 -3.333 1.000 1 A TRP 55.027 1
ATOM 584 C CZ2 . TRP 76 76 ? A 21.725 -27.078 -3.988 1.000 1 A TRP 59.147 1
ATOM 585 C CZ3 . TRP 76 76 ? A 22.412 -24.795 -4.276 1.000 1 A TRP 57.300 1
ATOM 586 C CH2 . TRP 76 76 ? A 21.577 -25.864 -4.598 1.000 1 A TRP 57.145 1
ATOM 587 N N . VAL 77 77 ? A 28.034 -23.742 -1.771 1.000 1 A VAL 64.840 1
ATOM 588 C CA . VAL 77 77 ? A 29.024 -22.780 -1.291 1.000 1 A VAL 65.994 1
ATOM 589 C C . VAL 77 77 ? A 28.304 -21.504 -0.925 1.000 1 A VAL 67.110 1
ATOM 590 O O . VAL 77 77 ? A 27.515 -20.959 -1.712 1.000 1 A VAL 65.949 1
ATOM 591 C CB . VAL 77 77 ? A 30.090 -22.493 -2.371 1.000 1 A VAL 63.557 1
ATOM 592 C CG1 . VAL 77 77 ? A 30.879 -23.732 -2.674 1.000 1 A VAL 60.136 1
ATOM 593 C CG2 . VAL 77 77 ? A 31.026 -21.363 -1.896 1.000 1 A VAL 59.182 1
ATOM 594 N N . SER 78 78 ? A 28.519 -21.040 0.284 1.000 1 A SER 66.784 1
ATOM 595 C CA . SER 78 78 ? A 27.933 -19.804 0.775 1.000 1 A SER 67.783 1
ATOM 596 C C . SER 78 78 ? A 28.993 -18.712 0.778 1.000 1 A SER 67.497 1
ATOM 597 O O . SER 78 78 ? A 30.052 -18.862 1.397 1.000 1 A SER 65.123 1
ATOM 598 C CB . SER 78 78 ? A 27.341 -19.971 2.166 1.000 1 A SER 65.783 1
ATOM 599 O OG . SER 78 78 ? A 28.351 -20.258 3.112 1.000 1 A SER 58.399 1
ATOM 600 N N . GLU 79 79 ? A 28.691 -17.630 0.119 1.000 1 A GLU 64.206 1
ATOM 601 C CA . GLU 79 79 ? A 29.627 -16.516 0.009 1.000 1 A GLU 64.694 1
ATOM 602 C C . GLU 79 79 ? A 28.899 -15.207 0.269 1.000 1 A GLU 65.850 1
ATOM 603 O O . GLU 79 79 ? A 27.687 -15.102 0.084 1.000 1 A GLU 64.926 1
ATOM 604 C CB . GLU 79 79 ? A 30.300 -16.467 -1.350 1.000 1 A GLU 61.144 1
ATOM 605 C CG . GLU 79 79 ? A 31.239 -17.610 -1.658 1.000 1 A GLU 56.540 1
ATOM 606 C CD . GLU 79 79 ? A 31.913 -17.458 -2.995 1.000 1 A GLU 51.961 1
ATOM 607 O OE1 . GLU 79 79 ? A 31.576 -16.517 -3.733 1.000 1 A GLU 49.019 1
ATOM 608 O OE2 . GLU 79 79 ? A 32.807 -18.283 -3.319 1.000 1 A GLU 47.830 1
ATOM 609 N N . ILE 80 80 ? A 29.648 -14.230 0.714 1.000 1 A ILE 63.871 1
ATOM 610 C CA . ILE 80 80 ? A 29.090 -12.920 0.991 1.000 1 A ILE 63.920 1
ATOM 611 C C . ILE 80 80 ? A 30.167 -11.869 0.731 1.000 1 A ILE 63.604 1
ATOM 612 O O . ILE 80 80 ? A 31.354 -12.111 0.969 1.000 1 A ILE 61.981 1
ATOM 613 C CB . ILE 80 80 ? A 28.555 -12.824 2.433 1.000 1 A ILE 62.011 1
ATOM 614 C CG1 . ILE 80 80 ? A 27.848 -11.503 2.678 1.000 1 A ILE 58.859 1
ATOM 615 C CG2 . ILE 80 80 ? A 29.684 -13.042 3.435 1.000 1 A ILE 56.805 1
ATOM 616 C CD1 . ILE 80 80 ? A 27.179 -11.451 4.027 1.000 1 A ILE 54.945 1
ATOM 617 N N . ARG 81 81 ? A 29.752 -10.750 0.201 1.000 1 A ARG 62.758 1
ATOM 618 C CA . ARG 81 81 ? A 30.689 -9.668 -0.098 1.000 1 A ARG 63.540 1
ATOM 619 C C . ARG 81 81 ? A 30.644 -8.637 1.002 1.000 1 A ARG 63.889 1
ATOM 620 O O . ARG 81 81 ? A 29.610 -8.416 1.628 1.000 1 A ARG 62.701 1
ATOM 621 C CB . ARG 81 81 ? A 30.389 -9.011 -1.444 1.000 1 A ARG 60.579 1
ATOM 622 C CG . ARG 81 81 ? A 30.650 -9.897 -2.645 1.000 1 A ARG 56.387 1
ATOM 623 C CD . ARG 81 81 ? A 30.396 -9.150 -3.924 1.000 1 A ARG 52.026 1
ATOM 624 N NE . ARG 81 81 ? A 30.587 -10.009 -5.126 1.000 1 A ARG 49.384 1
ATOM 625 C CZ . ARG 81 81 ? A 31.727 -10.121 -5.780 1.000 1 A ARG 48.502 1
ATOM 626 N NH1 . ARG 81 81 ? A 32.809 -9.481 -5.373 1.000 1 A ARG 41.417 1
ATOM 627 N NH2 . ARG 81 81 ? A 31.790 -10.891 -6.831 1.000 1 A ARG 39.741 1
ATOM 628 N N . GLU 82 82 ? A 31.738 -7.970 1.206 1.000 1 A GLU 58.389 1
ATOM 629 C CA . GLU 82 82 ? A 31.810 -6.922 2.211 1.000 1 A GLU 59.128 1
ATOM 630 C C . GLU 82 82 ? A 31.229 -5.636 1.659 1.000 1 A GLU 59.507 1
ATOM 631 O O . GLU 82 82 ? A 31.377 -5.342 0.479 1.000 1 A GLU 58.579 1
ATOM 632 C CB . GLU 82 82 ? A 33.246 -6.708 2.683 1.000 1 A GLU 56.378 1
ATOM 633 C CG . GLU 82 82 ? A 33.820 -7.866 3.448 1.000 1 A GLU 53.349 1
ATOM 634 C CD . GLU 82 82 ? A 35.235 -7.615 3.925 1.000 1 A GLU 49.814 1
ATOM 635 O OE1 . GLU 82 82 ? A 35.823 -6.570 3.557 1.000 1 A GLU 47.036 1
ATOM 636 O OE2 . GLU 82 82 ? A 35.775 -8.464 4.675 1.000 1 A GLU 46.338 1
ATOM 637 N N . PRO 83 83 ? A 30.589 -4.839 2.497 1.000 1 A PRO 60.147 1
ATOM 638 C CA . PRO 83 83 ? A 30.031 -3.569 2.008 1.000 1 A PRO 60.596 1
ATOM 639 C C . PRO 83 83 ? A 31.121 -2.572 1.655 1.000 1 A PRO 61.209 1
ATOM 640 O O . PRO 83 83 ? A 32.069 -2.371 2.407 1.000 1 A PRO 59.711 1
ATOM 641 C CB . PRO 83 83 ? A 29.176 -3.099 3.185 1.000 1 A PRO 57.908 1
ATOM 642 C CG . PRO 83 83 ? A 29.788 -3.734 4.381 1.000 1 A PRO 56.540 1
ATOM 643 C CD . PRO 83 83 ? A 30.243 -5.060 3.910 1.000 1 A PRO 56.938 1
ATOM 644 N N . ARG 84 84 ? A 30.962 -1.969 0.491 1.000 1 A ARG 57.055 1
ATOM 645 C CA . ARG 84 84 ? A 31.878 -0.965 -0.073 1.000 1 A ARG 56.906 1
ATOM 646 C C . ARG 84 84 ? A 33.290 -1.548 -0.312 1.000 1 A ARG 57.335 1
ATOM 647 O O . ARG 84 84 ? A 34.270 -0.821 -0.303 1.000 1 A ARG 56.253 1
ATOM 648 C CB . ARG 84 84 ? A 31.968 0.303 0.797 1.000 1 A ARG 55.359 1
ATOM 649 C CG . ARG 84 84 ? A 30.670 1.078 0.913 1.000 1 A ARG 51.932 1
ATOM 650 C CD . ARG 84 84 ? A 30.828 2.267 1.797 1.000 1 A ARG 48.899 1
ATOM 651 N NE . ARG 84 84 ? A 29.623 3.069 1.931 1.000 1 A ARG 45.396 1
ATOM 652 C CZ . ARG 84 84 ? A 29.489 4.119 2.711 1.000 1 A ARG 45.437 1
ATOM 653 N NH1 . ARG 84 84 ? A 30.514 4.539 3.432 1.000 1 A ARG 36.983 1
ATOM 654 N NH2 . ARG 84 84 ? A 28.328 4.755 2.747 1.000 1 A ARG 34.759 1
ATOM 655 N N . LYS 85 85 ? A 33.353 -2.831 -0.543 1.000 1 A LYS 56.857 1
ATOM 656 C CA . LYS 85 85 ? A 34.606 -3.514 -0.807 1.000 1 A LYS 57.129 1
ATOM 657 C C . LYS 85 85 ? A 34.412 -4.525 -1.938 1.000 1 A LYS 57.881 1
ATOM 658 O O . LYS 85 85 ? A 33.301 -4.934 -2.241 1.000 1 A LYS 56.392 1
ATOM 659 C CB . LYS 85 85 ? A 35.155 -4.220 0.431 1.000 1 A LYS 54.206 1
ATOM 660 C CG . LYS 85 85 ? A 35.658 -3.296 1.513 1.000 1 A LYS 52.264 1
ATOM 661 C CD . LYS 85 85 ? A 36.200 -4.064 2.673 1.000 1 A LYS 48.398 1
ATOM 662 C CE . LYS 85 85 ? A 36.707 -3.139 3.782 1.000 1 A LYS 46.817 1
ATOM 663 N NZ . LYS 85 85 ? A 37.245 -3.886 4.940 1.000 1 A LYS 40.198 1
ATOM 664 N N . LYS 86 86 ? A 35.502 -4.908 -2.548 1.000 1 A LYS 52.763 1
ATOM 665 C CA . LYS 86 86 ? A 35.478 -5.874 -3.646 1.000 1 A LYS 53.536 1
ATOM 666 C C . LYS 86 86 ? A 35.899 -7.285 -3.210 1.000 1 A LYS 55.246 1
ATOM 667 O O . LYS 86 86 ? A 35.912 -8.186 -4.037 1.000 1 A LYS 54.025 1
ATOM 668 C CB . LYS 86 86 ? A 36.367 -5.397 -4.788 1.000 1 A LYS 50.107 1
ATOM 669 C CG . LYS 86 86 ? A 35.866 -4.146 -5.484 1.000 1 A LYS 46.930 1
ATOM 670 C CD . LYS 86 86 ? A 36.774 -3.731 -6.625 1.000 1 A LYS 42.955 1
ATOM 671 C CE . LYS 86 86 ? A 36.273 -2.458 -7.290 1.000 1 A LYS 36.553 1
ATOM 672 N NZ . LYS 86 86 ? A 37.152 -2.057 -8.393 1.000 1 A LYS 32.403 1
ATOM 673 N N . SER 87 87 ? A 36.256 -7.440 -1.965 1.000 1 A SER 56.065 1
ATOM 674 C CA . SER 87 87 ? A 36.684 -8.722 -1.474 1.000 1 A SER 57.931 1
ATOM 675 C C . SER 87 87 ? A 35.474 -9.526 -1.008 1.000 1 A SER 59.367 1
ATOM 676 O O . SER 87 87 ? A 34.488 -8.976 -0.490 1.000 1 A SER 57.579 1
ATOM 677 C CB . SER 87 87 ? A 37.685 -8.583 -0.336 1.000 1 A SER 54.555 1
ATOM 678 O OG . SER 87 87 ? A 37.126 -7.946 0.789 1.000 1 A SER 49.323 1
ATOM 679 N N . ARG 88 88 ? A 35.542 -10.826 -1.161 1.000 1 A ARG 56.982 1
ATOM 680 C CA . ARG 88 88 ? A 34.457 -11.727 -0.788 1.000 1 A ARG 58.402 1
ATOM 681 C C . ARG 88 88 ? A 34.963 -12.690 0.282 1.000 1 A ARG 59.565 1
ATOM 682 O O . ARG 88 88 ? A 36.022 -13.268 0.153 1.000 1 A ARG 59.915 1
ATOM 683 C CB . ARG 88 88 ? A 33.935 -12.493 -1.998 1.000 1 A ARG 56.441 1
ATOM 684 C CG . ARG 88 88 ? A 33.236 -11.624 -3.019 1.000 1 A ARG 52.416 1
ATOM 685 C CD . ARG 88 88 ? A 32.701 -12.438 -4.182 1.000 1 A ARG 47.634 1
ATOM 686 N NE . ARG 88 88 ? A 33.784 -12.964 -5.000 1.000 1 A ARG 45.472 1
ATOM 687 C CZ . ARG 88 88 ? A 33.611 -13.773 -6.031 1.000 1 A ARG 45.762 1
ATOM 688 N NH1 . ARG 88 88 ? A 32.389 -14.168 -6.360 1.000 1 A ARG 38.376 1
ATOM 689 N NH2 . ARG 88 88 ? A 34.666 -14.181 -6.732 1.000 1 A ARG 36.729 1
ATOM 690 N N . ILE 89 89 ? A 34.182 -12.799 1.329 1.000 1 A ILE 63.739 1
ATOM 691 C CA . ILE 89 89 ? A 34.538 -13.688 2.425 1.000 1 A ILE 64.438 1
ATOM 692 C C . ILE 89 89 ? A 34.075 -15.087 2.099 1.000 1 A ILE 65.408 1
ATOM 693 O O . ILE 89 89 ? A 32.896 -15.325 1.848 1.000 1 A ILE 65.031 1
ATOM 694 C CB . ILE 89 89 ? A 33.911 -13.210 3.737 1.000 1 A ILE 62.592 1
ATOM 695 C CG1 . ILE 89 89 ? A 34.436 -11.827 4.107 1.000 1 A ILE 63.358 1
ATOM 696 C CG2 . ILE 89 89 ? A 34.213 -14.189 4.869 1.000 1 A ILE 60.390 1
ATOM 697 C CD1 . ILE 89 89 ? A 33.774 -11.227 5.318 1.000 1 A ILE 58.589 1
ATOM 698 N N . TRP 90 90 ? A 34.966 -16.010 2.119 1.000 1 A TRP 62.373 1
ATOM 699 C CA . TRP 90 90 ? A 34.662 -17.406 1.826 1.000 1 A TRP 63.596 1
ATOM 700 C C . TRP 90 90 ? A 34.114 -18.053 3.120 1.000 1 A TRP 64.557 1
ATOM 701 O O . TRP 90 90 ? A 34.782 -18.082 4.155 1.000 1 A TRP 62.988 1
ATOM 702 C CB . TRP 90 90 ? A 35.900 -18.149 1.341 1.000 1 A TRP 62.071 1
ATOM 703 C CG . TRP 90 90 ? A 35.610 -19.556 0.895 1.000 1 A TRP 60.106 1
ATOM 704 C CD1 . TRP 90 90 ? A 35.628 -20.674 1.678 1.000 1 A TRP 55.571 1
ATOM 705 C CD2 . TRP 90 90 ? A 35.299 -19.973 -0.432 1.000 1 A TRP 57.648 1
ATOM 706 N NE1 . TRP 90 90 ? A 35.305 -21.747 0.905 1.000 1 A TRP 49.110 1
ATOM 707 C CE2 . TRP 90 90 ? A 35.089 -21.361 -0.390 1.000 1 A TRP 55.025 1
ATOM 708 C CE3 . TRP 90 90 ? A 35.116 -19.330 -1.641 1.000 1 A TRP 49.010 1
ATOM 709 C CZ2 . TRP 90 90 ? A 34.749 -22.105 -1.513 1.000 1 A TRP 45.867 1
ATOM 710 C CZ3 . TRP 90 90 ? A 34.764 -20.067 -2.758 1.000 1 A TRP 46.306 1
ATOM 711 C CH2 . TRP 90 90 ? A 34.597 -21.433 -2.678 1.000 1 A TRP 45.604 1
ATOM 712 N N . LEU 91 91 ? A 32.897 -18.574 3.028 1.000 1 A LEU 69.337 1
ATOM 713 C CA . LEU 91 91 ? A 32.238 -19.142 4.196 1.000 1 A LEU 69.716 1
ATOM 714 C C . LEU 91 91 ? A 32.362 -20.664 4.230 1.000 1 A LEU 69.280 1
ATOM 715 O O . LEU 91 91 ? A 31.972 -21.256 5.223 1.000 1 A LEU 66.030 1
ATOM 716 C CB . LEU 91 91 ? A 30.774 -18.725 4.234 1.000 1 A LEU 68.085 1
ATOM 717 C CG . LEU 91 91 ? A 30.547 -17.243 4.383 1.000 1 A LEU 67.172 1
ATOM 718 C CD1 . LEU 91 91 ? A 31.130 -16.754 5.694 1.000 1 A LEU 67.229 1
ATOM 719 C CD2 . LEU 91 91 ? A 29.071 -16.889 4.294 1.000 1 A LEU 67.017 1
ATOM 720 N N . GLY 92 92 ? A 32.867 -21.262 3.202 1.000 1 A GLY 65.212 1
ATOM 721 C CA . GLY 92 92 ? A 33.069 -22.698 3.184 1.000 1 A GLY 65.619 1
ATOM 722 C C . GLY 92 92 ? A 32.047 -23.443 2.355 1.000 1 A GLY 67.313 1
ATOM 723 O O . GLY 92 92 ? A 31.134 -22.850 1.772 1.000 1 A GLY 65.345 1
ATOM 724 N N . THR 93 93 ? A 32.231 -24.731 2.305 1.000 1 A THR 66.247 1
ATOM 725 C CA . THR 93 93 ? A 31.381 -25.611 1.504 1.000 1 A THR 67.102 1
ATOM 726 C C . THR 93 93 ? A 30.444 -26.397 2.410 1.000 1 A THR 67.825 1
ATOM 727 O O . THR 93 93 ? A 30.795 -26.753 3.538 1.000 1 A THR 66.904 1
ATOM 728 C CB . THR 93 93 ? A 32.217 -26.585 0.690 1.000 1 A THR 65.049 1
ATOM 729 O OG1 . THR 93 93 ? A 33.016 -27.407 1.536 1.000 1 A THR 59.836 1
ATOM 730 C CG2 . THR 93 93 ? A 33.113 -25.817 -0.266 1.000 1 A THR 58.478 1
ATOM 731 N N . PHE 94 94 ? A 29.252 -26.635 1.928 1.000 1 A PHE 67.332 1
ATOM 732 C CA . PHE 94 94 ? A 28.222 -27.272 2.720 1.000 1 A PHE 67.004 1
ATOM 733 C C . PHE 94 94 ? A 27.489 -28.309 1.886 1.000 1 A PHE 66.589 1
ATOM 734 O O . PHE 94 94 ? A 27.234 -28.070 0.701 1.000 1 A PHE 65.576 1
ATOM 735 C CB . PHE 94 94 ? A 27.242 -26.249 3.268 1.000 1 A PHE 65.243 1
ATOM 736 C CG . PHE 94 94 ? A 27.881 -25.284 4.234 1.000 1 A PHE 64.217 1
ATOM 737 C CD1 . PHE 94 94 ? A 28.103 -25.639 5.532 1.000 1 A PHE 64.397 1
ATOM 738 C CD2 . PHE 94 94 ? A 28.254 -24.041 3.785 1.000 1 A PHE 63.943 1
ATOM 739 C CE1 . PHE 94 94 ? A 28.693 -24.763 6.407 1.000 1 A PHE 63.890 1
ATOM 740 C CE2 . PHE 94 94 ? A 28.848 -23.133 4.656 1.000 1 A PHE 64.773 1
ATOM 741 C CZ . PHE 94 94 ? A 29.042 -23.504 5.970 1.000 1 A PHE 62.205 1
ATOM 742 N N . PRO 95 95 ? A 27.147 -29.458 2.463 1.000 1 A PRO 66.271 1
ATOM 743 C CA . PRO 95 95 ? A 26.441 -30.488 1.685 1.000 1 A PRO 65.788 1
ATOM 744 C C . PRO 95 95 ? A 24.985 -30.194 1.416 1.000 1 A PRO 67.059 1
ATOM 745 O O . PRO 95 95 ? A 24.425 -30.739 0.480 1.000 1 A PRO 65.694 1
ATOM 746 C CB . PRO 95 95 ? A 26.623 -31.748 2.551 1.000 1 A PRO 63.505 1
ATOM 747 C CG . PRO 95 95 ? A 26.717 -31.207 3.924 1.000 1 A PRO 62.119 1
ATOM 748 C CD . PRO 95 95 ? A 27.504 -29.929 3.796 1.000 1 A PRO 65.210 1
ATOM 749 N N . THR 96 96 ? A 24.362 -29.342 2.224 1.000 1 A THR 69.483 1
ATOM 750 C CA . THR 96 96 ? A 22.967 -28.996 2.073 1.000 1 A THR 69.833 1
ATOM 751 C C . THR 96 96 ? A 22.809 -27.509 1.857 1.000 1 A THR 70.964 1
ATOM 752 O O . THR 96 96 ? A 23.600 -26.709 2.387 1.000 1 A THR 70.628 1
ATOM 753 C CB . THR 96 96 ? A 22.157 -29.418 3.316 1.000 1 A THR 67.275 1
ATOM 754 O OG1 . THR 96 96 ? A 22.702 -28.809 4.464 1.000 1 A THR 64.155 1
ATOM 755 C CG2 . THR 96 96 ? A 22.194 -30.922 3.489 1.000 1 A THR 62.323 1
ATOM 756 N N . PRO 97 97 ? A 21.847 -27.094 1.083 1.000 1 A PRO 65.814 1
ATOM 757 C CA . PRO 97 97 ? A 21.655 -25.646 0.858 1.000 1 A PRO 66.659 1
ATOM 758 C C . PRO 97 97 ? A 21.099 -24.885 2.050 1.000 1 A PRO 67.457 1
ATOM 759 O O . PRO 97 97 ? A 21.267 -23.683 2.139 1.000 1 A PRO 66.272 1
ATOM 760 C CB . PRO 97 97 ? A 20.686 -25.608 -0.320 1.000 1 A PRO 63.894 1
ATOM 761 C CG . PRO 97 97 ? A 19.896 -26.850 -0.183 1.000 1 A PRO 61.793 1
ATOM 762 C CD . PRO 97 97 ? A 20.859 -27.880 0.296 1.000 1 A PRO 61.837 1
ATOM 763 N N . GLU 98 98 ? A 20.457 -25.590 2.964 1.000 1 A GLU 67.428 1
ATOM 764 C CA . GLU 98 98 ? A 19.955 -24.935 4.184 1.000 1 A GLU 67.567 1
ATOM 765 C C . GLU 98 98 ? A 21.085 -24.552 5.111 1.000 1 A GLU 68.388 1
ATOM 766 O O . GLU 98 98 ? A 21.038 -23.510 5.751 1.000 1 A GLU 67.692 1
ATOM 767 C CB . GLU 98 98 ? A 18.957 -25.839 4.893 1.000 1 A GLU 64.747 1
ATOM 768 C CG . GLU 98 98 ? A 17.670 -26.083 4.119 1.000 1 A GLU 60.327 1
ATOM 769 C CD . GLU 98 98 ? A 16.688 -26.959 4.856 1.000 1 A GLU 53.837 1
ATOM 770 O OE1 . GLU 98 98 ? A 17.067 -27.498 5.914 1.000 1 A GLU 50.081 1
ATOM 771 O OE2 . GLU 98 98 ? A 15.541 -27.133 4.384 1.000 1 A GLU 47.808 1
ATOM 772 N N . MET 99 99 ? A 22.087 -25.379 5.190 1.000 1 A MET 69.145 1
ATOM 773 C CA . MET 99 99 ? A 23.259 -25.064 6.014 1.000 1 A MET 69.194 1
ATOM 774 C C . MET 99 99 ? A 24.021 -23.891 5.426 1.000 1 A MET 70.137 1
ATOM 775 O O . MET 99 99 ? A 24.541 -23.030 6.139 1.000 1 A MET 68.966 1
ATOM 776 C CB . MET 99 99 ? A 24.181 -26.291 6.115 1.000 1 A MET 67.597 1
ATOM 777 C CG . MET 99 99 ? A 23.579 -27.450 6.873 1.000 1 A MET 65.758 1
ATOM 778 S SD . MET 99 99 ? A 24.570 -28.922 6.850 1.000 1 A MET 64.794 1
ATOM 779 C CE . MET 99 99 ? A 25.961 -28.448 7.876 1.000 1 A MET 57.801 1
ATOM 780 N N . ALA 100 100 ? A 24.094 -23.840 4.117 1.000 1 A ALA 67.749 1
ATOM 781 C CA . ALA 100 100 ? A 24.755 -22.726 3.449 1.000 1 A ALA 69.296 1
ATOM 782 C C . ALA 100 100 ? A 23.952 -21.433 3.585 1.000 1 A ALA 70.273 1
ATOM 783 O O . ALA 100 100 ? A 24.543 -20.345 3.631 1.000 1 A ALA 68.714 1
ATOM 784 C CB . ALA 100 100 ? A 25.007 -23.053 1.981 1.000 1 A ALA 67.604 1
ATOM 785 N N . ALA 101 101 ? A 22.658 -21.553 3.631 1.000 1 A ALA 69.979 1
ATOM 786 C CA . ALA 101 101 ? A 21.823 -20.379 3.850 1.000 1 A ALA 70.782 1
ATOM 787 C C . ALA 101 101 ? A 21.916 -19.873 5.286 1.000 1 A ALA 71.384 1
ATOM 788 O O . ALA 101 101 ? A 21.867 -18.667 5.525 1.000 1 A ALA 69.448 1
ATOM 789 C CB . ALA 101 101 ? A 20.370 -20.698 3.506 1.000 1 A ALA 68.701 1
ATOM 790 N N . ARG 102 102 ? A 22.055 -20.785 6.215 1.000 1 A ARG 70.084 1
ATOM 791 C CA . ARG 102 102 ? A 22.261 -20.391 7.599 1.000 1 A ARG 69.971 1
ATOM 792 C C . ARG 102 102 ? A 23.637 -19.773 7.818 1.000 1 A ARG 70.179 1
ATOM 793 O O . ARG 102 102 ? A 23.769 -18.846 8.627 1.000 1 A ARG 69.115 1
ATOM 794 C CB . ARG 102 102 ? A 22.073 -21.607 8.531 1.000 1 A ARG 67.324 1
ATOM 795 C CG . ARG 102 102 ? A 20.667 -22.140 8.566 1.000 1 A ARG 64.341 1
ATOM 796 C CD . ARG 102 102 ? A 20.592 -23.399 9.388 1.000 1 A ARG 60.930 1
ATOM 797 N NE . ARG 102 102 ? A 19.243 -23.980 9.332 1.000 1 A ARG 56.457 1
ATOM 798 C CZ . ARG 102 102 ? A 18.902 -25.138 9.869 1.000 1 A ARG 55.971 1
ATOM 799 N NH1 . ARG 102 102 ? A 19.814 -25.867 10.502 1.000 1 A ARG 47.612 1
ATOM 800 N NH2 . ARG 102 102 ? A 17.674 -25.585 9.764 1.000 1 A ARG 47.392 1
ATOM 801 N N . ALA 103 103 ? A 24.609 -20.273 7.106 1.000 1 A ALA 70.258 1
ATOM 802 C CA . ALA 103 103 ? A 25.948 -19.694 7.178 1.000 1 A ALA 70.977 1
ATOM 803 C C . ALA 103 103 ? A 25.994 -18.302 6.536 1.000 1 A ALA 71.301 1
ATOM 804 O O . ALA 103 103 ? A 26.738 -17.426 6.987 1.000 1 A ALA 68.883 1
ATOM 805 C CB . ALA 103 103 ? A 26.951 -20.609 6.468 1.000 1 A ALA 69.312 1
ATOM 806 N N . HIS 104 104 ? A 25.182 -18.113 5.549 1.000 1 A HIS 69.644 1
ATOM 807 C CA . HIS 104 104 ? A 25.123 -16.778 4.923 1.000 1 A HIS 68.967 1
ATOM 808 C C . HIS 104 104 ? A 24.371 -15.786 5.804 1.000 1 A HIS 69.160 1
ATOM 809 O O . HIS 104 104 ? A 24.690 -14.603 5.824 1.000 1 A HIS 68.257 1
ATOM 810 C CB . HIS 104 104 ? A 24.448 -16.848 3.551 1.000 1 A HIS 67.464 1
ATOM 811 C CG . HIS 104 104 ? A 24.437 -15.521 2.823 1.000 1 A HIS 63.206 1
ATOM 812 N ND1 . HIS 104 104 ? A 23.364 -14.655 2.938 1.000 1 A HIS 59.278 1
ATOM 813 C CD2 . HIS 104 104 ? A 25.334 -14.949 2.006 1.000 1 A HIS 59.078 1
ATOM 814 C CE1 . HIS 104 104 ? A 23.628 -13.578 2.194 1.000 1 A HIS 58.852 1
ATOM 815 N NE2 . HIS 104 104 ? A 24.802 -13.724 1.645 1.000 1 A HIS 56.486 1
ATOM 816 N N . ASP 105 105 ? A 23.400 -16.285 6.565 1.000 1 A ASP 68.851 1
ATOM 817 C CA . ASP 105 105 ? A 22.652 -15.382 7.461 1.000 1 A ASP 67.818 1
ATOM 818 C C . ASP 105 105 ? A 23.487 -14.951 8.659 1.000 1 A ASP 67.787 1
ATOM 819 O O . ASP 105 105 ? A 23.332 -13.835 9.151 1.000 1 A ASP 66.390 1
ATOM 820 C CB . ASP 105 105 ? A 21.372 -16.059 7.926 1.000 1 A ASP 65.100 1
ATOM 821 C CG . ASP 105 105 ? A 20.348 -16.215 6.818 1.000 1 A ASP 62.742 1
ATOM 822 O OD1 . ASP 105 105 ? A 20.380 -15.389 5.877 1.000 1 A ASP 59.003 1
ATOM 823 O OD2 . ASP 105 105 ? A 19.524 -17.144 6.875 1.000 1 A ASP 60.090 1
ATOM 824 N N . VAL 106 106 ? A 24.360 -15.828 9.116 1.000 1 A VAL 70.813 1
ATOM 825 C CA . VAL 106 106 ? A 25.274 -15.449 10.192 1.000 1 A VAL 70.951 1
ATOM 826 C C . VAL 106 106 ? A 26.275 -14.410 9.685 1.000 1 A VAL 70.958 1
ATOM 827 O O . VAL 106 106 ? A 26.586 -13.448 10.375 1.000 1 A VAL 69.492 1
ATOM 828 C CB . VAL 106 106 ? A 25.980 -16.702 10.743 1.000 1 A VAL 69.192 1
ATOM 829 C CG1 . VAL 106 106 ? A 24.958 -17.588 11.425 1.000 1 A VAL 69.001 1
ATOM 830 C CG2 . VAL 106 106 ? A 27.050 -16.329 11.757 1.000 1 A VAL 69.044 1
ATOM 831 N N . ALA 107 107 ? A 26.738 -14.615 8.485 1.000 1 A ALA 70.321 1
ATOM 832 C CA . ALA 107 107 ? A 27.648 -13.634 7.892 1.000 1 A ALA 70.404 1
ATOM 833 C C . ALA 107 107 ? A 26.953 -12.350 7.500 1.000 1 A ALA 70.670 1
ATOM 834 O O . ALA 107 107 ? A 27.568 -11.290 7.484 1.000 1 A ALA 68.632 1
ATOM 835 C CB . ALA 107 107 ? A 28.342 -14.248 6.684 1.000 1 A ALA 69.633 1
ATOM 836 N N . ALA 108 108 ? A 25.683 -12.438 7.181 1.000 1 A ALA 69.447 1
ATOM 837 C CA . ALA 108 108 ? A 24.931 -11.251 6.825 1.000 1 A ALA 68.785 1
ATOM 838 C C . ALA 108 108 ? A 24.574 -10.419 8.047 1.000 1 A ALA 68.720 1
ATOM 839 O O . ALA 108 108 ? A 24.551 -9.186 7.982 1.000 1 A ALA 66.835 1
ATOM 840 C CB . ALA 108 108 ? A 23.657 -11.641 6.060 1.000 1 A ALA 67.101 1
ATOM 841 N N . LEU 109 109 ? A 24.288 -11.093 9.146 1.000 1 A LEU 68.386 1
ATOM 842 C CA . LEU 109 109 ? A 23.975 -10.367 10.373 1.000 1 A LEU 68.137 1
ATOM 843 C C . LEU 109 109 ? A 25.221 -9.775 11.022 1.000 1 A LEU 68.344 1
ATOM 844 O O . LEU 109 109 ? A 25.141 -8.721 11.672 1.000 1 A LEU 67.426 1
ATOM 845 C CB . LEU 109 109 ? A 23.258 -11.271 11.363 1.000 1 A LEU 65.692 1
ATOM 846 C CG . LEU 109 109 ? A 21.810 -11.619 11.020 1.000 1 A LEU 61.779 1
ATOM 847 C CD1 . LEU 109 109 ? A 20.979 -10.355 10.980 1.000 1 A LEU 62.485 1
ATOM 848 C CD2 . LEU 109 109 ? A 21.258 -12.614 12.008 1.000 1 A LEU 61.661 1
ATOM 849 N N . SER 110 110 ? A 26.338 -10.429 10.844 1.000 1 A SER 69.952 1
ATOM 850 C CA . SER 110 110 ? A 27.565 -9.922 11.435 1.000 1 A SER 69.593 1
ATOM 851 C C . SER 110 110 ? A 28.130 -8.734 10.667 1.000 1 A SER 69.389 1
ATOM 852 O O . SER 110 110 ? A 28.754 -7.849 11.240 1.000 1 A SER 67.212 1
ATOM 853 C CB . SER 110 110 ? A 28.605 -11.039 11.510 1.000 1 A SER 67.749 1
ATOM 854 O OG . SER 110 110 ? A 28.970 -11.491 10.232 1.000 1 A SER 60.429 1
ATOM 855 N N . ILE 111 111 ? A 27.903 -8.715 9.375 1.000 1 A ILE 68.225 1
ATOM 856 C CA . ILE 111 111 ? A 28.476 -7.653 8.525 1.000 1 A ILE 67.410 1
ATOM 857 C C . ILE 111 111 ? A 27.415 -6.594 8.183 1.000 1 A ILE 66.951 1
ATOM 858 O O . ILE 111 111 ? A 27.581 -5.426 8.494 1.000 1 A ILE 64.961 1
ATOM 859 C CB . ILE 111 111 ? A 29.070 -8.261 7.247 1.000 1 A ILE 65.631 1
ATOM 860 C CG1 . ILE 111 111 ? A 30.264 -9.181 7.609 1.000 1 A ILE 65.609 1
ATOM 861 C CG2 . ILE 111 111 ? A 29.535 -7.157 6.289 1.000 1 A ILE 62.077 1
ATOM 862 C CD1 . ILE 111 111 ? A 30.787 -9.947 6.431 1.000 1 A ILE 60.250 1
ATOM 863 N N . LYS 112 112 ? A 26.336 -7.026 7.588 1.000 1 A LYS 65.562 1
ATOM 864 C CA . LYS 112 112 ? A 25.304 -6.083 7.161 1.000 1 A LYS 65.713 1
ATOM 865 C C . LYS 112 112 ? A 24.418 -5.642 8.295 1.000 1 A LYS 64.543 1
ATOM 866 O O . LYS 112 112 ? A 23.909 -4.517 8.317 1.000 1 A LYS 61.256 1
ATOM 867 C CB . LYS 112 112 ? A 24.474 -6.664 6.031 1.000 1 A LYS 63.378 1
ATOM 868 C CG . LYS 112 112 ? A 25.228 -6.854 4.752 1.000 1 A LYS 59.557 1
ATOM 869 C CD . LYS 112 112 ? A 24.355 -7.436 3.668 1.000 1 A LYS 56.087 1
ATOM 870 C CE . LYS 112 112 ? A 25.114 -7.604 2.353 1.000 1 A LYS 53.109 1
ATOM 871 N NZ . LYS 112 112 ? A 24.271 -8.217 1.306 1.000 1 A LYS 46.398 1
ATOM 872 N N . GLY 113 113 ? A 24.191 -6.520 9.257 1.000 1 A GLY 67.501 1
ATOM 873 C CA . GLY 113 113 ? A 23.385 -6.181 10.419 1.000 1 A GLY 67.246 1
ATOM 874 C C . GLY 113 113 ? A 21.917 -6.115 10.084 1.000 1 A GLY 68.744 1
ATOM 875 O O . GLY 113 113 ? A 21.338 -7.023 9.526 1.000 1 A GLY 65.104 1
ATOM 876 N N . GLY 114 114 ? A 21.289 -5.016 10.446 1.000 1 A GLY 63.274 1
ATOM 877 C CA . GLY 114 114 ? A 19.867 -4.871 10.227 1.000 1 A GLY 62.148 1
ATOM 878 C C . GLY 114 114 ? A 19.467 -4.608 8.793 1.000 1 A GLY 64.014 1
ATOM 879 O O . GLY 114 114 ? A 18.301 -4.770 8.438 1.000 1 A GLY 62.320 1
ATOM 880 N N . SER 115 115 ? A 20.411 -4.204 7.980 1.000 1 A SER 60.466 1
ATOM 881 C CA . SER 115 115 ? A 20.133 -3.917 6.576 1.000 1 A SER 61.653 1
ATOM 882 C C . SER 115 115 ? A 20.274 -5.148 5.693 1.000 1 A SER 62.707 1
ATOM 883 O O . SER 115 115 ? A 20.129 -5.061 4.482 1.000 1 A SER 61.672 1
ATOM 884 C CB . SER 115 115 ? A 21.034 -2.812 6.066 1.000 1 A SER 58.948 1
ATOM 885 O OG . SER 115 115 ? A 22.396 -3.247 6.068 1.000 1 A SER 52.992 1
ATOM 886 N N . ALA 116 116 ? A 20.585 -6.262 6.280 1.000 1 A ALA 63.995 1
ATOM 887 C CA . ALA 116 116 ? A 20.812 -7.474 5.518 1.000 1 A ALA 65.102 1
ATOM 888 C C . ALA 116 116 ? A 19.513 -8.231 5.291 1.000 1 A ALA 65.980 1
ATOM 889 O O . ALA 116 116 ? A 18.637 -8.259 6.163 1.000 1 A ALA 64.394 1
ATOM 890 C CB . ALA 116 116 ? A 21.799 -8.376 6.230 1.000 1 A ALA 63.161 1
ATOM 891 N N . VAL 117 117 ? A 19.380 -8.823 4.166 1.000 1 A VAL 64.542 1
ATOM 892 C CA . VAL 117 117 ? A 18.238 -9.675 3.843 1.000 1 A VAL 65.527 1
ATOM 893 C C . VAL 117 117 ? A 18.603 -11.109 4.204 1.000 1 A VAL 66.485 1
ATOM 894 O O . VAL 117 117 ? A 19.572 -11.663 3.696 1.000 1 A VAL 64.577 1
ATOM 895 C CB . VAL 117 117 ? A 17.855 -9.574 2.362 1.000 1 A VAL 62.434 1
ATOM 896 C CG1 . VAL 117 117 ? A 17.466 -8.141 2.050 1.000 1 A VAL 60.886 1
ATOM 897 C CG2 . VAL 117 117 ? A 16.697 -10.509 2.044 1.000 1 A VAL 59.666 1
ATOM 898 N N . LEU 118 118 ? A 17.811 -11.681 5.082 1.000 1 A LEU 65.539 1
ATOM 899 C CA . LEU 118 118 ? A 18.118 -12.998 5.616 1.000 1 A LEU 66.781 1
ATOM 900 C C . LEU 118 118 ? A 17.297 -14.064 4.923 1.000 1 A LEU 66.899 1
ATOM 901 O O . LEU 118 118 ? A 16.172 -13.821 4.484 1.000 1 A LEU 64.508 1
ATOM 902 C CB . LEU 118 118 ? A 17.850 -13.040 7.128 1.000 1 A LEU 64.295 1
ATOM 903 C CG . LEU 118 118 ? A 18.689 -12.104 7.995 1.000 1 A LEU 62.026 1
ATOM 904 C CD1 . LEU 118 118 ? A 20.156 -12.446 7.846 1.000 1 A LEU 64.035 1
ATOM 905 C CD2 . LEU 118 118 ? A 18.248 -12.174 9.441 1.000 1 A LEU 63.701 1
ATOM 906 N N . ASN 119 119 ? A 17.867 -15.254 4.847 1.000 1 A ASN 64.671 1
ATOM 907 C CA . ASN 119 119 ? A 17.155 -16.387 4.279 1.000 1 A ASN 63.687 1
ATOM 908 C C . ASN 119 119 ? A 16.139 -16.943 5.277 1.000 1 A ASN 63.368 1
ATOM 909 O O . ASN 119 119 ? A 15.077 -17.408 4.880 1.000 1 A ASN 62.142 1
ATOM 910 C CB . ASN 119 119 ? A 18.120 -17.475 3.852 1.000 1 A ASN 61.871 1
ATOM 911 C CG . ASN 119 119 ? A 19.003 -17.053 2.693 1.000 1 A ASN 59.000 1
ATOM 912 O OD1 . ASN 119 119 ? A 18.533 -16.468 1.736 1.000 1 A ASN 55.904 1
ATOM 913 N ND2 . ASN 119 119 ? A 20.293 -17.318 2.806 1.000 1 A ASN 56.071 1
ATOM 914 N N . PHE 120 120 ? A 16.481 -16.878 6.547 1.000 1 A PHE 66.489 1
ATOM 915 C CA . PHE 120 120 ? A 15.606 -17.348 7.625 1.000 1 A PHE 66.498 1
ATOM 916 C C . PHE 120 120 ? A 15.447 -16.229 8.646 1.000 1 A PHE 65.372 1
ATOM 917 O O . PHE 120 120 ? A 16.194 -16.180 9.620 1.000 1 A PHE 64.596 1
ATOM 918 C CB . PHE 120 120 ? A 16.165 -18.612 8.285 1.000 1 A PHE 64.626 1
ATOM 919 C CG . PHE 120 120 ? A 16.295 -19.793 7.361 1.000 1 A PHE 63.297 1
ATOM 920 C CD1 . PHE 120 120 ? A 15.208 -20.590 7.125 1.000 1 A PHE 63.112 1
ATOM 921 C CD2 . PHE 120 120 ? A 17.505 -20.095 6.750 1.000 1 A PHE 62.755 1
ATOM 922 C CE1 . PHE 120 120 ? A 15.314 -21.681 6.274 1.000 1 A PHE 62.196 1
ATOM 923 C CE2 . PHE 120 120 ? A 17.600 -21.176 5.910 1.000 1 A PHE 62.671 1
ATOM 924 C CZ . PHE 120 120 ? A 16.504 -21.965 5.658 1.000 1 A PHE 59.683 1
ATOM 925 N N . PRO 121 121 ? A 14.553 -15.330 8.424 1.000 1 A PRO 63.252 1
ATOM 926 C CA . PRO 121 121 ? A 14.421 -14.165 9.330 1.000 1 A PRO 63.238 1
ATOM 927 C C . PRO 121 121 ? A 13.909 -14.521 10.708 1.000 1 A PRO 63.161 1
ATOM 928 O O . PRO 121 121 ? A 14.116 -13.773 11.638 1.000 1 A PRO 61.405 1
ATOM 929 C CB . PRO 121 121 ? A 13.420 -13.243 8.599 1.000 1 A PRO 60.994 1
ATOM 930 C CG . PRO 121 121 ? A 13.436 -13.716 7.213 1.000 1 A PRO 60.006 1
ATOM 931 C CD . PRO 121 121 ? A 13.685 -15.156 7.260 1.000 1 A PRO 61.120 1
ATOM 932 N N . HIS 122 122 ? A 13.242 -15.660 10.850 1.000 1 A HIS 59.486 1
ATOM 933 C CA . HIS 122 122 ? A 12.746 -16.043 12.162 1.000 1 A HIS 58.465 1
ATOM 934 C C . HIS 122 122 ? A 13.842 -16.644 13.056 1.000 1 A HIS 58.760 1
ATOM 935 O O . HIS 122 122 ? A 13.683 -16.678 14.262 1.000 1 A HIS 58.604 1
ATOM 936 C CB . HIS 122 122 ? A 11.594 -17.037 12.002 1.000 1 A HIS 55.620 1
ATOM 937 C CG . HIS 122 122 ? A 12.001 -18.336 11.321 1.000 1 A HIS 52.795 1
ATOM 938 N ND1 . HIS 122 122 ? A 12.158 -18.453 9.953 1.000 1 A HIS 46.715 1
ATOM 939 C CD2 . HIS 122 122 ? A 12.261 -19.549 11.852 1.000 1 A HIS 48.605 1
ATOM 940 C CE1 . HIS 122 122 ? A 12.536 -19.695 9.652 1.000 1 A HIS 45.505 1
ATOM 941 N NE2 . HIS 122 122 ? A 12.583 -20.384 10.783 1.000 1 A HIS 40.774 1
ATOM 942 N N . LEU 123 123 ? A 14.919 -17.092 12.449 1.000 1 A LEU 60.072 1
ATOM 943 C CA . LEU 123 123 ? A 16.025 -17.685 13.175 1.000 1 A LEU 60.537 1
ATOM 944 C C . LEU 123 123 ? A 17.164 -16.706 13.417 1.000 1 A LEU 60.793 1
ATOM 945 O O . LEU 123 123 ? A 18.270 -17.124 13.781 1.000 1 A LEU 59.850 1
ATOM 946 C CB . LEU 123 123 ? A 16.543 -18.906 12.428 1.000 1 A LEU 57.838 1
ATOM 947 C CG . LEU 123 123 ? A 15.539 -20.031 12.234 1.000 1 A LEU 54.786 1
ATOM 948 C CD1 . LEU 123 123 ? A 15.057 -20.548 13.589 1.000 1 A LEU 53.384 1
ATOM 949 C CD2 . LEU 123 123 ? A 16.155 -21.144 11.396 1.000 1 A LEU 52.618 1
ATOM 950 N N . ALA 124 124 ? A 16.910 -15.425 13.219 1.000 1 A ALA 59.291 1
ATOM 951 C CA . ALA 124 124 ? A 17.957 -14.416 13.390 1.000 1 A ALA 60.239 1
ATOM 952 C C . ALA 124 124 ? A 18.367 -14.235 14.836 1.000 1 A ALA 61.854 1
ATOM 953 O O . ALA 124 124 ? A 19.514 -13.876 15.114 1.000 1 A ALA 59.259 1
ATOM 954 C CB . ALA 124 124 ? A 17.487 -13.076 12.818 1.000 1 A ALA 56.663 1
ATOM 955 N N . GLY 125 125 ? A 17.456 -14.476 15.736 1.000 1 A GLY 59.525 1
ATOM 956 C CA . GLY 125 125 ? A 17.783 -14.313 17.143 1.000 1 A GLY 59.881 1
ATOM 957 C C . GLY 125 125 ? A 18.555 -15.490 17.730 1.000 1 A GLY 62.441 1
ATOM 958 O O . GLY 125 125 ? A 19.340 -15.329 18.676 1.000 1 A GLY 61.010 1
ATOM 959 N N . SER 126 126 ? A 18.379 -16.658 17.168 1.000 1 A SER 61.119 1
ATOM 960 C CA . SER 126 126 ? A 19.029 -17.853 17.675 1.000 1 A SER 62.204 1
ATOM 961 C C . SER 126 126 ? A 20.349 -18.145 16.995 1.000 1 A SER 63.890 1
ATOM 962 O O . SER 126 126 ? A 20.999 -19.145 17.292 1.000 1 A SER 62.747 1
ATOM 963 C CB . SER 126 126 ? A 18.106 -19.063 17.544 1.000 1 A SER 59.131 1
ATOM 964 O OG . SER 126 126 ? A 17.861 -19.355 16.176 1.000 1 A SER 54.263 1
ATOM 965 N N . LEU 127 127 ? A 20.732 -17.319 16.047 1.000 1 A LEU 65.238 1
ATOM 966 C CA . LEU 127 127 ? A 21.998 -17.520 15.333 1.000 1 A LEU 66.885 1
ATOM 967 C C . LEU 127 127 ? A 23.173 -17.007 16.187 1.000 1 A LEU 67.519 1
ATOM 968 O O . LEU 127 127 ? A 23.057 -15.945 16.814 1.000 1 A LEU 66.656 1
ATOM 969 C CB . LEU 127 127 ? A 21.991 -16.831 13.975 1.000 1 A LEU 64.705 1
ATOM 970 C CG . LEU 127 127 ? A 21.049 -17.403 12.945 1.000 1 A LEU 61.874 1
ATOM 971 C CD1 . LEU 127 127 ? A 21.452 -18.803 12.541 1.000 1 A LEU 61.052 1
ATOM 972 C CD2 . LEU 127 127 ? A 20.992 -16.502 11.730 1.000 1 A LEU 61.518 1
ATOM 973 N N . PRO 128 128 ? A 24.258 -17.716 16.240 1.000 1 A PRO 63.133 1
ATOM 974 C CA . PRO 128 128 ? A 25.395 -17.243 17.023 1.000 1 A PRO 65.266 1
ATOM 975 C C . PRO 128 128 ? A 26.112 -16.071 16.326 1.000 1 A PRO 66.664 1
ATOM 976 O O . PRO 128 128 ? A 26.201 -16.010 15.097 1.000 1 A PRO 65.143 1
ATOM 977 C CB . PRO 128 128 ? A 26.316 -18.460 17.116 1.000 1 A PRO 62.409 1
ATOM 978 C CG . PRO 128 128 ? A 25.976 -19.257 15.917 1.000 1 A PRO 60.009 1
ATOM 979 C CD . PRO 128 128 ? A 24.500 -19.046 15.673 1.000 1 A PRO 59.886 1
ATOM 980 N N . ARG 129 129 ? A 26.610 -15.203 17.137 1.000 1 A ARG 67.772 1
ATOM 981 C CA . ARG 129 129 ? A 27.290 -14.020 16.649 1.000 1 A ARG 67.529 1
ATOM 982 C C . ARG 129 129 ? A 28.806 -14.213 16.757 1.000 1 A ARG 67.824 1
ATOM 983 O O . ARG 129 129 ? A 29.279 -14.822 17.725 1.000 1 A ARG 65.924 1
ATOM 984 C CB . ARG 129 129 ? A 26.852 -12.767 17.414 1.000 1 A ARG 64.765 1
ATOM 985 C CG . ARG 129 129 ? A 25.362 -12.447 17.240 1.000 1 A ARG 58.834 1
ATOM 986 C CD . ARG 129 129 ? A 25.053 -12.045 15.805 1.000 1 A ARG 53.258 1
ATOM 987 N NE . ARG 129 129 ? A 23.632 -11.683 15.655 1.000 1 A ARG 48.925 1
ATOM 988 C CZ . ARG 129 129 ? A 22.687 -12.552 15.325 1.000 1 A ARG 46.724 1
ATOM 989 N NH1 . ARG 129 129 ? A 22.981 -13.811 15.101 1.000 1 A ARG 39.738 1
ATOM 990 N NH2 . ARG 129 129 ? A 21.419 -12.147 15.200 1.000 1 A ARG 36.811 1
ATOM 991 N N . PRO 130 130 ? A 29.579 -13.743 15.816 1.000 1 A PRO 65.603 1
ATOM 992 C CA . PRO 130 130 ? A 31.023 -13.886 15.903 1.000 1 A PRO 66.111 1
ATOM 993 C C . PRO 130 130 ? A 31.614 -12.923 16.919 1.000 1 A PRO 66.612 1
ATOM 994 O O . PRO 130 130 ? A 30.954 -12.004 17.420 1.000 1 A PRO 63.692 1
ATOM 995 C CB . PRO 130 130 ? A 31.501 -13.557 14.483 1.000 1 A PRO 63.705 1
ATOM 996 C CG . PRO 130 130 ? A 30.464 -12.668 13.949 1.000 1 A PRO 63.401 1
ATOM 997 C CD . PRO 130 130 ? A 29.170 -13.149 14.533 1.000 1 A PRO 64.772 1
ATOM 998 N N . ALA 131 131 ? A 32.894 -13.127 17.207 1.000 1 A ALA 69.463 1
ATOM 999 C CA . ALA 131 131 ? A 33.570 -12.266 18.156 1.000 1 A ALA 68.637 1
ATOM 1000 C C . ALA 131 131 ? A 34.014 -10.946 17.543 1.000 1 A ALA 69.469 1
ATOM 1001 O O . ALA 131 131 ? A 33.988 -9.905 18.211 1.000 1 A ALA 66.560 1
ATOM 1002 C CB . ALA 131 131 ? A 34.785 -13.005 18.740 1.000 1 A ALA 66.690 1
ATOM 1003 N N . SER 132 132 ? A 34.368 -10.968 16.288 1.000 1 A SER 70.645 1
ATOM 1004 C CA . SER 132 132 ? A 34.819 -9.776 15.599 1.000 1 A SER 71.420 1
ATOM 1005 C C . SER 132 132 ? A 34.380 -9.866 14.139 1.000 1 A SER 72.214 1
ATOM 1006 O O . SER 132 132 ? A 33.803 -10.855 13.679 1.000 1 A SER 69.718 1
ATOM 1007 C CB . SER 132 132 ? A 36.326 -9.610 15.694 1.000 1 A SER 68.746 1
ATOM 1008 O OG . SER 132 132 ? A 37.000 -10.588 14.920 1.000 1 A SER 59.637 1
ATOM 1009 N N . LEU 133 133 ? A 34.684 -8.833 13.396 1.000 1 A LEU 65.665 1
ATOM 1010 C CA . LEU 133 133 ? A 34.338 -8.761 11.977 1.000 1 A LEU 66.445 1
ATOM 1011 C C . LEU 133 133 ? A 35.439 -9.313 11.086 1.000 1 A LEU 66.685 1
ATOM 1012 O O . LEU 133 133 ? A 35.479 -8.993 9.872 1.000 1 A LEU 64.904 1
ATOM 1013 C CB . LEU 133 133 ? A 34.018 -7.327 11.570 1.000 1 A LEU 63.850 1
ATOM 1014 C CG . LEU 133 133 ? A 32.765 -6.726 12.203 1.000 1 A LEU 61.866 1
ATOM 1015 C CD1 . LEU 133 133 ? A 31.524 -7.505 11.810 1.000 1 A LEU 60.350 1
ATOM 1016 C CD2 . LEU 133 133 ? A 32.628 -5.279 11.838 1.000 1 A LEU 60.924 1
ATOM 1017 N N . LEU 134 134 ? A 36.327 -10.113 11.620 1.000 1 A LEU 67.719 1
ATOM 1018 C CA . LEU 134 134 ? A 37.374 -10.746 10.846 1.000 1 A LEU 70.792 1
ATOM 1019 C C . LEU 134 134 ? A 36.760 -11.874 10.009 1.000 1 A LEU 72.606 1
ATOM 1020 O O . LEU 134 134 ? A 35.825 -12.527 10.448 1.000 1 A LEU 71.472 1
ATOM 1021 C CB . LEU 134 134 ? A 38.487 -11.281 11.741 1.000 1 A LEU 68.963 1
ATOM 1022 C CG . LEU 134 134 ? A 39.324 -10.230 12.478 1.000 1 A LEU 63.779 1
ATOM 1023 C CD1 . LEU 134 134 ? A 40.061 -9.353 11.482 1.000 1 A LEU 63.527 1
ATOM 1024 C CD2 . LEU 134 134 ? A 40.292 -10.860 13.447 1.000 1 A LEU 63.320 1
ATOM 1025 N N . PRO 135 135 ? A 37.280 -12.133 8.828 1.000 1 A PRO 63.248 1
ATOM 1026 C CA . PRO 135 135 ? A 36.751 -13.217 8.007 1.000 1 A PRO 65.175 1
ATOM 1027 C C . PRO 135 135 ? A 36.912 -14.600 8.620 1.000 1 A PRO 67.407 1
ATOM 1028 O O . PRO 135 135 ? A 36.133 -15.497 8.295 1.000 1 A PRO 65.979 1
ATOM 1029 C CB . PRO 135 135 ? A 37.559 -13.105 6.704 1.000 1 A PRO 63.026 1
ATOM 1030 C CG . PRO 135 135 ? A 37.972 -11.688 6.650 1.000 1 A PRO 61.868 1
ATOM 1031 C CD . PRO 135 135 ? A 38.210 -11.300 8.060 1.000 1 A PRO 63.076 1
ATOM 1032 N N . ARG 136 136 ? A 37.884 -14.786 9.495 1.000 1 A ARG 65.470 1
ATOM 1033 C CA . ARG 136 136 ? A 38.022 -16.062 10.181 1.000 1 A ARG 67.347 1
ATOM 1034 C C . ARG 136 136 ? A 36.951 -16.252 11.228 1.000 1 A ARG 69.063 1
ATOM 1035 O O . ARG 136 136 ? A 36.508 -17.377 11.478 1.000 1 A ARG 68.790 1
ATOM 1036 C CB . ARG 136 136 ? A 39.425 -16.200 10.766 1.000 1 A ARG 65.220 1
ATOM 1037 C CG . ARG 136 136 ? A 39.791 -15.127 11.795 1.000 1 A ARG 59.671 1
ATOM 1038 C CD . ARG 136 136 ? A 41.203 -15.331 12.281 1.000 1 A ARG 53.406 1
ATOM 1039 N NE . ARG 136 136 ? A 41.607 -14.291 13.237 1.000 1 A ARG 48.880 1
ATOM 1040 C CZ . ARG 136 136 ? A 42.807 -14.228 13.816 1.000 1 A ARG 47.616 1
ATOM 1041 N NH1 . ARG 136 136 ? A 43.716 -15.140 13.532 1.000 1 A ARG 40.242 1
ATOM 1042 N NH2 . ARG 136 136 ? A 43.074 -13.237 14.642 1.000 1 A ARG 37.199 1
ATOM 1043 N N . ASP 137 137 ? A 36.530 -15.157 11.867 1.000 1 A ASP 69.837 1
ATOM 1044 C CA . ASP 137 137 ? A 35.486 -15.255 12.875 1.000 1 A ASP 70.453 1
ATOM 1045 C C . ASP 137 137 ? A 34.112 -15.331 12.251 1.000 1 A ASP 72.396 1
ATOM 1046 O O . ASP 137 137 ? A 33.199 -15.924 12.831 1.000 1 A ASP 72.853 1
ATOM 1047 C CB . ASP 137 137 ? A 35.555 -14.045 13.820 1.000 1 A ASP 69.482 1
ATOM 1048 C CG . ASP 137 137 ? A 36.811 -14.040 14.667 1.000 1 A ASP 65.507 1
ATOM 1049 O OD1 . ASP 137 137 ? A 37.339 -15.114 14.957 1.000 1 A ASP 61.859 1
ATOM 1050 O OD2 . ASP 137 137 ? A 37.265 -12.923 15.042 1.000 1 A ASP 63.778 1
ATOM 1051 N N . VAL 138 138 ? A 33.956 -14.741 11.099 1.000 1 A VAL 71.692 1
ATOM 1052 C CA . VAL 138 138 ? A 32.714 -14.854 10.346 1.000 1 A VAL 73.227 1
ATOM 1053 C C . VAL 138 138 ? A 32.535 -16.250 9.800 1.000 1 A VAL 73.638 1
ATOM 1054 O O . VAL 138 138 ? A 31.439 -16.827 9.848 1.000 1 A VAL 72.249 1
ATOM 1055 C CB . VAL 138 138 ? A 32.666 -13.793 9.228 1.000 1 A VAL 71.647 1
ATOM 1056 C CG1 . VAL 138 138 ? A 32.622 -12.414 9.849 1.000 1 A VAL 70.850 1
ATOM 1057 C CG2 . VAL 138 138 ? A 31.488 -13.987 8.305 1.000 1 A VAL 70.953 1
ATOM 1058 N N . GLN 139 139 ? A 33.612 -16.830 9.316 1.000 1 A GLN 70.285 1
ATOM 1059 C CA . GLN 139 139 ? A 33.584 -18.192 8.794 1.000 1 A GLN 70.272 1
ATOM 1060 C C . GLN 139 139 ? A 33.368 -19.207 9.918 1.000 1 A GLN 70.777 1
ATOM 1061 O O . GLN 139 139 ? A 32.707 -20.220 9.717 1.000 1 A GLN 69.698 1
ATOM 1062 C CB . GLN 139 139 ? A 34.860 -18.498 8.030 1.000 1 A GLN 67.939 1
ATOM 1063 C CG . GLN 139 139 ? A 34.878 -19.827 7.332 1.000 1 A GLN 63.313 1
ATOM 1064 C CD . GLN 139 139 ? A 36.159 -20.072 6.537 1.000 1 A GLN 58.633 1
ATOM 1065 O OE1 . GLN 139 139 ? A 37.047 -19.217 6.527 1.000 1 A GLN 57.561 1
ATOM 1066 N NE2 . GLN 139 139 ? A 36.232 -21.214 5.876 1.000 1 A GLN 54.373 1
ATOM 1067 N N . ALA 140 140 ? A 33.911 -18.948 11.085 1.000 1 A ALA 75.843 1
ATOM 1068 C CA . ALA 140 140 ? A 33.727 -19.833 12.226 1.000 1 A ALA 75.974 1
ATOM 1069 C C . ALA 140 140 ? A 32.323 -19.736 12.788 1.000 1 A ALA 76.701 1
ATOM 1070 O O . ALA 140 140 ? A 31.755 -20.732 13.233 1.000 1 A ALA 75.221 1
ATOM 1071 C CB . ALA 140 140 ? A 34.748 -19.529 13.328 1.000 1 A ALA 75.058 1
ATOM 1072 N N . ALA 141 141 ? A 31.759 -18.547 12.765 1.000 1 A ALA 71.666 1
ATOM 1073 C CA . ALA 141 141 ? A 30.385 -18.369 13.197 1.000 1 A ALA 72.989 1
ATOM 1074 C C . ALA 141 141 ? A 29.394 -18.961 12.193 1.000 1 A ALA 73.904 1
ATOM 1075 O O . ALA 141 141 ? A 28.337 -19.456 12.579 1.000 1 A ALA 72.421 1
ATOM 1076 C CB . ALA 141 141 ? A 30.093 -16.890 13.407 1.000 1 A ALA 71.997 1
ATOM 1077 N N . ALA 142 142 ? A 29.763 -18.937 10.947 1.000 1 A ALA 72.385 1
ATOM 1078 C CA . ALA 142 142 ? A 28.909 -19.529 9.918 1.000 1 A ALA 72.832 1
ATOM 1079 C C . ALA 142 142 ? A 28.956 -21.047 9.988 1.000 1 A ALA 72.900 1
ATOM 1080 O O . ALA 142 142 ? A 27.939 -21.717 9.741 1.000 1 A ALA 70.296 1
ATOM 1081 C CB . ALA 142 142 ? A 29.336 -19.046 8.542 1.000 1 A ALA 71.370 1
ATOM 1082 N N . ALA 143 143 ? A 30.108 -21.588 10.300 1.000 1 A ALA 72.942 1
ATOM 1083 C CA . ALA 143 143 ? A 30.234 -23.033 10.438 1.000 1 A ALA 72.530 1
ATOM 1084 C C . ALA 143 143 ? A 29.628 -23.536 11.748 1.000 1 A ALA 72.036 1
ATOM 1085 O O . ALA 143 143 ? A 29.208 -24.684 11.833 1.000 1 A ALA 69.438 1
ATOM 1086 C CB . ALA 143 143 ? A 31.695 -23.452 10.375 1.000 1 A ALA 70.511 1
ATOM 1087 N N . LYS 144 144 ? A 29.570 -22.682 12.754 1.000 1 A LYS 69.372 1
ATOM 1088 C CA . LYS 144 144 ? A 28.964 -23.073 14.010 1.000 1 A LYS 68.556 1
ATOM 1089 C C . LYS 144 144 ? A 27.440 -23.133 13.860 1.000 1 A LYS 68.311 1
ATOM 1090 O O . LYS 144 144 ? A 26.788 -23.997 14.473 1.000 1 A LYS 66.742 1
ATOM 1091 C CB . LYS 144 144 ? A 29.366 -22.092 15.118 1.000 1 A LYS 67.390 1
ATOM 1092 C CG . LYS 144 144 ? A 28.890 -22.473 16.507 1.000 1 A LYS 63.661 1
ATOM 1093 C CD . LYS 144 144 ? A 29.393 -21.508 17.556 1.000 1 A LYS 59.749 1
ATOM 1094 C CE . LYS 144 144 ? A 28.935 -21.913 18.934 1.000 1 A LYS 54.609 1
ATOM 1095 N NZ . LYS 144 144 ? A 29.410 -20.997 19.998 1.000 1 A LYS 46.838 1
ATOM 1096 N N . ALA 145 145 ? A 26.890 -22.220 13.113 1.000 1 A ALA 69.240 1
ATOM 1097 C CA . ALA 145 145 ? A 25.430 -22.217 12.903 1.000 1 A ALA 69.586 1
ATOM 1098 C C . ALA 145 145 ? A 25.008 -23.305 11.935 1.000 1 A ALA 68.970 1
ATOM 1099 O O . ALA 145 145 ? A 23.899 -23.829 12.049 1.000 1 A ALA 67.014 1
ATOM 1100 C CB . ALA 145 145 ? A 24.994 -20.872 12.378 1.000 1 A ALA 68.132 1
ATOM 1101 N N . ALA 146 146 ? A 25.851 -23.638 10.994 1.000 1 A ALA 69.374 1
ATOM 1102 C CA . ALA 146 146 ? A 25.512 -24.692 10.035 1.000 1 A ALA 68.907 1
ATOM 1103 C C . ALA 146 146 ? A 25.619 -26.079 10.666 1.000 1 A ALA 68.308 1
ATOM 1104 O O . ALA 146 146 ? A 24.888 -26.982 10.243 1.000 1 A ALA 64.849 1
ATOM 1105 C CB . ALA 146 146 ? A 26.438 -24.590 8.832 1.000 1 A ALA 66.386 1
ATOM 1106 N N . ALA 147 147 ? A 26.472 -26.239 11.650 1.000 1 A ALA 71.002 1
ATOM 1107 C CA . ALA 147 147 ? A 26.674 -27.521 12.295 1.000 1 A ALA 70.291 1
ATOM 1108 C C . ALA 147 147 ? A 25.855 -27.636 13.576 1.000 1 A ALA 69.187 1
ATOM 1109 O O . ALA 147 147 ? A 26.273 -28.341 14.508 1.000 1 A ALA 66.490 1
ATOM 1110 C CB . ALA 147 147 ? A 28.159 -27.762 12.597 1.000 1 A ALA 67.825 1
ATOM 1111 N N . MET 148 148 ? A 24.758 -26.972 13.666 1.000 1 A MET 62.609 1
ATOM 1112 C CA . MET 148 148 ? A 23.885 -27.041 14.830 1.000 1 A MET 63.218 1
ATOM 1113 C C . MET 148 148 ? A 23.121 -28.361 14.821 1.000 1 A MET 61.903 1
ATOM 1114 O O . MET 148 148 ? A 22.747 -28.889 13.770 1.000 1 A MET 59.361 1
ATOM 1115 C CB . MET 148 148 ? A 22.912 -25.860 14.907 1.000 1 A MET 59.750 1
ATOM 1116 C CG . MET 148 148 ? A 23.578 -24.559 15.241 1.000 1 A MET 56.915 1
ATOM 1117 S SD . MET 148 148 ? A 22.428 -23.191 15.304 1.000 1 A MET 57.122 1
ATOM 1118 C CE . MET 148 148 ? A 21.611 -23.565 16.864 1.000 1 A MET 50.576 1
ATOM 1119 N N . VAL 149 149 ? A 22.848 -28.853 16.012 1.000 1 A VAL 55.364 1
ATOM 1120 C CA . VAL 149 149 ? A 22.119 -30.099 16.164 1.000 1 A VAL 55.875 1
ATOM 1121 C C . VAL 149 149 ? A 20.640 -29.885 15.867 1.000 1 A VAL 55.482 1
ATOM 1122 O O . VAL 149 149 ? A 19.974 -30.737 15.270 1.000 1 A VAL 52.250 1
ATOM 1123 C CB . VAL 149 149 ? A 22.328 -30.680 17.564 1.000 1 A VAL 50.890 1
ATOM 1124 C CG1 . VAL 149 149 ? A 23.814 -30.893 17.836 1.000 1 A VAL 50.650 1
ATOM 1125 C CG2 . VAL 149 149 ? A 21.593 -31.995 17.728 1.000 1 A VAL 49.087 1
ATOM 1126 N N . LYS 150 150 ? A 20.162 -28.732 16.251 1.000 1 A LYS 51.068 1
ATOM 1127 C CA . LYS 150 150 ? A 18.715 -28.457 16.075 1.000 1 A LYS 52.919 1
ATOM 1128 C C . LYS 150 150 ? A 18.337 -28.209 14.627 1.000 1 A LYS 52.852 1
ATOM 1129 O O . LYS 150 150 ? A 17.223 -28.556 14.208 1.000 1 A LYS 50.252 1
ATOM 1130 C CB . LYS 150 150 ? A 18.333 -27.231 16.926 1.000 1 A LYS 48.394 1
ATOM 1131 C CG . LYS 150 150 ? A 18.443 -27.446 18.409 1.000 1 A LYS 46.372 1
ATOM 1132 C CD . LYS 150 150 ? A 18.045 -26.222 19.181 1.000 1 A LYS 42.952 1
ATOM 1133 C CE . LYS 150 150 ? A 18.182 -26.424 20.680 1.000 1 A LYS 37.193 1
ATOM 1134 N NZ . LYS 150 150 ? A 17.804 -25.230 21.446 1.000 1 A LYS 32.324 1
ATOM 1135 N N . PHE 151 151 ? A 19.269 -27.652 13.873 1.000 1 A PHE 44.380 1
ATOM 1136 C CA . PHE 151 151 ? A 18.979 -27.351 12.479 1.000 1 A PHE 44.928 1
ATOM 1137 C C . PHE 151 151 ? A 19.422 -28.463 11.550 1.000 1 A PHE 45.150 1
ATOM 1138 O O . PHE 151 151 ? A 18.849 -28.647 10.485 1.000 1 A PHE 43.740 1
ATOM 1139 C CB . PHE 151 151 ? A 19.668 -26.043 12.065 1.000 1 A PHE 41.957 1
ATOM 1140 C CG . PHE 151 151 ? A 19.127 -24.835 12.752 1.000 1 A PHE 41.297 1
ATOM 1141 C CD1 . PHE 151 151 ? A 17.954 -24.270 12.340 1.000 1 A PHE 39.851 1
ATOM 1142 C CD2 . PHE 151 151 ? A 19.813 -24.274 13.836 1.000 1 A PHE 39.485 1
ATOM 1143 C CE1 . PHE 151 151 ? A 17.438 -23.157 12.977 1.000 1 A PHE 37.050 1
ATOM 1144 C CE2 . PHE 151 151 ? A 19.303 -23.162 14.462 1.000 1 A PHE 36.955 1
ATOM 1145 C CZ . PHE 151 151 ? A 18.139 -22.597 14.044 1.000 1 A PHE 34.884 1
ATOM 1146 N N . ASP 152 152 ? A 20.427 -29.237 11.964 1.000 1 A ASP 43.856 1
ATOM 1147 C CA . ASP 152 152 ? A 20.884 -30.367 11.174 1.000 1 A ASP 44.047 1
ATOM 1148 C C . ASP 152 152 ? A 19.968 -31.554 11.446 1.000 1 A ASP 44.238 1
ATOM 1149 O O . ASP 152 152 ? A 20.183 -32.324 12.379 1.000 1 A ASP 42.157 1
ATOM 1150 C CB . ASP 152 152 ? A 22.340 -30.720 11.479 1.000 1 A ASP 40.558 1
ATOM 1151 C CG . ASP 152 152 ? A 23.311 -29.651 11.009 1.000 1 A ASP 40.027 1
ATOM 1152 O OD1 . ASP 152 152 ? A 22.981 -28.937 10.035 1.000 1 A ASP 36.457 1
ATOM 1153 O OD2 . ASP 152 152 ? A 24.381 -29.519 11.607 1.000 1 A ASP 36.343 1
ATOM 1154 N N . SER 153 153 ? A 18.953 -31.674 10.650 1.000 1 A SER 41.715 1
ATOM 1155 C CA . SER 153 153 ? A 17.937 -32.677 10.826 1.000 1 A SER 42.276 1
ATOM 1156 C C . SER 153 153 ? A 17.596 -33.304 9.452 1.000 1 A SER 42.321 1
ATOM 1157 O O . SER 153 153 ? A 17.722 -32.652 8.433 1.000 1 A SER 40.568 1
ATOM 1158 C CB . SER 153 153 ? A 16.661 -32.099 11.485 1.000 1 A SER 39.314 1
ATOM 1159 O OG . SER 153 153 ? A 16.046 -31.164 10.625 1.000 1 A SER 36.154 1
ATOM 1160 N N . PRO 154 154 ? A 17.164 -34.550 9.469 1.000 1 A PRO 41.521 1
ATOM 1161 C CA . PRO 154 154 ? A 16.788 -35.128 8.193 1.000 1 A PRO 43.005 1
ATOM 1162 C C . PRO 154 154 ? A 15.490 -34.528 7.641 1.000 1 A PRO 43.415 1
ATOM 1163 O O . PRO 154 154 ? A 14.657 -33.992 8.400 1.000 1 A PRO 42.112 1
ATOM 1164 C CB . PRO 154 154 ? A 16.618 -36.611 8.515 1.000 1 A PRO 39.975 1
ATOM 1165 C CG . PRO 154 154 ? A 16.319 -36.638 9.982 1.000 1 A PRO 40.853 1
ATOM 1166 C CD . PRO 154 154 ? A 17.091 -35.521 10.556 1.000 1 A PRO 42.086 1
ATOM 1167 N N . SER 155 155 ? A 15.313 -34.635 6.359 1.000 1 A SER 39.241 1
ATOM 1168 C CA . SER 155 155 ? A 14.160 -34.031 5.705 1.000 1 A SER 41.135 1
ATOM 1169 C C . SER 155 155 ? A 12.917 -34.862 5.980 1.000 1 A SER 41.496 1
ATOM 1170 O O . SER 155 155 ? A 12.657 -35.862 5.328 1.000 1 A SER 39.208 1
ATOM 1171 C CB . SER 155 155 ? A 14.422 -33.881 4.211 1.000 1 A SER 37.694 1
ATOM 1172 O OG . SER 155 155 ? A 14.566 -35.149 3.599 1.000 1 A SER 36.569 1
ATOM 1173 N N . SER 156 156 ? A 12.180 -34.430 6.974 1.000 1 A SER 40.764 1
ATOM 1174 C CA . SER 156 156 ? A 10.915 -35.074 7.323 1.000 1 A SER 43.096 1
ATOM 1175 C C . SER 156 156 ? A 9.962 -33.976 7.800 1.000 1 A SER 43.336 1
ATOM 1176 O O . SER 156 156 ? A 10.387 -32.895 8.216 1.000 1 A SER 41.532 1
ATOM 1177 C CB . SER 156 156 ? A 11.090 -36.156 8.394 1.000 1 A SER 39.819 1
ATOM 1178 O OG . SER 156 156 ? A 11.500 -35.576 9.617 1.000 1 A SER 38.603 1
ATOM 1179 N N . SER 157 157 ? A 8.701 -34.298 7.771 1.000 1 A SER 41.116 1
ATOM 1180 C CA . SER 157 157 ? A 7.699 -33.328 8.176 1.000 1 A SER 42.856 1
ATOM 1181 C C . SER 157 157 ? A 7.658 -33.149 9.687 1.000 1 A SER 42.829 1
ATOM 1182 O O . SER 157 157 ? A 7.302 -32.079 10.183 1.000 1 A SER 41.082 1
ATOM 1183 C CB . SER 157 157 ? A 6.323 -33.726 7.642 1.000 1 A SER 39.779 1
ATOM 1184 O OG . SER 157 157 ? A 5.905 -34.941 8.227 1.000 1 A SER 38.842 1
ATOM 1185 N N . SER 158 158 ? A 8.027 -34.173 10.418 1.000 1 A SER 41.787 1
ATOM 1186 C CA . SER 158 158 ? A 8.022 -34.099 11.872 1.000 1 A SER 43.434 1
ATOM 1187 C C . SER 158 158 ? A 9.281 -33.468 12.429 1.000 1 A SER 43.508 1
ATOM 1188 O O . SER 158 158 ? A 9.219 -32.686 13.377 1.000 1 A SER 41.955 1
ATOM 1189 C CB . SER 158 158 ? A 7.816 -35.484 12.465 1.000 1 A SER 40.712 1
ATOM 1190 O OG . SER 158 158 ? A 8.904 -36.311 12.181 1.000 1 A SER 39.415 1
ATOM 1191 N N . SER 159 159 ? A 10.413 -33.802 11.837 1.000 1 A SER 42.085 1
ATOM 1192 C CA . SER 159 159 ? A 11.664 -33.247 12.325 1.000 1 A SER 44.428 1
ATOM 1193 C C . SER 159 159 ? A 11.874 -31.809 11.877 1.000 1 A SER 44.315 1
ATOM 1194 O O . SER 159 159 ? A 12.552 -31.033 12.556 1.000 1 A SER 42.487 1
ATOM 1195 C CB . SER 159 159 ? A 12.831 -34.115 11.849 1.000 1 A SER 41.521 1
ATOM 1196 O OG . SER 159 159 ? A 12.931 -34.094 10.443 1.000 1 A SER 39.885 1
ATOM 1197 N N . SER 160 160 ? A 11.307 -31.445 10.758 1.000 1 A SER 40.624 1
ATOM 1198 C CA . SER 160 160 ? A 11.430 -30.068 10.290 1.000 1 A SER 43.004 1
ATOM 1199 C C . SER 160 160 ? A 10.605 -29.114 11.130 1.000 1 A SER 43.117 1
ATOM 1200 O O . SER 160 160 ? A 10.982 -27.971 11.349 1.000 1 A SER 41.464 1
ATOM 1201 C CB . SER 160 160 ? A 11.014 -29.973 8.818 1.000 1 A SER 40.321 1
ATOM 1202 O OG . SER 160 160 ? A 9.656 -30.335 8.687 1.000 1 A SER 39.192 1
ATOM 1203 N N . SER 161 161 ? A 9.476 -29.593 11.606 1.000 1 A SER 41.097 1
ATOM 1204 C CA . SER 161 161 ? A 8.663 -28.812 12.517 1.000 1 A SER 42.618 1
ATOM 1205 C C . SER 161 161 ? A 9.270 -28.732 13.913 1.000 1 A SER 42.600 1
ATOM 1206 O O . SER 161 161 ? A 9.105 -27.727 14.613 1.000 1 A SER 40.959 1
ATOM 1207 C CB . SER 161 161 ? A 7.252 -29.366 12.599 1.000 1 A SER 39.529 1
ATOM 1208 O OG . SER 161 161 ? A 7.244 -30.629 13.209 1.000 1 A SER 38.141 1
ATOM 1209 N N . SER 162 162 ? A 9.993 -29.764 14.301 1.000 1 A SER 42.833 1
ATOM 1210 C CA . SER 162 162 ? A 10.627 -29.768 15.600 1.000 1 A SER 45.028 1
ATOM 1211 C C . SER 162 162 ? A 11.824 -28.823 15.674 1.000 1 A SER 45.127 1
ATOM 1212 O O . SER 162 162 ? A 12.099 -28.224 16.697 1.000 1 A SER 43.730 1
ATOM 1213 C CB . SER 162 162 ? A 11.064 -31.192 15.969 1.000 1 A SER 42.257 1
ATOM 1214 O OG . SER 162 162 ? A 12.083 -31.639 15.110 1.000 1 A SER 40.218 1
ATOM 1215 N N . VAL 163 163 ? A 12.514 -28.682 14.555 1.000 1 A VAL 41.379 1
ATOM 1216 C CA . VAL 163 163 ? A 13.628 -27.720 14.495 1.000 1 A VAL 43.028 1
ATOM 1217 C C . VAL 163 163 ? A 13.085 -26.293 14.521 1.000 1 A VAL 43.517 1
ATOM 1218 O O . VAL 163 163 ? A 13.619 -25.426 15.225 1.000 1 A VAL 41.862 1
ATOM 1219 C CB . VAL 163 163 ? A 14.474 -27.973 13.256 1.000 1 A VAL 40.640 1
ATOM 1220 C CG1 . VAL 163 163 ? A 15.126 -29.337 13.323 1.000 1 A VAL 40.395 1
ATOM 1221 C CG2 . VAL 163 163 ? A 15.553 -26.885 13.108 1.000 1 A VAL 39.120 1
ATOM 1222 N N . SER 164 164 ? A 12.035 -26.075 13.798 1.000 1 A SER 41.586 1
ATOM 1223 C CA . SER 164 164 ? A 11.456 -24.724 13.755 1.000 1 A SER 44.060 1
ATOM 1224 C C . SER 164 164 ? A 10.800 -24.381 15.097 1.000 1 A SER 44.052 1
ATOM 1225 O O . SER 164 164 ? A 10.851 -23.233 15.540 1.000 1 A SER 42.848 1
ATOM 1226 C CB . SER 164 164 ? A 10.434 -24.609 12.618 1.000 1 A SER 41.935 1
ATOM 1227 O OG . SER 164 164 ? A 9.313 -25.446 12.828 1.000 1 A SER 39.225 1
ATOM 1228 N N . VAL 165 165 ? A 10.201 -25.349 15.742 1.000 1 A VAL 39.374 1
ATOM 1229 C CA . VAL 165 165 ? A 9.574 -25.114 17.041 1.000 1 A VAL 42.493 1
ATOM 1230 C C . VAL 165 165 ? A 10.636 -25.031 18.126 1.000 1 A VAL 42.652 1
ATOM 1231 O O . VAL 165 165 ? A 10.502 -24.244 19.075 1.000 1 A VAL 41.197 1
ATOM 1232 C CB . VAL 165 165 ? A 8.523 -26.197 17.324 1.000 1 A VAL 40.548 1
ATOM 1233 C CG1 . VAL 165 165 ? A 7.424 -26.117 16.286 1.000 1 A VAL 39.488 1
ATOM 1234 C CG2 . VAL 165 165 ? A 7.926 -26.042 18.700 1.000 1 A VAL 38.569 1
ATOM 1235 N N . PHE 166 166 ? A 11.680 -25.835 18.002 1.000 1 A PHE 40.660 1
ATOM 1236 C CA . PHE 166 166 ? A 12.759 -25.798 18.978 1.000 1 A PHE 41.838 1
ATOM 1237 C C . PHE 166 166 ? A 13.500 -24.480 18.966 1.000 1 A PHE 41.781 1
ATOM 1238 O O . PHE 166 166 ? A 13.944 -24.003 20.015 1.000 1 A PHE 40.473 1
ATOM 1239 C CB . PHE 166 166 ? A 13.742 -26.960 18.750 1.000 1 A PHE 40.156 1
ATOM 1240 C CG . PHE 166 166 ? A 13.225 -28.319 19.166 1.000 1 A PHE 39.911 1
ATOM 1241 C CD1 . PHE 166 166 ? A 12.115 -28.435 19.972 1.000 1 A PHE 37.915 1
ATOM 1242 C CD2 . PHE 166 166 ? A 13.880 -29.451 18.750 1.000 1 A PHE 36.904 1
ATOM 1243 C CE1 . PHE 166 166 ? A 11.651 -29.670 20.347 1.000 1 A PHE 34.734 1
ATOM 1244 C CE2 . PHE 166 166 ? A 13.397 -30.685 19.133 1.000 1 A PHE 33.087 1
ATOM 1245 C CZ . PHE 166 166 ? A 12.290 -30.800 19.930 1.000 1 A PHE 31.428 1
ATOM 1246 N N . THR 167 167 ? A 13.653 -23.919 17.782 1.000 1 A THR 38.633 1
ATOM 1247 C CA . THR 167 167 ? A 14.315 -22.617 17.711 1.000 1 A THR 40.840 1
ATOM 1248 C C . THR 167 167 ? A 13.392 -21.497 18.223 1.000 1 A THR 41.448 1
ATOM 1249 O O . THR 167 167 ? A 13.889 -20.544 18.798 1.000 1 A THR 39.548 1
ATOM 1250 C CB . THR 167 167 ? A 14.720 -22.324 16.254 1.000 1 A THR 37.800 1
ATOM 1251 O OG1 . THR 167 167 ? A 13.583 -22.309 15.409 1.000 1 A THR 36.599 1
ATOM 1252 C CG2 . THR 167 167 ? A 15.702 -23.382 15.771 1.000 1 A THR 36.130 1
ATOM 1253 N N . ASN 168 168 ? A 12.119 -21.674 18.058 1.000 1 A ASN 40.799 1
ATOM 1254 C CA . ASN 168 168 ? A 11.177 -20.706 18.605 1.000 1 A ASN 41.346 1
ATOM 1255 C C . ASN 168 168 ? A 10.977 -20.891 20.104 1.000 1 A ASN 41.440 1
ATOM 1256 O O . ASN 168 168 ? A 10.703 -19.925 20.821 1.000 1 A ASN 40.026 1
ATOM 1257 C CB . ASN 168 168 ? A 9.833 -20.796 17.888 1.000 1 A ASN 39.454 1
ATOM 1258 C CG . ASN 168 168 ? A 9.911 -20.329 16.450 1.000 1 A ASN 38.764 1
ATOM 1259 O OD1 . ASN 168 168 ? A 10.529 -19.305 16.146 1.000 1 A ASN 33.744 1
ATOM 1260 N ND2 . ASN 168 168 ? A 9.250 -21.048 15.551 1.000 1 A ASN 34.905 1
ATOM 1261 N N . SER 169 169 ? A 11.128 -22.112 20.565 1.000 1 A SER 45.482 1
ATOM 1262 C CA . SER 169 169 ? A 11.011 -22.365 21.992 1.000 1 A SER 46.700 1
ATOM 1263 C C . SER 169 169 ? A 12.248 -21.873 22.746 1.000 1 A SER 47.196 1
ATOM 1264 O O . SER 169 169 ? A 12.154 -21.493 23.926 1.000 1 A SER 45.895 1
ATOM 1265 C CB . SER 169 169 ? A 10.787 -23.837 22.275 1.000 1 A SER 44.048 1
ATOM 1266 O OG . SER 169 169 ? A 11.906 -24.610 21.911 1.000 1 A SER 41.603 1
ATOM 1267 N N . ASP 170 170 ? A 13.385 -21.872 22.086 1.000 1 A ASP 41.930 1
ATOM 1268 C CA . ASP 170 170 ? A 14.592 -21.317 22.672 1.000 1 A ASP 41.901 1
ATOM 1269 C C . ASP 170 170 ? A 14.535 -19.799 22.711 1.000 1 A ASP 41.847 1
ATOM 1270 O O . ASP 170 170 ? A 15.167 -19.185 23.565 1.000 1 A ASP 40.899 1
ATOM 1271 C CB . ASP 170 170 ? A 15.836 -21.795 21.905 1.000 1 A ASP 40.528 1
ATOM 1272 C CG . ASP 170 170 ? A 16.104 -23.267 22.107 1.000 1 A ASP 39.515 1
ATOM 1273 O OD1 . ASP 170 170 ? A 15.763 -23.808 23.198 1.000 1 A ASP 33.359 1
ATOM 1274 O OD2 . ASP 170 170 ? A 16.666 -23.880 21.191 1.000 1 A ASP 32.614 1
ATOM 1275 N N . GLU 171 171 ? A 13.818 -19.228 21.794 1.000 1 A GLU 42.586 1
ATOM 1276 C CA . GLU 171 171 ? A 13.664 -17.772 21.772 1.000 1 A GLU 44.895 1
ATOM 1277 C C . GLU 171 171 ? A 12.674 -17.313 22.829 1.000 1 A GLU 45.072 1
ATOM 1278 O O . GLU 171 171 ? A 12.887 -16.261 23.473 1.000 1 A GLU 42.855 1
ATOM 1279 C CB . GLU 171 171 ? A 13.221 -17.310 20.400 1.000 1 A GLU 43.183 1
ATOM 1280 C CG . GLU 171 171 ? A 14.280 -17.465 19.330 1.000 1 A GLU 41.777 1
ATOM 1281 C CD . GLU 171 171 ? A 13.822 -17.013 17.958 1.000 1 A GLU 39.504 1
ATOM 1282 O OE1 . GLU 171 171 ? A 12.634 -16.635 17.837 1.000 1 A GLU 36.132 1
ATOM 1283 O OE2 . GLU 171 171 ? A 14.626 -17.032 16.994 1.000 1 A GLU 33.996 1
ATOM 1284 N N . LEU 172 172 ? A 11.632 -18.065 23.027 1.000 1 A LEU 43.452 1
ATOM 1285 C CA . LEU 172 172 ? A 10.674 -17.721 24.077 1.000 1 A LEU 44.572 1
ATOM 1286 C C . LEU 172 172 ? A 11.169 -18.111 25.457 1.000 1 A LEU 45.115 1
ATOM 1287 O O . LEU 172 172 ? A 10.665 -17.555 26.455 1.000 1 A LEU 43.442 1
ATOM 1288 C CB . LEU 172 172 ? A 9.298 -18.332 23.787 1.000 1 A LEU 42.728 1
ATOM 1289 C CG . LEU 172 172 ? A 9.100 -19.837 23.760 1.000 1 A LEU 40.264 1
ATOM 1290 C CD1 . LEU 172 172 ? A 8.853 -20.425 25.146 1.000 1 A LEU 38.138 1
ATOM 1291 C CD2 . LEU 172 172 ? A 7.984 -20.231 22.805 1.000 1 A LEU 37.276 1
ATOM 1292 N N . SER 173 173 ? A 12.106 -19.011 25.541 1.000 1 A SER 50.942 1
ATOM 1293 C CA . SER 173 173 ? A 12.683 -19.381 26.826 1.000 1 A SER 52.388 1
ATOM 1294 C C . SER 173 173 ? A 13.632 -18.320 27.333 1.000 1 A SER 52.817 1
ATOM 1295 O O . SER 173 173 ? A 13.835 -18.191 28.545 1.000 1 A SER 51.875 1
ATOM 1296 C CB . SER 173 173 ? A 13.381 -20.732 26.746 1.000 1 A SER 50.209 1
ATOM 1297 O OG . SER 173 173 ? A 14.547 -20.655 25.935 1.000 1 A SER 48.303 1
ATOM 1298 N N . GLN 174 174 ? A 14.230 -17.581 26.417 1.000 1 A GLN 48.341 1
ATOM 1299 C CA . GLN 174 174 ? A 15.093 -16.469 26.801 1.000 1 A GLN 49.507 1
ATOM 1300 C C . GLN 174 174 ? A 14.305 -15.242 27.236 1.000 1 A GLN 49.798 1
ATOM 1301 O O . GLN 174 174 ? A 14.815 -14.437 27.990 1.000 1 A GLN 49.118 1
ATOM 1302 C CB . GLN 174 174 ? A 16.029 -16.103 25.644 1.000 1 A GLN 48.394 1
ATOM 1303 C CG . GLN 174 174 ? A 17.037 -17.177 25.309 1.000 1 A GLN 46.521 1
ATOM 1304 C CD . GLN 174 174 ? A 17.929 -16.778 24.132 1.000 1 A GLN 43.439 1
ATOM 1305 O OE1 . GLN 174 174 ? A 17.747 -15.737 23.555 1.000 1 A GLN 40.593 1
ATOM 1306 N NE2 . GLN 174 174 ? A 18.906 -17.621 23.814 1.000 1 A GLN 37.328 1
ATOM 1307 N N . ILE 175 175 ? A 13.117 -15.140 26.754 1.000 1 A ILE 50.436 1
ATOM 1308 C CA . ILE 175 175 ? A 12.288 -13.996 27.086 1.000 1 A ILE 50.778 1
ATOM 1309 C C . ILE 175 175 ? A 11.422 -14.295 28.299 1.000 1 A ILE 51.167 1
ATOM 1310 O O . ILE 175 175 ? A 11.422 -13.567 29.290 1.000 1 A ILE 50.784 1
ATOM 1311 C CB . ILE 175 175 ? A 11.451 -13.556 25.882 1.000 1 A ILE 49.004 1
ATOM 1312 C CG1 . ILE 175 175 ? A 12.363 -13.127 24.739 1.000 1 A ILE 50.373 1
ATOM 1313 C CG2 . ILE 175 175 ? A 10.524 -12.414 26.271 1.000 1 A ILE 47.343 1
ATOM 1314 C CD1 . ILE 175 175 ? A 11.656 -12.875 23.428 1.000 1 A ILE 45.317 1
ATOM 1315 N N . VAL 176 176 ? A 10.622 -15.377 28.210 1.000 1 A VAL 46.456 1
ATOM 1316 C CA . VAL 176 176 ? A 9.722 -15.745 29.273 1.000 1 A VAL 49.787 1
ATOM 1317 C C . VAL 176 176 ? A 10.325 -16.794 30.195 1.000 1 A VAL 49.852 1
ATOM 1318 O O . VAL 176 176 ? A 9.744 -17.106 31.223 1.000 1 A VAL 48.711 1
ATOM 1319 C CB . VAL 176 176 ? A 8.363 -16.212 28.739 1.000 1 A VAL 47.340 1
ATOM 1320 C CG1 . VAL 176 176 ? A 8.507 -17.475 27.907 1.000 1 A VAL 47.249 1
ATOM 1321 C CG2 . VAL 176 176 ? A 7.717 -15.109 27.931 1.000 1 A VAL 45.944 1
ATOM 1322 N N . GLU 177 177 ? A 11.441 -17.364 29.811 1.000 1 A GLU 48.836 1
ATOM 1323 C CA . GLU 177 177 ? A 12.183 -18.378 30.545 1.000 1 A GLU 50.223 1
ATOM 1324 C C . GLU 177 177 ? A 11.319 -19.639 30.721 1.000 1 A GLU 49.522 1
ATOM 1325 O O . GLU 177 177 ? A 11.007 -20.056 31.823 1.000 1 A GLU 48.249 1
ATOM 1326 C CB . GLU 177 177 ? A 12.711 -17.872 31.892 1.000 1 A GLU 48.821 1
ATOM 1327 C CG . GLU 177 177 ? A 13.736 -16.769 31.801 1.000 1 A GLU 46.241 1
ATOM 1328 C CD . GLU 177 177 ? A 14.277 -16.334 33.142 1.000 1 A GLU 43.142 1
ATOM 1329 O OE1 . GLU 177 177 ? A 13.725 -16.801 34.178 1.000 1 A GLU 39.815 1
ATOM 1330 O OE2 . GLU 177 177 ? A 15.224 -15.502 33.173 1.000 1 A GLU 36.270 1
ATOM 1331 N N . LEU 178 178 ? A 10.971 -20.204 29.612 1.000 1 A LEU 49.253 1
ATOM 1332 C CA . LEU 178 178 ? A 10.150 -21.413 29.585 1.000 1 A LEU 51.026 1
ATOM 1333 C C . LEU 178 178 ? A 10.934 -22.579 29.001 1.000 1 A LEU 50.810 1
ATOM 1334 O O . LEU 178 178 ? A 11.506 -22.449 27.917 1.000 1 A LEU 50.415 1
ATOM 1335 C CB . LEU 178 178 ? A 8.863 -21.205 28.800 1.000 1 A LEU 48.993 1
ATOM 1336 C CG . LEU 178 178 ? A 7.890 -20.177 29.383 1.000 1 A LEU 46.602 1
ATOM 1337 C CD1 . LEU 178 178 ? A 7.356 -20.641 30.735 1.000 1 A LEU 44.556 1
ATOM 1338 C CD2 . LEU 178 178 ? A 6.737 -19.931 28.432 1.000 1 A LEU 43.900 1
ATOM 1339 N N . PRO 179 179 ? A 11.014 -23.698 29.685 1.000 1 A PRO 44.249 1
ATOM 1340 C CA . PRO 179 179 ? A 11.774 -24.830 29.158 1.000 1 A PRO 45.740 1
ATOM 1341 C C . PRO 179 179 ? A 11.019 -25.587 28.068 1.000 1 A PRO 46.002 1
ATOM 1342 O O . PRO 179 179 ? A 9.794 -25.475 27.922 1.000 1 A PRO 45.792 1
ATOM 1343 C CB . PRO 179 179 ? A 12.010 -25.699 30.382 1.000 1 A PRO 43.753 1
ATOM 1344 C CG . PRO 179 179 ? A 10.852 -25.424 31.259 1.000 1 A PRO 43.631 1
ATOM 1345 C CD . PRO 179 179 ? A 10.507 -23.970 31.058 1.000 1 A PRO 44.654 1
ATOM 1346 N N . SER 180 180 ? A 11.745 -26.386 27.338 1.000 1 A SER 45.363 1
ATOM 1347 C CA . SER 180 180 ? A 11.155 -27.202 26.320 1.000 1 A SER 45.935 1
ATOM 1348 C C . SER 180 180 ? A 10.546 -28.463 26.937 1.000 1 A SER 45.294 1
ATOM 1349 O O . SER 180 180 ? A 11.248 -29.254 27.604 1.000 1 A SER 44.243 1
ATOM 1350 C CB . SER 180 180 ? A 12.194 -27.577 25.251 1.000 1 A SER 44.488 1
ATOM 1351 O OG . SER 180 180 ? A 13.215 -28.373 25.833 1.000 1 A SER 41.109 1
ATOM 1352 N N . LEU 181 181 ? A 9.296 -28.668 26.754 1.000 1 A LEU 45.068 1
ATOM 1353 C CA . LEU 181 181 ? A 8.585 -29.793 27.315 1.000 1 A LEU 46.412 1
ATOM 1354 C C . LEU 181 181 ? A 8.419 -30.900 26.301 1.000 1 A LEU 45.851 1
ATOM 1355 O O . LEU 181 181 ? A 7.745 -30.726 25.284 1.000 1 A LEU 44.256 1
ATOM 1356 C CB . LEU 181 181 ? A 7.212 -29.348 27.837 1.000 1 A LEU 44.541 1
ATOM 1357 C CG . LEU 181 181 ? A 7.241 -28.365 29.006 1.000 1 A LEU 42.747 1
ATOM 1358 C CD1 . LEU 181 181 ? A 7.913 -28.972 30.230 1.000 1 A LEU 40.500 1
ATOM 1359 C CD2 . LEU 181 181 ? A 5.841 -27.908 29.372 1.000 1 A LEU 39.145 1
ATOM 1360 N N . GLY 182 182 ? A 9.078 -32.018 26.578 1.000 1 A GLY 41.030 1
ATOM 1361 C CA . GLY 182 182 ? A 8.953 -33.168 25.699 1.000 1 A GLY 41.237 1
ATOM 1362 C C . GLY 182 182 ? A 9.962 -33.159 24.564 1.000 1 A GLY 42.765 1
ATOM 1363 O O . GLY 182 182 ? A 10.353 -32.117 24.049 1.000 1 A GLY 41.497 1
ATOM 1364 N N . THR 183 183 ? A 10.404 -34.345 24.200 1.000 1 A THR 45.269 1
ATOM 1365 C CA . THR 183 183 ? A 11.336 -34.506 23.103 1.000 1 A THR 46.449 1
ATOM 1366 C C . THR 183 183 ? A 10.657 -34.965 21.808 1.000 1 A THR 46.657 1
ATOM 1367 O O . THR 183 183 ? A 11.325 -35.131 20.795 1.000 1 A THR 44.807 1
ATOM 1368 C CB . THR 183 183 ? A 12.442 -35.505 23.478 1.000 1 A THR 44.086 1
ATOM 1369 O OG1 . THR 183 183 ? A 11.882 -36.781 23.777 1.000 1 A THR 41.959 1
ATOM 1370 C CG2 . THR 183 183 ? A 13.237 -34.983 24.675 1.000 1 A THR 41.629 1
ATOM 1371 N N . ASN 184 184 ? A 9.383 -35.204 21.882 1.000 1 A ASN 40.128 1
ATOM 1372 C CA . ASN 184 184 ? A 8.636 -35.596 20.691 1.000 1 A ASN 39.896 1
ATOM 1373 C C . ASN 184 184 ? A 8.380 -34.383 19.823 1.000 1 A ASN 39.943 1
ATOM 1374 O O . ASN 184 184 ? A 8.339 -33.226 20.295 1.000 1 A ASN 38.141 1
ATOM 1375 C CB . ASN 184 184 ? A 7.313 -36.262 21.072 1.000 1 A ASN 38.285 1
ATOM 1376 C CG . ASN 184 184 ? A 7.502 -37.606 21.726 1.000 1 A ASN 37.230 1
ATOM 1377 O OD1 . ASN 184 184 ? A 8.296 -38.439 21.263 1.000 1 A ASN 33.063 1
ATOM 1378 N ND2 . ASN 184 184 ? A 6.762 -37.851 22.801 1.000 1 A ASN 35.038 1
ATOM 1379 N N . TYR 185 185 ? A 8.234 -34.640 18.566 1.000 1 A TYR 39.531 1
ATOM 1380 C CA . TYR 185 185 ? A 8.085 -33.568 17.609 1.000 1 A TYR 42.837 1
ATOM 1381 C C . TYR 185 185 ? A 6.676 -32.968 17.656 1.000 1 A TYR 43.028 1
ATOM 1382 O O . TYR 185 185 ? A 6.485 -31.761 17.802 1.000 1 A TYR 41.185 1
ATOM 1383 C CB . TYR 185 185 ? A 8.411 -34.065 16.198 1.000 1 A TYR 39.659 1
ATOM 1384 C CG . TYR 185 185 ? A 9.850 -34.515 16.024 1.000 1 A TYR 38.556 1
ATOM 1385 C CD1 . TYR 185 185 ? A 10.840 -33.579 15.810 1.000 1 A TYR 37.577 1
ATOM 1386 C CD2 . TYR 185 185 ? A 10.180 -35.843 16.087 1.000 1 A TYR 36.486 1
ATOM 1387 C CE1 . TYR 185 185 ? A 12.152 -33.991 15.660 1.000 1 A TYR 32.165 1
ATOM 1388 C CE2 . TYR 185 185 ? A 11.478 -36.273 15.947 1.000 1 A TYR 32.918 1
ATOM 1389 C CZ . TYR 185 185 ? A 12.479 -35.324 15.723 1.000 1 A TYR 31.124 1
ATOM 1390 O OH . TYR 185 185 ? A 13.779 -35.733 15.577 1.000 1 A TYR 34.359 1
ATOM 1391 N N . ASP 186 186 ? A 5.686 -33.818 17.527 1.000 1 A ASP 39.790 1
ATOM 1392 C CA . ASP 186 186 ? A 4.305 -33.336 17.497 1.000 1 A ASP 41.082 1
ATOM 1393 C C . ASP 186 186 ? A 3.787 -32.981 18.884 1.000 1 A ASP 41.229 1
ATOM 1394 O O . ASP 186 186 ? A 2.941 -32.105 19.022 1.000 1 A ASP 38.763 1
ATOM 1395 C CB . ASP 186 186 ? A 3.400 -34.378 16.842 1.000 1 A ASP 38.712 1
ATOM 1396 C CG . ASP 186 186 ? A 3.713 -34.580 15.373 1.000 1 A ASP 37.701 1
ATOM 1397 O OD1 . ASP 186 186 ? A 4.146 -33.615 14.729 1.000 1 A ASP 32.424 1
ATOM 1398 O OD2 . ASP 186 186 ? A 3.501 -35.717 14.885 1.000 1 A ASP 31.225 1
ATOM 1399 N N . GLU 187 187 ? A 4.305 -33.663 19.890 1.000 1 A GLU 39.545 1
ATOM 1400 C CA . GLU 187 187 ? A 3.911 -33.351 21.262 1.000 1 A GLU 40.937 1
ATOM 1401 C C . GLU 187 187 ? A 4.571 -32.072 21.765 1.000 1 A GLU 40.970 1
ATOM 1402 O O . GLU 187 187 ? A 3.976 -31.327 22.553 1.000 1 A GLU 38.815 1
ATOM 1403 C CB . GLU 187 187 ? A 4.225 -34.514 22.194 1.000 1 A GLU 38.827 1
ATOM 1404 C CG . GLU 187 187 ? A 3.427 -35.771 21.936 1.000 1 A GLU 39.396 1
ATOM 1405 C CD . GLU 187 187 ? A 3.759 -36.908 22.877 1.000 1 A GLU 37.902 1
ATOM 1406 O OE1 . GLU 187 187 ? A 4.695 -36.725 23.693 1.000 1 A GLU 34.498 1
ATOM 1407 O OE2 . GLU 187 187 ? A 3.091 -37.970 22.822 1.000 1 A GLU 33.133 1
ATOM 1408 N N . SER 188 188 ? A 5.761 -31.806 21.276 1.000 1 A SER 42.190 1
ATOM 1409 C CA . SER 188 188 ? A 6.458 -30.581 21.650 1.000 1 A SER 43.385 1
ATOM 1410 C C . SER 188 188 ? A 5.872 -29.349 20.939 1.000 1 A SER 43.642 1
ATOM 1411 O O . SER 188 188 ? A 5.867 -28.262 21.490 1.000 1 A SER 42.241 1
ATOM 1412 C CB . SER 188 188 ? A 7.958 -30.694 21.369 1.000 1 A SER 41.028 1
ATOM 1413 O OG . SER 188 188 ? A 8.187 -30.814 19.976 1.000 1 A SER 39.239 1
ATOM 1414 N N . THR 189 189 ? A 5.364 -29.567 19.743 1.000 1 A THR 41.404 1
ATOM 1415 C CA . THR 189 189 ? A 4.712 -28.482 19.025 1.000 1 A THR 41.429 1
ATOM 1416 C C . THR 189 189 ? A 3.374 -28.123 19.633 1.000 1 A THR 41.860 1
ATOM 1417 O O . THR 189 189 ? A 2.969 -26.961 19.612 1.000 1 A THR 40.579 1
ATOM 1418 C CB . THR 189 189 ? A 4.520 -28.855 17.552 1.000 1 A THR 39.501 1
ATOM 1419 O OG1 . THR 189 189 ? A 3.740 -30.041 17.435 1.000 1 A THR 37.472 1
ATOM 1420 C CG2 . THR 189 189 ? A 5.874 -29.071 16.884 1.000 1 A THR 36.753 1
ATOM 1421 N N . GLU 190 190 ? A 2.708 -29.104 20.202 1.000 1 A GLU 40.101 1
ATOM 1422 C CA . GLU 190 190 ? A 1.468 -28.836 20.913 1.000 1 A GLU 41.389 1
ATOM 1423 C C . GLU 190 190 ? A 1.735 -28.080 22.221 1.000 1 A GLU 41.379 1
ATOM 1424 O O . GLU 190 190 ? A 0.936 -27.240 22.642 1.000 1 A GLU 39.750 1
ATOM 1425 C CB . GLU 190 190 ? A 0.715 -30.125 21.214 1.000 1 A GLU 40.030 1
ATOM 1426 C CG . GLU 190 190 ? A 0.161 -30.799 19.967 1.000 1 A GLU 39.524 1
ATOM 1427 C CD . GLU 190 190 ? A -0.559 -32.101 20.294 1.000 1 A GLU 37.493 1
ATOM 1428 O OE1 . GLU 190 190 ? A -0.522 -32.524 21.474 1.000 1 A GLU 35.161 1
ATOM 1429 O OE2 . GLU 190 190 ? A -1.152 -32.718 19.369 1.000 1 A GLU 33.699 1
ATOM 1430 N N . LEU 191 191 ? A 2.853 -28.421 22.858 1.000 1 A LEU 39.321 1
ATOM 1431 C CA . LEU 191 191 ? A 3.245 -27.700 24.067 1.000 1 A LEU 42.291 1
ATOM 1432 C C . LEU 191 191 ? A 3.829 -26.333 23.744 1.000 1 A LEU 42.531 1
ATOM 1433 O O . LEU 191 191 ? A 3.697 -25.402 24.531 1.000 1 A LEU 41.321 1
ATOM 1434 C CB . LEU 191 191 ? A 4.251 -28.524 24.864 1.000 1 A LEU 39.722 1
ATOM 1435 C CG . LEU 191 191 ? A 3.703 -29.791 25.501 1.000 1 A LEU 38.616 1
ATOM 1436 C CD1 . LEU 191 191 ? A 2.648 -29.442 26.526 1.000 1 A LEU 37.813 1
ATOM 1437 C CD2 . LEU 191 191 ? A 4.816 -30.623 26.133 1.000 1 A LEU 36.197 1
ATOM 1438 N N . ASN 192 192 ? A 4.493 -26.218 22.614 1.000 1 A ASN 40.630 1
ATOM 1439 C CA . ASN 192 192 ? A 5.028 -24.926 22.211 1.000 1 A ASN 41.307 1
ATOM 1440 C C . ASN 192 192 ? A 3.937 -24.012 21.659 1.000 1 A ASN 41.599 1
ATOM 1441 O O . ASN 192 192 ? A 4.081 -22.796 21.695 1.000 1 A ASN 40.134 1
ATOM 1442 C CB . ASN 192 192 ? A 6.116 -25.120 21.154 1.000 1 A ASN 39.719 1
ATOM 1443 C CG . ASN 192 192 ? A 7.404 -25.677 21.728 1.000 1 A ASN 39.345 1
ATOM 1444 O OD1 . ASN 192 192 ? A 7.808 -25.303 22.816 1.000 1 A ASN 34.277 1
ATOM 1445 N ND2 . ASN 192 192 ? A 8.030 -26.583 20.987 1.000 1 A ASN 36.144 1
ATOM 1446 N N . SER 193 193 ? A 2.884 -24.580 21.174 1.000 1 A SER 42.282 1
ATOM 1447 C CA . SER 193 193 ? A 1.752 -23.785 20.735 1.000 1 A SER 43.850 1
ATOM 1448 C C . SER 193 193 ? A 0.981 -23.217 21.921 1.000 1 A SER 44.078 1
ATOM 1449 O O . SER 193 193 ? A 0.424 -22.126 21.845 1.000 1 A SER 42.488 1
ATOM 1450 C CB . SER 193 193 ? A 0.822 -24.620 19.853 1.000 1 A SER 41.174 1
ATOM 1451 O OG . SER 193 193 ? A 0.241 -25.685 20.600 1.000 1 A SER 38.565 1
ATOM 1452 N N . SER 194 194 ? A 0.969 -23.947 23.004 1.000 1 A SER 41.598 1
ATOM 1453 C CA . SER 194 194 ? A 0.381 -23.430 24.245 1.000 1 A SER 42.458 1
ATOM 1454 C C . SER 194 194 ? A 1.266 -22.359 24.866 1.000 1 A SER 42.968 1
ATOM 1455 O O . SER 194 194 ? A 0.755 -21.402 25.476 1.000 1 A SER 41.837 1
ATOM 1456 C CB . SER 194 194 ? A 0.137 -24.570 25.243 1.000 1 A SER 40.378 1
ATOM 1457 O OG . SER 194 194 ? A 1.362 -25.112 25.679 1.000 1 A SER 38.263 1
ATOM 1458 N N . GLU 195 195 ? A 2.554 -22.504 24.679 1.000 1 A GLU 38.717 1
ATOM 1459 C CA . GLU 195 195 ? A 3.476 -21.451 25.128 1.000 1 A GLU 39.598 1
ATOM 1460 C C . GLU 195 195 ? A 3.425 -20.239 24.218 1.000 1 A GLU 39.708 1
ATOM 1461 O O . GLU 195 195 ? A 3.675 -19.119 24.667 1.000 1 A GLU 38.079 1
ATOM 1462 C CB . GLU 195 195 ? A 4.909 -22.002 25.196 1.000 1 A GLU 38.591 1
ATOM 1463 C CG . GLU 195 195 ? A 5.124 -23.028 26.288 1.000 1 A GLU 37.206 1
ATOM 1464 C CD . GLU 195 195 ? A 6.546 -23.543 26.335 1.000 1 A GLU 34.950 1
ATOM 1465 O OE1 . GLU 195 195 ? A 7.366 -23.134 25.471 1.000 1 A GLU 33.383 1
ATOM 1466 O OE2 . GLU 195 195 ? A 6.869 -24.336 27.249 1.000 1 A GLU 32.607 1
ATOM 1467 N N . PHE 196 196 ? A 3.070 -20.457 22.991 1.000 1 A PHE 39.247 1
ATOM 1468 C CA . PHE 196 196 ? A 2.857 -19.370 22.073 1.000 1 A PHE 41.127 1
ATOM 1469 C C . PHE 196 196 ? A 1.638 -18.522 22.466 1.000 1 A PHE 41.242 1
ATOM 1470 O O . PHE 196 196 ? A 1.612 -17.317 22.277 1.000 1 A PHE 40.721 1
ATOM 1471 C CB . PHE 196 196 ? A 2.715 -19.897 20.638 1.000 1 A PHE 39.685 1
ATOM 1472 C CG . PHE 196 196 ? A 2.541 -18.806 19.606 1.000 1 A PHE 38.772 1
ATOM 1473 C CD1 . PHE 196 196 ? A 1.284 -18.574 19.061 1.000 1 A PHE 37.477 1
ATOM 1474 C CD2 . PHE 196 196 ? A 3.611 -18.035 19.205 1.000 1 A PHE 36.745 1
ATOM 1475 C CE1 . PHE 196 196 ? A 1.109 -17.577 18.152 1.000 1 A PHE 33.514 1
ATOM 1476 C CE2 . PHE 196 196 ? A 3.411 -17.031 18.262 1.000 1 A PHE 33.057 1
ATOM 1477 C CZ . PHE 196 196 ? A 2.173 -16.805 17.743 1.000 1 A PHE 31.786 1
ATOM 1478 N N . VAL 197 197 ? A 0.658 -19.208 22.985 1.000 1 A VAL 41.126 1
ATOM 1479 C CA . VAL 197 197 ? A -0.525 -18.515 23.501 1.000 1 A VAL 44.417 1
ATOM 1480 C C . VAL 197 197 ? A -0.161 -17.708 24.731 1.000 1 A VAL 44.519 1
ATOM 1481 O O . VAL 197 197 ? A -0.632 -16.603 24.931 1.000 1 A VAL 43.809 1
ATOM 1482 C CB . VAL 197 197 ? A -1.649 -19.526 23.819 1.000 1 A VAL 42.487 1
ATOM 1483 C CG1 . VAL 197 197 ? A -2.088 -20.199 22.526 1.000 1 A VAL 40.903 1
ATOM 1484 C CG2 . VAL 197 197 ? A -2.833 -18.839 24.468 1.000 1 A VAL 40.283 1
ATOM 1485 N N . TYR 198 198 ? A 0.720 -18.295 25.555 1.000 1 A TYR 42.027 1
ATOM 1486 C CA . TYR 198 198 ? A 1.165 -17.576 26.749 1.000 1 A TYR 44.143 1
ATOM 1487 C C . TYR 198 198 ? A 2.027 -16.352 26.393 1.000 1 A TYR 44.636 1
ATOM 1488 O O . TYR 198 198 ? A 1.885 -15.259 26.981 1.000 1 A TYR 43.721 1
ATOM 1489 C CB . TYR 198 198 ? A 1.894 -18.512 27.692 1.000 1 A TYR 41.913 1
ATOM 1490 C CG . TYR 198 198 ? A 2.331 -17.861 28.965 1.000 1 A TYR 40.387 1
ATOM 1491 C CD1 . TYR 198 198 ? A 1.412 -17.587 29.961 1.000 1 A TYR 38.459 1
ATOM 1492 C CD2 . TYR 198 198 ? A 3.665 -17.551 29.205 1.000 1 A TYR 37.099 1
ATOM 1493 C CE1 . TYR 198 198 ? A 1.798 -16.995 31.158 1.000 1 A TYR 31.933 1
ATOM 1494 C CE2 . TYR 198 198 ? A 4.063 -16.942 30.388 1.000 1 A TYR 32.144 1
ATOM 1495 C CZ . TYR 198 198 ? A 3.109 -16.686 31.372 1.000 1 A TYR 29.176 1
ATOM 1496 O OH . TYR 198 198 ? A 3.502 -16.103 32.538 1.000 1 A TYR 32.201 1
ATOM 1497 N N . VAL 199 199 ? A 2.897 -16.553 25.423 1.000 1 A VAL 43.851 1
ATOM 1498 C CA . VAL 199 199 ? A 3.758 -15.429 25.007 1.000 1 A VAL 44.872 1
ATOM 1499 C C . VAL 199 199 ? A 2.923 -14.397 24.247 1.000 1 A VAL 45.760 1
ATOM 1500 O O . VAL 199 199 ? A 3.127 -13.184 24.401 1.000 1 A VAL 43.832 1
ATOM 1501 C CB . VAL 199 199 ? A 4.912 -15.968 24.136 1.000 1 A VAL 41.958 1
ATOM 1502 C CG1 . VAL 199 199 ? A 5.822 -16.857 24.978 1.000 1 A VAL 41.153 1
ATOM 1503 C CG2 . VAL 199 199 ? A 5.718 -14.810 23.549 1.000 1 A VAL 39.759 1
ATOM 1504 N N . ASP 200 200 ? A 1.970 -14.867 23.492 1.000 1 A ASP 43.851 1
ATOM 1505 C CA . ASP 200 200 ? A 1.089 -13.950 22.752 1.000 1 A ASP 44.718 1
ATOM 1506 C C . ASP 200 200 ? A 0.151 -13.207 23.674 1.000 1 A ASP 44.532 1
ATOM 1507 O O . ASP 200 200 ? A -0.269 -12.091 23.360 1.000 1 A ASP 43.549 1
ATOM 1508 C CB . ASP 200 200 ? A 0.308 -14.759 21.713 1.000 1 A ASP 42.833 1
ATOM 1509 C CG . ASP 200 200 ? A -0.321 -13.874 20.644 1.000 1 A ASP 41.997 1
ATOM 1510 O OD1 . ASP 200 200 ? A -0.094 -12.653 20.650 1.000 1 A ASP 36.468 1
ATOM 1511 O OD2 . ASP 200 200 ? A -1.038 -14.435 19.781 1.000 1 A ASP 36.979 1
ATOM 1512 N N . SER 201 201 ? A -0.174 -13.836 24.769 1.000 1 A SER 47.427 1
ATOM 1513 C CA . SER 201 201 ? A -1.040 -13.164 25.749 1.000 1 A SER 49.889 1
ATOM 1514 C C . SER 201 201 ? A -0.263 -12.185 26.619 1.000 1 A SER 50.331 1
ATOM 1515 O O . SER 201 201 ? A -0.828 -11.193 27.087 1.000 1 A SER 49.081 1
ATOM 1516 C CB . SER 201 201 ? A -1.746 -14.207 26.618 1.000 1 A SER 47.028 1
ATOM 1517 O OG . SER 201 201 ? A -0.822 -14.912 27.430 1.000 1 A SER 43.995 1
ATOM 1518 N N . VAL 202 202 ? A 1.005 -12.468 26.846 1.000 1 A VAL 45.618 1
ATOM 1519 C CA . VAL 202 202 ? A 1.853 -11.593 27.673 1.000 1 A VAL 48.601 1
ATOM 1520 C C . VAL 202 202 ? A 2.613 -10.613 26.792 1.000 1 A VAL 49.385 1
ATOM 1521 O O . VAL 202 202 ? A 2.491 -9.404 26.956 1.000 1 A VAL 47.534 1
ATOM 1522 C CB . VAL 202 202 ? A 2.792 -12.408 28.567 1.000 1 A VAL 45.230 1
ATOM 1523 C CG1 . VAL 202 202 ? A 1.987 -13.279 29.528 1.000 1 A VAL 45.093 1
ATOM 1524 C CG2 . VAL 202 202 ? A 3.715 -11.488 29.344 1.000 1 A VAL 43.594 1
ATOM 1525 N N . ASP 203 203 ? A 3.407 -11.144 25.879 1.000 1 A ASP 49.463 1
ATOM 1526 C CA . ASP 203 203 ? A 4.203 -10.321 24.979 1.000 1 A ASP 50.671 1
ATOM 1527 C C . ASP 203 203 ? A 4.070 -10.902 23.583 1.000 1 A ASP 50.681 1
ATOM 1528 O O . ASP 203 203 ? A 4.281 -12.099 23.357 1.000 1 A ASP 49.397 1
ATOM 1529 C CB . ASP 203 203 ? A 5.663 -10.284 25.407 1.000 1 A ASP 48.328 1
ATOM 1530 C CG . ASP 203 203 ? A 6.454 -9.192 24.683 1.000 1 A ASP 45.876 1
ATOM 1531 O OD1 . ASP 203 203 ? A 5.859 -8.507 23.832 1.000 1 A ASP 38.772 1
ATOM 1532 O OD2 . ASP 203 203 ? A 7.660 -9.064 24.978 1.000 1 A ASP 40.350 1
ATOM 1533 N N . GLU 204 204 ? A 3.715 -10.073 22.653 1.000 1 A GLU 43.234 1
ATOM 1534 C CA . GLU 204 204 ? A 3.465 -10.538 21.290 1.000 1 A GLU 43.456 1
ATOM 1535 C C . GLU 204 204 ? A 4.650 -10.321 20.379 1.000 1 A GLU 43.516 1
ATOM 1536 O O . GLU 204 204 ? A 4.967 -11.176 19.563 1.000 1 A GLU 41.742 1
ATOM 1537 C CB . GLU 204 204 ? A 2.236 -9.838 20.711 1.000 1 A GLU 41.982 1
ATOM 1538 C CG . GLU 204 204 ? A 0.946 -10.150 21.435 1.000 1 A GLU 40.541 1
ATOM 1539 C CD . GLU 204 204 ? A -0.236 -9.403 20.840 1.000 1 A GLU 38.081 1
ATOM 1540 O OE1 . GLU 204 204 ? A -0.026 -8.537 19.964 1.000 1 A GLU 36.253 1
ATOM 1541 O OE2 . GLU 204 204 ? A -1.388 -9.711 21.214 1.000 1 A GLU 34.724 1
ATOM 1542 N N . TRP 205 205 ? A 5.286 -9.166 20.518 1.000 1 A TRP 46.827 1
ATOM 1543 C CA . TRP 205 205 ? A 6.377 -8.816 19.599 1.000 1 A TRP 48.654 1
ATOM 1544 C C . TRP 205 205 ? A 7.619 -9.609 19.868 1.000 1 A TRP 49.006 1
ATOM 1545 O O . TRP 205 205 ? A 8.345 -9.982 18.935 1.000 1 A TRP 47.330 1
ATOM 1546 C CB . TRP 205 205 ? A 6.656 -7.311 19.644 1.000 1 A TRP 46.291 1
ATOM 1547 C CG . TRP 205 205 ? A 7.682 -6.908 18.650 1.000 1 A TRP 46.525 1
ATOM 1548 C CD1 . TRP 205 205 ? A 8.948 -6.534 18.931 1.000 1 A TRP 43.643 1
ATOM 1549 C CD2 . TRP 205 205 ? A 7.548 -6.905 17.236 1.000 1 A TRP 45.522 1
ATOM 1550 N NE1 . TRP 205 205 ? A 9.601 -6.255 17.774 1.000 1 A TRP 39.861 1
ATOM 1551 C CE2 . TRP 205 205 ? A 8.781 -6.489 16.707 1.000 1 A TRP 42.856 1
ATOM 1552 C CE3 . TRP 205 205 ? A 6.543 -7.240 16.358 1.000 1 A TRP 39.059 1
ATOM 1553 C CZ2 . TRP 205 205 ? A 9.012 -6.367 15.338 1.000 1 A TRP 37.733 1
ATOM 1554 C CZ3 . TRP 205 205 ? A 6.767 -7.123 15.025 1.000 1 A TRP 38.361 1
ATOM 1555 C CH2 . TRP 205 205 ? A 7.959 -6.683 14.514 1.000 1 A TRP 36.624 1
ATOM 1556 N N . MET 206 206 ? A 7.893 -9.865 21.120 1.000 1 A MET 47.134 1
ATOM 1557 C CA . MET 206 206 ? A 9.125 -10.558 21.518 1.000 1 A MET 47.859 1
ATOM 1558 C C . MET 206 206 ? A 8.951 -12.054 21.503 1.000 1 A MET 47.609 1
ATOM 1559 O O . MET 206 206 ? A 9.326 -12.743 22.459 1.000 1 A MET 46.905 1
ATOM 1560 C CB . MET 206 206 ? A 9.564 -10.065 22.894 1.000 1 A MET 46.100 1
ATOM 1561 C CG . MET 206 206 ? A 9.981 -8.620 22.963 1.000 1 A MET 43.920 1
ATOM 1562 S SD . MET 206 206 ? A 10.539 -8.158 24.603 1.000 1 A MET 37.715 1
ATOM 1563 C CE . MET 206 206 ? A 10.931 -6.440 24.330 1.000 1 A MET 34.635 1
ATOM 1564 N N . TYR 207 207 ? A 8.386 -12.533 20.428 1.000 1 A TYR 46.510 1
ATOM 1565 C CA . TYR 207 207 ? A 8.189 -13.966 20.240 1.000 1 A TYR 50.074 1
ATOM 1566 C C . TYR 207 207 ? A 7.891 -14.239 18.771 1.000 1 A TYR 50.059 1
ATOM 1567 O O . TYR 207 207 ? A 7.038 -13.644 18.154 1.000 1 A TYR 49.540 1
ATOM 1568 C CB . TYR 207 207 ? A 7.009 -14.468 21.112 1.000 1 A TYR 48.084 1
ATOM 1569 C CG . TYR 207 207 ? A 6.747 -15.937 20.994 1.000 1 A TYR 45.348 1
ATOM 1570 C CD1 . TYR 207 207 ? A 7.607 -16.871 21.566 1.000 1 A TYR 41.792 1
ATOM 1571 C CD2 . TYR 207 207 ? A 5.637 -16.415 20.312 1.000 1 A TYR 41.142 1
ATOM 1572 C CE1 . TYR 207 207 ? A 7.362 -18.229 21.462 1.000 1 A TYR 35.398 1
ATOM 1573 C CE2 . TYR 207 207 ? A 5.376 -17.774 20.175 1.000 1 A TYR 34.856 1
ATOM 1574 C CZ . TYR 207 207 ? A 6.250 -18.661 20.786 1.000 1 A TYR 34.277 1
ATOM 1575 O OH . TYR 207 207 ? A 5.996 -20.024 20.687 1.000 1 A TYR 34.658 1
ATOM 1576 N N . THR 208 208 ? A 8.638 -15.145 18.222 1.000 1 A THR 42.765 1
ATOM 1577 C CA . THR 208 208 ? A 8.415 -15.558 16.841 1.000 1 A THR 44.568 1
ATOM 1578 C C . THR 208 208 ? A 7.497 -16.784 16.814 1.000 1 A THR 44.811 1
ATOM 1579 O O . THR 208 208 ? A 7.852 -17.826 17.367 1.000 1 A THR 43.863 1
ATOM 1580 C CB . THR 208 208 ? A 9.724 -15.845 16.121 1.000 1 A THR 42.502 1
ATOM 1581 O OG1 . THR 208 208 ? A 10.404 -16.923 16.797 1.000 1 A THR 37.794 1
ATOM 1582 C CG2 . THR 208 208 ? A 10.628 -14.635 16.153 1.000 1 A THR 38.789 1
ATOM 1583 N N . PRO 209 209 ? A 6.392 -16.718 16.207 1.000 1 A PRO 41.981 1
ATOM 1584 C CA . PRO 209 209 ? A 5.467 -17.823 16.183 1.000 1 A PRO 43.624 1
ATOM 1585 C C . PRO 209 209 ? A 5.889 -18.905 15.192 1.000 1 A PRO 43.930 1
ATOM 1586 O O . PRO 209 209 ? A 6.714 -18.672 14.312 1.000 1 A PRO 42.796 1
ATOM 1587 C CB . PRO 209 209 ? A 4.138 -17.205 15.745 1.000 1 A PRO 41.526 1
ATOM 1588 C CG . PRO 209 209 ? A 4.533 -16.033 14.923 1.000 1 A PRO 41.652 1
ATOM 1589 C CD . PRO 209 209 ? A 5.816 -15.525 15.542 1.000 1 A PRO 42.342 1
ATOM 1590 N N . PRO 210 210 ? A 5.354 -20.127 15.302 1.000 1 A PRO 42.346 1
ATOM 1591 C CA . PRO 210 210 ? A 5.633 -21.153 14.301 1.000 1 A PRO 43.110 1
ATOM 1592 C C . PRO 210 210 ? A 4.976 -20.887 12.953 1.000 1 A PRO 43.754 1
ATOM 1593 O O . PRO 210 210 ? A 5.357 -21.510 11.947 1.000 1 A PRO 43.189 1
ATOM 1594 C CB . PRO 210 210 ? A 5.122 -22.442 14.944 1.000 1 A PRO 41.742 1
ATOM 1595 C CG . PRO 210 210 ? A 4.067 -21.993 15.902 1.000 1 A PRO 41.397 1
ATOM 1596 C CD . PRO 210 210 ? A 4.544 -20.653 16.422 1.000 1 A PRO 42.166 1
ATOM 1597 N N . TRP 211 211 ? A 4.053 -19.983 12.914 1.000 1 A TRP 45.672 1
ATOM 1598 C CA . TRP 211 211 ? A 3.437 -19.634 11.637 1.000 1 A TRP 46.231 1
ATOM 1599 C C . TRP 211 211 ? A 4.392 -18.788 10.807 1.000 1 A TRP 46.361 1
ATOM 1600 O O . TRP 211 211 ? A 4.298 -18.805 9.592 1.000 1 A TRP 44.387 1
ATOM 1601 C CB . TRP 211 211 ? A 2.124 -18.854 11.884 1.000 1 A TRP 44.184 1
ATOM 1602 C CG . TRP 211 211 ? A 0.979 -19.713 12.364 1.000 1 A TRP 44.447 1
ATOM 1603 C CD1 . TRP 211 211 ? A 0.068 -20.342 11.586 1.000 1 A TRP 40.734 1
ATOM 1604 C CD2 . TRP 211 211 ? A 0.664 -20.037 13.728 1.000 1 A TRP 42.717 1
ATOM 1605 N NE1 . TRP 211 211 ? A -0.811 -21.036 12.404 1.000 1 A TRP 38.668 1
ATOM 1606 C CE2 . TRP 211 211 ? A -0.452 -20.833 13.729 1.000 1 A TRP 41.139 1
ATOM 1607 C CE3 . TRP 211 211 ? A 1.207 -19.676 14.966 1.000 1 A TRP 39.788 1
ATOM 1608 C CZ2 . TRP 211 211 ? A -1.030 -21.338 14.881 1.000 1 A TRP 37.016 1
ATOM 1609 C CZ3 . TRP 211 211 ? A 0.641 -20.170 16.101 1.000 1 A TRP 36.658 1
ATOM 1610 C CH2 . TRP 211 211 ? A -0.458 -21.000 16.078 1.000 1 A TRP 35.747 1
ATOM 1611 N N . LEU 212 212 ? A 5.262 -18.087 11.447 1.000 1 A LEU 41.887 1
ATOM 1612 C CA . LEU 212 212 ? A 6.343 -17.412 10.742 1.000 1 A LEU 43.998 1
ATOM 1613 C C . LEU 212 212 ? A 7.364 -18.416 10.237 1.000 1 A LEU 43.819 1
ATOM 1614 O O . LEU 212 212 ? A 8.023 -18.177 9.228 1.000 1 A LEU 42.617 1
ATOM 1615 C CB . LEU 212 212 ? A 7.029 -16.377 11.619 1.000 1 A LEU 41.889 1
ATOM 1616 C CG . LEU 212 212 ? A 6.209 -15.158 12.065 1.000 1 A LEU 40.253 1
ATOM 1617 C CD1 . LEU 212 212 ? A 5.826 -14.338 10.833 1.000 1 A LEU 38.587 1
ATOM 1618 C CD2 . LEU 212 212 ? A 6.999 -14.308 13.029 1.000 1 A LEU 37.812 1
ATOM 1619 N N . ASP 213 213 ? A 7.494 -19.528 10.916 1.000 1 A ASP 42.284 1
ATOM 1620 C CA . ASP 213 213 ? A 8.363 -20.602 10.438 1.000 1 A ASP 42.563 1
ATOM 1621 C C . ASP 213 213 ? A 7.780 -21.262 9.195 1.000 1 A ASP 42.341 1
ATOM 1622 O O . ASP 213 213 ? A 8.494 -21.734 8.349 1.000 1 A ASP 41.321 1
ATOM 1623 C CB . ASP 213 213 ? A 8.581 -21.644 11.529 1.000 1 A ASP 40.642 1
ATOM 1624 C CG . ASP 213 213 ? A 9.408 -21.111 12.686 1.000 1 A ASP 39.439 1
ATOM 1625 O OD1 . ASP 213 213 ? A 10.262 -20.256 12.431 1.000 1 A ASP 35.588 1
ATOM 1626 O OD2 . ASP 213 213 ? A 9.231 -21.588 13.822 1.000 1 A ASP 36.096 1
ATOM 1627 N N . PHE 214 214 ? A 6.502 -21.297 9.159 1.000 1 A PHE 38.001 1
ATOM 1628 C CA . PHE 214 214 ? A 5.827 -21.809 7.957 1.000 1 A PHE 39.071 1
ATOM 1629 C C . PHE 214 214 ? A 6.006 -20.852 6.798 1.000 1 A PHE 39.170 1
ATOM 1630 O O . PHE 214 214 ? A 6.213 -21.272 5.650 1.000 1 A PHE 37.954 1
ATOM 1631 C CB . PHE 214 214 ? A 4.347 -22.027 8.245 1.000 1 A PHE 37.278 1
ATOM 1632 C CG . PHE 214 214 ? A 3.538 -22.459 7.040 1.000 1 A PHE 36.004 1
ATOM 1633 C CD1 . PHE 214 214 ? A 3.628 -23.760 6.580 1.000 1 A PHE 34.412 1
ATOM 1634 C CD2 . PHE 214 214 ? A 2.727 -21.549 6.375 1.000 1 A PHE 33.668 1
ATOM 1635 C CE1 . PHE 214 214 ? A 2.897 -24.184 5.486 1.000 1 A PHE 29.882 1
ATOM 1636 C CE2 . PHE 214 214 ? A 1.984 -21.967 5.273 1.000 1 A PHE 29.374 1
ATOM 1637 C CZ . PHE 214 214 ? A 2.083 -23.287 4.837 1.000 1 A PHE 27.546 1
ATOM 1638 N N . ALA 215 215 ? A 5.922 -19.587 7.070 1.000 1 A ALA 41.983 1
ATOM 1639 C CA . ALA 215 215 ? A 6.119 -18.587 6.038 1.000 1 A ALA 43.019 1
ATOM 1640 C C . ALA 215 215 ? A 7.572 -18.497 5.597 1.000 1 A ALA 43.766 1
ATOM 1641 O O . ALA 215 215 ? A 7.859 -18.264 4.421 1.000 1 A ALA 42.524 1
ATOM 1642 C CB . ALA 215 215 ? A 5.639 -17.218 6.511 1.000 1 A ALA 40.922 1
ATOM 1643 N N . ASP 216 216 ? A 8.487 -18.696 6.512 1.000 1 A ASP 38.445 1
ATOM 1644 C CA . ASP 216 216 ? A 9.900 -18.589 6.186 1.000 1 A ASP 39.209 1
ATOM 1645 C C . ASP 216 216 ? A 10.432 -19.870 5.553 1.000 1 A ASP 39.137 1
ATOM 1646 O O . ASP 216 216 ? A 11.254 -19.815 4.632 1.000 1 A ASP 37.661 1
ATOM 1647 C CB . ASP 216 216 ? A 10.696 -18.241 7.441 1.000 1 A ASP 37.044 1
ATOM 1648 C CG . ASP 216 216 ? A 10.421 -16.840 7.941 1.000 1 A ASP 36.412 1
ATOM 1649 O OD1 . ASP 216 216 ? A 10.194 -15.945 7.101 1.000 1 A ASP 31.964 1
ATOM 1650 O OD2 . ASP 216 216 ? A 10.456 -16.616 9.155 1.000 1 A ASP 32.188 1
ATOM 1651 N N . ASP 217 217 ? A 9.995 -20.995 6.035 1.000 1 A ASP 38.501 1
ATOM 1652 C CA . ASP 217 217 ? A 10.458 -22.249 5.462 1.000 1 A ASP 37.169 1
ATOM 1653 C C . ASP 217 217 ? A 9.747 -22.550 4.147 1.000 1 A ASP 37.437 1
ATOM 1654 O O . ASP 217 217 ? A 10.304 -23.252 3.304 1.000 1 A ASP 35.664 1
ATOM 1655 C CB . ASP 217 217 ? A 10.230 -23.388 6.446 1.000 1 A ASP 35.587 1
ATOM 1656 C CG . ASP 217 217 ? A 11.098 -23.278 7.693 1.000 1 A ASP 34.870 1
ATOM 1657 O OD1 . ASP 217 217 ? A 12.217 -22.711 7.598 1.000 1 A ASP 31.521 1
ATOM 1658 O OD2 . ASP 217 217 ? A 10.669 -23.754 8.761 1.000 1 A ASP 31.364 1
ATOM 1659 N N . GLY 218 218 ? A 8.575 -22.047 4.020 1.000 1 A GLY 38.406 1
ATOM 1660 C CA . GLY 218 218 ? A 7.847 -22.248 2.778 1.000 1 A GLY 36.643 1
ATOM 1661 C C . GLY 218 218 ? A 8.413 -21.454 1.609 1.000 1 A GLY 38.063 1
ATOM 1662 O O . GLY 218 218 ? A 8.466 -21.926 0.488 1.000 1 A GLY 36.658 1
ATOM 1663 N N . GLY 219 219 ? A 8.857 -20.256 1.934 1.000 1 A GLY 44.904 1
ATOM 1664 C CA . GLY 219 219 ? A 9.490 -19.382 0.939 1.000 1 A GLY 43.772 1
ATOM 1665 C C . GLY 219 219 ? A 10.992 -19.364 1.018 1.000 1 A GLY 45.203 1
ATOM 1666 O O . GLY 219 219 ? A 11.634 -18.594 0.297 1.000 1 A GLY 44.232 1
ATOM 1667 N N . GLY 220 220 ? A 11.523 -20.146 1.921 1.000 1 A GLY 39.714 1
ATOM 1668 C CA . GLY 220 220 ? A 12.976 -20.197 2.061 1.000 1 A GLY 38.119 1
ATOM 1669 C C . GLY 220 220 ? A 13.685 -20.905 0.911 1.000 1 A GLY 39.364 1
ATOM 1670 O O . GLY 220 220 ? A 14.828 -20.570 0.593 1.000 1 A GLY 38.010 1
ATOM 1671 N N . GLY 221 221 ? A 13.029 -21.864 0.345 1.000 1 A GLY 40.533 1
ATOM 1672 C CA . GLY 221 221 ? A 13.551 -22.590 -0.788 1.000 1 A GLY 38.755 1
ATOM 1673 C C . GLY 221 221 ? A 12.459 -22.968 -1.766 1.000 1 A GLY 40.762 1
ATOM 1674 O O . GLY 221 221 ? A 11.357 -23.315 -1.383 1.000 1 A GLY 39.726 1
ATOM 1675 N N . TYR 222 222 ? A 12.787 -22.896 -3.031 1.000 1 A TYR 44.505 1
ATOM 1676 C CA . TYR 222 222 ? A 11.816 -23.179 -4.080 1.000 1 A TYR 45.514 1
ATOM 1677 C C . TYR 222 222 ? A 12.215 -24.335 -4.987 1.000 1 A TYR 44.958 1
ATOM 1678 O O . TYR 222 222 ? A 11.350 -24.976 -5.554 1.000 1 A TYR 43.715 1
ATOM 1679 C CB . TYR 222 222 ? A 11.569 -21.922 -4.927 1.000 1 A TYR 44.774 1
ATOM 1680 C CG . TYR 222 222 ? A 10.951 -20.759 -4.163 1.000 1 A TYR 43.754 1
ATOM 1681 C CD1 . TYR 222 222 ? A 9.581 -20.715 -3.974 1.000 1 A TYR 41.604 1
ATOM 1682 C CD2 . TYR 222 222 ? A 11.750 -19.770 -3.621 1.000 1 A TYR 40.631 1
ATOM 1683 C CE1 . TYR 222 222 ? A 9.004 -19.678 -3.275 1.000 1 A TYR 36.810 1
ATOM 1684 C CE2 . TYR 222 222 ? A 11.197 -18.706 -2.910 1.000 1 A TYR 34.189 1
ATOM 1685 C CZ . TYR 222 222 ? A 9.819 -18.691 -2.745 1.000 1 A TYR 36.266 1
ATOM 1686 O OH . TYR 222 222 ? A 9.245 -17.662 -2.036 1.000 1 A TYR 40.840 1
ATOM 1687 N N . PHE 223 223 ? A 13.470 -24.573 -5.096 1.000 1 A PHE 39.841 1
ATOM 1688 C CA . PHE 223 223 ? A 13.988 -25.608 -5.984 1.000 1 A PHE 40.014 1
ATOM 1689 C C . PHE 223 223 ? A 14.502 -26.803 -5.183 1.000 1 A PHE 39.207 1
ATOM 1690 O O . PHE 223 223 ? A 14.739 -27.865 -5.801 1.000 1 A PHE 38.330 1
ATOM 1691 C CB . PHE 223 223 ? A 15.084 -25.071 -6.874 1.000 1 A PHE 38.357 1
ATOM 1692 C CG . PHE 223 223 ? A 14.639 -23.947 -7.767 1.000 1 A PHE 37.344 1
ATOM 1693 C CD1 . PHE 223 223 ? A 13.967 -24.215 -8.945 1.000 1 A PHE 36.128 1
ATOM 1694 C CD2 . PHE 223 223 ? A 14.904 -22.634 -7.398 1.000 1 A PHE 35.246 1
ATOM 1695 C CE1 . PHE 223 223 ? A 13.571 -23.169 -9.763 1.000 1 A PHE 32.370 1
ATOM 1696 C CE2 . PHE 223 223 ? A 14.500 -21.608 -8.223 1.000 1 A PHE 31.599 1
ATOM 1697 C CZ . PHE 223 223 ? A 13.818 -21.869 -9.394 1.000 1 A PHE 31.738 1
ATOM 1698 N N . SER 224 224 ? A 14.742 -26.659 -3.921 1.000 1 A SER 41.806 1
ATOM 1699 C CA . SER 224 224 ? A 15.261 -27.773 -3.129 1.000 1 A SER 43.959 1
ATOM 1700 C C . SER 224 224 ? A 14.134 -28.724 -2.752 1.000 1 A SER 43.705 1
ATOM 1701 O O . SER 224 224 ? A 12.961 -28.375 -2.743 1.000 1 A SER 42.086 1
ATOM 1702 C CB . SER 224 224 ? A 15.952 -27.253 -1.879 1.000 1 A SER 41.742 1
ATOM 1703 O OG . SER 224 224 ? A 15.035 -26.624 -1.022 1.000 1 A SER 39.716 1
ATOM 1704 N N . ASP 225 225 ? A 14.502 -29.934 -2.389 1.000 1 A ASP 43.734 1
ATOM 1705 C CA . ASP 225 225 ? A 13.550 -30.963 -2.008 1.000 1 A ASP 43.624 1
ATOM 1706 C C . ASP 225 225 ? A 13.182 -30.871 -0.536 1.000 1 A ASP 43.159 1
ATOM 1707 O O . ASP 225 225 ? A 12.313 -31.620 -0.097 1.000 1 A ASP 41.914 1
ATOM 1708 C CB . ASP 225 225 ? A 14.096 -32.358 -2.318 1.000 1 A ASP 41.736 1
ATOM 1709 C CG . ASP 225 225 ? A 14.223 -32.606 -3.792 1.000 1 A ASP 40.818 1
ATOM 1710 O OD1 . ASP 225 225 ? A 13.406 -32.059 -4.555 1.000 1 A ASP 35.297 1
ATOM 1711 O OD2 . ASP 225 225 ? A 15.129 -33.364 -4.202 1.000 1 A ASP 35.522 1
ATOM 1712 N N . GLU 226 226 ? A 13.795 -29.979 0.191 1.000 1 A GLU 38.843 1
ATOM 1713 C CA . GLU 226 226 ? A 13.543 -29.786 1.599 1.000 1 A GLU 37.829 1
ATOM 1714 C C . GLU 226 226 ? A 12.509 -28.691 1.845 1.000 1 A GLU 37.985 1
ATOM 1715 O O . GLU 226 226 ? A 12.367 -28.196 2.972 1.000 1 A GLU 37.347 1
ATOM 1716 C CB . GLU 226 226 ? A 14.836 -29.472 2.331 1.000 1 A GLU 38.441 1
ATOM 1717 C CG . GLU 226 226 ? A 15.848 -30.599 2.281 1.000 1 A GLU 38.397 1
ATOM 1718 C CD . GLU 226 226 ? A 17.151 -30.277 2.960 1.000 1 A GLU 37.049 1
ATOM 1719 O OE1 . GLU 226 226 ? A 17.321 -29.121 3.390 1.000 1 A GLU 34.176 1
ATOM 1720 O OE2 . GLU 226 226 ? A 18.000 -31.192 3.076 1.000 1 A GLU 31.799 1
ATOM 1721 N N . ILE 227 227 ? A 11.806 -28.334 0.827 1.000 1 A ILE 39.955 1
ATOM 1722 C CA . ILE 227 227 ? A 10.751 -27.335 0.893 1.000 1 A ILE 40.846 1
ATOM 1723 C C . ILE 227 227 ? A 9.472 -27.895 1.528 1.000 1 A ILE 40.754 1
ATOM 1724 O O . ILE 227 227 ? A 8.971 -27.307 2.471 1.000 1 A ILE 39.734 1
ATOM 1725 C CB . ILE 227 227 ? A 10.516 -26.694 -0.486 1.000 1 A ILE 39.199 1
ATOM 1726 C CG1 . ILE 227 227 ? A 11.753 -25.900 -0.908 1.000 1 A ILE 37.713 1
ATOM 1727 C CG2 . ILE 227 227 ? A 9.317 -25.749 -0.436 1.000 1 A ILE 36.531 1
ATOM 1728 C CD1 . ILE 227 227 ? A 11.673 -25.373 -2.329 1.000 1 A ILE 36.531 1
ATOM 1729 N N . PRO 228 228 ? A 8.896 -29.007 1.062 1.000 1 A PRO 40.830 1
ATOM 1730 C CA . PRO 228 228 ? A 7.614 -29.413 1.641 1.000 1 A PRO 42.613 1
ATOM 1731 C C . PRO 228 228 ? A 7.693 -30.056 3.008 1.000 1 A PRO 42.920 1
ATOM 1732 O O . PRO 228 228 ? A 6.652 -30.394 3.600 1.000 1 A PRO 42.333 1
ATOM 1733 C CB . PRO 228 228 ? A 7.032 -30.396 0.627 1.000 1 A PRO 41.174 1
ATOM 1734 C CG . PRO 228 228 ? A 8.261 -31.028 0.062 1.000 1 A PRO 41.292 1
ATOM 1735 C CD . PRO 228 228 ? A 9.266 -29.931 -0.032 1.000 1 A PRO 42.600 1
ATOM 1736 N N . ALA 229 229 ? A 8.902 -30.234 3.547 1.000 1 A ALA 42.279 1
ATOM 1737 C CA . ALA 229 229 ? A 9.019 -30.811 4.884 1.000 1 A ALA 43.553 1
ATOM 1738 C C . ALA 229 229 ? A 8.613 -29.851 5.989 1.000 1 A ALA 43.977 1
ATOM 1739 O O . ALA 229 229 ? A 7.853 -30.275 6.881 1.000 1 A ALA 43.153 1
ATOM 1740 C CB . ALA 229 229 ? A 10.445 -31.301 5.091 1.000 1 A ALA 41.587 1
ATOM 1741 N N . PRO 230 230 ? A 9.038 -28.602 6.001 1.000 1 A PRO 38.013 1
ATOM 1742 C CA . PRO 230 230 ? A 8.560 -27.682 7.062 1.000 1 A PRO 37.621 1
ATOM 1743 C C . PRO 230 230 ? A 7.113 -27.208 6.980 1.000 1 A PRO 37.965 1
ATOM 1744 O O . PRO 230 230 ? A 6.463 -27.173 7.998 1.000 1 A PRO 37.367 1
ATOM 1745 C CB . PRO 230 230 ? A 9.504 -26.487 6.985 1.000 1 A PRO 36.880 1
ATOM 1746 C CG . PRO 230 230 ? A 10.700 -27.020 6.300 1.000 1 A PRO 36.914 1
ATOM 1747 C CD . PRO 230 230 ? A 10.204 -27.998 5.318 1.000 1 A PRO 37.521 1
ATOM 1748 N N . PRO 231 231 ? A 6.570 -26.917 5.812 1.000 1 A PRO 37.935 1
ATOM 1749 C CA . PRO 231 231 ? A 5.194 -26.419 5.841 1.000 1 A PRO 37.645 1
ATOM 1750 C C . PRO 231 231 ? A 4.141 -27.469 6.115 1.000 1 A PRO 38.292 1
ATOM 1751 O O . PRO 231 231 ? A 3.058 -27.161 6.589 1.000 1 A PRO 37.613 1
ATOM 1752 C CB . PRO 231 231 ? A 4.981 -25.796 4.455 1.000 1 A PRO 36.769 1
ATOM 1753 C CG . PRO 231 231 ? A 5.885 -26.575 3.587 1.000 1 A PRO 37.869 1
ATOM 1754 C CD . PRO 231 231 ? A 7.103 -26.820 4.434 1.000 1 A PRO 39.178 1
ATOM 1755 N N . GLU 232 232 ? A 4.484 -28.765 5.888 1.000 1 A GLU 38.716 1
ATOM 1756 C CA . GLU 232 232 ? A 3.564 -29.841 6.245 1.000 1 A GLU 37.998 1
ATOM 1757 C C . GLU 232 232 ? A 3.536 -30.083 7.750 1.000 1 A GLU 38.515 1
ATOM 1758 O O . GLU 232 232 ? A 2.519 -30.444 8.303 1.000 1 A GLU 36.826 1
ATOM 1759 C CB . GLU 232 232 ? A 3.972 -31.129 5.528 1.000 1 A GLU 37.113 1
ATOM 1760 C CG . GLU 232 232 ? A 3.755 -31.104 4.029 1.000 1 A GLU 35.810 1
ATOM 1761 C CD . GLU 232 232 ? A 4.210 -32.363 3.353 1.000 1 A GLU 34.648 1
ATOM 1762 O OE1 . GLU 232 232 ? A 4.776 -33.243 4.044 1.000 1 A GLU 31.588 1
ATOM 1763 O OE2 . GLU 232 232 ? A 4.009 -32.498 2.123 1.000 1 A GLU 31.746 1
ATOM 1764 N N . SER 233 233 ? A 4.664 -29.831 8.385 1.000 1 A SER 41.070 1
ATOM 1765 C CA . SER 233 233 ? A 4.724 -29.992 9.834 1.000 1 A SER 42.076 1
ATOM 1766 C C . SER 233 233 ? A 4.166 -28.776 10.556 1.000 1 A SER 42.482 1
ATOM 1767 O O . SER 233 233 ? A 3.617 -28.915 11.675 1.000 1 A SER 41.733 1
ATOM 1768 C CB . SER 233 233 ? A 6.176 -30.221 10.255 1.000 1 A SER 39.868 1
ATOM 1769 O OG . SER 233 233 ? A 6.944 -29.100 9.980 1.000 1 A SER 37.436 1
ATOM 1770 N N . LEU 234 234 ? A 4.277 -27.616 9.966 1.000 1 A LEU 39.467 1
ATOM 1771 C CA . LEU 234 234 ? A 3.743 -26.411 10.588 1.000 1 A LEU 41.920 1
ATOM 1772 C C . LEU 234 234 ? A 2.222 -26.361 10.499 1.000 1 A LEU 42.174 1
ATOM 1773 O O . LEU 234 234 ? A 1.577 -25.818 11.406 1.000 1 A LEU 40.984 1
ATOM 1774 C CB . LEU 234 234 ? A 4.345 -25.160 9.943 1.000 1 A LEU 39.948 1
ATOM 1775 C CG . LEU 234 234 ? A 5.840 -24.902 10.204 1.000 1 A LEU 38.203 1
ATOM 1776 C CD1 . LEU 234 234 ? A 6.105 -24.696 11.672 1.000 1 A LEU 36.151 1
ATOM 1777 C CD2 . LEU 234 234 ? A 6.316 -23.727 9.373 1.000 1 A LEU 35.069 1
ATOM 1778 N N . ILE 235 235 ? A 1.685 -26.902 9.455 1.000 1 A ILE 42.534 1
ATOM 1779 C CA . ILE 235 235 ? A 0.231 -27.006 9.313 1.000 1 A ILE 44.278 1
ATOM 1780 C C . ILE 235 235 ? A -0.287 -28.019 10.322 1.000 1 A ILE 44.694 1
ATOM 1781 O O . ILE 235 235 ? A -1.328 -27.809 10.966 1.000 1 A ILE 44.358 1
ATOM 1782 C CB . ILE 235 235 ? A -0.170 -27.343 7.891 1.000 1 A ILE 42.939 1
ATOM 1783 C CG1 . ILE 235 235 ? A 0.195 -26.173 6.968 1.000 1 A ILE 43.802 1
ATOM 1784 C CG2 . ILE 235 235 ? A -1.659 -27.652 7.780 1.000 1 A ILE 41.626 1
ATOM 1785 C CD1 . ILE 235 235 ? A 0.024 -26.500 5.506 1.000 1 A ILE 40.280 1
ATOM 1786 N N . SER 236 236 ? A 0.418 -29.130 10.470 1.000 1 A SER 43.811 1
ATOM 1787 C CA . SER 236 236 ? A 0.003 -30.166 11.411 1.000 1 A SER 46.425 1
ATOM 1788 C C . SER 236 236 ? A 0.130 -29.696 12.850 1.000 1 A SER 46.498 1
ATOM 1789 O O . SER 236 236 ? A -0.718 -30.033 13.694 1.000 1 A SER 45.678 1
ATOM 1790 C CB . SER 236 236 ? A 0.807 -31.437 11.202 1.000 1 A SER 43.869 1
ATOM 1791 O OG . SER 236 236 ? A 2.162 -31.210 11.489 1.000 1 A SER 40.898 1
ATOM 1792 N N . THR 237 237 ? A 1.171 -28.941 13.164 1.000 1 A THR 43.030 1
ATOM 1793 C CA . THR 237 237 ? A 1.353 -28.413 14.520 1.000 1 A THR 44.442 1
ATOM 1794 C C . THR 237 237 ? A 0.359 -27.306 14.830 1.000 1 A THR 44.822 1
ATOM 1795 O O . THR 237 237 ? A -0.077 -27.160 15.962 1.000 1 A THR 43.765 1
ATOM 1796 C CB . THR 237 237 ? A 2.754 -27.904 14.729 1.000 1 A THR 42.113 1
ATOM 1797 O OG1 . THR 237 237 ? A 3.072 -26.907 13.777 1.000 1 A THR 40.292 1
ATOM 1798 C CG2 . THR 237 237 ? A 3.752 -29.048 14.627 1.000 1 A THR 39.602 1
ATOM 1799 N N . SER 238 238 ? A 0.029 -26.546 13.828 1.000 1 A SER 43.821 1
ATOM 1800 C CA . SER 238 238 ? A -0.952 -25.486 14.029 1.000 1 A SER 45.009 1
ATOM 1801 C C . SER 238 238 ? A -2.379 -26.035 14.146 1.000 1 A SER 45.427 1
ATOM 1802 O O . SER 238 238 ? A -3.169 -25.531 14.934 1.000 1 A SER 44.305 1
ATOM 1803 C CB . SER 238 238 ? A -0.867 -24.471 12.883 1.000 1 A SER 43.183 1
ATOM 1804 O OG . SER 238 238 ? A -1.285 -25.047 11.656 1.000 1 A SER 41.168 1
ATOM 1805 N N . PHE 239 239 ? A -2.668 -27.076 13.404 1.000 1 A PHE 40.978 1
ATOM 1806 C CA . PHE 239 239 ? A -3.959 -27.735 13.529 1.000 1 A PHE 42.991 1
ATOM 1807 C C . PHE 239 239 ? A -4.077 -28.532 14.818 1.000 1 A PHE 43.539 1
ATOM 1808 O O . PHE 239 239 ? A -5.133 -28.608 15.407 1.000 1 A PHE 42.668 1
ATOM 1809 C CB . PHE 239 239 ? A -4.240 -28.622 12.339 1.000 1 A PHE 41.257 1
ATOM 1810 C CG . PHE 239 239 ? A -4.431 -27.874 11.055 1.000 1 A PHE 39.512 1
ATOM 1811 C CD1 . PHE 239 239 ? A -4.352 -28.537 9.835 1.000 1 A PHE 36.289 1
ATOM 1812 C CD2 . PHE 239 239 ? A -4.732 -26.524 11.025 1.000 1 A PHE 35.692 1
ATOM 1813 C CE1 . PHE 239 239 ? A -4.518 -27.878 8.652 1.000 1 A PHE 33.031 1
ATOM 1814 C CE2 . PHE 239 239 ? A -4.904 -25.851 9.827 1.000 1 A PHE 31.903 1
ATOM 1815 C CZ . PHE 239 239 ? A -4.808 -26.533 8.634 1.000 1 A PHE 30.452 1
ATOM 1816 N N . ASP 240 240 ? A -2.971 -29.101 15.263 1.000 1 A ASP 45.818 1
ATOM 1817 C CA . ASP 240 240 ? A -2.970 -29.777 16.546 1.000 1 A ASP 46.038 1
ATOM 1818 C C . ASP 240 240 ? A -3.059 -28.793 17.699 1.000 1 A ASP 46.018 1
ATOM 1819 O O . ASP 240 240 ? A -3.672 -29.127 18.718 1.000 1 A ASP 45.830 1
ATOM 1820 C CB . ASP 240 240 ? A -1.700 -30.622 16.699 1.000 1 A ASP 45.244 1
ATOM 1821 C CG . ASP 240 240 ? A -1.674 -31.821 15.769 1.000 1 A ASP 43.620 1
ATOM 1822 O OD1 . ASP 240 240 ? A -2.763 -32.333 15.434 1.000 1 A ASP 37.624 1
ATOM 1823 O OD2 . ASP 240 240 ? A -0.578 -32.249 15.389 1.000 1 A ASP 37.969 1
ATOM 1824 N N . SER 241 241 ? A -2.495 -27.629 17.515 1.000 1 A SER 45.518 1
ATOM 1825 C CA . SER 241 241 ? A -2.628 -26.585 18.534 1.000 1 A SER 45.797 1
ATOM 1826 C C . SER 241 241 ? A -4.020 -25.942 18.514 1.000 1 A SER 45.453 1
ATOM 1827 O O . SER 241 241 ? A -4.469 -25.448 19.548 1.000 1 A SER 44.963 1
ATOM 1828 C CB . SER 241 241 ? A -1.552 -25.515 18.339 1.000 1 A SER 44.250 1
ATOM 1829 O OG . SER 241 241 ? A -1.723 -24.825 17.118 1.000 1 A SER 41.547 1
ATOM 1830 N N . PHE 242 242 ? A -4.658 -26.014 17.401 1.000 1 A PHE 41.925 1
ATOM 1831 C CA . PHE 242 242 ? A -6.014 -25.486 17.291 1.000 1 A PHE 44.217 1
ATOM 1832 C C . PHE 242 242 ? A -7.019 -26.438 17.936 1.000 1 A PHE 43.478 1
ATOM 1833 O O . PHE 242 242 ? A -7.995 -26.007 18.537 1.000 1 A PHE 43.198 1
ATOM 1834 C CB . PHE 242 242 ? A -6.407 -25.232 15.839 1.000 1 A PHE 43.035 1
ATOM 1835 C CG . PHE 242 242 ? A -5.666 -24.089 15.198 1.000 1 A PHE 41.453 1
ATOM 1836 C CD1 . PHE 242 242 ? A -5.064 -23.130 15.967 1.000 1 A PHE 39.999 1
ATOM 1837 C CD2 . PHE 242 242 ? A -5.610 -24.003 13.810 1.000 1 A PHE 39.446 1
ATOM 1838 C CE1 . PHE 242 242 ? A -4.369 -22.091 15.369 1.000 1 A PHE 36.935 1
ATOM 1839 C CE2 . PHE 242 242 ? A -4.933 -22.963 13.215 1.000 1 A PHE 36.049 1
ATOM 1840 C CZ . PHE 242 242 ? A -4.313 -22.013 13.984 1.000 1 A PHE 34.327 1
ATOM 1841 N N . LEU 243 243 ? A -6.805 -27.743 17.782 1.000 1 A LEU 44.846 1
ATOM 1842 C CA . LEU 243 243 ? A -7.724 -28.756 18.337 1.000 1 A LEU 45.902 1
ATOM 1843 C C . LEU 243 243 ? A -7.503 -29.000 19.820 1.000 1 A LEU 45.561 1
ATOM 1844 O O . LEU 243 243 ? A -8.375 -29.521 20.491 1.000 1 A LEU 44.860 1
ATOM 1845 C CB . LEU 243 243 ? A -7.589 -30.062 17.574 1.000 1 A LEU 44.699 1
ATOM 1846 C CG . LEU 243 243 ? A -8.013 -30.036 16.101 1.000 1 A LEU 43.600 1
ATOM 1847 C CD1 . LEU 243 243 ? A -9.494 -29.699 16.006 1.000 1 A LEU 42.651 1
ATOM 1848 C CD2 . LEU 243 243 ? A -7.729 -31.348 15.435 1.000 1 A LEU 41.847 1
ATOM 1849 N N . TRP 244 244 ? A -6.302 -28.631 20.289 1.000 1 A TRP 41.687 1
ATOM 1850 C CA . TRP 244 244 ? A -5.922 -28.745 21.694 1.000 1 A TRP 42.945 1
ATOM 1851 C C . TRP 244 244 ? A -5.962 -30.178 22.144 1.000 1 A TRP 43.347 1
ATOM 1852 O O . TRP 244 244 ? A -6.651 -30.570 23.077 1.000 1 A TRP 41.457 1
ATOM 1853 C CB . TRP 244 244 ? A -6.732 -27.837 22.628 1.000 1 A TRP 41.094 1
ATOM 1854 C CG . TRP 244 244 ? A -6.574 -26.371 22.366 1.000 1 A TRP 41.747 1
ATOM 1855 C CD1 . TRP 244 244 ? A -7.418 -25.558 21.678 1.000 1 A TRP 38.634 1
ATOM 1856 C CD2 . TRP 244 244 ? A -5.475 -25.556 22.776 1.000 1 A TRP 39.631 1
ATOM 1857 N NE1 . TRP 244 244 ? A -6.902 -24.295 21.638 1.000 1 A TRP 37.070 1
ATOM 1858 C CE2 . TRP 244 244 ? A -5.702 -24.261 22.308 1.000 1 A TRP 38.495 1
ATOM 1859 C CE3 . TRP 244 244 ? A -4.306 -25.794 23.476 1.000 1 A TRP 36.027 1
ATOM 1860 C CZ2 . TRP 244 244 ? A -4.811 -23.208 22.568 1.000 1 A TRP 35.005 1
ATOM 1861 C CZ3 . TRP 244 244 ? A -3.430 -24.737 23.691 1.000 1 A TRP 35.233 1
ATOM 1862 C CH2 . TRP 244 244 ? A -3.688 -23.473 23.228 1.000 1 A TRP 33.709 1
ATOM 1863 N N . ASN 245 245 ? A -5.178 -31.013 21.454 1.000 1 A ASN 40.400 1
ATOM 1864 C CA . ASN 245 245 ? A -5.126 -32.437 21.749 1.000 1 A ASN 39.481 1
ATOM 1865 C C . ASN 245 245 ? A -4.035 -32.717 22.764 1.000 1 A ASN 38.624 1
ATOM 1866 O O . ASN 245 245 ? A -3.039 -31.994 22.859 1.000 1 A ASN 36.800 1
ATOM 1867 C CB . ASN 245 245 ? A -4.859 -33.221 20.472 1.000 1 A ASN 37.916 1
ATOM 1868 C CG . ASN 245 245 ? A -6.021 -33.213 19.529 1.000 1 A ASN 37.159 1
ATOM 1869 O OD1 . ASN 245 245 ? A -7.178 -33.277 19.951 1.000 1 A ASN 31.382 1
ATOM 1870 N ND2 . ASN 245 245 ? A -5.727 -33.149 18.234 1.000 1 A ASN 32.892 1
ATOM 1871 N N . TYR 246 246 ? A -4.219 -33.765 23.530 1.000 1 A TYR 40.410 1
ATOM 1872 C CA . TYR 246 246 ? A -3.243 -34.136 24.547 1.000 1 A TYR 41.445 1
ATOM 1873 C C . TYR 246 246 ? A -2.087 -34.938 23.951 1.000 1 A TYR 41.257 1
ATOM 1874 O O . TYR 246 246 ? A -0.940 -34.759 24.324 1.000 1 A TYR 39.918 1
ATOM 1875 C CB . TYR 246 246 ? A -3.921 -34.948 25.661 1.000 1 A TYR 40.025 1
ATOM 1876 C CG . TYR 246 246 ? A -4.911 -34.137 26.493 1.000 1 A TYR 39.771 1
ATOM 1877 C CD1 . TYR 246 246 ? A -6.267 -34.182 26.232 1.000 1 A TYR 35.564 1
ATOM 1878 C CD2 . TYR 246 246 ? A -4.457 -33.359 27.534 1.000 1 A TYR 35.259 1
ATOM 1879 C CE1 . TYR 246 246 ? A -7.172 -33.457 27.001 1.000 1 A TYR 33.571 1
ATOM 1880 C CE2 . TYR 246 246 ? A -5.347 -32.635 28.323 1.000 1 A TYR 29.187 1
ATOM 1881 C CZ . TYR 246 246 ? A -6.704 -32.695 28.045 1.000 1 A TYR 29.773 1
ATOM 1882 O OH . TYR 246 246 ? A -7.600 -31.983 28.813 1.000 1 A TYR 41.300 1
ATOM 1883 N N . GLN 247 247 ? A -2.424 -35.786 23.023 1.000 1 A GLN 40.893 1
ATOM 1884 C CA . GLN 247 247 ? A -1.425 -36.620 22.337 1.000 1 A GLN 39.924 1
ATOM 1885 C C . GLN 247 247 ? A -1.565 -36.467 20.827 1.000 1 A GLN 40.181 1
ATOM 1886 O O . GLN 247 247 ? A -2.401 -35.709 20.331 1.000 1 A GLN 37.519 1
ATOM 1887 C CB . GLN 247 247 ? A -1.558 -38.085 22.733 1.000 1 A GLN 37.621 1
ATOM 1888 C CG . GLN 247 247 ? A -1.194 -38.377 24.200 1.000 1 A GLN 36.504 1
ATOM 1889 C CD . GLN 247 247 ? A -1.354 -39.841 24.564 1.000 1 A GLN 35.646 1
ATOM 1890 O OE1 . GLN 247 247 ? A -1.845 -40.625 23.747 1.000 1 A GLN 37.396 1
ATOM 1891 N NE2 . GLN 247 247 ? A -0.969 -40.199 25.766 1.000 1 A GLN 34.855 1
ATOM 1892 N N . GLN 248 248 ? A -0.714 -37.190 20.156 1.000 1 A GLN 30.458 1
ATOM 1893 C CA . GLN 248 248 ? A -0.714 -37.134 18.685 1.000 1 A GLN 32.043 1
ATOM 1894 C C . GLN 248 248 ? A -1.948 -37.799 18.093 1.000 1 A GLN 32.266 1
ATOM 1895 O O . GLN 248 248 ? A -2.515 -37.298 17.142 1.000 1 A GLN 29.923 1
ATOM 1896 C CB . GLN 248 248 ? A 0.548 -37.788 18.132 1.000 1 A GLN 28.521 1
ATOM 1897 C CG . GLN 248 248 ? A 0.742 -37.640 16.629 1.000 1 A GLN 29.173 1
ATOM 1898 C CD . GLN 248 248 ? A 2.000 -38.321 16.160 1.000 1 A GLN 30.054 1
ATOM 1899 O OE1 . GLN 248 248 ? A 2.679 -39.000 16.923 1.000 1 A GLN 37.924 1
ATOM 1900 N NE2 . GLN 248 248 ? A 2.322 -38.156 14.900 1.000 1 A GLN 34.796 1
ATOM 1901 N N . MET 1 1 ? B 18.609 -8.671 16.234 1.000 2 B MET 27.689 1
ATOM 1902 C CA . MET 1 1 ? B 17.296 -9.310 16.356 1.000 2 B MET 27.646 1
ATOM 1903 C C . MET 1 1 ? B 16.349 -8.776 15.299 1.000 2 B MET 27.051 1
ATOM 1904 O O . MET 1 1 ? B 16.695 -7.900 14.508 1.000 2 B MET 25.967 1
ATOM 1905 C CB . MET 1 1 ? B 16.709 -9.137 17.736 1.000 2 B MET 22.898 1
ATOM 1906 C CG . MET 1 1 ? B 17.471 -9.870 18.830 1.000 2 B MET 25.319 1
ATOM 1907 S SD . MET 1 1 ? B 16.519 -10.008 20.357 1.000 2 B MET 29.345 1
ATOM 1908 C CE . MET 1 1 ? B 16.635 -8.309 20.971 1.000 2 B MET 22.130 1
ATOM 1909 N N . ALA 2 2 ? B 15.161 -9.276 15.338 1.000 2 B ALA 36.096 1
ATOM 1910 C CA . ALA 2 2 ? B 14.148 -8.808 14.412 1.000 2 B ALA 36.223 1
ATOM 1911 C C . ALA 2 2 ? B 13.626 -7.450 14.872 1.000 2 B ALA 37.841 1
ATOM 1912 O O . ALA 2 2 ? B 13.253 -7.277 16.043 1.000 2 B ALA 35.625 1
ATOM 1913 C CB . ALA 2 2 ? B 13.014 -9.813 14.305 1.000 2 B ALA 33.697 1
ATOM 1914 N N . SER 3 3 ? B 13.594 -6.523 13.952 1.000 2 B SER 40.432 1
ATOM 1915 C CA . SER 3 3 ? B 13.111 -5.198 14.279 1.000 2 B SER 40.634 1
ATOM 1916 C C . SER 3 3 ? B 11.592 -5.170 14.383 1.000 2 B SER 41.223 1
ATOM 1917 O O . SER 3 3 ? B 10.895 -5.974 13.719 1.000 2 B SER 39.005 1
ATOM 1918 C CB . SER 3 3 ? B 13.583 -4.163 13.271 1.000 2 B SER 38.165 1
ATOM 1919 O OG . SER 3 3 ? B 13.034 -4.409 12.000 1.000 2 B SER 41.791 1
ATOM 1920 N N . SER 4 4 ? B 11.072 -4.276 15.160 1.000 2 B SER 44.322 1
ATOM 1921 C CA . SER 4 4 ? B 9.649 -4.152 15.346 1.000 2 B SER 44.000 1
ATOM 1922 C C . SER 4 4 ? B 9.048 -3.287 14.244 1.000 2 B SER 43.449 1
ATOM 1923 O O . SER 4 4 ? B 9.337 -2.089 14.151 1.000 2 B SER 41.366 1
ATOM 1924 C CB . SER 4 4 ? B 9.328 -3.569 16.735 1.000 2 B SER 41.979 1
ATOM 1925 O OG . SER 4 4 ? B 9.714 -2.214 16.815 1.000 2 B SER 43.411 1
ATOM 1926 N N . SER 5 5 ? B 8.228 -3.895 13.439 1.000 2 B SER 44.028 1
ATOM 1927 C CA . SER 5 5 ? B 7.604 -3.187 12.346 1.000 2 B SER 46.352 1
ATOM 1928 C C . SER 5 5 ? B 6.239 -3.805 12.033 1.000 2 B SER 46.015 1
ATOM 1929 O O . SER 5 5 ? B 6.003 -4.974 12.300 1.000 2 B SER 43.050 1
ATOM 1930 C CB . SER 5 5 ? B 8.471 -3.175 11.090 1.000 2 B SER 43.570 1
ATOM 1931 O OG . SER 5 5 ? B 8.632 -4.492 10.597 1.000 2 B SER 43.414 1
ATOM 1932 N N . GLY 6 6 ? B 5.416 -3.011 11.433 1.000 2 B GLY 41.095 1
ATOM 1933 C CA . GLY 6 6 ? B 4.101 -3.486 11.010 1.000 2 B GLY 39.608 1
ATOM 1934 C C . GLY 6 6 ? B 3.950 -3.625 9.513 1.000 2 B GLY 42.084 1
ATOM 1935 O O . GLY 6 6 ? B 2.840 -3.780 9.026 1.000 2 B GLY 39.750 1
ATOM 1936 N N . SER 7 7 ? B 5.037 -3.555 8.796 1.000 2 B SER 45.068 1
ATOM 1937 C CA . SER 7 7 ? B 4.993 -3.669 7.355 1.000 2 B SER 47.407 1
ATOM 1938 C C . SER 7 7 ? B 4.869 -5.126 6.941 1.000 2 B SER 46.537 1
ATOM 1939 O O . SER 7 7 ? B 5.109 -6.075 7.701 1.000 2 B SER 44.890 1
ATOM 1940 C CB . SER 7 7 ? B 6.240 -3.069 6.732 1.000 2 B SER 46.320 1
ATOM 1941 O OG . SER 7 7 ? B 7.410 -3.786 7.098 1.000 2 B SER 42.991 1
ATOM 1942 N N . LEU 8 8 ? B 4.490 -5.325 5.684 1.000 2 B LEU 45.060 1
ATOM 1943 C CA . LEU 8 8 ? B 4.279 -6.643 5.144 1.000 2 B LEU 47.244 1
ATOM 1944 C C . LEU 8 8 ? B 5.287 -6.923 4.047 1.000 2 B LEU 46.725 1
ATOM 1945 O O . LEU 8 8 ? B 5.484 -6.090 3.152 1.000 2 B LEU 45.451 1
ATOM 1946 C CB . LEU 8 8 ? B 2.863 -6.786 4.610 1.000 2 B LEU 45.672 1
ATOM 1947 C CG . LEU 8 8 ? B 1.710 -6.726 5.622 1.000 2 B LEU 43.308 1
ATOM 1948 C CD1 . LEU 8 8 ? B 1.826 -7.847 6.616 1.000 2 B LEU 42.426 1
ATOM 1949 C CD2 . LEU 8 8 ? B 0.367 -6.778 4.916 1.000 2 B LEU 41.363 1
ATOM 1950 N N . ASP 9 9 ? B 5.856 -8.098 4.076 1.000 2 B ASP 42.717 1
ATOM 1951 C CA . ASP 9 9 ? B 6.805 -8.525 3.046 1.000 2 B ASP 44.476 1
ATOM 1952 C C . ASP 9 9 ? B 6.402 -9.930 2.596 1.000 2 B ASP 43.650 1
ATOM 1953 O O . ASP 9 9 ? B 7.094 -10.906 2.812 1.000 2 B ASP 42.498 1
ATOM 1954 C CB . ASP 9 9 ? B 8.245 -8.487 3.598 1.000 2 B ASP 43.213 1
ATOM 1955 C CG . ASP 9 9 ? B 9.300 -8.568 2.499 1.000 2 B ASP 42.500 1
ATOM 1956 O OD1 . ASP 9 9 ? B 8.909 -8.649 1.303 1.000 2 B ASP 35.514 1
ATOM 1957 O OD2 . ASP 9 9 ? B 10.505 -8.560 2.820 1.000 2 B ASP 35.969 1
ATOM 1958 N N . THR 10 10 ? B 5.274 -9.978 1.932 1.000 2 B THR 43.065 1
ATOM 1959 C CA . THR 10 10 ? B 4.764 -11.224 1.402 1.000 2 B THR 43.219 1
ATOM 1960 C C . THR 10 10 ? B 5.328 -11.441 0.007 1.000 2 B THR 42.824 1
ATOM 1961 O O . THR 10 10 ? B 5.799 -10.515 -0.661 1.000 2 B THR 41.236 1
ATOM 1962 C CB . THR 10 10 ? B 3.246 -11.238 1.388 1.000 2 B THR 40.845 1
ATOM 1963 O OG1 . THR 10 10 ? B 2.767 -10.207 0.546 1.000 2 B THR 39.629 1
ATOM 1964 C CG2 . THR 10 10 ? B 2.694 -11.059 2.773 1.000 2 B THR 38.556 1
ATOM 1965 N N . SER 11 11 ? B 5.249 -12.678 -0.448 1.000 2 B SER 43.242 1
ATOM 1966 C CA . SER 11 11 ? B 5.738 -13.034 -1.761 1.000 2 B SER 45.058 1
ATOM 1967 C C . SER 11 11 ? B 4.777 -12.551 -2.840 1.000 2 B SER 44.742 1
ATOM 1968 O O . SER 11 11 ? B 3.566 -12.793 -2.747 1.000 2 B SER 43.352 1
ATOM 1969 C CB . SER 11 11 ? B 5.991 -14.540 -1.879 1.000 2 B SER 42.849 1
ATOM 1970 O OG . SER 11 11 ? B 4.763 -15.274 -1.757 1.000 2 B SER 40.273 1
ATOM 1971 N N . ALA 12 12 ? B 5.300 -11.912 -3.817 1.000 2 B ALA 43.538 1
ATOM 1972 C CA . ALA 12 12 ? B 4.486 -11.371 -4.897 1.000 2 B ALA 45.129 1
ATOM 1973 C C . ALA 12 12 ? B 5.246 -11.429 -6.217 1.000 2 B ALA 45.620 1
ATOM 1974 O O . ALA 12 12 ? B 6.467 -11.580 -6.228 1.000 2 B ALA 44.224 1
ATOM 1975 C CB . ALA 12 12 ? B 4.034 -9.955 -4.598 1.000 2 B ALA 43.298 1
ATOM 1976 N N . ASN 13 13 ? B 4.518 -11.239 -7.306 1.000 2 B ASN 44.712 1
ATOM 1977 C CA . ASN 13 13 ? B 5.100 -11.265 -8.629 1.000 2 B ASN 44.323 1
ATOM 1978 C C . ASN 13 13 ? B 4.765 -9.985 -9.379 1.000 2 B ASN 43.930 1
ATOM 1979 O O . ASN 13 13 ? B 3.684 -9.413 -9.195 1.000 2 B ASN 42.603 1
ATOM 1980 C CB . ASN 13 13 ? B 4.613 -12.474 -9.414 1.000 2 B ASN 43.193 1
ATOM 1981 C CG . ASN 13 13 ? B 5.090 -13.799 -8.824 1.000 2 B ASN 41.669 1
ATOM 1982 O OD1 . ASN 13 13 ? B 6.218 -13.915 -8.360 1.000 2 B ASN 35.862 1
ATOM 1983 N ND2 . ASN 13 13 ? B 4.213 -14.798 -8.875 1.000 2 B ASN 38.392 1
ATOM 1984 N N . SER 14 14 ? B 5.662 -9.560 -10.222 1.000 2 B SER 43.710 1
ATOM 1985 C CA . SER 14 14 ? B 5.480 -8.288 -10.944 1.000 2 B SER 44.376 1
ATOM 1986 C C . SER 14 14 ? B 4.707 -8.464 -12.241 1.000 2 B SER 44.059 1
ATOM 1987 O O . SER 14 14 ? B 3.782 -7.698 -12.533 1.000 2 B SER 43.211 1
ATOM 1988 C CB . SER 14 14 ? B 6.846 -7.651 -11.232 1.000 2 B SER 43.314 1
ATOM 1989 O OG . SER 14 14 ? B 7.617 -8.463 -12.107 1.000 2 B SER 38.092 1
ATOM 1990 N N . TYR 15 15 ? B 5.024 -9.474 -12.994 1.000 2 B TYR 42.784 1
ATOM 1991 C CA . TYR 15 15 ? B 4.409 -9.652 -14.303 1.000 2 B TYR 43.580 1
ATOM 1992 C C . TYR 15 15 ? B 3.014 -10.271 -14.261 1.000 2 B TYR 43.581 1
ATOM 1993 O O . TYR 15 15 ? B 2.155 -9.843 -15.022 1.000 2 B TYR 42.774 1
ATOM 1994 C CB . TYR 15 15 ? B 5.335 -10.446 -15.225 1.000 2 B TYR 42.837 1
ATOM 1995 C CG . TYR 15 15 ? B 6.610 -9.740 -15.619 1.000 2 B TYR 41.908 1
ATOM 1996 C CD1 . TYR 15 15 ? B 6.595 -8.752 -16.562 1.000 2 B TYR 37.718 1
ATOM 1997 C CD2 . TYR 15 15 ? B 7.802 -10.076 -15.011 1.000 2 B TYR 37.246 1
ATOM 1998 C CE1 . TYR 15 15 ? B 7.751 -8.095 -16.942 1.000 2 B TYR 33.570 1
ATOM 1999 C CE2 . TYR 15 15 ? B 8.964 -9.421 -15.371 1.000 2 B TYR 31.237 1
ATOM 2000 C CZ . TYR 15 15 ? B 8.933 -8.443 -16.333 1.000 2 B TYR 31.131 1
ATOM 2001 O OH . TYR 15 15 ? B 10.102 -7.802 -16.684 1.000 2 B TYR 34.826 1
ATOM 2002 N N . PRO 16 16 ? B 2.731 -11.277 -13.436 1.000 2 B PRO 48.465 1
ATOM 2003 C CA . PRO 16 16 ? B 1.370 -11.827 -13.450 1.000 2 B PRO 50.284 1
ATOM 2004 C C . PRO 16 16 ? B 0.340 -10.977 -12.713 1.000 2 B PRO 50.476 1
ATOM 2005 O O . PRO 16 16 ? B -0.809 -11.391 -12.596 1.000 2 B PRO 49.971 1
ATOM 2006 C CB . PRO 16 16 ? B 1.511 -13.194 -12.763 1.000 2 B PRO 48.781 1
ATOM 2007 C CG . PRO 16 16 ? B 2.633 -13.016 -11.824 1.000 2 B PRO 49.388 1
ATOM 2008 C CD . PRO 16 16 ? B 3.594 -12.107 -12.546 1.000 2 B PRO 49.309 1
ATOM 2009 N N . LYS 17 17 ? B 0.736 -9.842 -12.201 1.000 2 B LYS 45.848 1
ATOM 2010 C CA . LYS 17 17 ? B -0.252 -8.934 -11.586 1.000 2 B LYS 46.867 1
ATOM 2011 C C . LYS 17 17 ? B -0.991 -8.087 -12.615 1.000 2 B LYS 46.370 1
ATOM 2012 O O . LYS 17 17 ? B -1.988 -7.462 -12.278 1.000 2 B LYS 45.253 1
ATOM 2013 C CB . LYS 17 17 ? B 0.434 -8.019 -10.569 1.000 2 B LYS 45.754 1
ATOM 2014 C CG . LYS 17 17 ? B 0.997 -8.723 -9.333 1.000 2 B LYS 43.895 1
ATOM 2015 C CD . LYS 17 17 ? B 1.668 -7.758 -8.386 1.000 2 B LYS 41.311 1
ATOM 2016 C CE . LYS 17 17 ? B 2.229 -8.442 -7.164 1.000 2 B LYS 33.657 1
ATOM 2017 N NZ . LYS 17 17 ? B 2.907 -7.524 -6.236 1.000 2 B LYS 32.225 1
ATOM 2018 N N . LEU 18 18 ? B -0.482 -8.058 -13.810 1.000 2 B LEU 43.832 1
ATOM 2019 C CA . LEU 18 18 ? B -1.093 -7.241 -14.856 1.000 2 B LEU 46.014 1
ATOM 2020 C C . LEU 18 18 ? B -2.380 -7.826 -15.456 1.000 2 B LEU 46.028 1
ATOM 2021 O O . LEU 18 18 ? B -3.358 -7.098 -15.573 1.000 2 B LEU 45.721 1
ATOM 2022 C CB . LEU 18 18 ? B -0.057 -6.938 -15.947 1.000 2 B LEU 45.327 1
ATOM 2023 C CG . LEU 18 18 ? B 1.173 -6.127 -15.527 1.000 2 B LEU 42.531 1
ATOM 2024 C CD1 . LEU 18 18 ? B 0.775 -4.790 -14.956 1.000 2 B LEU 41.945 1
ATOM 2025 C CD2 . LEU 18 18 ? B 2.108 -5.961 -16.712 1.000 2 B LEU 40.885 1
ATOM 2026 N N . PRO 19 19 ? B -2.409 -9.116 -15.854 1.000 2 B PRO 44.632 1
ATOM 2027 C CA . PRO 19 19 ? B -3.614 -9.633 -16.487 1.000 2 B PRO 45.462 1
ATOM 2028 C C . PRO 19 19 ? B -4.882 -9.716 -15.625 1.000 2 B PRO 45.467 1
ATOM 2029 O O . PRO 19 19 ? B -5.976 -9.641 -16.166 1.000 2 B PRO 45.517 1
ATOM 2030 C CB . PRO 19 19 ? B -3.214 -11.020 -16.992 1.000 2 B PRO 44.224 1
ATOM 2031 C CG . PRO 19 19 ? B -2.087 -11.429 -16.158 1.000 2 B PRO 44.754 1
ATOM 2032 C CD . PRO 19 19 ? B -1.342 -10.140 -15.903 1.000 2 B PRO 45.844 1
ATOM 2033 N N . PRO 20 20 ? B -4.823 -9.896 -14.308 1.000 2 B PRO 42.778 1
ATOM 2034 C CA . PRO 20 20 ? B -6.087 -10.060 -13.591 1.000 2 B PRO 44.103 1
ATOM 2035 C C . PRO 20 20 ? B -6.852 -8.747 -13.286 1.000 2 B PRO 44.256 1
ATOM 2036 O O . PRO 20 20 ? B -7.897 -8.781 -12.668 1.000 2 B PRO 43.272 1
ATOM 2037 C CB . PRO 20 20 ? B -5.708 -10.752 -12.290 1.000 2 B PRO 42.514 1
ATOM 2038 C CG . PRO 20 20 ? B -4.372 -10.227 -12.012 1.000 2 B PRO 42.648 1
ATOM 2039 C CD . PRO 20 20 ? B -3.714 -10.128 -13.329 1.000 2 B PRO 43.748 1
ATOM 2040 N N . ILE 21 21 ? B -6.288 -7.632 -13.676 1.000 2 B ILE 44.022 1
ATOM 2041 C CA . ILE 21 21 ? B -6.985 -6.365 -13.502 1.000 2 B ILE 46.170 1
ATOM 2042 C C . ILE 21 21 ? B -8.184 -6.294 -14.453 1.000 2 B ILE 46.035 1
ATOM 2043 O O . ILE 21 21 ? B -9.253 -5.797 -14.111 1.000 2 B ILE 44.917 1
ATOM 2044 C CB . ILE 21 21 ? B -6.011 -5.191 -13.712 1.000 2 B ILE 44.562 1
ATOM 2045 C CG1 . ILE 21 21 ? B -4.904 -5.242 -12.644 1.000 2 B ILE 46.096 1
ATOM 2046 C CG2 . ILE 21 21 ? B -6.752 -3.841 -13.650 1.000 2 B ILE 43.027 1
ATOM 2047 C CD1 . ILE 21 21 ? B -3.812 -4.229 -12.871 1.000 2 B ILE 41.229 1
ATOM 2048 N N . THR 22 22 ? B -8.003 -6.827 -15.627 1.000 2 B THR 41.627 1
ATOM 2049 C CA . THR 22 22 ? B -9.045 -6.760 -16.644 1.000 2 B THR 42.622 1
ATOM 2050 C C . THR 22 22 ? B -10.233 -7.723 -16.408 1.000 2 B THR 42.363 1
ATOM 2051 O O . THR 22 22 ? B -11.363 -7.301 -16.696 1.000 2 B THR 41.442 1
ATOM 2052 C CB . THR 22 22 ? B -8.433 -6.991 -18.032 1.000 2 B THR 41.633 1
ATOM 2053 O OG1 . THR 22 22 ? B -7.775 -8.253 -18.078 1.000 2 B THR 36.501 1
ATOM 2054 C CG2 . THR 22 22 ? B -7.452 -5.899 -18.326 1.000 2 B THR 36.883 1
ATOM 2055 N N . PRO 23 23 ? B -10.077 -8.941 -15.945 1.000 2 B PRO 41.880 1
ATOM 2056 C CA . PRO 23 23 ? B -11.268 -9.789 -15.767 1.000 2 B PRO 43.223 1
ATOM 2057 C C . PRO 23 23 ? B -12.142 -9.401 -14.611 1.000 2 B PRO 43.516 1
ATOM 2058 O O . PRO 23 23 ? B -13.326 -9.710 -14.594 1.000 2 B PRO 42.656 1
ATOM 2059 C CB . PRO 23 23 ? B -10.712 -11.192 -15.626 1.000 2 B PRO 41.085 1
ATOM 2060 C CG . PRO 23 23 ? B -9.413 -11.012 -14.954 1.000 2 B PRO 41.737 1
ATOM 2061 C CD . PRO 23 23 ? B -8.864 -9.761 -15.582 1.000 2 B PRO 43.816 1
ATOM 2062 N N . THR 24 24 ? B -11.582 -8.704 -13.630 1.000 2 B THR 41.519 1
ATOM 2063 C CA . THR 24 24 ? B -12.411 -8.198 -12.559 1.000 2 B THR 42.071 1
ATOM 2064 C C . THR 24 24 ? B -13.278 -7.032 -13.007 1.000 2 B THR 42.252 1
ATOM 2065 O O . THR 24 24 ? B -14.359 -6.822 -12.493 1.000 2 B THR 40.774 1
ATOM 2066 C CB . THR 24 24 ? B -11.549 -7.774 -11.364 1.000 2 B THR 40.253 1
ATOM 2067 O OG1 . THR 24 24 ? B -10.629 -6.753 -11.741 1.000 2 B THR 38.455 1
ATOM 2068 C CG2 . THR 24 24 ? B -10.746 -8.945 -10.834 1.000 2 B THR 37.066 1
ATOM 2069 N N . SER 25 25 ? B -12.770 -6.279 -13.934 1.000 2 B SER 43.613 1
ATOM 2070 C CA . SER 25 25 ? B -13.573 -5.199 -14.520 1.000 2 B SER 46.242 1
ATOM 2071 C C . SER 25 25 ? B -14.697 -5.750 -15.402 1.000 2 B SER 46.199 1
ATOM 2072 O O . SER 25 25 ? B -15.770 -5.165 -15.470 1.000 2 B SER 45.507 1
ATOM 2073 C CB . SER 25 25 ? B -12.680 -4.259 -15.316 1.000 2 B SER 44.480 1
ATOM 2074 O OG . SER 25 25 ? B -12.137 -4.903 -16.449 1.000 2 B SER 43.331 1
ATOM 2075 N N . ASN 26 26 ? B -14.416 -6.863 -16.039 1.000 2 B ASN 43.248 1
ATOM 2076 C CA . ASN 26 26 ? B -15.442 -7.498 -16.845 1.000 2 B ASN 44.771 1
ATOM 2077 C C . ASN 26 26 ? B -16.499 -8.171 -15.961 1.000 2 B ASN 44.483 1
ATOM 2078 O O . ASN 26 26 ? B -17.677 -8.215 -16.316 1.000 2 B ASN 43.965 1
ATOM 2079 C CB . ASN 26 26 ? B -14.823 -8.539 -17.789 1.000 2 B ASN 43.856 1
ATOM 2080 C CG . ASN 26 26 ? B -14.014 -7.889 -18.875 1.000 2 B ASN 41.950 1
ATOM 2081 O OD1 . ASN 26 26 ? B -14.388 -6.871 -19.440 1.000 2 B ASN 36.869 1
ATOM 2082 N ND2 . ASN 26 26 ? B -12.865 -8.475 -19.167 1.000 2 B ASN 38.279 1
ATOM 2083 N N . PHE 27 27 ? B -16.080 -8.676 -14.845 1.000 2 B PHE 38.627 1
ATOM 2084 C CA . PHE 27 27 ? B -17.029 -9.234 -13.887 1.000 2 B PHE 39.923 1
ATOM 2085 C C . PHE 27 27 ? B -17.891 -8.139 -13.244 1.000 2 B PHE 39.650 1
ATOM 2086 O O . PHE 27 27 ? B -19.038 -8.369 -12.939 1.000 2 B PHE 39.217 1
ATOM 2087 C CB . PHE 27 27 ? B -16.304 -10.052 -12.825 1.000 2 B PHE 38.965 1
ATOM 2088 C CG . PHE 27 27 ? B -17.226 -10.737 -11.844 1.000 2 B PHE 37.653 1
ATOM 2089 C CD1 . PHE 27 27 ? B -17.367 -10.237 -10.539 1.000 2 B PHE 36.612 1
ATOM 2090 C CD2 . PHE 27 27 ? B -17.953 -11.836 -12.228 1.000 2 B PHE 35.962 1
ATOM 2091 C CE1 . PHE 27 27 ? B -18.206 -10.869 -9.669 1.000 2 B PHE 31.617 1
ATOM 2092 C CE2 . PHE 27 27 ? B -18.787 -12.463 -11.344 1.000 2 B PHE 31.825 1
ATOM 2093 C CZ . PHE 27 27 ? B -18.932 -12.003 -10.062 1.000 2 B PHE 29.489 1
ATOM 2094 N N . SER 28 28 ? B -17.317 -6.991 -13.087 1.000 2 B SER 42.013 1
ATOM 2095 C CA . SER 28 28 ? B -18.106 -5.862 -12.606 1.000 2 B SER 43.723 1
ATOM 2096 C C . SER 28 28 ? B -19.021 -5.296 -13.674 1.000 2 B SER 43.410 1
ATOM 2097 O O . SER 28 28 ? B -20.018 -4.664 -13.359 1.000 2 B SER 43.033 1
ATOM 2098 C CB . SER 28 28 ? B -17.192 -4.767 -12.039 1.000 2 B SER 43.103 1
ATOM 2099 O OG . SER 28 28 ? B -16.384 -4.196 -13.056 1.000 2 B SER 38.564 1
ATOM 2100 N N . PHE 29 29 ? B -18.676 -5.548 -14.920 1.000 2 B PHE 40.547 1
ATOM 2101 C CA . PHE 29 29 ? B -19.538 -5.134 -16.008 1.000 2 B PHE 42.467 1
ATOM 2102 C C . PHE 29 29 ? B -20.758 -6.058 -16.137 1.000 2 B PHE 42.299 1
ATOM 2103 O O . PHE 29 29 ? B -21.807 -5.620 -16.618 1.000 2 B PHE 41.757 1
ATOM 2104 C CB . PHE 29 29 ? B -18.796 -5.104 -17.350 1.000 2 B PHE 41.278 1
ATOM 2105 C CG . PHE 29 29 ? B -17.778 -4.005 -17.442 1.000 2 B PHE 40.193 1
ATOM 2106 C CD1 . PHE 29 29 ? B -16.784 -4.057 -18.384 1.000 2 B PHE 38.488 1
ATOM 2107 C CD2 . PHE 29 29 ? B -17.807 -2.917 -16.581 1.000 2 B PHE 38.099 1
ATOM 2108 C CE1 . PHE 29 29 ? B -15.817 -3.047 -18.477 1.000 2 B PHE 34.922 1
ATOM 2109 C CE2 . PHE 29 29 ? B -16.860 -1.946 -16.661 1.000 2 B PHE 34.021 1
ATOM 2110 C CZ . PHE 29 29 ? B -15.863 -1.998 -17.606 1.000 2 B PHE 33.056 1
ATOM 2111 N N . SER 30 30 ? B -20.612 -7.275 -15.684 1.000 2 B SER 41.771 1
ATOM 2112 C CA . SER 30 30 ? B -21.707 -8.231 -15.738 1.000 2 B SER 43.758 1
ATOM 2113 C C . SER 30 30 ? B -22.710 -8.037 -14.596 1.000 2 B SER 43.739 1
ATOM 2114 O O . SER 30 30 ? B -23.753 -8.690 -14.572 1.000 2 B SER 42.379 1
ATOM 2115 C CB . SER 30 30 ? B -21.178 -9.651 -15.720 1.000 2 B SER 42.050 1
ATOM 2116 O OG . SER 30 30 ? B -20.530 -9.942 -14.487 1.000 2 B SER 39.794 1
ATOM 2117 N N . ASN 31 31 ? B -22.385 -7.182 -13.669 1.000 2 B ASN 41.410 1
ATOM 2118 C CA . ASN 31 31 ? B -23.272 -6.849 -12.588 1.000 2 B ASN 42.299 1
ATOM 2119 C C . ASN 31 31 ? B -24.425 -5.992 -13.113 1.000 2 B ASN 42.722 1
ATOM 2120 O O . ASN 31 31 ? B -24.167 -4.943 -13.704 1.000 2 B ASN 41.559 1
ATOM 2121 C CB . ASN 31 31 ? B -22.517 -6.137 -11.467 1.000 2 B ASN 40.951 1
ATOM 2122 C CG . ASN 31 31 ? B -23.314 -6.037 -10.191 1.000 2 B ASN 39.499 1
ATOM 2123 O OD1 . ASN 31 31 ? B -24.485 -6.401 -10.121 1.000 2 B ASN 34.108 1
ATOM 2124 N ND2 . ASN 31 31 ? B -22.668 -5.522 -9.153 1.000 2 B ASN 35.591 1
ATOM 2125 N N . PRO 32 32 ? B -25.663 -6.379 -12.917 1.000 2 B PRO 43.595 1
ATOM 2126 C CA . PRO 32 32 ? B -26.779 -5.553 -13.386 1.000 2 B PRO 43.479 1
ATOM 2127 C C . PRO 32 32 ? B -26.930 -4.249 -12.632 1.000 2 B PRO 43.911 1
ATOM 2128 O O . PRO 32 32 ? B -27.577 -3.331 -13.116 1.000 2 B PRO 43.620 1
ATOM 2129 C CB . PRO 32 32 ? B -28.001 -6.459 -13.184 1.000 2 B PRO 42.563 1
ATOM 2130 C CG . PRO 32 32 ? B -27.576 -7.417 -12.117 1.000 2 B PRO 43.171 1
ATOM 2131 C CD . PRO 32 32 ? B -26.138 -7.677 -12.360 1.000 2 B PRO 44.774 1
ATOM 2132 N N . PHE 33 33 ? B -26.309 -4.149 -11.460 1.000 2 B PHE 40.648 1
ATOM 2133 C CA . PHE 33 33 ? B -26.354 -2.910 -10.694 1.000 2 B PHE 41.759 1
ATOM 2134 C C . PHE 33 33 ? B -25.454 -1.857 -11.315 1.000 2 B PHE 41.773 1
ATOM 2135 O O . PHE 33 33 ? B -25.712 -0.659 -11.157 1.000 2 B PHE 40.788 1
ATOM 2136 C CB . PHE 33 33 ? B -25.954 -3.152 -9.245 1.000 2 B PHE 40.389 1
ATOM 2137 C CG . PHE 33 33 ? B -26.950 -3.954 -8.457 1.000 2 B PHE 38.408 1
ATOM 2138 C CD1 . PHE 33 33 ? B -28.251 -4.086 -8.884 1.000 2 B PHE 36.574 1
ATOM 2139 C CD2 . PHE 33 33 ? B -26.569 -4.598 -7.291 1.000 2 B PHE 36.035 1
ATOM 2140 C CE1 . PHE 33 33 ? B -29.166 -4.816 -8.135 1.000 2 B PHE 34.198 1
ATOM 2141 C CE2 . PHE 33 33 ? B -27.470 -5.330 -6.547 1.000 2 B PHE 32.331 1
ATOM 2142 C CZ . PHE 33 33 ? B -28.776 -5.436 -6.977 1.000 2 B PHE 31.743 1
ATOM 2143 N N . MET 34 34 ? B -24.428 -2.284 -12.001 1.000 2 B MET 40.948 1
ATOM 2144 C CA . MET 34 34 ? B -23.483 -1.380 -12.653 1.000 2 B MET 43.156 1
ATOM 2145 C C . MET 34 34 ? B -23.727 -1.276 -14.137 1.000 2 B MET 42.491 1
ATOM 2146 O O . MET 34 34 ? B -22.781 -1.072 -14.899 1.000 2 B MET 40.172 1
ATOM 2147 C CB . MET 34 34 ? B -22.046 -1.816 -12.363 1.000 2 B MET 40.851 1
ATOM 2148 C CG . MET 34 34 ? B -21.700 -1.828 -10.905 1.000 2 B MET 40.061 1
ATOM 2149 S SD . MET 34 34 ? B -21.860 -0.198 -10.127 1.000 2 B MET 35.112 1
ATOM 2150 C CE . MET 34 34 ? B -20.585 0.693 -10.965 1.000 2 B MET 31.761 1
ATOM 2151 N N . SER 35 35 ? B -24.963 -1.416 -14.538 1.000 2 B SER 44.315 1
ATOM 2152 C CA . SER 35 35 ? B -25.321 -1.327 -15.947 1.000 2 B SER 47.025 1
ATOM 2153 C C . SER 35 35 ? B -25.267 0.100 -16.480 1.000 2 B SER 46.886 1
ATOM 2154 O O . SER 35 35 ? B -25.026 0.315 -17.669 1.000 2 B SER 45.617 1
ATOM 2155 C CB . SER 35 35 ? B -26.696 -1.924 -16.190 1.000 2 B SER 45.064 1
ATOM 2156 O OG . SER 35 35 ? B -27.683 -1.173 -15.502 1.000 2 B SER 42.945 1
ATOM 2157 N N . SER 36 36 ? B -25.479 1.058 -15.619 1.000 2 B SER 43.982 1
ATOM 2158 C CA . SER 36 36 ? B -25.436 2.465 -16.027 1.000 2 B SER 45.491 1
ATOM 2159 C C . SER 36 36 ? B -24.003 2.978 -16.129 1.000 2 B SER 45.639 1
ATOM 2160 O O . SER 36 36 ? B -23.710 3.858 -16.937 1.000 2 B SER 44.223 1
ATOM 2161 C CB . SER 36 36 ? B -26.236 3.329 -15.065 1.000 2 B SER 43.174 1
ATOM 2162 O OG . SER 36 36 ? B -25.651 3.318 -13.782 1.000 2 B SER 41.421 1
ATOM 2163 N N . THR 37 37 ? B -23.124 2.439 -15.309 1.000 2 B THR 40.077 1
ATOM 2164 C CA . THR 37 37 ? B -21.725 2.874 -15.282 1.000 2 B THR 40.724 1
ATOM 2165 C C . THR 37 37 ? B -20.793 1.847 -15.906 1.000 2 B THR 41.085 1
ATOM 2166 O O . THR 37 37 ? B -19.629 1.761 -15.522 1.000 2 B THR 39.536 1
ATOM 2167 C CB . THR 37 37 ? B -21.285 3.160 -13.841 1.000 2 B THR 38.825 1
ATOM 2168 O OG1 . THR 37 37 ? B -21.309 1.938 -13.087 1.000 2 B THR 37.014 1
ATOM 2169 C CG2 . THR 37 37 ? B -22.216 4.173 -13.187 1.000 2 B THR 36.863 1
ATOM 2170 N N . ALA 38 38 ? B -21.303 1.084 -16.844 1.000 2 B ALA 43.464 1
ATOM 2171 C CA . ALA 38 38 ? B -20.484 0.037 -17.460 1.000 2 B ALA 45.250 1
ATOM 2172 C C . ALA 38 38 ? B -19.453 0.629 -18.418 1.000 2 B ALA 45.597 1
ATOM 2173 O O . ALA 38 38 ? B -18.333 0.096 -18.518 1.000 2 B ALA 44.598 1
ATOM 2174 C CB . ALA 38 38 ? B -21.395 -0.954 -18.202 1.000 2 B ALA 43.614 1
ATOM 2175 N N . THR 39 39 ? B -19.813 1.679 -19.104 1.000 2 B THR 43.394 1
ATOM 2176 C CA . THR 39 39 ? B -18.862 2.325 -19.999 1.000 2 B THR 44.481 1
ATOM 2177 C C . THR 39 39 ? B -17.810 3.114 -19.240 1.000 2 B THR 44.301 1
ATOM 2178 O O . THR 39 39 ? B -16.690 3.285 -19.715 1.000 2 B THR 43.438 1
ATOM 2179 C CB . THR 39 39 ? B -19.586 3.268 -20.960 1.000 2 B THR 43.068 1
ATOM 2180 O OG1 . THR 39 39 ? B -20.257 4.298 -20.219 1.000 2 B THR 41.249 1
ATOM 2181 C CG2 . THR 39 39 ? B -20.590 2.481 -21.800 1.000 2 B THR 40.234 1
ATOM 2182 N N . VAL 40 40 ? B -18.160 3.552 -18.057 1.000 2 B VAL 43.982 1
ATOM 2183 C CA . VAL 40 40 ? B -17.184 4.245 -17.222 1.000 2 B VAL 47.472 1
ATOM 2184 C C . VAL 40 40 ? B -16.175 3.249 -16.665 1.000 2 B VAL 47.142 1
ATOM 2185 O O . VAL 40 40 ? B -14.971 3.548 -16.581 1.000 2 B VAL 46.197 1
ATOM 2186 C CB . VAL 40 40 ? B -17.917 5.012 -16.079 1.000 2 B VAL 45.863 1
ATOM 2187 C CG1 . VAL 40 40 ? B -16.946 5.766 -15.217 1.000 2 B VAL 47.188 1
ATOM 2188 C CG2 . VAL 40 40 ? B -18.940 5.952 -16.680 1.000 2 B VAL 44.685 1
ATOM 2189 N N . ASN 41 41 ? B -16.630 2.071 -16.315 1.000 2 B ASN 43.985 1
ATOM 2190 C CA . ASN 41 41 ? B -15.748 1.040 -15.807 1.000 2 B ASN 45.999 1
ATOM 2191 C C . ASN 41 41 ? B -14.887 0.479 -16.925 1.000 2 B ASN 45.758 1
ATOM 2192 O O . ASN 41 41 ? B -13.756 0.050 -16.666 1.000 2 B ASN 44.062 1
ATOM 2193 C CB . ASN 41 41 ? B -16.540 -0.093 -15.146 1.000 2 B ASN 43.719 1
ATOM 2194 C CG . ASN 41 41 ? B -17.246 0.366 -13.880 1.000 2 B ASN 41.698 1
ATOM 2195 O OD1 . ASN 41 41 ? B -16.684 1.109 -13.084 1.000 2 B ASN 35.804 1
ATOM 2196 N ND2 . ASN 41 41 ? B -18.481 -0.085 -13.696 1.000 2 B ASN 37.802 1
ATOM 2197 N N . ARG 42 42 ? B -15.372 0.468 -18.121 1.000 2 B ARG 44.225 1
ATOM 2198 C CA . ARG 42 42 ? B -14.568 0.070 -19.270 1.000 2 B ARG 44.894 1
ATOM 2199 C C . ARG 42 42 ? B -13.464 1.059 -19.571 1.000 2 B ARG 44.479 1
ATOM 2200 O O . ARG 42 42 ? B -12.394 0.662 -20.041 1.000 2 B ARG 43.426 1
ATOM 2201 C CB . ARG 42 42 ? B -15.439 -0.114 -20.505 1.000 2 B ARG 44.173 1
ATOM 2202 C CG . ARG 42 42 ? B -16.365 -1.294 -20.444 1.000 2 B ARG 43.135 1
ATOM 2203 C CD . ARG 42 42 ? B -17.302 -1.357 -21.633 1.000 2 B ARG 41.122 1
ATOM 2204 N NE . ARG 42 42 ? B -18.231 -2.445 -21.570 1.000 2 B ARG 35.633 1
ATOM 2205 C CZ . ARG 42 42 ? B -19.183 -2.694 -22.462 1.000 2 B ARG 35.274 1
ATOM 2206 N NH1 . ARG 42 42 ? B -19.328 -1.892 -23.506 1.000 2 B ARG 30.964 1
ATOM 2207 N NH2 . ARG 42 42 ? B -19.976 -3.750 -22.338 1.000 2 B ARG 28.375 1
ATOM 2208 N N . GLY 43 43 ? B -13.709 2.307 -19.263 1.000 2 B GLY 38.816 1
ATOM 2209 C CA . GLY 43 43 ? B -12.637 3.282 -19.403 1.000 2 B GLY 39.928 1
ATOM 2210 C C . GLY 43 43 ? B -11.580 3.183 -18.341 1.000 2 B GLY 41.325 1
ATOM 2211 O O . GLY 43 43 ? B -10.380 3.360 -18.625 1.000 2 B GLY 41.018 1
ATOM 2212 N N . LEU 44 44 ? B -12.003 2.844 -17.153 1.000 2 B LEU 44.684 1
ATOM 2213 C CA . LEU 44 44 ? B -11.066 2.631 -16.056 1.000 2 B LEU 46.357 1
ATOM 2214 C C . LEU 44 44 ? B -10.258 1.361 -16.268 1.000 2 B LEU 46.738 1
ATOM 2215 O O . LEU 44 44 ? B -9.080 1.331 -15.911 1.000 2 B LEU 45.935 1
ATOM 2216 C CB . LEU 44 44 ? B -11.792 2.589 -14.711 1.000 2 B LEU 45.244 1
ATOM 2217 C CG . LEU 44 44 ? B -12.361 3.918 -14.200 1.000 2 B LEU 43.593 1
ATOM 2218 C CD1 . LEU 44 44 ? B -11.256 4.925 -13.956 1.000 2 B LEU 41.989 1
ATOM 2219 C CD2 . LEU 44 44 ? B -13.202 3.706 -12.961 1.000 2 B LEU 41.273 1
ATOM 2220 N N . SER 45 45 ? B -10.888 0.346 -16.811 1.000 2 B SER 45.514 1
ATOM 2221 C CA . SER 45 45 ? B -10.172 -0.901 -17.094 1.000 2 B SER 48.304 1
ATOM 2222 C C . SER 45 45 ? B -9.192 -0.730 -18.234 1.000 2 B SER 48.198 1
ATOM 2223 O O . SER 45 45 ? B -8.137 -1.397 -18.256 1.000 2 B SER 47.170 1
ATOM 2224 C CB . SER 45 45 ? B -11.148 -2.017 -17.400 1.000 2 B SER 46.476 1
ATOM 2225 O OG . SER 45 45 ? B -11.892 -1.751 -18.598 1.000 2 B SER 42.234 1
ATOM 2226 N N . ASP 46 46 ? B -9.501 0.158 -19.149 1.000 2 B ASP 46.587 1
ATOM 2227 C CA . ASP 46 46 ? B -8.565 0.425 -20.233 1.000 2 B ASP 47.540 1
ATOM 2228 C C . ASP 46 46 ? B -7.383 1.257 -19.731 1.000 2 B ASP 47.173 1
ATOM 2229 O O . ASP 46 46 ? B -6.269 1.089 -20.220 1.000 2 B ASP 46.955 1
ATOM 2230 C CB . ASP 46 46 ? B -9.263 1.168 -21.381 1.000 2 B ASP 46.427 1
ATOM 2231 C CG . ASP 46 46 ? B -10.246 0.262 -22.106 1.000 2 B ASP 44.812 1
ATOM 2232 O OD1 . ASP 46 46 ? B -10.012 -0.935 -22.183 1.000 2 B ASP 39.554 1
ATOM 2233 O OD2 . ASP 46 46 ? B -11.252 0.798 -22.632 1.000 2 B ASP 39.917 1
ATOM 2234 N N . ARG 47 47 ? B -7.635 2.144 -18.819 1.000 2 B ARG 45.047 1
ATOM 2235 C CA . ARG 47 47 ? B -6.550 2.951 -18.262 1.000 2 B ARG 45.975 1
ATOM 2236 C C . ARG 47 47 ? B -5.631 2.137 -17.357 1.000 2 B ARG 45.267 1
ATOM 2237 O O . ARG 47 47 ? B -4.419 2.408 -17.314 1.000 2 B ARG 44.787 1
ATOM 2238 C CB . ARG 47 47 ? B -7.114 4.130 -17.489 1.000 2 B ARG 45.129 1
ATOM 2239 C CG . ARG 47 47 ? B -7.728 5.169 -18.377 1.000 2 B ARG 43.461 1
ATOM 2240 C CD . ARG 47 47 ? B -8.324 6.307 -17.585 1.000 2 B ARG 41.284 1
ATOM 2241 N NE . ARG 47 47 ? B -8.942 7.309 -18.437 1.000 2 B ARG 37.281 1
ATOM 2242 C CZ . ARG 47 47 ? B -9.583 8.380 -17.967 1.000 2 B ARG 37.306 1
ATOM 2243 N NH1 . ARG 47 47 ? B -9.684 8.587 -16.668 1.000 2 B ARG 32.168 1
ATOM 2244 N NH2 . ARG 47 47 ? B -10.094 9.264 -18.810 1.000 2 B ARG 30.055 1
ATOM 2245 N N . ILE 48 48 ? B -6.198 1.174 -16.671 1.000 2 B ILE 45.301 1
ATOM 2246 C CA . ILE 48 48 ? B -5.381 0.288 -15.851 1.000 2 B ILE 46.238 1
ATOM 2247 C C . ILE 48 48 ? B -4.604 -0.670 -16.750 1.000 2 B ILE 46.601 1
ATOM 2248 O O . ILE 48 48 ? B -3.433 -0.953 -16.499 1.000 2 B ILE 46.368 1
ATOM 2249 C CB . ILE 48 48 ? B -6.257 -0.464 -14.822 1.000 2 B ILE 45.599 1
ATOM 2250 C CG1 . ILE 48 48 ? B -6.826 0.521 -13.815 1.000 2 B ILE 48.300 1
ATOM 2251 C CG2 . ILE 48 48 ? B -5.461 -1.506 -14.064 1.000 2 B ILE 45.201 1
ATOM 2252 C CD1 . ILE 48 48 ? B -7.912 -0.077 -12.932 1.000 2 B ILE 43.929 1
ATOM 2253 N N . ALA 49 49 ? B -5.241 -1.150 -17.783 1.000 2 B ALA 45.391 1
ATOM 2254 C CA . ALA 49 49 ? B -4.581 -2.073 -18.682 1.000 2 B ALA 46.743 1
ATOM 2255 C C . ALA 49 49 ? B -3.506 -1.409 -19.534 1.000 2 B ALA 46.715 1
ATOM 2256 O O . ALA 49 49 ? B -2.600 -2.083 -20.019 1.000 2 B ALA 45.951 1
ATOM 2257 C CB . ALA 49 49 ? B -5.611 -2.743 -19.605 1.000 2 B ALA 45.523 1
ATOM 2258 N N . ASP 50 50 ? B -3.595 -0.107 -19.690 1.000 2 B ASP 43.082 1
ATOM 2259 C CA . ASP 50 50 ? B -2.562 0.620 -20.448 1.000 2 B ASP 42.897 1
ATOM 2260 C C . ASP 50 50 ? B -1.343 0.892 -19.601 1.000 2 B ASP 42.317 1
ATOM 2261 O O . ASP 50 50 ? B -0.218 0.781 -20.086 1.000 2 B ASP 41.192 1
ATOM 2262 C CB . ASP 50 50 ? B -3.138 1.927 -20.981 1.000 2 B ASP 41.468 1
ATOM 2263 C CG . ASP 50 50 ? B -4.140 1.723 -22.119 1.000 2 B ASP 40.620 1
ATOM 2264 O OD1 . ASP 50 50 ? B -4.007 0.718 -22.850 1.000 2 B ASP 35.883 1
ATOM 2265 O OD2 . ASP 50 50 ? B -5.031 2.574 -22.277 1.000 2 B ASP 35.404 1
ATOM 2266 N N . ARG 51 51 ? B -1.551 1.262 -18.381 1.000 2 B ARG 44.036 1
ATOM 2267 C CA . ARG 51 51 ? B -0.430 1.535 -17.507 1.000 2 B ARG 44.157 1
ATOM 2268 C C . ARG 51 51 ? B 0.225 0.286 -16.997 1.000 2 B ARG 43.354 1
ATOM 2269 O O . ARG 51 51 ? B 1.405 0.295 -16.604 1.000 2 B ARG 41.942 1
ATOM 2270 C CB . ARG 51 51 ? B -0.847 2.468 -16.356 1.000 2 B ARG 42.296 1
ATOM 2271 C CG . ARG 51 51 ? B -1.772 1.850 -15.346 1.000 2 B ARG 41.119 1
ATOM 2272 C CD . ARG 51 51 ? B -2.152 2.800 -14.212 1.000 2 B ARG 40.161 1
ATOM 2273 N NE . ARG 51 51 ? B -3.009 2.167 -13.214 1.000 2 B ARG 33.727 1
ATOM 2274 C CZ . ARG 51 51 ? B -3.500 2.828 -12.162 1.000 2 B ARG 31.589 1
ATOM 2275 N NH1 . ARG 51 51 ? B -3.206 4.090 -11.966 1.000 2 B ARG 28.635 1
ATOM 2276 N NH2 . ARG 51 51 ? B -4.286 2.179 -11.288 1.000 2 B ARG 26.526 1
ATOM 2277 N N . ASN 52 52 ? B -0.527 -0.788 -16.883 1.000 2 B ASN 40.789 1
ATOM 2278 C CA . ASN 52 52 ? B 0.015 -2.065 -16.452 1.000 2 B ASN 39.973 1
ATOM 2279 C C . ASN 52 52 ? B 0.343 -2.983 -17.626 1.000 2 B ASN 39.415 1
ATOM 2280 O O . ASN 52 52 ? B 0.744 -4.129 -17.380 1.000 2 B ASN 36.938 1
ATOM 2281 C CB . ASN 52 52 ? B -0.968 -2.764 -15.495 1.000 2 B ASN 37.836 1
ATOM 2282 C CG . ASN 52 52 ? B -1.089 -2.026 -14.157 1.000 2 B ASN 36.820 1
ATOM 2283 O OD1 . ASN 52 52 ? B -0.084 -1.638 -13.572 1.000 2 B ASN 31.847 1
ATOM 2284 N ND2 . ASN 52 52 ? B -2.324 -1.822 -13.704 1.000 2 B ASN 33.703 1
ATOM 2285 N N . GLY 53 53 ? B 0.172 -2.506 -18.800 1.000 2 B GLY 42.168 1
ATOM 2286 C CA . GLY 53 53 ? B 0.460 -3.335 -19.949 1.000 2 B GLY 40.728 1
ATOM 2287 C C . GLY 53 53 ? B -0.766 -4.030 -20.512 1.000 2 B GLY 42.732 1
ATOM 2288 O O . GLY 53 53 ? B -1.885 -3.881 -20.013 1.000 2 B GLY 40.830 1
ATOM 2289 N N . SER 54 54 ? B -0.548 -4.778 -21.556 1.000 2 B SER 43.609 1
ATOM 2290 C CA . SER 54 54 ? B -1.628 -5.494 -22.194 1.000 2 B SER 45.753 1
ATOM 2291 C C . SER 54 54 ? B -1.966 -6.761 -21.447 1.000 2 B SER 45.731 1
ATOM 2292 O O . SER 54 54 ? B -1.080 -7.522 -21.018 1.000 2 B SER 44.512 1
ATOM 2293 C CB . SER 54 54 ? B -1.292 -5.830 -23.659 1.000 2 B SER 44.747 1
ATOM 2294 O OG . SER 54 54 ? B -0.221 -6.754 -23.702 1.000 2 B SER 40.830 1
ATOM 2295 N N . GLY 55 55 ? B -3.237 -6.991 -21.262 1.000 2 B GLY 38.268 1
ATOM 2296 C CA . GLY 55 55 ? B -3.715 -8.195 -20.588 1.000 2 B GLY 37.794 1
ATOM 2297 C C . GLY 55 55 ? B -3.804 -9.389 -21.527 1.000 2 B GLY 39.816 1
ATOM 2298 O O . GLY 55 55 ? B -3.537 -9.318 -22.726 1.000 2 B GLY 38.219 1
ATOM 2299 N N . VAL 56 56 ? B -4.228 -10.489 -20.959 1.000 2 B VAL 38.500 1
ATOM 2300 C CA . VAL 56 56 ? B -4.429 -11.718 -21.708 1.000 2 B VAL 40.926 1
ATOM 2301 C C . VAL 56 56 ? B -5.911 -11.861 -22.024 1.000 2 B VAL 41.283 1
ATOM 2302 O O . VAL 56 56 ? B -6.747 -11.833 -21.118 1.000 2 B VAL 40.761 1
ATOM 2303 C CB . VAL 56 56 ? B -3.923 -12.935 -20.928 1.000 2 B VAL 40.166 1
ATOM 2304 C CG1 . VAL 56 56 ? B -2.440 -12.809 -20.636 1.000 2 B VAL 40.892 1
ATOM 2305 C CG2 . VAL 56 56 ? B -4.200 -14.218 -21.696 1.000 2 B VAL 39.337 1
ATOM 2306 N N . PRO 57 57 ? B -6.293 -12.006 -23.279 1.000 2 B PRO 38.298 1
ATOM 2307 C CA . PRO 57 57 ? B -7.730 -12.073 -23.607 1.000 2 B PRO 39.198 1
ATOM 2308 C C . PRO 57 57 ? B -8.414 -13.360 -23.146 1.000 2 B PRO 39.571 1
ATOM 2309 O O . PRO 57 57 ? B -9.662 -13.391 -23.022 1.000 2 B PRO 39.141 1
ATOM 2310 C CB . PRO 57 57 ? B -7.760 -11.933 -25.137 1.000 2 B PRO 38.049 1
ATOM 2311 C CG . PRO 57 57 ? B -6.435 -12.461 -25.565 1.000 2 B PRO 39.356 1
ATOM 2312 C CD . PRO 57 57 ? B -5.474 -12.031 -24.493 1.000 2 B PRO 42.149 1
ATOM 2313 N N . LYS 58 58 ? B -7.643 -14.385 -22.875 1.000 2 B LYS 35.153 1
ATOM 2314 C CA . LYS 58 58 ? B -8.228 -15.626 -22.348 1.000 2 B LYS 36.694 1
ATOM 2315 C C . LYS 58 58 ? B -8.656 -15.449 -20.910 1.000 2 B LYS 36.119 1
ATOM 2316 O O . LYS 58 58 ? B -9.580 -16.130 -20.440 1.000 2 B LYS 35.189 1
ATOM 2317 C CB . LYS 58 58 ? B -7.228 -16.762 -22.465 1.000 2 B LYS 36.148 1
ATOM 2318 C CG . LYS 58 58 ? B -6.935 -17.197 -23.871 1.000 2 B LYS 35.113 1
ATOM 2319 C CD . LYS 58 58 ? B -5.957 -18.334 -23.917 1.000 2 B LYS 34.139 1
ATOM 2320 C CE . LYS 58 58 ? B -5.654 -18.785 -25.329 1.000 2 B LYS 26.906 1
ATOM 2321 N NZ . LYS 58 58 ? B -4.668 -19.885 -25.380 1.000 2 B LYS 27.702 1
ATOM 2322 N N . PHE 59 59 ? B -8.019 -14.552 -20.177 1.000 2 B PHE 37.274 1
ATOM 2323 C CA . PHE 59 59 ? B -8.407 -14.211 -18.851 1.000 2 B PHE 38.394 1
ATOM 2324 C C . PHE 59 59 ? B -9.647 -13.319 -18.844 1.000 2 B PHE 38.039 1
ATOM 2325 O O . PHE 59 59 ? B -10.448 -13.365 -17.917 1.000 2 B PHE 37.517 1
ATOM 2326 C CB . PHE 59 59 ? B -7.290 -13.530 -18.091 1.000 2 B PHE 37.118 1
ATOM 2327 C CG . PHE 59 59 ? B -6.068 -14.387 -17.895 1.000 2 B PHE 35.542 1
ATOM 2328 C CD1 . PHE 59 59 ? B -6.140 -15.766 -17.997 1.000 2 B PHE 33.578 1
ATOM 2329 C CD2 . PHE 59 59 ? B -4.860 -13.802 -17.593 1.000 2 B PHE 33.574 1
ATOM 2330 C CE1 . PHE 59 59 ? B -5.022 -16.540 -17.831 1.000 2 B PHE 31.426 1
ATOM 2331 C CE2 . PHE 59 59 ? B -3.737 -14.586 -17.405 1.000 2 B PHE 28.812 1
ATOM 2332 C CZ . PHE 59 59 ? B -3.814 -15.947 -17.520 1.000 2 B PHE 27.701 1
ATOM 2333 N N . LYS 60 60 ? B -9.795 -12.536 -19.873 1.000 2 B LYS 37.747 1
ATOM 2334 C CA . LYS 60 60 ? B -10.980 -11.663 -20.012 1.000 2 B LYS 40.135 1
ATOM 2335 C C . LYS 60 60 ? B -12.210 -12.442 -20.407 1.000 2 B LYS 39.729 1
ATOM 2336 O O . LYS 60 60 ? B -13.336 -12.017 -20.142 1.000 2 B LYS 38.184 1
ATOM 2337 C CB . LYS 60 60 ? B -10.725 -10.584 -21.065 1.000 2 B LYS 38.695 1
ATOM 2338 C CG . LYS 60 60 ? B -9.609 -9.612 -20.708 1.000 2 B LYS 37.665 1
ATOM 2339 C CD . LYS 60 60 ? B -9.426 -8.570 -21.784 1.000 2 B LYS 37.003 1
ATOM 2340 C CE . LYS 60 60 ? B -8.301 -7.606 -21.460 1.000 2 B LYS 29.830 1
ATOM 2341 N NZ . LYS 60 60 ? B -8.117 -6.602 -22.517 1.000 2 B LYS 30.227 1
ATOM 2342 N N . SER 61 61 ? B -11.997 -13.594 -21.025 1.000 2 B SER 40.634 1
ATOM 2343 C CA . SER 61 61 ? B -13.109 -14.435 -21.424 1.000 2 B SER 41.429 1
ATOM 2344 C C . SER 61 61 ? B -13.702 -15.219 -20.252 1.000 2 B SER 41.077 1
ATOM 2345 O O . SER 61 61 ? B -14.821 -15.702 -20.327 1.000 2 B SER 40.718 1
ATOM 2346 C CB . SER 61 61 ? B -12.698 -15.392 -22.530 1.000 2 B SER 40.144 1
ATOM 2347 O OG . SER 61 61 ? B -11.708 -16.295 -22.064 1.000 2 B SER 39.911 1
ATOM 2348 N N . ILE 62 62 ? B -12.953 -15.341 -19.171 1.000 2 B ILE 36.489 1
ATOM 2349 C CA . ILE 62 62 ? B -13.450 -15.979 -17.965 1.000 2 B ILE 37.831 1
ATOM 2350 C C . ILE 62 62 ? B -13.345 -14.996 -16.789 1.000 2 B ILE 37.804 1
ATOM 2351 O O . ILE 62 62 ? B -12.429 -15.079 -15.954 1.000 2 B ILE 37.178 1
ATOM 2352 C CB . ILE 62 62 ? B -12.703 -17.310 -17.660 1.000 2 B ILE 36.985 1
ATOM 2353 C CG1 . ILE 62 62 ? B -11.199 -17.202 -17.854 1.000 2 B ILE 36.940 1
ATOM 2354 C CG2 . ILE 62 62 ? B -13.245 -18.401 -18.564 1.000 2 B ILE 36.141 1
ATOM 2355 C CD1 . ILE 62 62 ? B -10.416 -18.390 -17.406 1.000 2 B ILE 34.818 1
ATOM 2356 N N . PRO 63 63 ? B -14.275 -14.069 -16.687 1.000 2 B PRO 40.040 1
ATOM 2357 C CA . PRO 63 63 ? B -14.237 -13.123 -15.555 1.000 2 B PRO 41.869 1
ATOM 2358 C C . PRO 63 63 ? B -14.670 -13.730 -14.215 1.000 2 B PRO 42.044 1
ATOM 2359 O O . PRO 63 63 ? B -14.031 -13.453 -13.208 1.000 2 B PRO 41.743 1
ATOM 2360 C CB . PRO 63 63 ? B -15.196 -12.000 -15.985 1.000 2 B PRO 40.585 1
ATOM 2361 C CG . PRO 63 63 ? B -15.361 -12.182 -17.453 1.000 2 B PRO 41.345 1
ATOM 2362 C CD . PRO 63 63 ? B -15.229 -13.627 -17.710 1.000 2 B PRO 42.954 1
ATOM 2363 N N . PRO 64 64 ? B -15.749 -14.535 -14.128 1.000 2 B PRO 39.025 1
ATOM 2364 C CA . PRO 64 64 ? B -16.101 -15.130 -12.851 1.000 2 B PRO 39.762 1
ATOM 2365 C C . PRO 64 64 ? B -15.189 -16.221 -12.320 1.000 2 B PRO 39.975 1
ATOM 2366 O O . PRO 64 64 ? B -14.939 -16.247 -11.107 1.000 2 B PRO 39.582 1
ATOM 2367 C CB . PRO 64 64 ? B -17.540 -15.647 -13.065 1.000 2 B PRO 38.908 1
ATOM 2368 C CG . PRO 64 64 ? B -17.671 -15.823 -14.552 1.000 2 B PRO 39.700 1
ATOM 2369 C CD . PRO 64 64 ? B -16.861 -14.736 -15.120 1.000 2 B PRO 40.705 1
ATOM 2370 N N . PRO 65 65 ? B -14.637 -17.162 -13.121 1.000 2 B PRO 40.698 1
ATOM 2371 C CA . PRO 65 65 ? B -13.890 -18.259 -12.534 1.000 2 B PRO 41.108 1
ATOM 2372 C C . PRO 65 65 ? B -12.505 -17.879 -12.035 1.000 2 B PRO 41.210 1
ATOM 2373 O O . PRO 65 65 ? B -11.874 -18.681 -11.346 1.000 2 B PRO 41.206 1
ATOM 2374 C CB . PRO 65 65 ? B -13.798 -19.302 -13.657 1.000 2 B PRO 40.175 1
ATOM 2375 C CG . PRO 65 65 ? B -13.781 -18.489 -14.873 1.000 2 B PRO 40.710 1
ATOM 2376 C CD . PRO 65 65 ? B -14.727 -17.349 -14.591 1.000 2 B PRO 42.434 1
ATOM 2377 N N . SER 66 66 ? B -12.025 -16.701 -12.374 1.000 2 B SER 40.885 1
ATOM 2378 C CA . SER 66 66 ? B -10.720 -16.266 -11.876 1.000 2 B SER 41.137 1
ATOM 2379 C C . SER 66 66 ? B -10.771 -15.890 -10.400 1.000 2 B SER 41.108 1
ATOM 2380 O O . SER 66 66 ? B -9.749 -15.907 -9.714 1.000 2 B SER 40.761 1
ATOM 2381 C CB . SER 66 66 ? B -10.198 -15.084 -12.695 1.000 2 B SER 40.448 1
ATOM 2382 O OG . SER 66 66 ? B -11.027 -13.969 -12.558 1.000 2 B SER 37.877 1
ATOM 2383 N N . LEU 67 67 ? B -11.927 -15.567 -9.932 1.000 2 B LEU 38.968 1
ATOM 2384 C CA . LEU 67 67 ? B -12.106 -15.179 -8.540 1.000 2 B LEU 41.050 1
ATOM 2385 C C . LEU 67 67 ? B -12.408 -16.368 -7.588 1.000 2 B LEU 41.030 1
ATOM 2386 O O . LEU 67 67 ? B -11.735 -16.439 -6.555 1.000 2 B LEU 40.529 1
ATOM 2387 C CB . LEU 67 67 ? B -13.192 -14.102 -8.427 1.000 2 B LEU 39.864 1
ATOM 2388 C CG . LEU 67 67 ? B -12.851 -12.806 -9.167 1.000 2 B LEU 38.098 1
ATOM 2389 C CD1 . LEU 67 67 ? B -11.588 -12.196 -8.585 1.000 2 B LEU 37.250 1
ATOM 2390 C CD2 . LEU 67 67 ? B -14.004 -11.822 -9.097 1.000 2 B LEU 36.510 1
ATOM 2391 N N . PRO 68 68 ? B -13.336 -17.252 -7.870 1.000 2 B PRO 38.657 1
ATOM 2392 C CA . PRO 68 68 ? B -13.668 -18.271 -6.860 1.000 2 B PRO 40.789 1
ATOM 2393 C C . PRO 68 68 ? B -12.784 -19.518 -6.893 1.000 2 B PRO 41.107 1
ATOM 2394 O O . PRO 68 68 ? B -13.045 -20.443 -6.106 1.000 2 B PRO 40.354 1
ATOM 2395 C CB . PRO 68 68 ? B -15.122 -18.635 -7.170 1.000 2 B PRO 39.338 1
ATOM 2396 C CG . PRO 68 68 ? B -15.175 -18.540 -8.653 1.000 2 B PRO 39.972 1
ATOM 2397 C CD . PRO 68 68 ? B -14.283 -17.374 -9.023 1.000 2 B PRO 41.823 1
ATOM 2398 N N . ILE 69 69 ? B -11.756 -19.536 -7.718 1.000 2 B ILE 38.450 1
ATOM 2399 C CA . ILE 69 69 ? B -10.907 -20.708 -7.806 1.000 2 B ILE 39.719 1
ATOM 2400 C C . ILE 69 69 ? B -9.717 -20.587 -6.835 1.000 2 B ILE 39.619 1
ATOM 2401 O O . ILE 69 69 ? B -9.083 -21.589 -6.504 1.000 2 B ILE 38.746 1
ATOM 2402 C CB . ILE 69 69 ? B -10.420 -20.903 -9.260 1.000 2 B ILE 38.133 1
ATOM 2403 C CG1 . ILE 69 69 ? B -9.878 -22.318 -9.491 1.000 2 B ILE 39.887 1
ATOM 2404 C CG2 . ILE 69 69 ? B -9.393 -19.860 -9.647 1.000 2 B ILE 38.328 1
ATOM 2405 C CD1 . ILE 69 69 ? B -10.869 -23.400 -9.263 1.000 2 B ILE 36.628 1
ATOM 2406 N N . SER 70 70 ? B -9.438 -19.406 -6.369 1.000 2 B SER 39.795 1
ATOM 2407 C CA . SER 70 70 ? B -8.338 -19.204 -5.414 1.000 2 B SER 41.594 1
ATOM 2408 C C . SER 70 70 ? B -8.655 -19.670 -3.989 1.000 2 B SER 41.228 1
ATOM 2409 O O . SER 70 70 ? B -7.824 -20.311 -3.360 1.000 2 B SER 40.674 1
ATOM 2410 C CB . SER 70 70 ? B -7.881 -17.734 -5.452 1.000 2 B SER 40.144 1
ATOM 2411 O OG . SER 70 70 ? B -8.914 -16.848 -5.084 1.000 2 B SER 38.244 1
ATOM 2412 N N . PRO 71 71 ? B -9.811 -19.407 -3.436 1.000 2 B PRO 38.093 1
ATOM 2413 C CA . PRO 71 71 ? B -10.118 -19.931 -2.118 1.000 2 B PRO 38.682 1
ATOM 2414 C C . PRO 71 71 ? B -10.233 -21.460 -2.021 1.000 2 B PRO 39.237 1
ATOM 2415 O O . PRO 71 71 ? B -9.771 -22.019 -1.025 1.000 2 B PRO 38.853 1
ATOM 2416 C CB . PRO 71 71 ? B -11.414 -19.243 -1.694 1.000 2 B PRO 38.078 1
ATOM 2417 C CG . PRO 71 71 ? B -12.022 -18.769 -2.933 1.000 2 B PRO 38.185 1
ATOM 2418 C CD . PRO 71 71 ? B -10.856 -18.407 -3.801 1.000 2 B PRO 39.168 1
ATOM 2419 N N . PRO 72 72 ? B -10.807 -22.184 -2.974 1.000 2 B PRO 39.416 1
ATOM 2420 C CA . PRO 72 72 ? B -10.837 -23.646 -2.836 1.000 2 B PRO 40.295 1
ATOM 2421 C C . PRO 72 72 ? B -9.505 -24.319 -3.047 1.000 2 B PRO 40.926 1
ATOM 2422 O O . PRO 72 72 ? B -9.338 -25.493 -2.716 1.000 2 B PRO 40.334 1
ATOM 2423 C CB . PRO 72 72 ? B -11.847 -24.098 -3.887 1.000 2 B PRO 39.425 1
ATOM 2424 C CG . PRO 72 72 ? B -11.818 -23.063 -4.925 1.000 2 B PRO 39.840 1
ATOM 2425 C CD . PRO 72 72 ? B -11.612 -21.779 -4.182 1.000 2 B PRO 41.384 1
ATOM 2426 N N . ALA 73 73 ? B -8.547 -23.607 -3.580 1.000 2 B ALA 39.179 1
ATOM 2427 C CA . ALA 73 73 ? B -7.201 -24.168 -3.703 1.000 2 B ALA 40.128 1
ATOM 2428 C C . ALA 73 73 ? B -6.501 -24.249 -2.356 1.000 2 B ALA 40.942 1
ATOM 2429 O O . ALA 73 73 ? B -5.549 -25.030 -2.197 1.000 2 B ALA 39.844 1
ATOM 2430 C CB . ALA 73 73 ? B -6.380 -23.351 -4.679 1.000 2 B ALA 38.913 1
ATOM 2431 N N . PHE 74 74 ? B -6.971 -23.449 -1.411 1.000 2 B PHE 37.782 1
ATOM 2432 C CA . PHE 74 74 ? B -6.408 -23.487 -0.069 1.000 2 B PHE 39.288 1
ATOM 2433 C C . PHE 74 74 ? B -7.336 -24.210 0.880 1.000 2 B PHE 39.017 1
ATOM 2434 O O . PHE 74 74 ? B -6.923 -25.157 1.572 1.000 2 B PHE 39.017 1
ATOM 2435 C CB . PHE 74 74 ? B -6.124 -22.066 0.429 1.000 2 B PHE 38.560 1
ATOM 2436 C CG . PHE 74 74 ? B -4.977 -21.370 -0.280 1.000 2 B PHE 36.774 1
ATOM 2437 C CD1 . PHE 74 74 ? B -4.724 -20.040 -0.054 1.000 2 B PHE 35.176 1
ATOM 2438 C CD2 . PHE 74 74 ? B -4.129 -22.084 -1.126 1.000 2 B PHE 34.490 1
ATOM 2439 C CE1 . PHE 74 74 ? B -3.675 -19.408 -0.684 1.000 2 B PHE 31.088 1
ATOM 2440 C CE2 . PHE 74 74 ? B -3.104 -21.431 -1.771 1.000 2 B PHE 30.262 1
ATOM 2441 C CZ . PHE 74 74 ? B -2.853 -20.093 -1.551 1.000 2 B PHE 26.501 1
ATOM 2442 N N . SER 75 75 ? B -8.559 -23.772 0.940 1.000 2 B SER 40.864 1
ATOM 2443 C CA . SER 75 75 ? B -9.525 -24.343 1.849 1.000 2 B SER 42.447 1
ATOM 2444 C C . SER 75 75 ? B -10.930 -24.166 1.286 1.000 2 B SER 42.898 1
ATOM 2445 O O . SER 75 75 ? B -11.262 -23.085 0.776 1.000 2 B SER 42.504 1
ATOM 2446 C CB . SER 75 75 ? B -9.451 -23.690 3.246 1.000 2 B SER 41.825 1
ATOM 2447 O OG . SER 75 75 ? B -9.814 -22.340 3.180 1.000 2 B SER 39.735 1
ATOM 2448 N N . PRO 76 76 ? B -11.747 -25.179 1.357 1.000 2 B PRO 38.633 1
ATOM 2449 C CA . PRO 76 76 ? B -13.145 -25.017 0.935 1.000 2 B PRO 38.826 1
ATOM 2450 C C . PRO 76 76 ? B -13.977 -24.295 1.983 1.000 2 B PRO 39.339 1
ATOM 2451 O O . PRO 76 76 ? B -13.971 -24.655 3.177 1.000 2 B PRO 38.375 1
ATOM 2452 C CB . PRO 76 76 ? B -13.635 -26.448 0.703 1.000 2 B PRO 37.335 1
ATOM 2453 C CG . PRO 76 76 ? B -12.782 -27.268 1.602 1.000 2 B PRO 38.105 1
ATOM 2454 C CD . PRO 76 76 ? B -11.428 -26.583 1.662 1.000 2 B PRO 40.365 1
ATOM 2455 N N . SER 77 77 ? B -14.686 -23.301 1.546 1.000 2 B SER 39.500 1
ATOM 2456 C CA . SER 77 77 ? B -15.532 -22.509 2.423 1.000 2 B SER 41.144 1
ATOM 2457 C C . SER 77 77 ? B -16.966 -22.990 2.293 1.000 2 B SER 41.448 1
ATOM 2458 O O . SER 77 77 ? B -17.260 -24.026 1.727 1.000 2 B SER 40.402 1
ATOM 2459 C CB . SER 77 77 ? B -15.409 -21.025 2.089 1.000 2 B SER 39.527 1
ATOM 2460 O OG . SER 77 77 ? B -15.901 -20.761 0.778 1.000 2 B SER 37.474 1
ATOM 2461 N N . SER 78 78 ? B -17.878 -22.239 2.878 1.000 2 B SER 40.724 1
ATOM 2462 C CA . SER 78 78 ? B -19.274 -22.623 2.772 1.000 2 B SER 41.710 1
ATOM 2463 C C . SER 78 78 ? B -19.798 -22.408 1.356 1.000 2 B SER 41.953 1
ATOM 2464 O O . SER 78 78 ? B -20.677 -23.137 0.885 1.000 2 B SER 41.134 1
ATOM 2465 C CB . SER 78 78 ? B -20.126 -21.812 3.763 1.000 2 B SER 40.022 1
ATOM 2466 O OG . SER 78 78 ? B -20.065 -20.438 3.471 1.000 2 B SER 39.252 1
ATOM 2467 N N . TYR 79 79 ? B -19.248 -21.423 0.652 1.000 2 B TYR 33.933 1
ATOM 2468 C CA . TYR 79 79 ? B -19.636 -21.223 -0.743 1.000 2 B TYR 35.403 1
ATOM 2469 C C . TYR 79 79 ? B -18.857 -22.163 -1.673 1.000 2 B TYR 35.822 1
ATOM 2470 O O . TYR 79 79 ? B -19.421 -22.760 -2.574 1.000 2 B TYR 34.632 1
ATOM 2471 C CB . TYR 79 79 ? B -19.392 -19.765 -1.155 1.000 2 B TYR 33.705 1
ATOM 2472 C CG . TYR 79 79 ? B -20.405 -18.786 -0.591 1.000 2 B TYR 32.434 1
ATOM 2473 C CD1 . TYR 79 79 ? B -21.580 -19.226 0.020 1.000 2 B TYR 31.936 1
ATOM 2474 C CD2 . TYR 79 79 ? B -20.173 -17.413 -0.693 1.000 2 B TYR 30.243 1
ATOM 2475 C CE1 . TYR 79 79 ? B -22.475 -18.339 0.538 1.000 2 B TYR 27.654 1
ATOM 2476 C CE2 . TYR 79 79 ? B -21.092 -16.518 -0.198 1.000 2 B TYR 26.103 1
ATOM 2477 C CZ . TYR 79 79 ? B -22.238 -16.975 0.418 1.000 2 B TYR 25.139 1
ATOM 2478 O OH . TYR 79 79 ? B -23.130 -16.071 0.935 1.000 2 B TYR 32.316 1
ATOM 2479 N N . PHE 80 80 ? B -17.568 -22.284 -1.427 1.000 2 B PHE 41.246 1
ATOM 2480 C CA . PHE 80 80 ? B -16.692 -23.103 -2.239 1.000 2 B PHE 42.237 1
ATOM 2481 C C . PHE 80 80 ? B -16.515 -24.451 -1.573 1.000 2 B PHE 42.113 1
ATOM 2482 O O . PHE 80 80 ? B -15.566 -24.662 -0.804 1.000 2 B PHE 41.526 1
ATOM 2483 C CB . PHE 80 80 ? B -15.341 -22.431 -2.430 1.000 2 B PHE 41.012 1
ATOM 2484 C CG . PHE 80 80 ? B -15.414 -21.082 -3.112 1.000 2 B PHE 39.285 1
ATOM 2485 C CD1 . PHE 80 80 ? B -15.541 -20.994 -4.473 1.000 2 B PHE 37.474 1
ATOM 2486 C CD2 . PHE 80 80 ? B -15.374 -19.923 -2.357 1.000 2 B PHE 37.108 1
ATOM 2487 C CE1 . PHE 80 80 ? B -15.619 -19.768 -5.097 1.000 2 B PHE 32.994 1
ATOM 2488 C CE2 . PHE 80 80 ? B -15.470 -18.693 -2.979 1.000 2 B PHE 32.949 1
ATOM 2489 C CZ . PHE 80 80 ? B -15.586 -18.624 -4.350 1.000 2 B PHE 31.438 1
ATOM 2490 N N . ALA 81 81 ? B -17.419 -25.355 -1.823 1.000 2 B ALA 44.028 1
ATOM 2491 C CA . ALA 81 81 ? B -17.361 -26.686 -1.245 1.000 2 B ALA 45.490 1
ATOM 2492 C C . ALA 81 81 ? B -17.233 -27.779 -2.306 1.000 2 B ALA 45.890 1
ATOM 2493 O O . ALA 81 81 ? B -16.681 -28.843 -2.032 1.000 2 B ALA 45.676 1
ATOM 2494 C CB . ALA 81 81 ? B -18.606 -26.932 -0.388 1.000 2 B ALA 44.136 1
ATOM 2495 N N . ILE 82 82 ? B -17.719 -27.526 -3.473 1.000 2 B ILE 39.571 1
ATOM 2496 C CA . ILE 82 82 ? B -17.730 -28.498 -4.562 1.000 2 B ILE 39.984 1
ATOM 2497 C C . ILE 82 82 ? B -16.419 -28.533 -5.369 1.000 2 B ILE 39.767 1
ATOM 2498 O O . ILE 82 82 ? B -15.873 -29.613 -5.571 1.000 2 B ILE 39.576 1
ATOM 2499 C CB . ILE 82 82 ? B -18.962 -28.270 -5.452 1.000 2 B ILE 38.891 1
ATOM 2500 C CG1 . ILE 82 82 ? B -20.246 -28.507 -4.631 1.000 2 B ILE 40.269 1
ATOM 2501 C CG2 . ILE 82 82 ? B -18.941 -29.184 -6.666 1.000 2 B ILE 38.596 1
ATOM 2502 C CD1 . ILE 82 82 ? B -21.526 -28.200 -5.356 1.000 2 B ILE 36.924 1
ATOM 2503 N N . PRO 83 83 ? B -15.860 -27.431 -5.840 1.000 2 B PRO 40.496 1
ATOM 2504 C CA . PRO 83 83 ? B -14.663 -27.469 -6.675 1.000 2 B PRO 42.271 1
ATOM 2505 C C . PRO 83 83 ? B -13.368 -28.029 -6.111 1.000 2 B PRO 42.287 1
ATOM 2506 O O . PRO 83 83 ? B -12.577 -28.557 -6.915 1.000 2 B PRO 41.591 1
ATOM 2507 C CB . PRO 83 83 ? B -14.442 -26.016 -7.114 1.000 2 B PRO 40.414 1
ATOM 2508 C CG . PRO 83 83 ? B -15.191 -25.210 -6.128 1.000 2 B PRO 41.484 1
ATOM 2509 C CD . PRO 83 83 ? B -16.360 -26.031 -5.775 1.000 2 B PRO 43.329 1
ATOM 2510 N N . PRO 84 84 ? B -13.037 -28.010 -4.835 1.000 2 B PRO 44.141 1
ATOM 2511 C CA . PRO 84 84 ? B -11.826 -28.707 -4.425 1.000 2 B PRO 44.806 1
ATOM 2512 C C . PRO 84 84 ? B -11.916 -30.213 -4.505 1.000 2 B PRO 45.153 1
ATOM 2513 O O . PRO 84 84 ? B -10.904 -30.905 -4.603 1.000 2 B PRO 44.783 1
ATOM 2514 C CB . PRO 84 84 ? B -11.594 -28.219 -2.996 1.000 2 B PRO 44.408 1
ATOM 2515 C CG . PRO 84 84 ? B -12.926 -27.860 -2.478 1.000 2 B PRO 44.953 1
ATOM 2516 C CD . PRO 84 84 ? B -13.599 -27.245 -3.687 1.000 2 B PRO 47.013 1
ATOM 2517 N N . GLY 85 85 ? B -13.144 -30.745 -4.437 1.000 2 B GLY 45.039 1
ATOM 2518 C CA . GLY 85 85 ? B -13.329 -32.173 -4.632 1.000 2 B GLY 42.974 1
ATOM 2519 C C . GLY 85 85 ? B -13.365 -32.573 -6.090 1.000 2 B GLY 45.314 1
ATOM 2520 O O . GLY 85 85 ? B -13.205 -33.771 -6.416 1.000 2 B GLY 44.376 1
ATOM 2521 N N . LEU 86 86 ? B -13.552 -31.625 -6.959 1.000 2 B LEU 40.285 1
ATOM 2522 C CA . LEU 86 86 ? B -13.629 -31.875 -8.387 1.000 2 B LEU 41.962 1
ATOM 2523 C C . LEU 86 86 ? B -12.406 -31.366 -9.150 1.000 2 B LEU 42.130 1
ATOM 2524 O O . LEU 86 86 ? B -12.192 -31.783 -10.265 1.000 2 B LEU 41.425 1
ATOM 2525 C CB . LEU 86 86 ? B -14.888 -31.221 -8.963 1.000 2 B LEU 40.631 1
ATOM 2526 C CG . LEU 86 86 ? B -16.216 -31.818 -8.485 1.000 2 B LEU 39.152 1
ATOM 2527 C CD1 . LEU 86 86 ? B -16.316 -33.268 -8.865 1.000 2 B LEU 37.972 1
ATOM 2528 C CD2 . LEU 86 86 ? B -17.390 -31.019 -9.039 1.000 2 B LEU 36.412 1
ATOM 2529 N N . SER 87 87 ? B -11.646 -30.482 -8.524 1.000 2 B SER 46.411 1
ATOM 2530 C CA . SER 87 87 ? B -10.474 -29.882 -9.167 1.000 2 B SER 49.072 1
ATOM 2531 C C . SER 87 87 ? B -9.200 -30.158 -8.372 1.000 2 B SER 49.362 1
ATOM 2532 O O . SER 87 87 ? B -8.315 -29.306 -8.308 1.000 2 B SER 48.767 1
ATOM 2533 C CB . SER 87 87 ? B -10.677 -28.377 -9.363 1.000 2 B SER 47.205 1
ATOM 2534 O OG . SER 87 87 ? B -10.754 -27.723 -8.104 1.000 2 B SER 44.145 1
ATOM 2535 N N . LEU 88 88 ? B -9.143 -31.312 -7.746 1.000 2 B LEU 45.514 1
ATOM 2536 C CA . LEU 88 88 ? B -7.969 -31.670 -6.939 1.000 2 B LEU 46.471 1
ATOM 2537 C C . LEU 88 88 ? B -6.746 -31.946 -7.801 1.000 2 B LEU 46.723 1
ATOM 2538 O O . LEU 88 88 ? B -5.645 -31.437 -7.536 1.000 2 B LEU 46.176 1
ATOM 2539 C CB . LEU 88 88 ? B -8.276 -32.870 -6.055 1.000 2 B LEU 45.175 1
ATOM 2540 C CG . LEU 88 88 ? B -7.141 -33.349 -5.152 1.000 2 B LEU 42.995 1
ATOM 2541 C CD1 . LEU 88 88 ? B -6.770 -32.255 -4.157 1.000 2 B LEU 41.854 1
ATOM 2542 C CD2 . LEU 88 88 ? B -7.509 -34.637 -4.411 1.000 2 B LEU 41.196 1
ATOM 2543 N N . ALA 89 89 ? B -6.931 -32.732 -8.816 1.000 2 B ALA 45.095 1
ATOM 2544 C CA . ALA 89 89 ? B -5.817 -33.064 -9.709 1.000 2 B ALA 45.578 1
ATOM 2545 C C . ALA 89 89 ? B -5.488 -31.913 -10.647 1.000 2 B ALA 46.477 1
ATOM 2546 O O . ALA 89 89 ? B -4.365 -31.796 -11.118 1.000 2 B ALA 45.949 1
ATOM 2547 C CB . ALA 89 89 ? B -6.136 -34.316 -10.521 1.000 2 B ALA 44.581 1
ATOM 2548 N N . GLU 90 90 ? B -6.453 -31.061 -10.906 1.000 2 B GLU 43.117 1
ATOM 2549 C CA . GLU 90 90 ? B -6.217 -29.915 -11.777 1.000 2 B GLU 43.865 1
ATOM 2550 C C . GLU 90 90 ? B -5.403 -28.844 -11.068 1.000 2 B GLU 43.753 1
ATOM 2551 O O . GLU 90 90 ? B -4.559 -28.208 -11.676 1.000 2 B GLU 43.060 1
ATOM 2552 C CB . GLU 90 90 ? B -7.553 -29.345 -12.244 1.000 2 B GLU 43.406 1
ATOM 2553 C CG . GLU 90 90 ? B -8.347 -30.251 -13.153 1.000 2 B GLU 42.164 1
ATOM 2554 C CD . GLU 90 90 ? B -9.654 -29.656 -13.626 1.000 2 B GLU 39.458 1
ATOM 2555 O OE1 . GLU 90 90 ? B -9.998 -28.566 -13.140 1.000 2 B GLU 37.138 1
ATOM 2556 O OE2 . GLU 90 90 ? B -10.343 -30.282 -14.476 1.000 2 B GLU 35.443 1
ATOM 2557 N N . LEU 91 91 ? B -5.675 -28.670 -9.797 1.000 2 B LEU 44.938 1
ATOM 2558 C CA . LEU 91 91 ? B -4.924 -27.674 -9.046 1.000 2 B LEU 46.078 1
ATOM 2559 C C . LEU 91 91 ? B -3.499 -28.126 -8.717 1.000 2 B LEU 46.014 1
ATOM 2560 O O . LEU 91 91 ? B -2.579 -27.301 -8.680 1.000 2 B LEU 45.678 1
ATOM 2561 C CB . LEU 91 91 ? B -5.644 -27.345 -7.736 1.000 2 B LEU 44.726 1
ATOM 2562 C CG . LEU 91 91 ? B -6.957 -26.575 -7.834 1.000 2 B LEU 43.688 1
ATOM 2563 C CD1 . LEU 91 91 ? B -6.730 -25.204 -8.425 1.000 2 B LEU 43.530 1
ATOM 2564 C CD2 . LEU 91 91 ? B -7.600 -26.453 -6.467 1.000 2 B LEU 42.289 1
ATOM 2565 N N . LEU 92 92 ? B -3.319 -29.418 -8.509 1.000 2 B LEU 46.239 1
ATOM 2566 C CA . LEU 92 92 ? B -1.982 -29.938 -8.237 1.000 2 B LEU 47.710 1
ATOM 2567 C C . LEU 92 92 ? B -1.101 -29.953 -9.483 1.000 2 B LEU 47.857 1
ATOM 2568 O O . LEU 92 92 ? B 0.102 -29.810 -9.397 1.000 2 B LEU 47.082 1
ATOM 2569 C CB . LEU 92 92 ? B -2.064 -31.334 -7.627 1.000 2 B LEU 46.279 1
ATOM 2570 C CG . LEU 92 92 ? B -2.677 -31.422 -6.234 1.000 2 B LEU 44.842 1
ATOM 2571 C CD1 . LEU 92 92 ? B -1.828 -30.657 -5.218 1.000 2 B LEU 44.078 1
ATOM 2572 C CD2 . LEU 92 92 ? B -2.815 -32.866 -5.805 1.000 2 B LEU 43.144 1
ATOM 2573 N N . ASP 93 93 ? B -1.720 -30.155 -10.627 1.000 2 B ASP 45.730 1
ATOM 2574 C CA . ASP 93 93 ? B -0.954 -30.175 -11.861 1.000 2 B ASP 44.871 1
ATOM 2575 C C . ASP 93 93 ? B -0.625 -28.789 -12.356 1.000 2 B ASP 45.056 1
ATOM 2576 O O . ASP 93 93 ? B 0.361 -28.610 -13.073 1.000 2 B ASP 44.326 1
ATOM 2577 C CB . ASP 93 93 ? B -1.733 -30.919 -12.959 1.000 2 B ASP 43.702 1
ATOM 2578 C CG . ASP 93 93 ? B -1.813 -32.401 -12.689 1.000 2 B ASP 42.375 1
ATOM 2579 O OD1 . ASP 93 93 ? B -0.891 -32.937 -12.070 1.000 2 B ASP 37.105 1
ATOM 2580 O OD2 . ASP 93 93 ? B -2.788 -33.040 -13.150 1.000 2 B ASP 37.859 1
ATOM 2581 N N . SER 94 94 ? B -1.400 -27.801 -11.952 1.000 2 B SER 46.562 1
ATOM 2582 C CA . SER 94 94 ? B -1.173 -26.433 -12.417 1.000 2 B SER 47.394 1
ATOM 2583 C C . SER 94 94 ? B -0.102 -25.776 -11.556 1.000 2 B SER 47.008 1
ATOM 2584 O O . SER 94 94 ? B -0.162 -25.816 -10.317 1.000 2 B SER 47.633 1
ATOM 2585 C CB . SER 94 94 ? B -2.459 -25.629 -12.388 1.000 2 B SER 45.698 1
ATOM 2586 O OG . SER 94 94 ? B -2.915 -25.440 -11.045 1.000 2 B SER 42.174 1
ATOM 2587 N N . PRO 95 95 ? B 0.883 -25.117 -12.132 1.000 2 B PRO 43.875 1
ATOM 2588 C CA . PRO 95 95 ? B 1.929 -24.439 -11.365 1.000 2 B PRO 44.444 1
ATOM 2589 C C . PRO 95 95 ? B 1.566 -23.028 -10.964 1.000 2 B PRO 44.790 1
ATOM 2590 O O . PRO 95 95 ? B 2.278 -22.392 -10.175 1.000 2 B PRO 44.669 1
ATOM 2591 C CB . PRO 95 95 ? B 3.127 -24.457 -12.288 1.000 2 B PRO 43.544 1
ATOM 2592 C CG . PRO 95 95 ? B 2.534 -24.379 -13.657 1.000 2 B PRO 43.637 1
ATOM 2593 C CD . PRO 95 95 ? B 1.216 -25.136 -13.586 1.000 2 B PRO 45.537 1
ATOM 2594 N N . VAL 96 96 ? B 0.460 -22.521 -11.472 1.000 2 B VAL 43.251 1
ATOM 2595 C CA . VAL 96 96 ? B 0.095 -21.121 -11.242 1.000 2 B VAL 45.077 1
ATOM 2596 C C . VAL 96 96 ? B -0.877 -21.003 -10.067 1.000 2 B VAL 45.085 1
ATOM 2597 O O . VAL 96 96 ? B -1.920 -20.358 -10.159 1.000 2 B VAL 44.234 1
ATOM 2598 C CB . VAL 96 96 ? B -0.505 -20.512 -12.526 1.000 2 B VAL 43.586 1
ATOM 2599 C CG1 . VAL 96 96 ? B -1.654 -21.369 -13.083 1.000 2 B VAL 44.280 1
ATOM 2600 C CG2 . VAL 96 96 ? B 0.588 -20.360 -13.549 1.000 2 B VAL 42.374 1
ATOM 2601 N N . LEU 97 97 ? B -0.542 -21.653 -8.969 1.000 2 B LEU 43.180 1
ATOM 2602 C CA . LEU 97 97 ? B -1.357 -21.624 -7.750 1.000 2 B LEU 44.351 1
ATOM 2603 C C . LEU 97 97 ? B -0.722 -20.761 -6.666 1.000 2 B LEU 44.023 1
ATOM 2604 O O . LEU 97 97 ? B -1.438 -20.123 -5.889 1.000 2 B LEU 43.317 1
ATOM 2605 C CB . LEU 97 97 ? B -1.585 -23.026 -7.224 1.000 2 B LEU 42.862 1
ATOM 2606 C CG . LEU 97 97 ? B -2.408 -23.940 -8.133 1.000 2 B LEU 41.224 1
ATOM 2607 C CD1 . LEU 97 97 ? B -3.801 -23.356 -8.327 1.000 2 B LEU 40.933 1
ATOM 2608 C CD2 . LEU 97 97 ? B -2.485 -25.323 -7.543 1.000 2 B LEU 40.057 1
ATOM 2609 N N . LEU 98 98 ? B 0.584 -20.740 -6.606 1.000 2 B LEU 39.736 1
ATOM 2610 C CA . LEU 98 98 ? B 1.277 -19.945 -5.585 1.000 2 B LEU 41.681 1
ATOM 2611 C C . LEU 98 98 ? B 1.229 -18.459 -5.915 1.000 2 B LEU 41.658 1
ATOM 2612 O O . LEU 98 98 ? B 1.313 -17.634 -5.006 1.000 2 B LEU 40.939 1
ATOM 2613 C CB . LEU 98 98 ? B 2.732 -20.416 -5.458 1.000 2 B LEU 40.426 1
ATOM 2614 C CG . LEU 98 98 ? B 3.603 -19.758 -4.382 1.000 2 B LEU 39.102 1
ATOM 2615 C CD1 . LEU 98 98 ? B 3.015 -20.023 -3.002 1.000 2 B LEU 38.265 1
ATOM 2616 C CD2 . LEU 98 98 ? B 5.005 -20.269 -4.470 1.000 2 B LEU 36.976 1
ATOM 2617 N N . SER 99 99 ? B 1.072 -18.141 -7.152 1.000 2 B SER 42.678 1
ATOM 2618 C CA . SER 99 99 ? B 1.045 -16.729 -7.555 1.000 2 B SER 43.865 1
ATOM 2619 C C . SER 99 99 ? B -0.248 -16.047 -7.142 1.000 2 B SER 43.822 1
ATOM 2620 O O . SER 99 99 ? B -0.256 -14.831 -6.937 1.000 2 B SER 42.886 1
ATOM 2621 C CB . SER 99 99 ? B 1.246 -16.591 -9.056 1.000 2 B SER 42.560 1
ATOM 2622 O OG . SER 99 99 ? B 2.527 -17.061 -9.452 1.000 2 B SER 40.399 1
ATOM 2623 N N . THR 100 100 ? B -1.299 -16.813 -6.978 1.000 2 B THR 39.937 1
ATOM 2624 C CA . THR 100 100 ? B -2.543 -16.249 -6.503 1.000 2 B THR 40.512 1
ATOM 2625 C C . THR 100 100 ? B -2.457 -15.818 -5.051 1.000 2 B THR 40.740 1
ATOM 2626 O O . THR 100 100 ? B -3.091 -14.842 -4.646 1.000 2 B THR 39.320 1
ATOM 2627 C CB . THR 100 100 ? B -3.681 -17.282 -6.664 1.000 2 B THR 38.550 1
ATOM 2628 O OG1 . THR 100 100 ? B -3.400 -18.455 -5.897 1.000 2 B THR 35.481 1
ATOM 2629 C CG2 . THR 100 100 ? B -3.839 -17.676 -8.121 1.000 2 B THR 35.775 1
ATOM 2630 N N . SER 101 101 ? B -1.708 -16.543 -4.271 1.000 2 B SER 43.987 1
ATOM 2631 C CA . SER 101 101 ? B -1.464 -16.160 -2.885 1.000 2 B SER 45.641 1
ATOM 2632 C C . SER 101 101 ? B -0.372 -15.113 -2.769 1.000 2 B SER 45.489 1
ATOM 2633 O O . SER 101 101 ? B -0.273 -14.414 -1.765 1.000 2 B SER 44.595 1
ATOM 2634 C CB . SER 101 101 ? B -1.079 -17.378 -2.053 1.000 2 B SER 43.797 1
ATOM 2635 O OG . SER 101 101 ? B 0.163 -17.916 -2.498 1.000 2 B SER 42.508 1
ATOM 2636 N N . ASN 102 102 ? B 0.462 -15.012 -3.796 1.000 2 B ASN 40.766 1
ATOM 2637 C CA . ASN 102 102 ? B 1.536 -14.041 -3.767 1.000 2 B ASN 40.669 1
ATOM 2638 C C . ASN 102 102 ? B 1.040 -12.626 -4.035 1.000 2 B ASN 40.754 1
ATOM 2639 O O . ASN 102 102 ? B 1.632 -11.677 -3.536 1.000 2 B ASN 39.425 1
ATOM 2640 C CB . ASN 102 102 ? B 2.602 -14.399 -4.793 1.000 2 B ASN 39.333 1
ATOM 2641 C CG . ASN 102 102 ? B 3.401 -15.626 -4.387 1.000 2 B ASN 38.282 1
ATOM 2642 O OD1 . ASN 102 102 ? B 3.618 -15.885 -3.203 1.000 2 B ASN 33.843 1
ATOM 2643 N ND2 . ASN 102 102 ? B 3.793 -16.431 -5.369 1.000 2 B ASN 36.075 1
ATOM 2644 N N . ILE 103 103 ? B -0.007 -12.498 -4.770 1.000 2 B ILE 38.837 1
ATOM 2645 C CA . ILE 103 103 ? B -0.541 -11.195 -5.143 1.000 2 B ILE 40.041 1
ATOM 2646 C C . ILE 103 103 ? B -1.467 -10.727 -4.028 1.000 2 B ILE 39.914 1
ATOM 2647 O O . ILE 103 103 ? B -2.461 -11.370 -3.701 1.000 2 B ILE 38.861 1
ATOM 2648 C CB . ILE 103 103 ? B -1.266 -11.245 -6.492 1.000 2 B ILE 38.682 1
ATOM 2649 C CG1 . ILE 103 103 ? B -0.261 -11.520 -7.599 1.000 2 B ILE 40.072 1
ATOM 2650 C CG2 . ILE 103 103 ? B -1.985 -9.918 -6.764 1.000 2 B ILE 37.765 1
ATOM 2651 C CD1 . ILE 103 103 ? B -0.878 -11.750 -8.947 1.000 2 B ILE 37.079 1
ATOM 2652 N N . LEU 104 104 ? B -1.128 -9.587 -3.467 1.000 2 B LEU 40.273 1
ATOM 2653 C CA . LEU 104 104 ? B -1.903 -8.977 -2.408 1.000 2 B LEU 42.121 1
ATOM 2654 C C . LEU 104 104 ? B -2.179 -7.536 -2.768 1.000 2 B LEU 42.023 1
ATOM 2655 O O . LEU 104 104 ? B -1.297 -6.876 -3.303 1.000 2 B LEU 41.063 1
ATOM 2656 C CB . LEU 104 104 ? B -1.170 -9.055 -1.061 1.000 2 B LEU 40.924 1
ATOM 2657 C CG . LEU 104 104 ? B -1.002 -10.458 -0.446 1.000 2 B LEU 39.308 1
ATOM 2658 C CD1 . LEU 104 104 ? B -2.354 -11.003 -0.065 1.000 2 B LEU 38.911 1
ATOM 2659 C CD2 . LEU 104 104 ? B -0.077 -10.402 0.751 1.000 2 B LEU 38.051 1
ATOM 2660 N N . PRO 105 105 ? B -3.350 -7.045 -2.472 1.000 2 B PRO 36.822 1
ATOM 2661 C CA . PRO 105 105 ? B -3.648 -5.665 -2.834 1.000 2 B PRO 38.114 1
ATOM 2662 C C . PRO 105 105 ? B -2.911 -4.661 -1.924 1.000 2 B PRO 38.359 1
ATOM 2663 O O . PRO 105 105 ? B -2.436 -5.021 -0.847 1.000 2 B PRO 37.907 1
ATOM 2664 C CB . PRO 105 105 ? B -5.159 -5.550 -2.624 1.000 2 B PRO 36.812 1
ATOM 2665 C CG . PRO 105 105 ? B -5.500 -6.599 -1.647 1.000 2 B PRO 37.409 1
ATOM 2666 C CD . PRO 105 105 ? B -4.531 -7.725 -1.905 1.000 2 B PRO 39.404 1
ATOM 2667 N N . SER 106 106 ? B -2.851 -3.455 -2.372 1.000 2 B SER 39.508 1
ATOM 2668 C CA . SER 106 106 ? B -2.143 -2.424 -1.632 1.000 2 B SER 42.095 1
ATOM 2669 C C . SER 106 106 ? B -2.959 -2.003 -0.418 1.000 2 B SER 41.761 1
ATOM 2670 O O . SER 106 106 ? B -4.176 -2.087 -0.399 1.000 2 B SER 41.121 1
ATOM 2671 C CB . SER 106 106 ? B -1.858 -1.226 -2.532 1.000 2 B SER 40.747 1
ATOM 2672 O OG . SER 106 106 ? B -3.069 -0.589 -2.910 1.000 2 B SER 38.266 1
ATOM 2673 N N . PRO 107 107 ? B -2.303 -1.508 0.619 1.000 2 B PRO 34.524 1
ATOM 2674 C CA . PRO 107 107 ? B -3.062 -1.026 1.777 1.000 2 B PRO 34.452 1
ATOM 2675 C C . PRO 107 107 ? B -3.732 0.315 1.522 1.000 2 B PRO 34.889 1
ATOM 2676 O O . PRO 107 107 ? B -4.665 0.675 2.256 1.000 2 B PRO 34.040 1
ATOM 2677 C CB . PRO 107 107 ? B -1.995 -0.912 2.875 1.000 2 B PRO 32.844 1
ATOM 2678 C CG . PRO 107 107 ? B -0.709 -0.716 2.156 1.000 2 B PRO 33.858 1
ATOM 2679 C CD . PRO 107 107 ? B -0.831 -1.496 0.880 1.000 2 B PRO 37.168 1
ATOM 2680 N N . THR 108 108 ? B -3.275 1.038 0.502 1.000 2 B THR 36.323 1
ATOM 2681 C CA . THR 108 108 ? B -3.909 2.312 0.175 1.000 2 B THR 35.746 1
ATOM 2682 C C . THR 108 108 ? B -5.254 2.121 -0.545 1.000 2 B THR 35.875 1
ATOM 2683 O O . THR 108 108 ? B -6.074 3.011 -0.563 1.000 2 B THR 34.032 1
ATOM 2684 C CB . THR 108 108 ? B -2.965 3.137 -0.693 1.000 2 B THR 34.062 1
ATOM 2685 O OG1 . THR 108 108 ? B -2.733 2.466 -1.932 1.000 2 B THR 33.718 1
ATOM 2686 C CG2 . THR 108 108 ? B -1.674 3.395 0.031 1.000 2 B THR 32.752 1
ATOM 2687 N N . THR 109 109 ? B -5.454 0.933 -1.088 1.000 2 B THR 34.666 1
ATOM 2688 C CA . THR 109 109 ? B -6.700 0.655 -1.791 1.000 2 B THR 34.297 1
ATOM 2689 C C . THR 109 109 ? B -7.853 0.339 -0.827 1.000 2 B THR 34.357 1
ATOM 2690 O O . THR 109 109 ? B -9.007 0.502 -1.179 1.000 2 B THR 32.816 1
ATOM 2691 C CB . THR 109 109 ? B -6.542 -0.511 -2.765 1.000 2 B THR 31.885 1
ATOM 2692 O OG1 . THR 109 109 ? B -6.197 -1.690 -2.051 1.000 2 B THR 30.612 1
ATOM 2693 C CG2 . THR 109 109 ? B -5.455 -0.168 -3.780 1.000 2 B THR 30.681 1
ATOM 2694 N N . GLY 110 110 ? B -7.489 -0.108 0.364 1.000 2 B GLY 32.931 1
ATOM 2695 C CA . GLY 110 110 ? B -8.521 -0.466 1.319 1.000 2 B GLY 33.136 1
ATOM 2696 C C . GLY 110 110 ? B -9.213 0.706 1.987 1.000 2 B GLY 34.548 1
ATOM 2697 O O . GLY 110 110 ? B -10.283 0.537 2.561 1.000 2 B GLY 33.075 1
ATOM 2698 N N . THR 111 111 ? B -8.618 1.874 1.861 1.000 2 B THR 36.063 1
ATOM 2699 C CA . THR 111 111 ? B -9.174 3.053 2.516 1.000 2 B THR 36.515 1
ATOM 2700 C C . THR 111 111 ? B -10.097 3.848 1.593 1.000 2 B THR 36.417 1
ATOM 2701 O O . THR 111 111 ? B -10.967 4.565 2.075 1.000 2 B THR 35.279 1
ATOM 2702 C CB . THR 111 111 ? B -8.040 3.962 3.019 1.000 2 B THR 34.945 1
ATOM 2703 O OG1 . THR 111 111 ? B -7.277 4.480 1.923 1.000 2 B THR 34.070 1
ATOM 2704 C CG2 . THR 111 111 ? B -7.145 3.214 3.981 1.000 2 B THR 33.426 1
ATOM 2705 N N . PHE 112 112 ? B -9.920 3.720 0.284 1.000 2 B PHE 34.345 1
ATOM 2706 C CA . PHE 112 112 ? B -10.719 4.533 -0.626 1.000 2 B PHE 34.992 1
ATOM 2707 C C . PHE 112 112 ? B -12.108 3.986 -0.922 1.000 2 B PHE 34.941 1
ATOM 2708 O O . PHE 112 112 ? B -13.034 4.786 -1.007 1.000 2 B PHE 33.744 1
ATOM 2709 C CB . PHE 112 112 ? B -9.940 4.750 -1.934 1.000 2 B PHE 33.779 1
ATOM 2710 C CG . PHE 112 112 ? B -8.698 5.572 -1.739 1.000 2 B PHE 32.518 1
ATOM 2711 C CD1 . PHE 112 112 ? B -8.790 6.932 -1.552 1.000 2 B PHE 31.404 1
ATOM 2712 C CD2 . PHE 112 112 ? B -7.459 4.968 -1.778 1.000 2 B PHE 30.964 1
ATOM 2713 C CE1 . PHE 112 112 ? B -7.654 7.692 -1.388 1.000 2 B PHE 27.734 1
ATOM 2714 C CE2 . PHE 112 112 ? B -6.326 5.727 -1.616 1.000 2 B PHE 27.475 1
ATOM 2715 C CZ . PHE 112 112 ? B -6.418 7.096 -1.426 1.000 2 B PHE 25.284 1
ATOM 2716 N N . PRO 113 113 ? B -12.316 2.691 -1.132 1.000 2 B PRO 36.459 1
ATOM 2717 C CA . PRO 113 113 ? B -13.695 2.259 -1.335 1.000 2 B PRO 37.402 1
ATOM 2718 C C . PRO 113 113 ? B -14.560 2.337 -0.082 1.000 2 B PRO 37.674 1
ATOM 2719 O O . PRO 113 113 ? B -15.783 2.441 -0.189 1.000 2 B PRO 37.056 1
ATOM 2720 C CB . PRO 113 113 ? B -13.550 0.810 -1.804 1.000 2 B PRO 36.247 1
ATOM 2721 C CG . PRO 113 113 ? B -12.302 0.358 -1.190 1.000 2 B PRO 37.002 1
ATOM 2722 C CD . PRO 113 113 ? B -11.398 1.534 -1.265 1.000 2 B PRO 39.003 1
ATOM 2723 N N . ALA 114 114 ? B -13.932 2.285 1.067 1.000 2 B ALA 35.613 1
ATOM 2724 C CA . ALA 114 114 ? B -14.684 2.478 2.296 1.000 2 B ALA 35.039 1
ATOM 2725 C C . ALA 114 114 ? B -15.140 3.935 2.462 1.000 2 B ALA 35.578 1
ATOM 2726 O O . ALA 114 114 ? B -16.208 4.215 3.010 1.000 2 B ALA 34.489 1
ATOM 2727 C CB . ALA 114 114 ? B -13.852 2.038 3.502 1.000 2 B ALA 34.152 1
ATOM 2728 N N . GLN 115 115 ? B -14.329 4.836 1.989 1.000 2 B GLN 34.420 1
ATOM 2729 C CA . GLN 115 115 ? B -14.711 6.249 2.013 1.000 2 B GLN 34.876 1
ATOM 2730 C C . GLN 115 115 ? B -15.805 6.527 0.983 1.000 2 B GLN 34.978 1
ATOM 2731 O O . GLN 115 115 ? B -16.740 7.295 1.250 1.000 2 B GLN 33.930 1
ATOM 2732 C CB . GLN 115 115 ? B -13.502 7.127 1.745 1.000 2 B GLN 33.606 1
ATOM 2733 C CG . GLN 115 115 ? B -12.422 7.078 2.815 1.000 2 B GLN 32.660 1
ATOM 2734 C CD . GLN 115 115 ? B -11.240 7.916 2.482 1.000 2 B GLN 32.396 1
ATOM 2735 O OE1 . GLN 115 115 ? B -11.183 8.549 1.422 1.000 2 B GLN 31.044 1
ATOM 2736 N NE2 . GLN 115 115 ? B -10.231 7.936 3.370 1.000 2 B GLN 24.694 1
ATOM 2737 N N . GLY 116 116 ? B -15.656 5.928 -0.161 1.000 2 B GLY 37.084 1
ATOM 2738 C CA . GLY 116 116 ? B -16.692 6.079 -1.186 1.000 2 B GLY 37.399 1
ATOM 2739 C C . GLY 116 116 ? B -17.996 5.403 -0.792 1.000 2 B GLY 38.193 1
ATOM 2740 O O . GLY 116 116 ? B -19.080 5.866 -1.141 1.000 2 B GLY 37.531 1
ATOM 2741 N N . PHE 117 117 ? B -17.890 4.308 -0.066 1.000 2 B PHE 40.870 1
ATOM 2742 C CA . PHE 117 117 ? B -19.088 3.667 0.434 1.000 2 B PHE 43.238 1
ATOM 2743 C C . PHE 117 117 ? B -19.734 4.454 1.574 1.000 2 B PHE 43.222 1
ATOM 2744 O O . PHE 117 117 ? B -20.930 4.377 1.765 1.000 2 B PHE 42.400 1
ATOM 2745 C CB . PHE 117 117 ? B -18.733 2.228 0.876 1.000 2 B PHE 41.649 1
ATOM 2746 C CG . PHE 117 117 ? B -19.966 1.435 1.318 1.000 2 B PHE 39.269 1
ATOM 2747 C CD1 . PHE 117 117 ? B -20.814 0.917 0.373 1.000 2 B PHE 38.222 1
ATOM 2748 C CD2 . PHE 117 117 ? B -20.235 1.225 2.651 1.000 2 B PHE 37.644 1
ATOM 2749 C CE1 . PHE 117 117 ? B -21.917 0.178 0.742 1.000 2 B PHE 33.865 1
ATOM 2750 C CE2 . PHE 117 117 ? B -21.345 0.492 3.030 1.000 2 B PHE 33.319 1
ATOM 2751 C CZ . PHE 117 117 ? B -22.192 -0.026 2.071 1.000 2 B PHE 29.833 1
ATOM 2752 N N . ASN 118 118 ? B -18.906 5.189 2.275 1.000 2 B ASN 39.283 1
ATOM 2753 C CA . ASN 118 118 ? B -19.434 6.039 3.347 1.000 2 B ASN 39.812 1
ATOM 2754 C C . ASN 118 118 ? B -20.216 7.240 2.783 1.000 2 B ASN 39.490 1
ATOM 2755 O O . ASN 118 118 ? B -21.200 7.675 3.377 1.000 2 B ASN 38.396 1
ATOM 2756 C CB . ASN 118 118 ? B -18.326 6.511 4.269 1.000 2 B ASN 38.836 1
ATOM 2757 C CG . ASN 118 118 ? B -17.725 5.402 5.088 1.000 2 B ASN 37.200 1
ATOM 2758 O OD1 . ASN 118 118 ? B -18.441 4.575 5.660 1.000 2 B ASN 32.013 1
ATOM 2759 N ND2 . ASN 118 118 ? B -16.410 5.347 5.171 1.000 2 B ASN 32.972 1
ATOM 2760 N N . TRP 119 119 ? B -19.711 7.747 1.653 1.000 2 B TRP 41.556 1
ATOM 2761 C CA . TRP 119 119 ? B -20.396 8.863 1.032 1.000 2 B TRP 41.556 1
ATOM 2762 C C . TRP 119 119 ? B -21.600 8.405 0.190 1.000 2 B TRP 41.881 1
ATOM 2763 O O . TRP 119 119 ? B -22.434 9.227 -0.174 1.000 2 B TRP 39.917 1
ATOM 2764 C CB . TRP 119 119 ? B -19.425 9.652 0.149 1.000 2 B TRP 39.746 1
ATOM 2765 C CG . TRP 119 119 ? B -18.452 10.439 0.962 1.000 2 B TRP 40.962 1
ATOM 2766 C CD1 . TRP 119 119 ? B -17.170 10.119 1.203 1.000 2 B TRP 37.294 1
ATOM 2767 C CD2 . TRP 119 119 ? B -18.708 11.687 1.603 1.000 2 B TRP 39.306 1
ATOM 2768 N NE1 . TRP 119 119 ? B -16.601 11.110 1.977 1.000 2 B TRP 35.667 1
ATOM 2769 C CE2 . TRP 119 119 ? B -17.540 12.100 2.233 1.000 2 B TRP 37.606 1
ATOM 2770 C CE3 . TRP 119 119 ? B -19.826 12.501 1.729 1.000 2 B TRP 35.935 1
ATOM 2771 C CZ2 . TRP 119 119 ? B -17.429 13.283 2.958 1.000 2 B TRP 33.534 1
ATOM 2772 C CZ3 . TRP 119 119 ? B -19.730 13.673 2.441 1.000 2 B TRP 33.247 1
ATOM 2773 C CH2 . TRP 119 119 ? B -18.538 14.060 3.056 1.000 2 B TRP 31.887 1
ATOM 2774 N N . LYS 120 120 ? B -21.644 7.126 -0.104 1.000 2 B LYS 39.786 1
ATOM 2775 C CA . LYS 120 120 ? B -22.825 6.607 -0.762 1.000 2 B LYS 42.741 1
ATOM 2776 C C . LYS 120 120 ? B -24.004 6.523 0.195 1.000 2 B LYS 42.124 1
ATOM 2777 O O . LYS 120 120 ? B -25.162 6.707 -0.233 1.000 2 B LYS 40.398 1
ATOM 2778 C CB . LYS 120 120 ? B -22.513 5.220 -1.341 1.000 2 B LYS 41.222 1
ATOM 2779 C CG . LYS 120 120 ? B -23.624 4.616 -2.175 1.000 2 B LYS 39.913 1
ATOM 2780 C CD . LYS 120 120 ? B -23.226 3.323 -2.815 1.000 2 B LYS 38.205 1
ATOM 2781 C CE . LYS 120 120 ? B -24.365 2.731 -3.606 1.000 2 B LYS 31.163 1
ATOM 2782 N NZ . LYS 120 120 ? B -23.984 1.435 -4.232 1.000 2 B LYS 30.207 1
ATOM 2783 N N . SER 121 121 ? B -23.741 6.220 1.435 1.000 2 B SER 43.353 1
ATOM 2784 C CA . SER 121 121 ? B -24.820 6.093 2.425 1.000 2 B SER 45.311 1
ATOM 2785 C C . SER 121 121 ? B -25.032 7.383 3.222 1.000 2 B SER 44.535 1
ATOM 2786 O O . SER 121 121 ? B -26.136 7.604 3.736 1.000 2 B SER 43.487 1
ATOM 2787 C CB . SER 121 121 ? B -24.537 4.930 3.377 1.000 2 B SER 43.631 1
ATOM 2788 O OG . SER 121 121 ? B -23.364 5.197 4.123 1.000 2 B SER 40.364 1
ATOM 2789 N N . ASN 122 122 ? B -24.014 8.211 3.328 1.000 2 B ASN 37.264 1
ATOM 2790 C CA . ASN 122 122 ? B -24.111 9.391 4.170 1.000 2 B ASN 37.027 1
ATOM 2791 C C . ASN 122 122 ? B -24.662 10.607 3.424 1.000 2 B ASN 36.931 1
ATOM 2792 O O . ASN 122 122 ? B -25.683 11.176 3.822 1.000 2 B ASN 35.245 1
ATOM 2793 C CB . ASN 122 122 ? B -22.728 9.704 4.771 1.000 2 B ASN 35.109 1
ATOM 2794 C CG . ASN 122 122 ? B -22.299 8.672 5.777 1.000 2 B ASN 34.480 1
ATOM 2795 O OD1 . ASN 122 122 ? B -23.094 8.188 6.570 1.000 2 B ASN 31.119 1
ATOM 2796 N ND2 . ASN 122 122 ? B -20.996 8.338 5.752 1.000 2 B ASN 32.004 1
ATOM 2797 N N . SER 123 123 ? B -23.999 10.982 2.367 1.000 2 B SER 39.655 1
ATOM 2798 C CA . SER 123 123 ? B -24.335 12.219 1.687 1.000 2 B SER 40.574 1
ATOM 2799 C C . SER 123 123 ? B -24.374 11.995 0.182 1.000 2 B SER 40.382 1
ATOM 2800 O O . SER 123 123 ? B -23.899 11.000 -0.342 1.000 2 B SER 39.600 1
ATOM 2801 C CB . SER 123 123 ? B -23.344 13.328 2.038 1.000 2 B SER 39.052 1
ATOM 2802 O OG . SER 123 123 ? B -22.057 13.009 1.532 1.000 2 B SER 37.203 1
ATOM 2803 N N . ASN 124 124 ? B -24.957 12.962 -0.494 1.000 2 B ASN 39.622 1
ATOM 2804 C CA . ASN 124 124 ? B -25.122 12.983 -1.944 1.000 2 B ASN 40.738 1
ATOM 2805 C C . ASN 124 124 ? B -25.919 11.785 -2.468 1.000 2 B ASN 40.767 1
ATOM 2806 O O . ASN 124 124 ? B -25.624 11.205 -3.505 1.000 2 B ASN 39.376 1
ATOM 2807 C CB . ASN 124 124 ? B -23.782 13.089 -2.677 1.000 2 B ASN 39.094 1
ATOM 2808 C CG . ASN 124 124 ? B -23.064 14.407 -2.392 1.000 2 B ASN 37.429 1
ATOM 2809 O OD1 . ASN 124 124 ? B -23.687 15.464 -2.421 1.000 2 B ASN 32.764 1
ATOM 2810 N ND2 . ASN 124 124 ? B -21.777 14.340 -2.123 1.000 2 B ASN 33.998 1
ATOM 2811 N N . ASN 125 125 ? B -26.918 11.397 -1.713 1.000 2 B ASN 39.586 1
ATOM 2812 C CA . ASN 125 125 ? B -27.771 10.290 -2.120 1.000 2 B ASN 39.418 1
ATOM 2813 C C . ASN 125 125 ? B -28.887 10.734 -3.058 1.000 2 B ASN 39.337 1
ATOM 2814 O O . ASN 125 125 ? B -29.582 9.905 -3.626 1.000 2 B ASN 38.041 1
ATOM 2815 C CB . ASN 125 125 ? B -28.369 9.607 -0.889 1.000 2 B ASN 38.231 1
ATOM 2816 C CG . ASN 125 125 ? B -27.325 8.897 -0.059 1.000 2 B ASN 37.030 1
ATOM 2817 O OD1 . ASN 125 125 ? B -26.452 8.229 -0.599 1.000 2 B ASN 32.292 1
ATOM 2818 N ND2 . ASN 125 125 ? B -27.411 9.020 1.262 1.000 2 B ASN 33.552 1
ATOM 2819 N N . HIS 126 126 ? B -29.066 12.037 -3.197 1.000 2 B HIS 38.219 1
ATOM 2820 C CA . HIS 126 126 ? B -30.149 12.551 -4.023 1.000 2 B HIS 37.459 1
ATOM 2821 C C . HIS 126 126 ? B -29.774 12.580 -5.495 1.000 2 B HIS 37.238 1
ATOM 2822 O O . HIS 126 126 ? B -30.627 12.392 -6.350 1.000 2 B HIS 36.107 1
ATOM 2823 C CB . HIS 126 126 ? B -30.547 13.953 -3.553 1.000 2 B HIS 36.435 1
ATOM 2824 C CG . HIS 126 126 ? B -31.060 13.979 -2.152 1.000 2 B HIS 35.853 1
ATOM 2825 N ND1 . HIS 126 126 ? B -32.306 13.547 -1.812 1.000 2 B HIS 31.652 1
ATOM 2826 C CD2 . HIS 126 126 ? B -30.460 14.391 -0.993 1.000 2 B HIS 34.099 1
ATOM 2827 C CE1 . HIS 126 126 ? B -32.476 13.670 -0.500 1.000 2 B HIS 31.080 1
ATOM 2828 N NE2 . HIS 126 126 ? B -31.386 14.192 0.009 1.000 2 B HIS 24.613 1
ATOM 2829 N N . GLN 127 127 ? B -28.523 12.817 -5.764 1.000 2 B GLN 39.949 1
ATOM 2830 C CA . GLN 127 127 ? B -28.061 12.919 -7.138 1.000 2 B GLN 42.870 1
ATOM 2831 C C . GLN 127 127 ? B -27.676 11.547 -7.687 1.000 2 B GLN 42.711 1
ATOM 2832 O O . GLN 127 127 ? B -27.189 10.665 -6.970 1.000 2 B GLN 41.332 1
ATOM 2833 C CB . GLN 127 127 ? B -26.881 13.888 -7.261 1.000 2 B GLN 41.419 1
ATOM 2834 C CG . GLN 127 127 ? B -27.218 15.303 -6.906 1.000 2 B GLN 39.856 1
ATOM 2835 C CD . GLN 127 127 ? B -26.045 16.243 -6.954 1.000 2 B GLN 37.647 1
ATOM 2836 O OE1 . GLN 127 127 ? B -24.887 15.805 -7.161 1.000 2 B GLN 34.433 1
ATOM 2837 N NE2 . GLN 127 127 ? B -26.279 17.529 -6.772 1.000 2 B GLN 30.369 1
ATOM 2838 N N . GLN 128 128 ? B -27.908 11.386 -8.963 1.000 2 B GLN 43.038 1
ATOM 2839 C CA . GLN 128 128 ? B -27.593 10.122 -9.634 1.000 2 B GLN 43.398 1
ATOM 2840 C C . GLN 128 128 ? B -26.213 10.133 -10.285 1.000 2 B GLN 43.415 1
ATOM 2841 O O . GLN 128 128 ? B -25.590 9.085 -10.401 1.000 2 B GLN 42.371 1
ATOM 2842 C CB . GLN 128 128 ? B -28.657 9.811 -10.683 1.000 2 B GLN 42.947 1
ATOM 2843 C CG . GLN 128 128 ? B -30.024 9.505 -10.098 1.000 2 B GLN 41.427 1
ATOM 2844 C CD . GLN 128 128 ? B -31.042 9.137 -11.150 1.000 2 B GLN 39.471 1
ATOM 2845 O OE1 . GLN 128 128 ? B -30.740 9.191 -12.335 1.000 2 B GLN 36.441 1
ATOM 2846 N NE2 . GLN 128 128 ? B -32.249 8.786 -10.715 1.000 2 B GLN 30.915 1
ATOM 2847 N N . SER 129 129 ? B -25.760 11.298 -10.683 1.000 2 B SER 41.251 1
ATOM 2848 C CA . SER 129 129 ? B -24.441 11.371 -11.328 1.000 2 B SER 42.936 1
ATOM 2849 C C . SER 129 129 ? B -23.313 11.183 -10.323 1.000 2 B SER 42.822 1
ATOM 2850 O O . SER 129 129 ? B -22.247 10.698 -10.676 1.000 2 B SER 42.120 1
ATOM 2851 C CB . SER 129 129 ? B -24.301 12.712 -12.053 1.000 2 B SER 41.180 1
ATOM 2852 O OG . SER 129 129 ? B -24.313 13.780 -11.115 1.000 2 B SER 38.923 1
ATOM 2853 N N . ILE 130 130 ? B -23.548 11.577 -9.094 1.000 2 B ILE 39.086 1
ATOM 2854 C CA . ILE 130 130 ? B -22.542 11.347 -8.038 1.000 2 B ILE 39.834 1
ATOM 2855 C C . ILE 130 130 ? B -22.475 9.872 -7.686 1.000 2 B ILE 39.830 1
ATOM 2856 O O . ILE 130 130 ? B -21.397 9.324 -7.454 1.000 2 B ILE 38.867 1
ATOM 2857 C CB . ILE 130 130 ? B -22.883 12.201 -6.799 1.000 2 B ILE 37.979 1
ATOM 2858 C CG1 . ILE 130 130 ? B -22.858 13.692 -7.195 1.000 2 B ILE 38.571 1
ATOM 2859 C CG2 . ILE 130 130 ? B -21.880 11.969 -5.689 1.000 2 B ILE 37.243 1
ATOM 2860 C CD1 . ILE 130 130 ? B -23.342 14.619 -6.135 1.000 2 B ILE 36.971 1
ATOM 2861 N N . LYS 131 131 ? B -23.613 9.220 -7.664 1.000 2 B LYS 37.695 1
ATOM 2862 C CA . LYS 131 131 ? B -23.659 7.799 -7.360 1.000 2 B LYS 39.795 1
ATOM 2863 C C . LYS 131 131 ? B -23.018 6.944 -8.438 1.000 2 B LYS 39.968 1
ATOM 2864 O O . LYS 131 131 ? B -22.455 5.881 -8.135 1.000 2 B LYS 38.427 1
ATOM 2865 C CB . LYS 131 131 ? B -25.098 7.358 -7.160 1.000 2 B LYS 38.474 1
ATOM 2866 C CG . LYS 131 131 ? B -25.770 7.933 -5.934 1.000 2 B LYS 37.510 1
ATOM 2867 C CD . LYS 131 131 ? B -27.175 7.444 -5.783 1.000 2 B LYS 35.900 1
ATOM 2868 C CE . LYS 131 131 ? B -27.873 8.045 -4.561 1.000 2 B LYS 29.708 1
ATOM 2869 N NZ . LYS 131 131 ? B -29.269 7.554 -4.425 1.000 2 B LYS 29.630 1
ATOM 2870 N N . GLN 132 132 ? B -23.086 7.397 -9.669 1.000 2 B GLN 40.080 1
ATOM 2871 C CA . GLN 132 132 ? B -22.416 6.688 -10.751 1.000 2 B GLN 40.970 1
ATOM 2872 C C . GLN 132 132 ? B -20.900 6.793 -10.652 1.000 2 B GLN 41.097 1
ATOM 2873 O O . GLN 132 132 ? B -20.194 5.859 -10.972 1.000 2 B GLN 40.307 1
ATOM 2874 C CB . GLN 132 132 ? B -22.888 7.223 -12.099 1.000 2 B GLN 39.564 1
ATOM 2875 C CG . GLN 132 132 ? B -24.341 6.915 -12.435 1.000 2 B GLN 39.054 1
ATOM 2876 C CD . GLN 132 132 ? B -24.786 7.484 -13.766 1.000 2 B GLN 37.967 1
ATOM 2877 O OE1 . GLN 132 132 ? B -24.012 8.156 -14.432 1.000 2 B GLN 35.476 1
ATOM 2878 N NE2 . GLN 132 132 ? B -26.010 7.191 -14.163 1.000 2 B GLN 29.742 1
ATOM 2879 N N . GLU 133 133 ? B -20.437 7.914 -10.179 1.000 2 B GLU 39.653 1
ATOM 2880 C CA . GLU 133 133 ? B -19.002 8.100 -9.987 1.000 2 B GLU 40.767 1
ATOM 2881 C C . GLU 133 133 ? B -18.504 7.356 -8.755 1.000 2 B GLU 40.793 1
ATOM 2882 O O . GLU 133 133 ? B -17.373 6.887 -8.734 1.000 2 B GLU 39.939 1
ATOM 2883 C CB . GLU 133 133 ? B -18.660 9.590 -9.872 1.000 2 B GLU 39.878 1
ATOM 2884 C CG . GLU 133 133 ? B -18.878 10.351 -11.164 1.000 2 B GLU 39.489 1
ATOM 2885 C CD . GLU 133 133 ? B -18.595 11.827 -11.015 1.000 2 B GLU 37.041 1
ATOM 2886 O OE1 . GLU 133 133 ? B -18.303 12.260 -9.879 1.000 2 B GLU 34.062 1
ATOM 2887 O OE2 . GLU 133 133 ? B -18.663 12.567 -12.036 1.000 2 B GLU 32.282 1
ATOM 2888 N N . GLN 134 134 ? B -19.324 7.220 -7.767 1.000 2 B GLN 37.096 1
ATOM 2889 C CA . GLN 134 134 ? B -18.966 6.414 -6.620 1.000 2 B GLN 36.865 1
ATOM 2890 C C . GLN 134 134 ? B -18.914 4.920 -6.963 1.000 2 B GLN 36.975 1
ATOM 2891 O O . GLN 134 134 ? B -18.061 4.198 -6.468 1.000 2 B GLN 35.593 1
ATOM 2892 C CB . GLN 134 134 ? B -19.913 6.650 -5.453 1.000 2 B GLN 35.776 1
ATOM 2893 C CG . GLN 134 134 ? B -19.834 8.062 -4.859 1.000 2 B GLN 35.127 1
ATOM 2894 C CD . GLN 134 134 ? B -20.835 8.265 -3.746 1.000 2 B GLN 34.403 1
ATOM 2895 O OE1 . GLN 134 134 ? B -21.652 7.414 -3.484 1.000 2 B GLN 32.847 1
ATOM 2896 N NE2 . GLN 134 134 ? B -20.766 9.422 -3.111 1.000 2 B GLN 26.257 1
ATOM 2897 N N . LYS 135 135 ? B -19.843 4.518 -7.806 1.000 2 B LYS 38.271 1
ATOM 2898 C CA . LYS 135 135 ? B -19.817 3.134 -8.281 1.000 2 B LYS 39.244 1
ATOM 2899 C C . LYS 135 135 ? B -18.655 2.893 -9.219 1.000 2 B LYS 39.244 1
ATOM 2900 O O . LYS 135 135 ? B -18.121 1.782 -9.279 1.000 2 B LYS 38.225 1
ATOM 2901 C CB . LYS 135 135 ? B -21.138 2.796 -8.972 1.000 2 B LYS 38.104 1
ATOM 2902 C CG . LYS 135 135 ? B -22.333 2.713 -8.064 1.000 2 B LYS 37.905 1
ATOM 2903 C CD . LYS 135 135 ? B -23.579 2.425 -8.851 1.000 2 B LYS 36.576 1
ATOM 2904 C CE . LYS 135 135 ? B -24.804 2.380 -7.949 1.000 2 B LYS 30.977 1
ATOM 2905 N NZ . LYS 135 135 ? B -26.039 2.087 -8.708 1.000 2 B LYS 30.118 1
ATOM 2906 N N . ASN 136 136 ? B -18.263 3.923 -9.919 1.000 2 B ASN 35.898 1
ATOM 2907 C CA . ASN 136 136 ? B -17.065 3.817 -10.750 1.000 2 B ASN 34.339 1
ATOM 2908 C C . ASN 136 136 ? B -15.826 3.713 -9.891 1.000 2 B ASN 34.535 1
ATOM 2909 O O . ASN 136 136 ? B -14.881 2.973 -10.240 1.000 2 B ASN 33.489 1
ATOM 2910 C CB . ASN 136 136 ? B -16.975 5.041 -11.682 1.000 2 B ASN 33.510 1
ATOM 2911 C CG . ASN 136 136 ? B -15.977 4.845 -12.777 1.000 2 B ASN 32.059 1
ATOM 2912 O OD1 . ASN 136 136 ? B -15.467 3.751 -12.972 1.000 2 B ASN 28.595 1
ATOM 2913 N ND2 . ASN 136 136 ? B -15.653 5.930 -13.493 1.000 2 B ASN 29.901 1
ATOM 2914 N N . TYR 137 137 ? B -15.810 4.420 -8.807 1.000 2 B TYR 38.554 1
ATOM 2915 C CA . TYR 137 137 ? B -14.689 4.356 -7.896 1.000 2 B TYR 39.499 1
ATOM 2916 C C . TYR 137 137 ? B -14.663 3.013 -7.162 1.000 2 B TYR 39.506 1
ATOM 2917 O O . TYR 137 137 ? B -13.605 2.505 -6.797 1.000 2 B TYR 38.826 1
ATOM 2918 C CB . TYR 137 137 ? B -14.709 5.515 -6.885 1.000 2 B TYR 38.853 1
ATOM 2919 C CG . TYR 137 137 ? B -13.516 5.544 -5.978 1.000 2 B TYR 38.469 1
ATOM 2920 C CD1 . TYR 137 137 ? B -12.271 5.946 -6.441 1.000 2 B TYR 35.960 1
ATOM 2921 C CD2 . TYR 137 137 ? B -13.632 5.167 -4.656 1.000 2 B TYR 35.384 1
ATOM 2922 C CE1 . TYR 137 137 ? B -11.174 5.976 -5.610 1.000 2 B TYR 31.586 1
ATOM 2923 C CE2 . TYR 137 137 ? B -12.554 5.194 -3.805 1.000 2 B TYR 30.827 1
ATOM 2924 C CZ . TYR 137 137 ? B -11.332 5.603 -4.292 1.000 2 B TYR 29.113 1
ATOM 2925 O OH . TYR 137 137 ? B -10.233 5.642 -3.451 1.000 2 B TYR 31.868 1
ATOM 2926 N N . TYR 138 138 ? B -15.805 2.443 -6.916 1.000 2 B TYR 33.825 1
ATOM 2927 C CA . TYR 138 138 ? B -15.883 1.123 -6.301 1.000 2 B TYR 34.099 1
ATOM 2928 C C . TYR 138 138 ? B -15.319 0.066 -7.252 1.000 2 B TYR 34.626 1
ATOM 2929 O O . TYR 138 138 ? B -14.599 -0.830 -6.823 1.000 2 B TYR 33.420 1
ATOM 2930 C CB . TYR 138 138 ? B -17.330 0.769 -5.926 1.000 2 B TYR 32.654 1
ATOM 2931 C CG . TYR 138 138 ? B -17.880 1.576 -4.779 1.000 2 B TYR 31.772 1
ATOM 2932 C CD1 . TYR 138 138 ? B -17.041 2.111 -3.812 1.000 2 B TYR 31.147 1
ATOM 2933 C CD2 . TYR 138 138 ? B -19.249 1.753 -4.619 1.000 2 B TYR 30.594 1
ATOM 2934 C CE1 . TYR 138 138 ? B -17.542 2.829 -2.751 1.000 2 B TYR 27.017 1
ATOM 2935 C CE2 . TYR 138 138 ? B -19.772 2.434 -3.541 1.000 2 B TYR 27.196 1
ATOM 2936 C CZ . TYR 138 138 ? B -18.910 2.982 -2.615 1.000 2 B TYR 23.367 1
ATOM 2937 O OH . TYR 138 138 ? B -19.417 3.688 -1.547 1.000 2 B TYR 25.018 1
ATOM 2938 N N . ASP 139 139 ? B -15.657 0.159 -8.488 1.000 2 B ASP 39.108 1
ATOM 2939 C CA . ASP 139 139 ? B -15.160 -0.809 -9.472 1.000 2 B ASP 39.164 1
ATOM 2940 C C . ASP 139 139 ? B -13.702 -0.573 -9.804 1.000 2 B ASP 39.234 1
ATOM 2941 O O . ASP 139 139 ? B -12.987 -1.522 -10.126 1.000 2 B ASP 38.472 1
ATOM 2942 C CB . ASP 139 139 ? B -16.005 -0.724 -10.755 1.000 2 B ASP 38.712 1
ATOM 2943 C CG . ASP 139 139 ? B -17.411 -1.241 -10.571 1.000 2 B ASP 38.107 1
ATOM 2944 O OD1 . ASP 139 139 ? B -17.618 -2.097 -9.713 1.000 2 B ASP 34.884 1
ATOM 2945 O OD2 . ASP 139 139 ? B -18.310 -0.730 -11.279 1.000 2 B ASP 35.350 1
ATOM 2946 N N . PHE 140 140 ? B -13.266 0.654 -9.717 1.000 2 B PHE 34.946 1
ATOM 2947 C CA . PHE 140 140 ? B -11.861 0.934 -9.968 1.000 2 B PHE 35.278 1
ATOM 2948 C C . PHE 140 140 ? B -11.016 0.443 -8.800 1.000 2 B PHE 35.041 1
ATOM 2949 O O . PHE 140 140 ? B -9.925 -0.083 -8.992 1.000 2 B PHE 34.628 1
ATOM 2950 C CB . PHE 140 140 ? B -11.642 2.454 -10.176 1.000 2 B PHE 34.252 1
ATOM 2951 C CG . PHE 140 140 ? B -10.200 2.817 -10.370 1.000 2 B PHE 33.416 1
ATOM 2952 C CD1 . PHE 140 140 ? B -9.557 2.548 -11.583 1.000 2 B PHE 32.529 1
ATOM 2953 C CD2 . PHE 140 140 ? B -9.483 3.393 -9.342 1.000 2 B PHE 31.863 1
ATOM 2954 C CE1 . PHE 140 140 ? B -8.244 2.866 -11.774 1.000 2 B PHE 27.943 1
ATOM 2955 C CE2 . PHE 140 140 ? B -8.157 3.715 -9.526 1.000 2 B PHE 27.377 1
ATOM 2956 C CZ . PHE 140 140 ? B -7.534 3.466 -10.740 1.000 2 B PHE 25.652 1
ATOM 2957 N N . SER 141 141 ? B -11.498 0.614 -7.609 1.000 2 B SER 38.174 1
ATOM 2958 C CA . SER 141 141 ? B -10.808 0.104 -6.431 1.000 2 B SER 39.945 1
ATOM 2959 C C . SER 141 141 ? B -10.919 -1.401 -6.324 1.000 2 B SER 39.909 1
ATOM 2960 O O . SER 141 141 ? B -10.071 -2.055 -5.699 1.000 2 B SER 39.623 1
ATOM 2961 C CB . SER 141 141 ? B -11.343 0.761 -5.168 1.000 2 B SER 39.583 1
ATOM 2962 O OG . SER 141 141 ? B -12.707 0.435 -4.946 1.000 2 B SER 35.777 1
ATOM 2963 N N . PHE 142 142 ? B -11.925 -1.974 -6.932 1.000 2 B PHE 38.812 1
ATOM 2964 C CA . PHE 142 142 ? B -12.050 -3.408 -6.978 1.000 2 B PHE 40.462 1
ATOM 2965 C C . PHE 142 142 ? B -11.027 -4.017 -7.929 1.000 2 B PHE 40.278 1
ATOM 2966 O O . PHE 142 142 ? B -10.567 -5.137 -7.724 1.000 2 B PHE 40.010 1
ATOM 2967 C CB . PHE 142 142 ? B -13.481 -3.775 -7.408 1.000 2 B PHE 40.172 1
ATOM 2968 C CG . PHE 142 142 ? B -13.718 -5.261 -7.546 1.000 2 B PHE 39.058 1
ATOM 2969 C CD1 . PHE 142 142 ? B -13.876 -6.046 -6.418 1.000 2 B PHE 36.430 1
ATOM 2970 C CD2 . PHE 142 142 ? B -13.795 -5.835 -8.796 1.000 2 B PHE 36.253 1
ATOM 2971 C CE1 . PHE 142 142 ? B -14.075 -7.404 -6.533 1.000 2 B PHE 32.400 1
ATOM 2972 C CE2 . PHE 142 142 ? B -14.002 -7.232 -8.898 1.000 2 B PHE 32.682 1
ATOM 2973 C CZ . PHE 142 142 ? B -14.146 -7.994 -7.785 1.000 2 B PHE 30.821 1
ATOM 2974 N N . GLN 143 143 ? B -10.685 -3.300 -8.944 1.000 2 B GLN 40.218 1
ATOM 2975 C CA . GLN 143 143 ? B -9.698 -3.791 -9.898 1.000 2 B GLN 42.639 1
ATOM 2976 C C . GLN 143 143 ? B -8.291 -3.735 -9.350 1.000 2 B GLN 42.661 1
ATOM 2977 O O . GLN 143 143 ? B -7.436 -4.528 -9.744 1.000 2 B GLN 41.980 1
ATOM 2978 C CB . GLN 143 143 ? B -9.781 -2.997 -11.193 1.000 2 B GLN 41.845 1
ATOM 2979 C CG . GLN 143 143 ? B -11.076 -3.182 -11.957 1.000 2 B GLN 39.933 1
ATOM 2980 C CD . GLN 143 143 ? B -11.161 -2.281 -13.158 1.000 2 B GLN 37.817 1
ATOM 2981 O OE1 . GLN 143 143 ? B -10.247 -1.497 -13.414 1.000 2 B GLN 34.994 1
ATOM 2982 N NE2 . GLN 143 143 ? B -12.226 -2.393 -13.926 1.000 2 B GLN 30.295 1
ATOM 2983 N N . THR 144 144 ? B -8.037 -2.798 -8.449 1.000 2 B THR 38.716 1
ATOM 2984 C CA . THR 144 144 ? B -6.707 -2.710 -7.881 1.000 2 B THR 39.401 1
ATOM 2985 C C . THR 144 144 ? B -6.521 -3.648 -6.701 1.000 2 B THR 39.625 1
ATOM 2986 O O . THR 144 144 ? B -5.381 -4.003 -6.382 1.000 2 B THR 38.604 1
ATOM 2987 C CB . THR 144 144 ? B -6.460 -1.260 -7.407 1.000 2 B THR 37.866 1
ATOM 2988 O OG1 . THR 144 144 ? B -7.437 -0.898 -6.403 1.000 2 B THR 35.967 1
ATOM 2989 C CG2 . THR 144 144 ? B -6.577 -0.306 -8.570 1.000 2 B THR 35.324 1
ATOM 2990 N N . GLN 145 145 ? B -7.580 -4.030 -6.048 1.000 2 B GLN 41.486 1
ATOM 2991 C CA . GLN 145 145 ? B -7.495 -4.904 -4.899 1.000 2 B GLN 43.427 1
ATOM 2992 C C . GLN 145 145 ? B -7.394 -6.380 -5.309 1.000 2 B GLN 42.989 1
ATOM 2993 O O . GLN 145 145 ? B -6.578 -7.118 -4.737 1.000 2 B GLN 41.559 1
ATOM 2994 C CB . GLN 145 145 ? B -8.677 -4.701 -3.971 1.000 2 B GLN 42.307 1
ATOM 2995 C CG . GLN 145 145 ? B -8.685 -3.374 -3.284 1.000 2 B GLN 40.663 1
ATOM 2996 C CD . GLN 145 145 ? B -9.858 -3.193 -2.344 1.000 2 B GLN 39.048 1
ATOM 2997 O OE1 . GLN 145 145 ? B -10.694 -4.073 -2.230 1.000 2 B GLN 36.170 1
ATOM 2998 N NE2 . GLN 145 145 ? B -9.907 -2.073 -1.639 1.000 2 B GLN 30.985 1
ATOM 2999 N N . THR 146 146 ? B -8.180 -6.777 -6.246 1.000 2 B THR 43.071 1
ATOM 3000 C CA . THR 146 146 ? B -8.182 -8.155 -6.688 1.000 2 B THR 43.544 1
ATOM 3001 C C . THR 146 146 ? B -7.220 -8.315 -7.834 1.000 2 B THR 43.365 1
ATOM 3002 O O . THR 146 146 ? B -7.396 -7.767 -8.926 1.000 2 B THR 42.287 1
ATOM 3003 C CB . THR 146 146 ? B -9.611 -8.581 -7.131 1.000 2 B THR 41.467 1
ATOM 3004 O OG1 . THR 146 146 ? B -10.058 -7.766 -8.182 1.000 2 B THR 40.164 1
ATOM 3005 C CG2 . THR 146 146 ? B -10.560 -8.504 -5.939 1.000 2 B THR 38.726 1
ATOM 3006 N N . ARG 147 147 ? B -6.173 -9.062 -7.580 1.000 2 B ARG 41.253 1
ATOM 3007 C CA . ARG 147 147 ? B -5.111 -9.310 -8.561 1.000 2 B ARG 41.274 1
ATOM 3008 C C . ARG 147 147 ? B -4.812 -10.804 -8.654 1.000 2 B ARG 40.885 1
ATOM 3009 O O . ARG 147 147 ? B -3.737 -11.230 -8.246 1.000 2 B ARG 39.699 1
ATOM 3010 C CB . ARG 147 147 ? B -3.854 -8.515 -8.211 1.000 2 B ARG 40.779 1
ATOM 3011 C CG . ARG 147 147 ? B -4.049 -7.019 -8.301 1.000 2 B ARG 39.121 1
ATOM 3012 C CD . ARG 147 147 ? B -2.792 -6.296 -7.864 1.000 2 B ARG 38.887 1
ATOM 3013 N NE . ARG 147 147 ? B -2.988 -4.841 -7.901 1.000 2 B ARG 31.224 1
ATOM 3014 C CZ . ARG 147 147 ? B -2.093 -3.976 -7.522 1.000 2 B ARG 30.561 1
ATOM 3015 N NH1 . ARG 147 147 ? B -0.909 -4.410 -7.115 1.000 2 B ARG 26.858 1
ATOM 3016 N NH2 . ARG 147 147 ? B -2.328 -2.673 -7.575 1.000 2 B ARG 23.587 1
ATOM 3017 N N . PRO 148 148 ? B -5.715 -11.602 -9.179 1.000 2 B PRO 41.254 1
ATOM 3018 C CA . PRO 148 148 ? B -5.460 -13.031 -9.312 1.000 2 B PRO 40.981 1
ATOM 3019 C C . PRO 148 148 ? B -5.042 -13.439 -10.739 1.000 2 B PRO 41.410 1
ATOM 3020 O O . PRO 148 148 ? B -5.873 -13.871 -11.534 1.000 2 B PRO 40.937 1
ATOM 3021 C CB . PRO 148 148 ? B -6.802 -13.658 -8.919 1.000 2 B PRO 40.507 1
ATOM 3022 C CG . PRO 148 148 ? B -7.824 -12.645 -9.267 1.000 2 B PRO 41.550 1
ATOM 3023 C CD . PRO 148 148 ? B -7.163 -11.319 -9.317 1.000 2 B PRO 43.249 1
ATOM 3024 N N . PRO 149 149 ? B -3.827 -13.300 -11.117 1.000 2 B PRO 43.246 1
ATOM 3025 C CA . PRO 149 149 ? B -3.377 -13.736 -12.440 1.000 2 B PRO 43.923 1
ATOM 3026 C C . PRO 149 149 ? B -3.257 -15.251 -12.585 1.000 2 B PRO 43.833 1
ATOM 3027 O O . PRO 149 149 ? B -3.514 -15.807 -13.634 1.000 2 B PRO 43.396 1
ATOM 3028 C CB . PRO 149 149 ? B -2.033 -13.038 -12.630 1.000 2 B PRO 43.051 1
ATOM 3029 C CG . PRO 149 149 ? B -1.484 -12.905 -11.273 1.000 2 B PRO 43.788 1
ATOM 3030 C CD . PRO 149 149 ? B -2.669 -12.738 -10.364 1.000 2 B PRO 45.430 1
ATOM 3031 N N . THR 150 150 ? B -2.839 -15.902 -11.489 1.000 2 B THR 44.553 1
ATOM 3032 C CA . THR 150 150 ? B -2.688 -17.359 -11.549 1.000 2 B THR 45.080 1
ATOM 3033 C C . THR 150 150 ? B -3.995 -18.094 -11.259 1.000 2 B THR 45.010 1
ATOM 3034 O O . THR 150 150 ? B -4.202 -19.201 -11.741 1.000 2 B THR 43.553 1
ATOM 3035 C CB . THR 150 150 ? B -1.616 -17.815 -10.546 1.000 2 B THR 43.799 1
ATOM 3036 O OG1 . THR 150 150 ? B -2.010 -17.423 -9.230 1.000 2 B THR 43.580 1
ATOM 3037 C CG2 . THR 150 150 ? B -0.272 -17.149 -10.885 1.000 2 B THR 41.482 1
ATOM 3038 N N . SER 151 151 ? B -4.869 -17.479 -10.488 1.000 2 B SER 42.242 1
ATOM 3039 C CA . SER 151 151 ? B -6.181 -18.068 -10.267 1.000 2 B SER 44.608 1
ATOM 3040 C C . SER 151 151 ? B -7.044 -18.007 -11.520 1.000 2 B SER 44.505 1
ATOM 3041 O O . SER 151 151 ? B -7.926 -18.833 -11.704 1.000 2 B SER 42.935 1
ATOM 3042 C CB . SER 151 151 ? B -6.892 -17.382 -9.102 1.000 2 B SER 42.621 1
ATOM 3043 O OG . SER 151 151 ? B -7.198 -16.060 -9.438 1.000 2 B SER 40.655 1
ATOM 3044 N N . SER 152 152 ? B -6.776 -17.072 -12.370 1.000 2 B SER 43.122 1
ATOM 3045 C CA . SER 152 152 ? B -7.450 -17.022 -13.665 1.000 2 B SER 45.189 1
ATOM 3046 C C . SER 152 152 ? B -6.947 -18.116 -14.600 1.000 2 B SER 45.052 1
ATOM 3047 O O . SER 152 152 ? B -7.699 -18.666 -15.419 1.000 2 B SER 43.627 1
ATOM 3048 C CB . SER 152 152 ? B -7.295 -15.644 -14.302 1.000 2 B SER 42.726 1
ATOM 3049 O OG . SER 152 152 ? B -5.935 -15.403 -14.615 1.000 2 B SER 41.420 1
ATOM 3050 N N . THR 153 153 ? B -5.673 -18.450 -14.466 1.000 2 B THR 45.007 1
ATOM 3051 C CA . THR 153 153 ? B -5.122 -19.528 -15.264 1.000 2 B THR 45.958 1
ATOM 3052 C C . THR 153 153 ? B -5.588 -20.893 -14.751 1.000 2 B THR 46.030 1
ATOM 3053 O O . THR 153 153 ? B -5.806 -21.831 -15.536 1.000 2 B THR 44.470 1
ATOM 3054 C CB . THR 153 153 ? B -3.606 -19.498 -15.292 1.000 2 B THR 43.565 1
ATOM 3055 O OG1 . THR 153 153 ? B -3.085 -19.627 -13.946 1.000 2 B THR 43.059 1
ATOM 3056 C CG2 . THR 153 153 ? B -3.114 -18.185 -15.889 1.000 2 B THR 41.377 1
ATOM 3057 N N . THR 154 154 ? B -5.737 -21.022 -13.443 1.000 2 B THR 46.181 1
ATOM 3058 C CA . THR 154 154 ? B -6.276 -22.239 -12.883 1.000 2 B THR 48.276 1
ATOM 3059 C C . THR 154 154 ? B -7.781 -22.348 -13.135 1.000 2 B THR 48.095 1
ATOM 3060 O O . THR 154 154 ? B -8.312 -23.455 -13.293 1.000 2 B THR 47.131 1
ATOM 3061 C CB . THR 154 154 ? B -6.014 -22.332 -11.380 1.000 2 B THR 46.445 1
ATOM 3062 O OG1 . THR 154 154 ? B -6.622 -21.230 -10.703 1.000 2 B THR 45.979 1
ATOM 3063 C CG2 . THR 154 154 ? B -4.518 -22.310 -11.111 1.000 2 B THR 44.194 1
ATOM 3064 N N . SER 155 155 ? B -8.455 -21.226 -13.177 1.000 2 B SER 42.926 1
ATOM 3065 C CA . SER 155 155 ? B -9.867 -21.240 -13.521 1.000 2 B SER 44.668 1
ATOM 3066 C C . SER 155 155 ? B -10.077 -21.443 -15.048 1.000 2 B SER 44.118 1
ATOM 3067 O O . SER 155 155 ? B -11.139 -21.865 -15.456 1.000 2 B SER 43.588 1
ATOM 3068 C CB . SER 155 155 ? B -10.537 -19.952 -13.076 1.000 2 B SER 43.570 1
ATOM 3069 O OG . SER 155 155 ? B -10.018 -18.842 -13.785 1.000 2 B SER 39.990 1
ATOM 3070 N N . PHE 156 156 ? B -9.072 -21.132 -15.793 1.000 2 B PHE 41.610 1
ATOM 3071 C CA . PHE 156 156 ? B -9.128 -21.436 -17.221 1.000 2 B PHE 43.490 1
ATOM 3072 C C . PHE 156 156 ? B -9.030 -22.943 -17.473 1.000 2 B PHE 43.321 1
ATOM 3073 O O . PHE 156 156 ? B -9.582 -23.480 -18.430 1.000 2 B PHE 42.691 1
ATOM 3074 C CB . PHE 156 156 ? B -8.025 -20.698 -17.954 1.000 2 B PHE 42.318 1
ATOM 3075 C CG . PHE 156 156 ? B -7.983 -20.945 -19.451 1.000 2 B PHE 40.321 1
ATOM 3076 C CD1 . PHE 156 156 ? B -8.933 -20.342 -20.269 1.000 2 B PHE 39.471 1
ATOM 3077 C CD2 . PHE 156 156 ? B -7.024 -21.768 -20.002 1.000 2 B PHE 38.565 1
ATOM 3078 C CE1 . PHE 156 156 ? B -8.909 -20.561 -21.617 1.000 2 B PHE 35.349 1
ATOM 3079 C CE2 . PHE 156 156 ? B -7.000 -21.971 -21.365 1.000 2 B PHE 35.493 1
ATOM 3080 C CZ . PHE 156 156 ? B -7.944 -21.372 -22.171 1.000 2 B PHE 33.980 1
ATOM 3081 N N . GLN 157 157 ? B -8.308 -23.614 -16.584 1.000 2 B GLN 41.635 1
ATOM 3082 C CA . GLN 157 157 ? B -8.210 -25.063 -16.648 1.000 2 B GLN 43.855 1
ATOM 3083 C C . GLN 157 157 ? B -9.472 -25.733 -16.117 1.000 2 B GLN 43.697 1
ATOM 3084 O O . GLN 157 157 ? B -9.838 -26.837 -16.574 1.000 2 B GLN 42.597 1
ATOM 3085 C CB . GLN 157 157 ? B -6.996 -25.562 -15.879 1.000 2 B GLN 43.056 1
ATOM 3086 C CG . GLN 157 157 ? B -5.669 -25.187 -16.478 1.000 2 B GLN 41.285 1
ATOM 3087 C CD . GLN 157 157 ? B -4.496 -25.646 -15.692 1.000 2 B GLN 39.988 1
ATOM 3088 O OE1 . GLN 157 157 ? B -4.647 -26.257 -14.626 1.000 2 B GLN 38.173 1
ATOM 3089 N NE2 . GLN 157 157 ? B -3.296 -25.361 -16.184 1.000 2 B GLN 33.294 1
ATOM 3090 N N . SER 158 158 ? B -10.121 -25.118 -15.169 1.000 2 B SER 42.299 1
ATOM 3091 C CA . SER 158 158 ? B -11.379 -25.641 -14.608 1.000 2 B SER 43.390 1
ATOM 3092 C C . SER 158 158 ? B -12.438 -24.553 -14.696 1.000 2 B SER 42.912 1
ATOM 3093 O O . SER 158 158 ? B -12.585 -23.721 -13.789 1.000 2 B SER 42.342 1
ATOM 3094 C CB . SER 158 158 ? B -11.189 -26.098 -13.166 1.000 2 B SER 42.465 1
ATOM 3095 O OG . SER 158 158 ? B -10.797 -25.011 -12.333 1.000 2 B SER 39.868 1
ATOM 3096 N N . GLN 159 159 ? B -13.174 -24.604 -15.774 1.000 2 B GLN 40.808 1
ATOM 3097 C CA . GLN 159 159 ? B -14.214 -23.592 -16.030 1.000 2 B GLN 42.165 1
ATOM 3098 C C . GLN 159 159 ? B -15.617 -24.057 -15.644 1.000 2 B GLN 41.531 1
ATOM 3099 O O . GLN 159 159 ? B -16.506 -23.237 -15.499 1.000 2 B GLN 40.212 1
ATOM 3100 C CB . GLN 159 159 ? B -14.196 -23.179 -17.508 1.000 2 B GLN 41.204 1
ATOM 3101 C CG . GLN 159 159 ? B -12.931 -22.497 -17.939 1.000 2 B GLN 39.782 1
ATOM 3102 C CD . GLN 159 159 ? B -12.948 -22.116 -19.410 1.000 2 B GLN 37.947 1
ATOM 3103 O OE1 . GLN 159 159 ? B -13.898 -22.439 -20.100 1.000 2 B GLN 35.498 1
ATOM 3104 N NE2 . GLN 159 159 ? B -11.914 -21.440 -19.866 1.000 2 B GLN 30.479 1
ATOM 3105 N N . ILE 160 160 ? B -15.770 -25.343 -15.493 1.000 2 B ILE 40.607 1
ATOM 3106 C CA . ILE 160 160 ? B -17.090 -25.923 -15.186 1.000 2 B ILE 41.506 1
ATOM 3107 C C . ILE 160 160 ? B -17.507 -25.670 -13.730 1.000 2 B ILE 41.764 1
ATOM 3108 O O . ILE 160 160 ? B -18.615 -25.145 -13.510 1.000 2 B ILE 40.860 1
ATOM 3109 C CB . ILE 160 160 ? B -17.133 -27.401 -15.595 1.000 2 B ILE 40.307 1
ATOM 3110 C CG1 . ILE 160 160 ? B -16.929 -27.533 -17.086 1.000 2 B ILE 40.148 1
ATOM 3111 C CG2 . ILE 160 160 ? B -18.459 -28.018 -15.176 1.000 2 B ILE 38.431 1
ATOM 3112 C CD1 . ILE 160 160 ? B -16.816 -28.936 -17.580 1.000 2 B ILE 38.257 1
ATOM 3113 N N . PRO 161 161 ? B -16.712 -26.004 -12.710 1.000 2 B PRO 44.590 1
ATOM 3114 C CA . PRO 161 161 ? B -17.142 -25.669 -11.347 1.000 2 B PRO 46.290 1
ATOM 3115 C C . PRO 161 161 ? B -16.985 -24.198 -11.008 1.000 2 B PRO 46.390 1
ATOM 3116 O O . PRO 161 161 ? B -17.622 -23.723 -10.067 1.000 2 B PRO 45.757 1
ATOM 3117 C CB . PRO 161 161 ? B -16.269 -26.552 -10.461 1.000 2 B PRO 44.948 1
ATOM 3118 C CG . PRO 161 161 ? B -15.001 -26.667 -11.232 1.000 2 B PRO 45.339 1
ATOM 3119 C CD . PRO 161 161 ? B -15.455 -26.768 -12.669 1.000 2 B PRO 46.634 1
ATOM 3120 N N . ALA 162 162 ? B -16.174 -23.483 -11.742 1.000 2 B ALA 41.581 1
ATOM 3121 C CA . ALA 162 162 ? B -16.040 -22.055 -11.498 1.000 2 B ALA 43.147 1
ATOM 3122 C C . ALA 162 162 ? B -17.247 -21.286 -11.995 1.000 2 B ALA 43.397 1
ATOM 3123 O O . ALA 162 162 ? B -17.661 -20.297 -11.410 1.000 2 B ALA 42.065 1
ATOM 3124 C CB . ALA 162 162 ? B -14.773 -21.525 -12.164 1.000 2 B ALA 41.748 1
ATOM 3125 N N . GLU 163 163 ? B -17.850 -21.787 -13.065 1.000 2 B GLU 41.785 1
ATOM 3126 C CA . GLU 163 163 ? B -19.058 -21.156 -13.589 1.000 2 B GLU 42.482 1
ATOM 3127 C C . GLU 163 163 ? B -20.271 -21.540 -12.760 1.000 2 B GLU 41.995 1
ATOM 3128 O O . GLU 163 163 ? B -21.216 -20.762 -12.668 1.000 2 B GLU 40.761 1
ATOM 3129 C CB . GLU 163 163 ? B -19.275 -21.590 -15.039 1.000 2 B GLU 42.174 1
ATOM 3130 C CG . GLU 163 163 ? B -18.258 -21.040 -16.008 1.000 2 B GLU 41.097 1
ATOM 3131 C CD . GLU 163 163 ? B -18.496 -21.495 -17.434 1.000 2 B GLU 39.003 1
ATOM 3132 O OE1 . GLU 163 163 ? B -19.399 -22.311 -17.652 1.000 2 B GLU 36.030 1
ATOM 3133 O OE2 . GLU 163 163 ? B -17.748 -21.058 -18.349 1.000 2 B GLU 34.237 1
ATOM 3134 N N . ASN 164 164 ? B -20.239 -22.707 -12.145 1.000 2 B ASN 40.097 1
ATOM 3135 C CA . ASN 164 164 ? B -21.321 -23.065 -11.235 1.000 2 B ASN 40.519 1
ATOM 3136 C C . ASN 164 164 ? B -21.288 -22.243 -9.958 1.000 2 B ASN 40.165 1
ATOM 3137 O O . ASN 164 164 ? B -22.333 -21.953 -9.370 1.000 2 B ASN 38.664 1
ATOM 3138 C CB . ASN 164 164 ? B -21.203 -24.562 -10.870 1.000 2 B ASN 38.912 1
ATOM 3139 C CG . ASN 164 164 ? B -21.492 -25.454 -12.055 1.000 2 B ASN 38.005 1
ATOM 3140 O OD1 . ASN 164 164 ? B -22.364 -25.170 -12.862 1.000 2 B ASN 33.323 1
ATOM 3141 N ND2 . ASN 164 164 ? B -20.768 -26.537 -12.153 1.000 2 B ASN 35.072 1
ATOM 3142 N N . GLN 165 165 ? B -20.105 -21.814 -9.569 1.000 2 B GLN 41.126 1
ATOM 3143 C CA . GLN 165 165 ? B -19.976 -20.920 -8.410 1.000 2 B GLN 42.391 1
ATOM 3144 C C . GLN 165 165 ? B -20.271 -19.479 -8.782 1.000 2 B GLN 41.998 1
ATOM 3145 O O . GLN 165 165 ? B -20.706 -18.703 -7.921 1.000 2 B GLN 41.264 1
ATOM 3146 C CB . GLN 165 165 ? B -18.563 -21.028 -7.806 1.000 2 B GLN 42.310 1
ATOM 3147 C CG . GLN 165 165 ? B -18.269 -22.357 -7.150 1.000 2 B GLN 41.079 1
ATOM 3148 C CD . GLN 165 165 ? B -16.853 -22.419 -6.577 1.000 2 B GLN 39.225 1
ATOM 3149 O OE1 . GLN 165 165 ? B -16.075 -21.492 -6.762 1.000 2 B GLN 37.566 1
ATOM 3150 N NE2 . GLN 165 165 ? B -16.541 -23.501 -5.887 1.000 2 B GLN 32.357 1
ATOM 3151 N N . SER 166 166 ? B -20.065 -19.132 -10.007 1.000 2 B SER 41.903 1
ATOM 3152 C CA . SER 166 166 ? B -20.320 -17.749 -10.444 1.000 2 B SER 43.482 1
ATOM 3153 C C . SER 166 166 ? B -21.796 -17.492 -10.739 1.000 2 B SER 42.874 1
ATOM 3154 O O . SER 166 166 ? B -22.197 -16.344 -10.866 1.000 2 B SER 42.151 1
ATOM 3155 C CB . SER 166 166 ? B -19.487 -17.426 -11.672 1.000 2 B SER 41.941 1
ATOM 3156 O OG . SER 166 166 ? B -19.877 -18.231 -12.771 1.000 2 B SER 38.820 1
ATOM 3157 N N . TRP 167 167 ? B -22.565 -18.548 -10.850 1.000 2 B TRP 41.615 1
ATOM 3158 C CA . TRP 167 167 ? B -24.005 -18.352 -11.088 1.000 2 B TRP 41.784 1
ATOM 3159 C C . TRP 167 167 ? B -24.727 -17.896 -9.844 1.000 2 B TRP 42.075 1
ATOM 3160 O O . TRP 167 167 ? B -25.750 -17.215 -9.910 1.000 2 B TRP 40.273 1
ATOM 3161 C CB . TRP 167 167 ? B -24.637 -19.624 -11.613 1.000 2 B TRP 40.141 1
ATOM 3162 C CG . TRP 167 167 ? B -24.221 -20.010 -12.998 1.000 2 B TRP 40.561 1
ATOM 3163 C CD1 . TRP 167 167 ? B -23.599 -19.212 -13.890 1.000 2 B TRP 36.924 1
ATOM 3164 C CD2 . TRP 167 167 ? B -24.404 -21.268 -13.617 1.000 2 B TRP 38.271 1
ATOM 3165 N NE1 . TRP 167 167 ? B -23.377 -19.899 -15.064 1.000 2 B TRP 37.041 1
ATOM 3166 C CE2 . TRP 167 167 ? B -23.866 -21.173 -14.919 1.000 2 B TRP 37.876 1
ATOM 3167 C CE3 . TRP 167 167 ? B -24.987 -22.464 -13.212 1.000 2 B TRP 35.531 1
ATOM 3168 C CZ2 . TRP 167 167 ? B -23.900 -22.224 -15.794 1.000 2 B TRP 34.276 1
ATOM 3169 C CZ3 . TRP 167 167 ? B -25.020 -23.519 -14.110 1.000 2 B TRP 34.229 1
ATOM 3170 C CH2 . TRP 167 167 ? B -24.456 -23.400 -15.376 1.000 2 B TRP 33.152 1
ATOM 3171 N N . ALA 168 168 ? B -24.200 -18.228 -8.683 1.000 2 B ALA 40.046 1
ATOM 3172 C CA . ALA 168 168 ? B -24.843 -17.865 -7.438 1.000 2 B ALA 41.046 1
ATOM 3173 C C . ALA 168 168 ? B -24.098 -16.773 -6.699 1.000 2 B ALA 41.379 1
ATOM 3174 O O . ALA 168 168 ? B -24.341 -16.540 -5.503 1.000 2 B ALA 40.335 1
ATOM 3175 C CB . ALA 168 168 ? B -24.974 -19.086 -6.529 1.000 2 B ALA 40.164 1
ATOM 3176 N N . PHE 169 169 ? B -23.188 -16.099 -7.374 1.000 2 B PHE 38.380 1
ATOM 3177 C CA . PHE 169 169 ? B -22.432 -15.029 -6.761 1.000 2 B PHE 40.568 1
ATOM 3178 C C . PHE 169 169 ? B -23.201 -13.748 -6.543 1.000 2 B PHE 40.387 1
ATOM 3179 O O . PHE 169 169 ? B -23.088 -13.195 -5.453 1.000 2 B PHE 39.921 1
ATOM 3180 C CB . PHE 169 169 ? B -21.156 -14.731 -7.575 1.000 2 B PHE 39.241 1
ATOM 3181 C CG . PHE 169 169 ? B -20.020 -15.705 -7.373 1.000 2 B PHE 37.587 1
ATOM 3182 C CD1 . PHE 169 169 ? B -18.983 -15.738 -8.244 1.000 2 B PHE 36.373 1
ATOM 3183 C CD2 . PHE 169 169 ? B -20.022 -16.555 -6.269 1.000 2 B PHE 35.872 1
ATOM 3184 C CE1 . PHE 169 169 ? B -17.913 -16.595 -8.090 1.000 2 B PHE 31.425 1
ATOM 3185 C CE2 . PHE 169 169 ? B -18.968 -17.447 -6.108 1.000 2 B PHE 31.167 1
ATOM 3186 C CZ . PHE 169 169 ? B -17.926 -17.452 -7.000 1.000 2 B PHE 29.690 1
ATOM 3187 N N . PRO 170 170 ? B -24.017 -13.247 -7.468 1.000 2 B PRO 40.850 1
ATOM 3188 C CA . PRO 170 170 ? B -24.688 -11.974 -7.201 1.000 2 B PRO 42.814 1
ATOM 3189 C C . PRO 170 170 ? B -25.840 -12.073 -6.230 1.000 2 B PRO 42.843 1
ATOM 3190 O O . PRO 170 170 ? B -26.347 -11.065 -5.772 1.000 2 B PRO 42.090 1
ATOM 3191 C CB . PRO 170 170 ? B -25.129 -11.510 -8.587 1.000 2 B PRO 41.466 1
ATOM 3192 C CG . PRO 170 170 ? B -25.357 -12.766 -9.326 1.000 2 B PRO 42.319 1
ATOM 3193 C CD . PRO 170 170 ? B -24.290 -13.698 -8.811 1.000 2 B PRO 43.964 1
ATOM 3194 N N . GLU 171 171 ? B -26.258 -13.290 -5.920 1.000 2 B GLU 39.355 1
ATOM 3195 C CA . GLU 171 171 ? B -27.313 -13.470 -4.945 1.000 2 B GLU 38.849 1
ATOM 3196 C C . GLU 171 171 ? B -26.872 -13.242 -3.499 1.000 2 B GLU 38.460 1
ATOM 3197 O O . GLU 171 171 ? B -27.570 -12.483 -2.779 1.000 2 B GLU 36.712 1
ATOM 3198 C CB . GLU 171 171 ? B -27.957 -14.846 -5.112 1.000 2 B GLU 38.503 1
ATOM 3199 C CG . GLU 171 171 ? B -28.715 -15.001 -6.416 1.000 2 B GLU 37.458 1
ATOM 3200 C CD . GLU 171 171 ? B -29.362 -16.362 -6.561 1.000 2 B GLU 36.170 1
ATOM 3201 O OE1 . GLU 171 171 ? B -29.131 -17.226 -5.697 1.000 2 B GLU 32.983 1
ATOM 3202 O OE2 . GLU 171 171 ? B -30.118 -16.578 -7.573 1.000 2 B GLU 30.975 1
ATOM 3203 N N . PRO 172 172 ? B -25.793 -13.798 -2.998 1.000 2 B PRO 40.274 1
ATOM 3204 C CA . PRO 172 172 ? B -25.357 -13.400 -1.672 1.000 2 B PRO 41.027 1
ATOM 3205 C C . PRO 172 172 ? B -24.581 -12.104 -1.653 1.000 2 B PRO 41.179 1
ATOM 3206 O O . PRO 172 172 ? B -24.360 -11.543 -0.568 1.000 2 B PRO 40.255 1
ATOM 3207 C CB . PRO 172 172 ? B -24.491 -14.568 -1.210 1.000 2 B PRO 39.561 1
ATOM 3208 C CG . PRO 172 172 ? B -23.885 -15.059 -2.464 1.000 2 B PRO 39.691 1
ATOM 3209 C CD . PRO 172 172 ? B -24.968 -14.920 -3.498 1.000 2 B PRO 41.663 1
ATOM 3210 N N . ALA 173 173 ? B -24.139 -11.608 -2.779 1.000 2 B ALA 43.039 1
ATOM 3211 C CA . ALA 173 173 ? B -23.371 -10.365 -2.821 1.000 2 B ALA 44.850 1
ATOM 3212 C C . ALA 173 173 ? B -24.262 -9.142 -2.591 1.000 2 B ALA 45.037 1
ATOM 3213 O O . ALA 173 173 ? B -23.902 -8.224 -1.892 1.000 2 B ALA 44.302 1
ATOM 3214 C CB . ALA 173 173 ? B -22.615 -10.241 -4.145 1.000 2 B ALA 43.053 1
ATOM 3215 N N . THR 174 174 ? B -25.428 -9.190 -3.210 1.000 2 B THR 41.822 1
ATOM 3216 C CA . THR 174 174 ? B -26.365 -8.090 -3.020 1.000 2 B THR 42.819 1
ATOM 3217 C C . THR 174 174 ? B -27.040 -8.169 -1.649 1.000 2 B THR 42.833 1
ATOM 3218 O O . THR 174 174 ? B -27.422 -7.134 -1.088 1.000 2 B THR 41.505 1
ATOM 3219 C CB . THR 174 174 ? B -27.445 -8.117 -4.096 1.000 2 B THR 40.666 1
ATOM 3220 O OG1 . THR 174 174 ? B -28.148 -9.355 -4.067 1.000 2 B THR 38.457 1
ATOM 3221 C CG2 . THR 174 174 ? B -26.792 -7.982 -5.480 1.000 2 B THR 36.890 1
ATOM 3222 N N . LYS 175 175 ? B -27.186 -9.370 -1.122 1.000 2 B LYS 38.605 1
ATOM 3223 C CA . LYS 175 175 ? B -27.713 -9.503 0.228 1.000 2 B LYS 39.839 1
ATOM 3224 C C . LYS 175 175 ? B -26.718 -9.051 1.296 1.000 2 B LYS 39.336 1
ATOM 3225 O O . LYS 175 175 ? B -27.109 -8.491 2.313 1.000 2 B LYS 38.019 1
ATOM 3226 C CB . LYS 175 175 ? B -28.138 -10.951 0.515 1.000 2 B LYS 38.639 1
ATOM 3227 C CG . LYS 175 175 ? B -29.337 -11.415 -0.303 1.000 2 B LYS 37.961 1
ATOM 3228 C CD . LYS 175 175 ? B -29.690 -12.840 0.033 1.000 2 B LYS 37.018 1
ATOM 3229 C CE . LYS 175 175 ? B -30.854 -13.302 -0.756 1.000 2 B LYS 29.922 1
ATOM 3230 N NZ . LYS 175 175 ? B -31.237 -14.721 -0.431 1.000 2 B LYS 30.202 1
ATOM 3231 N N . SER 176 176 ? B -25.454 -9.260 1.013 1.000 2 B SER 40.556 1
ATOM 3232 C CA . SER 176 176 ? B -24.432 -8.808 1.958 1.000 2 B SER 42.557 1
ATOM 3233 C C . SER 176 176 ? B -24.247 -7.307 1.904 1.000 2 B SER 42.104 1
ATOM 3234 O O . SER 176 176 ? B -23.908 -6.667 2.899 1.000 2 B SER 41.344 1
ATOM 3235 C CB . SER 176 176 ? B -23.106 -9.514 1.682 1.000 2 B SER 40.777 1
ATOM 3236 O OG . SER 176 176 ? B -22.600 -9.172 0.392 1.000 2 B SER 38.408 1
ATOM 3237 N N . GLU 177 177 ? B -24.498 -6.726 0.746 1.000 2 B GLU 38.881 1
ATOM 3238 C CA . GLU 177 177 ? B -24.416 -5.278 0.611 1.000 2 B GLU 39.954 1
ATOM 3239 C C . GLU 177 177 ? B -25.607 -4.582 1.264 1.000 2 B GLU 39.680 1
ATOM 3240 O O . GLU 177 177 ? B -25.490 -3.498 1.814 1.000 2 B GLU 38.358 1
ATOM 3241 C CB . GLU 177 177 ? B -24.318 -4.869 -0.855 1.000 2 B GLU 39.062 1
ATOM 3242 C CG . GLU 177 177 ? B -23.016 -5.272 -1.536 1.000 2 B GLU 37.680 1
ATOM 3243 C CD . GLU 177 177 ? B -22.936 -4.813 -2.984 1.000 2 B GLU 35.900 1
ATOM 3244 O OE1 . GLU 177 177 ? B -23.946 -4.242 -3.471 1.000 2 B GLU 32.796 1
ATOM 3245 O OE2 . GLU 177 177 ? B -21.909 -5.036 -3.627 1.000 2 B GLU 31.672 1
ATOM 3246 N N . ILE 178 178 ? B -26.730 -5.242 1.201 1.000 2 B ILE 38.184 1
ATOM 3247 C CA . ILE 178 178 ? B -27.919 -4.738 1.906 1.000 2 B ILE 39.151 1
ATOM 3248 C C . ILE 178 178 ? B -27.739 -4.876 3.398 1.000 2 B ILE 39.296 1
ATOM 3249 O O . ILE 178 178 ? B -28.115 -3.993 4.198 1.000 2 B ILE 37.975 1
ATOM 3250 C CB . ILE 178 178 ? B -29.180 -5.449 1.402 1.000 2 B ILE 37.471 1
ATOM 3251 C CG1 . ILE 178 178 ? B -29.420 -5.117 -0.072 1.000 2 B ILE 37.529 1
ATOM 3252 C CG2 . ILE 178 178 ? B -30.409 -5.036 2.216 1.000 2 B ILE 36.372 1
ATOM 3253 C CD1 . ILE 178 178 ? B -30.462 -5.948 -0.708 1.000 2 B ILE 36.537 1
ATOM 3254 N N . ALA 179 179 ? B -27.136 -5.980 3.823 1.000 2 B ALA 41.718 1
ATOM 3255 C CA . ALA 179 179 ? B -26.866 -6.183 5.249 1.000 2 B ALA 43.394 1
ATOM 3256 C C . ALA 179 179 ? B -25.751 -5.282 5.738 1.000 2 B ALA 43.652 1
ATOM 3257 O O . ALA 179 179 ? B -25.701 -4.941 6.929 1.000 2 B ALA 42.589 1
ATOM 3258 C CB . ALA 179 179 ? B -26.514 -7.644 5.511 1.000 2 B ALA 41.763 1
ATOM 3259 N N . SER 180 180 ? B -24.876 -4.893 4.854 1.000 2 B SER 41.717 1
ATOM 3260 C CA . SER 180 180 ? B -23.812 -3.959 5.231 1.000 2 B SER 44.163 1
ATOM 3261 C C . SER 180 180 ? B -24.368 -2.537 5.343 1.000 2 B SER 44.182 1
ATOM 3262 O O . SER 180 180 ? B -23.909 -1.760 6.176 1.000 2 B SER 43.368 1
ATOM 3263 C CB . SER 180 180 ? B -22.666 -4.011 4.235 1.000 2 B SER 42.851 1
ATOM 3264 O OG . SER 180 180 ? B -23.065 -3.572 2.960 1.000 2 B SER 40.668 1
ATOM 3265 N N . MET 181 181 ? B -25.353 -2.240 4.545 1.000 2 B MET 35.255 1
ATOM 3266 C CA . MET 181 181 ? B -25.986 -0.912 4.645 1.000 2 B MET 34.842 1
ATOM 3267 C C . MET 181 181 ? B -26.858 -0.797 5.882 1.000 2 B MET 35.093 1
ATOM 3268 O O . MET 181 181 ? B -27.048 0.289 6.420 1.000 2 B MET 33.767 1
ATOM 3269 C CB . MET 181 181 ? B -26.801 -0.612 3.389 1.000 2 B MET 33.934 1
ATOM 3270 C CG . MET 181 181 ? B -25.958 -0.392 2.139 1.000 2 B MET 33.027 1
ATOM 3271 S SD . MET 181 181 ? B -26.939 -0.083 0.696 1.000 2 B MET 28.924 1
ATOM 3272 C CE . MET 181 181 ? B -25.658 0.055 -0.558 1.000 2 B MET 26.074 1
ATOM 3273 N N . GLN 182 182 ? B -27.427 -1.919 6.284 1.000 2 B GLN 39.237 1
ATOM 3274 C CA . GLN 182 182 ? B -28.235 -1.947 7.508 1.000 2 B GLN 39.200 1
ATOM 3275 C C . GLN 182 182 ? B -27.365 -1.893 8.761 1.000 2 B GLN 39.189 1
ATOM 3276 O O . GLN 182 182 ? B -27.781 -1.316 9.774 1.000 2 B GLN 38.234 1
ATOM 3277 C CB . GLN 182 182 ? B -29.135 -3.156 7.549 1.000 2 B GLN 38.516 1
ATOM 3278 C CG . GLN 182 182 ? B -30.213 -3.174 6.473 1.000 2 B GLN 37.515 1
ATOM 3279 C CD . GLN 182 182 ? B -31.034 -4.441 6.484 1.000 2 B GLN 37.012 1
ATOM 3280 O OE1 . GLN 182 182 ? B -30.732 -5.370 7.238 1.000 2 B GLN 35.362 1
ATOM 3281 N NE2 . GLN 182 182 ? B -32.069 -4.479 5.675 1.000 2 B GLN 28.265 1
ATOM 3282 N N . SER 183 183 ? B -26.199 -2.480 8.670 1.000 2 B SER 40.427 1
ATOM 3283 C CA . SER 183 183 ? B -25.276 -2.457 9.801 1.000 2 B SER 41.613 1
ATOM 3284 C C . SER 183 183 ? B -24.376 -1.210 9.787 1.000 2 B SER 41.253 1
ATOM 3285 O O . SER 183 183 ? B -23.725 -0.896 10.770 1.000 2 B SER 40.269 1
ATOM 3286 C CB . SER 183 183 ? B -24.395 -3.719 9.809 1.000 2 B SER 40.160 1
ATOM 3287 O OG . SER 183 183 ? B -23.582 -3.758 8.672 1.000 2 B SER 37.365 1
ATOM 3288 N N . PHE 184 184 ? B -24.324 -0.540 8.658 1.000 2 B PHE 38.206 1
ATOM 3289 C CA . PHE 184 184 ? B -23.468 0.652 8.531 1.000 2 B PHE 38.610 1
ATOM 3290 C C . PHE 184 184 ? B -24.140 1.901 9.102 1.000 2 B PHE 38.214 1
ATOM 3291 O O . PHE 184 184 ? B -23.496 2.821 9.542 1.000 2 B PHE 37.670 1
ATOM 3292 C CB . PHE 184 184 ? B -23.137 0.860 7.060 1.000 2 B PHE 37.640 1
ATOM 3293 C CG . PHE 184 184 ? B -22.177 1.991 6.797 1.000 2 B PHE 36.853 1
ATOM 3294 C CD1 . PHE 184 184 ? B -20.844 1.848 7.134 1.000 2 B PHE 36.368 1
ATOM 3295 C CD2 . PHE 184 184 ? B -22.590 3.184 6.210 1.000 2 B PHE 35.789 1
ATOM 3296 C CE1 . PHE 184 184 ? B -19.948 2.861 6.897 1.000 2 B PHE 31.934 1
ATOM 3297 C CE2 . PHE 184 184 ? B -21.681 4.199 5.960 1.000 2 B PHE 32.013 1
ATOM 3298 C CZ . PHE 184 184 ? B -20.345 4.031 6.309 1.000 2 B PHE 30.197 1
ATOM 3299 N N . SER 185 185 ? B -25.467 1.880 9.120 1.000 2 B SER 38.711 1
ATOM 3300 C CA . SER 185 185 ? B -26.217 3.064 9.549 1.000 2 B SER 39.633 1
ATOM 3301 C C . SER 185 185 ? B -26.145 3.356 11.054 1.000 2 B SER 39.597 1
ATOM 3302 O O . SER 185 185 ? B -26.027 4.508 11.444 1.000 2 B SER 38.575 1
ATOM 3303 C CB . SER 185 185 ? B -27.667 2.955 9.078 1.000 2 B SER 38.853 1
ATOM 3304 O OG . SER 185 185 ? B -28.297 1.796 9.576 1.000 2 B SER 35.864 1
ATOM 3305 N N . PRO 186 186 ? B -26.248 2.363 11.976 1.000 2 B PRO 39.530 1
ATOM 3306 C CA . PRO 186 186 ? B -26.129 2.763 13.386 1.000 2 B PRO 39.500 1
ATOM 3307 C C . PRO 186 186 ? B -24.704 3.042 13.840 1.000 2 B PRO 40.101 1
ATOM 3308 O O . PRO 186 186 ? B -24.522 3.673 14.873 1.000 2 B PRO 39.514 1
ATOM 3309 C CB . PRO 186 186 ? B -26.705 1.545 14.122 1.000 2 B PRO 38.848 1
ATOM 3310 C CG . PRO 186 186 ? B -26.352 0.400 13.260 1.000 2 B PRO 39.161 1
ATOM 3311 C CD . PRO 186 186 ? B -26.480 0.910 11.866 1.000 2 B PRO 40.855 1
ATOM 3312 N N . GLU 187 187 ? B -23.705 2.597 13.073 1.000 2 B GLU 36.972 1
ATOM 3313 C CA . GLU 187 187 ? B -22.330 2.846 13.477 1.000 2 B GLU 37.261 1
ATOM 3314 C C . GLU 187 187 ? B -21.911 4.291 13.225 1.000 2 B GLU 37.157 1
ATOM 3315 O O . GLU 187 187 ? B -21.168 4.878 14.005 1.000 2 B GLU 35.449 1
ATOM 3316 C CB . GLU 187 187 ? B -21.406 1.900 12.705 1.000 2 B GLU 36.537 1
ATOM 3317 C CG . GLU 187 187 ? B -21.568 0.440 13.082 1.000 2 B GLU 35.286 1
ATOM 3318 C CD . GLU 187 187 ? B -20.621 -0.475 12.322 1.000 2 B GLU 33.947 1
ATOM 3319 O OE1 . GLU 187 187 ? B -19.898 0.032 11.413 1.000 2 B GLU 30.598 1
ATOM 3320 O OE2 . GLU 187 187 ? B -20.586 -1.689 12.610 1.000 2 B GLU 29.370 1
ATOM 3321 N N . ILE 188 188 ? B -22.421 4.861 12.151 1.000 2 B ILE 39.535 1
ATOM 3322 C CA . ILE 188 188 ? B -22.119 6.262 11.870 1.000 2 B ILE 40.201 1
ATOM 3323 C C . ILE 188 188 ? B -22.857 7.179 12.832 1.000 2 B ILE 40.371 1
ATOM 3324 O O . ILE 188 188 ? B -22.326 8.193 13.302 1.000 2 B ILE 38.997 1
ATOM 3325 C CB . ILE 188 188 ? B -22.471 6.625 10.405 1.000 2 B ILE 38.308 1
ATOM 3326 C CG1 . ILE 188 188 ? B -21.620 5.774 9.459 1.000 2 B ILE 38.822 1
ATOM 3327 C CG2 . ILE 188 188 ? B -22.276 8.079 10.116 1.000 2 B ILE 36.890 1
ATOM 3328 C CD1 . ILE 188 188 ? B -22.008 5.922 8.000 1.000 2 B ILE 37.096 1
ATOM 3329 N N . SER 189 189 ? B -24.078 6.797 13.166 1.000 2 B SER 39.711 1
ATOM 3330 C CA . SER 189 189 ? B -24.852 7.596 14.090 1.000 2 B SER 41.619 1
ATOM 3331 C C . SER 189 189 ? B -24.298 7.570 15.512 1.000 2 B SER 41.543 1
ATOM 3332 O O . SER 189 189 ? B -24.441 8.521 16.268 1.000 2 B SER 40.570 1
ATOM 3333 C CB . SER 189 189 ? B -26.302 7.147 14.072 1.000 2 B SER 39.774 1
ATOM 3334 O OG . SER 189 189 ? B -26.463 5.832 14.586 1.000 2 B SER 38.293 1
ATOM 3335 N N . THR 190 190 ? B -23.654 6.446 15.854 1.000 2 B THR 42.561 1
ATOM 3336 C CA . THR 190 190 ? B -23.028 6.375 17.178 1.000 2 B THR 42.240 1
ATOM 3337 C C . THR 190 190 ? B -21.707 7.125 17.209 1.000 2 B THR 42.012 1
ATOM 3338 O O . THR 190 190 ? B -21.295 7.615 18.260 1.000 2 B THR 41.312 1
ATOM 3339 C CB . THR 190 190 ? B -22.805 4.922 17.581 1.000 2 B THR 41.514 1
ATOM 3340 O OG1 . THR 190 190 ? B -21.976 4.254 16.642 1.000 2 B THR 38.619 1
ATOM 3341 C CG2 . THR 190 190 ? B -24.134 4.199 17.719 1.000 2 B THR 37.732 1
ATOM 3342 N N . ILE 191 191 ? B -21.025 7.182 16.074 1.000 2 B ILE 38.885 1
ATOM 3343 C CA . ILE 191 191 ? B -19.766 7.937 16.015 1.000 2 B ILE 41.092 1
ATOM 3344 C C . ILE 191 191 ? B -20.056 9.428 15.987 1.000 2 B ILE 40.880 1
ATOM 3345 O O . ILE 191 191 ? B -19.359 10.221 16.632 1.000 2 B ILE 39.899 1
ATOM 3346 C CB . ILE 191 191 ? B -18.938 7.477 14.802 1.000 2 B ILE 39.875 1
ATOM 3347 C CG1 . ILE 191 191 ? B -18.489 6.030 15.009 1.000 2 B ILE 40.718 1
ATOM 3348 C CG2 . ILE 191 191 ? B -17.720 8.354 14.640 1.000 2 B ILE 39.130 1
ATOM 3349 C CD1 . ILE 191 191 ? B -17.837 5.426 13.793 1.000 2 B ILE 39.223 1
ATOM 3350 N N . GLN 192 192 ? B -21.077 9.813 15.272 1.000 2 B GLN 41.367 1
ATOM 3351 C CA . GLN 192 192 ? B -21.433 11.220 15.194 1.000 2 B GLN 42.803 1
ATOM 3352 C C . GLN 192 192 ? B -22.025 11.736 16.489 1.000 2 B GLN 42.300 1
ATOM 3353 O O . GLN 192 192 ? B -21.922 12.922 16.808 1.000 2 B GLN 41.043 1
ATOM 3354 C CB . GLN 192 192 ? B -22.410 11.463 14.046 1.000 2 B GLN 41.581 1
ATOM 3355 C CG . GLN 192 192 ? B -21.801 11.254 12.672 1.000 2 B GLN 40.866 1
ATOM 3356 C CD . GLN 192 192 ? B -22.798 11.487 11.562 1.000 2 B GLN 39.638 1
ATOM 3357 O OE1 . GLN 192 192 ? B -23.973 11.727 11.822 1.000 2 B GLN 37.265 1
ATOM 3358 N NE2 . GLN 192 192 ? B -22.331 11.424 10.325 1.000 2 B GLN 32.611 1
ATOM 3359 N N . SER 193 193 ? B -22.652 10.856 17.233 1.000 2 B SER 41.733 1
ATOM 3360 C CA . SER 193 193 ? B -23.186 11.268 18.514 1.000 2 B SER 42.836 1
ATOM 3361 C C . SER 193 193 ? B -22.120 11.319 19.595 1.000 2 B SER 42.244 1
ATOM 3362 O O . SER 193 193 ? B -22.207 12.111 20.544 1.000 2 B SER 41.407 1
ATOM 3363 C CB . SER 193 193 ? B -24.318 10.354 18.950 1.000 2 B SER 41.736 1
ATOM 3364 O OG . SER 193 193 ? B -23.838 9.034 19.126 1.000 2 B SER 38.709 1
ATOM 3365 N N . ASN 194 194 ? B -21.084 10.501 19.443 1.000 2 B ASN 39.850 1
ATOM 3366 C CA . ASN 194 194 ? B -19.988 10.520 20.384 1.000 2 B ASN 40.490 1
ATOM 3367 C C . ASN 194 194 ? B -18.990 11.621 20.076 1.000 2 B ASN 40.081 1
ATOM 3368 O O . ASN 194 194 ? B -18.227 12.032 20.952 1.000 2 B ASN 38.956 1
ATOM 3369 C CB . ASN 194 194 ? B -19.256 9.169 20.375 1.000 2 B ASN 39.460 1
ATOM 3370 C CG . ASN 194 194 ? B -20.086 8.070 20.973 1.000 2 B ASN 38.389 1
ATOM 3371 O OD1 . ASN 194 194 ? B -20.803 8.276 21.962 1.000 2 B ASN 34.123 1
ATOM 3372 N ND2 . ASN 194 194 ? B -19.999 6.882 20.413 1.000 2 B ASN 36.199 1
ATOM 3373 N N . SER 195 195 ? B -18.973 12.097 18.860 1.000 2 B SER 38.299 1
ATOM 3374 C CA . SER 195 195 ? B -18.052 13.160 18.488 1.000 2 B SER 39.413 1
ATOM 3375 C C . SER 195 195 ? B -18.597 14.537 18.886 1.000 2 B SER 39.334 1
ATOM 3376 O O . SER 195 195 ? B -17.814 15.436 19.167 1.000 2 B SER 38.102 1
ATOM 3377 C CB . SER 195 195 ? B -17.767 13.107 16.989 1.000 2 B SER 38.201 1
ATOM 3378 O OG . SER 195 195 ? B -18.931 13.403 16.243 1.000 2 B SER 35.815 1
ATOM 3379 N N . GLN 196 196 ? B -19.878 14.666 18.885 1.000 2 B GLN 40.172 1
ATOM 3380 C CA . GLN 196 196 ? B -20.480 15.948 19.251 1.000 2 B GLN 40.857 1
ATOM 3381 C C . GLN 196 196 ? B -20.442 16.199 20.760 1.000 2 B GLN 40.569 1
ATOM 3382 O O . GLN 196 196 ? B -20.445 17.339 21.201 1.000 2 B GLN 39.072 1
ATOM 3383 C CB . GLN 196 196 ? B -21.926 16.020 18.759 1.000 2 B GLN 39.576 1
ATOM 3384 C CG . GLN 196 196 ? B -22.065 16.041 17.221 1.000 2 B GLN 38.660 1
ATOM 3385 C CD . GLN 196 196 ? B -23.500 16.090 16.781 1.000 2 B GLN 37.690 1
ATOM 3386 O OE1 . GLN 196 196 ? B -24.402 16.019 17.622 1.000 2 B GLN 36.294 1
ATOM 3387 N NE2 . GLN 196 196 ? B -23.728 16.203 15.472 1.000 2 B GLN 31.498 1
ATOM 3388 N N . THR 197 197 ? B -20.449 15.118 21.498 1.000 2 B THR 39.763 1
ATOM 3389 C CA . THR 197 197 ? B -20.437 15.259 22.965 1.000 2 B THR 40.118 1
ATOM 3390 C C . THR 197 197 ? B -19.045 15.531 23.501 1.000 2 B THR 39.970 1
ATOM 3391 O O . THR 197 197 ? B -18.891 16.047 24.619 1.000 2 B THR 38.129 1
ATOM 3392 C CB . THR 197 197 ? B -20.998 14.009 23.612 1.000 2 B THR 38.423 1
ATOM 3393 O OG1 . THR 197 197 ? B -20.190 12.870 23.273 1.000 2 B THR 38.040 1
ATOM 3394 C CG2 . THR 197 197 ? B -22.434 13.772 23.139 1.000 2 B THR 37.255 1
ATOM 3395 N N . ASN 198 198 ? B -18.037 15.206 22.742 1.000 2 B ASN 36.789 1
ATOM 3396 C CA . ASN 198 198 ? B -16.661 15.405 23.151 1.000 2 B ASN 36.194 1
ATOM 3397 C C . ASN 198 198 ? B -16.068 16.577 22.395 1.000 2 B ASN 35.928 1
ATOM 3398 O O . ASN 198 198 ? B -16.019 16.573 21.165 1.000 2 B ASN 33.956 1
ATOM 3399 C CB . ASN 198 198 ? B -15.835 14.150 22.890 1.000 2 B ASN 34.453 1
ATOM 3400 C CG . ASN 198 198 ? B -14.500 14.164 23.583 1.000 2 B ASN 33.691 1
ATOM 3401 O OD1 . ASN 198 198 ? B -14.103 15.134 24.230 1.000 2 B ASN 29.329 1
ATOM 3402 N ND2 . ASN 198 198 ? B -13.749 13.074 23.461 1.000 2 B ASN 30.513 1
ATOM 3403 N N . PRO 199 199 ? B -15.611 17.620 23.070 1.000 2 B PRO 39.065 1
ATOM 3404 C CA . PRO 199 199 ? B -15.016 18.761 22.364 1.000 2 B PRO 39.062 1
ATOM 3405 C C . PRO 199 199 ? B -13.634 18.483 21.767 1.000 2 B PRO 39.319 1
ATOM 3406 O O . PRO 199 199 ? B -13.141 19.300 20.982 1.000 2 B PRO 38.416 1
ATOM 3407 C CB . PRO 199 199 ? B -14.908 19.839 23.447 1.000 2 B PRO 38.177 1
ATOM 3408 C CG . PRO 199 199 ? B -14.796 19.078 24.720 1.000 2 B PRO 39.394 1
ATOM 3409 C CD . PRO 199 199 ? B -15.650 17.859 24.518 1.000 2 B PRO 41.594 1
ATOM 3410 N N . GLY 200 200 ? B -13.038 17.361 22.129 1.000 2 B GLY 36.809 1
ATOM 3411 C CA . GLY 200 200 ? B -11.779 16.958 21.524 1.000 2 B GLY 36.495 1
ATOM 3412 C C . GLY 200 200 ? B -11.890 16.564 20.062 1.000 2 B GLY 38.303 1
ATOM 3413 O O . GLY 200 200 ? B -10.937 16.728 19.306 1.000 2 B GLY 37.043 1
ATOM 3414 N N . PHE 201 201 ? B -13.033 16.120 19.658 1.000 2 B PHE 34.863 1
ATOM 3415 C CA . PHE 201 201 ? B -13.300 15.779 18.284 1.000 2 B PHE 36.961 1
ATOM 3416 C C . PHE 201 201 ? B -13.455 17.020 17.438 1.000 2 B PHE 37.059 1
ATOM 3417 O O . PHE 201 201 ? B -13.084 17.020 16.267 1.000 2 B PHE 35.923 1
ATOM 3418 C CB . PHE 201 201 ? B -14.556 14.923 18.154 1.000 2 B PHE 35.720 1
ATOM 3419 C CG . PHE 201 201 ? B -14.460 13.577 18.800 1.000 2 B PHE 34.853 1
ATOM 3420 C CD1 . PHE 201 201 ? B -13.716 12.566 18.241 1.000 2 B PHE 33.853 1
ATOM 3421 C CD2 . PHE 201 201 ? B -15.123 13.332 20.027 1.000 2 B PHE 33.211 1
ATOM 3422 C CE1 . PHE 201 201 ? B -13.638 11.330 18.859 1.000 2 B PHE 29.860 1
ATOM 3423 C CE2 . PHE 201 201 ? B -15.040 12.093 20.636 1.000 2 B PHE 29.628 1
ATOM 3424 C CZ . PHE 201 201 ? B -14.294 11.083 20.050 1.000 2 B PHE 27.611 1
ATOM 3425 N N . GLN 202 202 ? B -14.012 18.059 17.980 1.000 2 B GLN 36.912 1
ATOM 3426 C CA . GLN 202 202 ? B -14.204 19.302 17.258 1.000 2 B GLN 37.430 1
ATOM 3427 C C . GLN 202 202 ? B -12.902 20.051 17.028 1.000 2 B GLN 37.521 1
ATOM 3428 O O . GLN 202 202 ? B -12.703 20.670 15.996 1.000 2 B GLN 35.848 1
ATOM 3429 C CB . GLN 202 202 ? B -15.194 20.195 17.987 1.000 2 B GLN 36.522 1
ATOM 3430 C CG . GLN 202 202 ? B -16.595 19.622 18.095 1.000 2 B GLN 36.429 1
ATOM 3431 C CD . GLN 202 202 ? B -17.539 20.532 18.816 1.000 2 B GLN 35.778 1
ATOM 3432 O OE1 . GLN 202 202 ? B -17.141 21.588 19.322 1.000 2 B GLN 33.704 1
ATOM 3433 N NE2 . GLN 202 202 ? B -18.802 20.140 18.914 1.000 2 B GLN 28.516 1
ATOM 3434 N N . SER 203 203 ? B -12.029 19.972 18.010 1.000 2 B SER 37.937 1
ATOM 3435 C CA . SER 203 203 ? B -10.754 20.633 17.890 1.000 2 B SER 39.247 1
ATOM 3436 C C . SER 203 203 ? B -9.843 19.928 16.897 1.000 2 B SER 39.366 1
ATOM 3437 O O . SER 203 203 ? B -9.075 20.556 16.168 1.000 2 B SER 38.463 1
ATOM 3438 C CB . SER 203 203 ? B -10.059 20.712 19.248 1.000 2 B SER 37.706 1
ATOM 3439 O OG . SER 203 203 ? B -9.757 19.443 19.743 1.000 2 B SER 36.885 1
ATOM 3440 N N . GLU 204 204 ? B -9.931 18.611 16.846 1.000 2 B GLU 34.137 1
ATOM 3441 C CA . GLU 204 204 ? B -9.169 17.853 15.867 1.000 2 B GLU 32.948 1
ATOM 3442 C C . GLU 204 204 ? B -9.771 17.917 14.485 1.000 2 B GLU 32.937 1
ATOM 3443 O O . GLU 204 204 ? B -9.076 17.757 13.477 1.000 2 B GLU 31.035 1
ATOM 3444 C CB . GLU 204 204 ? B -9.040 16.395 16.307 1.000 2 B GLU 31.703 1
ATOM 3445 C CG . GLU 204 204 ? B -8.241 16.182 17.572 1.000 2 B GLU 31.151 1
ATOM 3446 C CD . GLU 204 204 ? B -8.153 14.738 17.980 1.000 2 B GLU 30.464 1
ATOM 3447 O OE1 . GLU 204 204 ? B -8.790 13.914 17.311 1.000 2 B GLU 28.761 1
ATOM 3448 O OE2 . GLU 204 204 ? B -7.439 14.428 18.964 1.000 2 B GLU 29.296 1
ATOM 3449 N N . TYR 205 205 ? B -11.054 18.142 14.428 1.000 2 B TYR 35.304 1
ATOM 3450 C CA . TYR 205 205 ? B -11.712 18.296 13.124 1.000 2 B TYR 38.498 1
ATOM 3451 C C . TYR 205 205 ? B -11.304 19.585 12.426 1.000 2 B TYR 39.007 1
ATOM 3452 O O . TYR 205 205 ? B -11.125 19.624 11.218 1.000 2 B TYR 37.900 1
ATOM 3453 C CB . TYR 205 205 ? B -13.244 18.230 13.304 1.000 2 B TYR 36.703 1
ATOM 3454 C CG . TYR 205 205 ? B -14.021 18.389 12.015 1.000 2 B TYR 36.174 1
ATOM 3455 C CD1 . TYR 205 205 ? B -14.077 17.351 11.100 1.000 2 B TYR 34.947 1
ATOM 3456 C CD2 . TYR 205 205 ? B -14.693 19.566 11.737 1.000 2 B TYR 34.070 1
ATOM 3457 C CE1 . TYR 205 205 ? B -14.770 17.481 9.923 1.000 2 B TYR 30.395 1
ATOM 3458 C CE2 . TYR 205 205 ? B -15.412 19.706 10.570 1.000 2 B TYR 29.857 1
ATOM 3459 C CZ . TYR 205 205 ? B -15.440 18.682 9.677 1.000 2 B TYR 27.907 1
ATOM 3460 O OH . TYR 205 205 ? B -16.160 18.820 8.500 1.000 2 B TYR 31.285 1
ATOM 3461 N N . ASN 206 206 ? B -11.175 20.638 13.203 1.000 2 B ASN 36.196 1
ATOM 3462 C CA . ASN 206 206 ? B -10.743 21.911 12.656 1.000 2 B ASN 36.205 1
ATOM 3463 C C . ASN 206 206 ? B -9.277 21.916 12.275 1.000 2 B ASN 36.553 1
ATOM 3464 O O . ASN 206 206 ? B -8.866 22.610 11.355 1.000 2 B ASN 34.722 1
ATOM 3465 C CB . ASN 206 206 ? B -11.031 23.055 13.627 1.000 2 B ASN 34.547 1
ATOM 3466 C CG . ASN 206 206 ? B -12.503 23.270 13.819 1.000 2 B ASN 33.556 1
ATOM 3467 O OD1 . ASN 206 206 ? B -13.271 23.246 12.874 1.000 2 B ASN 29.126 1
ATOM 3468 N ND2 . ASN 206 206 ? B -12.930 23.489 15.066 1.000 2 B ASN 30.383 1
ATOM 3469 N N . GLN 207 207 ? B -8.485 21.170 13.018 1.000 2 B GLN 37.916 1
ATOM 3470 C CA . GLN 207 207 ? B -7.072 21.075 12.703 1.000 2 B GLN 38.705 1
ATOM 3471 C C . GLN 207 207 ? B -6.815 20.203 11.462 1.000 2 B GLN 38.883 1
ATOM 3472 O O . GLN 207 207 ? B -5.915 20.491 10.693 1.000 2 B GLN 38.044 1
ATOM 3473 C CB . GLN 207 207 ? B -6.300 20.536 13.905 1.000 2 B GLN 37.913 1
ATOM 3474 C CG . GLN 207 207 ? B -6.270 21.475 15.092 1.000 2 B GLN 37.273 1
ATOM 3475 C CD . GLN 207 207 ? B -5.541 20.889 16.273 1.000 2 B GLN 35.982 1
ATOM 3476 O OE1 . GLN 207 207 ? B -5.106 19.738 16.233 1.000 2 B GLN 33.968 1
ATOM 3477 N NE2 . GLN 207 207 ? B -5.374 21.679 17.325 1.000 2 B GLN 29.037 1
ATOM 3478 N N . TYR 208 208 ? B -7.592 19.168 11.334 1.000 2 B TYR 33.193 1
ATOM 3479 C CA . TYR 208 208 ? B -7.409 18.291 10.171 1.000 2 B TYR 34.503 1
ATOM 3480 C C . TYR 208 208 ? B -7.913 18.938 8.881 1.000 2 B TYR 34.676 1
ATOM 3481 O O . TYR 208 208 ? B -7.353 18.677 7.822 1.000 2 B TYR 33.184 1
ATOM 3482 C CB . TYR 208 208 ? B -8.131 16.960 10.399 1.000 2 B TYR 32.214 1
ATOM 3483 C CG . TYR 208 208 ? B -7.506 16.079 11.466 1.000 2 B TYR 30.845 1
ATOM 3484 C CD1 . TYR 208 208 ? B -8.178 14.965 11.918 1.000 2 B TYR 29.648 1
ATOM 3485 C CD2 . TYR 208 208 ? B -6.252 16.369 11.996 1.000 2 B TYR 28.990 1
ATOM 3486 C CE1 . TYR 208 208 ? B -7.612 14.137 12.904 1.000 2 B TYR 25.727 1
ATOM 3487 C CE2 . TYR 208 208 ? B -5.693 15.537 12.971 1.000 2 B TYR 25.008 1
ATOM 3488 C CZ . TYR 208 208 ? B -6.380 14.430 13.417 1.000 2 B TYR 22.487 1
ATOM 3489 O OH . TYR 208 208 ? B -5.834 13.618 14.365 1.000 2 B TYR 25.380 1
ATOM 3490 N N . ASN 209 209 ? B -8.913 19.797 9.003 1.000 2 B ASN 36.213 1
ATOM 3491 C CA . ASN 209 209 ? B -9.391 20.516 7.827 1.000 2 B ASN 37.896 1
ATOM 3492 C C . ASN 209 209 ? B -8.403 21.589 7.393 1.000 2 B ASN 37.882 1
ATOM 3493 O O . ASN 209 209 ? B -8.286 21.853 6.188 1.000 2 B ASN 36.487 1
ATOM 3494 C CB . ASN 209 209 ? B -10.752 21.147 8.118 1.000 2 B ASN 35.869 1
ATOM 3495 C CG . ASN 209 209 ? B -11.870 20.128 8.206 1.000 2 B ASN 35.534 1
ATOM 3496 O OD1 . ASN 209 209 ? B -11.893 19.166 7.441 1.000 2 B ASN 30.795 1
ATOM 3497 N ND2 . ASN 209 209 ? B -12.806 20.332 9.136 1.000 2 B ASN 32.186 1
ATOM 3498 N N . GLN 210 210 ? B -7.696 22.145 8.330 1.000 2 B GLN 36.811 1
ATOM 3499 C CA . GLN 210 210 ? B -6.701 23.156 7.993 1.000 2 B GLN 37.463 1
ATOM 3500 C C . GLN 210 210 ? B -5.428 22.540 7.417 1.000 2 B GLN 37.506 1
ATOM 3501 O O . GLN 210 210 ? B -4.810 23.122 6.523 1.000 2 B GLN 35.890 1
ATOM 3502 C CB . GLN 210 210 ? B -6.370 24.004 9.220 1.000 2 B GLN 35.876 1
ATOM 3503 C CG . GLN 210 210 ? B -7.485 24.899 9.709 1.000 2 B GLN 35.962 1
ATOM 3504 C CD . GLN 210 210 ? B -7.135 25.676 10.951 1.000 2 B GLN 34.754 1
ATOM 3505 O OE1 . GLN 210 210 ? B -6.049 25.472 11.513 1.000 2 B GLN 32.666 1
ATOM 3506 N NE2 . GLN 210 210 ? B -8.023 26.524 11.399 1.000 2 B GLN 27.596 1
ATOM 3507 N N . SER 211 211 ? B -5.088 21.381 7.926 1.000 2 B SER 36.000 1
ATOM 3508 C CA . SER 211 211 ? B -3.906 20.712 7.421 1.000 2 B SER 37.399 1
ATOM 3509 C C . SER 211 211 ? B -4.178 20.049 6.047 1.000 2 B SER 37.516 1
ATOM 3510 O O . SER 211 211 ? B -3.291 19.979 5.206 1.000 2 B SER 35.910 1
ATOM 3511 C CB . SER 211 211 ? B -3.393 19.683 8.419 1.000 2 B SER 34.953 1
ATOM 3512 O OG . SER 211 211 ? B -4.324 18.645 8.595 1.000 2 B SER 33.942 1
ATOM 3513 N N . SER 212 212 ? B -5.351 19.555 5.857 1.000 2 B SER 37.416 1
ATOM 3514 C CA . SER 212 212 ? B -5.675 18.916 4.597 1.000 2 B SER 39.379 1
ATOM 3515 C C . SER 212 212 ? B -5.940 19.931 3.490 1.000 2 B SER 39.458 1
ATOM 3516 O O . SER 212 212 ? B -5.771 19.604 2.309 1.000 2 B SER 38.142 1
ATOM 3517 C CB . SER 212 212 ? B -6.886 18.001 4.782 1.000 2 B SER 37.026 1
ATOM 3518 O OG . SER 212 212 ? B -8.057 18.743 5.118 1.000 2 B SER 35.784 1
ATOM 3519 N N . SER 213 213 ? B -6.348 21.106 3.832 1.000 2 B SER 37.059 1
ATOM 3520 C CA . SER 213 213 ? B -6.595 22.145 2.808 1.000 2 B SER 38.697 1
ATOM 3521 C C . SER 213 213 ? B -5.298 22.748 2.286 1.000 2 B SER 38.969 1
ATOM 3522 O O . SER 213 213 ? B -5.263 23.214 1.156 1.000 2 B SER 37.896 1
ATOM 3523 C CB . SER 213 213 ? B -7.484 23.242 3.409 1.000 2 B SER 36.893 1
ATOM 3524 O OG . SER 213 213 ? B -6.824 23.932 4.463 1.000 2 B SER 34.921 1
ATOM 3525 N N . VAL 214 214 ? B -4.269 22.733 3.110 1.000 2 B VAL 35.608 1
ATOM 3526 C CA . VAL 214 214 ? B -2.988 23.255 2.677 1.000 2 B VAL 37.020 1
ATOM 3527 C C . VAL 214 214 ? B -2.278 22.252 1.776 1.000 2 B VAL 37.159 1
ATOM 3528 O O . VAL 214 214 ? B -1.657 22.613 0.779 1.000 2 B VAL 35.877 1
ATOM 3529 C CB . VAL 214 214 ? B -2.121 23.611 3.884 1.000 2 B VAL 34.880 1
ATOM 3530 C CG1 . VAL 214 214 ? B -2.779 24.726 4.703 1.000 2 B VAL 34.990 1
ATOM 3531 C CG2 . VAL 214 214 ? B -0.726 24.066 3.463 1.000 2 B VAL 34.279 1
ATOM 3532 N N . ARG 215 215 ? B -2.420 20.992 2.107 1.000 2 B ARG 34.440 1
ATOM 3533 C CA . ARG 215 215 ? B -1.760 19.953 1.311 1.000 2 B ARG 36.787 1
ATOM 3534 C C . ARG 215 215 ? B -2.497 19.696 -0.007 1.000 2 B ARG 37.126 1
ATOM 3535 O O . ARG 215 215 ? B -1.866 19.330 -1.001 1.000 2 B ARG 35.398 1
ATOM 3536 C CB . ARG 215 215 ? B -1.670 18.657 2.099 1.000 2 B ARG 33.665 1
ATOM 3537 C CG . ARG 215 215 ? B -0.806 18.770 3.329 1.000 2 B ARG 32.497 1
ATOM 3538 C CD . ARG 215 215 ? B -0.752 17.496 4.118 1.000 2 B ARG 31.014 1
ATOM 3539 N NE . ARG 215 215 ? B 0.076 17.609 5.313 1.000 2 B ARG 27.813 1
ATOM 3540 C CZ . ARG 215 215 ? B 0.177 16.671 6.222 1.000 2 B ARG 25.829 1
ATOM 3541 N NH1 . ARG 215 215 ? B -0.508 15.537 6.120 1.000 2 B ARG 24.225 1
ATOM 3542 N NH2 . ARG 215 215 ? B 0.982 16.841 7.269 1.000 2 B ARG 22.094 1
ATOM 3543 N N . GLU 216 216 ? B -3.782 19.907 -0.026 1.000 2 B GLU 38.806 1
ATOM 3544 C CA . GLU 216 216 ? B -4.583 19.661 -1.233 1.000 2 B GLU 39.535 1
ATOM 3545 C C . GLU 216 216 ? B -4.941 20.988 -1.899 1.000 2 B GLU 40.057 1
ATOM 3546 O O . GLU 216 216 ? B -6.089 21.391 -2.005 1.000 2 B GLU 38.977 1
ATOM 3547 C CB . GLU 216 216 ? B -5.845 18.873 -0.865 1.000 2 B GLU 37.780 1
ATOM 3548 C CG . GLU 216 216 ? B -5.571 17.481 -0.359 1.000 2 B GLU 37.189 1
ATOM 3549 C CD . GLU 216 216 ? B -5.017 16.549 -1.398 1.000 2 B GLU 34.623 1
ATOM 3550 O OE1 . GLU 216 216 ? B -5.337 16.722 -2.593 1.000 2 B GLU 32.531 1
ATOM 3551 O OE2 . GLU 216 216 ? B -4.239 15.628 -1.041 1.000 2 B GLU 31.676 1
ATOM 3552 N N . GLN 217 217 ? B -3.899 21.661 -2.355 1.000 2 B GLN 39.488 1
ATOM 3553 C CA . GLN 217 217 ? B -4.068 22.939 -3.061 1.000 2 B GLN 40.446 1
ATOM 3554 C C . GLN 217 217 ? B -3.458 22.916 -4.455 1.000 2 B GLN 40.735 1
ATOM 3555 O O . GLN 217 217 ? B -3.649 23.871 -5.210 1.000 2 B GLN 39.882 1
ATOM 3556 C CB . GLN 217 217 ? B -3.459 24.097 -2.258 1.000 2 B GLN 38.492 1
ATOM 3557 C CG . GLN 217 217 ? B -4.163 24.411 -0.964 1.000 2 B GLN 37.845 1
ATOM 3558 C CD . GLN 217 217 ? B -3.541 25.556 -0.217 1.000 2 B GLN 35.469 1
ATOM 3559 O OE1 . GLN 217 217 ? B -2.500 26.066 -0.622 1.000 2 B GLN 32.407 1
ATOM 3560 N NE2 . GLN 217 217 ? B -4.181 25.971 0.865 1.000 2 B GLN 29.324 1
ATOM 3561 N N . ARG 218 218 ? B -2.772 21.874 -4.787 1.000 2 B ARG 39.878 1
ATOM 3562 C CA . ARG 218 218 ? B -2.121 21.815 -6.105 1.000 2 B ARG 41.699 1
ATOM 3563 C C . ARG 218 218 ? B -3.096 21.460 -7.209 1.000 2 B ARG 41.985 1
ATOM 3564 O O . ARG 218 218 ? B -2.916 21.870 -8.354 1.000 2 B ARG 40.433 1
ATOM 3565 C CB . ARG 218 218 ? B -0.974 20.794 -6.063 1.000 2 B ARG 38.555 1
ATOM 3566 C CG . ARG 218 218 ? B 0.179 21.190 -5.147 1.000 2 B ARG 37.507 1
ATOM 3567 C CD . ARG 218 218 ? B 1.267 20.147 -5.177 1.000 2 B ARG 34.981 1
ATOM 3568 N NE . ARG 218 218 ? B 2.386 20.484 -4.277 1.000 2 B ARG 29.962 1
ATOM 3569 C CZ . ARG 218 218 ? B 3.432 19.706 -4.061 1.000 2 B ARG 29.008 1
ATOM 3570 N NH1 . ARG 218 218 ? B 3.517 18.540 -4.678 1.000 2 B ARG 25.516 1
ATOM 3571 N NH2 . ARG 218 218 ? B 4.394 20.099 -3.245 1.000 2 B ARG 23.260 1
ATOM 3572 N N . ARG 219 219 ? B -4.126 20.717 -6.879 1.000 2 B ARG 41.293 1
ATOM 3573 C CA . ARG 219 219 ? B -5.134 20.340 -7.858 1.000 2 B ARG 42.724 1
ATOM 3574 C C . ARG 219 219 ? B -6.502 20.790 -7.366 1.000 2 B ARG 43.036 1
ATOM 3575 O O . ARG 219 219 ? B -6.850 20.598 -6.215 1.000 2 B ARG 41.969 1
ATOM 3576 C CB . ARG 219 219 ? B -5.107 18.824 -8.106 1.000 2 B ARG 39.853 1
ATOM 3577 C CG . ARG 219 219 ? B -5.987 18.387 -9.271 1.000 2 B ARG 38.869 1
ATOM 3578 C CD . ARG 219 219 ? B -5.869 16.909 -9.502 1.000 2 B ARG 35.885 1
ATOM 3579 N NE . ARG 219 219 ? B -6.695 16.438 -10.630 1.000 2 B ARG 31.752 1
ATOM 3580 C CZ . ARG 219 219 ? B -6.769 15.216 -11.068 1.000 2 B ARG 30.656 1
ATOM 3581 N NH1 . ARG 219 219 ? B -6.041 14.262 -10.470 1.000 2 B ARG 27.520 1
ATOM 3582 N NH2 . ARG 219 219 ? B -7.537 14.899 -12.093 1.000 2 B ARG 25.177 1
ATOM 3583 N N . SER 220 220 ? B -7.261 21.342 -8.257 1.000 2 B SER 48.351 1
ATOM 3584 C CA . SER 220 220 ? B -8.587 21.837 -7.931 1.000 2 B SER 49.456 1
ATOM 3585 C C . SER 220 220 ? B -9.625 20.749 -8.130 1.000 2 B SER 50.207 1
ATOM 3586 O O . SER 220 220 ? B -9.352 19.638 -8.570 1.000 2 B SER 48.915 1
ATOM 3587 C CB . SER 220 220 ? B -8.925 23.056 -8.774 1.000 2 B SER 46.224 1
ATOM 3588 O OG . SER 220 220 ? B -8.975 22.726 -10.147 1.000 2 B SER 42.938 1
ATOM 3589 N N . GLU 221 221 ? B -10.850 21.095 -7.835 1.000 2 B GLU 48.690 1
ATOM 3590 C CA . GLU 221 221 ? B -11.945 20.145 -7.906 1.000 2 B GLU 49.706 1
ATOM 3591 C C . GLU 221 221 ? B -12.531 20.006 -9.292 1.000 2 B GLU 51.113 1
ATOM 3592 O O . GLU 221 221 ? B -13.234 19.060 -9.580 1.000 2 B GLU 49.876 1
ATOM 3593 C CB . GLU 221 221 ? B -13.023 20.500 -6.865 1.000 2 B GLU 46.741 1
ATOM 3594 C CG . GLU 221 221 ? B -13.618 21.874 -7.061 1.000 2 B GLU 44.341 1
ATOM 3595 C CD . GLU 221 221 ? B -14.651 22.266 -6.021 1.000 2 B GLU 39.721 1
ATOM 3596 O OE1 . GLU 221 221 ? B -14.963 21.401 -5.155 1.000 2 B GLU 35.656 1
ATOM 3597 O OE2 . GLU 221 221 ? B -15.141 23.406 -6.043 1.000 2 B GLU 33.484 1
ATOM 3598 N N . ASP 222 222 ? B -12.270 21.003 -10.135 1.000 2 B ASP 55.327 1
ATOM 3599 C CA . ASP 222 222 ? B -12.808 20.968 -11.499 1.000 2 B ASP 55.621 1
ATOM 3600 C C . ASP 222 222 ? B -11.927 20.200 -12.470 1.000 2 B ASP 56.712 1
ATOM 3601 O O . ASP 222 222 ? B -12.321 20.011 -13.606 1.000 2 B ASP 55.654 1
ATOM 3602 C CB . ASP 222 222 ? B -13.029 22.401 -12.004 1.000 2 B ASP 53.008 1
ATOM 3603 C CG . ASP 222 222 ? B -11.762 23.245 -11.950 1.000 2 B ASP 50.126 1
ATOM 3604 O OD1 . ASP 222 222 ? B -10.723 22.765 -11.440 1.000 2 B ASP 45.351 1
ATOM 3605 O OD2 . ASP 222 222 ? B -11.788 24.417 -12.406 1.000 2 B ASP 48.185 1
ATOM 3606 N N . GLY 223 223 ? B -10.762 19.814 -12.013 1.000 2 B GLY 56.159 1
ATOM 3607 C CA . GLY 223 223 ? B -9.851 19.050 -12.857 1.000 2 B GLY 57.251 1
ATOM 3608 C C . GLY 223 223 ? B -8.909 19.884 -13.696 1.000 2 B GLY 59.495 1
ATOM 3609 O O . GLY 223 223 ? B -8.258 19.362 -14.578 1.000 2 B GLY 59.396 1
ATOM 3610 N N . TYR 224 224 ? B -8.861 21.174 -13.432 1.000 2 B TYR 61.549 1
ATOM 3611 C CA . TYR 224 224 ? B -7.973 22.074 -14.157 1.000 2 B TYR 62.691 1
ATOM 3612 C C . TYR 224 224 ? B -6.863 22.564 -13.226 1.000 2 B TYR 62.758 1
ATOM 3613 O O . TYR 224 224 ? B -7.109 22.818 -12.049 1.000 2 B TYR 61.331 1
ATOM 3614 C CB . TYR 224 224 ? B -8.713 23.259 -14.737 1.000 2 B TYR 60.987 1
ATOM 3615 C CG . TYR 224 224 ? B -9.685 22.881 -15.846 1.000 2 B TYR 59.979 1
ATOM 3616 C CD1 . TYR 224 224 ? B -9.240 22.711 -17.145 1.000 2 B TYR 59.376 1
ATOM 3617 C CD2 . TYR 224 224 ? B -11.036 22.693 -15.580 1.000 2 B TYR 59.594 1
ATOM 3618 C CE1 . TYR 224 224 ? B -10.134 22.370 -18.174 1.000 2 B TYR 58.427 1
ATOM 3619 C CE2 . TYR 224 224 ? B -11.926 22.351 -16.588 1.000 2 B TYR 59.744 1
ATOM 3620 C CZ . TYR 224 224 ? B -11.451 22.190 -17.853 1.000 2 B TYR 57.403 1
ATOM 3621 O OH . TYR 224 224 ? B -12.347 21.828 -18.862 1.000 2 B TYR 54.833 1
ATOM 3622 N N . ASN 225 225 ? B -5.696 22.721 -13.770 1.000 2 B ASN 62.064 1
ATOM 3623 C CA . ASN 225 225 ? B -4.567 23.181 -13.003 1.000 2 B ASN 62.867 1
ATOM 3624 C C . ASN 225 225 ? B -4.593 24.701 -12.878 1.000 2 B ASN 63.187 1
ATOM 3625 O O . ASN 225 225 ? B -4.466 25.413 -13.874 1.000 2 B ASN 61.909 1
ATOM 3626 C CB . ASN 225 225 ? B -3.247 22.728 -13.649 1.000 2 B ASN 60.051 1
ATOM 3627 C CG . ASN 225 225 ? B -3.049 21.249 -13.591 1.000 2 B ASN 55.611 1
ATOM 3628 O OD1 . ASN 225 225 ? B -3.368 20.604 -12.606 1.000 2 B ASN 52.457 1
ATOM 3629 N ND2 . ASN 225 225 ? B -2.528 20.678 -14.677 1.000 2 B ASN 52.408 1
ATOM 3630 N N . TRP 226 226 ? B -4.741 25.151 -11.673 1.000 2 B TRP 59.628 1
ATOM 3631 C CA . TRP 226 226 ? B -4.885 26.571 -11.403 1.000 2 B TRP 60.596 1
ATOM 3632 C C . TRP 226 226 ? B -3.606 27.091 -10.776 1.000 2 B TRP 60.649 1
ATOM 3633 O O . TRP 226 226 ? B -2.743 26.368 -10.311 1.000 2 B TRP 60.526 1
ATOM 3634 C CB . TRP 226 226 ? B -6.089 26.861 -10.497 1.000 2 B TRP 58.096 1
ATOM 3635 C CG . TRP 226 226 ? B -7.378 26.477 -11.138 1.000 2 B TRP 58.949 1
ATOM 3636 C CD1 . TRP 226 226 ? B -8.020 25.302 -10.975 1.000 2 B TRP 59.640 1
ATOM 3637 C CD2 . TRP 226 226 ? B -8.166 27.264 -12.030 1.000 2 B TRP 60.765 1
ATOM 3638 N NE1 . TRP 226 226 ? B -9.184 25.301 -11.719 1.000 2 B TRP 61.266 1
ATOM 3639 C CE2 . TRP 226 226 ? B -9.283 26.498 -12.374 1.000 2 B TRP 58.741 1
ATOM 3640 C CE3 . TRP 226 226 ? B -8.041 28.546 -12.561 1.000 2 B TRP 54.676 1
ATOM 3641 C CZ2 . TRP 226 226 ? B -10.294 26.979 -13.217 1.000 2 B TRP 61.102 1
ATOM 3642 C CZ3 . TRP 226 226 ? B -9.026 29.009 -13.411 1.000 2 B TRP 59.162 1
ATOM 3643 C CH2 . TRP 226 226 ? B -10.149 28.238 -13.719 1.000 2 B TRP 58.787 1
ATOM 3644 N N . ARG 227 227 ? B -3.501 28.425 -10.818 1.000 2 B ARG 59.658 1
ATOM 3645 C CA . ARG 227 227 ? B -2.347 29.078 -10.227 1.000 2 B ARG 60.701 1
ATOM 3646 C C . ARG 227 227 ? B -2.810 30.265 -9.404 1.000 2 B ARG 61.260 1
ATOM 3647 O O . ARG 227 227 ? B -3.578 31.121 -9.870 1.000 2 B ARG 60.319 1
ATOM 3648 C CB . ARG 227 227 ? B -1.378 29.579 -11.325 1.000 2 B ARG 58.161 1
ATOM 3649 C CG . ARG 227 227 ? B -0.121 30.250 -10.812 1.000 2 B ARG 53.183 1
ATOM 3650 C CD . ARG 227 227 ? B 0.778 30.631 -11.967 1.000 2 B ARG 48.736 1
ATOM 3651 N NE . ARG 227 227 ? B 2.002 31.285 -11.518 1.000 2 B ARG 43.605 1
ATOM 3652 C CZ . ARG 227 227 ? B 2.975 31.715 -12.314 1.000 2 B ARG 43.389 1
ATOM 3653 N NH1 . ARG 227 227 ? B 2.841 31.539 -13.635 1.000 2 B ARG 36.322 1
ATOM 3654 N NH2 . ARG 227 227 ? B 4.020 32.289 -11.841 1.000 2 B ARG 33.593 1
ATOM 3655 N N . LYS 228 228 ? B -2.346 30.294 -8.220 1.000 2 B LYS 58.711 1
ATOM 3656 C CA . LYS 228 228 ? B -2.726 31.375 -7.297 1.000 2 B LYS 59.992 1
ATOM 3657 C C . LYS 228 228 ? B -1.866 32.611 -7.551 1.000 2 B LYS 60.573 1
ATOM 3658 O O . LYS 228 228 ? B -0.656 32.528 -7.630 1.000 2 B LYS 58.641 1
ATOM 3659 C CB . LYS 228 228 ? B -2.573 30.898 -5.848 1.000 2 B LYS 57.511 1
ATOM 3660 C CG . LYS 228 228 ? B -3.062 31.910 -4.825 1.000 2 B LYS 54.775 1
ATOM 3661 C CD . LYS 228 228 ? B -2.932 31.346 -3.421 1.000 2 B LYS 51.128 1
ATOM 3662 C CE . LYS 228 228 ? B -3.394 32.333 -2.369 1.000 2 B LYS 50.799 1
ATOM 3663 N NZ . LYS 228 228 ? B -3.349 31.767 -1.007 1.000 2 B LYS 44.959 1
ATOM 3664 N N . TYR 229 229 ? B -2.546 33.748 -7.712 1.000 2 B TYR 57.650 1
ATOM 3665 C CA . TYR 229 229 ? B -1.834 34.991 -7.977 1.000 2 B TYR 56.864 1
ATOM 3666 C C . TYR 229 229 ? B -2.130 36.064 -6.969 1.000 2 B TYR 56.105 1
ATOM 3667 O O . TYR 229 229 ? B -1.431 37.076 -6.898 1.000 2 B TYR 54.890 1
ATOM 3668 C CB . TYR 229 229 ? B -2.148 35.499 -9.377 1.000 2 B TYR 55.579 1
ATOM 3669 C CG . TYR 229 229 ? B -3.622 35.747 -9.645 1.000 2 B TYR 54.017 1
ATOM 3670 C CD1 . TYR 229 229 ? B -4.484 34.720 -10.045 1.000 2 B TYR 52.451 1
ATOM 3671 C CD2 . TYR 229 229 ? B -4.174 37.027 -9.484 1.000 2 B TYR 52.472 1
ATOM 3672 C CE1 . TYR 229 229 ? B -5.813 34.947 -10.303 1.000 2 B TYR 49.730 1
ATOM 3673 C CE2 . TYR 229 229 ? B -5.509 37.267 -9.728 1.000 2 B TYR 50.073 1
ATOM 3674 C CZ . TYR 229 229 ? B -6.332 36.223 -10.133 1.000 2 B TYR 47.219 1
ATOM 3675 O OH . TYR 229 229 ? B -7.675 36.447 -10.364 1.000 2 B TYR 45.963 1
ATOM 3676 N N . GLY 230 230 ? B -3.144 35.898 -6.179 1.000 2 B GLY 58.666 1
ATOM 3677 C CA . GLY 230 230 ? B -3.491 36.903 -5.187 1.000 2 B GLY 59.506 1
ATOM 3678 C C . GLY 230 230 ? B -4.453 36.375 -4.141 1.000 2 B GLY 61.163 1
ATOM 3679 O O . GLY 230 230 ? B -5.309 35.543 -4.441 1.000 2 B GLY 59.888 1
ATOM 3680 N N . GLN 231 231 ? B -4.330 36.896 -2.974 1.000 2 B GLN 60.079 1
ATOM 3681 C CA . GLN 231 231 ? B -5.195 36.517 -1.875 1.000 2 B GLN 61.198 1
ATOM 3682 C C . GLN 231 231 ? B -5.384 37.739 -0.981 1.000 2 B GLN 60.781 1
ATOM 3683 O O . GLN 231 231 ? B -4.440 38.241 -0.381 1.000 2 B GLN 60.321 1
ATOM 3684 C CB . GLN 231 231 ? B -4.639 35.340 -1.076 1.000 2 B GLN 59.561 1
ATOM 3685 C CG . GLN 231 231 ? B -5.541 34.872 0.049 1.000 2 B GLN 55.769 1
ATOM 3686 C CD . GLN 231 231 ? B -5.002 33.663 0.761 1.000 2 B GLN 52.050 1
ATOM 3687 O OE1 . GLN 231 231 ? B -3.908 33.179 0.428 1.000 2 B GLN 50.598 1
ATOM 3688 N NE2 . GLN 231 231 ? B -5.710 33.155 1.742 1.000 2 B GLN 48.943 1
ATOM 3689 N N . LYS 232 232 ? B -6.617 38.227 -0.937 1.000 2 B LYS 58.959 1
ATOM 3690 C CA . LYS 232 232 ? B -6.949 39.384 -0.148 1.000 2 B LYS 59.852 1
ATOM 3691 C C . LYS 232 232 ? B -8.242 39.143 0.615 1.000 2 B LYS 59.969 1
ATOM 3692 O O . LYS 232 232 ? B -9.040 38.248 0.244 1.000 2 B LYS 58.298 1
ATOM 3693 C CB . LYS 232 232 ? B -7.089 40.649 -1.007 1.000 2 B LYS 57.545 1
ATOM 3694 C CG . LYS 232 232 ? B -5.811 41.132 -1.630 1.000 2 B LYS 53.320 1
ATOM 3695 C CD . LYS 232 232 ? B -6.023 42.419 -2.412 1.000 2 B LYS 49.313 1
ATOM 3696 C CE . LYS 232 232 ? B -4.740 42.914 -3.033 1.000 2 B LYS 45.668 1
ATOM 3697 N NZ . LYS 232 232 ? B -4.933 44.143 -3.829 1.000 2 B LYS 39.072 1
ATOM 3698 N N . GLN 233 233 ? B -8.446 39.900 1.642 1.000 2 B GLN 60.395 1
ATOM 3699 C CA . GLN 233 233 ? B -9.656 39.795 2.427 1.000 2 B GLN 60.954 1
ATOM 3700 C C . GLN 233 233 ? B -10.624 40.868 1.969 1.000 2 B GLN 60.686 1
ATOM 3701 O O . GLN 233 233 ? B -10.361 42.062 2.040 1.000 2 B GLN 59.395 1
ATOM 3702 C CB . GLN 233 233 ? B -9.355 39.939 3.915 1.000 2 B GLN 58.188 1
ATOM 3703 C CG . GLN 233 233 ? B -8.524 38.803 4.481 1.000 2 B GLN 53.843 1
ATOM 3704 C CD . GLN 233 233 ? B -8.222 38.977 5.962 1.000 2 B GLN 50.167 1
ATOM 3705 O OE1 . GLN 233 233 ? B -8.568 40.011 6.551 1.000 2 B GLN 47.579 1
ATOM 3706 N NE2 . GLN 233 233 ? B -7.572 38.004 6.561 1.000 2 B GLN 45.921 1
ATOM 3707 N N . VAL 234 234 ? B -11.767 40.422 1.474 1.000 2 B VAL 59.144 1
ATOM 3708 C CA . VAL 234 234 ? B -12.790 41.319 0.959 1.000 2 B VAL 58.893 1
ATOM 3709 C C . VAL 234 234 ? B -13.555 41.916 2.125 1.000 2 B VAL 58.280 1
ATOM 3710 O O . VAL 234 234 ? B -13.821 41.250 3.122 1.000 2 B VAL 56.944 1
ATOM 3711 C CB . VAL 234 234 ? B -13.728 40.577 -0.014 1.000 2 B VAL 57.187 1
ATOM 3712 C CG1 . VAL 234 234 ? B -12.940 39.932 -1.124 1.000 2 B VAL 55.979 1
ATOM 3713 C CG2 . VAL 234 234 ? B -14.769 41.526 -0.583 1.000 2 B VAL 54.151 1
ATOM 3714 N N . LYS 235 235 ? B -13.900 43.189 2.009 1.000 2 B LYS 54.457 1
ATOM 3715 C CA . LYS 235 235 ? B -14.663 43.839 3.075 1.000 2 B LYS 55.635 1
ATOM 3716 C C . LYS 235 235 ? B -16.080 43.306 3.112 1.000 2 B LYS 56.113 1
ATOM 3717 O O . LYS 235 235 ? B -16.790 43.281 2.103 1.000 2 B LYS 53.580 1
ATOM 3718 C CB . LYS 235 235 ? B -14.648 45.354 2.889 1.000 2 B LYS 51.143 1
ATOM 3719 C CG . LYS 235 235 ? B -13.306 46.010 3.092 1.000 2 B LYS 47.786 1
ATOM 3720 C CD . LYS 235 235 ? B -13.390 47.522 2.940 1.000 2 B LYS 43.740 1
ATOM 3721 C CE . LYS 235 235 ? B -12.060 48.182 3.142 1.000 2 B LYS 35.908 1
ATOM 3722 N NZ . LYS 235 235 ? B -12.138 49.653 3.040 1.000 2 B LYS 31.934 1
ATOM 3723 N N . GLY 236 236 ? B -16.498 42.954 4.285 1.000 2 B GLY 56.227 1
ATOM 3724 C CA . GLY 236 236 ? B -17.799 42.383 4.506 1.000 2 B GLY 55.467 1
ATOM 3725 C C . GLY 236 236 ? B -17.784 40.886 4.746 1.000 2 B GLY 56.996 1
ATOM 3726 O O . GLY 236 236 ? B -18.839 40.314 5.021 1.000 2 B GLY 55.227 1
ATOM 3727 N N . SER 237 237 ? B -16.623 40.264 4.632 1.000 2 B SER 55.015 1
ATOM 3728 C CA . SER 237 237 ? B -16.487 38.843 4.854 1.000 2 B SER 55.814 1
ATOM 3729 C C . SER 237 237 ? B -15.211 38.563 5.623 1.000 2 B SER 56.807 1
ATOM 3730 O O . SER 237 237 ? B -14.170 39.137 5.354 1.000 2 B SER 54.897 1
ATOM 3731 C CB . SER 237 237 ? B -16.502 38.060 3.545 1.000 2 B SER 52.429 1
ATOM 3732 O OG . SER 237 237 ? B -15.357 38.360 2.756 1.000 2 B SER 48.775 1
ATOM 3733 N N . GLU 238 238 ? B -15.305 37.692 6.554 1.000 2 B GLU 54.548 1
ATOM 3734 C CA . GLU 238 238 ? B -14.159 37.311 7.356 1.000 2 B GLU 56.704 1
ATOM 3735 C C . GLU 238 238 ? B -13.277 36.285 6.666 1.000 2 B GLU 58.017 1
ATOM 3736 O O . GLU 238 238 ? B -12.115 36.128 7.028 1.000 2 B GLU 56.671 1
ATOM 3737 C CB . GLU 238 238 ? B -14.616 36.791 8.720 1.000 2 B GLU 53.735 1
ATOM 3738 C CG . GLU 238 238 ? B -15.295 37.794 9.613 1.000 2 B GLU 50.500 1
ATOM 3739 C CD . GLU 238 238 ? B -15.710 37.240 10.937 1.000 2 B GLU 45.334 1
ATOM 3740 O OE1 . GLU 238 238 ? B -15.546 36.028 11.145 1.000 2 B GLU 42.976 1
ATOM 3741 O OE2 . GLU 238 238 ? B -16.210 38.020 11.796 1.000 2 B GLU 41.222 1
ATOM 3742 N N . ASN 239 239 ? B -13.822 35.615 5.691 1.000 2 B ASN 58.608 1
ATOM 3743 C CA . ASN 239 239 ? B -13.079 34.581 4.980 1.000 2 B ASN 59.163 1
ATOM 3744 C C . ASN 239 239 ? B -12.224 35.202 3.884 1.000 2 B ASN 60.806 1
ATOM 3745 O O . ASN 239 239 ? B -12.702 36.065 3.149 1.000 2 B ASN 60.054 1
ATOM 3746 C CB . ASN 239 239 ? B -14.038 33.561 4.383 1.000 2 B ASN 56.796 1
ATOM 3747 C CG . ASN 239 239 ? B -14.734 32.748 5.448 1.000 2 B ASN 52.738 1
ATOM 3748 O OD1 . ASN 239 239 ? B -14.129 32.319 6.424 1.000 2 B ASN 48.786 1
ATOM 3749 N ND2 . ASN 239 239 ? B -16.038 32.545 5.264 1.000 2 B ASN 51.574 1
ATOM 3750 N N . PRO 240 240 ? B -10.988 34.774 3.754 1.000 2 B PRO 58.083 1
ATOM 3751 C CA . PRO 240 240 ? B -10.128 35.355 2.692 1.000 2 B PRO 60.201 1
ATOM 3752 C C . PRO 240 240 ? B -10.511 34.836 1.323 1.000 2 B PRO 61.758 1
ATOM 3753 O O . PRO 240 240 ? B -10.932 33.696 1.140 1.000 2 B PRO 61.055 1
ATOM 3754 C CB . PRO 240 240 ? B -8.732 34.905 3.076 1.000 2 B PRO 57.575 1
ATOM 3755 C CG . PRO 240 240 ? B -8.934 33.652 3.838 1.000 2 B PRO 55.381 1
ATOM 3756 C CD . PRO 240 240 ? B -10.231 33.839 4.601 1.000 2 B PRO 55.089 1
ATOM 3757 N N . ARG 241 241 ? B -10.343 35.682 0.347 1.000 2 B ARG 54.643 1
ATOM 3758 C CA . ARG 241 241 ? B -10.663 35.324 -1.039 1.000 2 B ARG 56.256 1
ATOM 3759 C C . ARG 241 241 ? B -9.405 35.180 -1.839 1.000 2 B ARG 56.431 1
ATOM 3760 O O . ARG 241 241 ? B -8.627 36.131 -2.005 1.000 2 B ARG 56.607 1
ATOM 3761 C CB . ARG 241 241 ? B -11.608 36.375 -1.667 1.000 2 B ARG 55.001 1
ATOM 3762 C CG . ARG 241 241 ? B -11.987 36.088 -3.099 1.000 2 B ARG 50.842 1
ATOM 3763 C CD . ARG 241 241 ? B -12.989 37.070 -3.607 1.000 2 B ARG 46.932 1
ATOM 3764 N NE . ARG 241 241 ? B -14.296 36.916 -2.970 1.000 2 B ARG 45.177 1
ATOM 3765 C CZ . ARG 241 241 ? B -15.355 37.680 -3.186 1.000 2 B ARG 43.890 1
ATOM 3766 N NH1 . ARG 241 241 ? B -15.265 38.699 -4.025 1.000 2 B ARG 38.852 1
ATOM 3767 N NH2 . ARG 241 241 ? B -16.496 37.442 -2.568 1.000 2 B ARG 37.111 1
ATOM 3768 N N . SER 242 242 ? B -9.144 33.981 -2.346 1.000 2 B SER 62.382 1
ATOM 3769 C CA . SER 242 242 ? B -7.967 33.686 -3.156 1.000 2 B SER 63.958 1
ATOM 3770 C C . SER 242 242 ? B -8.306 33.743 -4.628 1.000 2 B SER 64.232 1
ATOM 3771 O O . SER 242 242 ? B -9.332 33.234 -5.055 1.000 2 B SER 63.430 1
ATOM 3772 C CB . SER 242 242 ? B -7.403 32.314 -2.791 1.000 2 B SER 61.545 1
ATOM 3773 O OG . SER 242 242 ? B -6.970 32.268 -1.440 1.000 2 B SER 55.026 1
ATOM 3774 N N . TYR 243 243 ? B -7.418 34.328 -5.385 1.000 2 B TYR 63.655 1
ATOM 3775 C CA . TYR 243 243 ? B -7.619 34.477 -6.827 1.000 2 B TYR 63.822 1
ATOM 3776 C C . TYR 243 243 ? B -6.705 33.517 -7.567 1.000 2 B TYR 63.782 1
ATOM 3777 O O . TYR 243 243 ? B -5.514 33.450 -7.300 1.000 2 B TYR 63.431 1
ATOM 3778 C CB . TYR 243 243 ? B -7.377 35.915 -7.277 1.000 2 B TYR 62.129 1
ATOM 3779 C CG . TYR 243 243 ? B -8.403 36.908 -6.754 1.000 2 B TYR 60.448 1
ATOM 3780 C CD1 . TYR 243 243 ? B -9.576 37.132 -7.450 1.000 2 B TYR 60.455 1
ATOM 3781 C CD2 . TYR 243 243 ? B -8.169 37.613 -5.590 1.000 2 B TYR 60.041 1
ATOM 3782 C CE1 . TYR 243 243 ? B -10.513 38.033 -6.982 1.000 2 B TYR 59.390 1
ATOM 3783 C CE2 . TYR 243 243 ? B -9.119 38.509 -5.101 1.000 2 B TYR 61.071 1
ATOM 3784 C CZ . TYR 243 243 ? B -10.268 38.722 -5.821 1.000 2 B TYR 57.702 1
ATOM 3785 O OH . TYR 243 243 ? B -11.217 39.615 -5.338 1.000 2 B TYR 54.530 1
ATOM 3786 N N . TYR 244 244 ? B -7.270 32.791 -8.476 1.000 2 B TYR 62.626 1
ATOM 3787 C CA . TYR 244 244 ? B -6.538 31.792 -9.252 1.000 2 B TYR 63.543 1
ATOM 3788 C C . TYR 244 244 ? B -6.710 32.019 -10.737 1.000 2 B TYR 63.510 1
ATOM 3789 O O . TYR 244 244 ? B -7.722 32.578 -11.202 1.000 2 B TYR 62.968 1
ATOM 3790 C CB . TYR 244 244 ? B -6.977 30.364 -8.888 1.000 2 B TYR 61.919 1
ATOM 3791 C CG . TYR 244 244 ? B -6.680 29.938 -7.493 1.000 2 B TYR 61.332 1
ATOM 3792 C CD1 . TYR 244 244 ? B -5.476 29.359 -7.163 1.000 2 B TYR 61.325 1
ATOM 3793 C CD2 . TYR 244 244 ? B -7.612 30.117 -6.479 1.000 2 B TYR 60.927 1
ATOM 3794 C CE1 . TYR 244 244 ? B -5.198 28.977 -5.871 1.000 2 B TYR 60.916 1
ATOM 3795 C CE2 . TYR 244 244 ? B -7.350 29.725 -5.183 1.000 2 B TYR 62.404 1
ATOM 3796 C CZ . TYR 244 244 ? B -6.139 29.144 -4.890 1.000 2 B TYR 59.230 1
ATOM 3797 O OH . TYR 244 244 ? B -5.867 28.745 -3.606 1.000 2 B TYR 55.458 1
ATOM 3798 N N . LYS 245 245 ? B -5.727 31.626 -11.479 1.000 2 B LYS 58.537 1
ATOM 3799 C CA . LYS 245 245 ? B -5.775 31.628 -12.950 1.000 2 B LYS 59.514 1
ATOM 3800 C C . LYS 245 245 ? B -5.352 30.261 -13.476 1.000 2 B LYS 60.044 1
ATOM 3801 O O . LYS 245 245 ? B -4.691 29.473 -12.787 1.000 2 B LYS 59.837 1
ATOM 3802 C CB . LYS 245 245 ? B -4.884 32.718 -13.558 1.000 2 B LYS 57.549 1
ATOM 3803 C CG . LYS 245 245 ? B -3.392 32.542 -13.298 1.000 2 B LYS 52.929 1
ATOM 3804 C CD . LYS 245 245 ? B -2.578 33.653 -13.926 1.000 2 B LYS 48.582 1
ATOM 3805 C CE . LYS 245 245 ? B -1.096 33.492 -13.671 1.000 2 B LYS 43.718 1
ATOM 3806 N NZ . LYS 245 245 ? B -0.301 34.592 -14.255 1.000 2 B LYS 39.145 1
ATOM 3807 N N . CYS 246 246 ? B -5.750 29.982 -14.694 1.000 2 B CYS 59.295 1
ATOM 3808 C CA . CYS 246 246 ? B -5.437 28.700 -15.277 1.000 2 B CYS 60.025 1
ATOM 3809 C C . CYS 246 246 ? B -3.971 28.672 -15.693 1.000 2 B CYS 59.579 1
ATOM 3810 O O . CYS 246 246 ? B -3.444 29.634 -16.251 1.000 2 B CYS 57.555 1
ATOM 3811 C CB . CYS 246 246 ? B -6.328 28.405 -16.490 1.000 2 B CYS 58.025 1
ATOM 3812 S SG . CYS 246 246 ? B -6.061 26.732 -17.152 1.000 2 B CYS 58.754 1
ATOM 3813 N N . THR 247 247 ? B -3.304 27.601 -15.401 1.000 2 B THR 60.651 1
ATOM 3814 C CA . THR 247 247 ? B -1.882 27.470 -15.705 1.000 2 B THR 60.928 1
ATOM 3815 C C . THR 247 247 ? B -1.624 27.116 -17.158 1.000 2 B THR 60.942 1
ATOM 3816 O O . THR 247 247 ? B -0.469 27.091 -17.586 1.000 2 B THR 58.375 1
ATOM 3817 C CB . THR 247 247 ? B -1.223 26.433 -14.794 1.000 2 B THR 58.166 1
ATOM 3818 O OG1 . THR 247 247 ? B 0.205 26.494 -14.952 1.000 2 B THR 53.282 1
ATOM 3819 C CG2 . THR 247 247 ? B -1.741 25.049 -15.088 1.000 2 B THR 52.377 1
ATOM 3820 N N . PHE 248 248 ? B -2.661 26.860 -17.901 1.000 2 B PHE 62.139 1
ATOM 3821 C CA . PHE 248 248 ? B -2.510 26.578 -19.313 1.000 2 B PHE 62.868 1
ATOM 3822 C C . PHE 248 248 ? B -2.263 27.864 -20.046 1.000 2 B PHE 63.754 1
ATOM 3823 O O . PHE 248 248 ? B -2.905 28.860 -19.779 1.000 2 B PHE 62.706 1
ATOM 3824 C CB . PHE 248 248 ? B -3.746 25.875 -19.871 1.000 2 B PHE 60.878 1
ATOM 3825 C CG . PHE 248 248 ? B -3.618 25.408 -21.281 1.000 2 B PHE 58.038 1
ATOM 3826 C CD1 . PHE 248 248 ? B -2.934 24.232 -21.554 1.000 2 B PHE 57.067 1
ATOM 3827 C CD2 . PHE 248 248 ? B -4.167 26.129 -22.329 1.000 2 B PHE 56.982 1
ATOM 3828 C CE1 . PHE 248 248 ? B -2.830 23.781 -22.853 1.000 2 B PHE 57.610 1
ATOM 3829 C CE2 . PHE 248 248 ? B -4.032 25.694 -23.623 1.000 2 B PHE 56.536 1
ATOM 3830 C CZ . PHE 248 248 ? B -3.364 24.517 -23.884 1.000 2 B PHE 54.786 1
ATOM 3831 N N . PRO 249 249 ? B -1.317 27.909 -20.951 1.000 2 B PRO 56.026 1
ATOM 3832 C CA . PRO 249 249 ? B -1.018 29.152 -21.671 1.000 2 B PRO 56.910 1
ATOM 3833 C C . PRO 249 249 ? B -2.142 29.584 -22.598 1.000 2 B PRO 58.272 1
ATOM 3834 O O . PRO 249 249 ? B -2.778 28.754 -23.241 1.000 2 B PRO 56.497 1
ATOM 3835 C CB . PRO 249 249 ? B 0.265 28.868 -22.439 1.000 2 B PRO 53.776 1
ATOM 3836 C CG . PRO 249 249 ? B 0.252 27.389 -22.596 1.000 2 B PRO 52.348 1
ATOM 3837 C CD . PRO 249 249 ? B -0.384 26.841 -21.346 1.000 2 B PRO 52.356 1
ATOM 3838 N N . ASN 250 250 ? B -2.368 30.884 -22.641 1.000 2 B ASN 61.375 1
ATOM 3839 C CA . ASN 250 250 ? B -3.428 31.526 -23.417 1.000 2 B ASN 62.352 1
ATOM 3840 C C . ASN 250 250 ? B -4.810 31.086 -22.960 1.000 2 B ASN 64.305 1
ATOM 3841 O O . ASN 250 250 ? B -5.695 30.794 -23.761 1.000 2 B ASN 63.123 1
ATOM 3842 C CB . ASN 250 250 ? B -3.248 31.327 -24.925 1.000 2 B ASN 59.689 1
ATOM 3843 C CG . ASN 250 250 ? B -1.999 32.010 -25.455 1.000 2 B ASN 55.167 1
ATOM 3844 O OD1 . ASN 250 250 ? B -1.666 33.131 -25.049 1.000 2 B ASN 49.983 1
ATOM 3845 N ND2 . ASN 250 250 ? B -1.296 31.331 -26.344 1.000 2 B ASN 53.014 1
ATOM 3846 N N . CYS 251 251 ? B -4.980 31.060 -21.653 1.000 2 B CYS 61.444 1
ATOM 3847 C CA . CYS 251 251 ? B -6.249 30.706 -21.072 1.000 2 B CYS 63.511 1
ATOM 3848 C C . CYS 251 251 ? B -6.703 31.815 -20.127 1.000 2 B CYS 64.736 1
ATOM 3849 O O . CYS 251 251 ? B -6.117 32.016 -19.075 1.000 2 B CYS 63.280 1
ATOM 3850 C CB . CYS 251 251 ? B -6.158 29.374 -20.348 1.000 2 B CYS 61.685 1
ATOM 3851 S SG . CYS 251 251 ? B -7.738 28.810 -19.685 1.000 2 B CYS 59.899 1
ATOM 3852 N N . PRO 252 252 ? B -7.732 32.582 -20.478 1.000 2 B PRO 63.842 1
ATOM 3853 C CA . PRO 252 252 ? B -8.176 33.694 -19.632 1.000 2 B PRO 64.698 1
ATOM 3854 C C . PRO 252 252 ? B -9.076 33.271 -18.502 1.000 2 B PRO 66.070 1
ATOM 3855 O O . PRO 252 252 ? B -9.632 34.118 -17.792 1.000 2 B PRO 64.508 1
ATOM 3856 C CB . PRO 252 252 ? B -8.933 34.600 -20.608 1.000 2 B PRO 62.353 1
ATOM 3857 C CG . PRO 252 252 ? B -9.489 33.641 -21.597 1.000 2 B PRO 60.954 1
ATOM 3858 C CD . PRO 252 252 ? B -8.451 32.559 -21.746 1.000 2 B PRO 62.554 1
ATOM 3859 N N . THR 253 253 ? B -9.240 31.985 -18.283 1.000 2 B THR 63.001 1
ATOM 3860 C CA . THR 253 253 ? B -10.131 31.490 -17.253 1.000 2 B THR 64.144 1
ATOM 3861 C C . THR 253 253 ? B -9.534 31.725 -15.868 1.000 2 B THR 64.363 1
ATOM 3862 O O . THR 253 253 ? B -8.406 31.289 -15.589 1.000 2 B THR 63.433 1
ATOM 3863 C CB . THR 253 253 ? B -10.441 30.009 -17.458 1.000 2 B THR 62.943 1
ATOM 3864 O OG1 . THR 253 253 ? B -10.927 29.800 -18.760 1.000 2 B THR 55.043 1
ATOM 3865 C CG2 . THR 253 253 ? B -11.499 29.558 -16.459 1.000 2 B THR 56.233 1
ATOM 3866 N N . LYS 254 254 ? B -10.283 32.405 -15.043 1.000 2 B LYS 57.766 1
ATOM 3867 C CA . LYS 254 254 ? B -9.866 32.713 -13.657 1.000 2 B LYS 58.953 1
ATOM 3868 C C . LYS 254 254 ? B -11.001 32.380 -12.710 1.000 2 B LYS 59.180 1
ATOM 3869 O O . LYS 254 254 ? B -12.159 32.339 -13.109 1.000 2 B LYS 58.792 1
ATOM 3870 C CB . LYS 254 254 ? B -9.457 34.178 -13.527 1.000 2 B LYS 56.866 1
ATOM 3871 C CG . LYS 254 254 ? B -8.207 34.550 -14.285 1.000 2 B LYS 52.913 1
ATOM 3872 C CD . LYS 254 254 ? B -7.900 36.020 -14.161 1.000 2 B LYS 49.129 1
ATOM 3873 C CE . LYS 254 254 ? B -6.662 36.391 -14.900 1.000 2 B LYS 47.298 1
ATOM 3874 N NZ . LYS 254 254 ? B -6.362 37.828 -14.855 1.000 2 B LYS 42.481 1
ATOM 3875 N N . LYS 255 255 ? B -10.658 32.151 -11.491 1.000 2 B LYS 61.226 1
ATOM 3876 C CA . LYS 255 255 ? B -11.632 31.792 -10.479 1.000 2 B LYS 62.644 1
ATOM 3877 C C . LYS 255 255 ? B -11.364 32.526 -9.195 1.000 2 B LYS 62.641 1
ATOM 3878 O O . LYS 255 255 ? B -10.234 32.973 -8.906 1.000 2 B LYS 62.415 1
ATOM 3879 C CB . LYS 255 255 ? B -11.679 30.283 -10.251 1.000 2 B LYS 60.663 1
ATOM 3880 C CG . LYS 255 255 ? B -10.442 29.707 -9.581 1.000 2 B LYS 57.087 1
ATOM 3881 C CD . LYS 255 255 ? B -10.598 28.194 -9.361 1.000 2 B LYS 54.591 1
ATOM 3882 C CE . LYS 255 255 ? B -9.384 27.613 -8.696 1.000 2 B LYS 54.012 1
ATOM 3883 N NZ . LYS 255 255 ? B -9.501 26.156 -8.456 1.000 2 B LYS 48.805 1
ATOM 3884 N N . LYS 256 256 ? B -12.388 32.687 -8.403 1.000 2 B LYS 58.748 1
ATOM 3885 C CA . LYS 256 256 ? B -12.305 33.291 -7.077 1.000 2 B LYS 58.831 1
ATOM 3886 C C . LYS 256 256 ? B -12.692 32.277 -6.027 1.000 2 B LYS 58.754 1
ATOM 3887 O O . LYS 256 256 ? B -13.846 31.822 -5.965 1.000 2 B LYS 58.557 1
ATOM 3888 C CB . LYS 256 256 ? B -13.214 34.507 -6.986 1.000 2 B LYS 57.012 1
ATOM 3889 C CG . LYS 256 256 ? B -12.802 35.674 -7.861 1.000 2 B LYS 52.579 1
ATOM 3890 C CD . LYS 256 256 ? B -13.762 36.845 -7.689 1.000 2 B LYS 48.932 1
ATOM 3891 C CE . LYS 256 256 ? B -13.401 38.007 -8.609 1.000 2 B LYS 45.371 1
ATOM 3892 N NZ . LYS 256 256 ? B -14.321 39.136 -8.458 1.000 2 B LYS 41.161 1
ATOM 3893 N N . VAL 257 257 ? B -11.744 31.906 -5.217 1.000 2 B VAL 62.183 1
ATOM 3894 C CA . VAL 257 257 ? B -11.951 30.896 -4.193 1.000 2 B VAL 62.998 1
ATOM 3895 C C . VAL 257 257 ? B -11.919 31.575 -2.827 1.000 2 B VAL 63.012 1
ATOM 3896 O O . VAL 257 257 ? B -10.918 32.176 -2.439 1.000 2 B VAL 62.156 1
ATOM 3897 C CB . VAL 257 257 ? B -10.883 29.808 -4.254 1.000 2 B VAL 60.892 1
ATOM 3898 C CG1 . VAL 257 257 ? B -10.920 29.101 -5.609 1.000 2 B VAL 60.356 1
ATOM 3899 C CG2 . VAL 257 257 ? B -11.131 28.788 -3.159 1.000 2 B VAL 58.365 1
ATOM 3900 N N . GLU 258 258 ? B -13.004 31.510 -2.157 1.000 2 B GLU 58.182 1
ATOM 3901 C CA . GLU 258 258 ? B -13.106 32.047 -0.819 1.000 2 B GLU 58.893 1
ATOM 3902 C C . GLU 258 258 ? B -12.972 30.933 0.191 1.000 2 B GLU 58.347 1
ATOM 3903 O O . GLU 258 258 ? B -13.750 29.984 0.210 1.000 2 B GLU 57.313 1
ATOM 3904 C CB . GLU 258 258 ? B -14.418 32.796 -0.612 1.000 2 B GLU 56.587 1
ATOM 3905 C CG . GLU 258 258 ? B -14.556 33.466 0.739 1.000 2 B GLU 52.346 1
ATOM 3906 C CD . GLU 258 258 ? B -15.856 34.217 0.886 1.000 2 B GLU 48.808 1
ATOM 3907 O OE1 . GLU 258 258 ? B -16.657 34.215 -0.094 1.000 2 B GLU 47.889 1
ATOM 3908 O OE2 . GLU 258 258 ? B -16.095 34.801 1.959 1.000 2 B GLU 45.118 1
ATOM 3909 N N . ARG 259 259 ? B -11.974 31.023 1.025 1.000 2 B ARG 60.088 1
ATOM 3910 C CA . ARG 259 259 ? B -11.688 30.015 2.010 1.000 2 B ARG 60.758 1
ATOM 3911 C C . ARG 259 259 ? B -12.001 30.530 3.416 1.000 2 B ARG 60.002 1
ATOM 3912 O O . ARG 259 259 ? B -11.772 31.700 3.715 1.000 2 B ARG 59.268 1
ATOM 3913 C CB . ARG 259 259 ? B -10.227 29.529 1.938 1.000 2 B ARG 58.409 1
ATOM 3914 C CG . ARG 259 259 ? B -9.893 28.799 0.659 1.000 2 B ARG 55.074 1
ATOM 3915 C CD . ARG 259 259 ? B -8.452 28.299 0.666 1.000 2 B ARG 51.741 1
ATOM 3916 N NE . ARG 259 259 ? B -8.044 27.699 -0.614 1.000 2 B ARG 48.123 1
ATOM 3917 C CZ . ARG 259 259 ? B -8.162 26.397 -0.853 1.000 2 B ARG 47.979 1
ATOM 3918 N NH1 . ARG 259 259 ? B -8.650 25.576 0.054 1.000 2 B ARG 41.609 1
ATOM 3919 N NH2 . ARG 259 259 ? B -7.780 25.944 -2.033 1.000 2 B ARG 39.858 1
ATOM 3920 N N . SER 260 260 ? B -12.496 29.661 4.230 1.000 2 B SER 57.987 1
ATOM 3921 C CA . SER 260 260 ? B -12.810 29.996 5.613 1.000 2 B SER 58.969 1
ATOM 3922 C C . SER 260 260 ? B -11.554 29.920 6.459 1.000 2 B SER 58.703 1
ATOM 3923 O O . SER 260 260 ? B -10.482 29.523 6.016 1.000 2 B SER 57.541 1
ATOM 3924 C CB . SER 260 260 ? B -13.902 29.103 6.153 1.000 2 B SER 56.267 1
ATOM 3925 O OG . SER 260 260 ? B -13.459 27.767 6.241 1.000 2 B SER 51.544 1
ATOM 3926 N N . ILE 261 261 ? B -11.716 30.299 7.701 1.000 2 B ILE 54.847 1
ATOM 3927 C CA . ILE 261 261 ? B -10.577 30.230 8.627 1.000 2 B ILE 55.650 1
ATOM 3928 C C . ILE 261 261 ? B -10.224 28.804 8.983 1.000 2 B ILE 56.017 1
ATOM 3929 O O . ILE 261 261 ? B -9.120 28.536 9.474 1.000 2 B ILE 55.033 1
ATOM 3930 C CB . ILE 261 261 ? B -10.847 31.070 9.886 1.000 2 B ILE 52.977 1
ATOM 3931 C CG1 . ILE 261 261 ? B -12.104 30.532 10.606 1.000 2 B ILE 52.010 1
ATOM 3932 C CG2 . ILE 261 261 ? B -10.996 32.532 9.567 1.000 2 B ILE 49.577 1
ATOM 3933 C CD1 . ILE 261 261 ? B -12.346 31.171 11.934 1.000 2 B ILE 45.985 1
ATOM 3934 N N . GLU 262 262 ? B -11.124 27.888 8.746 1.000 2 B GLU 56.738 1
ATOM 3935 C CA . GLU 262 262 ? B -10.869 26.476 8.982 1.000 2 B GLU 58.159 1
ATOM 3936 C C . GLU 262 262 ? B -10.190 25.778 7.809 1.000 2 B GLU 58.448 1
ATOM 3937 O O . GLU 262 262 ? B -9.866 24.615 7.888 1.000 2 B GLU 56.357 1
ATOM 3938 C CB . GLU 262 262 ? B -12.175 25.755 9.334 1.000 2 B GLU 55.530 1
ATOM 3939 C CG . GLU 262 262 ? B -12.821 26.220 10.611 1.000 2 B GLU 51.702 1
ATOM 3940 C CD . GLU 262 262 ? B -14.102 25.495 10.945 1.000 2 B GLU 47.069 1
ATOM 3941 O OE1 . GLU 262 262 ? B -14.540 24.667 10.122 1.000 2 B GLU 42.925 1
ATOM 3942 O OE2 . GLU 262 262 ? B -14.669 25.726 12.037 1.000 2 B GLU 40.789 1
ATOM 3943 N N . GLY 263 263 ? B -10.000 26.530 6.750 1.000 2 B GLY 54.001 1
ATOM 3944 C CA . GLY 263 263 ? B -9.415 25.953 5.557 1.000 2 B GLY 54.730 1
ATOM 3945 C C . GLY 263 263 ? B -10.410 25.434 4.534 1.000 2 B GLY 56.331 1
ATOM 3946 O O . GLY 263 263 ? B -10.029 24.913 3.498 1.000 2 B GLY 54.785 1
ATOM 3947 N N . GLN 264 264 ? B -11.677 25.586 4.814 1.000 2 B GLN 51.337 1
ATOM 3948 C CA . GLN 264 264 ? B -12.737 25.111 3.947 1.000 2 B GLN 53.798 1
ATOM 3949 C C . GLN 264 264 ? B -13.108 26.158 2.937 1.000 2 B GLN 55.238 1
ATOM 3950 O O . GLN 264 264 ? B -13.044 27.362 3.203 1.000 2 B GLN 54.757 1
ATOM 3951 C CB . GLN 264 264 ? B -13.967 24.697 4.763 1.000 2 B GLN 51.419 1
ATOM 3952 C CG . GLN 264 264 ? B -13.721 23.504 5.690 1.000 2 B GLN 47.847 1
ATOM 3953 C CD . GLN 264 264 ? B -14.948 23.130 6.475 1.000 2 B GLN 43.344 1
ATOM 3954 O OE1 . GLN 264 264 ? B -15.967 23.800 6.387 1.000 2 B GLN 38.254 1
ATOM 3955 N NE2 . GLN 264 264 ? B -14.851 22.043 7.245 1.000 2 B GLN 35.655 1
ATOM 3956 N N . ILE 265 265 ? B -13.509 25.708 1.778 1.000 2 B ILE 52.857 1
ATOM 3957 C CA . ILE 265 265 ? B -13.894 26.590 0.693 1.000 2 B ILE 54.044 1
ATOM 3958 C C . ILE 265 265 ? B -15.397 26.877 0.811 1.000 2 B ILE 54.910 1
ATOM 3959 O O . ILE 265 265 ? B -16.204 25.945 0.853 1.000 2 B ILE 54.572 1
ATOM 3960 C CB . ILE 265 265 ? B -13.556 25.987 -0.679 1.000 2 B ILE 52.225 1
ATOM 3961 C CG1 . ILE 265 265 ? B -12.051 25.820 -0.798 1.000 2 B ILE 51.814 1
ATOM 3962 C CG2 . ILE 265 265 ? B -14.047 26.905 -1.795 1.000 2 B ILE 48.806 1
ATOM 3963 C CD1 . ILE 265 265 ? B -11.619 25.006 -1.986 1.000 2 B ILE 47.208 1
ATOM 3964 N N . THR 266 266 ? B -15.735 28.132 0.859 1.000 2 B THR 55.673 1
ATOM 3965 C CA . THR 266 266 ? B -17.132 28.529 0.953 1.000 2 B THR 57.345 1
ATOM 3966 C C . THR 266 266 ? B -17.714 29.019 -0.363 1.000 2 B THR 58.193 1
ATOM 3967 O O . THR 266 266 ? B -18.861 28.708 -0.696 1.000 2 B THR 58.003 1
ATOM 3968 C CB . THR 266 266 ? B -17.316 29.627 2.033 1.000 2 B THR 55.714 1
ATOM 3969 O OG1 . THR 266 266 ? B -16.509 30.774 1.679 1.000 2 B THR 53.666 1
ATOM 3970 C CG2 . THR 266 266 ? B -16.861 29.108 3.379 1.000 2 B THR 50.670 1
ATOM 3971 N N . GLU 267 267 ? B -16.940 29.800 -1.113 1.000 2 B GLU 53.759 1
ATOM 3972 C CA . GLU 267 267 ? B -17.441 30.357 -2.366 1.000 2 B GLU 56.646 1
ATOM 3973 C C . GLU 267 267 ? B -16.387 30.165 -3.435 1.000 2 B GLU 57.674 1
ATOM 3974 O O . GLU 267 267 ? B -15.206 30.459 -3.239 1.000 2 B GLU 56.882 1
ATOM 3975 C CB . GLU 267 267 ? B -17.755 31.842 -2.190 1.000 2 B GLU 54.635 1
ATOM 3976 C CG . GLU 267 267 ? B -18.382 32.501 -3.423 1.000 2 B GLU 50.145 1
ATOM 3977 C CD . GLU 267 267 ? B -18.724 33.955 -3.204 1.000 2 B GLU 46.401 1
ATOM 3978 O OE1 . GLU 267 267 ? B -18.363 34.491 -2.131 1.000 2 B GLU 43.809 1
ATOM 3979 O OE2 . GLU 267 267 ? B -19.316 34.565 -4.113 1.000 2 B GLU 41.212 1
ATOM 3980 N N . ILE 268 268 ? B -16.830 29.685 -4.574 1.000 2 B ILE 57.044 1
ATOM 3981 C CA . ILE 268 268 ? B -15.978 29.530 -5.765 1.000 2 B ILE 58.535 1
ATOM 3982 C C . ILE 268 268 ? B -16.667 30.202 -6.936 1.000 2 B ILE 59.085 1
ATOM 3983 O O . ILE 268 268 ? B -17.785 29.839 -7.316 1.000 2 B ILE 58.698 1
ATOM 3984 C CB . ILE 268 268 ? B -15.680 28.053 -6.096 1.000 2 B ILE 56.423 1
ATOM 3985 C CG1 . ILE 268 268 ? B -14.925 27.387 -4.963 1.000 2 B ILE 56.246 1
ATOM 3986 C CG2 . ILE 268 268 ? B -14.876 27.971 -7.383 1.000 2 B ILE 52.399 1
ATOM 3987 C CD1 . ILE 268 268 ? B -14.729 25.910 -5.144 1.000 2 B ILE 51.495 1
ATOM 3988 N N . VAL 269 269 ? B -16.007 31.213 -7.508 1.000 2 B VAL 56.203 1
ATOM 3989 C CA . VAL 269 269 ? B -16.558 31.960 -8.646 1.000 2 B VAL 58.178 1
ATOM 3990 C C . VAL 269 269 ? B -15.611 31.805 -9.828 1.000 2 B VAL 59.095 1
ATOM 3991 O O . VAL 269 269 ? B -14.429 32.136 -9.720 1.000 2 B VAL 58.141 1
ATOM 3992 C CB . VAL 269 269 ? B -16.745 33.435 -8.315 1.000 2 B VAL 55.802 1
ATOM 3993 C CG1 . VAL 269 269 ? B -17.720 33.596 -7.138 1.000 2 B VAL 55.819 1
ATOM 3994 C CG2 . VAL 269 269 ? B -17.252 34.194 -9.522 1.000 2 B VAL 54.057 1
ATOM 3995 N N . TYR 270 270 ? B -16.144 31.341 -10.917 1.000 2 B TYR 56.500 1
ATOM 3996 C CA . TYR 270 270 ? B -15.345 31.108 -12.138 1.000 2 B TYR 57.821 1
ATOM 3997 C C . TYR 270 270 ? B -15.618 32.210 -13.129 1.000 2 B TYR 57.571 1
ATOM 3998 O O . TYR 270 270 ? B -16.731 32.716 -13.242 1.000 2 B TYR 56.886 1
ATOM 3999 C CB . TYR 270 270 ? B -15.678 29.751 -12.753 1.000 2 B TYR 56.397 1
ATOM 4000 C CG . TYR 270 270 ? B -15.300 28.579 -11.878 1.000 2 B TYR 53.918 1
ATOM 4001 C CD1 . TYR 270 270 ? B -14.017 28.025 -11.919 1.000 2 B TYR 52.246 1
ATOM 4002 C CD2 . TYR 270 270 ? B -16.231 28.023 -10.996 1.000 2 B TYR 51.702 1
ATOM 4003 C CE1 . TYR 270 270 ? B -13.674 26.962 -11.123 1.000 2 B TYR 48.429 1
ATOM 4004 C CE2 . TYR 270 270 ? B -15.890 26.946 -10.199 1.000 2 B TYR 47.846 1
ATOM 4005 C CZ . TYR 270 270 ? B -14.618 26.424 -10.269 1.000 2 B TYR 45.993 1
ATOM 4006 O OH . TYR 270 270 ? B -14.292 25.363 -9.458 1.000 2 B TYR 47.594 1
ATOM 4007 N N . LYS 271 271 ? B -14.568 32.614 -13.854 1.000 2 B LYS 52.881 1
ATOM 4008 C CA . LYS 271 271 ? B -14.689 33.646 -14.864 1.000 2 B LYS 54.477 1
ATOM 4009 C C . LYS 271 271 ? B -14.209 33.114 -16.198 1.000 2 B LYS 54.870 1
ATOM 4010 O O . LYS 271 271 ? B -13.083 32.627 -16.326 1.000 2 B LYS 53.638 1
ATOM 4011 C CB . LYS 271 271 ? B -13.877 34.883 -14.483 1.000 2 B LYS 52.351 1
ATOM 4012 C CG . LYS 271 271 ? B -14.415 35.640 -13.271 1.000 2 B LYS 49.851 1
ATOM 4013 C CD . LYS 271 271 ? B -13.587 36.863 -12.960 1.000 2 B LYS 45.820 1
ATOM 4014 C CE . LYS 271 271 ? B -14.122 37.596 -11.759 1.000 2 B LYS 41.323 1
ATOM 4015 N NZ . LYS 271 271 ? B -13.273 38.767 -11.414 1.000 2 B LYS 35.888 1
ATOM 4016 N N . GLY 272 272 ? B -15.044 33.220 -17.204 1.000 2 B GLY 62.222 1
ATOM 4017 C CA . GLY 272 272 ? B -14.712 32.753 -18.522 1.000 2 B GLY 63.301 1
ATOM 4018 C C . GLY 272 272 ? B -14.906 31.264 -18.683 1.000 2 B GLY 65.118 1
ATOM 4019 O O . GLY 272 272 ? B -15.548 30.590 -17.886 1.000 2 B GLY 62.306 1
ATOM 4020 N N . SER 273 273 ? B -14.325 30.747 -19.742 1.000 2 B SER 61.899 1
ATOM 4021 C CA . SER 273 273 ? B -14.410 29.323 -20.053 1.000 2 B SER 64.094 1
ATOM 4022 C C . SER 273 273 ? B -13.037 28.832 -20.469 1.000 2 B SER 65.154 1
ATOM 4023 O O . SER 273 273 ? B -12.215 29.583 -21.012 1.000 2 B SER 63.412 1
ATOM 4024 C CB . SER 273 273 ? B -15.433 29.020 -21.139 1.000 2 B SER 61.786 1
ATOM 4025 O OG . SER 273 273 ? B -15.015 29.598 -22.372 1.000 2 B SER 54.459 1
ATOM 4026 N N . HIS 274 274 ? B -12.800 27.562 -20.224 1.000 2 B HIS 60.799 1
ATOM 4027 C CA . HIS 274 274 ? B -11.546 26.960 -20.622 1.000 2 B HIS 62.016 1
ATOM 4028 C C . HIS 274 274 ? B -11.517 26.720 -22.135 1.000 2 B HIS 61.686 1
ATOM 4029 O O . HIS 274 274 ? B -12.442 26.086 -22.674 1.000 2 B HIS 61.216 1
ATOM 4030 C CB . HIS 274 274 ? B -11.334 25.637 -19.900 1.000 2 B HIS 60.182 1
ATOM 4031 C CG . HIS 274 274 ? B -11.135 25.776 -18.423 1.000 2 B HIS 58.560 1
ATOM 4032 N ND1 . HIS 274 274 ? B -9.927 26.188 -17.872 1.000 2 B HIS 57.352 1
ATOM 4033 C CD2 . HIS 274 274 ? B -11.965 25.593 -17.375 1.000 2 B HIS 57.787 1
ATOM 4034 C CE1 . HIS 274 274 ? B -10.048 26.225 -16.568 1.000 2 B HIS 56.723 1
ATOM 4035 N NE2 . HIS 274 274 ? B -11.277 25.860 -16.230 1.000 2 B HIS 52.361 1
ATOM 4036 N N . ASN 275 275 ? B -10.507 27.218 -22.760 1.000 2 B ASN 66.225 1
ATOM 4037 C CA . ASN 275 275 ? B -10.307 27.049 -24.214 1.000 2 B ASN 65.925 1
ATOM 4038 C C . ASN 275 275 ? B -9.423 25.857 -24.518 1.000 2 B ASN 65.431 1
ATOM 4039 O O . ASN 275 275 ? B -8.908 25.724 -25.634 1.000 2 B ASN 63.282 1
ATOM 4040 C CB . ASN 275 275 ? B -9.752 28.313 -24.853 1.000 2 B ASN 63.602 1
ATOM 4041 C CG . ASN 275 275 ? B -8.463 28.783 -24.198 1.000 2 B ASN 60.218 1
ATOM 4042 O OD1 . ASN 275 275 ? B -7.976 28.203 -23.223 1.000 2 B ASN 53.224 1
ATOM 4043 N ND2 . ASN 275 275 ? B -7.905 29.882 -24.716 1.000 2 B ASN 57.532 1
ATOM 4044 N N . HIS 276 276 ? B -9.234 25.006 -23.546 1.000 2 B HIS 64.415 1
ATOM 4045 C CA . HIS 276 276 ? B -8.379 23.840 -23.668 1.000 2 B HIS 64.846 1
ATOM 4046 C C . HIS 276 276 ? B -9.010 22.684 -22.930 1.000 2 B HIS 63.667 1
ATOM 4047 O O . HIS 276 276 ? B -9.813 22.900 -22.012 1.000 2 B HIS 62.377 1
ATOM 4048 C CB . HIS 276 276 ? B -6.973 24.128 -23.122 1.000 2 B HIS 62.973 1
ATOM 4049 C CG . HIS 276 276 ? B -6.966 24.428 -21.669 1.000 2 B HIS 60.856 1
ATOM 4050 N ND1 . HIS 276 276 ? B -6.814 23.459 -20.701 1.000 2 B HIS 61.026 1
ATOM 4051 C CD2 . HIS 276 276 ? B -7.061 25.601 -20.996 1.000 2 B HIS 60.918 1
ATOM 4052 C CE1 . HIS 276 276 ? B -6.820 24.017 -19.492 1.000 2 B HIS 60.495 1
ATOM 4053 N NE2 . HIS 276 276 ? B -6.965 25.313 -19.652 1.000 2 B HIS 56.901 1
ATOM 4054 N N . PRO 277 277 ? B -8.691 21.469 -23.277 1.000 2 B PRO 62.957 1
ATOM 4055 C CA . PRO 277 277 ? B -9.261 20.329 -22.568 1.000 2 B PRO 64.259 1
ATOM 4056 C C . PRO 277 277 ? B -8.656 20.143 -21.170 1.000 2 B PRO 64.666 1
ATOM 4057 O O . PRO 277 277 ? B -7.685 20.811 -20.787 1.000 2 B PRO 63.588 1
ATOM 4058 C CB . PRO 277 277 ? B -8.950 19.137 -23.488 1.000 2 B PRO 61.885 1
ATOM 4059 C CG . PRO 277 277 ? B -7.747 19.551 -24.244 1.000 2 B PRO 59.691 1
ATOM 4060 C CD . PRO 277 277 ? B -7.957 21.028 -24.477 1.000 2 B PRO 60.720 1
ATOM 4061 N N . LYS 278 278 ? B -9.221 19.225 -20.453 1.000 2 B LYS 56.085 1
ATOM 4062 C CA . LYS 278 278 ? B -8.798 18.955 -19.097 1.000 2 B LYS 56.513 1
ATOM 4063 C C . LYS 278 278 ? B -7.407 18.329 -19.078 1.000 2 B LYS 55.734 1
ATOM 4064 O O . LYS 278 278 ? B -7.143 17.405 -19.860 1.000 2 B LYS 55.168 1
ATOM 4065 C CB . LYS 278 278 ? B -9.793 18.053 -18.363 1.000 2 B LYS 54.528 1
ATOM 4066 C CG . LYS 278 278 ? B -11.140 18.691 -18.128 1.000 2 B LYS 51.360 1
ATOM 4067 C CD . LYS 278 278 ? B -12.067 17.787 -17.366 1.000 2 B LYS 47.921 1
ATOM 4068 C CE . LYS 278 278 ? B -13.421 18.411 -17.122 1.000 2 B LYS 44.677 1
ATOM 4069 N NZ . LYS 278 278 ? B -14.352 17.523 -16.403 1.000 2 B LYS 39.815 1
ATOM 4070 N N . PRO 279 279 ? B -6.524 18.790 -18.255 1.000 2 B PRO 53.984 1
ATOM 4071 C CA . PRO 279 279 ? B -5.172 18.230 -18.230 1.000 2 B PRO 54.836 1
ATOM 4072 C C . PRO 279 279 ? B -5.109 16.842 -17.618 1.000 2 B PRO 54.800 1
ATOM 4073 O O . PRO 279 279 ? B -5.709 16.578 -16.571 1.000 2 B PRO 53.504 1
ATOM 4074 C CB . PRO 279 279 ? B -4.365 19.246 -17.416 1.000 2 B PRO 52.494 1
ATOM 4075 C CG . PRO 279 279 ? B -5.384 19.863 -16.531 1.000 2 B PRO 51.413 1
ATOM 4076 C CD . PRO 279 279 ? B -6.650 19.901 -17.317 1.000 2 B PRO 51.375 1
ATOM 4077 N N . GLN 280 280 ? B -4.415 15.965 -18.266 1.000 2 B GLN 49.599 1
ATOM 4078 C CA . GLN 280 280 ? B -4.236 14.629 -17.772 1.000 2 B GLN 50.046 1
ATOM 4079 C C . GLN 280 280 ? B -3.005 14.562 -16.876 1.000 2 B GLN 49.746 1
ATOM 4080 O O . GLN 280 280 ? B -1.908 14.994 -17.261 1.000 2 B GLN 47.550 1
ATOM 4081 C CB . GLN 280 280 ? B -4.104 13.630 -18.925 1.000 2 B GLN 47.166 1
ATOM 4082 C CG . GLN 280 280 ? B -5.365 13.463 -19.742 1.000 2 B GLN 44.472 1
ATOM 4083 C CD . GLN 280 280 ? B -5.220 12.451 -20.852 1.000 2 B GLN 40.581 1
ATOM 4084 O OE1 . GLN 280 280 ? B -4.133 11.924 -21.083 1.000 2 B GLN 36.219 1
ATOM 4085 N NE2 . GLN 280 280 ? B -6.313 12.179 -21.537 1.000 2 B GLN 33.377 1
ATOM 4086 N N . SER 281 281 ? B -3.189 14.050 -15.714 1.000 2 B SER 41.889 1
ATOM 4087 C CA . SER 281 281 ? B -2.109 13.989 -14.737 1.000 2 B SER 42.336 1
ATOM 4088 C C . SER 281 281 ? B -1.111 12.894 -15.113 1.000 2 B SER 42.345 1
ATOM 4089 O O . SER 281 281 ? B -1.441 11.923 -15.785 1.000 2 B SER 41.038 1
ATOM 4090 C CB . SER 281 281 ? B -2.656 13.762 -13.330 1.000 2 B SER 39.721 1
ATOM 4091 O OG . SER 281 281 ? B -3.265 12.493 -13.217 1.000 2 B SER 37.056 1
ATOM 4092 N N . THR 282 282 ? B 0.095 13.089 -14.667 1.000 2 B THR 40.538 1
ATOM 4093 C CA . THR 282 282 ? B 1.124 12.101 -14.960 1.000 2 B THR 40.824 1
ATOM 4094 C C . THR 282 282 ? B 1.039 10.907 -14.015 1.000 2 B THR 40.686 1
ATOM 4095 O O . THR 282 282 ? B 1.539 9.833 -14.319 1.000 2 B THR 38.995 1
ATOM 4096 C CB . THR 282 282 ? B 2.516 12.717 -14.863 1.000 2 B THR 38.498 1
ATOM 4097 O OG1 . THR 282 282 ? B 2.729 13.239 -13.536 1.000 2 B THR 37.014 1
ATOM 4098 C CG2 . THR 282 282 ? B 2.651 13.873 -15.859 1.000 2 B THR 35.837 1
ATOM 4099 N N . ARG 283 283 ? B 0.410 11.074 -12.873 1.000 2 B ARG 35.136 1
ATOM 4100 C CA . ARG 283 283 ? B 0.240 10.020 -11.925 1.000 2 B ARG 35.401 1
ATOM 4101 C C . ARG 283 283 ? B -1.022 9.252 -12.271 1.000 2 B ARG 35.211 1
ATOM 4102 O O . ARG 283 283 ? B -2.124 9.759 -12.149 1.000 2 B ARG 33.319 1
ATOM 4103 C CB . ARG 283 283 ? B 0.171 10.558 -10.494 1.000 2 B ARG 33.042 1
ATOM 4104 C CG . ARG 283 283 ? B 1.450 11.227 -10.031 1.000 2 B ARG 31.492 1
ATOM 4105 C CD . ARG 283 283 ? B 1.278 11.793 -8.646 1.000 2 B ARG 30.204 1
ATOM 4106 N NE . ARG 283 283 ? B 2.493 12.512 -8.191 1.000 2 B ARG 27.228 1
ATOM 4107 C CZ . ARG 283 283 ? B 2.600 13.087 -6.992 1.000 2 B ARG 25.047 1
ATOM 4108 N NH1 . ARG 283 283 ? B 1.603 13.046 -6.139 1.000 2 B ARG 23.306 1
ATOM 4109 N NH2 . ARG 283 283 ? B 3.711 13.703 -6.656 1.000 2 B ARG 21.882 1
ATOM 4110 N N . ARG 284 284 ? B -0.843 7.987 -12.655 1.000 2 B ARG 34.758 1
ATOM 4111 C CA . ARG 284 284 ? B -1.961 7.152 -13.054 1.000 2 B ARG 35.588 1
ATOM 4112 C C . ARG 284 284 ? B -2.386 6.248 -11.923 1.000 2 B ARG 35.315 1
ATOM 4113 O O . ARG 284 284 ? B -2.260 5.046 -11.979 1.000 2 B ARG 33.373 1
ATOM 4114 C CB . ARG 284 284 ? B -1.597 6.340 -14.311 1.000 2 B ARG 32.627 1
ATOM 4115 C CG . ARG 284 284 ? B -1.274 7.194 -15.524 1.000 2 B ARG 31.323 1
ATOM 4116 C CD . ARG 284 284 ? B -0.886 6.328 -16.709 1.000 2 B ARG 30.731 1
ATOM 4117 N NE . ARG 284 284 ? B -2.016 5.548 -17.243 1.000 2 B ARG 27.152 1
ATOM 4118 C CZ . ARG 284 284 ? B -1.933 4.671 -18.205 1.000 2 B ARG 25.355 1
ATOM 4119 N NH1 . ARG 284 284 ? B -0.765 4.387 -18.759 1.000 2 B ARG 23.601 1
ATOM 4120 N NH2 . ARG 284 284 ? B -3.010 4.048 -18.627 1.000 2 B ARG 21.822 1
ATOM 4121 N N . SER 285 285 ? B -2.838 6.861 -10.869 1.000 2 B SER 38.501 1
ATOM 4122 C CA . SER 285 285 ? B -3.270 6.128 -9.698 1.000 2 B SER 40.406 1
ATOM 4123 C C . SER 285 285 ? B -4.747 5.814 -9.800 1.000 2 B SER 40.471 1
ATOM 4124 O O . SER 285 285 ? B -5.464 6.214 -10.723 1.000 2 B SER 39.046 1
ATOM 4125 C CB . SER 285 285 ? B -2.964 6.894 -8.401 1.000 2 B SER 37.822 1
ATOM 4126 O OG . SER 285 285 ? B -3.731 8.066 -8.337 1.000 2 B SER 35.285 1
ATOM 4127 N N . SER 286 286 ? B -5.243 5.100 -8.794 1.000 2 B SER 39.464 1
ATOM 4128 C CA . SER 286 286 ? B -6.648 4.717 -8.790 1.000 2 B SER 41.893 1
ATOM 4129 C C . SER 286 286 ? B -7.552 5.907 -8.456 1.000 2 B SER 41.819 1
ATOM 4130 O O . SER 286 286 ? B -8.651 6.022 -8.978 1.000 2 B SER 40.281 1
ATOM 4131 C CB . SER 286 286 ? B -6.892 3.577 -7.799 1.000 2 B SER 39.257 1
ATOM 4132 O OG . SER 286 286 ? B -6.646 4.004 -6.474 1.000 2 B SER 37.274 1
ATOM 4133 N N . ALA 287 287 ? B -7.066 6.785 -7.597 1.000 2 B ALA 37.469 1
ATOM 4134 C CA . ALA 287 287 ? B -7.851 7.955 -7.248 1.000 2 B ALA 38.834 1
ATOM 4135 C C . ALA 287 287 ? B -7.786 9.012 -8.359 1.000 2 B ALA 39.058 1
ATOM 4136 O O . ALA 287 287 ? B -8.721 9.783 -8.537 1.000 2 B ALA 37.645 1
ATOM 4137 C CB . ALA 287 287 ? B -7.388 8.544 -5.921 1.000 2 B ALA 36.331 1
ATOM 4138 N N . ALA 288 288 ? B -6.683 9.029 -9.065 1.000 2 B ALA 36.521 1
ATOM 4139 C CA . ALA 288 288 ? B -6.544 9.982 -10.160 1.000 2 B ALA 38.921 1
ATOM 4140 C C . ALA 288 288 ? B -7.350 9.568 -11.379 1.000 2 B ALA 39.322 1
ATOM 4141 O O . ALA 288 288 ? B -7.810 10.415 -12.154 1.000 2 B ALA 38.083 1
ATOM 4142 C CB . ALA 288 288 ? B -5.074 10.153 -10.529 1.000 2 B ALA 36.912 1
ATOM 4143 N N . ALA 289 289 ? B -7.526 8.264 -11.539 1.000 2 B ALA 37.286 1
ATOM 4144 C CA . ALA 289 289 ? B -8.333 7.792 -12.672 1.000 2 B ALA 39.331 1
ATOM 4145 C C . ALA 289 289 ? B -9.809 8.010 -12.425 1.000 2 B ALA 39.569 1
ATOM 4146 O O . ALA 289 289 ? B -10.575 8.329 -13.342 1.000 2 B ALA 38.434 1
ATOM 4147 C CB . ALA 289 289 ? B -8.050 6.316 -12.895 1.000 2 B ALA 37.503 1
ATOM 4148 N N . SER 290 290 ? B -10.216 7.851 -11.210 1.000 2 B SER 37.725 1
ATOM 4149 C CA . SER 290 290 ? B -11.618 8.105 -10.869 1.000 2 B SER 40.605 1
ATOM 4150 C C . SER 290 290 ? B -11.913 9.606 -10.841 1.000 2 B SER 40.708 1
ATOM 4151 O O . SER 290 290 ? B -13.044 10.029 -11.130 1.000 2 B SER 39.486 1
ATOM 4152 C CB . SER 290 290 ? B -11.965 7.471 -9.521 1.000 2 B SER 38.397 1
ATOM 4153 O OG . SER 290 290 ? B -11.278 8.108 -8.468 1.000 2 B SER 36.970 1
ATOM 4154 N N . SER 291 291 ? B -10.911 10.390 -10.497 1.000 2 B SER 39.340 1
ATOM 4155 C CA . SER 291 291 ? B -11.087 11.838 -10.518 1.000 2 B SER 41.122 1
ATOM 4156 C C . SER 291 291 ? B -11.124 12.388 -11.924 1.000 2 B SER 41.630 1
ATOM 4157 O O . SER 291 291 ? B -11.751 13.400 -12.195 1.000 2 B SER 40.502 1
ATOM 4158 C CB . SER 291 291 ? B -9.982 12.513 -9.709 1.000 2 B SER 39.414 1
ATOM 4159 O OG . SER 291 291 ? B -8.719 12.324 -10.303 1.000 2 B SER 37.337 1
ATOM 4160 N N . GLN 292 292 ? B -10.446 11.708 -12.835 1.000 2 B GLN 39.345 1
ATOM 4161 C CA . GLN 292 292 ? B -10.541 12.097 -14.238 1.000 2 B GLN 41.255 1
ATOM 4162 C C . GLN 292 292 ? B -11.888 11.733 -14.847 1.000 2 B GLN 41.294 1
ATOM 4163 O O . GLN 292 292 ? B -12.384 12.436 -15.735 1.000 2 B GLN 40.282 1
ATOM 4164 C CB . GLN 292 292 ? B -9.432 11.436 -15.034 1.000 2 B GLN 39.744 1
ATOM 4165 C CG . GLN 292 292 ? B -8.052 11.980 -14.754 1.000 2 B GLN 38.886 1
ATOM 4166 C CD . GLN 292 292 ? B -6.981 11.294 -15.567 1.000 2 B GLN 36.826 1
ATOM 4167 O OE1 . GLN 292 292 ? B -7.240 10.324 -16.256 1.000 2 B GLN 34.482 1
ATOM 4168 N NE2 . GLN 292 292 ? B -5.757 11.792 -15.487 1.000 2 B GLN 30.532 1
ATOM 4169 N N . VAL 293 293 ? B -12.478 10.659 -14.333 1.000 2 B VAL 38.295 1
ATOM 4170 C CA . VAL 293 293 ? B -13.827 10.316 -14.766 1.000 2 B VAL 40.991 1
ATOM 4171 C C . VAL 293 293 ? B -14.821 11.340 -14.211 1.000 2 B VAL 41.512 1
ATOM 4172 O O . VAL 293 293 ? B -15.822 11.682 -14.875 1.000 2 B VAL 40.305 1
ATOM 4173 C CB . VAL 293 293 ? B -14.173 8.892 -14.336 1.000 2 B VAL 38.968 1
ATOM 4174 C CG1 . VAL 293 293 ? B -15.638 8.545 -14.597 1.000 2 B VAL 38.359 1
ATOM 4175 C CG2 . VAL 293 293 ? B -13.268 7.895 -15.041 1.000 2 B VAL 36.932 1
ATOM 4176 N N . ILE 294 294 ? B -14.540 11.849 -13.047 1.000 2 B ILE 39.635 1
ATOM 4177 C CA . ILE 294 294 ? B -15.336 12.933 -12.486 1.000 2 B ILE 41.861 1
ATOM 4178 C C . ILE 294 294 ? B -15.137 14.205 -13.314 1.000 2 B ILE 42.062 1
ATOM 4179 O O . ILE 294 294 ? B -16.067 14.980 -13.533 1.000 2 B ILE 41.031 1
ATOM 4180 C CB . ILE 294 294 ? B -14.979 13.116 -11.019 1.000 2 B ILE 40.113 1
ATOM 4181 C CG1 . ILE 294 294 ? B -15.347 11.873 -10.217 1.000 2 B ILE 41.028 1
ATOM 4182 C CG2 . ILE 294 294 ? B -15.629 14.343 -10.412 1.000 2 B ILE 38.902 1
ATOM 4183 C CD1 . ILE 294 294 ? B -14.836 11.842 -8.811 1.000 2 B ILE 39.197 1
ATOM 4184 N N . GLN 295 295 ? B -13.922 14.401 -13.779 1.000 2 B GLN 40.135 1
ATOM 4185 C CA . GLN 295 295 ? B -13.629 15.577 -14.614 1.000 2 B GLN 42.173 1
ATOM 4186 C C . GLN 295 295 ? B -14.254 15.457 -16.006 1.000 2 B GLN 41.617 1
ATOM 4187 O O . GLN 295 295 ? B -14.566 16.462 -16.640 1.000 2 B GLN 40.860 1
ATOM 4188 C CB . GLN 295 295 ? B -12.120 15.776 -14.731 1.000 2 B GLN 41.202 1
ATOM 4189 C CG . GLN 295 295 ? B -11.460 16.223 -13.436 1.000 2 B GLN 40.936 1
ATOM 4190 C CD . GLN 295 295 ? B -9.959 16.333 -13.563 1.000 2 B GLN 39.133 1
ATOM 4191 O OE1 . GLN 295 295 ? B -9.383 16.033 -14.626 1.000 2 B GLN 36.783 1
ATOM 4192 N NE2 . GLN 295 295 ? B -9.302 16.729 -12.502 1.000 2 B GLN 33.156 1
ATOM 4193 N N . HIS 296 296 ? B -14.444 14.233 -16.465 1.000 2 B HIS 39.669 1
ATOM 4194 C CA . HIS 296 296 ? B -15.123 14.081 -17.738 1.000 2 B HIS 40.934 1
ATOM 4195 C C . HIS 296 296 ? B -16.630 14.267 -17.608 1.000 2 B HIS 40.813 1
ATOM 4196 O O . HIS 296 296 ? B -17.300 14.698 -18.531 1.000 2 B HIS 39.872 1
ATOM 4197 C CB . HIS 296 296 ? B -14.842 12.686 -18.311 1.000 2 B HIS 39.451 1
ATOM 4198 C CG . HIS 296 296 ? B -13.454 12.511 -18.862 1.000 2 B HIS 38.906 1
ATOM 4199 N ND1 . HIS 296 296 ? B -12.999 13.203 -19.966 1.000 2 B HIS 35.438 1
ATOM 4200 C CD2 . HIS 296 296 ? B -12.424 11.731 -18.429 1.000 2 B HIS 37.139 1
ATOM 4201 C CE1 . HIS 296 296 ? B -11.744 12.851 -20.199 1.000 2 B HIS 34.083 1
ATOM 4202 N NE2 . HIS 296 296 ? B -11.369 11.946 -19.287 1.000 2 B HIS 29.266 1
ATOM 4203 N N . TYR 297 297 ? B -17.125 13.948 -16.422 1.000 2 B TYR 36.058 1
ATOM 4204 C CA . TYR 297 297 ? B -18.536 14.162 -16.180 1.000 2 B TYR 38.020 1
ATOM 4205 C C . TYR 297 297 ? B -18.840 15.602 -15.833 1.000 2 B TYR 38.227 1
ATOM 4206 O O . TYR 297 297 ? B -19.993 16.019 -15.928 1.000 2 B TYR 36.970 1
ATOM 4207 C CB . TYR 297 297 ? B -19.052 13.239 -15.079 1.000 2 B TYR 36.585 1
ATOM 4208 C CG . TYR 297 297 ? B -19.145 11.781 -15.459 1.000 2 B TYR 35.279 1
ATOM 4209 C CD1 . TYR 297 297 ? B -19.238 10.794 -14.471 1.000 2 B TYR 32.975 1
ATOM 4210 C CD2 . TYR 297 297 ? B -19.158 11.358 -16.788 1.000 2 B TYR 32.449 1
ATOM 4211 C CE1 . TYR 297 297 ? B -19.339 9.442 -14.795 1.000 2 B TYR 28.472 1
ATOM 4212 C CE2 . TYR 297 297 ? B -19.245 10.008 -17.115 1.000 2 B TYR 27.384 1
ATOM 4213 C CZ . TYR 297 297 ? B -19.349 9.062 -16.123 1.000 2 B TYR 25.220 1
ATOM 4214 O OH . TYR 297 297 ? B -19.448 7.714 -16.438 1.000 2 B TYR 29.512 1
ATOM 4215 N N . ASN 298 298 ? B -17.832 16.326 -15.410 1.000 2 B ASN 39.712 1
ATOM 4216 C CA . ASN 298 298 ? B -18.019 17.732 -15.053 1.000 2 B ASN 40.614 1
ATOM 4217 C C . ASN 298 298 ? B -17.965 18.578 -16.325 1.000 2 B ASN 40.555 1
ATOM 4218 O O . ASN 298 298 ? B -16.933 18.649 -16.978 1.000 2 B ASN 38.895 1
ATOM 4219 C CB . ASN 298 298 ? B -16.948 18.179 -14.063 1.000 2 B ASN 38.281 1
ATOM 4220 C CG . ASN 298 298 ? B -17.127 17.572 -12.701 1.000 2 B ASN 37.437 1
ATOM 4221 O OD1 . ASN 298 298 ? B -18.242 17.414 -12.221 1.000 2 B ASN 31.530 1
ATOM 4222 N ND2 . ASN 298 298 ? B -16.004 17.200 -12.069 1.000 2 B ASN 32.584 1
ATOM 4223 N N . PRO 299 299 ? B -19.043 19.238 -16.699 1.000 2 B PRO 36.790 1
ATOM 4224 C CA . PRO 299 299 ? B -19.027 20.091 -17.861 1.000 2 B PRO 36.486 1
ATOM 4225 C C . PRO 299 299 ? B -18.357 21.417 -17.571 1.000 2 B PRO 37.168 1
ATOM 4226 O O . PRO 299 299 ? B -18.126 21.800 -16.429 1.000 2 B PRO 35.772 1
ATOM 4227 C CB . PRO 299 299 ? B -20.514 20.287 -18.199 1.000 2 B PRO 35.123 1
ATOM 4228 C CG . PRO 299 299 ? B -21.189 20.201 -16.867 1.000 2 B PRO 35.982 1
ATOM 4229 C CD . PRO 299 299 ? B -20.377 19.194 -16.073 1.000 2 B PRO 38.663 1
ATOM 4230 N N . GLU 300 300 ? B -18.064 22.136 -18.625 1.000 2 B GLU 41.754 1
ATOM 4231 C CA . GLU 300 300 ? B -17.450 23.456 -18.501 1.000 2 B GLU 42.977 1
ATOM 4232 C C . GLU 300 300 ? B -18.513 24.451 -18.063 1.000 2 B GLU 42.959 1
ATOM 4233 O O . GLU 300 300 ? B -19.568 24.583 -18.670 1.000 2 B GLU 41.177 1
ATOM 4234 C CB . GLU 300 300 ? B -16.805 23.900 -19.828 1.000 2 B GLU 42.306 1
ATOM 4235 C CG . GLU 300 300 ? B -15.654 23.026 -20.268 1.000 2 B GLU 40.931 1
ATOM 4236 C CD . GLU 300 300 ? B -15.052 23.465 -21.562 1.000 2 B GLU 38.478 1
ATOM 4237 O OE1 . GLU 300 300 ? B -15.617 24.378 -22.210 1.000 2 B GLU 36.104 1
ATOM 4238 O OE2 . GLU 300 300 ? B -14.023 22.882 -21.994 1.000 2 B GLU 32.530 1
ATOM 4239 N N . ILE 301 301 ? B -18.187 25.143 -16.990 1.000 2 B ILE 35.402 1
ATOM 4240 C CA . ILE 301 301 ? B -19.109 26.104 -16.401 1.000 2 B ILE 37.058 1
ATOM 4241 C C . ILE 301 301 ? B -18.548 27.501 -16.604 1.000 2 B ILE 37.414 1
ATOM 4242 O O . ILE 301 301 ? B -17.598 27.921 -15.931 1.000 2 B ILE 36.044 1
ATOM 4243 C CB . ILE 301 301 ? B -19.363 25.807 -14.909 1.000 2 B ILE 35.130 1
ATOM 4244 C CG1 . ILE 301 301 ? B -19.946 24.408 -14.758 1.000 2 B ILE 34.770 1
ATOM 4245 C CG2 . ILE 301 301 ? B -20.287 26.852 -14.307 1.000 2 B ILE 33.981 1
ATOM 4246 C CD1 . ILE 301 301 ? B -19.985 23.934 -13.324 1.000 2 B ILE 32.918 1
ATOM 4247 N N . PRO 302 302 ? B -19.139 28.276 -17.511 1.000 2 B PRO 39.896 1
ATOM 4248 C CA . PRO 302 302 ? B -18.681 29.656 -17.717 1.000 2 B PRO 40.786 1
ATOM 4249 C C . PRO 302 302 ? B -19.374 30.662 -16.790 1.000 2 B PRO 41.243 1
ATOM 4250 O O . PRO 302 302 ? B -19.133 31.886 -16.900 1.000 2 B PRO 40.178 1
ATOM 4251 C CB . PRO 302 302 ? B -19.001 29.928 -19.170 1.000 2 B PRO 38.617 1
ATOM 4252 C CG . PRO 302 302 ? B -20.231 29.105 -19.416 1.000 2 B PRO 39.654 1
ATOM 4253 C CD . PRO 302 302 ? B -20.084 27.872 -18.591 1.000 2 B PRO 42.064 1
ATOM 4254 N N . ASP 303 303 ? B -20.231 30.191 -15.933 1.000 2 B ASP 37.228 1
ATOM 4255 C CA . ASP 303 303 ? B -20.972 31.076 -15.034 1.000 2 B ASP 37.514 1
ATOM 4256 C C . ASP 303 303 ? B -20.053 31.660 -13.976 1.000 2 B ASP 37.745 1
ATOM 4257 O O . ASP 303 303 ? B -19.375 30.949 -13.249 1.000 2 B ASP 36.286 1
ATOM 4258 C CB . ASP 303 303 ? B -22.117 30.300 -14.370 1.000 2 B ASP 37.093 1
ATOM 4259 C CG . ASP 303 303 ? B -23.177 29.871 -15.363 1.000 2 B ASP 36.427 1
ATOM 4260 O OD1 . ASP 303 303 ? B -23.329 30.536 -16.406 1.000 2 B ASP 31.580 1
ATOM 4261 O OD2 . ASP 303 303 ? B -23.824 28.839 -15.112 1.000 2 B ASP 30.850 1
ATOM 4262 N N . GLN 304 304 ? B -20.081 32.972 -13.923 1.000 2 B GLN 37.362 1
ATOM 4263 C CA . GLN 304 304 ? B -19.241 33.672 -12.938 1.000 2 B GLN 37.303 1
ATOM 4264 C C . GLN 304 304 ? B -19.903 33.679 -11.554 1.000 2 B GLN 37.105 1
ATOM 4265 O O . GLN 304 304 ? B -19.188 33.674 -10.544 1.000 2 B GLN 35.873 1
ATOM 4266 C CB . GLN 304 304 ? B -18.957 35.098 -13.380 1.000 2 B GLN 36.570 1
ATOM 4267 C CG . GLN 304 304 ? B -18.128 35.202 -14.656 1.000 2 B GLN 36.350 1
ATOM 4268 C CD . GLN 304 304 ? B -17.912 36.639 -15.091 1.000 2 B GLN 35.941 1
ATOM 4269 O OE1 . GLN 304 304 ? B -18.477 37.550 -14.516 1.000 2 B GLN 33.133 1
ATOM 4270 N NE2 . GLN 304 304 ? B -17.083 36.833 -16.100 1.000 2 B GLN 28.001 1
ATOM 4271 N N . SER 305 305 ? B -21.188 33.671 -11.544 1.000 2 B SER 40.177 1
ATOM 4272 C CA . SER 305 305 ? B -21.904 33.659 -10.281 1.000 2 B SER 41.136 1
ATOM 4273 C C . SER 305 305 ? B -22.092 32.264 -9.707 1.000 2 B SER 41.204 1
ATOM 4274 O O . SER 305 305 ? B -22.703 32.110 -8.646 1.000 2 B SER 39.781 1
ATOM 4275 C CB . SER 305 305 ? B -23.262 34.334 -10.447 1.000 2 B SER 39.408 1
ATOM 4276 O OG . SER 305 305 ? B -24.102 33.611 -11.343 1.000 2 B SER 37.498 1
ATOM 4277 N N . TYR 306 306 ? B -21.582 31.271 -10.378 1.000 2 B TYR 32.315 1
ATOM 4278 C CA . TYR 306 306 ? B -21.676 29.899 -9.905 1.000 2 B TYR 32.890 1
ATOM 4279 C C . TYR 306 306 ? B -20.711 29.667 -8.766 1.000 2 B TYR 32.993 1
ATOM 4280 O O . TYR 306 306 ? B -19.474 29.842 -8.909 1.000 2 B TYR 31.270 1
ATOM 4281 C CB . TYR 306 306 ? B -21.422 28.897 -11.041 1.000 2 B TYR 31.234 1
ATOM 4282 C CG . TYR 306 306 ? B -21.577 27.437 -10.618 1.000 2 B TYR 29.520 1
ATOM 4283 C CD1 . TYR 306 306 ? B -20.459 26.680 -10.312 1.000 2 B TYR 28.488 1
ATOM 4284 C CD2 . TYR 306 306 ? B -22.841 26.847 -10.531 1.000 2 B TYR 27.547 1
ATOM 4285 C CE1 . TYR 306 306 ? B -20.590 25.357 -9.935 1.000 2 B TYR 25.010 1
ATOM 4286 C CE2 . TYR 306 306 ? B -22.965 25.527 -10.162 1.000 2 B TYR 23.279 1
ATOM 4287 C CZ . TYR 306 306 ? B -21.854 24.781 -9.873 1.000 2 B TYR 21.349 1
ATOM 4288 O OH . TYR 306 306 ? B -21.972 23.460 -9.505 1.000 2 B TYR 26.327 1
ATOM 4289 N N . ALA 307 307 ? B -21.232 29.309 -7.648 1.000 2 B ALA 37.274 1
ATOM 4290 C CA . ALA 307 307 ? B -20.431 29.151 -6.452 1.000 2 B ALA 37.938 1
ATOM 4291 C C . ALA 307 307 ? B -20.920 27.959 -5.658 1.000 2 B ALA 38.281 1
ATOM 4292 O O . ALA 307 307 ? B -22.075 27.530 -5.781 1.000 2 B ALA 36.913 1
ATOM 4293 C CB . ALA 307 307 ? B -20.461 30.395 -5.566 1.000 2 B ALA 36.574 1
ATOM 4294 N N . SER 308 308 ? B -20.049 27.456 -4.851 1.000 2 B SER 37.273 1
ATOM 4295 C CA . SER 308 308 ? B -20.371 26.318 -4.006 1.000 2 B SER 38.192 1
ATOM 4296 C C . SER 308 308 ? B -20.391 26.760 -2.532 1.000 2 B SER 37.886 1
ATOM 4297 O O . SER 308 308 ? B -19.552 27.530 -2.101 1.000 2 B SER 36.625 1
ATOM 4298 C CB . SER 308 308 ? B -19.360 25.195 -4.191 1.000 2 B SER 36.796 1
ATOM 4299 O OG . SER 308 308 ? B -18.069 25.569 -3.758 1.000 2 B SER 35.653 1
ATOM 4300 N N . HIS 309 309 ? B -21.323 26.222 -1.822 1.000 2 B HIS 32.139 1
ATOM 4301 C CA . HIS 309 309 ? B -21.493 26.561 -0.410 1.000 2 B HIS 32.667 1
ATOM 4302 C C . HIS 309 309 ? B -21.231 25.313 0.421 1.000 2 B HIS 32.502 1
ATOM 4303 O O . HIS 309 309 ? B -22.113 24.453 0.539 1.000 2 B HIS 30.828 1
ATOM 4304 C CB . HIS 309 309 ? B -22.864 27.127 -0.125 1.000 2 B HIS 30.564 1
ATOM 4305 C CG . HIS 309 309 ? B -23.130 28.438 -0.825 1.000 2 B HIS 29.604 1
ATOM 4306 N ND1 . HIS 309 309 ? B -22.593 29.637 -0.380 1.000 2 B HIS 28.751 1
ATOM 4307 C CD2 . HIS 309 309 ? B -23.855 28.724 -1.930 1.000 2 B HIS 28.053 1
ATOM 4308 C CE1 . HIS 309 309 ? B -22.995 30.596 -1.182 1.000 2 B HIS 26.021 1
ATOM 4309 N NE2 . HIS 309 309 ? B -23.764 30.078 -2.137 1.000 2 B HIS 22.001 1
ATOM 4310 N N . GLY 310 310 ? B -20.065 25.239 0.971 1.000 2 B GLY 36.715 1
ATOM 4311 C CA . GLY 310 310 ? B -19.692 24.116 1.835 1.000 2 B GLY 35.792 1
ATOM 4312 C C . GLY 310 310 ? B -19.639 24.528 3.288 1.000 2 B GLY 37.252 1
ATOM 4313 O O . GLY 310 310 ? B -19.044 25.527 3.665 1.000 2 B GLY 35.892 1
ATOM 4314 N N . SER 311 311 ? B -20.256 23.728 4.093 1.000 2 B SER 36.892 1
ATOM 4315 C CA . SER 311 311 ? B -20.307 23.974 5.526 1.000 2 B SER 39.369 1
ATOM 4316 C C . SER 311 311 ? B -19.510 22.893 6.250 1.000 2 B SER 39.399 1
ATOM 4317 O O . SER 311 311 ? B -19.485 21.737 5.848 1.000 2 B SER 38.074 1
ATOM 4318 C CB . SER 311 311 ? B -21.728 23.997 6.048 1.000 2 B SER 37.848 1
ATOM 4319 O OG . SER 311 311 ? B -22.356 22.742 5.893 1.000 2 B SER 36.700 1
ATOM 4320 N N . GLY 312 312 ? B -18.899 23.306 7.329 1.000 2 B GLY 33.705 1
ATOM 4321 C CA . GLY 312 312 ? B -18.129 22.361 8.125 1.000 2 B GLY 32.406 1
ATOM 4322 C C . GLY 312 312 ? B -18.969 21.563 9.095 1.000 2 B GLY 33.683 1
ATOM 4323 O O . GLY 312 312 ? B -18.439 20.742 9.841 1.000 2 B GLY 32.097 1
ATOM 4324 N N . GLN 313 313 ? B -20.242 21.801 9.084 1.000 2 B GLN 36.049 1
ATOM 4325 C CA . GLN 313 313 ? B -21.150 21.071 9.946 1.000 2 B GLN 37.306 1
ATOM 4326 C C . GLN 313 313 ? B -21.533 19.725 9.336 1.000 2 B GLN 37.503 1
ATOM 4327 O O . GLN 313 313 ? B -21.095 19.358 8.252 1.000 2 B GLN 36.528 1
ATOM 4328 C CB . GLN 313 313 ? B -22.404 21.908 10.222 1.000 2 B GLN 36.452 1
ATOM 4329 C CG . GLN 313 313 ? B -22.158 23.157 11.048 1.000 2 B GLN 35.770 1
ATOM 4330 C CD . GLN 313 313 ? B -23.402 23.956 11.323 1.000 2 B GLN 35.097 1
ATOM 4331 O OE1 . GLN 313 313 ? B -24.477 23.622 10.813 1.000 2 B GLN 32.709 1
ATOM 4332 N NE2 . GLN 313 313 ? B -23.276 25.011 12.123 1.000 2 B GLN 27.579 1
ATOM 4333 N N . LEU 314 314 ? B -22.343 19.016 10.058 1.000 2 B LEU 34.695 1
ATOM 4334 C CA . LEU 314 314 ? B -22.776 17.692 9.607 1.000 2 B LEU 35.760 1
ATOM 4335 C C . LEU 314 314 ? B -23.837 17.781 8.528 1.000 2 B LEU 35.740 1
ATOM 4336 O O . LEU 314 314 ? B -24.164 16.771 7.920 1.000 2 B LEU 34.470 1
ATOM 4337 C CB . LEU 314 314 ? B -23.334 16.889 10.782 1.000 2 B LEU 33.954 1
ATOM 4338 C CG . LEU 314 314 ? B -22.318 16.502 11.862 1.000 2 B LEU 33.086 1
ATOM 4339 C CD1 . LEU 314 314 ? B -21.287 15.563 11.264 1.000 2 B LEU 33.531 1
ATOM 4340 C CD2 . LEU 314 314 ? B -23.026 15.843 13.039 1.000 2 B LEU 32.224 1
ATOM 4341 N N . ASP 315 315 ? B -24.377 18.960 8.280 1.000 2 B ASP 35.807 1
ATOM 4342 C CA . ASP 315 315 ? B -25.424 19.122 7.278 1.000 2 B ASP 35.173 1
ATOM 4343 C C . ASP 315 315 ? B -24.827 19.078 5.881 1.000 2 B ASP 35.054 1
ATOM 4344 O O . ASP 315 315 ? B -23.822 19.731 5.592 1.000 2 B ASP 34.095 1
ATOM 4345 C CB . ASP 315 315 ? B -26.163 20.437 7.492 1.000 2 B ASP 34.050 1
ATOM 4346 C CG . ASP 315 315 ? B -26.967 20.444 8.778 1.000 2 B ASP 33.816 1
ATOM 4347 O OD1 . ASP 315 315 ? B -27.455 19.367 9.195 1.000 2 B ASP 29.782 1
ATOM 4348 O OD2 . ASP 315 315 ? B -27.114 21.526 9.388 1.000 2 B ASP 28.820 1
ATOM 4349 N N . SER 316 316 ? B -25.445 18.324 5.036 1.000 2 B SER 34.810 1
ATOM 4350 C CA . SER 316 316 ? B -25.022 18.157 3.661 1.000 2 B SER 35.894 1
ATOM 4351 C C . SER 316 316 ? B -26.147 18.589 2.728 1.000 2 B SER 36.017 1
ATOM 4352 O O . SER 316 316 ? B -27.251 18.033 2.752 1.000 2 B SER 35.144 1
ATOM 4353 C CB . SER 316 316 ? B -24.612 16.724 3.357 1.000 2 B SER 34.220 1
ATOM 4354 O OG . SER 316 316 ? B -25.710 15.841 3.493 1.000 2 B SER 33.298 1
ATOM 4355 N N . VAL 317 317 ? B -25.861 19.564 1.892 1.000 2 B VAL 32.583 1
ATOM 4356 C CA . VAL 317 317 ? B -26.827 20.072 0.953 1.000 2 B VAL 34.586 1
ATOM 4357 C C . VAL 317 317 ? B -26.329 19.749 -0.458 1.000 2 B VAL 34.919 1
ATOM 4358 O O . VAL 317 317 ? B -25.391 20.351 -0.953 1.000 2 B VAL 33.496 1
ATOM 4359 C CB . VAL 317 317 ? B -27.060 21.570 1.116 1.000 2 B VAL 32.553 1
ATOM 4360 C CG1 . VAL 317 317 ? B -28.116 22.059 0.105 1.000 2 B VAL 32.262 1
ATOM 4361 C CG2 . VAL 317 317 ? B -27.522 21.889 2.525 1.000 2 B VAL 31.547 1
ATOM 4362 N N . ALA 318 318 ? B -26.951 18.791 -1.064 1.000 2 B ALA 33.796 1
ATOM 4363 C CA . ALA 318 318 ? B -26.581 18.349 -2.415 1.000 2 B ALA 35.413 1
ATOM 4364 C C . ALA 318 318 ? B -27.691 18.683 -3.389 1.000 2 B ALA 35.837 1
ATOM 4365 O O . ALA 318 318 ? B -28.773 18.110 -3.322 1.000 2 B ALA 34.475 1
ATOM 4366 C CB . ALA 318 318 ? B -26.280 16.855 -2.445 1.000 2 B ALA 33.501 1
ATOM 4367 N N . THR 319 319 ? B -27.410 19.607 -4.266 1.000 2 B THR 35.157 1
ATOM 4368 C CA . THR 319 319 ? B -28.374 20.037 -5.266 1.000 2 B THR 34.940 1
ATOM 4369 C C . THR 319 319 ? B -27.930 19.567 -6.655 1.000 2 B THR 35.024 1
ATOM 4370 O O . THR 319 319 ? B -26.725 19.410 -6.898 1.000 2 B THR 33.912 1
ATOM 4371 C CB . THR 319 319 ? B -28.559 21.545 -5.258 1.000 2 B THR 33.889 1
ATOM 4372 O OG1 . THR 319 319 ? B -27.302 22.194 -5.520 1.000 2 B THR 31.249 1
ATOM 4373 C CG2 . THR 319 319 ? B -29.063 22.009 -3.910 1.000 2 B THR 31.083 1
ATOM 4374 N N . PRO 320 320 ? B -28.832 19.317 -7.571 1.000 2 B PRO 31.860 1
ATOM 4375 C CA . PRO 320 320 ? B -28.453 18.981 -8.935 1.000 2 B PRO 31.812 1
ATOM 4376 C C . PRO 320 320 ? B -27.799 20.117 -9.694 1.000 2 B PRO 32.168 1
ATOM 4377 O O . PRO 320 320 ? B -27.070 19.889 -10.654 1.000 2 B PRO 30.989 1
ATOM 4378 C CB . PRO 320 320 ? B -29.776 18.564 -9.595 1.000 2 B PRO 30.462 1
ATOM 4379 C CG . PRO 320 320 ? B -30.639 18.156 -8.451 1.000 2 B PRO 31.720 1
ATOM 4380 C CD . PRO 320 320 ? B -30.279 19.069 -7.327 1.000 2 B PRO 34.411 1
ATOM 4381 N N . GLU 321 321 ? B -28.053 21.348 -9.278 1.000 2 B GLU 29.363 1
ATOM 4382 C CA . GLU 321 321 ? B -27.410 22.485 -9.920 1.000 2 B GLU 29.001 1
ATOM 4383 C C . GLU 321 321 ? B -25.966 22.621 -9.503 1.000 2 B GLU 29.273 1
ATOM 4384 O O . GLU 321 321 ? B -25.127 23.043 -10.302 1.000 2 B GLU 27.581 1
ATOM 4385 C CB . GLU 321 321 ? B -28.179 23.764 -9.572 1.000 2 B GLU 27.651 1
ATOM 4386 C CG . GLU 321 321 ? B -29.583 23.823 -10.127 1.000 2 B GLU 27.185 1
ATOM 4387 C CD . GLU 321 321 ? B -30.333 25.085 -9.752 1.000 2 B GLU 27.597 1
ATOM 4388 O OE1 . GLU 321 321 ? B -29.810 25.864 -8.941 1.000 2 B GLU 26.880 1
ATOM 4389 O OE2 . GLU 321 321 ? B -31.442 25.308 -10.298 1.000 2 B GLU 27.455 1
ATOM 4390 N N . ASN 322 322 ? B -25.672 22.231 -8.290 1.000 2 B ASN 32.665 1
ATOM 4391 C CA . ASN 322 322 ? B -24.311 22.269 -7.779 1.000 2 B ASN 33.894 1
ATOM 4392 C C . ASN 322 322 ? B -23.719 20.871 -7.783 1.000 2 B ASN 33.864 1
ATOM 4393 O O . ASN 322 322 ? B -23.125 20.435 -6.796 1.000 2 B ASN 32.566 1
ATOM 4394 C CB . ASN 322 322 ? B -24.268 22.864 -6.374 1.000 2 B ASN 31.567 1
ATOM 4395 C CG . ASN 322 322 ? B -24.675 24.315 -6.334 1.000 2 B ASN 31.234 1
ATOM 4396 O OD1 . ASN 322 322 ? B -24.307 25.093 -7.207 1.000 2 B ASN 29.330 1
ATOM 4397 N ND2 . ASN 322 322 ? B -25.455 24.678 -5.319 1.000 2 B ASN 30.816 1
ATOM 4398 N N . SER 323 323 ? B -23.885 20.175 -8.888 1.000 2 B SER 31.645 1
ATOM 4399 C CA . SER 323 323 ? B -23.435 18.790 -8.959 1.000 2 B SER 32.673 1
ATOM 4400 C C . SER 323 323 ? B -21.918 18.663 -9.153 1.000 2 B SER 32.973 1
ATOM 4401 O O . SER 323 323 ? B -21.281 17.797 -8.556 1.000 2 B SER 31.834 1
ATOM 4402 C CB . SER 323 323 ? B -24.154 18.046 -10.089 1.000 2 B SER 30.304 1
ATOM 4403 O OG . SER 323 323 ? B -23.808 18.587 -11.358 1.000 2 B SER 30.607 1
ATOM 4404 N N . SER 324 324 ? B -21.375 19.524 -9.968 1.000 2 B SER 32.264 1
ATOM 4405 C CA . SER 324 324 ? B -19.951 19.488 -10.234 1.000 2 B SER 33.813 1
ATOM 4406 C C . SER 324 324 ? B -19.142 19.974 -9.014 1.000 2 B SER 34.051 1
ATOM 4407 O O . SER 324 324 ? B -18.018 19.514 -8.778 1.000 2 B SER 32.999 1
ATOM 4408 C CB . SER 324 324 ? B -19.586 20.329 -11.450 1.000 2 B SER 32.091 1
ATOM 4409 O OG . SER 324 324 ? B -19.865 21.686 -11.224 1.000 2 B SER 31.275 1
ATOM 4410 N N . ILE 325 325 ? B -19.712 20.868 -8.270 1.000 2 B ILE 30.625 1
ATOM 4411 C CA . ILE 325 325 ? B -19.044 21.341 -7.068 1.000 2 B ILE 31.476 1
ATOM 4412 C C . ILE 325 325 ? B -19.100 20.275 -5.982 1.000 2 B ILE 31.377 1
ATOM 4413 O O . ILE 325 325 ? B -18.134 20.032 -5.277 1.000 2 B ILE 30.372 1
ATOM 4414 C CB . ILE 325 325 ? B -19.683 22.669 -6.580 1.000 2 B ILE 29.276 1
ATOM 4415 C CG1 . ILE 325 325 ? B -19.404 23.764 -7.599 1.000 2 B ILE 30.312 1
ATOM 4416 C CG2 . ILE 325 325 ? B -19.106 23.070 -5.235 1.000 2 B ILE 28.978 1
ATOM 4417 C CD1 . ILE 325 325 ? B -20.131 25.051 -7.343 1.000 2 B ILE 29.860 1
ATOM 4418 N N . SER 326 326 ? B -20.217 19.609 -5.866 1.000 2 B SER 33.781 1
ATOM 4419 C CA . SER 326 326 ? B -20.374 18.561 -4.877 1.000 2 B SER 35.382 1
ATOM 4420 C C . SER 326 326 ? B -19.548 17.317 -5.221 1.000 2 B SER 35.545 1
ATOM 4421 O O . SER 326 326 ? B -19.116 16.588 -4.295 1.000 2 B SER 34.342 1
ATOM 4422 C CB . SER 326 326 ? B -21.839 18.182 -4.712 1.000 2 B SER 33.466 1
ATOM 4423 O OG . SER 326 326 ? B -22.385 17.645 -5.901 1.000 2 B SER 32.504 1
ATOM 4424 N N . ILE 327 327 ? B -19.317 17.090 -6.478 1.000 2 B ILE 29.782 1
ATOM 4425 C CA . ILE 327 327 ? B -18.451 15.980 -6.870 1.000 2 B ILE 29.999 1
ATOM 4426 C C . ILE 327 327 ? B -17.003 16.301 -6.500 1.000 2 B ILE 30.178 1
ATOM 4427 O O . ILE 327 327 ? B -16.277 15.449 -5.984 1.000 2 B ILE 28.663 1
ATOM 4428 C CB . ILE 327 327 ? B -18.589 15.699 -8.387 1.000 2 B ILE 27.871 1
ATOM 4429 C CG1 . ILE 327 327 ? B -19.985 15.123 -8.682 1.000 2 B ILE 27.696 1
ATOM 4430 C CG2 . ILE 327 327 ? B -17.524 14.713 -8.865 1.000 2 B ILE 27.526 1
ATOM 4431 C CD1 . ILE 327 327 ? B -20.310 15.036 -10.137 1.000 2 B ILE 28.807 1
ATOM 4432 N N . GLY 328 328 ? B -16.609 17.531 -6.743 1.000 2 B GLY 30.685 1
ATOM 4433 C CA . GLY 328 328 ? B -15.293 17.960 -6.319 1.000 2 B GLY 32.069 1
ATOM 4434 C C . GLY 328 328 ? B -15.135 18.033 -4.811 1.000 2 B GLY 33.159 1
ATOM 4435 O O . GLY 328 328 ? B -14.042 17.850 -4.282 1.000 2 B GLY 31.801 1
ATOM 4436 N N . ASP 329 329 ? B -16.216 18.270 -4.133 1.000 2 B ASP 32.747 1
ATOM 4437 C CA . ASP 329 329 ? B -16.224 18.261 -2.689 1.000 2 B ASP 33.904 1
ATOM 4438 C C . ASP 329 329 ? B -16.049 16.867 -2.124 1.000 2 B ASP 34.308 1
ATOM 4439 O O . ASP 329 329 ? B -15.500 16.686 -1.036 1.000 2 B ASP 32.513 1
ATOM 4440 C CB . ASP 329 329 ? B -17.493 18.890 -2.118 1.000 2 B ASP 31.710 1
ATOM 4441 C CG . ASP 329 329 ? B -17.563 20.383 -2.368 1.000 2 B ASP 30.841 1
ATOM 4442 O OD1 . ASP 329 329 ? B -16.495 21.024 -2.427 1.000 2 B ASP 26.977 1
ATOM 4443 O OD2 . ASP 329 329 ? B -18.675 20.893 -2.489 1.000 2 B ASP 25.452 1
ATOM 4444 N N . ASP 330 330 ? B -16.531 15.872 -2.873 1.000 2 B ASP 33.923 1
ATOM 4445 C CA . ASP 330 330 ? B -16.346 14.487 -2.431 1.000 2 B ASP 34.387 1
ATOM 4446 C C . ASP 330 330 ? B -14.892 14.039 -2.584 1.000 2 B ASP 34.517 1
ATOM 4447 O O . ASP 330 330 ? B -14.410 13.264 -1.775 1.000 2 B ASP 32.740 1
ATOM 4448 C CB . ASP 330 330 ? B -17.265 13.563 -3.232 1.000 2 B ASP 32.318 1
ATOM 4449 C CG . ASP 330 330 ? B -18.742 13.756 -2.892 1.000 2 B ASP 31.455 1
ATOM 4450 O OD1 . ASP 330 330 ? B -19.034 14.098 -1.718 1.000 2 B ASP 28.930 1
ATOM 4451 O OD2 . ASP 330 330 ? B -19.576 13.576 -3.786 1.000 2 B ASP 27.727 1
ATOM 4452 N N . GLU 331 331 ? B -14.264 14.536 -3.601 1.000 2 B GLU 32.635 1
ATOM 4453 C CA . GLU 331 331 ? B -12.866 14.212 -3.814 1.000 2 B GLU 33.061 1
ATOM 4454 C C . GLU 331 331 ? B -11.974 14.869 -2.770 1.000 2 B GLU 33.339 1
ATOM 4455 O O . GLU 331 331 ? B -10.937 14.314 -2.395 1.000 2 B GLU 31.362 1
ATOM 4456 C CB . GLU 331 331 ? B -12.408 14.601 -5.199 1.000 2 B GLU 30.964 1
ATOM 4457 C CG . GLU 331 331 ? B -13.078 13.823 -6.311 1.000 2 B GLU 30.242 1
ATOM 4458 C CD . GLU 331 331 ? B -12.637 14.243 -7.685 1.000 2 B GLU 30.401 1
ATOM 4459 O OE1 . GLU 331 331 ? B -11.899 15.238 -7.796 1.000 2 B GLU 29.224 1
ATOM 4460 O OE2 . GLU 331 331 ? B -13.046 13.577 -8.675 1.000 2 B GLU 28.707 1
ATOM 4461 N N . ILE 332 332 ? B -12.338 16.036 -2.339 1.000 2 B ILE 34.519 1
ATOM 4462 C CA . ILE 332 332 ? B -11.605 16.719 -1.300 1.000 2 B ILE 35.314 1
ATOM 4463 C C . ILE 332 332 ? B -11.794 16.008 0.033 1.000 2 B ILE 35.437 1
ATOM 4464 O O . ILE 332 332 ? B -10.848 15.805 0.798 1.000 2 B ILE 34.091 1
ATOM 4465 C CB . ILE 332 332 ? B -12.022 18.208 -1.223 1.000 2 B ILE 33.364 1
ATOM 4466 C CG1 . ILE 332 332 ? B -11.579 18.915 -2.496 1.000 2 B ILE 34.976 1
ATOM 4467 C CG2 . ILE 332 332 ? B -11.394 18.892 -0.028 1.000 2 B ILE 33.500 1
ATOM 4468 C CD1 . ILE 332 332 ? B -12.113 20.328 -2.628 1.000 2 B ILE 33.279 1
ATOM 4469 N N . ASP 333 333 ? B -12.998 15.586 0.283 1.000 2 B ASP 33.617 1
ATOM 4470 C CA . ASP 333 333 ? B -13.284 14.865 1.528 1.000 2 B ASP 34.006 1
ATOM 4471 C C . ASP 333 333 ? B -12.679 13.468 1.510 1.000 2 B ASP 33.935 1
ATOM 4472 O O . ASP 333 333 ? B -12.305 12.967 2.574 1.000 2 B ASP 32.460 1
ATOM 4473 C CB . ASP 333 333 ? B -14.791 14.786 1.756 1.000 2 B ASP 32.438 1
ATOM 4474 C CG . ASP 333 333 ? B -15.395 16.171 2.067 1.000 2 B ASP 32.011 1
ATOM 4475 O OD1 . ASP 333 333 ? B -14.679 16.995 2.677 1.000 2 B ASP 28.368 1
ATOM 4476 O OD2 . ASP 333 333 ? B -16.567 16.398 1.713 1.000 2 B ASP 27.012 1
ATOM 4477 N N . ARG 334 334 ? B -12.588 12.855 0.353 1.000 2 B ARG 33.743 1
ATOM 4478 C CA . ARG 334 334 ? B -11.940 11.565 0.250 1.000 2 B ARG 33.947 1
ATOM 4479 C C . ARG 334 334 ? B -10.423 11.705 0.450 1.000 2 B ARG 33.572 1
ATOM 4480 O O . ARG 334 334 ? B -9.792 10.821 1.034 1.000 2 B ARG 32.039 1
ATOM 4481 C CB . ARG 334 334 ? B -12.223 10.910 -1.089 1.000 2 B ARG 31.396 1
ATOM 4482 C CG . ARG 334 334 ? B -13.646 10.406 -1.227 1.000 2 B ARG 30.866 1
ATOM 4483 C CD . ARG 334 334 ? B -13.911 9.821 -2.579 1.000 2 B ARG 30.430 1
ATOM 4484 N NE . ARG 334 334 ? B -15.283 9.332 -2.743 1.000 2 B ARG 25.615 1
ATOM 4485 C CZ . ARG 334 334 ? B -15.740 8.828 -3.863 1.000 2 B ARG 24.744 1
ATOM 4486 N NH1 . ARG 334 334 ? B -14.939 8.666 -4.923 1.000 2 B ARG 23.430 1
ATOM 4487 N NH2 . ARG 334 334 ? B -17.002 8.431 -3.945 1.000 2 B ARG 21.825 1
ATOM 4488 N N . SER 335 335 ? B -9.870 12.747 -0.066 1.000 2 B SER 35.110 1
ATOM 4489 C CA . SER 335 335 ? B -8.457 12.996 0.166 1.000 2 B SER 36.038 1
ATOM 4490 C C . SER 335 335 ? B -8.185 13.403 1.612 1.000 2 B SER 36.034 1
ATOM 4491 O O . SER 335 335 ? B -7.116 13.057 2.150 1.000 2 B SER 34.586 1
ATOM 4492 C CB . SER 335 335 ? B -7.936 14.090 -0.781 1.000 2 B SER 34.257 1
ATOM 4493 O OG . SER 335 335 ? B -8.543 15.349 -0.487 1.000 2 B SER 33.700 1
ATOM 4494 N N . SER 336 336 ? B -9.082 14.074 2.210 1.000 2 B SER 34.544 1
ATOM 4495 C CA . SER 336 336 ? B -8.930 14.452 3.617 1.000 2 B SER 36.172 1
ATOM 4496 C C . SER 336 336 ? B -9.121 13.263 4.547 1.000 2 B SER 36.241 1
ATOM 4497 O O . SER 336 336 ? B -8.518 13.191 5.620 1.000 2 B SER 35.065 1
ATOM 4498 C CB . SER 336 336 ? B -9.904 15.564 3.981 1.000 2 B SER 34.103 1
ATOM 4499 O OG . SER 336 336 ? B -11.260 15.133 3.897 1.000 2 B SER 33.386 1
ATOM 4500 N N . GLN 337 337 ? B -9.969 12.333 4.136 1.000 2 B GLN 29.977 1
ATOM 4501 C CA . GLN 337 337 ? B -10.135 11.121 4.933 1.000 2 B GLN 29.671 1
ATOM 4502 C C . GLN 337 337 ? B -8.933 10.206 4.836 1.000 2 B GLN 29.778 1
ATOM 4503 O O . GLN 337 337 ? B -8.583 9.513 5.796 1.000 2 B GLN 28.299 1
ATOM 4504 C CB . GLN 337 337 ? B -11.382 10.367 4.466 1.000 2 B GLN 28.295 1
ATOM 4505 C CG . GLN 337 337 ? B -12.694 11.059 4.807 1.000 2 B GLN 27.954 1
ATOM 4506 C CD . GLN 337 337 ? B -13.893 10.338 4.250 1.000 2 B GLN 28.047 1
ATOM 4507 O OE1 . GLN 337 337 ? B -13.763 9.277 3.626 1.000 2 B GLN 28.295 1
ATOM 4508 N NE2 . GLN 337 337 ? B -15.066 10.889 4.477 1.000 2 B GLN 22.542 1
ATOM 4509 N N . ARG 338 338 ? B -8.285 10.249 3.687 1.000 2 B ARG 33.753 1
ATOM 4510 C CA . ARG 338 338 ? B -7.059 9.467 3.541 1.000 2 B ARG 35.443 1
ATOM 4511 C C . ARG 338 338 ? B -5.978 10.075 4.390 1.000 2 B ARG 35.027 1
ATOM 4512 O O . ARG 338 338 ? B -5.155 9.340 4.976 1.000 2 B ARG 33.380 1
ATOM 4513 C CB . ARG 338 338 ? B -6.648 9.375 2.067 1.000 2 B ARG 32.934 1
ATOM 4514 C CG . ARG 338 338 ? B -5.381 8.575 1.809 1.000 2 B ARG 31.848 1
ATOM 4515 C CD . ARG 338 338 ? B -5.628 7.124 2.198 1.000 2 B ARG 31.235 1
ATOM 4516 N NE . ARG 338 338 ? B -4.435 6.303 1.994 1.000 2 B ARG 25.905 1
ATOM 4517 C CZ . ARG 338 338 ? B -4.338 5.062 2.437 1.000 2 B ARG 25.011 1
ATOM 4518 N NH1 . ARG 338 338 ? B -5.336 4.510 3.061 1.000 2 B ARG 23.381 1
ATOM 4519 N NH2 . ARG 338 338 ? B -3.234 4.378 2.203 1.000 2 B ARG 22.022 1
ATOM 4520 N N . SER 339 339 ? B -5.900 11.363 4.444 1.000 2 B SER 33.748 1
ATOM 4521 C CA . SER 339 339 ? B -4.911 12.026 5.280 1.000 2 B SER 34.845 1
ATOM 4522 C C . SER 339 339 ? B -5.220 11.877 6.765 1.000 2 B SER 34.863 1
ATOM 4523 O O . SER 339 339 ? B -4.314 11.855 7.590 1.000 2 B SER 33.597 1
ATOM 4524 C CB . SER 339 339 ? B -4.814 13.516 4.895 1.000 2 B SER 32.907 1
ATOM 4525 O OG . SER 339 339 ? B -6.019 14.209 5.224 1.000 2 B SER 31.549 1
ATOM 4526 N N . ARG 340 340 ? B -6.469 11.762 7.087 1.000 2 B ARG 30.756 1
ATOM 4527 C CA . ARG 340 340 ? B -6.843 11.510 8.473 1.000 2 B ARG 30.315 1
ATOM 4528 C C . ARG 340 340 ? B -6.558 10.060 8.872 1.000 2 B ARG 30.490 1
ATOM 4529 O O . ARG 340 340 ? B -6.225 9.789 10.028 1.000 2 B ARG 28.671 1
ATOM 4530 C CB . ARG 340 340 ? B -8.309 11.833 8.693 1.000 2 B ARG 27.784 1
ATOM 4531 C CG . ARG 340 340 ? B -8.619 13.321 8.645 1.000 2 B ARG 26.819 1
ATOM 4532 C CD . ARG 340 340 ? B -10.092 13.593 8.719 1.000 2 B ARG 27.494 1
ATOM 4533 N NE . ARG 340 340 ? B -10.421 14.989 8.576 1.000 2 B ARG 23.442 1
ATOM 4534 C CZ . ARG 340 340 ? B -11.652 15.476 8.579 1.000 2 B ARG 20.723 1
ATOM 4535 N NH1 . ARG 340 340 ? B -12.667 14.644 8.724 1.000 2 B ARG 20.990 1
ATOM 4536 N NH2 . ARG 340 340 ? B -11.885 16.782 8.447 1.000 2 B ARG 19.754 1
ATOM 4537 N N . SER 341 341 ? B -6.721 9.158 7.919 1.000 2 B SER 34.638 1
ATOM 4538 C CA . SER 341 341 ? B -6.367 7.769 8.202 1.000 2 B SER 36.767 1
ATOM 4539 C C . SER 341 341 ? B -4.863 7.585 8.345 1.000 2 B SER 36.618 1
ATOM 4540 O O . SER 341 341 ? B -4.400 6.696 9.050 1.000 2 B SER 35.310 1
ATOM 4541 C CB . SER 341 341 ? B -6.920 6.860 7.102 1.000 2 B SER 34.835 1
ATOM 4542 O OG . SER 341 341 ? B -6.302 7.144 5.843 1.000 2 B SER 33.772 1
ATOM 4543 N N . GLY 342 342 ? B -4.123 8.415 7.671 1.000 2 B GLY 32.920 1
ATOM 4544 C CA . GLY 342 342 ? B -2.678 8.425 7.854 1.000 2 B GLY 32.888 1
ATOM 4545 C C . GLY 342 342 ? B -2.284 8.996 9.203 1.000 2 B GLY 33.910 1
ATOM 4546 O O . GLY 342 342 ? B -1.273 8.588 9.781 1.000 2 B GLY 32.276 1
ATOM 4547 N N . GLY 343 343 ? B -3.111 9.879 9.722 1.000 2 B GLY 36.847 1
ATOM 4548 C CA . GLY 343 343 ? B -2.854 10.439 11.030 1.000 2 B GLY 38.355 1
ATOM 4549 C C . GLY 343 343 ? B -3.159 9.482 12.167 1.000 2 B GLY 40.079 1
ATOM 4550 O O . GLY 343 343 ? B -2.570 9.578 13.237 1.000 2 B GLY 38.495 1
ATOM 4551 N N . ASP 344 344 ? B -4.045 8.533 11.915 1.000 2 B ASP 37.154 1
ATOM 4552 C CA . ASP 344 344 ? B -4.373 7.528 12.923 1.000 2 B ASP 37.761 1
ATOM 4553 C C . ASP 344 344 ? B -3.237 6.552 13.098 1.000 2 B ASP 37.879 1
ATOM 4554 O O . ASP 344 344 ? B -3.069 5.978 14.167 1.000 2 B ASP 36.678 1
ATOM 4555 C CB . ASP 344 344 ? B -5.648 6.800 12.547 1.000 2 B ASP 36.167 1
ATOM 4556 C CG . ASP 344 344 ? B -6.885 7.689 12.656 1.000 2 B ASP 35.281 1
ATOM 4557 O OD1 . ASP 344 344 ? B -6.879 8.610 13.501 1.000 2 B ASP 31.556 1
ATOM 4558 O OD2 . ASP 344 344 ? B -7.845 7.448 11.908 1.000 2 B ASP 30.933 1
ATOM 4559 N N . GLU 345 345 ? B -2.460 6.358 12.038 1.000 2 B GLU 37.700 1
ATOM 4560 C CA . GLU 345 345 ? B -1.328 5.465 12.117 1.000 2 B GLU 37.847 1
ATOM 4561 C C . GLU 345 345 ? B -0.182 6.096 12.869 1.000 2 B GLU 37.679 1
ATOM 4562 O O . GLU 345 345 ? B 0.694 5.363 13.383 1.000 2 B GLU 35.732 1
ATOM 4563 C CB . GLU 345 345 ? B -0.865 5.044 10.726 1.000 2 B GLU 36.555 1
ATOM 4564 C CG . GLU 345 345 ? B -1.927 4.275 9.921 1.000 2 B GLU 35.812 1
ATOM 4565 C CD . GLU 345 345 ? B -2.207 2.887 10.497 1.000 2 B GLU 33.924 1
ATOM 4566 O OE1 . GLU 345 345 ? B -1.267 2.279 11.021 1.000 2 B GLU 31.178 1
ATOM 4567 O OE2 . GLU 345 345 ? B -3.378 2.457 10.440 1.000 2 B GLU 30.784 1
ATOM 4568 N N . ILE 346 346 ? B -0.153 7.385 12.909 1.000 2 B ILE 33.888 1
ATOM 4569 C CA . ILE 346 346 ? B 0.923 8.069 13.646 1.000 2 B ILE 34.148 1
ATOM 4570 C C . ILE 346 346 ? B 0.741 7.871 15.130 1.000 2 B ILE 34.438 1
ATOM 4571 O O . ILE 346 346 ? B 1.685 7.514 15.841 1.000 2 B ILE 33.146 1
ATOM 4572 C CB . ILE 346 346 ? B 0.975 9.556 13.254 1.000 2 B ILE 32.380 1
ATOM 4573 C CG1 . ILE 346 346 ? B 1.323 9.713 11.775 1.000 2 B ILE 34.416 1
ATOM 4574 C CG2 . ILE 346 346 ? B 2.007 10.272 14.109 1.000 2 B ILE 33.116 1
ATOM 4575 C CD1 . ILE 346 346 ? B 1.181 11.124 11.261 1.000 2 B ILE 32.091 1
ATOM 4576 N N . ASP 347 347 ? B -0.435 8.089 15.627 1.000 2 B ASP 33.715 1
ATOM 4577 C CA . ASP 347 347 ? B -0.742 7.965 17.044 1.000 2 B ASP 34.910 1
ATOM 4578 C C . ASP 347 347 ? B -1.505 6.677 17.287 1.000 2 B ASP 35.030 1
ATOM 4579 O O . ASP 347 347 ? B -2.742 6.649 17.290 1.000 2 B ASP 33.651 1
ATOM 4580 C CB . ASP 347 347 ? B -1.555 9.171 17.535 1.000 2 B ASP 33.220 1
ATOM 4581 C CG . ASP 347 347 ? B -0.740 10.468 17.523 1.000 2 B ASP 32.407 1
ATOM 4582 O OD1 . ASP 347 347 ? B 0.464 10.407 17.809 1.000 2 B ASP 28.894 1
ATOM 4583 O OD2 . ASP 347 347 ? B -1.348 11.531 17.255 1.000 2 B ASP 27.514 1
ATOM 4584 N N . GLU 348 348 ? B -0.761 5.613 17.494 1.000 2 B GLU 36.033 1
ATOM 4585 C CA . GLU 348 348 ? B -1.385 4.310 17.745 1.000 2 B GLU 37.044 1
ATOM 4586 C C . GLU 348 348 ? B -1.112 3.783 19.150 1.000 2 B GLU 37.321 1
ATOM 4587 O O . GLU 348 348 ? B -1.798 2.872 19.575 1.000 2 B GLU 35.373 1
ATOM 4588 C CB . GLU 348 348 ? B -0.916 3.286 16.718 1.000 2 B GLU 35.039 1
ATOM 4589 C CG . GLU 348 348 ? B -1.431 3.535 15.331 1.000 2 B GLU 34.419 1
ATOM 4590 C CD . GLU 348 348 ? B -0.980 2.507 14.319 1.000 2 B GLU 33.003 1
ATOM 4591 O OE1 . GLU 348 348 ? B -0.161 1.645 14.682 1.000 2 B GLU 30.665 1
ATOM 4592 O OE2 . GLU 348 348 ? B -1.435 2.567 13.145 1.000 2 B GLU 29.193 1
ATOM 4593 N N . ASP 349 349 ? B -0.117 4.335 19.806 1.000 2 B ASP 39.033 1
ATOM 4594 C CA . ASP 349 349 ? B 0.192 3.865 21.149 1.000 2 B ASP 39.427 1
ATOM 4595 C C . ASP 349 349 ? B -0.778 4.428 22.181 1.000 2 B ASP 39.740 1
ATOM 4596 O O . ASP 349 349 ? B -0.922 3.858 23.267 1.000 2 B ASP 38.355 1
ATOM 4597 C CB . ASP 349 349 ? B 1.626 4.255 21.531 1.000 2 B ASP 37.165 1
ATOM 4598 C CG . ASP 349 349 ? B 2.658 3.537 20.673 1.000 2 B ASP 35.825 1
ATOM 4599 O OD1 . ASP 349 349 ? B 2.414 2.371 20.279 1.000 2 B ASP 31.501 1
ATOM 4600 O OD2 . ASP 349 349 ? B 3.718 4.154 20.387 1.000 2 B ASP 31.077 1
ATOM 4601 N N . GLU 350 350 ? B -1.416 5.514 21.856 1.000 2 B GLU 36.933 1
ATOM 4602 C CA . GLU 350 350 ? B -2.402 6.087 22.754 1.000 2 B GLU 36.871 1
ATOM 4603 C C . GLU 350 350 ? B -3.792 5.738 22.256 1.000 2 B GLU 36.728 1
ATOM 4604 O O . GLU 350 350 ? B -4.151 6.008 21.140 1.000 2 B GLU 35.161 1
ATOM 4605 C CB . GLU 350 350 ? B -2.240 7.604 22.841 1.000 2 B GLU 35.590 1
ATOM 4606 C CG . GLU 350 350 ? B -0.922 8.047 23.471 1.000 2 B GLU 35.473 1
ATOM 4607 C CD . GLU 350 350 ? B -0.762 9.563 23.518 1.000 2 B GLU 34.436 1
ATOM 4608 O OE1 . GLU 350 350 ? B -1.611 10.246 22.927 1.000 2 B GLU 32.547 1
ATOM 4609 O OE2 . GLU 350 350 ? B 0.207 10.053 24.139 1.000 2 B GLU 31.166 1
ATOM 4610 N N . ARG 351 351 ? B -4.558 5.130 23.138 1.000 2 B ARG 36.211 1
ATOM 4611 C CA . ARG 351 351 ? B -5.919 4.708 22.791 1.000 2 B ARG 37.708 1
ATOM 4612 C C . ARG 351 351 ? B -6.884 5.879 22.741 1.000 2 B ARG 37.741 1
ATOM 4613 O O . ARG 351 351 ? B -7.903 5.824 22.034 1.000 2 B ARG 36.347 1
ATOM 4614 C CB . ARG 351 351 ? B -6.405 3.681 23.804 1.000 2 B ARG 36.438 1
ATOM 4615 C CG . ARG 351 351 ? B -5.630 2.370 23.805 1.000 2 B ARG 34.787 1
ATOM 4616 C CD . ARG 351 351 ? B -6.181 1.406 24.800 1.000 2 B ARG 33.435 1
ATOM 4617 N NE . ARG 351 351 ? B -5.423 0.155 24.843 1.000 2 B ARG 26.345 1
ATOM 4618 C CZ . ARG 351 351 ? B -5.675 -0.841 25.657 1.000 2 B ARG 24.335 1
ATOM 4619 N NH1 . ARG 351 351 ? B -6.655 -0.755 26.545 1.000 2 B ARG 22.952 1
ATOM 4620 N NH2 . ARG 351 351 ? B -4.937 -1.915 25.631 1.000 2 B ARG 21.455 1
ATOM 4621 N N . ASP 352 352 ? B -6.549 6.934 23.455 1.000 2 B ASP 33.751 1
ATOM 4622 C CA . ASP 352 352 ? B -7.469 8.088 23.542 1.000 2 B ASP 33.516 1
ATOM 4623 C C . ASP 352 352 ? B -7.495 8.926 22.257 1.000 2 B ASP 33.639 1
ATOM 4624 O O . ASP 352 352 ? B -8.583 9.227 21.770 1.000 2 B ASP 32.573 1
ATOM 4625 C CB . ASP 352 352 ? B -7.143 8.940 24.775 1.000 2 B ASP 33.053 1
ATOM 4626 C CG . ASP 352 352 ? B -7.464 8.214 26.065 1.000 2 B ASP 32.727 1
ATOM 4627 O OD1 . ASP 352 352 ? B -8.425 7.421 26.081 1.000 2 B ASP 28.229 1
ATOM 4628 O OD2 . ASP 352 352 ? B -6.777 8.462 27.080 1.000 2 B ASP 27.361 1
ATOM 4629 N N . PRO 353 353 ? B -6.369 9.349 21.709 1.000 2 B PRO 33.417 1
ATOM 4630 C CA . PRO 353 353 ? B -6.445 10.175 20.480 1.000 2 B PRO 33.747 1
ATOM 4631 C C . PRO 353 353 ? B -6.812 9.374 19.239 1.000 2 B PRO 33.659 1
ATOM 4632 O O . PRO 353 353 ? B -7.193 9.977 18.243 1.000 2 B PRO 32.901 1
ATOM 4633 C CB . PRO 353 353 ? B -5.045 10.791 20.356 1.000 2 B PRO 32.248 1
ATOM 4634 C CG . PRO 353 353 ? B -4.173 9.769 20.981 1.000 2 B PRO 33.264 1
ATOM 4635 C CD . PRO 353 353 ? B -4.946 9.213 22.127 1.000 2 B PRO 35.573 1
ATOM 4636 N N . LYS 354 354 ? B -6.716 8.071 19.306 1.000 2 B LYS 33.902 1
ATOM 4637 C CA . LYS 354 354 ? B -7.184 7.249 18.185 1.000 2 B LYS 35.198 1
ATOM 4638 C C . LYS 354 354 ? B -8.694 7.276 18.056 1.000 2 B LYS 35.049 1
ATOM 4639 O O . LYS 354 354 ? B -9.236 7.346 16.950 1.000 2 B LYS 33.738 1
ATOM 4640 C CB . LYS 354 354 ? B -6.732 5.795 18.379 1.000 2 B LYS 33.588 1
ATOM 4641 C CG . LYS 354 354 ? B -5.225 5.596 18.260 1.000 2 B LYS 32.280 1
ATOM 4642 C CD . LYS 354 354 ? B -4.866 4.165 18.448 1.000 2 B LYS 31.301 1
ATOM 4643 C CE . LYS 354 354 ? B -3.360 3.946 18.373 1.000 2 B LYS 25.829 1
ATOM 4644 N NZ . LYS 354 354 ? B -2.961 2.549 18.518 1.000 2 B LYS 26.179 1
ATOM 4645 N N . ARG 355 355 ? B -9.387 7.292 19.174 1.000 2 B ARG 37.289 1
ATOM 4646 C CA . ARG 355 355 ? B -10.836 7.394 19.157 1.000 2 B ARG 39.520 1
ATOM 4647 C C . ARG 355 355 ? B -11.297 8.781 18.775 1.000 2 B ARG 38.826 1
ATOM 4648 O O . ARG 355 355 ? B -12.373 8.963 18.194 1.000 2 B ARG 37.478 1
ATOM 4649 C CB . ARG 355 355 ? B -11.412 7.029 20.509 1.000 2 B ARG 37.434 1
ATOM 4650 C CG . ARG 355 355 ? B -11.169 5.556 20.889 1.000 2 B ARG 35.244 1
ATOM 4651 C CD . ARG 355 355 ? B -11.710 5.251 22.260 1.000 2 B ARG 34.206 1
ATOM 4652 N NE . ARG 355 355 ? B -11.485 3.856 22.635 1.000 2 B ARG 29.017 1
ATOM 4653 C CZ . ARG 355 355 ? B -11.851 3.361 23.785 1.000 2 B ARG 28.301 1
ATOM 4654 N NH1 . ARG 355 355 ? B -12.459 4.102 24.695 1.000 2 B ARG 25.058 1
ATOM 4655 N NH2 . ARG 355 355 ? B -11.628 2.072 24.048 1.000 2 B ARG 22.768 1
ATOM 4656 N N . TRP 356 356 ? B -10.462 9.777 19.073 1.000 2 B TRP 38.497 1
ATOM 4657 C CA . TRP 356 356 ? B -10.798 11.147 18.732 1.000 2 B TRP 38.553 1
ATOM 4658 C C . TRP 356 356 ? B -10.646 11.396 17.238 1.000 2 B TRP 39.030 1
ATOM 4659 O O . TRP 356 356 ? B -11.411 12.129 16.623 1.000 2 B TRP 37.106 1
ATOM 4660 C CB . TRP 356 356 ? B -9.940 12.125 19.528 1.000 2 B TRP 37.594 1
ATOM 4661 C CG . TRP 356 356 ? B -10.163 12.118 20.993 1.000 2 B TRP 38.122 1
ATOM 4662 C CD1 . TRP 356 356 ? B -11.184 11.508 21.678 1.000 2 B TRP 35.280 1
ATOM 4663 C CD2 . TRP 356 356 ? B -9.347 12.722 21.972 1.000 2 B TRP 36.947 1
ATOM 4664 N NE1 . TRP 356 356 ? B -11.059 11.750 23.016 1.000 2 B TRP 36.458 1
ATOM 4665 C CE2 . TRP 356 356 ? B -9.936 12.493 23.252 1.000 2 B TRP 37.312 1
ATOM 4666 C CE3 . TRP 356 356 ? B -8.151 13.477 21.920 1.000 2 B TRP 34.510 1
ATOM 4667 C CZ2 . TRP 356 356 ? B -9.383 12.968 24.414 1.000 2 B TRP 33.916 1
ATOM 4668 C CZ3 . TRP 356 356 ? B -7.635 13.944 23.083 1.000 2 B TRP 33.785 1
[truncated: 253,920 more chars]
