# Supplementary material for: Transcriptional Regulation of the Novel Theacrine Synthase Gene CsTcS2 by the CsTINY–CsWRKY33 Module Underpins Theacrine Biosynthesis in Camellia sinensis
Source: Plant Biotechnol J. 2026 Apr 15;24(8):4823–43. doi: 10.1111/pbi.70665 (PMC13387896; doi:10.1111/pbi.70665)
Supplement: Supplementary file 5 — Data S5: Predicted one‐to‐one interaction between CsTINY and CsWRKY33 proteins. [file PBI-24-4823-s005.zip › pred.rank_1.cif]

data_model
_entry.id model
_struct.entry_id model
_struct.pdbx_model_details .
_struct.pdbx_structure_determination_methodology computational
_struct.title 'Chai-1 predicted structure'
_audit_conform.dict_location https://raw.githubusercontent.com/ihmwg/ModelCIF/80e1e22/dist/mmcif_ma.dic
_audit_conform.dict_name mmcif_ma.dic
_audit_conform.dict_version 1.4.7
#
loop_
_audit_author.name
_audit_author.pdbx_ordinal
'Chai Discovery team' 1
#
#
loop_
_chem_comp.id
_chem_comp.type
_chem_comp.name
_chem_comp.formula
_chem_comp.formula_weight
_chem_comp.ma_provenance
ALA 'L-peptide linking' . . . 'CCD Core'
ARG 'L-peptide linking' . . . 'CCD Core'
ASN 'L-peptide linking' . . . 'CCD Core'
ASP 'L-peptide linking' . . . 'CCD Core'
CYS 'L-peptide linking' . . . 'CCD Core'
DA 'DNA linking' . . . 'CCD Core'
DC 'DNA linking' . . . 'CCD Core'
DG 'DNA linking' . . . 'CCD Core'
DT 'DNA linking' . . . 'CCD Core'
GLN 'L-peptide linking' . . . 'CCD Core'
GLU 'L-peptide linking' . . . 'CCD Core'
GLY 'L-peptide linking' . . . 'CCD Core'
HIS 'L-peptide linking' . . . 'CCD Core'
ILE 'L-peptide linking' . . . 'CCD Core'
LEU 'L-peptide linking' . . . 'CCD Core'
LYS 'L-peptide linking' . . . 'CCD Core'
MET 'L-peptide linking' . . . 'CCD Core'
PHE 'L-peptide linking' . . . 'CCD Core'
PRO 'L-peptide linking' . . . 'CCD Core'
SER 'L-peptide linking' . . . 'CCD Core'
THR 'L-peptide linking' . . . 'CCD Core'
TRP 'L-peptide linking' . . . 'CCD Core'
TYR 'L-peptide linking' . . . 'CCD Core'
VAL 'L-peptide linking' . . . 'CCD Core'
#
#
loop_
_entity.id
_entity.type
_entity.src_method
_entity.pdbx_description
_entity.formula_weight
_entity.pdbx_number_of_molecules
_entity.details
1 polymer man 'Entity A' . 1 .
2 polymer man 'Entity B' . 1 .
3 polymer man 'Entity C' . 1 .
4 polymer man 'Entity D' . 1 .
#
#
loop_
_entity_poly.entity_id
_entity_poly.type
_entity_poly.nstd_linkage
_entity_poly.nstd_monomer
_entity_poly.pdbx_strand_id
_entity_poly.pdbx_seq_one_letter_code
_entity_poly.pdbx_seq_one_letter_code_can
1 polypeptide(L) no no A
;MSTEPPHNSEPETSSNSFSSSPSSSPSSSGLTQSLSNPQQPGNNPQPANQKPKRIRESSSKHPVYRGVRM
RNWGKWVSEIREPRKKSRIWLGTFPTPEMAARAHDVAALSIKGGSAVLNFPHLAGSLPRPASLLPRDVQA
AAAKAAAMVKFDSPSSSSSSSSVSVFTNSDELSQIVELPSLGTNYDESTELNSSEFVYVDSVDEWMYTPP
WLDFADDGGGGYFSDEIPAPPESLISTSFDSFLWNYQQ
;

;MSTEPPHNSEPETSSNSFSSSPSSSPSSSGLTQSLSNPQQPGNNPQPANQKPKRIRESSSKHPVYRGVRM
RNWGKWVSEIREPRKKSRIWLGTFPTPEMAARAHDVAALSIKGGSAVLNFPHLAGSLPRPASLLPRDVQA
AAAKAAAMVKFDSPSSSSSSSSVSVFTNSDELSQIVELPSLGTNYDESTELNSSEFVYVDSVDEWMYTPP
WLDFADDGGGGYFSDEIPAPPESLISTSFDSFLWNYQQ
;

2 polypeptide(L) no no B
;MASSSGSLDTSANSYPKLPPITPTSNFSFSNPFMSSTATVNRGLSDRIADRNGSGVPKFKSIPPPSLPIS
PPAFSPSSYFAIPPGLSLAELLDSPVLLSTSNILPSPTTGTFPAQGFNWKSNSNNHQQSIKQEQKNYYDF
SFQTQTRPPTSSTTSFQSQIPAENQSWAFPEPATKSEIASMQSFSPEISTIQSNSQTNPGFQSEYNQYNQ
SSSVREQRRSEDGYNWRKYGQKQVKGSENPRSYYKCTFPNCPTKKKVERSIEGQITEIVYKGSHNHPKPQ
STRRSSAAASSQVIQHYNPEIPDQSYASHGSGQLDSVATPENSSISIGDDEIDRSSQRSRSGGDEIDEDE
RDPKRWKIGAESEGISAPGNRTVREPRVVVQTTSDIDILDDGYRWRKYGQKVVKGNPNPRSYYKCTFPGC
PVRKHVERASNDLRAVITTYEGKHNHDVPAARGSGGHSANRPLPNTTTNNATAAIRPSAMSHHYSSTNPI
RNSRLQASEGQAPFTLEMLQSPGSFGFPGFGNSLGSYMNQSQLGDNLFSSRTKEEPRDDMFFESLQY
;

;MASSSGSLDTSANSYPKLPPITPTSNFSFSNPFMSSTATVNRGLSDRIADRNGSGVPKFKSIPPPSLPIS
PPAFSPSSYFAIPPGLSLAELLDSPVLLSTSNILPSPTTGTFPAQGFNWKSNSNNHQQSIKQEQKNYYDF
SFQTQTRPPTSSTTSFQSQIPAENQSWAFPEPATKSEIASMQSFSPEISTIQSNSQTNPGFQSEYNQYNQ
SSSVREQRRSEDGYNWRKYGQKQVKGSENPRSYYKCTFPNCPTKKKVERSIEGQITEIVYKGSHNHPKPQ
STRRSSAAASSQVIQHYNPEIPDQSYASHGSGQLDSVATPENSSISIGDDEIDRSSQRSRSGGDEIDEDE
RDPKRWKIGAESEGISAPGNRTVREPRVVVQTTSDIDILDDGYRWRKYGQKVVKGNPNPRSYYKCTFPGC
PVRKHVERASNDLRAVITTYEGKHNHDVPAARGSGGHSANRPLPNTTTNNATAAIRPSAMSHHYSSTNPI
RNSRLQASEGQAPFTLEMLQSPGSFGFPGFGNSLGSYMNQSQLGDNLFSSRTKEEPRDDMFFESLQY
;

3 polydeoxyribonucleotide no no C
;(DG)(DT)(DT)(DG)(DG)(DT)(DC)(DG)(DC)(DG)(DG)(DA)(DA)(DA)(DG)(DT)(DA)
(DT)(DA)(DC)(DT)(DA)(DT)(DT)(DG)(DG)(DC)(DG)(DA)(DC)(DC)(DA)(DA)(DA)
(DG)(DG)(DC)
;
GTTGGTCGCGGAAAGTATACTATTGGCGACCAAAGGC
4 polydeoxyribonucleotide no no D
;(DG)(DC)(DC)(DT)(DT)(DT)(DG)(DG)(DT)(DC)(DG)(DC)(DC)(DA)(DA)(DT)(DA)
(DG)(DT)(DA)(DT)(DA)(DC)(DT)(DT)(DT)(DC)(DC)(DG)(DC)(DG)(DA)(DC)(DC)
(DA)(DA)(DC)
;
GCCTTTGGTCGCCAATAGTATACTTTCCGCGACCAAC
#
#
loop_
_entity_poly_seq.entity_id
_entity_poly_seq.num
_entity_poly_seq.mon_id
_entity_poly_seq.hetero
1 1 MET .
1 2 SER .
1 3 THR .
1 4 GLU .
1 5 PRO .
1 6 PRO .
1 7 HIS .
1 8 ASN .
1 9 SER .
1 10 GLU .
1 11 PRO .
1 12 GLU .
1 13 THR .
1 14 SER .
1 15 SER .
1 16 ASN .
1 17 SER .
1 18 PHE .
1 19 SER .
1 20 SER .
1 21 SER .
1 22 PRO .
1 23 SER .
1 24 SER .
1 25 SER .
1 26 PRO .
1 27 SER .
1 28 SER .
1 29 SER .
1 30 GLY .
1 31 LEU .
1 32 THR .
1 33 GLN .
1 34 SER .
1 35 LEU .
1 36 SER .
1 37 ASN .
1 38 PRO .
1 39 GLN .
1 40 GLN .
1 41 PRO .
1 42 GLY .
1 43 ASN .
1 44 ASN .
1 45 PRO .
1 46 GLN .
1 47 PRO .
1 48 ALA .
1 49 ASN .
1 50 GLN .
1 51 LYS .
1 52 PRO .
1 53 LYS .
1 54 ARG .
1 55 ILE .
1 56 ARG .
1 57 GLU .
1 58 SER .
1 59 SER .
1 60 SER .
1 61 LYS .
1 62 HIS .
1 63 PRO .
1 64 VAL .
1 65 TYR .
1 66 ARG .
1 67 GLY .
1 68 VAL .
1 69 ARG .
1 70 MET .
1 71 ARG .
1 72 ASN .
1 73 TRP .
1 74 GLY .
1 75 LYS .
1 76 TRP .
1 77 VAL .
1 78 SER .
1 79 GLU .
1 80 ILE .
1 81 ARG .
1 82 GLU .
1 83 PRO .
1 84 ARG .
1 85 LYS .
1 86 LYS .
1 87 SER .
1 88 ARG .
1 89 ILE .
1 90 TRP .
1 91 LEU .
1 92 GLY .
1 93 THR .
1 94 PHE .
1 95 PRO .
1 96 THR .
1 97 PRO .
1 98 GLU .
1 99 MET .
1 100 ALA .
1 101 ALA .
1 102 ARG .
1 103 ALA .
1 104 HIS .
1 105 ASP .
1 106 VAL .
1 107 ALA .
1 108 ALA .
1 109 LEU .
1 110 SER .
1 111 ILE .
1 112 LYS .
1 113 GLY .
1 114 GLY .
1 115 SER .
1 116 ALA .
1 117 VAL .
1 118 LEU .
1 119 ASN .
1 120 PHE .
1 121 PRO .
1 122 HIS .
1 123 LEU .
1 124 ALA .
1 125 GLY .
1 126 SER .
1 127 LEU .
1 128 PRO .
1 129 ARG .
1 130 PRO .
1 131 ALA .
1 132 SER .
1 133 LEU .
1 134 LEU .
1 135 PRO .
1 136 ARG .
1 137 ASP .
1 138 VAL .
1 139 GLN .
1 140 ALA .
1 141 ALA .
1 142 ALA .
1 143 ALA .
1 144 LYS .
1 145 ALA .
1 146 ALA .
1 147 ALA .
1 148 MET .
1 149 VAL .
1 150 LYS .
1 151 PHE .
1 152 ASP .
1 153 SER .
1 154 PRO .
1 155 SER .
1 156 SER .
1 157 SER .
1 158 SER .
1 159 SER .
1 160 SER .
1 161 SER .
1 162 SER .
1 163 VAL .
1 164 SER .
1 165 VAL .
1 166 PHE .
1 167 THR .
1 168 ASN .
1 169 SER .
1 170 ASP .
1 171 GLU .
1 172 LEU .
1 173 SER .
1 174 GLN .
1 175 ILE .
1 176 VAL .
1 177 GLU .
1 178 LEU .
1 179 PRO .
1 180 SER .
1 181 LEU .
1 182 GLY .
1 183 THR .
1 184 ASN .
1 185 TYR .
1 186 ASP .
1 187 GLU .
1 188 SER .
1 189 THR .
1 190 GLU .
1 191 LEU .
1 192 ASN .
1 193 SER .
1 194 SER .
1 195 GLU .
1 196 PHE .
1 197 VAL .
1 198 TYR .
1 199 VAL .
1 200 ASP .
1 201 SER .
1 202 VAL .
1 203 ASP .
1 204 GLU .
1 205 TRP .
1 206 MET .
1 207 TYR .
1 208 THR .
1 209 PRO .
1 210 PRO .
1 211 TRP .
1 212 LEU .
1 213 ASP .
1 214 PHE .
1 215 ALA .
1 216 ASP .
1 217 ASP .
1 218 GLY .
1 219 GLY .
1 220 GLY .
1 221 GLY .
1 222 TYR .
1 223 PHE .
1 224 SER .
1 225 ASP .
1 226 GLU .
1 227 ILE .
1 228 PRO .
1 229 ALA .
1 230 PRO .
1 231 PRO .
1 232 GLU .
1 233 SER .
1 234 LEU .
1 235 ILE .
1 236 SER .
1 237 THR .
1 238 SER .
1 239 PHE .
1 240 ASP .
1 241 SER .
1 242 PHE .
1 243 LEU .
1 244 TRP .
1 245 ASN .
1 246 TYR .
1 247 GLN .
1 248 GLN .
2 1 MET .
2 2 ALA .
2 3 SER .
2 4 SER .
2 5 SER .
2 6 GLY .
2 7 SER .
2 8 LEU .
2 9 ASP .
2 10 THR .
2 11 SER .
2 12 ALA .
2 13 ASN .
2 14 SER .
2 15 TYR .
2 16 PRO .
2 17 LYS .
2 18 LEU .
2 19 PRO .
2 20 PRO .
2 21 ILE .
2 22 THR .
2 23 PRO .
2 24 THR .
2 25 SER .
2 26 ASN .
2 27 PHE .
2 28 SER .
2 29 PHE .
2 30 SER .
2 31 ASN .
2 32 PRO .
2 33 PHE .
2 34 MET .
2 35 SER .
2 36 SER .
2 37 THR .
2 38 ALA .
2 39 THR .
2 40 VAL .
2 41 ASN .
2 42 ARG .
2 43 GLY .
2 44 LEU .
2 45 SER .
2 46 ASP .
2 47 ARG .
2 48 ILE .
2 49 ALA .
2 50 ASP .
2 51 ARG .
2 52 ASN .
2 53 GLY .
2 54 SER .
2 55 GLY .
2 56 VAL .
2 57 PRO .
2 58 LYS .
2 59 PHE .
2 60 LYS .
2 61 SER .
2 62 ILE .
2 63 PRO .
2 64 PRO .
2 65 PRO .
2 66 SER .
2 67 LEU .
2 68 PRO .
2 69 ILE .
2 70 SER .
2 71 PRO .
2 72 PRO .
2 73 ALA .
2 74 PHE .
2 75 SER .
2 76 PRO .
2 77 SER .
2 78 SER .
2 79 TYR .
2 80 PHE .
2 81 ALA .
2 82 ILE .
2 83 PRO .
2 84 PRO .
2 85 GLY .
2 86 LEU .
2 87 SER .
2 88 LEU .
2 89 ALA .
2 90 GLU .
2 91 LEU .
2 92 LEU .
2 93 ASP .
2 94 SER .
2 95 PRO .
2 96 VAL .
2 97 LEU .
2 98 LEU .
2 99 SER .
2 100 THR .
2 101 SER .
2 102 ASN .
2 103 ILE .
2 104 LEU .
2 105 PRO .
2 106 SER .
2 107 PRO .
2 108 THR .
2 109 THR .
2 110 GLY .
2 111 THR .
2 112 PHE .
2 113 PRO .
2 114 ALA .
2 115 GLN .
2 116 GLY .
2 117 PHE .
2 118 ASN .
2 119 TRP .
2 120 LYS .
2 121 SER .
2 122 ASN .
2 123 SER .
2 124 ASN .
2 125 ASN .
2 126 HIS .
2 127 GLN .
2 128 GLN .
2 129 SER .
2 130 ILE .
2 131 LYS .
2 132 GLN .
2 133 GLU .
2 134 GLN .
2 135 LYS .
2 136 ASN .
2 137 TYR .
2 138 TYR .
2 139 ASP .
2 140 PHE .
2 141 SER .
2 142 PHE .
2 143 GLN .
2 144 THR .
2 145 GLN .
2 146 THR .
2 147 ARG .
2 148 PRO .
2 149 PRO .
2 150 THR .
2 151 SER .
2 152 SER .
2 153 THR .
2 154 THR .
2 155 SER .
2 156 PHE .
2 157 GLN .
2 158 SER .
2 159 GLN .
2 160 ILE .
2 161 PRO .
2 162 ALA .
2 163 GLU .
2 164 ASN .
2 165 GLN .
2 166 SER .
2 167 TRP .
2 168 ALA .
2 169 PHE .
2 170 PRO .
2 171 GLU .
2 172 PRO .
2 173 ALA .
2 174 THR .
2 175 LYS .
2 176 SER .
2 177 GLU .
2 178 ILE .
2 179 ALA .
2 180 SER .
2 181 MET .
2 182 GLN .
2 183 SER .
2 184 PHE .
2 185 SER .
2 186 PRO .
2 187 GLU .
2 188 ILE .
2 189 SER .
2 190 THR .
2 191 ILE .
2 192 GLN .
2 193 SER .
2 194 ASN .
2 195 SER .
2 196 GLN .
2 197 THR .
2 198 ASN .
2 199 PRO .
2 200 GLY .
2 201 PHE .
2 202 GLN .
2 203 SER .
2 204 GLU .
2 205 TYR .
2 206 ASN .
2 207 GLN .
2 208 TYR .
2 209 ASN .
2 210 GLN .
2 211 SER .
2 212 SER .
2 213 SER .
2 214 VAL .
2 215 ARG .
2 216 GLU .
2 217 GLN .
2 218 ARG .
2 219 ARG .
2 220 SER .
2 221 GLU .
2 222 ASP .
2 223 GLY .
2 224 TYR .
2 225 ASN .
2 226 TRP .
2 227 ARG .
2 228 LYS .
2 229 TYR .
2 230 GLY .
2 231 GLN .
2 232 LYS .
2 233 GLN .
2 234 VAL .
2 235 LYS .
2 236 GLY .
2 237 SER .
2 238 GLU .
2 239 ASN .
2 240 PRO .
2 241 ARG .
2 242 SER .
2 243 TYR .
2 244 TYR .
2 245 LYS .
2 246 CYS .
2 247 THR .
2 248 PHE .
2 249 PRO .
2 250 ASN .
2 251 CYS .
2 252 PRO .
2 253 THR .
2 254 LYS .
2 255 LYS .
2 256 LYS .
2 257 VAL .
2 258 GLU .
2 259 ARG .
2 260 SER .
2 261 ILE .
2 262 GLU .
2 263 GLY .
2 264 GLN .
2 265 ILE .
2 266 THR .
2 267 GLU .
2 268 ILE .
2 269 VAL .
2 270 TYR .
2 271 LYS .
2 272 GLY .
2 273 SER .
2 274 HIS .
2 275 ASN .
2 276 HIS .
2 277 PRO .
2 278 LYS .
2 279 PRO .
2 280 GLN .
2 281 SER .
2 282 THR .
2 283 ARG .
2 284 ARG .
2 285 SER .
2 286 SER .
2 287 ALA .
2 288 ALA .
2 289 ALA .
2 290 SER .
2 291 SER .
2 292 GLN .
2 293 VAL .
2 294 ILE .
2 295 GLN .
2 296 HIS .
2 297 TYR .
2 298 ASN .
2 299 PRO .
2 300 GLU .
2 301 ILE .
2 302 PRO .
2 303 ASP .
2 304 GLN .
2 305 SER .
2 306 TYR .
2 307 ALA .
2 308 SER .
2 309 HIS .
2 310 GLY .
2 311 SER .
2 312 GLY .
2 313 GLN .
2 314 LEU .
2 315 ASP .
2 316 SER .
2 317 VAL .
2 318 ALA .
2 319 THR .
2 320 PRO .
2 321 GLU .
2 322 ASN .
2 323 SER .
2 324 SER .
2 325 ILE .
2 326 SER .
2 327 ILE .
2 328 GLY .
2 329 ASP .
2 330 ASP .
2 331 GLU .
2 332 ILE .
2 333 ASP .
2 334 ARG .
2 335 SER .
2 336 SER .
2 337 GLN .
2 338 ARG .
2 339 SER .
2 340 ARG .
2 341 SER .
2 342 GLY .
2 343 GLY .
2 344 ASP .
2 345 GLU .
2 346 ILE .
2 347 ASP .
2 348 GLU .
2 349 ASP .
2 350 GLU .
2 351 ARG .
2 352 ASP .
2 353 PRO .
2 354 LYS .
2 355 ARG .
2 356 TRP .
2 357 LYS .
2 358 ILE .
2 359 GLY .
2 360 ALA .
2 361 GLU .
2 362 SER .
2 363 GLU .
2 364 GLY .
2 365 ILE .
2 366 SER .
2 367 ALA .
2 368 PRO .
2 369 GLY .
2 370 ASN .
2 371 ARG .
2 372 THR .
2 373 VAL .
2 374 ARG .
2 375 GLU .
2 376 PRO .
2 377 ARG .
2 378 VAL .
2 379 VAL .
2 380 VAL .
2 381 GLN .
2 382 THR .
2 383 THR .
2 384 SER .
2 385 ASP .
2 386 ILE .
2 387 ASP .
2 388 ILE .
2 389 LEU .
2 390 ASP .
2 391 ASP .
2 392 GLY .
2 393 TYR .
2 394 ARG .
2 395 TRP .
2 396 ARG .
2 397 LYS .
2 398 TYR .
2 399 GLY .
2 400 GLN .
2 401 LYS .
2 402 VAL .
2 403 VAL .
2 404 LYS .
2 405 GLY .
2 406 ASN .
2 407 PRO .
2 408 ASN .
2 409 PRO .
2 410 ARG .
2 411 SER .
2 412 TYR .
2 413 TYR .
2 414 LYS .
2 415 CYS .
2 416 THR .
2 417 PHE .
2 418 PRO .
2 419 GLY .
2 420 CYS .
2 421 PRO .
2 422 VAL .
2 423 ARG .
2 424 LYS .
2 425 HIS .
2 426 VAL .
2 427 GLU .
2 428 ARG .
2 429 ALA .
2 430 SER .
2 431 ASN .
2 432 ASP .
2 433 LEU .
2 434 ARG .
2 435 ALA .
2 436 VAL .
2 437 ILE .
2 438 THR .
2 439 THR .
2 440 TYR .
2 441 GLU .
2 442 GLY .
2 443 LYS .
2 444 HIS .
2 445 ASN .
2 446 HIS .
2 447 ASP .
2 448 VAL .
2 449 PRO .
2 450 ALA .
2 451 ALA .
2 452 ARG .
2 453 GLY .
2 454 SER .
2 455 GLY .
2 456 GLY .
2 457 HIS .
2 458 SER .
2 459 ALA .
2 460 ASN .
2 461 ARG .
2 462 PRO .
2 463 LEU .
2 464 PRO .
2 465 ASN .
2 466 THR .
2 467 THR .
2 468 THR .
2 469 ASN .
2 470 ASN .
2 471 ALA .
2 472 THR .
2 473 ALA .
2 474 ALA .
2 475 ILE .
2 476 ARG .
2 477 PRO .
2 478 SER .
2 479 ALA .
2 480 MET .
2 481 SER .
2 482 HIS .
2 483 HIS .
2 484 TYR .
2 485 SER .
2 486 SER .
2 487 THR .
2 488 ASN .
2 489 PRO .
2 490 ILE .
2 491 ARG .
2 492 ASN .
2 493 SER .
2 494 ARG .
2 495 LEU .
2 496 GLN .
2 497 ALA .
2 498 SER .
2 499 GLU .
2 500 GLY .
2 501 GLN .
2 502 ALA .
2 503 PRO .
2 504 PHE .
2 505 THR .
2 506 LEU .
2 507 GLU .
2 508 MET .
2 509 LEU .
2 510 GLN .
2 511 SER .
2 512 PRO .
2 513 GLY .
2 514 SER .
2 515 PHE .
2 516 GLY .
2 517 PHE .
2 518 PRO .
2 519 GLY .
2 520 PHE .
2 521 GLY .
2 522 ASN .
2 523 SER .
2 524 LEU .
2 525 GLY .
2 526 SER .
2 527 TYR .
2 528 MET .
2 529 ASN .
2 530 GLN .
2 531 SER .
2 532 GLN .
2 533 LEU .
2 534 GLY .
2 535 ASP .
2 536 ASN .
2 537 LEU .
2 538 PHE .
2 539 SER .
2 540 SER .
2 541 ARG .
2 542 THR .
2 543 LYS .
2 544 GLU .
2 545 GLU .
2 546 PRO .
2 547 ARG .
2 548 ASP .
2 549 ASP .
2 550 MET .
2 551 PHE .
2 552 PHE .
2 553 GLU .
2 554 SER .
2 555 LEU .
2 556 GLN .
2 557 TYR .
3 1 DG .
3 2 DT .
3 3 DT .
3 4 DG .
3 5 DG .
3 6 DT .
3 7 DC .
3 8 DG .
3 9 DC .
3 10 DG .
3 11 DG .
3 12 DA .
3 13 DA .
3 14 DA .
3 15 DG .
3 16 DT .
3 17 DA .
3 18 DT .
3 19 DA .
3 20 DC .
3 21 DT .
3 22 DA .
3 23 DT .
3 24 DT .
3 25 DG .
3 26 DG .
3 27 DC .
3 28 DG .
3 29 DA .
3 30 DC .
3 31 DC .
3 32 DA .
3 33 DA .
3 34 DA .
3 35 DG .
3 36 DG .
3 37 DC .
4 1 DG .
4 2 DC .
4 3 DC .
4 4 DT .
4 5 DT .
4 6 DT .
4 7 DG .
4 8 DG .
4 9 DT .
4 10 DC .
4 11 DG .
4 12 DC .
4 13 DC .
4 14 DA .
4 15 DA .
4 16 DT .
4 17 DA .
4 18 DG .
4 19 DT .
4 20 DA .
4 21 DT .
4 22 DA .
4 23 DC .
4 24 DT .
4 25 DT .
4 26 DT .
4 27 DC .
4 28 DC .
4 29 DG .
4 30 DC .
4 31 DG .
4 32 DA .
4 33 DC .
4 34 DC .
4 35 DA .
4 36 DA .
4 37 DC .
#
#
loop_
_struct_asym.id
_struct_asym.entity_id
_struct_asym.details
A 1 'Chain A'
B 2 'Chain B'
C 3 'Chain C'
D 4 'Chain D'
#
#
loop_
_pdbx_poly_seq_scheme.asym_id
_pdbx_poly_seq_scheme.entity_id
_pdbx_poly_seq_scheme.seq_id
_pdbx_poly_seq_scheme.mon_id
_pdbx_poly_seq_scheme.pdb_seq_num
_pdbx_poly_seq_scheme.auth_seq_num
_pdbx_poly_seq_scheme.pdb_mon_id
_pdbx_poly_seq_scheme.auth_mon_id
_pdbx_poly_seq_scheme.pdb_strand_id
_pdbx_poly_seq_scheme.pdb_ins_code
A 1 1 MET 1 1 MET MET A .
A 1 2 SER 2 2 SER SER A .
A 1 3 THR 3 3 THR THR A .
A 1 4 GLU 4 4 GLU GLU A .
A 1 5 PRO 5 5 PRO PRO A .
A 1 6 PRO 6 6 PRO PRO A .
A 1 7 HIS 7 7 HIS HIS A .
A 1 8 ASN 8 8 ASN ASN A .
A 1 9 SER 9 9 SER SER A .
A 1 10 GLU 10 10 GLU GLU A .
A 1 11 PRO 11 11 PRO PRO A .
A 1 12 GLU 12 12 GLU GLU A .
A 1 13 THR 13 13 THR THR A .
A 1 14 SER 14 14 SER SER A .
A 1 15 SER 15 15 SER SER A .
A 1 16 ASN 16 16 ASN ASN A .
A 1 17 SER 17 17 SER SER A .
A 1 18 PHE 18 18 PHE PHE A .
A 1 19 SER 19 19 SER SER A .
A 1 20 SER 20 20 SER SER A .
A 1 21 SER 21 21 SER SER A .
A 1 22 PRO 22 22 PRO PRO A .
A 1 23 SER 23 23 SER SER A .
A 1 24 SER 24 24 SER SER A .
A 1 25 SER 25 25 SER SER A .
A 1 26 PRO 26 26 PRO PRO A .
A 1 27 SER 27 27 SER SER A .
A 1 28 SER 28 28 SER SER A .
A 1 29 SER 29 29 SER SER A .
A 1 30 GLY 30 30 GLY GLY A .
A 1 31 LEU 31 31 LEU LEU A .
A 1 32 THR 32 32 THR THR A .
A 1 33 GLN 33 33 GLN GLN A .
A 1 34 SER 34 34 SER SER A .
A 1 35 LEU 35 35 LEU LEU A .
A 1 36 SER 36 36 SER SER A .
A 1 37 ASN 37 37 ASN ASN A .
A 1 38 PRO 38 38 PRO PRO A .
A 1 39 GLN 39 39 GLN GLN A .
A 1 40 GLN 40 40 GLN GLN A .
A 1 41 PRO 41 41 PRO PRO A .
A 1 42 GLY 42 42 GLY GLY A .
A 1 43 ASN 43 43 ASN ASN A .
A 1 44 ASN 44 44 ASN ASN A .
A 1 45 PRO 45 45 PRO PRO A .
A 1 46 GLN 46 46 GLN GLN A .
A 1 47 PRO 47 47 PRO PRO A .
A 1 48 ALA 48 48 ALA ALA A .
A 1 49 ASN 49 49 ASN ASN A .
A 1 50 GLN 50 50 GLN GLN A .
A 1 51 LYS 51 51 LYS LYS A .
A 1 52 PRO 52 52 PRO PRO A .
A 1 53 LYS 53 53 LYS LYS A .
A 1 54 ARG 54 54 ARG ARG A .
A 1 55 ILE 55 55 ILE ILE A .
A 1 56 ARG 56 56 ARG ARG A .
A 1 57 GLU 57 57 GLU GLU A .
A 1 58 SER 58 58 SER SER A .
A 1 59 SER 59 59 SER SER A .
A 1 60 SER 60 60 SER SER A .
A 1 61 LYS 61 61 LYS LYS A .
A 1 62 HIS 62 62 HIS HIS A .
A 1 63 PRO 63 63 PRO PRO A .
A 1 64 VAL 64 64 VAL VAL A .
A 1 65 TYR 65 65 TYR TYR A .
A 1 66 ARG 66 66 ARG ARG A .
A 1 67 GLY 67 67 GLY GLY A .
A 1 68 VAL 68 68 VAL VAL A .
A 1 69 ARG 69 69 ARG ARG A .
A 1 70 MET 70 70 MET MET A .
A 1 71 ARG 71 71 ARG ARG A .
A 1 72 ASN 72 72 ASN ASN A .
A 1 73 TRP 73 73 TRP TRP A .
A 1 74 GLY 74 74 GLY GLY A .
A 1 75 LYS 75 75 LYS LYS A .
A 1 76 TRP 76 76 TRP TRP A .
A 1 77 VAL 77 77 VAL VAL A .
A 1 78 SER 78 78 SER SER A .
A 1 79 GLU 79 79 GLU GLU A .
A 1 80 ILE 80 80 ILE ILE A .
A 1 81 ARG 81 81 ARG ARG A .
A 1 82 GLU 82 82 GLU GLU A .
A 1 83 PRO 83 83 PRO PRO A .
A 1 84 ARG 84 84 ARG ARG A .
A 1 85 LYS 85 85 LYS LYS A .
A 1 86 LYS 86 86 LYS LYS A .
A 1 87 SER 87 87 SER SER A .
A 1 88 ARG 88 88 ARG ARG A .
A 1 89 ILE 89 89 ILE ILE A .
A 1 90 TRP 90 90 TRP TRP A .
A 1 91 LEU 91 91 LEU LEU A .
A 1 92 GLY 92 92 GLY GLY A .
A 1 93 THR 93 93 THR THR A .
A 1 94 PHE 94 94 PHE PHE A .
A 1 95 PRO 95 95 PRO PRO A .
A 1 96 THR 96 96 THR THR A .
A 1 97 PRO 97 97 PRO PRO A .
A 1 98 GLU 98 98 GLU GLU A .
A 1 99 MET 99 99 MET MET A .
A 1 100 ALA 100 100 ALA ALA A .
A 1 101 ALA 101 101 ALA ALA A .
A 1 102 ARG 102 102 ARG ARG A .
A 1 103 ALA 103 103 ALA ALA A .
A 1 104 HIS 104 104 HIS HIS A .
A 1 105 ASP 105 105 ASP ASP A .
A 1 106 VAL 106 106 VAL VAL A .
A 1 107 ALA 107 107 ALA ALA A .
A 1 108 ALA 108 108 ALA ALA A .
A 1 109 LEU 109 109 LEU LEU A .
A 1 110 SER 110 110 SER SER A .
A 1 111 ILE 111 111 ILE ILE A .
A 1 112 LYS 112 112 LYS LYS A .
A 1 113 GLY 113 113 GLY GLY A .
A 1 114 GLY 114 114 GLY GLY A .
A 1 115 SER 115 115 SER SER A .
A 1 116 ALA 116 116 ALA ALA A .
A 1 117 VAL 117 117 VAL VAL A .
A 1 118 LEU 118 118 LEU LEU A .
A 1 119 ASN 119 119 ASN ASN A .
A 1 120 PHE 120 120 PHE PHE A .
A 1 121 PRO 121 121 PRO PRO A .
A 1 122 HIS 122 122 HIS HIS A .
A 1 123 LEU 123 123 LEU LEU A .
A 1 124 ALA 124 124 ALA ALA A .
A 1 125 GLY 125 125 GLY GLY A .
A 1 126 SER 126 126 SER SER A .
A 1 127 LEU 127 127 LEU LEU A .
A 1 128 PRO 128 128 PRO PRO A .
A 1 129 ARG 129 129 ARG ARG A .
A 1 130 PRO 130 130 PRO PRO A .
A 1 131 ALA 131 131 ALA ALA A .
A 1 132 SER 132 132 SER SER A .
A 1 133 LEU 133 133 LEU LEU A .
A 1 134 LEU 134 134 LEU LEU A .
A 1 135 PRO 135 135 PRO PRO A .
A 1 136 ARG 136 136 ARG ARG A .
A 1 137 ASP 137 137 ASP ASP A .
A 1 138 VAL 138 138 VAL VAL A .
A 1 139 GLN 139 139 GLN GLN A .
A 1 140 ALA 140 140 ALA ALA A .
A 1 141 ALA 141 141 ALA ALA A .
A 1 142 ALA 142 142 ALA ALA A .
A 1 143 ALA 143 143 ALA ALA A .
A 1 144 LYS 144 144 LYS LYS A .
A 1 145 ALA 145 145 ALA ALA A .
A 1 146 ALA 146 146 ALA ALA A .
A 1 147 ALA 147 147 ALA ALA A .
A 1 148 MET 148 148 MET MET A .
A 1 149 VAL 149 149 VAL VAL A .
A 1 150 LYS 150 150 LYS LYS A .
A 1 151 PHE 151 151 PHE PHE A .
A 1 152 ASP 152 152 ASP ASP A .
A 1 153 SER 153 153 SER SER A .
A 1 154 PRO 154 154 PRO PRO A .
A 1 155 SER 155 155 SER SER A .
A 1 156 SER 156 156 SER SER A .
A 1 157 SER 157 157 SER SER A .
A 1 158 SER 158 158 SER SER A .
A 1 159 SER 159 159 SER SER A .
A 1 160 SER 160 160 SER SER A .
A 1 161 SER 161 161 SER SER A .
A 1 162 SER 162 162 SER SER A .
A 1 163 VAL 163 163 VAL VAL A .
A 1 164 SER 164 164 SER SER A .
A 1 165 VAL 165 165 VAL VAL A .
A 1 166 PHE 166 166 PHE PHE A .
A 1 167 THR 167 167 THR THR A .
A 1 168 ASN 168 168 ASN ASN A .
A 1 169 SER 169 169 SER SER A .
A 1 170 ASP 170 170 ASP ASP A .
A 1 171 GLU 171 171 GLU GLU A .
A 1 172 LEU 172 172 LEU LEU A .
A 1 173 SER 173 173 SER SER A .
A 1 174 GLN 174 174 GLN GLN A .
A 1 175 ILE 175 175 ILE ILE A .
A 1 176 VAL 176 176 VAL VAL A .
A 1 177 GLU 177 177 GLU GLU A .
A 1 178 LEU 178 178 LEU LEU A .
A 1 179 PRO 179 179 PRO PRO A .
A 1 180 SER 180 180 SER SER A .
A 1 181 LEU 181 181 LEU LEU A .
A 1 182 GLY 182 182 GLY GLY A .
A 1 183 THR 183 183 THR THR A .
A 1 184 ASN 184 184 ASN ASN A .
A 1 185 TYR 185 185 TYR TYR A .
A 1 186 ASP 186 186 ASP ASP A .
A 1 187 GLU 187 187 GLU GLU A .
A 1 188 SER 188 188 SER SER A .
A 1 189 THR 189 189 THR THR A .
A 1 190 GLU 190 190 GLU GLU A .
A 1 191 LEU 191 191 LEU LEU A .
A 1 192 ASN 192 192 ASN ASN A .
A 1 193 SER 193 193 SER SER A .
A 1 194 SER 194 194 SER SER A .
A 1 195 GLU 195 195 GLU GLU A .
A 1 196 PHE 196 196 PHE PHE A .
A 1 197 VAL 197 197 VAL VAL A .
A 1 198 TYR 198 198 TYR TYR A .
A 1 199 VAL 199 199 VAL VAL A .
A 1 200 ASP 200 200 ASP ASP A .
A 1 201 SER 201 201 SER SER A .
A 1 202 VAL 202 202 VAL VAL A .
A 1 203 ASP 203 203 ASP ASP A .
A 1 204 GLU 204 204 GLU GLU A .
A 1 205 TRP 205 205 TRP TRP A .
A 1 206 MET 206 206 MET MET A .
A 1 207 TYR 207 207 TYR TYR A .
A 1 208 THR 208 208 THR THR A .
A 1 209 PRO 209 209 PRO PRO A .
A 1 210 PRO 210 210 PRO PRO A .
A 1 211 TRP 211 211 TRP TRP A .
A 1 212 LEU 212 212 LEU LEU A .
A 1 213 ASP 213 213 ASP ASP A .
A 1 214 PHE 214 214 PHE PHE A .
A 1 215 ALA 215 215 ALA ALA A .
A 1 216 ASP 216 216 ASP ASP A .
A 1 217 ASP 217 217 ASP ASP A .
A 1 218 GLY 218 218 GLY GLY A .
A 1 219 GLY 219 219 GLY GLY A .
A 1 220 GLY 220 220 GLY GLY A .
A 1 221 GLY 221 221 GLY GLY A .
A 1 222 TYR 222 222 TYR TYR A .
A 1 223 PHE 223 223 PHE PHE A .
A 1 224 SER 224 224 SER SER A .
A 1 225 ASP 225 225 ASP ASP A .
A 1 226 GLU 226 226 GLU GLU A .
A 1 227 ILE 227 227 ILE ILE A .
A 1 228 PRO 228 228 PRO PRO A .
A 1 229 ALA 229 229 ALA ALA A .
A 1 230 PRO 230 230 PRO PRO A .
A 1 231 PRO 231 231 PRO PRO A .
A 1 232 GLU 232 232 GLU GLU A .
A 1 233 SER 233 233 SER SER A .
A 1 234 LEU 234 234 LEU LEU A .
A 1 235 ILE 235 235 ILE ILE A .
A 1 236 SER 236 236 SER SER A .
A 1 237 THR 237 237 THR THR A .
A 1 238 SER 238 238 SER SER A .
A 1 239 PHE 239 239 PHE PHE A .
A 1 240 ASP 240 240 ASP ASP A .
A 1 241 SER 241 241 SER SER A .
A 1 242 PHE 242 242 PHE PHE A .
A 1 243 LEU 243 243 LEU LEU A .
A 1 244 TRP 244 244 TRP TRP A .
A 1 245 ASN 245 245 ASN ASN A .
A 1 246 TYR 246 246 TYR TYR A .
A 1 247 GLN 247 247 GLN GLN A .
A 1 248 GLN 248 248 GLN GLN A .
B 2 1 MET 1 1 MET MET B .
B 2 2 ALA 2 2 ALA ALA B .
B 2 3 SER 3 3 SER SER B .
B 2 4 SER 4 4 SER SER B .
B 2 5 SER 5 5 SER SER B .
B 2 6 GLY 6 6 GLY GLY B .
B 2 7 SER 7 7 SER SER B .
B 2 8 LEU 8 8 LEU LEU B .
B 2 9 ASP 9 9 ASP ASP B .
B 2 10 THR 10 10 THR THR B .
B 2 11 SER 11 11 SER SER B .
B 2 12 ALA 12 12 ALA ALA B .
B 2 13 ASN 13 13 ASN ASN B .
B 2 14 SER 14 14 SER SER B .
B 2 15 TYR 15 15 TYR TYR B .
B 2 16 PRO 16 16 PRO PRO B .
B 2 17 LYS 17 17 LYS LYS B .
B 2 18 LEU 18 18 LEU LEU B .
B 2 19 PRO 19 19 PRO PRO B .
B 2 20 PRO 20 20 PRO PRO B .
B 2 21 ILE 21 21 ILE ILE B .
B 2 22 THR 22 22 THR THR B .
B 2 23 PRO 23 23 PRO PRO B .
B 2 24 THR 24 24 THR THR B .
B 2 25 SER 25 25 SER SER B .
B 2 26 ASN 26 26 ASN ASN B .
B 2 27 PHE 27 27 PHE PHE B .
B 2 28 SER 28 28 SER SER B .
B 2 29 PHE 29 29 PHE PHE B .
B 2 30 SER 30 30 SER SER B .
B 2 31 ASN 31 31 ASN ASN B .
B 2 32 PRO 32 32 PRO PRO B .
B 2 33 PHE 33 33 PHE PHE B .
B 2 34 MET 34 34 MET MET B .
B 2 35 SER 35 35 SER SER B .
B 2 36 SER 36 36 SER SER B .
B 2 37 THR 37 37 THR THR B .
B 2 38 ALA 38 38 ALA ALA B .
B 2 39 THR 39 39 THR THR B .
B 2 40 VAL 40 40 VAL VAL B .
B 2 41 ASN 41 41 ASN ASN B .
B 2 42 ARG 42 42 ARG ARG B .
B 2 43 GLY 43 43 GLY GLY B .
B 2 44 LEU 44 44 LEU LEU B .
B 2 45 SER 45 45 SER SER B .
B 2 46 ASP 46 46 ASP ASP B .
B 2 47 ARG 47 47 ARG ARG B .
B 2 48 ILE 48 48 ILE ILE B .
B 2 49 ALA 49 49 ALA ALA B .
B 2 50 ASP 50 50 ASP ASP B .
B 2 51 ARG 51 51 ARG ARG B .
B 2 52 ASN 52 52 ASN ASN B .
B 2 53 GLY 53 53 GLY GLY B .
B 2 54 SER 54 54 SER SER B .
B 2 55 GLY 55 55 GLY GLY B .
B 2 56 VAL 56 56 VAL VAL B .
B 2 57 PRO 57 57 PRO PRO B .
B 2 58 LYS 58 58 LYS LYS B .
B 2 59 PHE 59 59 PHE PHE B .
B 2 60 LYS 60 60 LYS LYS B .
B 2 61 SER 61 61 SER SER B .
B 2 62 ILE 62 62 ILE ILE B .
B 2 63 PRO 63 63 PRO PRO B .
B 2 64 PRO 64 64 PRO PRO B .
B 2 65 PRO 65 65 PRO PRO B .
B 2 66 SER 66 66 SER SER B .
B 2 67 LEU 67 67 LEU LEU B .
B 2 68 PRO 68 68 PRO PRO B .
B 2 69 ILE 69 69 ILE ILE B .
B 2 70 SER 70 70 SER SER B .
B 2 71 PRO 71 71 PRO PRO B .
B 2 72 PRO 72 72 PRO PRO B .
B 2 73 ALA 73 73 ALA ALA B .
B 2 74 PHE 74 74 PHE PHE B .
B 2 75 SER 75 75 SER SER B .
B 2 76 PRO 76 76 PRO PRO B .
B 2 77 SER 77 77 SER SER B .
B 2 78 SER 78 78 SER SER B .
B 2 79 TYR 79 79 TYR TYR B .
B 2 80 PHE 80 80 PHE PHE B .
B 2 81 ALA 81 81 ALA ALA B .
B 2 82 ILE 82 82 ILE ILE B .
B 2 83 PRO 83 83 PRO PRO B .
B 2 84 PRO 84 84 PRO PRO B .
B 2 85 GLY 85 85 GLY GLY B .
B 2 86 LEU 86 86 LEU LEU B .
B 2 87 SER 87 87 SER SER B .
B 2 88 LEU 88 88 LEU LEU B .
B 2 89 ALA 89 89 ALA ALA B .
B 2 90 GLU 90 90 GLU GLU B .
B 2 91 LEU 91 91 LEU LEU B .
B 2 92 LEU 92 92 LEU LEU B .
B 2 93 ASP 93 93 ASP ASP B .
B 2 94 SER 94 94 SER SER B .
B 2 95 PRO 95 95 PRO PRO B .
B 2 96 VAL 96 96 VAL VAL B .
B 2 97 LEU 97 97 LEU LEU B .
B 2 98 LEU 98 98 LEU LEU B .
B 2 99 SER 99 99 SER SER B .
B 2 100 THR 100 100 THR THR B .
B 2 101 SER 101 101 SER SER B .
B 2 102 ASN 102 102 ASN ASN B .
B 2 103 ILE 103 103 ILE ILE B .
B 2 104 LEU 104 104 LEU LEU B .
B 2 105 PRO 105 105 PRO PRO B .
B 2 106 SER 106 106 SER SER B .
B 2 107 PRO 107 107 PRO PRO B .
B 2 108 THR 108 108 THR THR B .
B 2 109 THR 109 109 THR THR B .
B 2 110 GLY 110 110 GLY GLY B .
B 2 111 THR 111 111 THR THR B .
B 2 112 PHE 112 112 PHE PHE B .
B 2 113 PRO 113 113 PRO PRO B .
B 2 114 ALA 114 114 ALA ALA B .
B 2 115 GLN 115 115 GLN GLN B .
B 2 116 GLY 116 116 GLY GLY B .
B 2 117 PHE 117 117 PHE PHE B .
B 2 118 ASN 118 118 ASN ASN B .
B 2 119 TRP 119 119 TRP TRP B .
B 2 120 LYS 120 120 LYS LYS B .
B 2 121 SER 121 121 SER SER B .
B 2 122 ASN 122 122 ASN ASN B .
B 2 123 SER 123 123 SER SER B .
B 2 124 ASN 124 124 ASN ASN B .
B 2 125 ASN 125 125 ASN ASN B .
B 2 126 HIS 126 126 HIS HIS B .
B 2 127 GLN 127 127 GLN GLN B .
B 2 128 GLN 128 128 GLN GLN B .
B 2 129 SER 129 129 SER SER B .
B 2 130 ILE 130 130 ILE ILE B .
B 2 131 LYS 131 131 LYS LYS B .
B 2 132 GLN 132 132 GLN GLN B .
B 2 133 GLU 133 133 GLU GLU B .
B 2 134 GLN 134 134 GLN GLN B .
B 2 135 LYS 135 135 LYS LYS B .
B 2 136 ASN 136 136 ASN ASN B .
B 2 137 TYR 137 137 TYR TYR B .
B 2 138 TYR 138 138 TYR TYR B .
B 2 139 ASP 139 139 ASP ASP B .
B 2 140 PHE 140 140 PHE PHE B .
B 2 141 SER 141 141 SER SER B .
B 2 142 PHE 142 142 PHE PHE B .
B 2 143 GLN 143 143 GLN GLN B .
B 2 144 THR 144 144 THR THR B .
B 2 145 GLN 145 145 GLN GLN B .
B 2 146 THR 146 146 THR THR B .
B 2 147 ARG 147 147 ARG ARG B .
B 2 148 PRO 148 148 PRO PRO B .
B 2 149 PRO 149 149 PRO PRO B .
B 2 150 THR 150 150 THR THR B .
B 2 151 SER 151 151 SER SER B .
B 2 152 SER 152 152 SER SER B .
B 2 153 THR 153 153 THR THR B .
B 2 154 THR 154 154 THR THR B .
B 2 155 SER 155 155 SER SER B .
B 2 156 PHE 156 156 PHE PHE B .
B 2 157 GLN 157 157 GLN GLN B .
B 2 158 SER 158 158 SER SER B .
B 2 159 GLN 159 159 GLN GLN B .
B 2 160 ILE 160 160 ILE ILE B .
B 2 161 PRO 161 161 PRO PRO B .
B 2 162 ALA 162 162 ALA ALA B .
B 2 163 GLU 163 163 GLU GLU B .
B 2 164 ASN 164 164 ASN ASN B .
B 2 165 GLN 165 165 GLN GLN B .
B 2 166 SER 166 166 SER SER B .
B 2 167 TRP 167 167 TRP TRP B .
B 2 168 ALA 168 168 ALA ALA B .
B 2 169 PHE 169 169 PHE PHE B .
B 2 170 PRO 170 170 PRO PRO B .
B 2 171 GLU 171 171 GLU GLU B .
B 2 172 PRO 172 172 PRO PRO B .
B 2 173 ALA 173 173 ALA ALA B .
B 2 174 THR 174 174 THR THR B .
B 2 175 LYS 175 175 LYS LYS B .
B 2 176 SER 176 176 SER SER B .
B 2 177 GLU 177 177 GLU GLU B .
B 2 178 ILE 178 178 ILE ILE B .
B 2 179 ALA 179 179 ALA ALA B .
B 2 180 SER 180 180 SER SER B .
B 2 181 MET 181 181 MET MET B .
B 2 182 GLN 182 182 GLN GLN B .
B 2 183 SER 183 183 SER SER B .
B 2 184 PHE 184 184 PHE PHE B .
B 2 185 SER 185 185 SER SER B .
B 2 186 PRO 186 186 PRO PRO B .
B 2 187 GLU 187 187 GLU GLU B .
B 2 188 ILE 188 188 ILE ILE B .
B 2 189 SER 189 189 SER SER B .
B 2 190 THR 190 190 THR THR B .
B 2 191 ILE 191 191 ILE ILE B .
B 2 192 GLN 192 192 GLN GLN B .
B 2 193 SER 193 193 SER SER B .
B 2 194 ASN 194 194 ASN ASN B .
B 2 195 SER 195 195 SER SER B .
B 2 196 GLN 196 196 GLN GLN B .
B 2 197 THR 197 197 THR THR B .
B 2 198 ASN 198 198 ASN ASN B .
B 2 199 PRO 199 199 PRO PRO B .
B 2 200 GLY 200 200 GLY GLY B .
B 2 201 PHE 201 201 PHE PHE B .
B 2 202 GLN 202 202 GLN GLN B .
B 2 203 SER 203 203 SER SER B .
B 2 204 GLU 204 204 GLU GLU B .
B 2 205 TYR 205 205 TYR TYR B .
B 2 206 ASN 206 206 ASN ASN B .
B 2 207 GLN 207 207 GLN GLN B .
B 2 208 TYR 208 208 TYR TYR B .
B 2 209 ASN 209 209 ASN ASN B .
B 2 210 GLN 210 210 GLN GLN B .
B 2 211 SER 211 211 SER SER B .
B 2 212 SER 212 212 SER SER B .
B 2 213 SER 213 213 SER SER B .
B 2 214 VAL 214 214 VAL VAL B .
B 2 215 ARG 215 215 ARG ARG B .
B 2 216 GLU 216 216 GLU GLU B .
B 2 217 GLN 217 217 GLN GLN B .
B 2 218 ARG 218 218 ARG ARG B .
B 2 219 ARG 219 219 ARG ARG B .
B 2 220 SER 220 220 SER SER B .
B 2 221 GLU 221 221 GLU GLU B .
B 2 222 ASP 222 222 ASP ASP B .
B 2 223 GLY 223 223 GLY GLY B .
B 2 224 TYR 224 224 TYR TYR B .
B 2 225 ASN 225 225 ASN ASN B .
B 2 226 TRP 226 226 TRP TRP B .
B 2 227 ARG 227 227 ARG ARG B .
B 2 228 LYS 228 228 LYS LYS B .
B 2 229 TYR 229 229 TYR TYR B .
B 2 230 GLY 230 230 GLY GLY B .
B 2 231 GLN 231 231 GLN GLN B .
B 2 232 LYS 232 232 LYS LYS B .
B 2 233 GLN 233 233 GLN GLN B .
B 2 234 VAL 234 234 VAL VAL B .
B 2 235 LYS 235 235 LYS LYS B .
B 2 236 GLY 236 236 GLY GLY B .
B 2 237 SER 237 237 SER SER B .
B 2 238 GLU 238 238 GLU GLU B .
B 2 239 ASN 239 239 ASN ASN B .
B 2 240 PRO 240 240 PRO PRO B .
B 2 241 ARG 241 241 ARG ARG B .
B 2 242 SER 242 242 SER SER B .
B 2 243 TYR 243 243 TYR TYR B .
B 2 244 TYR 244 244 TYR TYR B .
B 2 245 LYS 245 245 LYS LYS B .
B 2 246 CYS 246 246 CYS CYS B .
B 2 247 THR 247 247 THR THR B .
B 2 248 PHE 248 248 PHE PHE B .
B 2 249 PRO 249 249 PRO PRO B .
B 2 250 ASN 250 250 ASN ASN B .
B 2 251 CYS 251 251 CYS CYS B .
B 2 252 PRO 252 252 PRO PRO B .
B 2 253 THR 253 253 THR THR B .
B 2 254 LYS 254 254 LYS LYS B .
B 2 255 LYS 255 255 LYS LYS B .
B 2 256 LYS 256 256 LYS LYS B .
B 2 257 VAL 257 257 VAL VAL B .
B 2 258 GLU 258 258 GLU GLU B .
B 2 259 ARG 259 259 ARG ARG B .
B 2 260 SER 260 260 SER SER B .
B 2 261 ILE 261 261 ILE ILE B .
B 2 262 GLU 262 262 GLU GLU B .
B 2 263 GLY 263 263 GLY GLY B .
B 2 264 GLN 264 264 GLN GLN B .
B 2 265 ILE 265 265 ILE ILE B .
B 2 266 THR 266 266 THR THR B .
B 2 267 GLU 267 267 GLU GLU B .
B 2 268 ILE 268 268 ILE ILE B .
B 2 269 VAL 269 269 VAL VAL B .
B 2 270 TYR 270 270 TYR TYR B .
B 2 271 LYS 271 271 LYS LYS B .
B 2 272 GLY 272 272 GLY GLY B .
B 2 273 SER 273 273 SER SER B .
B 2 274 HIS 274 274 HIS HIS B .
B 2 275 ASN 275 275 ASN ASN B .
B 2 276 HIS 276 276 HIS HIS B .
B 2 277 PRO 277 277 PRO PRO B .
B 2 278 LYS 278 278 LYS LYS B .
B 2 279 PRO 279 279 PRO PRO B .
B 2 280 GLN 280 280 GLN GLN B .
B 2 281 SER 281 281 SER SER B .
B 2 282 THR 282 282 THR THR B .
B 2 283 ARG 283 283 ARG ARG B .
B 2 284 ARG 284 284 ARG ARG B .
B 2 285 SER 285 285 SER SER B .
B 2 286 SER 286 286 SER SER B .
B 2 287 ALA 287 287 ALA ALA B .
B 2 288 ALA 288 288 ALA ALA B .
B 2 289 ALA 289 289 ALA ALA B .
B 2 290 SER 290 290 SER SER B .
B 2 291 SER 291 291 SER SER B .
B 2 292 GLN 292 292 GLN GLN B .
B 2 293 VAL 293 293 VAL VAL B .
B 2 294 ILE 294 294 ILE ILE B .
B 2 295 GLN 295 295 GLN GLN B .
B 2 296 HIS 296 296 HIS HIS B .
B 2 297 TYR 297 297 TYR TYR B .
B 2 298 ASN 298 298 ASN ASN B .
B 2 299 PRO 299 299 PRO PRO B .
B 2 300 GLU 300 300 GLU GLU B .
B 2 301 ILE 301 301 ILE ILE B .
B 2 302 PRO 302 302 PRO PRO B .
B 2 303 ASP 303 303 ASP ASP B .
B 2 304 GLN 304 304 GLN GLN B .
B 2 305 SER 305 305 SER SER B .
B 2 306 TYR 306 306 TYR TYR B .
B 2 307 ALA 307 307 ALA ALA B .
B 2 308 SER 308 308 SER SER B .
B 2 309 HIS 309 309 HIS HIS B .
B 2 310 GLY 310 310 GLY GLY B .
B 2 311 SER 311 311 SER SER B .
B 2 312 GLY 312 312 GLY GLY B .
B 2 313 GLN 313 313 GLN GLN B .
B 2 314 LEU 314 314 LEU LEU B .
B 2 315 ASP 315 315 ASP ASP B .
B 2 316 SER 316 316 SER SER B .
B 2 317 VAL 317 317 VAL VAL B .
B 2 318 ALA 318 318 ALA ALA B .
B 2 319 THR 319 319 THR THR B .
B 2 320 PRO 320 320 PRO PRO B .
B 2 321 GLU 321 321 GLU GLU B .
B 2 322 ASN 322 322 ASN ASN B .
B 2 323 SER 323 323 SER SER B .
B 2 324 SER 324 324 SER SER B .
B 2 325 ILE 325 325 ILE ILE B .
B 2 326 SER 326 326 SER SER B .
B 2 327 ILE 327 327 ILE ILE B .
B 2 328 GLY 328 328 GLY GLY B .
B 2 329 ASP 329 329 ASP ASP B .
B 2 330 ASP 330 330 ASP ASP B .
B 2 331 GLU 331 331 GLU GLU B .
B 2 332 ILE 332 332 ILE ILE B .
B 2 333 ASP 333 333 ASP ASP B .
B 2 334 ARG 334 334 ARG ARG B .
B 2 335 SER 335 335 SER SER B .
B 2 336 SER 336 336 SER SER B .
B 2 337 GLN 337 337 GLN GLN B .
B 2 338 ARG 338 338 ARG ARG B .
B 2 339 SER 339 339 SER SER B .
B 2 340 ARG 340 340 ARG ARG B .
B 2 341 SER 341 341 SER SER B .
B 2 342 GLY 342 342 GLY GLY B .
B 2 343 GLY 343 343 GLY GLY B .
B 2 344 ASP 344 344 ASP ASP B .
B 2 345 GLU 345 345 GLU GLU B .
B 2 346 ILE 346 346 ILE ILE B .
B 2 347 ASP 347 347 ASP ASP B .
B 2 348 GLU 348 348 GLU GLU B .
B 2 349 ASP 349 349 ASP ASP B .
B 2 350 GLU 350 350 GLU GLU B .
B 2 351 ARG 351 351 ARG ARG B .
B 2 352 ASP 352 352 ASP ASP B .
B 2 353 PRO 353 353 PRO PRO B .
B 2 354 LYS 354 354 LYS LYS B .
B 2 355 ARG 355 355 ARG ARG B .
B 2 356 TRP 356 356 TRP TRP B .
B 2 357 LYS 357 357 LYS LYS B .
B 2 358 ILE 358 358 ILE ILE B .
B 2 359 GLY 359 359 GLY GLY B .
B 2 360 ALA 360 360 ALA ALA B .
B 2 361 GLU 361 361 GLU GLU B .
B 2 362 SER 362 362 SER SER B .
B 2 363 GLU 363 363 GLU GLU B .
B 2 364 GLY 364 364 GLY GLY B .
B 2 365 ILE 365 365 ILE ILE B .
B 2 366 SER 366 366 SER SER B .
B 2 367 ALA 367 367 ALA ALA B .
B 2 368 PRO 368 368 PRO PRO B .
B 2 369 GLY 369 369 GLY GLY B .
B 2 370 ASN 370 370 ASN ASN B .
B 2 371 ARG 371 371 ARG ARG B .
B 2 372 THR 372 372 THR THR B .
B 2 373 VAL 373 373 VAL VAL B .
B 2 374 ARG 374 374 ARG ARG B .
B 2 375 GLU 375 375 GLU GLU B .
B 2 376 PRO 376 376 PRO PRO B .
B 2 377 ARG 377 377 ARG ARG B .
B 2 378 VAL 378 378 VAL VAL B .
B 2 379 VAL 379 379 VAL VAL B .
B 2 380 VAL 380 380 VAL VAL B .
B 2 381 GLN 381 381 GLN GLN B .
B 2 382 THR 382 382 THR THR B .
B 2 383 THR 383 383 THR THR B .
B 2 384 SER 384 384 SER SER B .
B 2 385 ASP 385 385 ASP ASP B .
B 2 386 ILE 386 386 ILE ILE B .
B 2 387 ASP 387 387 ASP ASP B .
B 2 388 ILE 388 388 ILE ILE B .
B 2 389 LEU 389 389 LEU LEU B .
B 2 390 ASP 390 390 ASP ASP B .
B 2 391 ASP 391 391 ASP ASP B .
B 2 392 GLY 392 392 GLY GLY B .
B 2 393 TYR 393 393 TYR TYR B .
B 2 394 ARG 394 394 ARG ARG B .
B 2 395 TRP 395 395 TRP TRP B .
B 2 396 ARG 396 396 ARG ARG B .
B 2 397 LYS 397 397 LYS LYS B .
B 2 398 TYR 398 398 TYR TYR B .
B 2 399 GLY 399 399 GLY GLY B .
B 2 400 GLN 400 400 GLN GLN B .
B 2 401 LYS 401 401 LYS LYS B .
B 2 402 VAL 402 402 VAL VAL B .
B 2 403 VAL 403 403 VAL VAL B .
B 2 404 LYS 404 404 LYS LYS B .
B 2 405 GLY 405 405 GLY GLY B .
B 2 406 ASN 406 406 ASN ASN B .
B 2 407 PRO 407 407 PRO PRO B .
B 2 408 ASN 408 408 ASN ASN B .
B 2 409 PRO 409 409 PRO PRO B .
B 2 410 ARG 410 410 ARG ARG B .
B 2 411 SER 411 411 SER SER B .
B 2 412 TYR 412 412 TYR TYR B .
B 2 413 TYR 413 413 TYR TYR B .
B 2 414 LYS 414 414 LYS LYS B .
B 2 415 CYS 415 415 CYS CYS B .
B 2 416 THR 416 416 THR THR B .
B 2 417 PHE 417 417 PHE PHE B .
B 2 418 PRO 418 418 PRO PRO B .
B 2 419 GLY 419 419 GLY GLY B .
B 2 420 CYS 420 420 CYS CYS B .
B 2 421 PRO 421 421 PRO PRO B .
B 2 422 VAL 422 422 VAL VAL B .
B 2 423 ARG 423 423 ARG ARG B .
B 2 424 LYS 424 424 LYS LYS B .
B 2 425 HIS 425 425 HIS HIS B .
B 2 426 VAL 426 426 VAL VAL B .
B 2 427 GLU 427 427 GLU GLU B .
B 2 428 ARG 428 428 ARG ARG B .
B 2 429 ALA 429 429 ALA ALA B .
B 2 430 SER 430 430 SER SER B .
B 2 431 ASN 431 431 ASN ASN B .
B 2 432 ASP 432 432 ASP ASP B .
B 2 433 LEU 433 433 LEU LEU B .
B 2 434 ARG 434 434 ARG ARG B .
B 2 435 ALA 435 435 ALA ALA B .
B 2 436 VAL 436 436 VAL VAL B .
B 2 437 ILE 437 437 ILE ILE B .
B 2 438 THR 438 438 THR THR B .
B 2 439 THR 439 439 THR THR B .
B 2 440 TYR 440 440 TYR TYR B .
B 2 441 GLU 441 441 GLU GLU B .
B 2 442 GLY 442 442 GLY GLY B .
B 2 443 LYS 443 443 LYS LYS B .
B 2 444 HIS 444 444 HIS HIS B .
B 2 445 ASN 445 445 ASN ASN B .
B 2 446 HIS 446 446 HIS HIS B .
B 2 447 ASP 447 447 ASP ASP B .
B 2 448 VAL 448 448 VAL VAL B .
B 2 449 PRO 449 449 PRO PRO B .
B 2 450 ALA 450 450 ALA ALA B .
B 2 451 ALA 451 451 ALA ALA B .
B 2 452 ARG 452 452 ARG ARG B .
B 2 453 GLY 453 453 GLY GLY B .
B 2 454 SER 454 454 SER SER B .
B 2 455 GLY 455 455 GLY GLY B .
B 2 456 GLY 456 456 GLY GLY B .
B 2 457 HIS 457 457 HIS HIS B .
B 2 458 SER 458 458 SER SER B .
B 2 459 ALA 459 459 ALA ALA B .
B 2 460 ASN 460 460 ASN ASN B .
B 2 461 ARG 461 461 ARG ARG B .
B 2 462 PRO 462 462 PRO PRO B .
B 2 463 LEU 463 463 LEU LEU B .
B 2 464 PRO 464 464 PRO PRO B .
B 2 465 ASN 465 465 ASN ASN B .
B 2 466 THR 466 466 THR THR B .
B 2 467 THR 467 467 THR THR B .
B 2 468 THR 468 468 THR THR B .
B 2 469 ASN 469 469 ASN ASN B .
B 2 470 ASN 470 470 ASN ASN B .
B 2 471 ALA 471 471 ALA ALA B .
B 2 472 THR 472 472 THR THR B .
B 2 473 ALA 473 473 ALA ALA B .
B 2 474 ALA 474 474 ALA ALA B .
B 2 475 ILE 475 475 ILE ILE B .
B 2 476 ARG 476 476 ARG ARG B .
B 2 477 PRO 477 477 PRO PRO B .
B 2 478 SER 478 478 SER SER B .
B 2 479 ALA 479 479 ALA ALA B .
B 2 480 MET 480 480 MET MET B .
B 2 481 SER 481 481 SER SER B .
B 2 482 HIS 482 482 HIS HIS B .
B 2 483 HIS 483 483 HIS HIS B .
B 2 484 TYR 484 484 TYR TYR B .
B 2 485 SER 485 485 SER SER B .
B 2 486 SER 486 486 SER SER B .
B 2 487 THR 487 487 THR THR B .
B 2 488 ASN 488 488 ASN ASN B .
B 2 489 PRO 489 489 PRO PRO B .
B 2 490 ILE 490 490 ILE ILE B .
B 2 491 ARG 491 491 ARG ARG B .
B 2 492 ASN 492 492 ASN ASN B .
B 2 493 SER 493 493 SER SER B .
B 2 494 ARG 494 494 ARG ARG B .
B 2 495 LEU 495 495 LEU LEU B .
B 2 496 GLN 496 496 GLN GLN B .
B 2 497 ALA 497 497 ALA ALA B .
B 2 498 SER 498 498 SER SER B .
B 2 499 GLU 499 499 GLU GLU B .
B 2 500 GLY 500 500 GLY GLY B .
B 2 501 GLN 501 501 GLN GLN B .
B 2 502 ALA 502 502 ALA ALA B .
B 2 503 PRO 503 503 PRO PRO B .
B 2 504 PHE 504 504 PHE PHE B .
B 2 505 THR 505 505 THR THR B .
B 2 506 LEU 506 506 LEU LEU B .
B 2 507 GLU 507 507 GLU GLU B .
B 2 508 MET 508 508 MET MET B .
B 2 509 LEU 509 509 LEU LEU B .
B 2 510 GLN 510 510 GLN GLN B .
B 2 511 SER 511 511 SER SER B .
B 2 512 PRO 512 512 PRO PRO B .
B 2 513 GLY 513 513 GLY GLY B .
B 2 514 SER 514 514 SER SER B .
B 2 515 PHE 515 515 PHE PHE B .
B 2 516 GLY 516 516 GLY GLY B .
B 2 517 PHE 517 517 PHE PHE B .
B 2 518 PRO 518 518 PRO PRO B .
B 2 519 GLY 519 519 GLY GLY B .
B 2 520 PHE 520 520 PHE PHE B .
B 2 521 GLY 521 521 GLY GLY B .
B 2 522 ASN 522 522 ASN ASN B .
B 2 523 SER 523 523 SER SER B .
B 2 524 LEU 524 524 LEU LEU B .
B 2 525 GLY 525 525 GLY GLY B .
B 2 526 SER 526 526 SER SER B .
B 2 527 TYR 527 527 TYR TYR B .
B 2 528 MET 528 528 MET MET B .
B 2 529 ASN 529 529 ASN ASN B .
B 2 530 GLN 530 530 GLN GLN B .
B 2 531 SER 531 531 SER SER B .
B 2 532 GLN 532 532 GLN GLN B .
B 2 533 LEU 533 533 LEU LEU B .
B 2 534 GLY 534 534 GLY GLY B .
B 2 535 ASP 535 535 ASP ASP B .
B 2 536 ASN 536 536 ASN ASN B .
B 2 537 LEU 537 537 LEU LEU B .
B 2 538 PHE 538 538 PHE PHE B .
B 2 539 SER 539 539 SER SER B .
B 2 540 SER 540 540 SER SER B .
B 2 541 ARG 541 541 ARG ARG B .
B 2 542 THR 542 542 THR THR B .
B 2 543 LYS 543 543 LYS LYS B .
B 2 544 GLU 544 544 GLU GLU B .
B 2 545 GLU 545 545 GLU GLU B .
B 2 546 PRO 546 546 PRO PRO B .
B 2 547 ARG 547 547 ARG ARG B .
B 2 548 ASP 548 548 ASP ASP B .
B 2 549 ASP 549 549 ASP ASP B .
B 2 550 MET 550 550 MET MET B .
B 2 551 PHE 551 551 PHE PHE B .
B 2 552 PHE 552 552 PHE PHE B .
B 2 553 GLU 553 553 GLU GLU B .
B 2 554 SER 554 554 SER SER B .
B 2 555 LEU 555 555 LEU LEU B .
B 2 556 GLN 556 556 GLN GLN B .
B 2 557 TYR 557 557 TYR TYR B .
C 3 1 DG 1 1 DG DG C .
C 3 2 DT 2 2 DT DT C .
C 3 3 DT 3 3 DT DT C .
C 3 4 DG 4 4 DG DG C .
C 3 5 DG 5 5 DG DG C .
C 3 6 DT 6 6 DT DT C .
C 3 7 DC 7 7 DC DC C .
C 3 8 DG 8 8 DG DG C .
C 3 9 DC 9 9 DC DC C .
C 3 10 DG 10 10 DG DG C .
C 3 11 DG 11 11 DG DG C .
C 3 12 DA 12 12 DA DA C .
C 3 13 DA 13 13 DA DA C .
C 3 14 DA 14 14 DA DA C .
C 3 15 DG 15 15 DG DG C .
C 3 16 DT 16 16 DT DT C .
C 3 17 DA 17 17 DA DA C .
C 3 18 DT 18 18 DT DT C .
C 3 19 DA 19 19 DA DA C .
C 3 20 DC 20 20 DC DC C .
C 3 21 DT 21 21 DT DT C .
C 3 22 DA 22 22 DA DA C .
C 3 23 DT 23 23 DT DT C .
C 3 24 DT 24 24 DT DT C .
C 3 25 DG 25 25 DG DG C .
C 3 26 DG 26 26 DG DG C .
C 3 27 DC 27 27 DC DC C .
C 3 28 DG 28 28 DG DG C .
C 3 29 DA 29 29 DA DA C .
C 3 30 DC 30 30 DC DC C .
C 3 31 DC 31 31 DC DC C .
C 3 32 DA 32 32 DA DA C .
C 3 33 DA 33 33 DA DA C .
C 3 34 DA 34 34 DA DA C .
C 3 35 DG 35 35 DG DG C .
C 3 36 DG 36 36 DG DG C .
C 3 37 DC 37 37 DC DC C .
D 4 1 DG 1 1 DG DG D .
D 4 2 DC 2 2 DC DC D .
D 4 3 DC 3 3 DC DC D .
D 4 4 DT 4 4 DT DT D .
D 4 5 DT 5 5 DT DT D .
D 4 6 DT 6 6 DT DT D .
D 4 7 DG 7 7 DG DG D .
D 4 8 DG 8 8 DG DG D .
D 4 9 DT 9 9 DT DT D .
D 4 10 DC 10 10 DC DC D .
D 4 11 DG 11 11 DG DG D .
D 4 12 DC 12 12 DC DC D .
D 4 13 DC 13 13 DC DC D .
D 4 14 DA 14 14 DA DA D .
D 4 15 DA 15 15 DA DA D .
D 4 16 DT 16 16 DT DT D .
D 4 17 DA 17 17 DA DA D .
D 4 18 DG 18 18 DG DG D .
D 4 19 DT 19 19 DT DT D .
D 4 20 DA 20 20 DA DA D .
D 4 21 DT 21 21 DT DT D .
D 4 22 DA 22 22 DA DA D .
D 4 23 DC 23 23 DC DC D .
D 4 24 DT 24 24 DT DT D .
D 4 25 DT 25 25 DT DT D .
D 4 26 DT 26 26 DT DT D .
D 4 27 DC 27 27 DC DC D .
D 4 28 DC 28 28 DC DC D .
D 4 29 DG 29 29 DG DG D .
D 4 30 DC 30 30 DC DC D .
D 4 31 DG 31 31 DG DG D .
D 4 32 DA 32 32 DA DA D .
D 4 33 DC 33 33 DC DC D .
D 4 34 DC 34 34 DC DC D .
D 4 35 DA 35 35 DA DA D .
D 4 36 DA 36 36 DA DA D .
D 4 37 DC 37 37 DC DC D .
#
#
loop_
_ma_data.id
_ma_data.name
_ma_data.content_type
_ma_data.content_type_other_details
1 'Entity A' target .
2 'Entity B' target .
3 'Entity C' target .
4 'Entity D' target .
5 pred_model_1 'model coordinates' .
#
#
loop_
_ma_target_entity.entity_id
_ma_target_entity.data_id
_ma_target_entity.origin
1 1 designed
2 2 designed
3 3 designed
4 4 designed
#
#
loop_
_ma_target_entity_instance.asym_id
_ma_target_entity_instance.entity_id
_ma_target_entity_instance.details
A 1 'Chain A'
B 2 'Chain B'
C 3 'Chain C'
D 4 'Chain D'
#
#
loop_
_ma_model_list.ordinal_id
_ma_model_list.model_name
_ma_model_list.data_id
_ma_model_list.model_type
_ma_model_list.model_type_other_details
1 pred_model_1 5 'Ab initio model' .
#
#
loop_
_ma_model_group.id
_ma_model_group.name
_ma_model_group.details
1 pred .
#
#
loop_
_ma_model_group_link.group_id
_ma_model_group_link.model_id
1 1
#
#
loop_
_atom_site.group_PDB
_atom_site.id
_atom_site.type_symbol
_atom_site.label_atom_id
_atom_site.label_alt_id
_atom_site.label_comp_id
_atom_site.label_seq_id
_atom_site.auth_seq_id
_atom_site.pdbx_PDB_ins_code
_atom_site.label_asym_id
_atom_site.Cartn_x
_atom_site.Cartn_y
_atom_site.Cartn_z
_atom_site.occupancy
_atom_site.label_entity_id
_atom_site.auth_asym_id
_atom_site.auth_comp_id
_atom_site.B_iso_or_equiv
_atom_site.pdbx_PDB_model_num
ATOM 1 N N . MET 1 1 ? A -0.109 20.059 16.992 1.000 1 A MET 25.219 1
ATOM 2 C CA . MET 1 1 ? A -0.551 19.764 15.608 1.000 1 A MET 25.247 1
ATOM 3 C C . MET 1 1 ? A -1.389 20.888 15.040 1.000 1 A MET 24.951 1
ATOM 4 O O . MET 1 1 ? A -1.925 20.751 13.943 1.000 1 A MET 23.443 1
ATOM 5 C CB . MET 1 1 ? A -1.320 18.449 15.553 1.000 1 A MET 21.012 1
ATOM 6 C CG . MET 1 1 ? A -0.501 17.225 15.864 1.000 1 A MET 23.203 1
ATOM 7 S SD . MET 1 1 ? A -1.476 15.715 15.820 1.000 1 A MET 27.361 1
ATOM 8 C CE . MET 1 1 ? A -0.194 14.536 16.248 1.000 1 A MET 20.955 1
ATOM 9 N N . SER 2 2 ? A -1.512 21.931 15.796 1.000 1 A SER 33.939 1
ATOM 10 C CA . SER 2 2 ? A -2.271 23.079 15.323 1.000 1 A SER 36.401 1
ATOM 11 C C . SER 2 2 ? A -1.503 23.823 14.224 1.000 1 A SER 37.050 1
ATOM 12 O O . SER 2 2 ? A -2.105 24.410 13.324 1.000 1 A SER 34.529 1
ATOM 13 C CB . SER 2 2 ? A -2.593 24.021 16.475 1.000 1 A SER 32.929 1
ATOM 14 O OG . SER 2 2 ? A -1.420 24.627 16.974 1.000 1 A SER 36.662 1
ATOM 15 N N . THR 3 3 ? A -0.197 23.751 14.296 1.000 1 A THR 38.785 1
ATOM 16 C CA . THR 3 3 ? A 0.665 24.363 13.293 1.000 1 A THR 37.850 1
ATOM 17 C C . THR 3 3 ? A 1.533 23.294 12.653 1.000 1 A THR 37.974 1
ATOM 18 O O . THR 3 3 ? A 1.888 22.311 13.280 1.000 1 A THR 35.803 1
ATOM 19 C CB . THR 3 3 ? A 1.573 25.442 13.919 1.000 1 A THR 35.202 1
ATOM 20 O OG1 . THR 3 3 ? A 2.418 24.876 14.923 1.000 1 A THR 33.374 1
ATOM 21 C CG2 . THR 3 3 ? A 0.741 26.553 14.551 1.000 1 A THR 33.293 1
ATOM 22 N N . GLU 4 4 ? A 1.832 23.495 11.417 1.000 1 A GLU 33.417 1
ATOM 23 C CA . GLU 4 4 ? A 2.602 22.544 10.641 1.000 1 A GLU 31.921 1
ATOM 24 C C . GLU 4 4 ? A 3.895 23.164 10.128 1.000 1 A GLU 31.510 1
ATOM 25 O O . GLU 4 4 ? A 3.967 24.384 9.917 1.000 1 A GLU 29.370 1
ATOM 26 C CB . GLU 4 4 ? A 1.775 22.031 9.458 1.000 1 A GLU 30.971 1
ATOM 27 C CG . GLU 4 4 ? A 0.575 21.176 9.844 1.000 1 A GLU 30.918 1
ATOM 28 C CD . GLU 4 4 ? A -0.215 20.716 8.640 1.000 1 A GLU 31.906 1
ATOM 29 O OE1 . GLU 4 4 ? A 0.097 21.158 7.512 1.000 1 A GLU 29.930 1
ATOM 30 O OE2 . GLU 4 4 ? A -1.181 19.944 8.829 1.000 1 A GLU 30.382 1
ATOM 31 N N . PRO 5 5 ? A 4.912 22.377 9.964 1.000 1 A PRO 40.133 1
ATOM 32 C CA . PRO 5 5 ? A 6.152 22.867 9.382 1.000 1 A PRO 39.955 1
ATOM 33 C C . PRO 5 5 ? A 5.984 23.230 7.915 1.000 1 A PRO 40.678 1
ATOM 34 O O . PRO 5 5 ? A 5.097 22.718 7.241 1.000 1 A PRO 40.293 1
ATOM 35 C CB . PRO 5 5 ? A 7.119 21.713 9.594 1.000 1 A PRO 39.775 1
ATOM 36 C CG . PRO 5 5 ? A 6.279 20.511 9.682 1.000 1 A PRO 41.162 1
ATOM 37 C CD . PRO 5 5 ? A 5.053 20.957 10.399 1.000 1 A PRO 44.053 1
ATOM 38 N N . PRO 6 6 ? A 6.831 24.087 7.399 1.000 1 A PRO 41.515 1
ATOM 39 C CA . PRO 6 6 ? A 6.674 24.486 5.997 1.000 1 A PRO 40.986 1
ATOM 40 C C . PRO 6 6 ? A 6.923 23.346 5.024 1.000 1 A PRO 41.588 1
ATOM 41 O O . PRO 6 6 ? A 7.791 22.500 5.248 1.000 1 A PRO 40.659 1
ATOM 42 C CB . PRO 6 6 ? A 7.711 25.609 5.829 1.000 1 A PRO 40.147 1
ATOM 43 C CG . PRO 6 6 ? A 8.711 25.350 6.912 1.000 1 A PRO 41.624 1
ATOM 44 C CD . PRO 6 6 ? A 7.914 24.814 8.063 1.000 1 A PRO 44.039 1
ATOM 45 N N . HIS 7 7 ? A 6.184 23.331 3.962 1.000 1 A HIS 35.181 1
ATOM 46 C CA . HIS 7 7 ? A 6.289 22.277 2.970 1.000 1 A HIS 32.832 1
ATOM 47 C C . HIS 7 7 ? A 7.573 22.419 2.160 1.000 1 A HIS 32.816 1
ATOM 48 O O . HIS 7 7 ? A 8.089 23.526 1.982 1.000 1 A HIS 30.780 1
ATOM 49 C CB . HIS 7 7 ? A 5.073 22.262 2.052 1.000 1 A HIS 32.393 1
ATOM 50 C CG . HIS 7 7 ? A 3.786 21.907 2.749 1.000 1 A HIS 32.531 1
ATOM 51 N ND1 . HIS 7 7 ? A 3.480 20.619 3.122 1.000 1 A HIS 27.838 1
ATOM 52 C CD2 . HIS 7 7 ? A 2.747 22.694 3.108 1.000 1 A HIS 27.213 1
ATOM 53 C CE1 . HIS 7 7 ? A 2.292 20.604 3.675 1.000 1 A HIS 23.855 1
ATOM 54 N NE2 . HIS 7 7 ? A 1.799 21.879 3.686 1.000 1 A HIS 16.217 1
ATOM 55 N N . ASN 8 8 ? A 8.034 21.315 1.697 1.000 1 A ASN 40.150 1
ATOM 56 C CA . ASN 8 8 ? A 9.247 21.275 0.924 1.000 1 A ASN 40.956 1
ATOM 57 C C . ASN 8 8 ? A 8.973 20.801 -0.480 1.000 1 A ASN 40.945 1
ATOM 58 O O . ASN 8 8 ? A 7.930 20.222 -0.773 1.000 1 A ASN 39.085 1
ATOM 59 C CB . ASN 8 8 ? A 10.300 20.398 1.595 1.000 1 A ASN 38.739 1
ATOM 60 C CG . ASN 8 8 ? A 10.793 20.990 2.888 1.000 1 A ASN 37.996 1
ATOM 61 O OD1 . ASN 8 8 ? A 10.910 22.197 3.047 1.000 1 A ASN 31.735 1
ATOM 62 N ND2 . ASN 8 8 ? A 11.088 20.101 3.857 1.000 1 A ASN 33.965 1
ATOM 63 N N . SER 9 9 ? A 9.912 20.975 -1.335 1.000 1 A SER 41.945 1
ATOM 64 C CA . SER 9 9 ? A 9.778 20.637 -2.742 1.000 1 A SER 41.521 1
ATOM 65 C C . SER 9 9 ? A 11.052 20.033 -3.263 1.000 1 A SER 42.099 1
ATOM 66 O O . SER 9 9 ? A 12.166 20.490 -2.990 1.000 1 A SER 40.520 1
ATOM 67 C CB . SER 9 9 ? A 9.393 21.854 -3.565 1.000 1 A SER 40.015 1
ATOM 68 O OG . SER 9 9 ? A 10.417 22.842 -3.533 1.000 1 A SER 37.506 1
ATOM 69 N N . GLU 10 10 ? A 10.874 19.023 -4.029 1.000 1 A GLU 40.406 1
ATOM 70 C CA . GLU 10 10 ? A 12.002 18.345 -4.678 1.000 1 A GLU 40.480 1
ATOM 71 C C . GLU 10 10 ? A 11.600 17.974 -6.097 1.000 1 A GLU 40.686 1
ATOM 72 O O . GLU 10 10 ? A 10.633 17.224 -6.312 1.000 1 A GLU 39.654 1
ATOM 73 C CB . GLU 10 10 ? A 12.415 17.101 -3.897 1.000 1 A GLU 40.015 1
ATOM 74 C CG . GLU 10 10 ? A 13.618 16.410 -4.439 1.000 1 A GLU 38.647 1
ATOM 75 C CD . GLU 10 10 ? A 14.078 15.273 -3.545 1.000 1 A GLU 36.596 1
ATOM 76 O OE1 . GLU 10 10 ? A 13.409 15.039 -2.517 1.000 1 A GLU 33.977 1
ATOM 77 O OE2 . GLU 10 10 ? A 15.091 14.619 -3.873 1.000 1 A GLU 31.503 1
ATOM 78 N N . PRO 11 11 ? A 12.292 18.480 -7.081 1.000 1 A PRO 44.374 1
ATOM 79 C CA . PRO 11 11 ? A 11.912 18.221 -8.468 1.000 1 A PRO 45.232 1
ATOM 80 C C . PRO 11 11 ? A 12.262 16.808 -8.969 1.000 1 A PRO 45.703 1
ATOM 81 O O . PRO 11 11 ? A 11.657 16.341 -9.945 1.000 1 A PRO 44.699 1
ATOM 82 C CB . PRO 11 11 ? A 12.669 19.302 -9.244 1.000 1 A PRO 43.619 1
ATOM 83 C CG . PRO 11 11 ? A 13.876 19.543 -8.439 1.000 1 A PRO 44.588 1
ATOM 84 C CD . PRO 11 11 ? A 13.450 19.410 -7.007 1.000 1 A PRO 45.530 1
ATOM 85 N N . GLU 12 12 ? A 13.197 16.187 -8.318 1.000 1 A GLU 39.714 1
ATOM 86 C CA . GLU 12 12 ? A 13.618 14.872 -8.809 1.000 1 A GLU 40.741 1
ATOM 87 C C . GLU 12 12 ? A 12.699 13.775 -8.309 1.000 1 A GLU 40.534 1
ATOM 88 O O . GLU 12 12 ? A 12.145 13.015 -9.077 1.000 1 A GLU 38.424 1
ATOM 89 C CB . GLU 12 12 ? A 15.043 14.602 -8.382 1.000 1 A GLU 39.896 1
ATOM 90 C CG . GLU 12 12 ? A 16.050 15.527 -9.009 1.000 1 A GLU 39.070 1
ATOM 91 C CD . GLU 12 12 ? A 17.485 15.216 -8.629 1.000 1 A GLU 37.158 1
ATOM 92 O OE1 . GLU 12 12 ? A 17.657 14.340 -7.738 1.000 1 A GLU 33.733 1
ATOM 93 O OE2 . GLU 12 12 ? A 18.440 15.815 -9.217 1.000 1 A GLU 31.656 1
ATOM 94 N N . THR 13 13 ? A 12.559 13.720 -6.998 1.000 1 A THR 40.645 1
ATOM 95 C CA . THR 13 13 ? A 11.667 12.735 -6.458 1.000 1 A THR 40.947 1
ATOM 96 C C . THR 13 13 ? A 10.204 13.188 -6.532 1.000 1 A THR 40.751 1
ATOM 97 O O . THR 13 13 ? A 9.310 12.354 -6.611 1.000 1 A THR 39.195 1
ATOM 98 C CB . THR 13 13 ? A 12.027 12.452 -4.999 1.000 1 A THR 39.125 1
ATOM 99 O OG1 . THR 13 13 ? A 11.938 13.663 -4.231 1.000 1 A THR 38.602 1
ATOM 100 C CG2 . THR 13 13 ? A 13.454 11.941 -4.906 1.000 1 A THR 36.910 1
ATOM 101 N N . SER 14 14 ? A 9.995 14.473 -6.485 1.000 1 A SER 42.578 1
ATOM 102 C CA . SER 14 14 ? A 8.685 15.095 -6.559 1.000 1 A SER 43.758 1
ATOM 103 C C . SER 14 14 ? A 7.772 14.573 -5.460 1.000 1 A SER 43.754 1
ATOM 104 O O . SER 14 14 ? A 6.611 14.237 -5.680 1.000 1 A SER 42.475 1
ATOM 105 C CB . SER 14 14 ? A 8.047 14.896 -7.933 1.000 1 A SER 42.624 1
ATOM 106 O OG . SER 14 14 ? A 8.816 15.489 -8.957 1.000 1 A SER 40.560 1
ATOM 107 N N . SER 15 15 ? A 8.309 14.561 -4.273 1.000 1 A SER 41.150 1
ATOM 108 C CA . SER 15 15 ? A 7.595 14.049 -3.104 1.000 1 A SER 42.444 1
ATOM 109 C C . SER 15 15 ? A 7.600 15.124 -2.028 1.000 1 A SER 42.288 1
ATOM 110 O O . SER 15 15 ? A 8.639 15.541 -1.539 1.000 1 A SER 40.867 1
ATOM 111 C CB . SER 15 15 ? A 8.205 12.774 -2.573 1.000 1 A SER 41.067 1
ATOM 112 O OG . SER 15 15 ? A 8.132 11.740 -3.542 1.000 1 A SER 36.530 1
ATOM 113 N N . ASN 16 16 ? A 6.428 15.532 -1.649 1.000 1 A ASN 44.641 1
ATOM 114 C CA . ASN 16 16 ? A 6.264 16.517 -0.599 1.000 1 A ASN 43.620 1
ATOM 115 C C . ASN 16 16 ? A 5.971 15.794 0.698 1.000 1 A ASN 43.368 1
ATOM 116 O O . ASN 16 16 ? A 4.844 15.333 0.924 1.000 1 A ASN 42.456 1
ATOM 117 C CB . ASN 16 16 ? A 5.155 17.507 -0.950 1.000 1 A ASN 42.820 1
ATOM 118 C CG . ASN 16 16 ? A 5.084 18.671 0.015 1.000 1 A ASN 41.937 1
ATOM 119 O OD1 . ASN 16 16 ? A 5.909 18.815 0.935 1.000 1 A ASN 35.413 1
ATOM 120 N ND2 . ASN 16 16 ? A 4.076 19.517 -0.147 1.000 1 A ASN 38.276 1
ATOM 121 N N . SER 17 17 ? A 6.961 15.712 1.519 1.000 1 A SER 42.612 1
ATOM 122 C CA . SER 17 17 ? A 6.835 15.061 2.809 1.000 1 A SER 44.601 1
ATOM 123 C C . SER 17 17 ? A 7.064 16.062 3.928 1.000 1 A SER 44.257 1
ATOM 124 O O . SER 17 17 ? A 8.017 16.851 3.883 1.000 1 A SER 43.227 1
ATOM 125 C CB . SER 17 17 ? A 7.810 13.891 2.932 1.000 1 A SER 43.546 1
ATOM 126 O OG . SER 17 17 ? A 9.153 14.355 2.914 1.000 1 A SER 39.867 1
ATOM 127 N N . PHE 18 18 ? A 6.249 15.982 4.924 1.000 1 A PHE 42.084 1
ATOM 128 C CA . PHE 18 18 ? A 6.335 16.899 6.043 1.000 1 A PHE 43.382 1
ATOM 129 C C . PHE 18 18 ? A 6.092 16.142 7.333 1.000 1 A PHE 42.787 1
ATOM 130 O O . PHE 18 18 ? A 5.538 15.046 7.335 1.000 1 A PHE 41.755 1
ATOM 131 C CB . PHE 18 18 ? A 5.348 18.071 5.898 1.000 1 A PHE 42.672 1
ATOM 132 C CG . PHE 18 18 ? A 3.908 17.654 5.907 1.000 1 A PHE 41.131 1
ATOM 133 C CD1 . PHE 18 18 ? A 3.312 17.182 4.729 1.000 1 A PHE 39.046 1
ATOM 134 C CD2 . PHE 18 18 ? A 3.151 17.714 7.039 1.000 1 A PHE 38.735 1
ATOM 135 C CE1 . PHE 18 18 ? A 2.005 16.798 4.717 1.000 1 A PHE 34.117 1
ATOM 136 C CE2 . PHE 18 18 ? A 1.822 17.311 7.044 1.000 1 A PHE 32.723 1
ATOM 137 C CZ . PHE 18 18 ? A 1.259 16.857 5.860 1.000 1 A PHE 31.830 1
ATOM 138 N N . SER 19 19 ? A 6.499 16.753 8.388 1.000 1 A SER 44.026 1
ATOM 139 C CA . SER 19 19 ? A 6.389 16.155 9.700 1.000 1 A SER 45.499 1
ATOM 140 C C . SER 19 19 ? A 5.842 17.153 10.712 1.000 1 A SER 45.368 1
ATOM 141 O O . SER 19 19 ? A 6.057 18.370 10.590 1.000 1 A SER 43.731 1
ATOM 142 C CB . SER 19 19 ? A 7.741 15.617 10.196 1.000 1 A SER 43.811 1
ATOM 143 O OG . SER 19 19 ? A 8.643 16.687 10.421 1.000 1 A SER 40.781 1
ATOM 144 N N . SER 20 20 ? A 5.160 16.650 11.671 1.000 1 A SER 44.002 1
ATOM 145 C CA . SER 20 20 ? A 4.551 17.471 12.711 1.000 1 A SER 44.527 1
ATOM 146 C C . SER 20 20 ? A 4.630 16.729 14.042 1.000 1 A SER 44.168 1
ATOM 147 O O . SER 20 20 ? A 4.369 15.520 14.120 1.000 1 A SER 42.451 1
ATOM 148 C CB . SER 20 20 ? A 3.111 17.817 12.375 1.000 1 A SER 42.823 1
ATOM 149 O OG . SER 20 20 ? A 2.294 16.668 12.370 1.000 1 A SER 40.803 1
ATOM 150 N N . SER 21 21 ? A 5.009 17.434 15.020 1.000 1 A SER 45.291 1
ATOM 151 C CA . SER 21 21 ? A 5.178 16.864 16.346 1.000 1 A SER 46.164 1
ATOM 152 C C . SER 21 21 ? A 4.798 17.876 17.407 1.000 1 A SER 45.689 1
ATOM 153 O O . SER 21 21 ? A 5.233 19.022 17.363 1.000 1 A SER 45.109 1
ATOM 154 C CB . SER 21 21 ? A 6.632 16.389 16.571 1.000 1 A SER 45.212 1
ATOM 155 O OG . SER 21 21 ? A 7.523 17.509 16.550 1.000 1 A SER 39.558 1
ATOM 156 N N . PRO 22 22 ? A 4.014 17.497 18.387 1.000 1 A PRO 42.706 1
ATOM 157 C CA . PRO 22 22 ? A 3.652 18.453 19.443 1.000 1 A PRO 43.656 1
ATOM 158 C C . PRO 22 22 ? A 4.767 18.617 20.486 1.000 1 A PRO 43.837 1
ATOM 159 O O . PRO 22 22 ? A 4.656 19.498 21.343 1.000 1 A PRO 42.610 1
ATOM 160 C CB . PRO 22 22 ? A 2.411 17.812 20.080 1.000 1 A PRO 41.961 1
ATOM 161 C CG . PRO 22 22 ? A 2.586 16.348 19.826 1.000 1 A PRO 42.601 1
ATOM 162 C CD . PRO 22 22 ? A 3.294 16.221 18.511 1.000 1 A PRO 44.308 1
ATOM 163 N N . SER 23 23 ? A 5.793 17.843 20.390 1.000 1 A SER 46.719 1
ATOM 164 C CA . SER 23 23 ? A 6.892 17.940 21.350 1.000 1 A SER 47.604 1
ATOM 165 C C . SER 23 23 ? A 7.958 18.955 20.936 1.000 1 A SER 47.380 1
ATOM 166 O O . SER 23 23 ? A 8.945 19.151 21.639 1.000 1 A SER 45.428 1
ATOM 167 C CB . SER 23 23 ? A 7.548 16.581 21.560 1.000 1 A SER 45.712 1
ATOM 168 O OG . SER 23 23 ? A 8.182 16.184 20.374 1.000 1 A SER 42.918 1
ATOM 169 N N . SER 24 24 ? A 7.797 19.536 19.787 1.000 1 A SER 46.295 1
ATOM 170 C CA . SER 24 24 ? A 8.816 20.437 19.238 1.000 1 A SER 47.699 1
ATOM 171 C C . SER 24 24 ? A 8.821 21.742 20.031 1.000 1 A SER 47.263 1
ATOM 172 O O . SER 24 24 ? A 7.790 22.422 20.151 1.000 1 A SER 45.949 1
ATOM 173 C CB . SER 24 24 ? A 8.568 20.706 17.763 1.000 1 A SER 45.556 1
ATOM 174 O OG . SER 24 24 ? A 7.349 21.429 17.574 1.000 1 A SER 42.639 1
ATOM 175 N N . SER 25 25 ? A 9.964 22.086 20.499 1.000 1 A SER 45.423 1
ATOM 176 C CA . SER 25 25 ? A 10.143 23.345 21.191 1.000 1 A SER 45.398 1
ATOM 177 C C . SER 25 25 ? A 10.449 24.451 20.164 1.000 1 A SER 44.822 1
ATOM 178 O O . SER 25 25 ? A 10.918 24.182 19.061 1.000 1 A SER 44.105 1
ATOM 179 C CB . SER 25 25 ? A 11.290 23.222 22.207 1.000 1 A SER 44.503 1
ATOM 180 O OG . SER 25 25 ? A 12.535 23.003 21.578 1.000 1 A SER 39.492 1
ATOM 181 N N . PRO 26 26 ? A 10.193 25.701 20.506 1.000 1 A PRO 43.238 1
ATOM 182 C CA . PRO 26 26 ? A 10.558 26.797 19.607 1.000 1 A PRO 43.386 1
ATOM 183 C C . PRO 26 26 ? A 12.057 26.983 19.463 1.000 1 A PRO 43.117 1
ATOM 184 O O . PRO 26 26 ? A 12.511 27.528 18.460 1.000 1 A PRO 42.016 1
ATOM 185 C CB . PRO 26 26 ? A 9.915 28.029 20.251 1.000 1 A PRO 41.944 1
ATOM 186 C CG . PRO 26 26 ? A 9.727 27.657 21.682 1.000 1 A PRO 43.170 1
ATOM 187 C CD . PRO 26 26 ? A 9.462 26.176 21.696 1.000 1 A PRO 45.010 1
ATOM 188 N N . SER 27 27 ? A 12.818 26.522 20.429 1.000 1 A SER 45.499 1
ATOM 189 C CA . SER 27 27 ? A 14.265 26.596 20.289 1.000 1 A SER 47.164 1
ATOM 190 C C . SER 27 27 ? A 14.776 25.548 19.302 1.000 1 A SER 46.613 1
ATOM 191 O O . SER 27 27 ? A 15.678 25.828 18.504 1.000 1 A SER 44.548 1
ATOM 192 C CB . SER 27 27 ? A 14.938 26.404 21.654 1.000 1 A SER 45.440 1
ATOM 193 O OG . SER 27 27 ? A 14.669 25.137 22.188 1.000 1 A SER 42.605 1
ATOM 194 N N . SER 28 28 ? A 14.183 24.383 19.342 1.000 1 A SER 44.158 1
ATOM 195 C CA . SER 28 28 ? A 14.581 23.334 18.404 1.000 1 A SER 44.400 1
ATOM 196 C C . SER 28 28 ? A 14.087 23.628 16.989 1.000 1 A SER 44.189 1
ATOM 197 O O . SER 28 28 ? A 14.793 23.406 16.006 1.000 1 A SER 42.657 1
ATOM 198 C CB . SER 28 28 ? A 14.077 21.968 18.875 1.000 1 A SER 42.608 1
ATOM 199 O OG . SER 28 28 ? A 12.653 21.928 18.898 1.000 1 A SER 40.497 1
ATOM 200 N N . SER 29 29 ? A 12.903 24.157 16.915 1.000 1 A SER 43.850 1
ATOM 201 C CA . SER 29 29 ? A 12.368 24.549 15.608 1.000 1 A SER 45.715 1
ATOM 202 C C . SER 29 29 ? A 13.084 25.768 15.043 1.000 1 A SER 45.330 1
ATOM 203 O O . SER 29 29 ? A 13.180 25.915 13.820 1.000 1 A SER 43.621 1
ATOM 204 C CB . SER 29 29 ? A 10.870 24.821 15.714 1.000 1 A SER 43.312 1
ATOM 205 O OG . SER 29 29 ? A 10.609 25.931 16.524 1.000 1 A SER 40.700 1
ATOM 206 N N . GLY 30 30 ? A 13.570 26.613 15.911 1.000 1 A GLY 40.154 1
ATOM 207 C CA . GLY 30 30 ? A 14.388 27.712 15.470 1.000 1 A GLY 39.647 1
ATOM 208 C C . GLY 30 30 ? A 15.775 27.290 15.004 1.000 1 A GLY 41.138 1
ATOM 209 O O . GLY 30 30 ? A 16.335 27.872 14.074 1.000 1 A GLY 39.959 1
ATOM 210 N N . LEU 31 31 ? A 16.299 26.312 15.675 1.000 1 A LEU 44.057 1
ATOM 211 C CA . LEU 31 31 ? A 17.614 25.819 15.289 1.000 1 A LEU 44.849 1
ATOM 212 C C . LEU 31 31 ? A 17.573 25.018 14.002 1.000 1 A LEU 44.706 1
ATOM 213 O O . LEU 31 31 ? A 18.523 25.059 13.218 1.000 1 A LEU 43.162 1
ATOM 214 C CB . LEU 31 31 ? A 18.214 24.966 16.416 1.000 1 A LEU 43.468 1
ATOM 215 C CG . LEU 31 31 ? A 18.646 25.725 17.673 1.000 1 A LEU 42.162 1
ATOM 216 C CD1 . LEU 31 31 ? A 19.763 26.709 17.370 1.000 1 A LEU 41.349 1
ATOM 217 C CD2 . LEU 31 31 ? A 19.065 24.752 18.750 1.000 1 A LEU 39.771 1
ATOM 218 N N . THR 32 32 ? A 16.494 24.280 13.801 1.000 1 A THR 41.233 1
ATOM 219 C CA . THR 32 32 ? A 16.390 23.529 12.546 1.000 1 A THR 41.082 1
ATOM 220 C C . THR 32 32 ? A 16.093 24.464 11.382 1.000 1 A THR 41.012 1
ATOM 221 O O . THR 32 32 ? A 16.548 24.256 10.262 1.000 1 A THR 39.646 1
ATOM 222 C CB . THR 32 32 ? A 15.278 22.491 12.643 1.000 1 A THR 39.636 1
ATOM 223 O OG1 . THR 32 32 ? A 14.031 23.095 13.012 1.000 1 A THR 39.466 1
ATOM 224 C CG2 . THR 32 32 ? A 15.638 21.444 13.672 1.000 1 A THR 37.395 1
ATOM 225 N N . GLN 33 33 ? A 15.313 25.505 11.635 1.000 1 A GLN 41.464 1
ATOM 226 C CA . GLN 33 33 ? A 15.074 26.492 10.609 1.000 1 A GLN 41.991 1
ATOM 227 C C . GLN 33 33 ? A 16.305 27.358 10.364 1.000 1 A GLN 41.726 1
ATOM 228 O O . GLN 33 33 ? A 16.517 27.806 9.237 1.000 1 A GLN 40.708 1
ATOM 229 C CB . GLN 33 33 ? A 13.866 27.365 10.978 1.000 1 A GLN 40.662 1
ATOM 230 C CG . GLN 33 33 ? A 12.575 26.620 11.006 1.000 1 A GLN 39.938 1
ATOM 231 C CD . GLN 33 33 ? A 11.406 27.460 11.421 1.000 1 A GLN 38.268 1
ATOM 232 O OE1 . GLN 33 33 ? A 11.560 28.626 11.721 1.000 1 A GLN 35.553 1
ATOM 233 N NE2 . GLN 33 33 ? A 10.217 26.862 11.439 1.000 1 A GLN 31.052 1
ATOM 234 N N . SER 34 34 ? A 17.055 27.590 11.384 1.000 1 A SER 42.574 1
ATOM 235 C CA . SER 34 34 ? A 18.325 28.316 11.211 1.000 1 A SER 44.703 1
ATOM 236 C C . SER 34 34 ? A 19.380 27.453 10.543 1.000 1 A SER 44.290 1
ATOM 237 O O . SER 34 34 ? A 20.295 27.981 9.927 1.000 1 A SER 43.075 1
ATOM 238 C CB . SER 34 34 ? A 18.832 28.815 12.542 1.000 1 A SER 42.815 1
ATOM 239 O OG . SER 34 34 ? A 19.190 27.760 13.405 1.000 1 A SER 41.011 1
ATOM 240 N N . LEU 35 35 ? A 19.220 26.147 10.628 1.000 1 A LEU 42.408 1
ATOM 241 C CA . LEU 35 35 ? A 20.112 25.260 9.899 1.000 1 A LEU 44.963 1
ATOM 242 C C . LEU 35 35 ? A 19.684 25.083 8.453 1.000 1 A LEU 44.671 1
ATOM 243 O O . LEU 35 35 ? A 20.524 24.887 7.566 1.000 1 A LEU 43.481 1
ATOM 244 C CB . LEU 35 35 ? A 20.169 23.884 10.574 1.000 1 A LEU 43.311 1
ATOM 245 C CG . LEU 35 35 ? A 20.881 23.800 11.931 1.000 1 A LEU 42.427 1
ATOM 246 C CD1 . LEU 35 35 ? A 22.377 24.097 11.752 1.000 1 A LEU 42.254 1
ATOM 247 C CD2 . LEU 35 35 ? A 20.672 22.443 12.539 1.000 1 A LEU 41.592 1
ATOM 248 N N . SER 36 36 ? A 18.391 25.156 8.227 1.000 1 A SER 41.294 1
ATOM 249 C CA . SER 36 36 ? A 17.895 25.010 6.862 1.000 1 A SER 44.688 1
ATOM 250 C C . SER 36 36 ? A 17.933 26.306 6.070 1.000 1 A SER 44.610 1
ATOM 251 O O . SER 36 36 ? A 17.920 26.273 4.836 1.000 1 A SER 43.053 1
ATOM 252 C CB . SER 36 36 ? A 16.470 24.463 6.877 1.000 1 A SER 42.127 1
ATOM 253 O OG . SER 36 36 ? A 15.596 25.365 7.514 1.000 1 A SER 41.558 1
ATOM 254 N N . ASN 37 37 ? A 17.980 27.415 6.756 1.000 1 A ASN 38.153 1
ATOM 255 C CA . ASN 37 37 ? A 18.044 28.700 6.071 1.000 1 A ASN 37.838 1
ATOM 256 C C . ASN 37 37 ? A 19.370 28.930 5.321 1.000 1 A ASN 38.087 1
ATOM 257 O O . ASN 37 37 ? A 19.324 29.418 4.194 1.000 1 A ASN 36.027 1
ATOM 258 C CB . ASN 37 37 ? A 17.733 29.845 7.032 1.000 1 A ASN 36.146 1
ATOM 259 C CG . ASN 37 37 ? A 16.275 29.918 7.411 1.000 1 A ASN 35.385 1
ATOM 260 O OD1 . ASN 37 37 ? A 15.403 29.628 6.598 1.000 1 A ASN 29.875 1
ATOM 261 N ND2 . ASN 37 37 ? A 15.989 30.340 8.624 1.000 1 A ASN 31.387 1
ATOM 262 N N . PRO 38 38 ? A 20.507 28.646 5.865 1.000 1 A PRO 39.972 1
ATOM 263 C CA . PRO 38 38 ? A 21.701 28.712 5.047 1.000 1 A PRO 40.359 1
ATOM 264 C C . PRO 38 38 ? A 21.818 27.592 4.032 1.000 1 A PRO 40.808 1
ATOM 265 O O . PRO 38 38 ? A 22.544 27.748 3.026 1.000 1 A PRO 39.727 1
ATOM 266 C CB . PRO 38 38 ? A 22.853 28.657 6.055 1.000 1 A PRO 38.929 1
ATOM 267 C CG . PRO 38 38 ? A 22.286 27.954 7.234 1.000 1 A PRO 39.856 1
ATOM 268 C CD . PRO 38 38 ? A 20.869 28.387 7.269 1.000 1 A PRO 40.854 1
ATOM 269 N N . GLN 39 39 ? A 21.129 26.512 4.253 1.000 1 A GLN 36.171 1
ATOM 270 C CA . GLN 39 39 ? A 21.151 25.409 3.267 1.000 1 A GLN 34.403 1
ATOM 271 C C . GLN 39 39 ? A 20.289 25.707 2.052 1.000 1 A GLN 35.346 1
ATOM 272 O O . GLN 39 39 ? A 20.541 25.175 0.980 1.000 1 A GLN 33.102 1
ATOM 273 C CB . GLN 39 39 ? A 20.687 24.114 3.941 1.000 1 A GLN 34.872 1
ATOM 274 C CG . GLN 39 39 ? A 21.631 23.548 4.955 1.000 1 A GLN 34.658 1
ATOM 275 C CD . GLN 39 39 ? A 21.135 22.302 5.600 1.000 1 A GLN 34.422 1
ATOM 276 O OE1 . GLN 39 39 ? A 20.041 21.848 5.277 1.000 1 A GLN 29.766 1
ATOM 277 N NE2 . GLN 39 39 ? A 21.934 21.696 6.497 1.000 1 A GLN 24.058 1
ATOM 278 N N . GLN 40 40 ? A 19.307 26.551 2.256 1.000 1 A GLN 36.854 1
ATOM 279 C CA . GLN 40 40 ? A 18.434 26.905 1.134 1.000 1 A GLN 38.066 1
ATOM 280 C C . GLN 40 40 ? A 19.124 27.781 0.083 1.000 1 A GLN 38.188 1
ATOM 281 O O . GLN 40 40 ? A 19.060 27.437 -1.103 1.000 1 A GLN 36.533 1
ATOM 282 C CB . GLN 40 40 ? A 17.152 27.578 1.640 1.000 1 A GLN 36.424 1
ATOM 283 C CG . GLN 40 40 ? A 16.208 26.628 2.363 1.000 1 A GLN 36.243 1
ATOM 284 C CD . GLN 40 40 ? A 14.968 27.317 2.862 1.000 1 A GLN 35.539 1
ATOM 285 O OE1 . GLN 40 40 ? A 14.836 28.549 2.718 1.000 1 A GLN 32.286 1
ATOM 286 N NE2 . GLN 40 40 ? A 14.024 26.567 3.438 1.000 1 A GLN 27.175 1
ATOM 287 N N . PRO 41 41 ? A 19.752 28.880 0.438 1.000 1 A PRO 40.584 1
ATOM 288 C CA . PRO 41 41 ? A 20.491 29.608 -0.588 1.000 1 A PRO 41.431 1
ATOM 289 C C . PRO 41 41 ? A 21.801 28.962 -1.011 1.000 1 A PRO 41.366 1
ATOM 290 O O . PRO 41 41 ? A 22.271 29.231 -2.092 1.000 1 A PRO 39.981 1
ATOM 291 C CB . PRO 41 41 ? A 20.744 30.971 0.050 1.000 1 A PRO 39.228 1
ATOM 292 C CG . PRO 41 41 ? A 20.853 30.648 1.483 1.000 1 A PRO 40.299 1
ATOM 293 C CD . PRO 41 41 ? A 19.826 29.601 1.723 1.000 1 A PRO 42.250 1
ATOM 294 N N . GLY 42 42 ? A 22.330 28.130 -0.164 1.000 1 A GLY 38.765 1
ATOM 295 C CA . GLY 42 42 ? A 23.574 27.471 -0.491 1.000 1 A GLY 38.659 1
ATOM 296 C C . GLY 42 42 ? A 23.439 26.279 -1.411 1.000 1 A GLY 39.499 1
ATOM 297 O O . GLY 42 42 ? A 24.396 25.889 -2.066 1.000 1 A GLY 38.054 1
ATOM 298 N N . ASN 43 43 ? A 22.243 25.720 -1.442 1.000 1 A ASN 38.376 1
ATOM 299 C CA . ASN 43 43 ? A 21.994 24.542 -2.274 1.000 1 A ASN 38.846 1
ATOM 300 C C . ASN 43 43 ? A 21.002 24.776 -3.391 1.000 1 A ASN 39.059 1
ATOM 301 O O . ASN 43 43 ? A 20.961 23.990 -4.336 1.000 1 A ASN 37.339 1
ATOM 302 C CB . ASN 43 43 ? A 21.500 23.380 -1.406 1.000 1 A ASN 36.749 1
ATOM 303 C CG . ASN 43 43 ? A 22.547 22.849 -0.467 1.000 1 A ASN 36.198 1
ATOM 304 O OD1 . ASN 43 43 ? A 23.712 22.751 -0.815 1.000 1 A ASN 29.907 1
ATOM 305 N ND2 . ASN 43 43 ? A 22.141 22.513 0.757 1.000 1 A ASN 32.236 1
ATOM 306 N N . ASN 44 44 ? A 20.229 25.823 -3.289 1.000 1 A ASN 36.212 1
ATOM 307 C CA . ASN 44 44 ? A 19.284 26.111 -4.354 1.000 1 A ASN 36.093 1
ATOM 308 C C . ASN 44 44 ? A 19.903 26.613 -5.655 1.000 1 A ASN 36.814 1
ATOM 309 O O . ASN 44 44 ? A 19.341 26.328 -6.718 1.000 1 A ASN 34.640 1
ATOM 310 C CB . ASN 44 44 ? A 18.225 27.129 -3.855 1.000 1 A ASN 34.359 1
ATOM 311 C CG . ASN 44 44 ? A 17.354 26.570 -2.780 1.000 1 A ASN 33.238 1
ATOM 312 O OD1 . ASN 44 44 ? A 17.071 27.237 -1.805 1.000 1 A ASN 27.387 1
ATOM 313 N ND2 . ASN 44 44 ? A 16.831 25.350 -3.005 1.000 1 A ASN 29.049 1
ATOM 314 N N . PRO 45 45 ? A 20.997 27.343 -5.634 1.000 1 A PRO 37.581 1
ATOM 315 C CA . PRO 45 45 ? A 21.604 27.676 -6.923 1.000 1 A PRO 37.024 1
ATOM 316 C C . PRO 45 45 ? A 22.223 26.463 -7.646 1.000 1 A PRO 37.392 1
ATOM 317 O O . PRO 45 45 ? A 22.405 26.529 -8.857 1.000 1 A PRO 36.245 1
ATOM 318 C CB . PRO 45 45 ? A 22.663 28.731 -6.588 1.000 1 A PRO 35.481 1
ATOM 319 C CG . PRO 45 45 ? A 22.975 28.501 -5.161 1.000 1 A PRO 35.901 1
ATOM 320 C CD . PRO 45 45 ? A 21.667 28.096 -4.553 1.000 1 A PRO 37.726 1
ATOM 321 N N . GLN 46 46 ? A 22.509 25.438 -6.903 1.000 1 A GLN 39.141 1
ATOM 322 C CA . GLN 46 46 ? A 23.037 24.231 -7.535 1.000 1 A GLN 38.700 1
ATOM 323 C C . GLN 46 46 ? A 21.970 23.455 -8.340 1.000 1 A GLN 38.698 1
ATOM 324 O O . GLN 46 46 ? A 22.239 23.089 -9.478 1.000 1 A GLN 37.226 1
ATOM 325 C CB . GLN 46 46 ? A 23.691 23.336 -6.484 1.000 1 A GLN 38.557 1
ATOM 326 C CG . GLN 46 46 ? A 24.896 23.964 -5.832 1.000 1 A GLN 38.213 1
ATOM 327 C CD . GLN 46 46 ? A 25.531 23.047 -4.818 1.000 1 A GLN 37.504 1
ATOM 328 O OE1 . GLN 46 46 ? A 25.049 21.947 -4.578 1.000 1 A GLN 34.742 1
ATOM 329 N NE2 . GLN 46 46 ? A 26.619 23.518 -4.201 1.000 1 A GLN 30.051 1
ATOM 330 N N . PRO 47 47 ? A 20.799 23.215 -7.800 1.000 1 A PRO 37.124 1
ATOM 331 C CA . PRO 47 47 ? A 19.768 22.661 -8.682 1.000 1 A PRO 37.093 1
ATOM 332 C C . PRO 47 47 ? A 19.124 23.686 -9.603 1.000 1 A PRO 37.214 1
ATOM 333 O O . PRO 47 47 ? A 18.559 23.333 -10.630 1.000 1 A PRO 35.948 1
ATOM 334 C CB . PRO 47 47 ? A 18.731 22.103 -7.716 1.000 1 A PRO 35.423 1
ATOM 335 C CG . PRO 47 47 ? A 18.861 22.946 -6.504 1.000 1 A PRO 37.008 1
ATOM 336 C CD . PRO 47 47 ? A 20.318 23.259 -6.400 1.000 1 A PRO 39.192 1
ATOM 337 N N . ALA 48 48 ? A 19.220 24.958 -9.241 1.000 1 A ALA 40.667 1
ATOM 338 C CA . ALA 48 48 ? A 18.630 25.994 -10.088 1.000 1 A ALA 43.089 1
ATOM 339 C C . ALA 48 48 ? A 19.410 26.220 -11.363 1.000 1 A ALA 43.324 1
ATOM 340 O O . ALA 48 48 ? A 18.856 26.687 -12.352 1.000 1 A ALA 41.348 1
ATOM 341 C CB . ALA 48 48 ? A 18.500 27.309 -9.299 1.000 1 A ALA 41.058 1
ATOM 342 N N . ASN 49 49 ? A 20.659 25.896 -11.328 1.000 1 A ASN 38.392 1
ATOM 343 C CA . ASN 49 49 ? A 21.495 26.049 -12.508 1.000 1 A ASN 38.210 1
ATOM 344 C C . ASN 49 49 ? A 21.596 24.800 -13.354 1.000 1 A ASN 38.535 1
ATOM 345 O O . ASN 49 49 ? A 22.112 24.868 -14.469 1.000 1 A ASN 36.588 1
ATOM 346 C CB . ASN 49 49 ? A 22.909 26.529 -12.108 1.000 1 A ASN 36.169 1
ATOM 347 C CG . ASN 49 49 ? A 22.929 27.937 -11.573 1.000 1 A ASN 35.978 1
ATOM 348 O OD1 . ASN 49 49 ? A 22.255 28.831 -12.099 1.000 1 A ASN 29.553 1
ATOM 349 N ND2 . ASN 49 49 ? A 23.716 28.173 -10.533 1.000 1 A ASN 32.040 1
ATOM 350 N N . GLN 50 50 ? A 21.124 23.718 -12.823 1.000 1 A GLN 37.273 1
ATOM 351 C CA . GLN 50 50 ? A 21.271 22.439 -13.528 1.000 1 A GLN 38.334 1
ATOM 352 C C . GLN 50 50 ? A 19.947 21.745 -13.781 1.000 1 A GLN 38.968 1
ATOM 353 O O . GLN 50 50 ? A 19.729 21.155 -14.845 1.000 1 A GLN 37.148 1
ATOM 354 C CB . GLN 50 50 ? A 22.186 21.503 -12.728 1.000 1 A GLN 36.951 1
ATOM 355 C CG . GLN 50 50 ? A 23.621 21.979 -12.623 1.000 1 A GLN 37.226 1
ATOM 356 C CD . GLN 50 50 ? A 24.474 21.093 -11.767 1.000 1 A GLN 35.158 1
ATOM 357 O OE1 . GLN 50 50 ? A 23.948 20.157 -11.169 1.000 1 A GLN 32.839 1
ATOM 358 N NE2 . GLN 50 50 ? A 25.772 21.350 -11.721 1.000 1 A GLN 28.744 1
ATOM 359 N N . LYS 51 51 ? A 19.057 21.849 -12.812 1.000 1 A LYS 39.443 1
ATOM 360 C CA . LYS 51 51 ? A 17.753 21.180 -12.939 1.000 1 A LYS 40.693 1
ATOM 361 C C . LYS 51 51 ? A 16.804 21.831 -13.926 1.000 1 A LYS 40.664 1
ATOM 362 O O . LYS 51 51 ? A 16.026 21.119 -14.577 1.000 1 A LYS 38.442 1
ATOM 363 C CB . LYS 51 51 ? A 17.073 21.071 -11.567 1.000 1 A LYS 37.974 1
ATOM 364 C CG . LYS 51 51 ? A 17.765 20.116 -10.631 1.000 1 A LYS 36.848 1
ATOM 365 C CD . LYS 51 51 ? A 17.057 20.076 -9.303 1.000 1 A LYS 35.576 1
ATOM 366 C CE . LYS 51 51 ? A 17.743 19.125 -8.348 1.000 1 A LYS 29.369 1
ATOM 367 N NZ . LYS 51 51 ? A 17.018 19.012 -7.066 1.000 1 A LYS 27.899 1
ATOM 368 N N . PRO 52 52 ? A 16.816 23.181 -14.131 1.000 1 A PRO 38.780 1
ATOM 369 C CA . PRO 52 52 ? A 15.884 23.714 -15.110 1.000 1 A PRO 39.782 1
ATOM 370 C C . PRO 52 52 ? A 16.255 23.333 -16.550 1.000 1 A PRO 40.021 1
ATOM 371 O O . PRO 52 52 ? A 15.382 23.303 -17.422 1.000 1 A PRO 39.042 1
ATOM 372 C CB . PRO 52 52 ? A 15.942 25.224 -14.916 1.000 1 A PRO 37.643 1
ATOM 373 C CG . PRO 52 52 ? A 17.231 25.478 -14.251 1.000 1 A PRO 39.314 1
ATOM 374 C CD . PRO 52 52 ? A 17.451 24.300 -13.377 1.000 1 A PRO 39.488 1
ATOM 375 N N . LYS 53 53 ? A 17.512 23.081 -16.788 1.000 1 A LYS 36.676 1
ATOM 376 C CA . LYS 53 53 ? A 17.892 22.570 -18.101 1.000 1 A LYS 38.444 1
ATOM 377 C C . LYS 53 53 ? A 17.462 21.119 -18.288 1.000 1 A LYS 38.148 1
ATOM 378 O O . LYS 53 53 ? A 17.093 20.713 -19.373 1.000 1 A LYS 36.236 1
ATOM 379 C CB . LYS 53 53 ? A 19.413 22.688 -18.304 1.000 1 A LYS 36.467 1
ATOM 380 C CG . LYS 53 53 ? A 19.918 24.107 -18.371 1.000 1 A LYS 36.352 1
ATOM 381 C CD . LYS 53 53 ? A 21.421 24.136 -18.544 1.000 1 A LYS 35.182 1
ATOM 382 C CE . LYS 53 53 ? A 21.953 25.551 -18.607 1.000 1 A LYS 28.713 1
ATOM 383 N NZ . LYS 53 53 ? A 23.419 25.615 -18.775 1.000 1 A LYS 27.906 1
ATOM 384 N N . ARG 54 54 ? A 17.473 20.393 -17.211 1.000 1 A ARG 37.903 1
ATOM 385 C CA . ARG 54 54 ? A 17.013 18.987 -17.252 1.000 1 A ARG 39.640 1
ATOM 386 C C . ARG 54 54 ? A 15.500 18.887 -17.254 1.000 1 A ARG 39.158 1
ATOM 387 O O . ARG 54 54 ? A 14.943 17.932 -17.754 1.000 1 A ARG 38.004 1
ATOM 388 C CB . ARG 54 54 ? A 17.591 18.214 -16.096 1.000 1 A ARG 37.680 1
ATOM 389 C CG . ARG 54 54 ? A 19.099 18.062 -16.167 1.000 1 A ARG 36.945 1
ATOM 390 C CD . ARG 54 54 ? A 19.637 17.287 -14.965 1.000 1 A ARG 35.245 1
ATOM 391 N NE . ARG 54 54 ? A 21.096 17.158 -15.006 1.000 1 A ARG 29.190 1
ATOM 392 C CZ . ARG 54 54 ? A 21.809 16.561 -14.054 1.000 1 A ARG 28.519 1
ATOM 393 N NH1 . ARG 54 54 ? A 21.182 16.087 -13.000 1.000 1 A ARG 25.391 1
ATOM 394 N NH2 . ARG 54 54 ? A 23.108 16.420 -14.161 1.000 1 A ARG 23.742 1
ATOM 395 N N . ILE 55 55 ? A 14.846 19.899 -16.726 1.000 1 A ILE 39.307 1
ATOM 396 C CA . ILE 55 55 ? A 13.378 19.901 -16.740 1.000 1 A ILE 40.460 1
ATOM 397 C C . ILE 55 55 ? A 12.861 20.092 -18.153 1.000 1 A ILE 40.454 1
ATOM 398 O O . ILE 55 55 ? A 11.926 19.431 -18.585 1.000 1 A ILE 39.405 1
ATOM 399 C CB . ILE 55 55 ? A 12.836 20.968 -15.783 1.000 1 A ILE 38.186 1
ATOM 400 C CG1 . ILE 55 55 ? A 13.012 20.501 -14.333 1.000 1 A ILE 39.589 1
ATOM 401 C CG2 . ILE 55 55 ? A 11.347 21.254 -16.022 1.000 1 A ILE 38.319 1
ATOM 402 C CD1 . ILE 55 55 ? A 12.744 21.568 -13.300 1.000 1 A ILE 38.004 1
ATOM 403 N N . ARG 56 56 ? A 13.478 20.987 -18.855 1.000 1 A ARG 40.088 1
ATOM 404 C CA . ARG 56 56 ? A 13.082 21.225 -20.239 1.000 1 A ARG 41.589 1
ATOM 405 C C . ARG 56 56 ? A 13.574 20.130 -21.189 1.000 1 A ARG 41.438 1
ATOM 406 O O . ARG 56 56 ? A 13.004 19.948 -22.265 1.000 1 A ARG 39.661 1
ATOM 407 C CB . ARG 56 56 ? A 13.555 22.573 -20.732 1.000 1 A ARG 39.429 1
ATOM 408 C CG . ARG 56 56 ? A 12.901 23.742 -20.057 1.000 1 A ARG 38.558 1
ATOM 409 C CD . ARG 56 56 ? A 13.375 25.070 -20.609 1.000 1 A ARG 36.346 1
ATOM 410 N NE . ARG 56 56 ? A 12.723 26.182 -19.941 1.000 1 A ARG 33.420 1
ATOM 411 C CZ . ARG 56 56 ? A 12.912 27.468 -20.241 1.000 1 A ARG 32.592 1
ATOM 412 N NH1 . ARG 56 56 ? A 13.746 27.801 -21.206 1.000 1 A ARG 28.748 1
ATOM 413 N NH2 . ARG 56 56 ? A 12.285 28.413 -19.560 1.000 1 A ARG 26.565 1
ATOM 414 N N . GLU 57 57 ? A 14.558 19.396 -20.765 1.000 1 A GLU 36.610 1
ATOM 415 C CA . GLU 57 57 ? A 15.020 18.284 -21.588 1.000 1 A GLU 37.683 1
ATOM 416 C C . GLU 57 57 ? A 14.186 17.048 -21.369 1.000 1 A GLU 37.653 1
ATOM 417 O O . GLU 57 57 ? A 13.720 16.422 -22.313 1.000 1 A GLU 35.926 1
ATOM 418 C CB . GLU 57 57 ? A 16.488 17.996 -21.307 1.000 1 A GLU 35.250 1
ATOM 419 C CG . GLU 57 57 ? A 17.442 19.035 -21.805 1.000 1 A GLU 35.419 1
ATOM 420 C CD . GLU 57 57 ? A 18.891 18.713 -21.492 1.000 1 A GLU 34.225 1
ATOM 421 O OE1 . GLU 57 57 ? A 19.138 17.770 -20.720 1.000 1 A GLU 32.791 1
ATOM 422 O OE2 . GLU 57 57 ? A 19.787 19.449 -21.996 1.000 1 A GLU 31.832 1
ATOM 423 N N . SER 58 58 ? A 13.973 16.735 -20.104 1.000 1 A SER 37.882 1
ATOM 424 C CA . SER 58 58 ? A 13.179 15.553 -19.785 1.000 1 A SER 39.133 1
ATOM 425 C C . SER 58 58 ? A 11.673 15.837 -19.827 1.000 1 A SER 39.409 1
ATOM 426 O O . SER 58 58 ? A 10.882 14.936 -20.097 1.000 1 A SER 37.659 1
ATOM 427 C CB . SER 58 58 ? A 13.563 15.030 -18.399 1.000 1 A SER 35.867 1
ATOM 428 O OG . SER 58 58 ? A 13.246 15.969 -17.413 1.000 1 A SER 35.753 1
ATOM 429 N N . SER 59 59 ? A 11.318 17.080 -19.574 1.000 1 A SER 38.581 1
ATOM 430 C CA . SER 59 59 ? A 9.932 17.569 -19.599 1.000 1 A SER 40.456 1
ATOM 431 C C . SER 59 59 ? A 9.046 16.837 -18.589 1.000 1 A SER 40.874 1
ATOM 432 O O . SER 59 59 ? A 7.818 16.808 -18.727 1.000 1 A SER 39.231 1
ATOM 433 C CB . SER 59 59 ? A 9.322 17.538 -20.992 1.000 1 A SER 36.756 1
ATOM 434 O OG . SER 59 59 ? A 9.071 16.235 -21.429 1.000 1 A SER 35.147 1
ATOM 435 N N . SER 60 60 ? A 9.652 16.257 -17.578 1.000 1 A SER 40.165 1
ATOM 436 C CA . SER 60 60 ? A 8.907 15.517 -16.573 1.000 1 A SER 41.721 1
ATOM 437 C C . SER 60 60 ? A 9.169 16.022 -15.151 1.000 1 A SER 42.623 1
ATOM 438 O O . SER 60 60 ? A 8.371 15.734 -14.268 1.000 1 A SER 41.178 1
ATOM 439 C CB . SER 60 60 ? A 9.258 14.024 -16.633 1.000 1 A SER 38.521 1
ATOM 440 O OG . SER 60 60 ? A 10.632 13.828 -16.342 1.000 1 A SER 35.821 1
ATOM 441 N N . LYS 61 61 ? A 10.211 16.773 -14.961 1.000 1 A LYS 39.441 1
ATOM 442 C CA . LYS 61 61 ? A 10.565 17.228 -13.620 1.000 1 A LYS 40.358 1
ATOM 443 C C . LYS 61 61 ? A 9.784 18.472 -13.250 1.000 1 A LYS 40.859 1
ATOM 444 O O . LYS 61 61 ? A 9.733 19.460 -13.986 1.000 1 A LYS 39.158 1
ATOM 445 C CB . LYS 61 61 ? A 12.056 17.514 -13.532 1.000 1 A LYS 37.768 1
ATOM 446 C CG . LYS 61 61 ? A 12.945 16.280 -13.632 1.000 1 A LYS 36.978 1
ATOM 447 C CD . LYS 61 61 ? A 14.406 16.641 -13.552 1.000 1 A LYS 34.870 1
ATOM 448 C CE . LYS 61 61 ? A 15.287 15.428 -13.671 1.000 1 A LYS 28.883 1
ATOM 449 N NZ . LYS 61 61 ? A 16.710 15.720 -13.538 1.000 1 A LYS 27.260 1
ATOM 450 N N . HIS 62 62 ? A 9.198 18.412 -12.089 1.000 1 A HIS 45.154 1
ATOM 451 C CA . HIS 62 62 ? A 8.348 19.490 -11.625 1.000 1 A HIS 45.983 1
ATOM 452 C C . HIS 62 62 ? A 8.415 19.545 -10.108 1.000 1 A HIS 46.867 1
ATOM 453 O O . HIS 62 62 ? A 8.512 18.519 -9.451 1.000 1 A HIS 46.133 1
ATOM 454 C CB . HIS 62 62 ? A 6.901 19.292 -12.093 1.000 1 A HIS 43.719 1
ATOM 455 C CG . HIS 62 62 ? A 6.009 20.498 -11.877 1.000 1 A HIS 42.325 1
ATOM 456 N ND1 . HIS 62 62 ? A 5.372 20.730 -10.672 1.000 1 A HIS 36.893 1
ATOM 457 C CD2 . HIS 62 62 ? A 5.662 21.512 -12.712 1.000 1 A HIS 38.133 1
ATOM 458 C CE1 . HIS 62 62 ? A 4.679 21.859 -10.780 1.000 1 A HIS 34.611 1
ATOM 459 N NE2 . HIS 62 62 ? A 4.837 22.334 -11.993 1.000 1 A HIS 31.960 1
ATOM 460 N N . PRO 63 63 ? A 8.388 20.712 -9.516 1.000 1 A PRO 51.196 1
ATOM 461 C CA . PRO 63 63 ? A 8.354 20.791 -8.054 1.000 1 A PRO 52.690 1
ATOM 462 C C . PRO 63 63 ? A 7.054 20.295 -7.469 1.000 1 A PRO 54.608 1
ATOM 463 O O . PRO 63 63 ? A 6.040 20.185 -8.170 1.000 1 A PRO 54.060 1
ATOM 464 C CB . PRO 63 63 ? A 8.591 22.281 -7.746 1.000 1 A PRO 49.546 1
ATOM 465 C CG . PRO 63 63 ? A 8.138 22.976 -8.971 1.000 1 A PRO 49.085 1
ATOM 466 C CD . PRO 63 63 ? A 8.506 22.045 -10.098 1.000 1 A PRO 48.050 1
ATOM 467 N N . VAL 64 64 ? A 7.091 20.064 -6.174 1.000 1 A VAL 57.401 1
ATOM 468 C CA . VAL 64 64 ? A 5.963 19.440 -5.506 1.000 1 A VAL 59.806 1
ATOM 469 C C . VAL 64 64 ? A 4.867 20.476 -5.204 1.000 1 A VAL 62.430 1
ATOM 470 O O . VAL 64 64 ? A 3.687 20.103 -5.083 1.000 1 A VAL 61.940 1
ATOM 471 C CB . VAL 64 64 ? A 6.431 18.735 -4.214 1.000 1 A VAL 56.093 1
ATOM 472 C CG1 . VAL 64 64 ? A 7.556 17.778 -4.545 1.000 1 A VAL 55.146 1
ATOM 473 C CG2 . VAL 64 64 ? A 5.317 17.933 -3.583 1.000 1 A VAL 52.686 1
ATOM 474 N N . TYR 65 65 ? A 5.228 21.721 -5.095 1.000 1 A TYR 62.004 1
ATOM 475 C CA . TYR 65 65 ? A 4.295 22.764 -4.747 1.000 1 A TYR 63.275 1
ATOM 476 C C . TYR 65 65 ? A 3.299 23.026 -5.882 1.000 1 A TYR 64.233 1
ATOM 477 O O . TYR 65 65 ? A 3.618 22.929 -7.078 1.000 1 A TYR 63.415 1
ATOM 478 C CB . TYR 65 65 ? A 5.019 24.057 -4.397 1.000 1 A TYR 60.960 1
ATOM 479 C CG . TYR 65 65 ? A 5.852 23.935 -3.148 1.000 1 A TYR 59.355 1
ATOM 480 C CD1 . TYR 65 65 ? A 5.266 23.959 -1.907 1.000 1 A TYR 59.887 1
ATOM 481 C CD2 . TYR 65 65 ? A 7.235 23.815 -3.229 1.000 1 A TYR 59.348 1
ATOM 482 C CE1 . TYR 65 65 ? A 6.018 23.872 -0.752 1.000 1 A TYR 59.636 1
ATOM 483 C CE2 . TYR 65 65 ? A 8.006 23.727 -2.106 1.000 1 A TYR 60.278 1
ATOM 484 C CZ . TYR 65 65 ? A 7.382 23.741 -0.862 1.000 1 A TYR 57.208 1
ATOM 485 O OH . TYR 65 65 ? A 8.151 23.643 0.261 1.000 1 A TYR 55.993 1
ATOM 486 N N . ARG 66 66 ? A 2.098 23.330 -5.504 1.000 1 A ARG 64.587 1
ATOM 487 C CA . ARG 66 66 ? A 1.033 23.569 -6.464 1.000 1 A ARG 65.142 1
ATOM 488 C C . ARG 66 66 ? A 1.186 24.965 -7.070 1.000 1 A ARG 66.537 1
ATOM 489 O O . ARG 66 66 ? A 1.374 25.952 -6.359 1.000 1 A ARG 64.390 1
ATOM 490 C CB . ARG 66 66 ? A -0.334 23.448 -5.796 1.000 1 A ARG 61.908 1
ATOM 491 C CG . ARG 66 66 ? A -1.506 23.730 -6.707 1.000 1 A ARG 56.211 1
ATOM 492 C CD . ARG 66 66 ? A -2.846 23.449 -6.010 1.000 1 A ARG 50.954 1
ATOM 493 N NE . ARG 66 66 ? A -3.991 23.817 -6.804 1.000 1 A ARG 47.198 1
ATOM 494 C CZ . ARG 66 66 ? A -4.616 22.980 -7.623 1.000 1 A ARG 45.261 1
ATOM 495 N NH1 . ARG 66 66 ? A -4.150 21.764 -7.826 1.000 1 A ARG 39.009 1
ATOM 496 N NH2 . ARG 66 66 ? A -5.675 23.395 -8.289 1.000 1 A ARG 36.272 1
ATOM 497 N N . GLY 67 67 ? A 1.076 25.031 -8.360 1.000 1 A GLY 65.902 1
ATOM 498 C CA . GLY 67 67 ? A 1.214 26.292 -9.037 1.000 1 A GLY 67.036 1
ATOM 499 C C . GLY 67 67 ? A 2.626 26.816 -9.162 1.000 1 A GLY 68.870 1
ATOM 500 O O . GLY 67 67 ? A 2.806 27.988 -9.437 1.000 1 A GLY 68.022 1
ATOM 501 N N . VAL 68 68 ? A 3.591 25.967 -8.942 1.000 1 A VAL 66.170 1
ATOM 502 C CA . VAL 68 68 ? A 4.986 26.370 -8.954 1.000 1 A VAL 67.721 1
ATOM 503 C C . VAL 68 68 ? A 5.724 25.503 -9.956 1.000 1 A VAL 67.223 1
ATOM 504 O O . VAL 68 68 ? A 5.740 24.280 -9.863 1.000 1 A VAL 65.153 1
ATOM 505 C CB . VAL 68 68 ? A 5.610 26.232 -7.565 1.000 1 A VAL 65.995 1
ATOM 506 C CG1 . VAL 68 68 ? A 4.957 27.167 -6.572 1.000 1 A VAL 65.589 1
ATOM 507 C CG2 . VAL 68 68 ? A 7.116 26.510 -7.634 1.000 1 A VAL 64.531 1
ATOM 508 N N . ARG 69 69 ? A 6.328 26.163 -10.899 1.000 1 A ARG 61.781 1
ATOM 509 C CA . ARG 69 69 ? A 7.139 25.451 -11.882 1.000 1 A ARG 62.491 1
ATOM 510 C C . ARG 69 69 ? A 8.482 26.144 -12.021 1.000 1 A ARG 62.655 1
ATOM 511 O O . ARG 69 69 ? A 8.643 27.316 -11.634 1.000 1 A ARG 61.752 1
ATOM 512 C CB . ARG 69 69 ? A 6.432 25.355 -13.234 1.000 1 A ARG 59.495 1
ATOM 513 C CG . ARG 69 69 ? A 6.194 26.675 -13.924 1.000 1 A ARG 54.905 1
ATOM 514 C CD . ARG 69 69 ? A 5.444 26.506 -15.230 1.000 1 A ARG 50.919 1
ATOM 515 N NE . ARG 69 69 ? A 5.075 27.760 -15.858 1.000 1 A ARG 48.060 1
ATOM 516 C CZ . ARG 69 69 ? A 4.406 27.867 -16.999 1.000 1 A ARG 47.613 1
ATOM 517 N NH1 . ARG 69 69 ? A 4.032 26.769 -17.633 1.000 1 A ARG 39.798 1
ATOM 518 N NH2 . ARG 69 69 ? A 4.098 29.061 -17.488 1.000 1 A ARG 38.234 1
ATOM 519 N N . MET 70 70 ? A 9.399 25.432 -12.550 1.000 1 A MET 60.090 1
ATOM 520 C CA . MET 70 70 ? A 10.761 25.916 -12.657 1.000 1 A MET 60.126 1
ATOM 521 C C . MET 70 70 ? A 11.137 26.099 -14.122 1.000 1 A MET 59.904 1
ATOM 522 O O . MET 70 70 ? A 10.917 25.222 -14.953 1.000 1 A MET 58.424 1
ATOM 523 C CB . MET 70 70 ? A 11.750 24.978 -11.981 1.000 1 A MET 57.753 1
ATOM 524 C CG . MET 70 70 ? A 13.159 25.523 -11.896 1.000 1 A MET 54.649 1
ATOM 525 S SD . MET 70 70 ? A 14.224 24.469 -10.925 1.000 1 A MET 53.177 1
ATOM 526 C CE . MET 70 70 ? A 15.772 25.418 -10.996 1.000 1 A MET 47.360 1
ATOM 527 N N . ARG 71 71 ? A 11.668 27.276 -14.395 1.000 1 A ARG 57.908 1
ATOM 528 C CA . ARG 71 71 ? A 12.076 27.593 -15.756 1.000 1 A ARG 58.342 1
ATOM 529 C C . ARG 71 71 ? A 13.496 27.118 -16.011 1.000 1 A ARG 58.470 1
ATOM 530 O O . ARG 71 71 ? A 14.185 26.642 -15.131 1.000 1 A ARG 57.143 1
ATOM 531 C CB . ARG 71 71 ? A 12.015 29.109 -15.979 1.000 1 A ARG 55.148 1
ATOM 532 C CG . ARG 71 71 ? A 10.594 29.676 -15.886 1.000 1 A ARG 52.920 1
ATOM 533 C CD . ARG 71 71 ? A 9.742 29.237 -17.057 1.000 1 A ARG 49.247 1
ATOM 534 N NE . ARG 71 71 ? A 8.431 29.903 -17.074 1.000 1 A ARG 45.393 1
ATOM 535 C CZ . ARG 71 71 ? A 7.515 29.717 -17.983 1.000 1 A ARG 46.214 1
ATOM 536 N NH1 . ARG 71 71 ? A 7.711 28.883 -18.990 1.000 1 A ARG 39.084 1
ATOM 537 N NH2 . ARG 71 71 ? A 6.365 30.391 -17.932 1.000 1 A ARG 37.049 1
ATOM 538 N N . ASN 72 72 ? A 13.911 27.297 -17.236 1.000 1 A ASN 53.878 1
ATOM 539 C CA . ASN 72 72 ? A 15.233 26.819 -17.631 1.000 1 A ASN 52.340 1
ATOM 540 C C . ASN 72 72 ? A 16.335 27.715 -17.150 1.000 1 A ASN 53.391 1
ATOM 541 O O . ASN 72 72 ? A 17.487 27.278 -16.913 1.000 1 A ASN 51.904 1
ATOM 542 C CB . ASN 72 72 ? A 15.284 26.684 -19.138 1.000 1 A ASN 48.927 1
ATOM 543 C CG . ASN 72 72 ? A 16.460 25.843 -19.630 1.000 1 A ASN 46.396 1
ATOM 544 O OD1 . ASN 72 72 ? A 17.236 25.303 -18.844 1.000 1 A ASN 43.628 1
ATOM 545 N ND2 . ASN 72 72 ? A 16.576 25.726 -20.949 1.000 1 A ASN 44.314 1
ATOM 546 N N . TRP 73 73 ? A 16.028 28.978 -16.980 1.000 1 A TRP 54.142 1
ATOM 547 C CA . TRP 73 73 ? A 17.065 29.929 -16.570 1.000 1 A TRP 54.714 1
ATOM 548 C C . TRP 73 73 ? A 17.334 29.924 -15.059 1.000 1 A TRP 55.691 1
ATOM 549 O O . TRP 73 73 ? A 18.058 30.777 -14.554 1.000 1 A TRP 53.925 1
ATOM 550 C CB . TRP 73 73 ? A 16.698 31.333 -17.027 1.000 1 A TRP 53.311 1
ATOM 551 C CG . TRP 73 73 ? A 15.388 31.875 -16.507 1.000 1 A TRP 52.254 1
ATOM 552 C CD1 . TRP 73 73 ? A 15.141 32.479 -15.340 1.000 1 A TRP 47.209 1
ATOM 553 C CD2 . TRP 73 73 ? A 14.141 31.812 -17.219 1.000 1 A TRP 49.503 1
ATOM 554 N NE1 . TRP 73 73 ? A 13.820 32.826 -15.257 1.000 1 A TRP 43.686 1
ATOM 555 C CE2 . TRP 73 73 ? A 13.177 32.411 -16.407 1.000 1 A TRP 47.350 1
ATOM 556 C CE3 . TRP 73 73 ? A 13.741 31.335 -18.465 1.000 1 A TRP 41.576 1
ATOM 557 C CZ2 . TRP 73 73 ? A 11.844 32.535 -16.743 1.000 1 A TRP 41.079 1
ATOM 558 C CZ3 . TRP 73 73 ? A 12.403 31.436 -18.805 1.000 1 A TRP 40.675 1
ATOM 559 C CH2 . TRP 73 73 ? A 11.477 32.027 -17.969 1.000 1 A TRP 40.201 1
ATOM 560 N N . GLY 74 74 ? A 16.676 29.019 -14.356 1.000 1 A GLY 58.295 1
ATOM 561 C CA . GLY 74 74 ? A 16.960 28.866 -12.920 1.000 1 A GLY 58.562 1
ATOM 562 C C . GLY 74 74 ? A 16.122 29.705 -12.007 1.000 1 A GLY 62.027 1
ATOM 563 O O . GLY 74 74 ? A 16.537 30.059 -10.918 1.000 1 A GLY 60.229 1
ATOM 564 N N . LYS 75 75 ? A 14.915 30.037 -12.447 1.000 1 A LYS 61.431 1
ATOM 565 C CA . LYS 75 75 ? A 13.996 30.814 -11.625 1.000 1 A LYS 63.335 1
ATOM 566 C C . LYS 75 75 ? A 12.674 30.094 -11.509 1.000 1 A LYS 64.830 1
ATOM 567 O O . LYS 75 75 ? A 12.173 29.519 -12.475 1.000 1 A LYS 63.691 1
ATOM 568 C CB . LYS 75 75 ? A 13.781 32.209 -12.201 1.000 1 A LYS 61.432 1
ATOM 569 C CG . LYS 75 75 ? A 14.992 33.138 -12.089 1.000 1 A LYS 56.421 1
ATOM 570 C CD . LYS 75 75 ? A 14.727 34.514 -12.651 1.000 1 A LYS 52.196 1
ATOM 571 C CE . LYS 75 75 ? A 15.945 35.421 -12.516 1.000 1 A LYS 49.476 1
ATOM 572 N NZ . LYS 75 75 ? A 15.730 36.765 -13.056 1.000 1 A LYS 43.730 1
ATOM 573 N N . TRP 76 76 ? A 12.114 30.143 -10.315 1.000 1 A TRP 64.956 1
ATOM 574 C CA . TRP 76 76 ? A 10.862 29.487 -10.044 1.000 1 A TRP 65.304 1
ATOM 575 C C . TRP 76 76 ? A 9.708 30.383 -10.478 1.000 1 A TRP 66.273 1
ATOM 576 O O . TRP 76 76 ? A 9.730 31.606 -10.286 1.000 1 A TRP 64.864 1
ATOM 577 C CB . TRP 76 76 ? A 10.762 29.121 -8.564 1.000 1 A TRP 62.900 1
ATOM 578 C CG . TRP 76 76 ? A 11.801 28.144 -8.113 1.000 1 A TRP 62.465 1
ATOM 579 C CD1 . TRP 76 76 ? A 12.988 28.443 -7.566 1.000 1 A TRP 61.054 1
ATOM 580 C CD2 . TRP 76 76 ? A 11.703 26.722 -8.179 1.000 1 A TRP 63.643 1
ATOM 581 N NE1 . TRP 76 76 ? A 13.659 27.267 -7.281 1.000 1 A TRP 60.472 1
ATOM 582 C CE2 . TRP 76 76 ? A 12.886 26.214 -7.640 1.000 1 A TRP 61.689 1
ATOM 583 C CE3 . TRP 76 76 ? A 10.715 25.846 -8.634 1.000 1 A TRP 55.072 1
ATOM 584 C CZ2 . TRP 76 76 ? A 13.110 24.853 -7.551 1.000 1 A TRP 59.546 1
ATOM 585 C CZ3 . TRP 76 76 ? A 10.963 24.493 -8.502 1.000 1 A TRP 57.627 1
ATOM 586 C CH2 . TRP 76 76 ? A 12.143 24.012 -7.982 1.000 1 A TRP 57.508 1
ATOM 587 N N . VAL 77 77 ? A 8.701 29.786 -11.005 1.000 1 A VAL 63.609 1
ATOM 588 C CA . VAL 77 77 ? A 7.579 30.514 -11.545 1.000 1 A VAL 64.894 1
ATOM 589 C C . VAL 77 77 ? A 6.323 30.097 -10.791 1.000 1 A VAL 66.118 1
ATOM 590 O O . VAL 77 77 ? A 6.050 28.906 -10.635 1.000 1 A VAL 65.146 1
ATOM 591 C CB . VAL 77 77 ? A 7.409 30.273 -13.044 1.000 1 A VAL 62.592 1
ATOM 592 C CG1 . VAL 77 77 ? A 8.609 30.794 -13.785 1.000 1 A VAL 59.184 1
ATOM 593 C CG2 . VAL 77 77 ? A 6.138 30.940 -13.563 1.000 1 A VAL 58.244 1
ATOM 594 N N . SER 78 78 ? A 5.596 31.065 -10.323 1.000 1 A SER 66.817 1
ATOM 595 C CA . SER 78 78 ? A 4.354 30.818 -9.613 1.000 1 A SER 67.927 1
ATOM 596 C C . SER 78 78 ? A 3.204 31.399 -10.413 1.000 1 A SER 67.556 1
ATOM 597 O O . SER 78 78 ? A 3.190 32.589 -10.734 1.000 1 A SER 65.211 1
ATOM 598 C CB . SER 78 78 ? A 4.386 31.407 -8.202 1.000 1 A SER 65.923 1
ATOM 599 O OG . SER 78 78 ? A 4.428 32.821 -8.247 1.000 1 A SER 58.536 1
ATOM 600 N N . GLU 79 79 ? A 2.263 30.565 -10.693 1.000 1 A GLU 63.673 1
ATOM 601 C CA . GLU 79 79 ? A 1.118 30.963 -11.498 1.000 1 A GLU 64.113 1
ATOM 602 C C . GLU 79 79 ? A -0.157 30.404 -10.880 1.000 1 A GLU 65.444 1
ATOM 603 O O . GLU 79 79 ? A -0.121 29.427 -10.131 1.000 1 A GLU 64.635 1
ATOM 604 C CB . GLU 79 79 ? A 1.234 30.483 -12.942 1.000 1 A GLU 60.794 1
ATOM 605 C CG . GLU 79 79 ? A 2.365 31.086 -13.733 1.000 1 A GLU 56.265 1
ATOM 606 C CD . GLU 79 79 ? A 2.448 30.542 -15.140 1.000 1 A GLU 51.725 1
ATOM 607 O OE1 . GLU 79 79 ? A 1.669 29.623 -15.442 1.000 1 A GLU 48.784 1
ATOM 608 O OE2 . GLU 79 79 ? A 3.292 31.039 -15.937 1.000 1 A GLU 47.620 1
ATOM 609 N N . ILE 80 80 ? A -1.241 31.033 -11.192 1.000 1 A ILE 64.112 1
ATOM 610 C CA . ILE 80 80 ? A -2.522 30.596 -10.701 1.000 1 A ILE 64.041 1
ATOM 611 C C . ILE 80 80 ? A -3.570 30.923 -11.740 1.000 1 A ILE 63.717 1
ATOM 612 O O . ILE 80 80 ? A -3.503 31.945 -12.436 1.000 1 A ILE 61.987 1
ATOM 613 C CB . ILE 80 80 ? A -2.852 31.227 -9.330 1.000 1 A ILE 62.200 1
ATOM 614 C CG1 . ILE 80 80 ? A -4.069 30.580 -8.697 1.000 1 A ILE 59.008 1
ATOM 615 C CG2 . ILE 80 80 ? A -3.051 32.733 -9.464 1.000 1 A ILE 57.023 1
ATOM 616 C CD1 . ILE 80 80 ? A -4.335 31.065 -7.302 1.000 1 A ILE 55.102 1
ATOM 617 N N . ARG 81 81 ? A -4.535 30.059 -11.852 1.000 1 A ARG 62.873 1
ATOM 618 C CA . ARG 81 81 ? A -5.627 30.260 -12.813 1.000 1 A ARG 63.689 1
ATOM 619 C C . ARG 81 81 ? A -6.843 30.825 -12.111 1.000 1 A ARG 64.043 1
ATOM 620 O O . ARG 81 81 ? A -7.048 30.603 -10.898 1.000 1 A ARG 62.877 1
ATOM 621 C CB . ARG 81 81 ? A -5.983 28.959 -13.543 1.000 1 A ARG 60.708 1
ATOM 622 C CG . ARG 81 81 ? A -4.917 28.434 -14.436 1.000 1 A ARG 56.459 1
ATOM 623 C CD . ARG 81 81 ? A -5.380 27.220 -15.197 1.000 1 A ARG 52.105 1
ATOM 624 N NE . ARG 81 81 ? A -4.311 26.625 -16.015 1.000 1 A ARG 49.428 1
ATOM 625 C CZ . ARG 81 81 ? A -4.135 26.919 -17.292 1.000 1 A ARG 48.578 1
ATOM 626 N NH1 . ARG 81 81 ? A -4.924 27.777 -17.907 1.000 1 A ARG 41.407 1
ATOM 627 N NH2 . ARG 81 81 ? A -3.157 26.341 -17.945 1.000 1 A ARG 39.735 1
ATOM 628 N N . GLU 82 82 ? A -7.644 31.513 -12.828 1.000 1 A GLU 58.717 1
ATOM 629 C CA . GLU 82 82 ? A -8.853 32.084 -12.280 1.000 1 A GLU 59.422 1
ATOM 630 C C . GLU 82 82 ? A -10.014 31.107 -12.440 1.000 1 A GLU 59.613 1
ATOM 631 O O . GLU 82 82 ? A -10.094 30.404 -13.445 1.000 1 A GLU 58.634 1
ATOM 632 C CB . GLU 82 82 ? A -9.192 33.411 -12.951 1.000 1 A GLU 56.662 1
ATOM 633 C CG . GLU 82 82 ? A -8.221 34.506 -12.683 1.000 1 A GLU 53.473 1
ATOM 634 C CD . GLU 82 82 ? A -8.615 35.829 -13.320 1.000 1 A GLU 49.902 1
ATOM 635 O OE1 . GLU 82 82 ? A -9.608 35.860 -14.070 1.000 1 A GLU 47.084 1
ATOM 636 O OE2 . GLU 82 82 ? A -7.900 36.860 -13.063 1.000 1 A GLU 46.284 1
ATOM 637 N N . PRO 83 83 ? A -10.910 31.056 -11.478 1.000 1 A PRO 60.202 1
ATOM 638 C CA . PRO 83 83 ? A -12.046 30.159 -11.626 1.000 1 A PRO 60.769 1
ATOM 639 C C . PRO 83 83 ? A -13.013 30.626 -12.717 1.000 1 A PRO 61.429 1
ATOM 640 O O . PRO 83 83 ? A -13.412 31.800 -12.772 1.000 1 A PRO 59.818 1
ATOM 641 C CB . PRO 83 83 ? A -12.718 30.193 -10.249 1.000 1 A PRO 57.900 1
ATOM 642 C CG . PRO 83 83 ? A -12.279 31.511 -9.688 1.000 1 A PRO 56.423 1
ATOM 643 C CD . PRO 83 83 ? A -10.879 31.726 -10.191 1.000 1 A PRO 56.828 1
ATOM 644 N N . ARG 84 84 ? A -13.372 29.690 -13.549 1.000 1 A ARG 57.023 1
ATOM 645 C CA . ARG 84 84 ? A -14.240 29.957 -14.707 1.000 1 A ARG 56.714 1
ATOM 646 C C . ARG 84 84 ? A -13.634 30.953 -15.687 1.000 1 A ARG 57.382 1
ATOM 647 O O . ARG 84 84 ? A -14.322 31.666 -16.389 1.000 1 A ARG 56.200 1
ATOM 648 C CB . ARG 84 84 ? A -15.639 30.396 -14.293 1.000 1 A ARG 55.302 1
ATOM 649 C CG . ARG 84 84 ? A -16.386 29.421 -13.432 1.000 1 A ARG 51.864 1
ATOM 650 C CD . ARG 84 84 ? A -17.708 29.994 -13.005 1.000 1 A ARG 48.814 1
ATOM 651 N NE . ARG 84 84 ? A -18.452 29.052 -12.182 1.000 1 A ARG 45.366 1
ATOM 652 C CZ . ARG 84 84 ? A -19.624 29.309 -11.618 1.000 1 A ARG 45.376 1
ATOM 653 N NH1 . ARG 84 84 ? A -20.187 30.504 -11.787 1.000 1 A ARG 36.923 1
ATOM 654 N NH2 . ARG 84 84 ? A -20.227 28.403 -10.886 1.000 1 A ARG 34.681 1
ATOM 655 N N . LYS 85 85 ? A -12.305 30.986 -15.720 1.000 1 A LYS 56.367 1
ATOM 656 C CA . LYS 85 85 ? A -11.619 31.868 -16.666 1.000 1 A LYS 56.853 1
ATOM 657 C C . LYS 85 85 ? A -10.352 31.167 -17.183 1.000 1 A LYS 57.510 1
ATOM 658 O O . LYS 85 85 ? A -9.700 30.420 -16.457 1.000 1 A LYS 55.919 1
ATOM 659 C CB . LYS 85 85 ? A -11.208 33.186 -15.989 1.000 1 A LYS 53.741 1
ATOM 660 C CG . LYS 85 85 ? A -12.368 34.102 -15.648 1.000 1 A LYS 51.827 1
ATOM 661 C CD . LYS 85 85 ? A -11.863 35.427 -15.048 1.000 1 A LYS 48.047 1
ATOM 662 C CE . LYS 85 85 ? A -13.029 36.307 -14.673 1.000 1 A LYS 46.524 1
ATOM 663 N NZ . LYS 85 85 ? A -12.586 37.548 -14.024 1.000 1 A LYS 40.005 1
ATOM 664 N N . LYS 86 86 ? A -10.088 31.408 -18.421 1.000 1 A LYS 53.184 1
ATOM 665 C CA . LYS 86 86 ? A -8.908 30.812 -19.041 1.000 1 A LYS 54.074 1
ATOM 666 C C . LYS 86 86 ? A -7.677 31.701 -18.942 1.000 1 A LYS 55.859 1
ATOM 667 O O . LYS 86 86 ? A -6.627 31.359 -19.471 1.000 1 A LYS 54.574 1
ATOM 668 C CB . LYS 86 86 ? A -9.194 30.536 -20.513 1.000 1 A LYS 50.579 1
ATOM 669 C CG . LYS 86 86 ? A -10.221 29.447 -20.747 1.000 1 A LYS 47.282 1
ATOM 670 C CD . LYS 86 86 ? A -10.436 29.179 -22.213 1.000 1 A LYS 43.196 1
ATOM 671 C CE . LYS 86 86 ? A -11.481 28.124 -22.472 1.000 1 A LYS 36.751 1
ATOM 672 N NZ . LYS 86 86 ? A -11.693 27.885 -23.918 1.000 1 A LYS 32.481 1
ATOM 673 N N . SER 87 87 ? A -7.827 32.832 -18.287 1.000 1 A SER 56.144 1
ATOM 674 C CA . SER 87 87 ? A -6.688 33.718 -18.125 1.000 1 A SER 58.130 1
ATOM 675 C C . SER 87 87 ? A -5.783 33.220 -16.988 1.000 1 A SER 59.630 1
ATOM 676 O O . SER 87 87 ? A -6.212 32.524 -16.083 1.000 1 A SER 57.756 1
ATOM 677 C CB . SER 87 87 ? A -7.139 35.147 -17.811 1.000 1 A SER 54.736 1
ATOM 678 O OG . SER 87 87 ? A -7.831 35.213 -16.582 1.000 1 A SER 49.373 1
ATOM 679 N N . ARG 88 88 ? A -4.568 33.595 -17.049 1.000 1 A ARG 56.697 1
ATOM 680 C CA . ARG 88 88 ? A -3.563 33.214 -16.051 1.000 1 A ARG 58.254 1
ATOM 681 C C . ARG 88 88 ? A -3.037 34.447 -15.349 1.000 1 A ARG 59.398 1
ATOM 682 O O . ARG 88 88 ? A -2.901 35.531 -15.933 1.000 1 A ARG 59.728 1
ATOM 683 C CB . ARG 88 88 ? A -2.400 32.449 -16.677 1.000 1 A ARG 56.289 1
ATOM 684 C CG . ARG 88 88 ? A -2.766 31.107 -17.249 1.000 1 A ARG 52.188 1
ATOM 685 C CD . ARG 88 88 ? A -1.548 30.424 -17.816 1.000 1 A ARG 47.423 1
ATOM 686 N NE . ARG 88 88 ? A -1.853 29.139 -18.433 1.000 1 A ARG 45.225 1
ATOM 687 C CZ . ARG 88 88 ? A -0.979 28.358 -19.064 1.000 1 A ARG 45.557 1
ATOM 688 N NH1 . ARG 88 88 ? A 0.294 28.741 -19.151 1.000 1 A ARG 38.165 1
ATOM 689 N NH2 . ARG 88 88 ? A -1.354 27.224 -19.586 1.000 1 A ARG 36.560 1
ATOM 690 N N . ILE 89 89 ? A -2.739 34.272 -14.085 1.000 1 A ILE 63.547 1
ATOM 691 C CA . ILE 89 89 ? A -2.178 35.345 -13.265 1.000 1 A ILE 64.267 1
ATOM 692 C C . ILE 89 89 ? A -0.702 35.081 -13.073 1.000 1 A ILE 65.250 1
ATOM 693 O O . ILE 89 89 ? A -0.300 34.065 -12.523 1.000 1 A ILE 64.809 1
ATOM 694 C CB . ILE 89 89 ? A -2.906 35.457 -11.921 1.000 1 A ILE 62.367 1
ATOM 695 C CG1 . ILE 89 89 ? A -4.345 35.854 -12.136 1.000 1 A ILE 63.102 1
ATOM 696 C CG2 . ILE 89 89 ? A -2.204 36.480 -11.042 1.000 1 A ILE 60.185 1
ATOM 697 C CD1 . ILE 89 89 ? A -5.199 35.804 -10.874 1.000 1 A ILE 58.380 1
ATOM 698 N N . TRP 90 90 ? A 0.062 35.992 -13.534 1.000 1 A TRP 62.431 1
ATOM 699 C CA . TRP 90 90 ? A 1.503 35.934 -13.384 1.000 1 A TRP 63.620 1
ATOM 700 C C . TRP 90 90 ? A 1.871 36.498 -12.035 1.000 1 A TRP 64.568 1
ATOM 701 O O . TRP 90 90 ? A 1.888 37.716 -11.811 1.000 1 A TRP 62.863 1
ATOM 702 C CB . TRP 90 90 ? A 2.208 36.700 -14.495 1.000 1 A TRP 62.052 1
ATOM 703 C CG . TRP 90 90 ? A 3.696 36.571 -14.464 1.000 1 A TRP 60.139 1
ATOM 704 C CD1 . TRP 90 90 ? A 4.558 37.496 -13.966 1.000 1 A TRP 55.487 1
ATOM 705 C CD2 . TRP 90 90 ? A 4.462 35.490 -14.911 1.000 1 A TRP 57.606 1
ATOM 706 N NE1 . TRP 90 90 ? A 5.837 37.014 -14.096 1.000 1 A TRP 49.128 1
ATOM 707 C CE2 . TRP 90 90 ? A 5.812 35.778 -14.668 1.000 1 A TRP 54.919 1
ATOM 708 C CE3 . TRP 90 90 ? A 4.153 34.265 -15.501 1.000 1 A TRP 49.151 1
ATOM 709 C CZ2 . TRP 90 90 ? A 6.825 34.896 -15.002 1.000 1 A TRP 45.930 1
ATOM 710 C CZ3 . TRP 90 90 ? A 5.187 33.386 -15.817 1.000 1 A TRP 46.304 1
ATOM 711 C CH2 . TRP 90 90 ? A 6.507 33.714 -15.593 1.000 1 A TRP 45.479 1
ATOM 712 N N . LEU 91 91 ? A 2.177 35.626 -11.099 1.000 1 A LEU 69.636 1
ATOM 713 C CA . LEU 91 91 ? A 2.569 36.054 -9.775 1.000 1 A LEU 69.844 1
ATOM 714 C C . LEU 91 91 ? A 4.012 36.498 -9.672 1.000 1 A LEU 69.380 1
ATOM 715 O O . LEU 91 91 ? A 4.395 37.126 -8.688 1.000 1 A LEU 66.112 1
ATOM 716 C CB . LEU 91 91 ? A 2.294 34.940 -8.755 1.000 1 A LEU 68.194 1
ATOM 717 C CG . LEU 91 91 ? A 0.847 34.550 -8.568 1.000 1 A LEU 67.343 1
ATOM 718 C CD1 . LEU 91 91 ? A 0.057 35.709 -8.026 1.000 1 A LEU 67.312 1
ATOM 719 C CD2 . LEU 91 91 ? A 0.735 33.354 -7.622 1.000 1 A LEU 67.153 1
ATOM 720 N N . GLY 92 92 ? A 4.765 36.188 -10.672 1.000 1 A GLY 65.184 1
ATOM 721 C CA . GLY 92 92 ? A 6.153 36.611 -10.691 1.000 1 A GLY 65.593 1
ATOM 722 C C . GLY 92 92 ? A 7.117 35.464 -10.527 1.000 1 A GLY 67.157 1
ATOM 723 O O . GLY 92 92 ? A 6.739 34.294 -10.421 1.000 1 A GLY 65.227 1
ATOM 724 N N . THR 93 93 ? A 8.364 35.809 -10.485 1.000 1 A THR 66.078 1
ATOM 725 C CA . THR 93 93 ? A 9.441 34.849 -10.378 1.000 1 A THR 66.924 1
ATOM 726 C C . THR 93 93 ? A 10.097 34.930 -9.006 1.000 1 A THR 67.620 1
ATOM 727 O O . THR 93 93 ? A 10.107 35.974 -8.372 1.000 1 A THR 66.772 1
ATOM 728 C CB . THR 93 93 ? A 10.518 35.109 -11.439 1.000 1 A THR 64.957 1
ATOM 729 O OG1 . THR 93 93 ? A 11.070 36.429 -11.269 1.000 1 A THR 59.611 1
ATOM 730 C CG2 . THR 93 93 ? A 9.928 35.006 -12.841 1.000 1 A THR 58.433 1
ATOM 731 N N . PHE 94 94 ? A 10.596 33.822 -8.570 1.000 1 A PHE 66.777 1
ATOM 732 C CA . PHE 94 94 ? A 11.197 33.748 -7.236 1.000 1 A PHE 66.551 1
ATOM 733 C C . PHE 94 94 ? A 12.420 32.854 -7.292 1.000 1 A PHE 65.981 1
ATOM 734 O O . PHE 94 94 ? A 12.484 31.884 -8.041 1.000 1 A PHE 64.842 1
ATOM 735 C CB . PHE 94 94 ? A 10.193 33.179 -6.223 1.000 1 A PHE 64.682 1
ATOM 736 C CG . PHE 94 94 ? A 8.981 34.069 -6.043 1.000 1 A PHE 63.355 1
ATOM 737 C CD1 . PHE 94 94 ? A 9.057 35.165 -5.224 1.000 1 A PHE 63.769 1
ATOM 738 C CD2 . PHE 94 94 ? A 7.812 33.772 -6.690 1.000 1 A PHE 63.226 1
ATOM 739 C CE1 . PHE 94 94 ? A 7.963 35.988 -5.064 1.000 1 A PHE 63.079 1
ATOM 740 C CE2 . PHE 94 94 ? A 6.709 34.583 -6.527 1.000 1 A PHE 63.944 1
ATOM 741 C CZ . PHE 94 94 ? A 6.772 35.698 -5.714 1.000 1 A PHE 61.341 1
ATOM 742 N N . PRO 95 95 ? A 13.433 33.169 -6.478 1.000 1 A PRO 65.746 1
ATOM 743 C CA . PRO 95 95 ? A 14.591 32.301 -6.451 1.000 1 A PRO 65.393 1
ATOM 744 C C . PRO 95 95 ? A 14.410 30.990 -5.711 1.000 1 A PRO 66.698 1
ATOM 745 O O . PRO 95 95 ? A 15.159 30.051 -5.943 1.000 1 A PRO 65.308 1
ATOM 746 C CB . PRO 95 95 ? A 15.658 33.153 -5.755 1.000 1 A PRO 63.156 1
ATOM 747 C CG . PRO 95 95 ? A 14.881 34.096 -4.926 1.000 1 A PRO 61.628 1
ATOM 748 C CD . PRO 95 95 ? A 13.640 34.416 -5.705 1.000 1 A PRO 64.519 1
ATOM 749 N N . THR 96 96 ? A 13.438 30.926 -4.823 1.000 1 A THR 68.350 1
ATOM 750 C CA . THR 96 96 ? A 13.180 29.732 -4.044 1.000 1 A THR 68.612 1
ATOM 751 C C . THR 96 96 ? A 11.786 29.191 -4.313 1.000 1 A THR 69.782 1
ATOM 752 O O . THR 96 96 ? A 10.875 29.969 -4.622 1.000 1 A THR 69.311 1
ATOM 753 C CB . THR 96 96 ? A 13.357 29.993 -2.544 1.000 1 A THR 65.714 1
ATOM 754 O OG1 . THR 96 96 ? A 12.421 30.984 -2.115 1.000 1 A THR 62.631 1
ATOM 755 C CG2 . THR 96 96 ? A 14.773 30.485 -2.264 1.000 1 A THR 60.675 1
ATOM 756 N N . PRO 97 97 ? A 11.587 27.913 -4.201 1.000 1 A PRO 65.772 1
ATOM 757 C CA . PRO 97 97 ? A 10.241 27.376 -4.393 1.000 1 A PRO 66.521 1
ATOM 758 C C . PRO 97 97 ? A 9.292 27.654 -3.243 1.000 1 A PRO 67.339 1
ATOM 759 O O . PRO 97 97 ? A 8.076 27.669 -3.441 1.000 1 A PRO 66.075 1
ATOM 760 C CB . PRO 97 97 ? A 10.454 25.879 -4.567 1.000 1 A PRO 63.832 1
ATOM 761 C CG . PRO 97 97 ? A 11.719 25.611 -3.833 1.000 1 A PRO 61.818 1
ATOM 762 C CD . PRO 97 97 ? A 12.570 26.815 -4.056 1.000 1 A PRO 61.930 1
ATOM 763 N N . GLU 98 98 ? A 9.833 27.917 -2.062 1.000 1 A GLU 67.380 1
ATOM 764 C CA . GLU 98 98 ? A 8.978 28.242 -0.926 1.000 1 A GLU 67.607 1
ATOM 765 C C . GLU 98 98 ? A 8.345 29.608 -1.092 1.000 1 A GLU 68.358 1
ATOM 766 O O . GLU 98 98 ? A 7.199 29.815 -0.691 1.000 1 A GLU 68.032 1
ATOM 767 C CB . GLU 98 98 ? A 9.751 28.177 0.402 1.000 1 A GLU 64.813 1
ATOM 768 C CG . GLU 98 98 ? A 10.171 26.777 0.811 1.000 1 A GLU 60.405 1
ATOM 769 C CD . GLU 98 98 ? A 11.486 26.349 0.176 1.000 1 A GLU 54.006 1
ATOM 770 O OE1 . GLU 98 98 ? A 12.135 27.195 -0.486 1.000 1 A GLU 50.002 1
ATOM 771 O OE2 . GLU 98 98 ? A 11.887 25.184 0.334 1.000 1 A GLU 47.651 1
ATOM 772 N N . MET 99 99 ? A 9.049 30.516 -1.662 1.000 1 A MET 68.757 1
ATOM 773 C CA . MET 99 99 ? A 8.520 31.841 -1.925 1.000 1 A MET 68.895 1
ATOM 774 C C . MET 99 99 ? A 7.456 31.780 -2.994 1.000 1 A MET 69.871 1
ATOM 775 O O . MET 99 99 ? A 6.447 32.511 -2.946 1.000 1 A MET 68.664 1
ATOM 776 C CB . MET 99 99 ? A 9.626 32.793 -2.326 1.000 1 A MET 67.211 1
ATOM 777 C CG . MET 99 99 ? A 10.658 33.045 -1.267 1.000 1 A MET 65.392 1
ATOM 778 S SD . MET 99 99 ? A 12.033 34.035 -1.848 1.000 1 A MET 64.268 1
ATOM 779 C CE . MET 99 99 ? A 11.298 35.637 -1.949 1.000 1 A MET 57.523 1
ATOM 780 N N . ALA 100 100 ? A 7.655 30.934 -3.958 1.000 1 A ALA 68.183 1
ATOM 781 C CA . ALA 100 100 ? A 6.648 30.737 -4.988 1.000 1 A ALA 69.563 1
ATOM 782 C C . ALA 100 100 ? A 5.443 29.977 -4.455 1.000 1 A ALA 70.465 1
ATOM 783 O O . ALA 100 100 ? A 4.315 30.214 -4.903 1.000 1 A ALA 68.899 1
ATOM 784 C CB . ALA 100 100 ? A 7.275 29.988 -6.172 1.000 1 A ALA 67.856 1
ATOM 785 N N . ALA 101 101 ? A 5.686 29.119 -3.502 1.000 1 A ALA 70.033 1
ATOM 786 C CA . ALA 101 101 ? A 4.579 28.395 -2.877 1.000 1 A ALA 70.841 1
ATOM 787 C C . ALA 101 101 ? A 3.764 29.315 -1.981 1.000 1 A ALA 71.409 1
ATOM 788 O O . ALA 101 101 ? A 2.544 29.195 -1.908 1.000 1 A ALA 69.447 1
ATOM 789 C CB . ALA 101 101 ? A 5.122 27.224 -2.073 1.000 1 A ALA 68.705 1
ATOM 790 N N . ARG 102 102 ? A 4.427 30.216 -1.319 1.000 1 A ARG 69.590 1
ATOM 791 C CA . ARG 102 102 ? A 3.709 31.200 -0.519 1.000 1 A ARG 69.616 1
ATOM 792 C C . ARG 102 102 ? A 2.942 32.176 -1.377 1.000 1 A ARG 70.058 1
ATOM 793 O O . ARG 102 102 ? A 1.841 32.610 -1.011 1.000 1 A ARG 69.314 1
ATOM 794 C CB . ARG 102 102 ? A 4.678 31.949 0.426 1.000 1 A ARG 66.951 1
ATOM 795 C CG . ARG 102 102 ? A 5.287 31.106 1.517 1.000 1 A ARG 63.894 1
ATOM 796 C CD . ARG 102 102 ? A 6.257 31.899 2.348 1.000 1 A ARG 60.542 1
ATOM 797 N NE . ARG 102 102 ? A 6.910 31.083 3.349 1.000 1 A ARG 56.064 1
ATOM 798 C CZ . ARG 102 102 ? A 6.432 30.907 4.567 1.000 1 A ARG 55.629 1
ATOM 799 N NH1 . ARG 102 102 ? A 5.327 31.508 4.972 1.000 1 A ARG 47.294 1
ATOM 800 N NH2 . ARG 102 102 ? A 7.091 30.132 5.423 1.000 1 A ARG 47.064 1
ATOM 801 N N . ALA 103 103 ? A 3.511 32.567 -2.477 1.000 1 A ALA 70.057 1
ATOM 802 C CA . ALA 103 103 ? A 2.849 33.440 -3.404 1.000 1 A ALA 70.828 1
ATOM 803 C C . ALA 103 103 ? A 1.635 32.767 -4.023 1.000 1 A ALA 71.206 1
ATOM 804 O O . ALA 103 103 ? A 0.612 33.413 -4.307 1.000 1 A ALA 68.809 1
ATOM 805 C CB . ALA 103 103 ? A 3.816 33.908 -4.497 1.000 1 A ALA 69.285 1
ATOM 806 N N . HIS 104 104 ? A 1.735 31.480 -4.223 1.000 1 A HIS 69.191 1
ATOM 807 C CA . HIS 104 104 ? A 0.580 30.748 -4.728 1.000 1 A HIS 68.368 1
ATOM 808 C C . HIS 104 104 ? A -0.483 30.563 -3.681 1.000 1 A HIS 68.660 1
ATOM 809 O O . HIS 104 104 ? A -1.662 30.530 -3.999 1.000 1 A HIS 67.787 1
ATOM 810 C CB . HIS 104 104 ? A 1.029 29.383 -5.276 1.000 1 A HIS 66.753 1
ATOM 811 C CG . HIS 104 104 ? A -0.083 28.564 -5.835 1.000 1 A HIS 62.433 1
ATOM 812 N ND1 . HIS 104 104 ? A -0.664 28.845 -7.063 1.000 1 A HIS 58.561 1
ATOM 813 C CD2 . HIS 104 104 ? A -0.755 27.482 -5.345 1.000 1 A HIS 58.096 1
ATOM 814 C CE1 . HIS 104 104 ? A -1.623 27.963 -7.310 1.000 1 A HIS 57.710 1
ATOM 815 N NE2 . HIS 104 104 ? A -1.687 27.139 -6.279 1.000 1 A HIS 55.186 1
ATOM 816 N N . ASP 105 105 ? A -0.073 30.454 -2.432 1.000 1 A ASP 69.190 1
ATOM 817 C CA . ASP 105 105 ? A -1.042 30.305 -1.364 1.000 1 A ASP 68.056 1
ATOM 818 C C . ASP 105 105 ? A -1.795 31.605 -1.110 1.000 1 A ASP 68.115 1
ATOM 819 O O . ASP 105 105 ? A -2.989 31.581 -0.772 1.000 1 A ASP 66.740 1
ATOM 820 C CB . ASP 105 105 ? A -0.340 29.857 -0.084 1.000 1 A ASP 65.432 1
ATOM 821 C CG . ASP 105 105 ? A 0.123 28.432 -0.169 1.000 1 A ASP 63.073 1
ATOM 822 O OD1 . ASP 105 105 ? A -0.530 27.640 -0.890 1.000 1 A ASP 58.979 1
ATOM 823 O OD2 . ASP 105 105 ? A 1.134 28.094 0.484 1.000 1 A ASP 60.148 1
ATOM 824 N N . VAL 106 106 ? A -1.131 32.702 -1.271 1.000 1 A VAL 70.480 1
ATOM 825 C CA . VAL 106 106 ? A -1.787 33.994 -1.138 1.000 1 A VAL 70.579 1
ATOM 826 C C . VAL 106 106 ? A -2.775 34.193 -2.272 1.000 1 A VAL 70.810 1
ATOM 827 O O . VAL 106 106 ? A -3.882 34.684 -2.085 1.000 1 A VAL 69.250 1
ATOM 828 C CB . VAL 106 106 ? A -0.757 35.126 -1.065 1.000 1 A VAL 68.707 1
ATOM 829 C CG1 . VAL 106 106 ? A 0.022 35.012 0.227 1.000 1 A VAL 68.606 1
ATOM 830 C CG2 . VAL 106 106 ? A -1.421 36.478 -1.126 1.000 1 A VAL 68.642 1
ATOM 831 N N . ALA 107 107 ? A -2.378 33.820 -3.454 1.000 1 A ALA 70.746 1
ATOM 832 C CA . ALA 107 107 ? A -3.270 33.931 -4.593 1.000 1 A ALA 70.915 1
ATOM 833 C C . ALA 107 107 ? A -4.415 32.936 -4.518 1.000 1 A ALA 71.081 1
ATOM 834 O O . ALA 107 107 ? A -5.516 33.198 -5.001 1.000 1 A ALA 68.860 1
ATOM 835 C CB . ALA 107 107 ? A -2.491 33.731 -5.888 1.000 1 A ALA 70.036 1
ATOM 836 N N . ALA 108 108 ? A -4.176 31.809 -3.886 1.000 1 A ALA 70.166 1
ATOM 837 C CA . ALA 108 108 ? A -5.214 30.823 -3.717 1.000 1 A ALA 69.697 1
ATOM 838 C C . ALA 108 108 ? A -6.214 31.256 -2.668 1.000 1 A ALA 69.587 1
ATOM 839 O O . ALA 108 108 ? A -7.422 31.055 -2.817 1.000 1 A ALA 67.609 1
ATOM 840 C CB . ALA 108 108 ? A -4.610 29.478 -3.350 1.000 1 A ALA 68.062 1
ATOM 841 N N . LEU 109 109 ? A -5.732 31.885 -1.604 1.000 1 A LEU 68.947 1
ATOM 842 C CA . LEU 109 109 ? A -6.634 32.383 -0.585 1.000 1 A LEU 68.792 1
ATOM 843 C C . LEU 109 109 ? A -7.409 33.596 -1.045 1.000 1 A LEU 68.946 1
ATOM 844 O O . LEU 109 109 ? A -8.517 33.854 -0.575 1.000 1 A LEU 68.002 1
ATOM 845 C CB . LEU 109 109 ? A -5.857 32.746 0.680 1.000 1 A LEU 66.585 1
ATOM 846 C CG . LEU 109 109 ? A -5.310 31.578 1.517 1.000 1 A LEU 62.732 1
ATOM 847 C CD1 . LEU 109 109 ? A -6.471 30.797 2.113 1.000 1 A LEU 63.539 1
ATOM 848 C CD2 . LEU 109 109 ? A -4.393 32.108 2.602 1.000 1 A LEU 62.675 1
ATOM 849 N N . SER 110 110 ? A -6.850 34.352 -1.939 1.000 1 A SER 70.710 1
ATOM 850 C CA . SER 110 110 ? A -7.502 35.548 -2.453 1.000 1 A SER 70.110 1
ATOM 851 C C . SER 110 110 ? A -8.502 35.241 -3.554 1.000 1 A SER 69.850 1
ATOM 852 O O . SER 110 110 ? A -9.403 36.033 -3.799 1.000 1 A SER 67.543 1
ATOM 853 C CB . SER 110 110 ? A -6.484 36.559 -2.928 1.000 1 A SER 68.159 1
ATOM 854 O OG . SER 110 110 ? A -5.772 36.051 -4.046 1.000 1 A SER 60.654 1
ATOM 855 N N . ILE 111 111 ? A -8.326 34.123 -4.221 1.000 1 A ILE 68.539 1
ATOM 856 C CA . ILE 111 111 ? A -9.166 33.804 -5.379 1.000 1 A ILE 67.742 1
ATOM 857 C C . ILE 111 111 ? A -10.105 32.646 -5.063 1.000 1 A ILE 67.190 1
ATOM 858 O O . ILE 111 111 ? A -11.314 32.758 -5.194 1.000 1 A ILE 65.146 1
ATOM 859 C CB . ILE 111 111 ? A -8.314 33.491 -6.612 1.000 1 A ILE 65.916 1
ATOM 860 C CG1 . ILE 111 111 ? A -7.552 34.741 -7.053 1.000 1 A ILE 65.800 1
ATOM 861 C CG2 . ILE 111 111 ? A -9.174 33.010 -7.766 1.000 1 A ILE 62.227 1
ATOM 862 C CD1 . ILE 111 111 ? A -6.542 34.512 -8.143 1.000 1 A ILE 60.406 1
ATOM 863 N N . LYS 112 112 ? A -9.526 31.541 -4.616 1.000 1 A LYS 65.992 1
ATOM 864 C CA . LYS 112 112 ? A -10.371 30.370 -4.355 1.000 1 A LYS 66.187 1
ATOM 865 C C . LYS 112 112 ? A -10.982 30.422 -2.971 1.000 1 A LYS 65.004 1
ATOM 866 O O . LYS 112 112 ? A -12.048 29.827 -2.746 1.000 1 A LYS 61.654 1
ATOM 867 C CB . LYS 112 112 ? A -9.544 29.102 -4.495 1.000 1 A LYS 63.775 1
ATOM 868 C CG . LYS 112 112 ? A -9.110 28.828 -5.909 1.000 1 A LYS 59.889 1
ATOM 869 C CD . LYS 112 112 ? A -8.283 27.560 -6.002 1.000 1 A LYS 56.395 1
ATOM 870 C CE . LYS 112 112 ? A -7.868 27.285 -7.445 1.000 1 A LYS 53.403 1
ATOM 871 N NZ . LYS 112 112 ? A -7.054 26.051 -7.579 1.000 1 A LYS 46.521 1
ATOM 872 N N . GLY 113 113 ? A -10.363 31.141 -2.048 1.000 1 A GLY 67.857 1
ATOM 873 C CA . GLY 113 113 ? A -10.924 31.258 -0.726 1.000 1 A GLY 67.505 1
ATOM 874 C C . GLY 113 113 ? A -10.634 30.043 0.123 1.000 1 A GLY 69.023 1
ATOM 875 O O . GLY 113 113 ? A -9.524 29.522 0.115 1.000 1 A GLY 65.265 1
ATOM 876 N N . GLY 114 114 ? A -11.629 29.589 0.866 1.000 1 A GLY 64.682 1
ATOM 877 C CA . GLY 114 114 ? A -11.447 28.460 1.734 1.000 1 A GLY 63.424 1
ATOM 878 C C . GLY 114 114 ? A -11.399 27.137 1.035 1.000 1 A GLY 65.389 1
ATOM 879 O O . GLY 114 114 ? A -10.960 26.146 1.619 1.000 1 A GLY 63.343 1
ATOM 880 N N . SER 115 115 ? A -11.840 27.102 -0.179 1.000 1 A SER 61.130 1
ATOM 881 C CA . SER 115 115 ? A -11.826 25.861 -0.974 1.000 1 A SER 62.300 1
ATOM 882 C C . SER 115 115 ? A -10.520 25.665 -1.725 1.000 1 A SER 63.467 1
ATOM 883 O O . SER 115 115 ? A -10.394 24.684 -2.450 1.000 1 A SER 62.316 1
ATOM 884 C CB . SER 115 115 ? A -13.010 25.863 -1.949 1.000 1 A SER 59.427 1
ATOM 885 O OG . SER 115 115 ? A -12.888 26.887 -2.921 1.000 1 A SER 53.334 1
ATOM 886 N N . ALA 116 116 ? A -9.607 26.585 -1.584 1.000 1 A ALA 64.828 1
ATOM 887 C CA . ALA 116 116 ? A -8.348 26.479 -2.299 1.000 1 A ALA 65.884 1
ATOM 888 C C . ALA 116 116 ? A -7.394 25.548 -1.576 1.000 1 A ALA 66.877 1
ATOM 889 O O . ALA 116 116 ? A -7.374 25.470 -0.359 1.000 1 A ALA 65.043 1
ATOM 890 C CB . ALA 116 116 ? A -7.691 27.852 -2.450 1.000 1 A ALA 64.039 1
ATOM 891 N N . VAL 117 117 ? A -6.592 24.867 -2.331 1.000 1 A VAL 64.962 1
ATOM 892 C CA . VAL 117 117 ? A -5.578 23.976 -1.781 1.000 1 A VAL 65.870 1
ATOM 893 C C . VAL 117 117 ? A -4.287 24.764 -1.558 1.000 1 A VAL 66.900 1
ATOM 894 O O . VAL 117 117 ? A -3.762 25.346 -2.502 1.000 1 A VAL 64.706 1
ATOM 895 C CB . VAL 117 117 ? A -5.341 22.787 -2.705 1.000 1 A VAL 62.665 1
ATOM 896 C CG1 . VAL 117 117 ? A -6.617 21.967 -2.844 1.000 1 A VAL 60.888 1
ATOM 897 C CG2 . VAL 117 117 ? A -4.231 21.914 -2.164 1.000 1 A VAL 59.665 1
ATOM 898 N N . LEU 118 118 ? A -3.847 24.762 -0.347 1.000 1 A LEU 66.305 1
ATOM 899 C CA . LEU 118 118 ? A -2.687 25.573 0.031 1.000 1 A LEU 67.573 1
ATOM 900 C C . LEU 118 118 ? A -1.453 24.696 0.182 1.000 1 A LEU 67.750 1
ATOM 901 O O . LEU 118 118 ? A -1.530 23.557 0.641 1.000 1 A LEU 65.322 1
ATOM 902 C CB . LEU 118 118 ? A -2.953 26.320 1.337 1.000 1 A LEU 65.246 1
ATOM 903 C CG . LEU 118 118 ? A -4.076 27.364 1.298 1.000 1 A LEU 63.086 1
ATOM 904 C CD1 . LEU 118 118 ? A -3.742 28.433 0.275 1.000 1 A LEU 64.946 1
ATOM 905 C CD2 . LEU 118 118 ? A -4.282 27.983 2.673 1.000 1 A LEU 64.705 1
ATOM 906 N N . ASN 119 119 ? A -0.343 25.247 -0.208 1.000 1 A ASN 65.318 1
ATOM 907 C CA . ASN 119 119 ? A 0.908 24.547 -0.055 1.000 1 A ASN 64.346 1
ATOM 908 C C . ASN 119 119 ? A 1.402 24.617 1.383 1.000 1 A ASN 64.088 1
ATOM 909 O O . ASN 119 119 ? A 2.074 23.701 1.839 1.000 1 A ASN 62.803 1
ATOM 910 C CB . ASN 119 119 ? A 1.955 25.137 -0.982 1.000 1 A ASN 62.448 1
ATOM 911 C CG . ASN 119 119 ? A 1.685 24.823 -2.437 1.000 1 A ASN 59.590 1
ATOM 912 O OD1 . ASN 119 119 ? A 1.286 23.722 -2.776 1.000 1 A ASN 56.310 1
ATOM 913 N ND2 . ASN 119 119 ? A 1.918 25.807 -3.316 1.000 1 A ASN 56.317 1
ATOM 914 N N . PHE 120 120 ? A 1.052 25.671 2.064 1.000 1 A PHE 67.313 1
ATOM 915 C CA . PHE 120 120 ? A 1.410 25.843 3.469 1.000 1 A PHE 67.585 1
ATOM 916 C C . PHE 120 120 ? A 0.161 26.241 4.239 1.000 1 A PHE 66.622 1
ATOM 917 O O . PHE 120 120 ? A -0.074 27.419 4.493 1.000 1 A PHE 65.875 1
ATOM 918 C CB . PHE 120 120 ? A 2.527 26.865 3.656 1.000 1 A PHE 65.731 1
ATOM 919 C CG . PHE 120 120 ? A 3.848 26.471 3.030 1.000 1 A PHE 64.365 1
ATOM 920 C CD1 . PHE 120 120 ? A 4.695 25.619 3.707 1.000 1 A PHE 64.221 1
ATOM 921 C CD2 . PHE 120 120 ? A 4.192 26.911 1.772 1.000 1 A PHE 63.985 1
ATOM 922 C CE1 . PHE 120 120 ? A 5.893 25.237 3.150 1.000 1 A PHE 63.157 1
ATOM 923 C CE2 . PHE 120 120 ? A 5.374 26.513 1.188 1.000 1 A PHE 63.667 1
ATOM 924 C CZ . PHE 120 120 ? A 6.230 25.675 1.882 1.000 1 A PHE 60.881 1
ATOM 925 N N . PRO 121 121 ? A -0.668 25.308 4.604 1.000 1 A PRO 65.314 1
ATOM 926 C CA . PRO 121 121 ? A -1.903 25.632 5.288 1.000 1 A PRO 65.181 1
ATOM 927 C C . PRO 121 121 ? A -1.715 26.094 6.725 1.000 1 A PRO 65.034 1
ATOM 928 O O . PRO 121 121 ? A -2.589 26.793 7.259 1.000 1 A PRO 63.191 1
ATOM 929 C CB . PRO 121 121 ? A -2.695 24.316 5.234 1.000 1 A PRO 63.071 1
ATOM 930 C CG . PRO 121 121 ? A -1.652 23.273 5.202 1.000 1 A PRO 62.165 1
ATOM 931 C CD . PRO 121 121 ? A -0.533 23.851 4.368 1.000 1 A PRO 63.458 1
ATOM 932 N N . HIS 122 122 ? A -0.590 25.748 7.308 1.000 1 A HIS 60.763 1
ATOM 933 C CA . HIS 122 122 ? A -0.301 26.187 8.659 1.000 1 A HIS 59.919 1
ATOM 934 C C . HIS 122 122 ? A 0.142 27.622 8.711 1.000 1 A HIS 60.303 1
ATOM 935 O O . HIS 122 122 ? A 0.183 28.246 9.775 1.000 1 A HIS 60.144 1
ATOM 936 C CB . HIS 122 122 ? A 0.770 25.296 9.289 1.000 1 A HIS 57.233 1
ATOM 937 C CG . HIS 122 122 ? A 2.090 25.349 8.584 1.000 1 A HIS 54.279 1
ATOM 938 N ND1 . HIS 122 122 ? A 2.309 24.733 7.362 1.000 1 A HIS 48.117 1
ATOM 939 C CD2 . HIS 122 122 ? A 3.240 25.943 8.943 1.000 1 A HIS 50.022 1
ATOM 940 C CE1 . HIS 122 122 ? A 3.568 24.952 7.001 1.000 1 A HIS 46.838 1
ATOM 941 N NE2 . HIS 122 122 ? A 4.147 25.683 7.923 1.000 1 A HIS 42.233 1
ATOM 942 N N . LEU 123 123 ? A 0.454 28.189 7.592 1.000 1 A LEU 61.689 1
ATOM 943 C CA . LEU 123 123 ? A 0.896 29.580 7.490 1.000 1 A LEU 62.248 1
ATOM 944 C C . LEU 123 123 ? A -0.187 30.456 6.841 1.000 1 A LEU 62.402 1
ATOM 945 O O . LEU 123 123 ? A 0.126 31.528 6.333 1.000 1 A LEU 61.410 1
ATOM 946 C CB . LEU 123 123 ? A 2.182 29.684 6.697 1.000 1 A LEU 59.528 1
ATOM 947 C CG . LEU 123 123 ? A 3.418 29.009 7.304 1.000 1 A LEU 56.321 1
ATOM 948 C CD1 . LEU 123 123 ? A 3.753 29.609 8.648 1.000 1 A LEU 54.953 1
ATOM 949 C CD2 . LEU 123 123 ? A 4.601 29.083 6.361 1.000 1 A LEU 54.231 1
ATOM 950 N N . ALA 124 124 ? A -1.409 29.981 6.836 1.000 1 A ALA 61.710 1
ATOM 951 C CA . ALA 124 124 ? A -2.479 30.748 6.183 1.000 1 A ALA 62.611 1
ATOM 952 C C . ALA 124 124 ? A -2.824 32.002 6.960 1.000 1 A ALA 64.049 1
ATOM 953 O O . ALA 124 124 ? A -3.276 32.987 6.372 1.000 1 A ALA 61.319 1
ATOM 954 C CB . ALA 124 124 ? A -3.715 29.862 6.036 1.000 1 A ALA 59.264 1
ATOM 955 N N . GLY 125 125 ? A -2.643 31.984 8.250 1.000 1 A GLY 61.542 1
ATOM 956 C CA . GLY 125 125 ? A -2.944 33.147 9.059 1.000 1 A GLY 61.609 1
ATOM 957 C C . GLY 125 125 ? A -1.857 34.214 9.009 1.000 1 A GLY 64.056 1
ATOM 958 O O . GLY 125 125 ? A -2.150 35.404 9.146 1.000 1 A GLY 62.489 1
ATOM 959 N N . SER 126 126 ? A -0.665 33.798 8.769 1.000 1 A SER 62.901 1
ATOM 960 C CA . SER 126 126 ? A 0.461 34.719 8.701 1.000 1 A SER 63.988 1
ATOM 961 C C . SER 126 126 ? A 0.643 35.313 7.314 1.000 1 A SER 65.630 1
ATOM 962 O O . SER 126 126 ? A 1.336 36.316 7.164 1.000 1 A SER 64.088 1
ATOM 963 C CB . SER 126 126 ? A 1.749 34.038 9.134 1.000 1 A SER 61.085 1
ATOM 964 O OG . SER 126 126 ? A 2.073 32.984 8.245 1.000 1 A SER 56.054 1
ATOM 965 N N . LEU 127 127 ? A 0.031 34.712 6.326 1.000 1 A LEU 66.220 1
ATOM 966 C CA . LEU 127 127 ? A 0.147 35.204 4.963 1.000 1 A LEU 67.883 1
ATOM 967 C C . LEU 127 127 ? A -0.695 36.455 4.799 1.000 1 A LEU 68.336 1
ATOM 968 O O . LEU 127 127 ? A -1.817 36.531 5.262 1.000 1 A LEU 67.489 1
ATOM 969 C CB . LEU 127 127 ? A -0.309 34.145 3.967 1.000 1 A LEU 65.677 1
ATOM 970 C CG . LEU 127 127 ? A 0.589 32.923 3.853 1.000 1 A LEU 62.989 1
ATOM 971 C CD1 . LEU 127 127 ? A 1.960 33.309 3.376 1.000 1 A LEU 62.251 1
ATOM 972 C CD2 . LEU 127 127 ? A -0.040 31.902 2.913 1.000 1 A LEU 62.975 1
ATOM 973 N N . PRO 128 128 ? A -0.179 37.463 4.130 1.000 1 A PRO 63.575 1
ATOM 974 C CA . PRO 128 128 ? A -0.933 38.713 3.951 1.000 1 A PRO 65.650 1
ATOM 975 C C . PRO 128 128 ? A -2.034 38.548 2.883 1.000 1 A PRO 66.810 1
ATOM 976 O O . PRO 128 128 ? A -1.975 37.696 1.996 1.000 1 A PRO 65.207 1
ATOM 977 C CB . PRO 128 128 ? A 0.130 39.724 3.523 1.000 1 A PRO 62.659 1
ATOM 978 C CG . PRO 128 128 ? A 1.155 38.907 2.830 1.000 1 A PRO 60.236 1
ATOM 979 C CD . PRO 128 128 ? A 1.161 37.595 3.575 1.000 1 A PRO 60.071 1
ATOM 980 N N . ARG 129 129 ? A -3.008 39.360 3.018 1.000 1 A ARG 68.471 1
ATOM 981 C CA . ARG 129 129 ? A -4.143 39.331 2.114 1.000 1 A ARG 68.074 1
ATOM 982 C C . ARG 129 129 ? A -4.042 40.472 1.099 1.000 1 A ARG 68.269 1
ATOM 983 O O . ARG 129 129 ? A -3.613 41.570 1.458 1.000 1 A ARG 66.253 1
ATOM 984 C CB . ARG 129 129 ? A -5.446 39.453 2.914 1.000 1 A ARG 65.307 1
ATOM 985 C CG . ARG 129 129 ? A -5.708 38.304 3.823 1.000 1 A ARG 59.358 1
ATOM 986 C CD . ARG 129 129 ? A -5.900 36.992 3.078 1.000 1 A ARG 53.802 1
ATOM 987 N NE . ARG 129 129 ? A -6.166 35.899 4.032 1.000 1 A ARG 49.366 1
ATOM 988 C CZ . ARG 129 129 ? A -5.218 35.114 4.516 1.000 1 A ARG 47.007 1
ATOM 989 N NH1 . ARG 129 129 ? A -3.968 35.259 4.153 1.000 1 A ARG 40.113 1
ATOM 990 N NH2 . ARG 129 129 ? A -5.548 34.171 5.389 1.000 1 A ARG 37.106 1
ATOM 991 N N . PRO 130 130 ? A -4.438 40.260 -0.098 1.000 1 A PRO 65.908 1
ATOM 992 C CA . PRO 130 130 ? A -4.419 41.350 -1.073 1.000 1 A PRO 66.548 1
ATOM 993 C C . PRO 130 130 ? A -5.553 42.339 -0.849 1.000 1 A PRO 66.884 1
ATOM 994 O O . PRO 130 130 ? A -6.558 42.022 -0.221 1.000 1 A PRO 63.962 1
ATOM 995 C CB . PRO 130 130 ? A -4.569 40.660 -2.405 1.000 1 A PRO 64.048 1
ATOM 996 C CG . PRO 130 130 ? A -5.315 39.418 -2.089 1.000 1 A PRO 63.694 1
ATOM 997 C CD . PRO 130 130 ? A -4.843 38.986 -0.719 1.000 1 A PRO 65.049 1
ATOM 998 N N . ALA 131 131 ? A -5.382 43.518 -1.378 1.000 1 A ALA 69.538 1
ATOM 999 C CA . ALA 131 131 ? A -6.396 44.554 -1.236 1.000 1 A ALA 68.783 1
ATOM 1000 C C . ALA 131 131 ? A -7.616 44.289 -2.080 1.000 1 A ALA 69.473 1
ATOM 1001 O O . ALA 131 131 ? A -8.737 44.630 -1.685 1.000 1 A ALA 66.589 1
ATOM 1002 C CB . ALA 131 131 ? A -5.786 45.901 -1.579 1.000 1 A ALA 66.869 1
ATOM 1003 N N . SER 132 132 ? A -7.438 43.684 -3.209 1.000 1 A SER 70.813 1
ATOM 1004 C CA . SER 132 132 ? A -8.539 43.416 -4.133 1.000 1 A SER 71.420 1
ATOM 1005 C C . SER 132 132 ? A -8.218 42.144 -4.918 1.000 1 A SER 72.255 1
ATOM 1006 O O . SER 132 132 ? A -7.155 41.552 -4.766 1.000 1 A SER 69.852 1
ATOM 1007 C CB . SER 132 132 ? A -8.783 44.596 -5.067 1.000 1 A SER 68.753 1
ATOM 1008 O OG . SER 132 132 ? A -7.683 44.769 -5.947 1.000 1 A SER 59.552 1
ATOM 1009 N N . LEU 133 133 ? A -9.160 41.759 -5.736 1.000 1 A LEU 65.413 1
ATOM 1010 C CA . LEU 133 133 ? A -8.999 40.547 -6.542 1.000 1 A LEU 66.170 1
ATOM 1011 C C . LEU 133 133 ? A -8.308 40.814 -7.876 1.000 1 A LEU 66.481 1
ATOM 1012 O O . LEU 133 133 ? A -8.283 39.945 -8.735 1.000 1 A LEU 64.784 1
ATOM 1013 C CB . LEU 133 133 ? A -10.364 39.916 -6.817 1.000 1 A LEU 63.670 1
ATOM 1014 C CG . LEU 133 133 ? A -11.037 39.308 -5.591 1.000 1 A LEU 61.604 1
ATOM 1015 C CD1 . LEU 133 133 ? A -10.190 38.212 -4.989 1.000 1 A LEU 59.990 1
ATOM 1016 C CD2 . LEU 133 133 ? A -12.432 38.805 -5.941 1.000 1 A LEU 60.495 1
ATOM 1017 N N . LEU 134 134 ? A -7.761 41.999 -8.026 1.000 1 A LEU 67.405 1
ATOM 1018 C CA . LEU 134 134 ? A -7.020 42.330 -9.244 1.000 1 A LEU 70.474 1
ATOM 1019 C C . LEU 134 134 ? A -5.699 41.565 -9.236 1.000 1 A LEU 72.356 1
ATOM 1020 O O . LEU 134 134 ? A -5.140 41.300 -8.168 1.000 1 A LEU 71.270 1
ATOM 1021 C CB . LEU 134 134 ? A -6.758 43.829 -9.326 1.000 1 A LEU 68.642 1
ATOM 1022 C CG . LEU 134 134 ? A -8.004 44.702 -9.588 1.000 1 A LEU 63.516 1
ATOM 1023 C CD1 . LEU 134 134 ? A -8.582 44.400 -10.965 1.000 1 A LEU 63.159 1
ATOM 1024 C CD2 . LEU 134 134 ? A -7.633 46.179 -9.470 1.000 1 A LEU 62.920 1
ATOM 1025 N N . PRO 135 135 ? A -5.204 41.217 -10.370 1.000 1 A PRO 63.470 1
ATOM 1026 C CA . PRO 135 135 ? A -3.934 40.485 -10.412 1.000 1 A PRO 65.505 1
ATOM 1027 C C . PRO 135 135 ? A -2.719 41.308 -9.946 1.000 1 A PRO 67.681 1
ATOM 1028 O O . PRO 135 135 ? A -1.717 40.769 -9.504 1.000 1 A PRO 66.270 1
ATOM 1029 C CB . PRO 135 135 ? A -3.780 40.072 -11.863 1.000 1 A PRO 63.294 1
ATOM 1030 C CG . PRO 135 135 ? A -4.584 41.066 -12.622 1.000 1 A PRO 62.201 1
ATOM 1031 C CD . PRO 135 135 ? A -5.754 41.371 -11.735 1.000 1 A PRO 63.443 1
ATOM 1032 N N . ARG 136 136 ? A -2.847 42.629 -10.031 1.000 1 A ARG 66.374 1
ATOM 1033 C CA . ARG 136 136 ? A -1.769 43.487 -9.541 1.000 1 A ARG 68.080 1
ATOM 1034 C C . ARG 136 136 ? A -1.654 43.469 -8.015 1.000 1 A ARG 69.767 1
ATOM 1035 O O . ARG 136 136 ? A -0.565 43.521 -7.468 1.000 1 A ARG 69.382 1
ATOM 1036 C CB . ARG 136 136 ? A -1.937 44.929 -10.048 1.000 1 A ARG 65.822 1
ATOM 1037 C CG . ARG 136 136 ? A -1.737 45.092 -11.534 1.000 1 A ARG 60.318 1
ATOM 1038 C CD . ARG 136 136 ? A -1.908 46.508 -11.974 1.000 1 A ARG 54.045 1
ATOM 1039 N NE . ARG 136 136 ? A -1.721 46.662 -13.403 1.000 1 A ARG 49.579 1
ATOM 1040 C CZ . ARG 136 136 ? A -1.868 47.795 -14.046 1.000 1 A ARG 48.089 1
ATOM 1041 N NH1 . ARG 136 136 ? A -2.203 48.913 -13.379 1.000 1 A ARG 40.823 1
ATOM 1042 N NH2 . ARG 136 136 ? A -1.699 47.883 -15.335 1.000 1 A ARG 37.734 1
ATOM 1043 N N . ASP 137 137 ? A -2.830 43.425 -7.368 1.000 1 A ASP 69.774 1
ATOM 1044 C CA . ASP 137 137 ? A -2.827 43.318 -5.926 1.000 1 A ASP 70.423 1
ATOM 1045 C C . ASP 137 137 ? A -2.460 41.921 -5.478 1.000 1 A ASP 72.437 1
ATOM 1046 O O . ASP 137 137 ? A -1.889 41.753 -4.395 1.000 1 A ASP 72.744 1
ATOM 1047 C CB . ASP 137 137 ? A -4.190 43.705 -5.370 1.000 1 A ASP 69.424 1
ATOM 1048 C CG . ASP 137 137 ? A -4.507 45.176 -5.552 1.000 1 A ASP 65.420 1
ATOM 1049 O OD1 . ASP 137 137 ? A -3.567 45.993 -5.578 1.000 1 A ASP 61.652 1
ATOM 1050 O OD2 . ASP 137 137 ? A -5.698 45.521 -5.682 1.000 1 A ASP 63.467 1
ATOM 1051 N N . VAL 138 138 ? A -2.792 40.935 -6.268 1.000 1 A VAL 71.243 1
ATOM 1052 C CA . VAL 138 138 ? A -2.366 39.570 -5.958 1.000 1 A VAL 72.825 1
ATOM 1053 C C . VAL 138 138 ? A -0.866 39.422 -6.097 1.000 1 A VAL 73.257 1
ATOM 1054 O O . VAL 138 138 ? A -0.186 38.779 -5.290 1.000 1 A VAL 71.868 1
ATOM 1055 C CB . VAL 138 138 ? A -3.123 38.555 -6.847 1.000 1 A VAL 71.204 1
ATOM 1056 C CG1 . VAL 138 138 ? A -4.612 38.625 -6.559 1.000 1 A VAL 70.541 1
ATOM 1057 C CG2 . VAL 138 138 ? A -2.618 37.150 -6.622 1.000 1 A VAL 70.722 1
ATOM 1058 N N . GLN 139 139 ? A -0.309 40.091 -7.085 1.000 1 A GLN 70.532 1
ATOM 1059 C CA . GLN 139 139 ? A 1.139 40.093 -7.237 1.000 1 A GLN 70.462 1
ATOM 1060 C C . GLN 139 139 ? A 1.827 40.895 -6.152 1.000 1 A GLN 71.047 1
ATOM 1061 O O . GLN 139 139 ? A 2.947 40.634 -5.769 1.000 1 A GLN 69.917 1
ATOM 1062 C CB . GLN 139 139 ? A 1.525 40.631 -8.607 1.000 1 A GLN 68.239 1
ATOM 1063 C CG . GLN 139 139 ? A 1.115 39.732 -9.769 1.000 1 A GLN 63.619 1
ATOM 1064 C CD . GLN 139 139 ? A 1.446 40.332 -11.113 1.000 1 A GLN 58.956 1
ATOM 1065 O OE1 . GLN 139 139 ? A 1.962 41.452 -11.201 1.000 1 A GLN 57.895 1
ATOM 1066 N NE2 . GLN 139 139 ? A 1.166 39.574 -12.158 1.000 1 A GLN 54.675 1
ATOM 1067 N N . ALA 140 140 ? A 1.127 41.924 -5.668 1.000 1 A ALA 75.722 1
ATOM 1068 C CA . ALA 140 140 ? A 1.666 42.721 -4.567 1.000 1 A ALA 75.771 1
ATOM 1069 C C . ALA 140 140 ? A 1.640 41.948 -3.269 1.000 1 A ALA 76.443 1
ATOM 1070 O O . ALA 140 140 ? A 2.577 42.014 -2.471 1.000 1 A ALA 75.007 1
ATOM 1071 C CB . ALA 140 140 ? A 0.909 44.024 -4.405 1.000 1 A ALA 74.837 1
ATOM 1072 N N . ALA 141 141 ? A 0.575 41.200 -3.049 1.000 1 A ALA 71.989 1
ATOM 1073 C CA . ALA 141 141 ? A 0.497 40.342 -1.888 1.000 1 A ALA 73.258 1
ATOM 1074 C C . ALA 141 141 ? A 1.429 39.156 -2.002 1.000 1 A ALA 74.166 1
ATOM 1075 O O . ALA 141 141 ? A 1.920 38.639 -1.002 1.000 1 A ALA 72.603 1
ATOM 1076 C CB . ALA 141 141 ? A -0.938 39.875 -1.658 1.000 1 A ALA 72.444 1
ATOM 1077 N N . ALA 142 142 ? A 1.646 38.722 -3.205 1.000 1 A ALA 72.547 1
ATOM 1078 C CA . ALA 142 142 ? A 2.601 37.637 -3.429 1.000 1 A ALA 72.871 1
ATOM 1079 C C . ALA 142 142 ? A 4.028 38.091 -3.194 1.000 1 A ALA 72.958 1
ATOM 1080 O O . ALA 142 142 ? A 4.863 37.326 -2.710 1.000 1 A ALA 70.521 1
ATOM 1081 C CB . ALA 142 142 ? A 2.467 37.103 -4.848 1.000 1 A ALA 71.707 1
ATOM 1082 N N . ALA 143 143 ? A 4.293 39.353 -3.482 1.000 1 A ALA 73.185 1
ATOM 1083 C CA . ALA 143 143 ? A 5.614 39.908 -3.189 1.000 1 A ALA 72.548 1
ATOM 1084 C C . ALA 143 143 ? A 5.803 40.089 -1.699 1.000 1 A ALA 71.602 1
ATOM 1085 O O . ALA 143 143 ? A 6.917 39.949 -1.194 1.000 1 A ALA 68.770 1
ATOM 1086 C CB . ALA 143 143 ? A 5.801 41.231 -3.922 1.000 1 A ALA 70.553 1
ATOM 1087 N N . LYS 144 144 ? A 4.724 40.391 -1.004 1.000 1 A LYS 69.103 1
ATOM 1088 C CA . LYS 144 144 ? A 4.807 40.504 0.447 1.000 1 A LYS 68.006 1
ATOM 1089 C C . LYS 144 144 ? A 5.007 39.127 1.086 1.000 1 A LYS 67.390 1
ATOM 1090 O O . LYS 144 144 ? A 5.732 39.007 2.072 1.000 1 A LYS 65.681 1
ATOM 1091 C CB . LYS 144 144 ? A 3.569 41.181 0.999 1.000 1 A LYS 66.832 1
ATOM 1092 C CG . LYS 144 144 ? A 3.437 42.644 0.683 1.000 1 A LYS 63.165 1
ATOM 1093 C CD . LYS 144 144 ? A 2.172 43.244 1.251 1.000 1 A LYS 59.382 1
ATOM 1094 C CE . LYS 144 144 ? A 2.069 44.713 0.893 1.000 1 A LYS 54.245 1
ATOM 1095 N NZ . LYS 144 144 ? A 0.850 45.323 1.455 1.000 1 A LYS 46.577 1
ATOM 1096 N N . ALA 145 145 ? A 4.369 38.147 0.527 1.000 1 A ALA 69.629 1
ATOM 1097 C CA . ALA 145 145 ? A 4.564 36.805 1.007 1.000 1 A ALA 69.733 1
ATOM 1098 C C . ALA 145 145 ? A 5.952 36.264 0.687 1.000 1 A ALA 68.953 1
ATOM 1099 O O . ALA 145 145 ? A 6.521 35.492 1.445 1.000 1 A ALA 66.975 1
ATOM 1100 C CB . ALA 145 145 ? A 3.506 35.869 0.432 1.000 1 A ALA 68.446 1
ATOM 1101 N N . ALA 146 146 ? A 6.462 36.701 -0.417 1.000 1 A ALA 69.587 1
ATOM 1102 C CA . ALA 146 146 ? A 7.824 36.333 -0.771 1.000 1 A ALA 69.214 1
ATOM 1103 C C . ALA 146 146 ? A 8.843 37.008 0.124 1.000 1 A ALA 68.320 1
ATOM 1104 O O . ALA 146 146 ? A 9.907 36.451 0.409 1.000 1 A ALA 64.630 1
ATOM 1105 C CB . ALA 146 146 ? A 8.107 36.679 -2.233 1.000 1 A ALA 66.695 1
ATOM 1106 N N . ALA 147 147 ? A 8.496 38.188 0.590 1.000 1 A ALA 70.290 1
ATOM 1107 C CA . ALA 147 147 ? A 9.372 38.883 1.528 1.000 1 A ALA 69.417 1
ATOM 1108 C C . ALA 147 147 ? A 9.270 38.304 2.929 1.000 1 A ALA 68.191 1
ATOM 1109 O O . ALA 147 147 ? A 10.204 38.430 3.711 1.000 1 A ALA 65.061 1
ATOM 1110 C CB . ALA 147 147 ? A 9.025 40.370 1.561 1.000 1 A ALA 66.402 1
ATOM 1111 N N . MET 148 148 ? A 8.141 37.684 3.242 1.000 1 A MET 62.816 1
ATOM 1112 C CA . MET 148 148 ? A 7.961 37.083 4.560 1.000 1 A MET 63.325 1
ATOM 1113 C C . MET 148 148 ? A 8.700 35.761 4.674 1.000 1 A MET 62.040 1
ATOM 1114 O O . MET 148 148 ? A 8.935 35.295 5.798 1.000 1 A MET 59.332 1
ATOM 1115 C CB . MET 148 148 ? A 6.492 36.867 4.870 1.000 1 A MET 59.774 1
ATOM 1116 C CG . MET 148 148 ? A 5.717 38.154 5.136 1.000 1 A MET 57.053 1
ATOM 1117 S SD . MET 148 148 ? A 3.979 37.871 5.509 1.000 1 A MET 56.996 1
ATOM 1118 C CE . MET 148 148 ? A 4.131 37.167 7.140 1.000 1 A MET 50.531 1
ATOM 1119 N N . VAL 149 149 ? A 9.026 35.181 3.563 1.000 1 A VAL 56.217 1
ATOM 1120 C CA . VAL 149 149 ? A 9.828 33.954 3.613 1.000 1 A VAL 56.246 1
ATOM 1121 C C . VAL 149 149 ? A 11.284 34.269 3.983 1.000 1 A VAL 55.925 1
ATOM 1122 O O . VAL 149 149 ? A 11.908 33.525 4.726 1.000 1 A VAL 52.650 1
ATOM 1123 C CB . VAL 149 149 ? A 9.744 33.232 2.259 1.000 1 A VAL 51.213 1
ATOM 1124 C CG1 . VAL 149 149 ? A 10.629 32.001 2.256 1.000 1 A VAL 50.145 1
ATOM 1125 C CG2 . VAL 149 149 ? A 8.295 32.860 1.964 1.000 1 A VAL 48.729 1
ATOM 1126 N N . LYS 150 150 ? A 11.781 35.368 3.479 1.000 1 A LYS 48.912 1
ATOM 1127 C CA . LYS 150 150 ? A 13.163 35.727 3.791 1.000 1 A LYS 51.260 1
ATOM 1128 C C . LYS 150 150 ? A 13.313 36.358 5.173 1.000 1 A LYS 51.416 1
ATOM 1129 O O . LYS 150 150 ? A 14.411 36.337 5.722 1.000 1 A LYS 48.968 1
ATOM 1130 C CB . LYS 150 150 ? A 13.695 36.692 2.728 1.000 1 A LYS 46.892 1
ATOM 1131 C CG . LYS 150 150 ? A 13.856 36.090 1.361 1.000 1 A LYS 44.984 1
ATOM 1132 C CD . LYS 150 150 ? A 14.430 37.087 0.390 1.000 1 A LYS 41.768 1
ATOM 1133 C CE . LYS 150 150 ? A 14.605 36.477 -0.995 1.000 1 A LYS 36.237 1
ATOM 1134 N NZ . LYS 150 150 ? A 15.168 37.443 -1.966 1.000 1 A LYS 31.557 1
ATOM 1135 N N . PHE 151 151 ? A 12.241 36.933 5.700 1.000 1 A PHE 45.240 1
ATOM 1136 C CA . PHE 151 151 ? A 12.303 37.626 6.981 1.000 1 A PHE 45.631 1
ATOM 1137 C C . PHE 151 151 ? A 11.754 36.817 8.129 1.000 1 A PHE 45.902 1
ATOM 1138 O O . PHE 151 151 ? A 12.252 36.947 9.233 1.000 1 A PHE 44.593 1
ATOM 1139 C CB . PHE 151 151 ? A 11.553 38.962 6.900 1.000 1 A PHE 42.528 1
ATOM 1140 C CG . PHE 151 151 ? A 12.210 39.984 6.014 1.000 1 A PHE 41.801 1
ATOM 1141 C CD1 . PHE 151 151 ? A 13.537 39.862 5.676 1.000 1 A PHE 40.183 1
ATOM 1142 C CD2 . PHE 151 151 ? A 11.478 41.069 5.549 1.000 1 A PHE 39.786 1
ATOM 1143 C CE1 . PHE 151 151 ? A 14.145 40.809 4.869 1.000 1 A PHE 37.371 1
ATOM 1144 C CE2 . PHE 151 151 ? A 12.090 42.011 4.729 1.000 1 A PHE 37.102 1
ATOM 1145 C CZ . PHE 151 151 ? A 13.410 41.882 4.386 1.000 1 A PHE 35.155 1
ATOM 1146 N N . ASP 152 152 ? A 10.752 35.993 7.852 1.000 1 A ASP 44.036 1
ATOM 1147 C CA . ASP 152 152 ? A 10.081 35.269 8.910 1.000 1 A ASP 44.204 1
ATOM 1148 C C . ASP 152 152 ? A 10.322 33.774 8.753 1.000 1 A ASP 44.445 1
ATOM 1149 O O . ASP 152 152 ? A 10.600 33.268 7.670 1.000 1 A ASP 42.371 1
ATOM 1150 C CB . ASP 152 152 ? A 8.587 35.581 8.948 1.000 1 A ASP 40.720 1
ATOM 1151 C CG . ASP 152 152 ? A 8.299 37.022 9.309 1.000 1 A ASP 40.091 1
ATOM 1152 O OD1 . ASP 152 152 ? A 9.105 37.598 10.065 1.000 1 A ASP 36.529 1
ATOM 1153 O OD2 . ASP 152 152 ? A 7.266 37.556 8.868 1.000 1 A ASP 36.286 1
ATOM 1154 N N . SER 153 153 ? A 10.173 33.115 9.837 1.000 1 A SER 41.964 1
ATOM 1155 C CA . SER 153 153 ? A 10.335 31.660 9.869 1.000 1 A SER 42.236 1
ATOM 1156 C C . SER 153 153 ? A 9.313 31.083 10.859 1.000 1 A SER 42.387 1
ATOM 1157 O O . SER 153 153 ? A 9.108 31.633 11.940 1.000 1 A SER 40.767 1
ATOM 1158 C CB . SER 153 153 ? A 11.751 31.249 10.290 1.000 1 A SER 39.373 1
ATOM 1159 O OG . SER 153 153 ? A 12.007 31.629 11.637 1.000 1 A SER 36.197 1
ATOM 1160 N N . PRO 154 154 ? A 8.669 30.018 10.522 1.000 1 A PRO 42.932 1
ATOM 1161 C CA . PRO 154 154 ? A 7.661 29.458 11.422 1.000 1 A PRO 43.429 1
ATOM 1162 C C . PRO 154 154 ? A 8.300 28.804 12.658 1.000 1 A PRO 43.900 1
ATOM 1163 O O . PRO 154 154 ? A 9.213 27.990 12.552 1.000 1 A PRO 42.891 1
ATOM 1164 C CB . PRO 154 154 ? A 6.915 28.435 10.563 1.000 1 A PRO 41.093 1
ATOM 1165 C CG . PRO 154 154 ? A 7.906 28.054 9.516 1.000 1 A PRO 41.992 1
ATOM 1166 C CD . PRO 154 154 ? A 8.709 29.295 9.231 1.000 1 A PRO 43.042 1
ATOM 1167 N N . SER 155 155 ? A 7.811 29.189 13.773 1.000 1 A SER 40.542 1
ATOM 1168 C CA . SER 155 155 ? A 8.326 28.707 15.045 1.000 1 A SER 42.127 1
ATOM 1169 C C . SER 155 155 ? A 7.188 28.593 16.036 1.000 1 A SER 42.502 1
ATOM 1170 O O . SER 155 155 ? A 6.487 29.565 16.298 1.000 1 A SER 40.372 1
ATOM 1171 C CB . SER 155 155 ? A 9.421 29.610 15.606 1.000 1 A SER 39.183 1
ATOM 1172 O OG . SER 155 155 ? A 8.911 30.893 15.929 1.000 1 A SER 37.603 1
ATOM 1173 N N . SER 156 156 ? A 7.043 27.424 16.555 1.000 1 A SER 41.205 1
ATOM 1174 C CA . SER 156 156 ? A 6.023 27.147 17.571 1.000 1 A SER 43.418 1
ATOM 1175 C C . SER 156 156 ? A 6.473 25.946 18.362 1.000 1 A SER 43.660 1
ATOM 1176 O O . SER 156 156 ? A 7.235 25.106 17.897 1.000 1 A SER 41.988 1
ATOM 1177 C CB . SER 156 156 ? A 4.648 26.910 16.947 1.000 1 A SER 40.233 1
ATOM 1178 O OG . SER 156 156 ? A 4.632 25.729 16.178 1.000 1 A SER 38.990 1
ATOM 1179 N N . SER 157 157 ? A 5.974 25.871 19.553 1.000 1 A SER 41.522 1
ATOM 1180 C CA . SER 157 157 ? A 6.323 24.736 20.412 1.000 1 A SER 43.342 1
ATOM 1181 C C . SER 157 157 ? A 5.579 23.483 20.028 1.000 1 A SER 43.398 1
ATOM 1182 O O . SER 157 157 ? A 6.111 22.378 20.101 1.000 1 A SER 41.630 1
ATOM 1183 C CB . SER 157 157 ? A 6.027 25.099 21.873 1.000 1 A SER 40.220 1
ATOM 1184 O OG . SER 157 157 ? A 4.652 25.325 22.073 1.000 1 A SER 39.780 1
ATOM 1185 N N . SER 158 158 ? A 4.354 23.623 19.593 1.000 1 A SER 42.720 1
ATOM 1186 C CA . SER 158 158 ? A 3.573 22.451 19.214 1.000 1 A SER 44.501 1
ATOM 1187 C C . SER 158 158 ? A 3.892 22.004 17.783 1.000 1 A SER 44.412 1
ATOM 1188 O O . SER 158 158 ? A 3.722 20.839 17.453 1.000 1 A SER 42.841 1
ATOM 1189 C CB . SER 158 158 ? A 2.084 22.757 19.333 1.000 1 A SER 41.698 1
ATOM 1190 O OG . SER 158 158 ? A 1.672 23.765 18.442 1.000 1 A SER 40.304 1
ATOM 1191 N N . SER 159 159 ? A 4.342 22.902 16.960 1.000 1 A SER 42.596 1
ATOM 1192 C CA . SER 159 159 ? A 4.650 22.589 15.588 1.000 1 A SER 44.862 1
ATOM 1193 C C . SER 159 159 ? A 6.132 22.247 15.423 1.000 1 A SER 44.796 1
ATOM 1194 O O . SER 159 159 ? A 6.935 22.352 16.353 1.000 1 A SER 42.934 1
ATOM 1195 C CB . SER 159 159 ? A 4.264 23.718 14.653 1.000 1 A SER 41.994 1
ATOM 1196 O OG . SER 159 159 ? A 5.037 24.887 14.918 1.000 1 A SER 40.586 1
ATOM 1197 N N . SER 160 160 ? A 6.460 21.851 14.244 1.000 1 A SER 41.471 1
ATOM 1198 C CA . SER 160 160 ? A 7.839 21.497 13.889 1.000 1 A SER 43.867 1
ATOM 1199 C C . SER 160 160 ? A 8.191 22.109 12.545 1.000 1 A SER 43.964 1
ATOM 1200 O O . SER 160 160 ? A 7.324 22.394 11.704 1.000 1 A SER 42.237 1
ATOM 1201 C CB . SER 160 160 ? A 8.053 19.989 13.889 1.000 1 A SER 41.061 1
ATOM 1202 O OG . SER 160 160 ? A 7.277 19.393 12.852 1.000 1 A SER 39.567 1
ATOM 1203 N N . SER 161 161 ? A 9.437 22.268 12.331 1.000 1 A SER 42.212 1
ATOM 1204 C CA . SER 161 161 ? A 9.970 22.891 11.133 1.000 1 A SER 43.692 1
ATOM 1205 C C . SER 161 161 ? A 10.646 21.835 10.272 1.000 1 A SER 43.694 1
ATOM 1206 O O . SER 161 161 ? A 11.396 20.998 10.763 1.000 1 A SER 42.226 1
ATOM 1207 C CB . SER 161 161 ? A 10.956 24.014 11.451 1.000 1 A SER 40.931 1
ATOM 1208 O OG . SER 161 161 ? A 12.089 23.501 12.118 1.000 1 A SER 39.382 1
ATOM 1209 N N . SER 162 162 ? A 10.387 21.899 8.996 1.000 1 A SER 43.087 1
ATOM 1210 C CA . SER 162 162 ? A 10.994 20.986 8.025 1.000 1 A SER 45.221 1
ATOM 1211 C C . SER 162 162 ? A 11.287 21.733 6.738 1.000 1 A SER 45.515 1
ATOM 1212 O O . SER 162 162 ? A 10.374 22.335 6.145 1.000 1 A SER 43.980 1
ATOM 1213 C CB . SER 162 162 ? A 10.080 19.777 7.773 1.000 1 A SER 42.424 1
ATOM 1214 O OG . SER 162 162 ? A 8.846 20.172 7.169 1.000 1 A SER 40.257 1
ATOM 1215 N N . VAL 163 163 ? A 12.510 21.680 6.332 1.000 1 A VAL 42.483 1
ATOM 1216 C CA . VAL 163 163 ? A 12.949 22.343 5.111 1.000 1 A VAL 44.092 1
ATOM 1217 C C . VAL 163 163 ? A 13.738 21.351 4.277 1.000 1 A VAL 44.552 1
ATOM 1218 O O . VAL 163 163 ? A 14.613 20.675 4.773 1.000 1 A VAL 42.953 1
ATOM 1219 C CB . VAL 163 163 ? A 13.799 23.594 5.429 1.000 1 A VAL 41.900 1
ATOM 1220 C CG1 . VAL 163 163 ? A 14.253 24.262 4.135 1.000 1 A VAL 41.947 1
ATOM 1221 C CG2 . VAL 163 163 ? A 12.991 24.566 6.279 1.000 1 A VAL 40.697 1
ATOM 1222 N N . SER 164 164 ? A 13.366 21.278 3.034 1.000 1 A SER 42.306 1
ATOM 1223 C CA . SER 164 164 ? A 14.038 20.366 2.121 1.000 1 A SER 45.067 1
ATOM 1224 C C . SER 164 164 ? A 15.364 20.966 1.653 1.000 1 A SER 45.024 1
ATOM 1225 O O . SER 164 164 ? A 15.532 22.173 1.529 1.000 1 A SER 43.739 1
ATOM 1226 C CB . SER 164 164 ? A 13.144 20.059 0.919 1.000 1 A SER 42.768 1
ATOM 1227 O OG . SER 164 164 ? A 12.911 21.217 0.122 1.000 1 A SER 40.044 1
ATOM 1228 N N . VAL 165 165 ? A 16.267 20.075 1.362 1.000 1 A VAL 39.130 1
ATOM 1229 C CA . VAL 165 165 ? A 17.590 20.446 0.850 1.000 1 A VAL 42.831 1
ATOM 1230 C C . VAL 165 165 ? A 17.772 19.758 -0.478 1.000 1 A VAL 43.036 1
ATOM 1231 O O . VAL 165 165 ? A 17.722 18.530 -0.581 1.000 1 A VAL 41.496 1
ATOM 1232 C CB . VAL 165 165 ? A 18.711 20.064 1.832 1.000 1 A VAL 41.022 1
ATOM 1233 C CG1 . VAL 165 165 ? A 18.555 20.813 3.137 1.000 1 A VAL 40.621 1
ATOM 1234 C CG2 . VAL 165 165 ? A 20.061 20.352 1.199 1.000 1 A VAL 39.427 1
ATOM 1235 N N . PHE 166 166 ? A 17.985 20.550 -1.490 1.000 1 A PHE 41.383 1
ATOM 1236 C CA . PHE 166 166 ? A 18.169 20.027 -2.844 1.000 1 A PHE 42.141 1
ATOM 1237 C C . PHE 166 166 ? A 19.658 19.754 -3.047 1.000 1 A PHE 42.231 1
ATOM 1238 O O . PHE 166 166 ? A 20.471 20.663 -3.062 1.000 1 A PHE 41.048 1
ATOM 1239 C CB . PHE 166 166 ? A 17.645 21.001 -3.875 1.000 1 A PHE 40.714 1
ATOM 1240 C CG . PHE 166 166 ? A 16.154 21.229 -3.859 1.000 1 A PHE 40.696 1
ATOM 1241 C CD1 . PHE 166 166 ? A 15.320 20.332 -3.189 1.000 1 A PHE 38.434 1
ATOM 1242 C CD2 . PHE 166 166 ? A 15.590 22.323 -4.472 1.000 1 A PHE 37.527 1
ATOM 1243 C CE1 . PHE 166 166 ? A 13.979 20.548 -3.176 1.000 1 A PHE 35.240 1
ATOM 1244 C CE2 . PHE 166 166 ? A 14.224 22.536 -4.442 1.000 1 A PHE 33.205 1
ATOM 1245 C CZ . PHE 166 166 ? A 13.408 21.623 -3.779 1.000 1 A PHE 32.311 1
ATOM 1246 N N . THR 167 167 ? A 19.965 18.517 -3.179 1.000 1 A THR 38.398 1
ATOM 1247 C CA . THR 167 167 ? A 21.352 18.114 -3.356 1.000 1 A THR 40.641 1
ATOM 1248 C C . THR 167 167 ? A 21.537 17.478 -4.753 1.000 1 A THR 41.345 1
ATOM 1249 O O . THR 167 167 ? A 20.616 16.888 -5.319 1.000 1 A THR 39.515 1
ATOM 1250 C CB . THR 167 167 ? A 21.787 17.116 -2.284 1.000 1 A THR 37.824 1
ATOM 1251 O OG1 . THR 167 167 ? A 20.973 15.945 -2.338 1.000 1 A THR 36.708 1
ATOM 1252 C CG2 . THR 167 167 ? A 21.649 17.758 -0.909 1.000 1 A THR 36.386 1
ATOM 1253 N N . ASN 168 168 ? A 22.713 17.630 -5.244 1.000 1 A ASN 40.686 1
ATOM 1254 C CA . ASN 168 168 ? A 23.086 17.064 -6.525 1.000 1 A ASN 40.743 1
ATOM 1255 C C . ASN 168 168 ? A 23.891 15.799 -6.293 1.000 1 A ASN 40.864 1
ATOM 1256 O O . ASN 168 168 ? A 24.831 15.761 -5.505 1.000 1 A ASN 39.605 1
ATOM 1257 C CB . ASN 168 168 ? A 23.906 18.047 -7.352 1.000 1 A ASN 39.143 1
ATOM 1258 C CG . ASN 168 168 ? A 23.093 19.230 -7.810 1.000 1 A ASN 38.509 1
ATOM 1259 O OD1 . ASN 168 168 ? A 21.916 19.096 -8.124 1.000 1 A ASN 33.113 1
ATOM 1260 N ND2 . ASN 168 168 ? A 23.728 20.396 -7.860 1.000 1 A ASN 34.400 1
ATOM 1261 N N . SER 169 169 ? A 23.516 14.791 -6.990 1.000 1 A SER 46.416 1
ATOM 1262 C CA . SER 169 169 ? A 24.145 13.492 -6.882 1.000 1 A SER 47.433 1
ATOM 1263 C C . SER 169 169 ? A 24.365 12.911 -8.268 1.000 1 A SER 48.030 1
ATOM 1264 O O . SER 169 169 ? A 23.795 13.365 -9.256 1.000 1 A SER 46.751 1
ATOM 1265 C CB . SER 169 169 ? A 23.312 12.530 -6.017 1.000 1 A SER 44.926 1
ATOM 1266 O OG . SER 169 169 ? A 22.108 12.197 -6.667 1.000 1 A SER 42.486 1
ATOM 1267 N N . ASP 170 170 ? A 25.163 11.891 -8.308 1.000 1 A ASP 42.424 1
ATOM 1268 C CA . ASP 170 170 ? A 25.424 11.219 -9.563 1.000 1 A ASP 41.675 1
ATOM 1269 C C . ASP 170 170 ? A 24.252 10.371 -10.011 1.000 1 A ASP 41.631 1
ATOM 1270 O O . ASP 170 170 ? A 24.024 10.206 -11.204 1.000 1 A ASP 40.767 1
ATOM 1271 C CB . ASP 170 170 ? A 26.674 10.334 -9.443 1.000 1 A ASP 40.840 1
ATOM 1272 C CG . ASP 170 170 ? A 27.940 11.154 -9.268 1.000 1 A ASP 39.882 1
ATOM 1273 O OD1 . ASP 170 170 ? A 28.001 12.275 -9.814 1.000 1 A ASP 32.703 1
ATOM 1274 O OD2 . ASP 170 170 ? A 28.878 10.663 -8.619 1.000 1 A ASP 32.190 1
ATOM 1275 N N . GLU 171 171 ? A 23.501 9.882 -9.059 1.000 1 A GLU 43.870 1
ATOM 1276 C CA . GLU 171 171 ? A 22.311 9.115 -9.356 1.000 1 A GLU 46.412 1
ATOM 1277 C C . GLU 171 171 ? A 21.084 9.996 -9.570 1.000 1 A GLU 46.407 1
ATOM 1278 O O . GLU 171 171 ? A 20.050 9.506 -9.946 1.000 1 A GLU 44.108 1
ATOM 1279 C CB . GLU 171 171 ? A 22.051 8.119 -8.237 1.000 1 A GLU 44.636 1
ATOM 1280 C CG . GLU 171 171 ? A 23.075 7.006 -8.125 1.000 1 A GLU 43.165 1
ATOM 1281 C CD . GLU 171 171 ? A 24.284 7.399 -7.298 1.000 1 A GLU 40.739 1
ATOM 1282 O OE1 . GLU 171 171 ? A 24.311 8.533 -6.783 1.000 1 A GLU 37.479 1
ATOM 1283 O OE2 . GLU 171 171 ? A 25.193 6.554 -7.196 1.000 1 A GLU 35.192 1
ATOM 1284 N N . LEU 172 172 ? A 21.242 11.268 -9.304 1.000 1 A LEU 44.666 1
ATOM 1285 C CA . LEU 172 172 ? A 20.181 12.262 -9.411 1.000 1 A LEU 45.540 1
ATOM 1286 C C . LEU 172 172 ? A 19.003 11.915 -8.511 1.000 1 A LEU 46.065 1
ATOM 1287 O O . LEU 172 172 ? A 17.837 11.950 -8.923 1.000 1 A LEU 44.325 1
ATOM 1288 C CB . LEU 172 172 ? A 19.726 12.437 -10.857 1.000 1 A LEU 44.098 1
ATOM 1289 C CG . LEU 172 172 ? A 20.788 12.997 -11.834 1.000 1 A LEU 41.586 1
ATOM 1290 C CD1 . LEU 172 172 ? A 21.206 14.389 -11.415 1.000 1 A LEU 39.560 1
ATOM 1291 C CD2 . LEU 172 172 ? A 20.259 12.977 -13.252 1.000 1 A LEU 38.750 1
ATOM 1292 N N . SER 173 173 ? A 19.331 11.549 -7.294 1.000 1 A SER 51.903 1
ATOM 1293 C CA . SER 173 173 ? A 18.326 11.183 -6.307 1.000 1 A SER 53.700 1
ATOM 1294 C C . SER 173 173 ? A 18.373 12.161 -5.142 1.000 1 A SER 53.851 1
ATOM 1295 O O . SER 173 173 ? A 19.393 12.322 -4.501 1.000 1 A SER 52.930 1
ATOM 1296 C CB . SER 173 173 ? A 18.512 9.750 -5.811 1.000 1 A SER 51.540 1
ATOM 1297 O OG . SER 173 173 ? A 19.732 9.634 -5.092 1.000 1 A SER 49.532 1
ATOM 1298 N N . GLN 174 174 ? A 17.264 12.784 -4.876 1.000 1 A GLN 49.313 1
ATOM 1299 C CA . GLN 174 174 ? A 17.095 13.705 -3.766 1.000 1 A GLN 50.657 1
ATOM 1300 C C . GLN 174 174 ? A 15.937 13.217 -2.921 1.000 1 A GLN 50.744 1
ATOM 1301 O O . GLN 174 174 ? A 14.771 13.203 -3.378 1.000 1 A GLN 50.274 1
ATOM 1302 C CB . GLN 174 174 ? A 16.866 15.137 -4.225 1.000 1 A GLN 49.631 1
ATOM 1303 C CG . GLN 174 174 ? A 18.077 15.776 -4.876 1.000 1 A GLN 47.811 1
ATOM 1304 C CD . GLN 174 174 ? A 17.827 17.213 -5.276 1.000 1 A GLN 44.510 1
ATOM 1305 O OE1 . GLN 174 174 ? A 16.708 17.701 -5.137 1.000 1 A GLN 41.526 1
ATOM 1306 N NE2 . GLN 174 174 ? A 18.848 17.898 -5.751 1.000 1 A GLN 38.315 1
ATOM 1307 N N . ILE 175 175 ? A 16.240 12.832 -1.723 1.000 1 A ILE 51.087 1
ATOM 1308 C CA . ILE 175 175 ? A 15.244 12.250 -0.836 1.000 1 A ILE 51.391 1
ATOM 1309 C C . ILE 175 175 ? A 14.958 13.218 0.295 1.000 1 A ILE 51.762 1
ATOM 1310 O O . ILE 175 175 ? A 15.854 13.597 1.044 1.000 1 A ILE 51.315 1
ATOM 1311 C CB . ILE 175 175 ? A 15.703 10.879 -0.291 1.000 1 A ILE 49.662 1
ATOM 1312 C CG1 . ILE 175 175 ? A 15.813 9.889 -1.431 1.000 1 A ILE 51.030 1
ATOM 1313 C CG2 . ILE 175 175 ? A 14.678 10.381 0.734 1.000 1 A ILE 47.794 1
ATOM 1314 C CD1 . ILE 175 175 ? A 16.463 8.593 -1.026 1.000 1 A ILE 45.850 1
ATOM 1315 N N . VAL 176 176 ? A 13.718 13.608 0.404 1.000 1 A VAL 46.786 1
ATOM 1316 C CA . VAL 176 176 ? A 13.322 14.474 1.478 1.000 1 A VAL 50.368 1
ATOM 1317 C C . VAL 176 176 ? A 12.995 13.614 2.708 1.000 1 A VAL 50.512 1
ATOM 1318 O O . VAL 176 176 ? A 12.129 12.750 2.670 1.000 1 A VAL 49.282 1
ATOM 1319 C CB . VAL 176 176 ? A 12.124 15.338 1.050 1.000 1 A VAL 47.785 1
ATOM 1320 C CG1 . VAL 176 176 ? A 11.710 16.257 2.196 1.000 1 A VAL 48.142 1
ATOM 1321 C CG2 . VAL 176 176 ? A 12.451 16.150 -0.182 1.000 1 A VAL 46.597 1
ATOM 1322 N N . GLU 177 177 ? A 13.679 13.892 3.765 1.000 1 A GLU 48.151 1
ATOM 1323 C CA . GLU 177 177 ? A 13.540 13.132 4.996 1.000 1 A GLU 49.777 1
ATOM 1324 C C . GLU 177 177 ? A 13.026 14.027 6.110 1.000 1 A GLU 49.226 1
ATOM 1325 O O . GLU 177 177 ? A 13.691 15.004 6.483 1.000 1 A GLU 48.007 1
ATOM 1326 C CB . GLU 177 177 ? A 14.849 12.468 5.408 1.000 1 A GLU 47.929 1
ATOM 1327 C CG . GLU 177 177 ? A 15.349 11.393 4.451 1.000 1 A GLU 45.542 1
ATOM 1328 C CD . GLU 177 177 ? A 16.635 10.759 4.921 1.000 1 A GLU 42.340 1
ATOM 1329 O OE1 . GLU 177 177 ? A 17.214 11.247 5.899 1.000 1 A GLU 39.223 1
ATOM 1330 O OE2 . GLU 177 177 ? A 17.066 9.763 4.287 1.000 1 A GLU 36.151 1
ATOM 1331 N N . LEU 178 178 ? A 11.891 13.698 6.605 1.000 1 A LEU 49.837 1
ATOM 1332 C CA . LEU 178 178 ? A 11.283 14.419 7.727 1.000 1 A LEU 51.541 1
ATOM 1333 C C . LEU 178 178 ? A 10.760 13.446 8.762 1.000 1 A LEU 51.254 1
ATOM 1334 O O . LEU 178 178 ? A 9.567 13.210 8.867 1.000 1 A LEU 50.997 1
ATOM 1335 C CB . LEU 178 178 ? A 10.148 15.326 7.211 1.000 1 A LEU 49.724 1
ATOM 1336 C CG . LEU 178 178 ? A 10.516 16.479 6.273 1.000 1 A LEU 47.378 1
ATOM 1337 C CD1 . LEU 178 178 ? A 11.398 17.455 7.018 1.000 1 A LEU 45.435 1
ATOM 1338 C CD2 . LEU 178 178 ? A 9.284 17.125 5.726 1.000 1 A LEU 44.887 1
ATOM 1339 N N . PRO 179 179 ? A 11.653 12.887 9.533 1.000 1 A PRO 44.108 1
ATOM 1340 C CA . PRO 179 179 ? A 11.199 11.866 10.473 1.000 1 A PRO 45.665 1
ATOM 1341 C C . PRO 179 179 ? A 10.626 12.460 11.749 1.000 1 A PRO 45.926 1
ATOM 1342 O O . PRO 179 179 ? A 10.893 13.619 12.081 1.000 1 A PRO 45.723 1
ATOM 1343 C CB . PRO 179 179 ? A 12.456 11.079 10.796 1.000 1 A PRO 43.531 1
ATOM 1344 C CG . PRO 179 179 ? A 13.543 12.088 10.643 1.000 1 A PRO 43.487 1
ATOM 1345 C CD . PRO 179 179 ? A 13.107 12.998 9.511 1.000 1 A PRO 44.268 1
ATOM 1346 N N . SER 180 180 ? A 9.885 11.688 12.442 1.000 1 A SER 44.427 1
ATOM 1347 C CA . SER 180 180 ? A 9.333 12.045 13.738 1.000 1 A SER 44.961 1
ATOM 1348 C C . SER 180 180 ? A 9.783 11.015 14.750 1.000 1 A SER 44.427 1
ATOM 1349 O O . SER 180 180 ? A 9.018 10.128 15.179 1.000 1 A SER 43.337 1
ATOM 1350 C CB . SER 180 180 ? A 7.813 12.161 13.704 1.000 1 A SER 43.621 1
ATOM 1351 O OG . SER 180 180 ? A 7.222 10.911 13.465 1.000 1 A SER 40.664 1
ATOM 1352 N N . LEU 181 181 ? A 11.027 11.120 15.132 1.000 1 A LEU 43.914 1
ATOM 1353 C CA . LEU 181 181 ? A 11.632 10.139 16.008 1.000 1 A LEU 45.040 1
ATOM 1354 C C . LEU 181 181 ? A 11.349 10.408 17.482 1.000 1 A LEU 44.524 1
ATOM 1355 O O . LEU 181 181 ? A 11.698 9.594 18.324 1.000 1 A LEU 43.100 1
ATOM 1356 C CB . LEU 181 181 ? A 13.139 10.080 15.795 1.000 1 A LEU 43.370 1
ATOM 1357 C CG . LEU 181 181 ? A 13.565 9.546 14.417 1.000 1 A LEU 41.876 1
ATOM 1358 C CD1 . LEU 181 181 ? A 13.125 8.115 14.231 1.000 1 A LEU 39.793 1
ATOM 1359 C CD2 . LEU 181 181 ? A 15.059 9.677 14.235 1.000 1 A LEU 38.322 1
ATOM 1360 N N . GLY 182 182 ? A 10.772 11.546 17.761 1.000 1 A GLY 40.060 1
ATOM 1361 C CA . GLY 182 182 ? A 10.429 11.859 19.120 1.000 1 A GLY 40.525 1
ATOM 1362 C C . GLY 182 182 ? A 9.236 11.068 19.611 1.000 1 A GLY 41.930 1
ATOM 1363 O O . GLY 182 182 ? A 8.120 11.236 19.106 1.000 1 A GLY 40.747 1
ATOM 1364 N N . THR 183 183 ? A 9.457 10.243 20.572 1.000 1 A THR 43.052 1
ATOM 1365 C CA . THR 183 183 ? A 8.403 9.415 21.104 1.000 1 A THR 44.620 1
ATOM 1366 C C . THR 183 183 ? A 7.553 10.183 22.094 1.000 1 A THR 44.797 1
ATOM 1367 O O . THR 183 183 ? A 7.891 11.293 22.515 1.000 1 A THR 43.229 1
ATOM 1368 C CB . THR 183 183 ? A 8.977 8.160 21.743 1.000 1 A THR 42.196 1
ATOM 1369 O OG1 . THR 183 183 ? A 9.845 8.526 22.822 1.000 1 A THR 40.574 1
ATOM 1370 C CG2 . THR 183 183 ? A 9.778 7.376 20.734 1.000 1 A THR 40.071 1
ATOM 1371 N N . ASN 184 184 ? A 6.459 9.601 22.463 1.000 1 A ASN 39.396 1
ATOM 1372 C CA . ASN 184 184 ? A 5.573 10.227 23.446 1.000 1 A ASN 39.290 1
ATOM 1373 C C . ASN 184 184 ? A 6.163 10.141 24.848 1.000 1 A ASN 39.328 1
ATOM 1374 O O . ASN 184 184 ? A 5.888 10.984 25.686 1.000 1 A ASN 37.712 1
ATOM 1375 C CB . ASN 184 184 ? A 4.194 9.581 23.437 1.000 1 A ASN 37.468 1
ATOM 1376 C CG . ASN 184 184 ? A 3.413 9.896 22.176 1.000 1 A ASN 36.560 1
ATOM 1377 O OD1 . ASN 184 184 ? A 3.459 11.012 21.677 1.000 1 A ASN 32.797 1
ATOM 1378 N ND2 . ASN 184 184 ? A 2.698 8.894 21.658 1.000 1 A ASN 34.407 1
ATOM 1379 N N . TYR 185 185 ? A 6.953 9.126 25.068 1.000 1 A TYR 39.222 1
ATOM 1380 C CA . TYR 185 185 ? A 7.603 9.034 26.371 1.000 1 A TYR 42.145 1
ATOM 1381 C C . TYR 185 185 ? A 8.707 10.082 26.522 1.000 1 A TYR 42.512 1
ATOM 1382 O O . TYR 185 185 ? A 8.863 10.668 27.581 1.000 1 A TYR 40.901 1
ATOM 1383 C CB . TYR 185 185 ? A 8.175 7.617 26.570 1.000 1 A TYR 39.326 1
ATOM 1384 C CG . TYR 185 185 ? A 8.801 7.404 27.911 1.000 1 A TYR 38.481 1
ATOM 1385 C CD1 . TYR 185 185 ? A 10.169 7.471 28.083 1.000 1 A TYR 37.638 1
ATOM 1386 C CD2 . TYR 185 185 ? A 8.003 7.155 29.025 1.000 1 A TYR 36.532 1
ATOM 1387 C CE1 . TYR 185 185 ? A 10.772 7.250 29.312 1.000 1 A TYR 32.018 1
ATOM 1388 C CE2 . TYR 185 185 ? A 8.585 6.947 30.270 1.000 1 A TYR 33.058 1
ATOM 1389 C CZ . TYR 185 185 ? A 9.961 6.998 30.409 1.000 1 A TYR 31.037 1
ATOM 1390 O OH . TYR 185 185 ? A 10.566 6.775 31.628 1.000 1 A TYR 33.740 1
ATOM 1391 N N . ASP 186 186 ? A 9.432 10.297 25.456 1.000 1 A ASP 37.863 1
ATOM 1392 C CA . ASP 186 186 ? A 10.476 11.334 25.472 1.000 1 A ASP 39.221 1
ATOM 1393 C C . ASP 186 186 ? A 9.867 12.719 25.360 1.000 1 A ASP 39.488 1
ATOM 1394 O O . ASP 186 186 ? A 10.442 13.683 25.870 1.000 1 A ASP 37.311 1
ATOM 1395 C CB . ASP 186 186 ? A 11.469 11.097 24.354 1.000 1 A ASP 36.858 1
ATOM 1396 C CG . ASP 186 186 ? A 12.315 9.861 24.572 1.000 1 A ASP 35.862 1
ATOM 1397 O OD1 . ASP 186 186 ? A 12.648 9.564 25.733 1.000 1 A ASP 31.128 1
ATOM 1398 O OD2 . ASP 186 186 ? A 12.648 9.202 23.558 1.000 1 A ASP 29.789 1
ATOM 1399 N N . GLU 187 187 ? A 8.743 12.789 24.716 1.000 1 A GLU 38.010 1
ATOM 1400 C CA . GLU 187 187 ? A 8.044 14.086 24.639 1.000 1 A GLU 39.001 1
ATOM 1401 C C . GLU 187 187 ? A 7.379 14.460 25.949 1.000 1 A GLU 39.196 1
ATOM 1402 O O . GLU 187 187 ? A 7.203 15.645 26.241 1.000 1 A GLU 37.250 1
ATOM 1403 C CB . GLU 187 187 ? A 7.011 14.049 23.513 1.000 1 A GLU 37.080 1
ATOM 1404 C CG . GLU 187 187 ? A 7.610 14.031 22.139 1.000 1 A GLU 37.642 1
ATOM 1405 C CD . GLU 187 187 ? A 6.555 13.911 21.035 1.000 1 A GLU 36.374 1
ATOM 1406 O OE1 . GLU 187 187 ? A 5.372 13.751 21.394 1.000 1 A GLU 33.251 1
ATOM 1407 O OE2 . GLU 187 187 ? A 6.914 14.003 19.837 1.000 1 A GLU 32.056 1
ATOM 1408 N N . SER 188 188 ? A 7.006 13.476 26.686 1.000 1 A SER 40.362 1
ATOM 1409 C CA . SER 188 188 ? A 6.385 13.760 27.980 1.000 1 A SER 41.728 1
ATOM 1410 C C . SER 188 188 ? A 7.396 14.187 29.019 1.000 1 A SER 42.168 1
ATOM 1411 O O . SER 188 188 ? A 7.062 14.964 29.920 1.000 1 A SER 40.791 1
ATOM 1412 C CB . SER 188 188 ? A 5.607 12.532 28.465 1.000 1 A SER 39.291 1
ATOM 1413 O OG . SER 188 188 ? A 6.486 11.444 28.744 1.000 1 A SER 38.061 1
ATOM 1414 N N . THR 189 189 ? A 8.600 13.686 28.911 1.000 1 A THR 39.689 1
ATOM 1415 C CA . THR 189 189 ? A 9.639 14.101 29.836 1.000 1 A THR 39.614 1
ATOM 1416 C C . THR 189 189 ? A 10.342 15.373 29.361 1.000 1 A THR 40.201 1
ATOM 1417 O O . THR 189 189 ? A 10.660 16.222 30.186 1.000 1 A THR 38.880 1
ATOM 1418 C CB . THR 189 189 ? A 10.693 12.984 30.009 1.000 1 A THR 37.642 1
ATOM 1419 O OG1 . THR 189 189 ? A 11.281 12.685 28.743 1.000 1 A THR 35.999 1
ATOM 1420 C CG2 . THR 189 189 ? A 10.051 11.723 30.570 1.000 1 A THR 35.244 1
ATOM 1421 N N . GLU 190 190 ? A 10.565 15.482 28.083 1.000 1 A GLU 39.471 1
ATOM 1422 C CA . GLU 190 190 ? A 11.240 16.634 27.526 1.000 1 A GLU 40.662 1
ATOM 1423 C C . GLU 190 190 ? A 10.538 17.059 26.244 1.000 1 A GLU 40.751 1
ATOM 1424 O O . GLU 190 190 ? A 10.084 16.226 25.445 1.000 1 A GLU 39.123 1
ATOM 1425 C CB . GLU 190 190 ? A 12.716 16.351 27.235 1.000 1 A GLU 39.435 1
ATOM 1426 C CG . GLU 190 190 ? A 13.559 16.125 28.453 1.000 1 A GLU 39.010 1
ATOM 1427 C CD . GLU 190 190 ? A 15.018 15.870 28.133 1.000 1 A GLU 37.119 1
ATOM 1428 O OE1 . GLU 190 190 ? A 15.334 15.728 26.917 1.000 1 A GLU 34.850 1
ATOM 1429 O OE2 . GLU 190 190 ? A 15.856 15.756 29.054 1.000 1 A GLU 33.393 1
ATOM 1430 N N . LEU 191 191 ? A 10.466 18.345 26.040 1.000 1 A LEU 39.004 1
ATOM 1431 C CA . LEU 191 191 ? A 9.902 18.870 24.806 1.000 1 A LEU 41.949 1
ATOM 1432 C C . LEU 191 191 ? A 10.898 18.823 23.653 1.000 1 A LEU 42.244 1
ATOM 1433 O O . LEU 191 191 ? A 10.484 18.903 22.500 1.000 1 A LEU 40.931 1
ATOM 1434 C CB . LEU 191 191 ? A 9.421 20.308 25.013 1.000 1 A LEU 39.382 1
ATOM 1435 C CG . LEU 191 191 ? A 8.233 20.502 25.954 1.000 1 A LEU 38.304 1
ATOM 1436 C CD1 . LEU 191 191 ? A 7.003 19.785 25.436 1.000 1 A LEU 37.648 1
ATOM 1437 C CD2 . LEU 191 191 ? A 7.972 21.962 26.198 1.000 1 A LEU 36.012 1
ATOM 1438 N N . ASN 192 192 ? A 12.150 18.647 23.959 1.000 1 A ASN 40.361 1
ATOM 1439 C CA . ASN 192 192 ? A 13.211 18.626 22.962 1.000 1 A ASN 40.789 1
ATOM 1440 C C . ASN 192 192 ? A 13.563 17.208 22.521 1.000 1 A ASN 41.006 1
ATOM 1441 O O . ASN 192 192 ? A 14.605 17.005 21.911 1.000 1 A ASN 39.676 1
ATOM 1442 C CB . ASN 192 192 ? A 14.461 19.321 23.493 1.000 1 A ASN 39.334 1
ATOM 1443 C CG . ASN 192 192 ? A 14.236 20.800 23.720 1.000 1 A ASN 39.148 1
ATOM 1444 O OD1 . ASN 192 192 ? A 13.557 21.458 22.930 1.000 1 A ASN 34.110 1
ATOM 1445 N ND2 . ASN 192 192 ? A 14.797 21.321 24.781 1.000 1 A ASN 36.084 1
ATOM 1446 N N . SER 193 193 ? A 12.687 16.276 22.802 1.000 1 A SER 41.041 1
ATOM 1447 C CA . SER 193 193 ? A 12.942 14.893 22.417 1.000 1 A SER 42.513 1
ATOM 1448 C C . SER 193 193 ? A 12.636 14.613 20.941 1.000 1 A SER 42.639 1
ATOM 1449 O O . SER 193 193 ? A 13.007 13.557 20.430 1.000 1 A SER 41.102 1
ATOM 1450 C CB . SER 193 193 ? A 12.099 13.945 23.284 1.000 1 A SER 39.885 1
ATOM 1451 O OG . SER 193 193 ? A 10.720 14.130 23.042 1.000 1 A SER 37.722 1
ATOM 1452 N N . SER 194 194 ? A 11.991 15.531 20.274 1.000 1 A SER 39.906 1
ATOM 1453 C CA . SER 194 194 ? A 11.702 15.354 18.868 1.000 1 A SER 41.004 1
ATOM 1454 C C . SER 194 194 ? A 12.958 15.555 18.024 1.000 1 A SER 41.507 1
ATOM 1455 O O . SER 194 194 ? A 13.792 16.415 18.296 1.000 1 A SER 40.370 1
ATOM 1456 C CB . SER 194 194 ? A 10.590 16.301 18.419 1.000 1 A SER 38.839 1
ATOM 1457 O OG . SER 194 194 ? A 10.300 16.139 17.053 1.000 1 A SER 37.061 1
ATOM 1458 N N . GLU 195 195 ? A 13.034 14.763 16.978 1.000 1 A GLU 38.315 1
ATOM 1459 C CA . GLU 195 195 ? A 14.191 14.802 16.101 1.000 1 A GLU 39.238 1
ATOM 1460 C C . GLU 195 195 ? A 13.742 14.910 14.645 1.000 1 A GLU 39.355 1
ATOM 1461 O O . GLU 195 195 ? A 12.764 14.324 14.237 1.000 1 A GLU 37.759 1
ATOM 1462 C CB . GLU 195 195 ? A 15.062 13.577 16.268 1.000 1 A GLU 38.107 1
ATOM 1463 C CG . GLU 195 195 ? A 15.782 13.492 17.590 1.000 1 A GLU 36.716 1
ATOM 1464 C CD . GLU 195 195 ? A 16.668 12.268 17.726 1.000 1 A GLU 34.523 1
ATOM 1465 O OE1 . GLU 195 195 ? A 16.616 11.407 16.808 1.000 1 A GLU 33.006 1
ATOM 1466 O OE2 . GLU 195 195 ? A 17.389 12.145 18.731 1.000 1 A GLU 32.431 1
ATOM 1467 N N . PHE 196 196 ? A 14.492 15.675 13.894 1.000 1 A PHE 39.167 1
ATOM 1468 C CA . PHE 196 196 ? A 14.204 15.879 12.496 1.000 1 A PHE 41.149 1
ATOM 1469 C C . PHE 196 196 ? A 15.490 15.775 11.724 1.000 1 A PHE 41.266 1
ATOM 1470 O O . PHE 196 196 ? A 16.378 16.614 11.835 1.000 1 A PHE 40.736 1
ATOM 1471 C CB . PHE 196 196 ? A 13.536 17.226 12.237 1.000 1 A PHE 39.717 1
ATOM 1472 C CG . PHE 196 196 ? A 12.205 17.355 12.916 1.000 1 A PHE 38.825 1
ATOM 1473 C CD1 . PHE 196 196 ? A 11.064 16.836 12.333 1.000 1 A PHE 37.814 1
ATOM 1474 C CD2 . PHE 196 196 ? A 12.095 18.014 14.131 1.000 1 A PHE 37.095 1
ATOM 1475 C CE1 . PHE 196 196 ? A 9.836 16.940 12.951 1.000 1 A PHE 33.975 1
ATOM 1476 C CE2 . PHE 196 196 ? A 10.865 18.140 14.731 1.000 1 A PHE 33.321 1
ATOM 1477 C CZ . PHE 196 196 ? A 9.735 17.597 14.153 1.000 1 A PHE 32.352 1
ATOM 1478 N N . VAL 197 197 ? A 15.573 14.737 10.944 1.000 1 A VAL 40.914 1
ATOM 1479 C CA . VAL 197 197 ? A 16.825 14.413 10.241 1.000 1 A VAL 44.148 1
ATOM 1480 C C . VAL 197 197 ? A 16.571 14.389 8.751 1.000 1 A VAL 44.186 1
ATOM 1481 O O . VAL 197 197 ? A 15.694 13.708 8.240 1.000 1 A VAL 43.436 1
ATOM 1482 C CB . VAL 197 197 ? A 17.388 13.061 10.699 1.000 1 A VAL 42.243 1
ATOM 1483 C CG1 . VAL 197 197 ? A 17.619 13.094 12.206 1.000 1 A VAL 40.696 1
ATOM 1484 C CG2 . VAL 197 197 ? A 18.660 12.737 9.971 1.000 1 A VAL 40.017 1
ATOM 1485 N N . TYR 198 198 ? A 17.377 15.141 8.063 1.000 1 A TYR 40.963 1
ATOM 1486 C CA . TYR 198 198 ? A 17.447 15.096 6.609 1.000 1 A TYR 43.408 1
ATOM 1487 C C . TYR 198 198 ? A 18.757 14.409 6.228 1.000 1 A TYR 43.998 1
ATOM 1488 O O . TYR 198 198 ? A 19.835 14.870 6.571 1.000 1 A TYR 42.949 1
ATOM 1489 C CB . TYR 198 198 ? A 17.374 16.490 5.994 1.000 1 A TYR 41.007 1
ATOM 1490 C CG . TYR 198 198 ? A 17.468 16.506 4.491 1.000 1 A TYR 39.388 1
ATOM 1491 C CD1 . TYR 198 198 ? A 16.363 16.169 3.717 1.000 1 A TYR 37.627 1
ATOM 1492 C CD2 . TYR 198 198 ? A 18.651 16.854 3.852 1.000 1 A TYR 36.271 1
ATOM 1493 C CE1 . TYR 198 198 ? A 16.446 16.169 2.339 1.000 1 A TYR 31.131 1
ATOM 1494 C CE2 . TYR 198 198 ? A 18.741 16.860 2.482 1.000 1 A TYR 30.971 1
ATOM 1495 C CZ . TYR 198 198 ? A 17.632 16.495 1.726 1.000 1 A TYR 28.060 1
ATOM 1496 O OH . TYR 198 198 ? A 17.709 16.493 0.370 1.000 1 A TYR 31.304 1
ATOM 1497 N N . VAL 199 199 ? A 18.619 13.331 5.556 1.000 1 A VAL 42.290 1
ATOM 1498 C CA . VAL 199 199 ? A 19.764 12.475 5.265 1.000 1 A VAL 43.525 1
ATOM 1499 C C . VAL 199 199 ? A 19.778 12.125 3.801 1.000 1 A VAL 44.421 1
ATOM 1500 O O . VAL 199 199 ? A 18.795 11.657 3.243 1.000 1 A VAL 42.584 1
ATOM 1501 C CB . VAL 199 199 ? A 19.764 11.212 6.145 1.000 1 A VAL 40.689 1
ATOM 1502 C CG1 . VAL 199 199 ? A 19.864 11.588 7.610 1.000 1 A VAL 39.831 1
ATOM 1503 C CG2 . VAL 199 199 ? A 20.904 10.295 5.742 1.000 1 A VAL 38.638 1
ATOM 1504 N N . ASP 200 200 ? A 20.915 12.327 3.207 1.000 1 A ASP 42.528 1
ATOM 1505 C CA . ASP 200 200 ? A 21.151 11.921 1.813 1.000 1 A ASP 43.479 1
ATOM 1506 C C . ASP 200 200 ? A 22.419 11.067 1.788 1.000 1 A ASP 43.448 1
ATOM 1507 O O . ASP 200 200 ? A 23.504 11.544 2.062 1.000 1 A ASP 42.526 1
ATOM 1508 C CB . ASP 200 200 ? A 21.323 13.147 0.918 1.000 1 A ASP 41.655 1
ATOM 1509 C CG . ASP 200 200 ? A 21.349 12.775 -0.563 1.000 1 A ASP 41.054 1
ATOM 1510 O OD1 . ASP 200 200 ? A 21.209 11.578 -0.897 1.000 1 A ASP 35.769 1
ATOM 1511 O OD2 . ASP 200 200 ? A 21.502 13.696 -1.376 1.000 1 A ASP 36.165 1
ATOM 1512 N N . SER 201 201 ? A 22.222 9.821 1.464 1.000 1 A SER 46.437 1
ATOM 1513 C CA . SER 201 201 ? A 23.346 8.893 1.477 1.000 1 A SER 49.213 1
ATOM 1514 C C . SER 201 201 ? A 24.310 9.125 0.309 1.000 1 A SER 49.637 1
ATOM 1515 O O . SER 201 201 ? A 25.459 8.698 0.376 1.000 1 A SER 48.586 1
ATOM 1516 C CB . SER 201 201 ? A 22.830 7.454 1.425 1.000 1 A SER 46.378 1
ATOM 1517 O OG . SER 201 201 ? A 22.180 7.169 0.207 1.000 1 A SER 43.497 1
ATOM 1518 N N . VAL 202 202 ? A 23.828 9.771 -0.707 1.000 1 A VAL 44.325 1
ATOM 1519 C CA . VAL 202 202 ? A 24.683 10.045 -1.866 1.000 1 A VAL 47.618 1
ATOM 1520 C C . VAL 202 202 ? A 25.628 11.177 -1.568 1.000 1 A VAL 48.342 1
ATOM 1521 O O . VAL 202 202 ? A 26.840 11.067 -1.753 1.000 1 A VAL 46.600 1
ATOM 1522 C CB . VAL 202 202 ? A 23.846 10.335 -3.111 1.000 1 A VAL 44.214 1
ATOM 1523 C CG1 . VAL 202 202 ? A 22.966 9.128 -3.439 1.000 1 A VAL 43.904 1
ATOM 1524 C CG2 . VAL 202 202 ? A 24.742 10.682 -4.273 1.000 1 A VAL 42.645 1
ATOM 1525 N N . ASP 203 203 ? A 25.093 12.271 -1.096 1.000 1 A ASP 48.207 1
ATOM 1526 C CA . ASP 203 203 ? A 25.905 13.442 -0.834 1.000 1 A ASP 49.478 1
ATOM 1527 C C . ASP 203 203 ? A 26.408 13.485 0.619 1.000 1 A ASP 49.482 1
ATOM 1528 O O . ASP 203 203 ? A 27.247 14.332 0.929 1.000 1 A ASP 48.095 1
ATOM 1529 C CB . ASP 203 203 ? A 25.129 14.720 -1.129 1.000 1 A ASP 47.251 1
ATOM 1530 C CG . ASP 203 203 ? A 24.886 14.899 -2.633 1.000 1 A ASP 44.952 1
ATOM 1531 O OD1 . ASP 203 203 ? A 25.712 14.401 -3.419 1.000 1 A ASP 38.276 1
ATOM 1532 O OD2 . ASP 203 203 ? A 23.885 15.566 -2.980 1.000 1 A ASP 39.615 1
ATOM 1533 N N . GLU 204 204 ? A 25.899 12.614 1.436 1.000 1 A GLU 43.383 1
ATOM 1534 C CA . GLU 204 204 ? A 26.290 12.475 2.835 1.000 1 A GLU 43.926 1
ATOM 1535 C C . GLU 204 204 ? A 26.066 13.784 3.592 1.000 1 A GLU 43.865 1
ATOM 1536 O O . GLU 204 204 ? A 26.953 14.309 4.264 1.000 1 A GLU 42.032 1
ATOM 1537 C CB . GLU 204 204 ? A 27.739 11.979 2.975 1.000 1 A GLU 42.391 1
ATOM 1538 C CG . GLU 204 204 ? A 27.956 10.559 2.504 1.000 1 A GLU 40.989 1
ATOM 1539 C CD . GLU 204 204 ? A 29.377 10.095 2.638 1.000 1 A GLU 38.451 1
ATOM 1540 O OE1 . GLU 204 204 ? A 30.245 10.942 2.989 1.000 1 A GLU 36.459 1
ATOM 1541 O OE2 . GLU 204 204 ? A 29.648 8.910 2.394 1.000 1 A GLU 34.896 1
ATOM 1542 N N . TRP 205 205 ? A 24.853 14.276 3.495 1.000 1 A TRP 45.783 1
ATOM 1543 C CA . TRP 205 205 ? A 24.479 15.477 4.239 1.000 1 A TRP 47.349 1
ATOM 1544 C C . TRP 205 205 ? A 23.749 15.029 5.493 1.000 1 A TRP 47.753 1
ATOM 1545 O O . TRP 205 205 ? A 23.189 13.932 5.569 1.000 1 A TRP 45.975 1
ATOM 1546 C CB . TRP 205 205 ? A 23.594 16.373 3.395 1.000 1 A TRP 44.969 1
ATOM 1547 C CG . TRP 205 205 ? A 24.336 17.098 2.327 1.000 1 A TRP 45.322 1
ATOM 1548 C CD1 . TRP 205 205 ? A 24.491 16.669 1.039 1.000 1 A TRP 42.694 1
ATOM 1549 C CD2 . TRP 205 205 ? A 24.995 18.340 2.419 1.000 1 A TRP 44.548 1
ATOM 1550 N NE1 . TRP 205 205 ? A 25.214 17.605 0.336 1.000 1 A TRP 38.656 1
ATOM 1551 C CE2 . TRP 205 205 ? A 25.535 18.632 1.165 1.000 1 A TRP 42.029 1
ATOM 1552 C CE3 . TRP 205 205 ? A 25.173 19.257 3.461 1.000 1 A TRP 38.125 1
ATOM 1553 C CZ2 . TRP 205 205 ? A 26.263 19.779 0.918 1.000 1 A TRP 36.601 1
ATOM 1554 C CZ3 . TRP 205 205 ? A 25.898 20.417 3.219 1.000 1 A TRP 37.352 1
ATOM 1555 C CH2 . TRP 205 205 ? A 26.438 20.672 1.965 1.000 1 A TRP 35.514 1
ATOM 1556 N N . MET 206 206 ? A 23.698 15.908 6.426 1.000 1 A MET 45.902 1
ATOM 1557 C CA . MET 206 206 ? A 23.019 15.667 7.685 1.000 1 A MET 46.483 1
ATOM 1558 C C . MET 206 206 ? A 22.349 16.948 8.135 1.000 1 A MET 46.252 1
ATOM 1559 O O . MET 206 206 ? A 22.929 18.029 8.076 1.000 1 A MET 45.469 1
ATOM 1560 C CB . MET 206 206 ? A 23.982 15.179 8.761 1.000 1 A MET 44.617 1
ATOM 1561 C CG . MET 206 206 ? A 23.302 14.755 10.046 1.000 1 A MET 42.639 1
ATOM 1562 S SD . MET 206 206 ? A 24.448 14.025 11.190 1.000 1 A MET 36.462 1
ATOM 1563 C CE . MET 206 206 ? A 23.353 13.670 12.574 1.000 1 A MET 33.683 1
ATOM 1564 N N . TYR 207 207 ? A 21.104 16.798 8.565 1.000 1 A TYR 43.207 1
ATOM 1565 C CA . TYR 207 207 ? A 20.321 17.938 8.971 1.000 1 A TYR 47.065 1
ATOM 1566 C C . TYR 207 207 ? A 20.363 18.179 10.472 1.000 1 A TYR 47.409 1
ATOM 1567 O O . TYR 207 207 ? A 20.769 19.255 10.952 1.000 1 A TYR 46.923 1
ATOM 1568 C CB . TYR 207 207 ? A 18.863 17.797 8.517 1.000 1 A TYR 44.572 1
ATOM 1569 C CG . TYR 207 207 ? A 17.989 18.974 8.821 1.000 1 A TYR 42.188 1
ATOM 1570 C CD1 . TYR 207 207 ? A 18.075 20.130 8.083 1.000 1 A TYR 38.898 1
ATOM 1571 C CD2 . TYR 207 207 ? A 17.052 18.907 9.867 1.000 1 A TYR 37.895 1
ATOM 1572 C CE1 . TYR 207 207 ? A 17.273 21.213 8.339 1.000 1 A TYR 32.150 1
ATOM 1573 C CE2 . TYR 207 207 ? A 16.248 19.986 10.138 1.000 1 A TYR 31.576 1
ATOM 1574 C CZ . TYR 207 207 ? A 16.365 21.132 9.371 1.000 1 A TYR 30.429 1
ATOM 1575 O OH . TYR 207 207 ? A 15.554 22.226 9.646 1.000 1 A TYR 30.542 1
ATOM 1576 N N . THR 208 208 ? A 19.945 17.215 11.219 1.000 1 A THR 43.828 1
ATOM 1577 C CA . THR 208 208 ? A 19.956 17.322 12.665 1.000 1 A THR 45.708 1
ATOM 1578 C C . THR 208 208 ? A 21.183 16.609 13.232 1.000 1 A THR 46.172 1
ATOM 1579 O O . THR 208 208 ? A 21.655 15.642 12.643 1.000 1 A THR 45.093 1
ATOM 1580 C CB . THR 208 208 ? A 18.699 16.732 13.278 1.000 1 A THR 43.481 1
ATOM 1581 O OG1 . THR 208 208 ? A 18.611 15.345 12.974 1.000 1 A THR 38.679 1
ATOM 1582 C CG2 . THR 208 208 ? A 17.447 17.441 12.718 1.000 1 A THR 39.272 1
ATOM 1583 N N . PRO 209 209 ? A 21.693 17.072 14.329 1.000 1 A PRO 41.483 1
ATOM 1584 C CA . PRO 209 209 ? A 22.833 16.399 14.931 1.000 1 A PRO 43.267 1
ATOM 1585 C C . PRO 209 209 ? A 22.420 15.052 15.556 1.000 1 A PRO 43.837 1
ATOM 1586 O O . PRO 209 209 ? A 21.218 14.797 15.705 1.000 1 A PRO 42.937 1
ATOM 1587 C CB . PRO 209 209 ? A 23.292 17.384 15.995 1.000 1 A PRO 41.364 1
ATOM 1588 C CG . PRO 209 209 ? A 22.073 18.153 16.351 1.000 1 A PRO 41.526 1
ATOM 1589 C CD . PRO 209 209 ? A 21.322 18.276 15.072 1.000 1 A PRO 42.144 1
ATOM 1590 N N . PRO 210 210 ? A 23.379 14.254 15.934 1.000 1 A PRO 42.499 1
ATOM 1591 C CA . PRO 210 210 ? A 23.044 12.971 16.553 1.000 1 A PRO 43.464 1
ATOM 1592 C C . PRO 210 210 ? A 22.430 13.130 17.948 1.000 1 A PRO 44.038 1
ATOM 1593 O O . PRO 210 210 ? A 22.352 14.225 18.471 1.000 1 A PRO 43.567 1
ATOM 1594 C CB . PRO 210 210 ? A 24.365 12.225 16.596 1.000 1 A PRO 41.941 1
ATOM 1595 C CG . PRO 210 210 ? A 25.404 13.287 16.515 1.000 1 A PRO 41.688 1
ATOM 1596 C CD . PRO 210 210 ? A 24.815 14.321 15.629 1.000 1 A PRO 42.204 1
ATOM 1597 N N . TRP 211 211 ? A 22.057 12.044 18.489 1.000 1 A TRP 45.441 1
ATOM 1598 C CA . TRP 211 211 ? A 21.283 12.072 19.733 1.000 1 A TRP 46.056 1
ATOM 1599 C C . TRP 211 211 ? A 22.121 12.500 20.911 1.000 1 A TRP 46.286 1
ATOM 1600 O O . TRP 211 211 ? A 21.600 13.061 21.874 1.000 1 A TRP 44.465 1
ATOM 1601 C CB . TRP 211 211 ? A 20.664 10.694 19.974 1.000 1 A TRP 44.034 1
ATOM 1602 C CG . TRP 211 211 ? A 19.691 10.671 21.150 1.000 1 A TRP 44.447 1
ATOM 1603 C CD1 . TRP 211 211 ? A 19.898 10.116 22.370 1.000 1 A TRP 40.559 1
ATOM 1604 C CD2 . TRP 211 211 ? A 18.353 11.199 21.140 1.000 1 A TRP 42.509 1
ATOM 1605 N NE1 . TRP 211 211 ? A 18.780 10.295 23.146 1.000 1 A TRP 38.814 1
ATOM 1606 C CE2 . TRP 211 211 ? A 17.812 10.940 22.404 1.000 1 A TRP 41.014 1
ATOM 1607 C CE3 . TRP 211 211 ? A 17.583 11.877 20.227 1.000 1 A TRP 39.631 1
ATOM 1608 C CZ2 . TRP 211 211 ? A 16.530 11.336 22.742 1.000 1 A TRP 37.104 1
ATOM 1609 C CZ3 . TRP 211 211 ? A 16.284 12.269 20.557 1.000 1 A TRP 36.850 1
ATOM 1610 C CH2 . TRP 211 211 ? A 15.776 11.989 21.823 1.000 1 A TRP 35.744 1
ATOM 1611 N N . LEU 212 212 ? A 23.412 12.244 20.856 1.000 1 A LEU 41.843 1
ATOM 1612 C CA . LEU 212 212 ? A 24.289 12.689 21.939 1.000 1 A LEU 43.884 1
ATOM 1613 C C . LEU 212 212 ? A 24.378 14.205 21.971 1.000 1 A LEU 43.752 1
ATOM 1614 O O . LEU 212 212 ? A 24.267 14.826 23.027 1.000 1 A LEU 42.672 1
ATOM 1615 C CB . LEU 212 212 ? A 25.676 12.082 21.789 1.000 1 A LEU 41.902 1
ATOM 1616 C CG . LEU 212 212 ? A 26.731 12.471 22.842 1.000 1 A LEU 40.362 1
ATOM 1617 C CD1 . LEU 212 212 ? A 26.291 12.013 24.227 1.000 1 A LEU 38.702 1
ATOM 1618 C CD2 . LEU 212 212 ? A 28.078 11.898 22.473 1.000 1 A LEU 37.985 1
ATOM 1619 N N . ASP 213 213 ? A 24.545 14.805 20.813 1.000 1 A ASP 43.370 1
ATOM 1620 C CA . ASP 213 213 ? A 24.577 16.267 20.741 1.000 1 A ASP 43.411 1
ATOM 1621 C C . ASP 213 213 ? A 23.179 16.858 20.943 1.000 1 A ASP 43.123 1
ATOM 1622 O O . ASP 213 213 ? A 23.039 17.941 21.494 1.000 1 A ASP 42.129 1
ATOM 1623 C CB . ASP 213 213 ? A 25.127 16.706 19.395 1.000 1 A ASP 41.786 1
ATOM 1624 C CG . ASP 213 213 ? A 26.615 16.408 19.257 1.000 1 A ASP 40.385 1
ATOM 1625 O OD1 . ASP 213 213 ? A 27.321 16.430 20.271 1.000 1 A ASP 36.385 1
ATOM 1626 O OD2 . ASP 213 213 ? A 27.049 16.121 18.108 1.000 1 A ASP 36.890 1
ATOM 1627 N N . PHE 214 214 ? A 22.199 16.117 20.514 1.000 1 A PHE 38.397 1
ATOM 1628 C CA . PHE 214 214 ? A 20.824 16.573 20.704 1.000 1 A PHE 39.464 1
ATOM 1629 C C . PHE 214 214 ? A 20.401 16.551 22.177 1.000 1 A PHE 39.476 1
ATOM 1630 O O . PHE 214 214 ? A 19.680 17.410 22.632 1.000 1 A PHE 38.397 1
ATOM 1631 C CB . PHE 214 214 ? A 19.867 15.757 19.851 1.000 1 A PHE 37.727 1
ATOM 1632 C CG . PHE 214 214 ? A 18.422 16.161 19.974 1.000 1 A PHE 36.349 1
ATOM 1633 C CD1 . PHE 214 214 ? A 17.958 17.294 19.315 1.000 1 A PHE 34.680 1
ATOM 1634 C CD2 . PHE 214 214 ? A 17.548 15.406 20.731 1.000 1 A PHE 33.810 1
ATOM 1635 C CE1 . PHE 214 214 ? A 16.643 17.676 19.409 1.000 1 A PHE 29.822 1
ATOM 1636 C CE2 . PHE 214 214 ? A 16.220 15.777 20.833 1.000 1 A PHE 29.309 1
ATOM 1637 C CZ . PHE 214 214 ? A 15.772 16.904 20.179 1.000 1 A PHE 27.526 1
ATOM 1638 N N . ALA 215 215 ? A 20.851 15.555 22.871 1.000 1 A ALA 42.745 1
ATOM 1639 C CA . ALA 215 215 ? A 20.535 15.454 24.290 1.000 1 A ALA 43.403 1
ATOM 1640 C C . ALA 215 215 ? A 21.316 16.471 25.106 1.000 1 A ALA 44.051 1
ATOM 1641 O O . ALA 215 215 ? A 20.826 16.978 26.105 1.000 1 A ALA 42.692 1
ATOM 1642 C CB . ALA 215 215 ? A 20.821 14.043 24.807 1.000 1 A ALA 41.426 1
ATOM 1643 N N . ASP 216 216 ? A 22.495 16.791 24.659 1.000 1 A ASP 39.741 1
ATOM 1644 C CA . ASP 216 216 ? A 23.312 17.798 25.357 1.000 1 A ASP 39.902 1
ATOM 1645 C C . ASP 216 216 ? A 22.825 19.205 25.036 1.000 1 A ASP 39.651 1
ATOM 1646 O O . ASP 216 216 ? A 22.777 20.061 25.899 1.000 1 A ASP 38.175 1
ATOM 1647 C CB . ASP 216 216 ? A 24.774 17.627 24.979 1.000 1 A ASP 37.969 1
ATOM 1648 C CG . ASP 216 216 ? A 25.396 16.367 25.564 1.000 1 A ASP 37.427 1
ATOM 1649 O OD1 . ASP 216 216 ? A 24.982 15.950 26.655 1.000 1 A ASP 32.572 1
ATOM 1650 O OD2 . ASP 216 216 ? A 26.303 15.816 24.909 1.000 1 A ASP 32.934 1
ATOM 1651 N N . ASP 217 217 ? A 22.492 19.425 23.772 1.000 1 A ASP 39.121 1
ATOM 1652 C CA . ASP 217 217 ? A 22.055 20.753 23.392 1.000 1 A ASP 37.158 1
ATOM 1653 C C . ASP 217 217 ? A 20.603 20.989 23.760 1.000 1 A ASP 37.262 1
ATOM 1654 O O . ASP 217 217 ? A 20.206 22.122 24.052 1.000 1 A ASP 35.419 1
ATOM 1655 C CB . ASP 217 217 ? A 22.250 20.961 21.886 1.000 1 A ASP 35.771 1
ATOM 1656 C CG . ASP 217 217 ? A 23.719 20.964 21.502 1.000 1 A ASP 35.000 1
ATOM 1657 O OD1 . ASP 217 217 ? A 24.564 21.343 22.354 1.000 1 A ASP 31.562 1
ATOM 1658 O OD2 . ASP 217 217 ? A 24.014 20.587 20.358 1.000 1 A ASP 31.533 1
ATOM 1659 N N . GLY 218 218 ? A 19.792 19.975 23.712 1.000 1 A GLY 37.398 1
ATOM 1660 C CA . GLY 218 218 ? A 18.427 20.080 24.151 1.000 1 A GLY 35.384 1
ATOM 1661 C C . GLY 218 218 ? A 17.445 20.505 23.083 1.000 1 A GLY 36.669 1
ATOM 1662 O O . GLY 218 218 ? A 16.305 20.879 23.387 1.000 1 A GLY 35.299 1
ATOM 1663 N N . GLY 219 219 ? A 17.842 20.450 21.820 1.000 1 A GLY 44.192 1
ATOM 1664 C CA . GLY 219 219 ? A 16.908 20.812 20.770 1.000 1 A GLY 42.598 1
ATOM 1665 C C . GLY 219 219 ? A 17.608 21.297 19.522 1.000 1 A GLY 44.101 1
ATOM 1666 O O . GLY 219 219 ? A 18.719 21.822 19.547 1.000 1 A GLY 43.061 1
ATOM 1667 N N . GLY 220 220 ? A 16.927 21.124 18.416 1.000 1 A GLY 39.205 1
ATOM 1668 C CA . GLY 220 220 ? A 17.438 21.595 17.164 1.000 1 A GLY 37.718 1
ATOM 1669 C C . GLY 220 220 ? A 18.347 20.570 16.485 1.000 1 A GLY 38.981 1
ATOM 1670 O O . GLY 220 220 ? A 18.408 19.416 16.824 1.000 1 A GLY 37.577 1
ATOM 1671 N N . GLY 221 221 ? A 19.066 21.063 15.524 1.000 1 A GLY 40.251 1
ATOM 1672 C CA . GLY 221 221 ? A 19.958 20.241 14.749 1.000 1 A GLY 38.838 1
ATOM 1673 C C . GLY 221 221 ? A 20.982 21.077 14.035 1.000 1 A GLY 40.623 1
ATOM 1674 O O . GLY 221 221 ? A 20.864 22.295 13.961 1.000 1 A GLY 39.651 1
ATOM 1675 N N . TYR 222 222 ? A 21.970 20.410 13.535 1.000 1 A TYR 45.174 1
ATOM 1676 C CA . TYR 222 222 ? A 23.062 21.097 12.851 1.000 1 A TYR 46.326 1
ATOM 1677 C C . TYR 222 222 ? A 23.435 20.320 11.611 1.000 1 A TYR 45.837 1
ATOM 1678 O O . TYR 222 222 ? A 23.339 19.099 11.572 1.000 1 A TYR 44.615 1
ATOM 1679 C CB . TYR 222 222 ? A 24.282 21.241 13.751 1.000 1 A TYR 45.500 1
ATOM 1680 C CG . TYR 222 222 ? A 24.047 22.075 14.992 1.000 1 A TYR 44.314 1
ATOM 1681 C CD1 . TYR 222 222 ? A 24.073 23.477 14.922 1.000 1 A TYR 42.088 1
ATOM 1682 C CD2 . TYR 222 222 ? A 23.783 21.466 16.213 1.000 1 A TYR 41.269 1
ATOM 1683 C CE1 . TYR 222 222 ? A 23.857 24.238 16.055 1.000 1 A TYR 37.336 1
ATOM 1684 C CE2 . TYR 222 222 ? A 23.550 22.230 17.332 1.000 1 A TYR 35.104 1
ATOM 1685 C CZ . TYR 222 222 ? A 23.587 23.617 17.235 1.000 1 A TYR 36.632 1
ATOM 1686 O OH . TYR 222 222 ? A 23.353 24.373 18.377 1.000 1 A TYR 40.995 1
ATOM 1687 N N . PHE 223 223 ? A 23.883 21.008 10.638 1.000 1 A PHE 41.181 1
ATOM 1688 C CA . PHE 223 223 ? A 24.365 20.403 9.430 1.000 1 A PHE 41.568 1
ATOM 1689 C C . PHE 223 223 ? A 25.847 20.058 9.596 1.000 1 A PHE 40.815 1
ATOM 1690 O O . PHE 223 223 ? A 26.595 20.754 10.262 1.000 1 A PHE 40.061 1
ATOM 1691 C CB . PHE 223 223 ? A 24.140 21.308 8.218 1.000 1 A PHE 39.949 1
ATOM 1692 C CG . PHE 223 223 ? A 24.912 22.608 8.264 1.000 1 A PHE 38.849 1
ATOM 1693 C CD1 . PHE 223 223 ? A 24.411 23.702 8.942 1.000 1 A PHE 37.476 1
ATOM 1694 C CD2 . PHE 223 223 ? A 26.125 22.711 7.609 1.000 1 A PHE 36.629 1
ATOM 1695 C CE1 . PHE 223 223 ? A 25.104 24.901 8.983 1.000 1 A PHE 33.852 1
ATOM 1696 C CE2 . PHE 223 223 ? A 26.833 23.912 7.638 1.000 1 A PHE 33.139 1
ATOM 1697 C CZ . PHE 223 223 ? A 26.321 25.014 8.323 1.000 1 A PHE 33.425 1
ATOM 1698 N N . SER 224 224 ? A 26.231 18.988 9.010 1.000 1 A SER 41.494 1
ATOM 1699 C CA . SER 224 224 ? A 27.602 18.545 9.088 1.000 1 A SER 43.897 1
ATOM 1700 C C . SER 224 224 ? A 27.909 17.610 7.927 1.000 1 A SER 43.802 1
ATOM 1701 O O . SER 224 224 ? A 27.085 16.786 7.531 1.000 1 A SER 42.217 1
ATOM 1702 C CB . SER 224 224 ? A 27.889 17.837 10.429 1.000 1 A SER 41.570 1
ATOM 1703 O OG . SER 224 224 ? A 27.149 16.626 10.511 1.000 1 A SER 39.551 1
ATOM 1704 N N . ASP 225 225 ? A 29.069 17.748 7.402 1.000 1 A ASP 43.189 1
ATOM 1705 C CA . ASP 225 225 ? A 29.537 16.897 6.322 1.000 1 A ASP 43.064 1
ATOM 1706 C C . ASP 225 225 ? A 30.267 15.660 6.823 1.000 1 A ASP 42.752 1
ATOM 1707 O O . ASP 225 225 ? A 30.688 14.833 6.016 1.000 1 A ASP 41.584 1
ATOM 1708 C CB . ASP 225 225 ? A 30.432 17.660 5.346 1.000 1 A ASP 41.041 1
ATOM 1709 C CG . ASP 225 225 ? A 29.671 18.704 4.576 1.000 1 A ASP 39.917 1
ATOM 1710 O OD1 . ASP 225 225 ? A 28.465 18.488 4.326 1.000 1 A ASP 34.662 1
ATOM 1711 O OD2 . ASP 225 225 ? A 30.264 19.737 4.218 1.000 1 A ASP 34.837 1
ATOM 1712 N N . GLU 226 226 ? A 30.420 15.557 8.080 1.000 1 A GLU 40.136 1
ATOM 1713 C CA . GLU 226 226 ? A 31.115 14.439 8.707 1.000 1 A GLU 39.348 1
ATOM 1714 C C . GLU 226 226 ? A 30.114 13.461 9.296 1.000 1 A GLU 39.459 1
ATOM 1715 O O . GLU 226 226 ? A 29.335 13.803 10.190 1.000 1 A GLU 39.091 1
ATOM 1716 C CB . GLU 226 226 ? A 32.120 14.915 9.775 1.000 1 A GLU 39.928 1
ATOM 1717 C CG . GLU 226 226 ? A 33.240 15.726 9.232 1.000 1 A GLU 39.537 1
ATOM 1718 C CD . GLU 226 226 ? A 34.218 16.216 10.283 1.000 1 A GLU 37.741 1
ATOM 1719 O OE1 . GLU 226 226 ? A 33.911 15.986 11.481 1.000 1 A GLU 34.647 1
ATOM 1720 O OE2 . GLU 226 226 ? A 35.260 16.825 9.945 1.000 1 A GLU 32.203 1
ATOM 1721 N N . ILE 227 227 ? A 30.142 12.290 8.803 1.000 1 A ILE 41.840 1
ATOM 1722 C CA . ILE 227 227 ? A 29.212 11.257 9.217 1.000 1 A ILE 42.985 1
ATOM 1723 C C . ILE 227 227 ? A 30.044 10.100 9.779 1.000 1 A ILE 42.926 1
ATOM 1724 O O . ILE 227 227 ? A 30.977 9.636 9.124 1.000 1 A ILE 42.049 1
ATOM 1725 C CB . ILE 227 227 ? A 28.317 10.801 8.053 1.000 1 A ILE 41.182 1
ATOM 1726 C CG1 . ILE 227 227 ? A 27.416 11.954 7.588 1.000 1 A ILE 39.500 1
ATOM 1727 C CG2 . ILE 227 227 ? A 27.438 9.647 8.493 1.000 1 A ILE 38.212 1
ATOM 1728 C CD1 . ILE 227 227 ? A 26.676 11.692 6.312 1.000 1 A ILE 37.913 1
ATOM 1729 N N . PRO 228 228 ? A 29.746 9.652 10.957 1.000 1 A PRO 43.378 1
ATOM 1730 C CA . PRO 228 228 ? A 30.509 8.546 11.521 1.000 1 A PRO 45.468 1
ATOM 1731 C C . PRO 228 228 ? A 30.216 7.213 10.832 1.000 1 A PRO 45.788 1
ATOM 1732 O O . PRO 228 228 ? A 29.221 7.054 10.116 1.000 1 A PRO 45.217 1
ATOM 1733 C CB . PRO 228 228 ? A 30.110 8.526 12.994 1.000 1 A PRO 43.985 1
ATOM 1734 C CG . PRO 228 228 ? A 28.747 9.114 13.015 1.000 1 A PRO 43.627 1
ATOM 1735 C CD . PRO 228 228 ? A 28.768 10.150 11.925 1.000 1 A PRO 44.500 1
ATOM 1736 N N . ALA 229 229 ? A 31.107 6.313 11.045 1.000 1 A ALA 44.656 1
ATOM 1737 C CA . ALA 229 229 ? A 30.999 4.982 10.485 1.000 1 A ALA 46.105 1
ATOM 1738 C C . ALA 229 229 ? A 29.874 4.223 11.177 1.000 1 A ALA 46.555 1
ATOM 1739 O O . ALA 229 229 ? A 29.473 4.531 12.287 1.000 1 A ALA 45.721 1
ATOM 1740 C CB . ALA 229 229 ? A 32.311 4.239 10.640 1.000 1 A ALA 44.007 1
ATOM 1741 N N . PRO 230 230 ? A 29.343 3.226 10.530 1.000 1 A PRO 41.068 1
ATOM 1742 C CA . PRO 230 230 ? A 28.238 2.465 11.135 1.000 1 A PRO 40.854 1
ATOM 1743 C C . PRO 230 230 ? A 28.512 1.778 12.471 1.000 1 A PRO 41.009 1
ATOM 1744 O O . PRO 230 230 ? A 27.659 1.786 13.338 1.000 1 A PRO 40.552 1
ATOM 1745 C CB . PRO 230 230 ? A 27.841 1.477 10.059 1.000 1 A PRO 40.265 1
ATOM 1746 C CG . PRO 230 230 ? A 28.952 1.451 9.095 1.000 1 A PRO 40.073 1
ATOM 1747 C CD . PRO 230 230 ? A 29.555 2.816 9.156 1.000 1 A PRO 40.354 1
ATOM 1748 N N . PRO 231 231 ? A 29.711 1.214 12.708 1.000 1 A PRO 40.104 1
ATOM 1749 C CA . PRO 231 231 ? A 29.908 0.733 14.071 1.000 1 A PRO 40.071 1
ATOM 1750 C C . PRO 231 231 ? A 30.142 1.824 15.099 1.000 1 A PRO 40.595 1
ATOM 1751 O O . PRO 231 231 ? A 29.803 1.666 16.247 1.000 1 A PRO 39.719 1
ATOM 1752 C CB . PRO 231 231 ? A 31.097 -0.207 13.942 1.000 1 A PRO 39.112 1
ATOM 1753 C CG . PRO 231 231 ? A 31.849 0.272 12.760 1.000 1 A PRO 40.204 1
ATOM 1754 C CD . PRO 231 231 ? A 30.791 0.775 11.810 1.000 1 A PRO 41.261 1
ATOM 1755 N N . GLU 232 232 ? A 30.730 2.906 14.646 1.000 1 A GLU 38.971 1
ATOM 1756 C CA . GLU 232 232 ? A 30.923 4.034 15.535 1.000 1 A GLU 38.313 1
ATOM 1757 C C . GLU 232 232 ? A 29.602 4.717 15.875 1.000 1 A GLU 38.746 1
ATOM 1758 O O . GLU 232 232 ? A 29.426 5.207 16.989 1.000 1 A GLU 36.912 1
ATOM 1759 C CB . GLU 232 232 ? A 31.870 5.061 14.914 1.000 1 A GLU 37.173 1
ATOM 1760 C CG . GLU 232 232 ? A 33.297 4.559 14.802 1.000 1 A GLU 35.719 1
ATOM 1761 C CD . GLU 232 232 ? A 34.212 5.562 14.110 1.000 1 A GLU 34.450 1
ATOM 1762 O OE1 . GLU 232 232 ? A 33.691 6.587 13.626 1.000 1 A GLU 31.374 1
ATOM 1763 O OE2 . GLU 232 232 ? A 35.436 5.311 14.047 1.000 1 A GLU 31.752 1
ATOM 1764 N N . SER 233 233 ? A 28.686 4.723 14.938 1.000 1 A SER 42.317 1
ATOM 1765 C CA . SER 233 233 ? A 27.381 5.296 15.204 1.000 1 A SER 43.455 1
ATOM 1766 C C . SER 233 233 ? A 26.574 4.426 16.163 1.000 1 A SER 43.712 1
ATOM 1767 O O . SER 233 233 ? A 25.773 4.922 16.951 1.000 1 A SER 42.956 1
ATOM 1768 C CB . SER 233 233 ? A 26.625 5.489 13.893 1.000 1 A SER 41.181 1
ATOM 1769 O OG . SER 233 233 ? A 26.343 4.256 13.281 1.000 1 A SER 38.371 1
ATOM 1770 N N . LEU 234 234 ? A 26.767 3.145 16.080 1.000 1 A LEU 39.525 1
ATOM 1771 C CA . LEU 234 234 ? A 26.085 2.245 17.008 1.000 1 A LEU 41.874 1
ATOM 1772 C C . LEU 234 234 ? A 26.626 2.391 18.430 1.000 1 A LEU 42.165 1
ATOM 1773 O O . LEU 234 234 ? A 25.874 2.274 19.388 1.000 1 A LEU 40.938 1
ATOM 1774 C CB . LEU 234 234 ? A 26.226 0.788 16.550 1.000 1 A LEU 39.789 1
ATOM 1775 C CG . LEU 234 234 ? A 25.477 0.386 15.267 1.000 1 A LEU 38.018 1
ATOM 1776 C CD1 . LEU 234 234 ? A 24.001 0.566 15.470 1.000 1 A LEU 35.928 1
ATOM 1777 C CD2 . LEU 234 234 ? A 25.825 -1.034 14.885 1.000 1 A LEU 34.892 1
ATOM 1778 N N . ILE 235 235 ? A 27.903 2.641 18.529 1.000 1 A ILE 42.954 1
ATOM 1779 C CA . ILE 235 235 ? A 28.490 2.856 19.832 1.000 1 A ILE 44.480 1
ATOM 1780 C C . ILE 235 235 ? A 28.052 4.205 20.405 1.000 1 A ILE 44.888 1
ATOM 1781 O O . ILE 235 235 ? A 27.775 4.325 21.611 1.000 1 A ILE 44.588 1
ATOM 1782 C CB . ILE 235 235 ? A 30.031 2.774 19.733 1.000 1 A ILE 43.235 1
ATOM 1783 C CG1 . ILE 235 235 ? A 30.444 1.336 19.399 1.000 1 A ILE 44.217 1
ATOM 1784 C CG2 . ILE 235 235 ? A 30.702 3.220 21.027 1.000 1 A ILE 41.972 1
ATOM 1785 C CD1 . ILE 235 235 ? A 31.889 1.172 19.023 1.000 1 A ILE 40.713 1
ATOM 1786 N N . SER 236 236 ? A 27.970 5.177 19.551 1.000 1 A SER 44.120 1
ATOM 1787 C CA . SER 236 236 ? A 27.560 6.500 19.995 1.000 1 A SER 46.645 1
ATOM 1788 C C . SER 236 236 ? A 26.080 6.536 20.389 1.000 1 A SER 46.665 1
ATOM 1789 O O . SER 236 236 ? A 25.701 7.196 21.353 1.000 1 A SER 45.792 1
ATOM 1790 C CB . SER 236 236 ? A 27.830 7.551 18.927 1.000 1 A SER 43.948 1
ATOM 1791 O OG . SER 236 236 ? A 27.044 7.324 17.780 1.000 1 A SER 40.948 1
ATOM 1792 N N . THR 237 237 ? A 25.273 5.842 19.658 1.000 1 A THR 42.147 1
ATOM 1793 C CA . THR 237 237 ? A 23.861 5.783 20.014 1.000 1 A THR 43.590 1
ATOM 1794 C C . THR 237 237 ? A 23.631 4.940 21.287 1.000 1 A THR 43.919 1
ATOM 1795 O O . THR 237 237 ? A 22.697 5.218 22.045 1.000 1 A THR 42.912 1
ATOM 1796 C CB . THR 237 237 ? A 23.035 5.193 18.876 1.000 1 A THR 41.126 1
ATOM 1797 O OG1 . THR 237 237 ? A 23.514 3.899 18.520 1.000 1 A THR 39.576 1
ATOM 1798 C CG2 . THR 237 237 ? A 23.130 6.095 17.666 1.000 1 A THR 38.854 1
ATOM 1799 N N . SER 238 238 ? A 24.433 3.960 21.471 1.000 1 A SER 44.336 1
ATOM 1800 C CA . SER 238 238 ? A 24.323 3.189 22.695 1.000 1 A SER 45.349 1
ATOM 1801 C C . SER 238 238 ? A 24.830 3.981 23.903 1.000 1 A SER 45.582 1
ATOM 1802 O O . SER 238 238 ? A 24.325 3.839 25.013 1.000 1 A SER 44.446 1
ATOM 1803 C CB . SER 238 238 ? A 25.083 1.863 22.581 1.000 1 A SER 43.542 1
ATOM 1804 O OG . SER 238 238 ? A 26.467 2.078 22.447 1.000 1 A SER 41.357 1
ATOM 1805 N N . PHE 239 239 ? A 25.843 4.783 23.670 1.000 1 A PHE 40.156 1
ATOM 1806 C CA . PHE 239 239 ? A 26.316 5.673 24.735 1.000 1 A PHE 41.856 1
ATOM 1807 C C . PHE 239 239 ? A 25.321 6.801 25.023 1.000 1 A PHE 42.456 1
ATOM 1808 O O . PHE 239 239 ? A 25.160 7.202 26.161 1.000 1 A PHE 41.617 1
ATOM 1809 C CB . PHE 239 239 ? A 27.685 6.244 24.338 1.000 1 A PHE 40.176 1
ATOM 1810 C CG . PHE 239 239 ? A 28.286 7.124 25.399 1.000 1 A PHE 38.383 1
ATOM 1811 C CD1 . PHE 239 239 ? A 28.252 8.484 25.276 1.000 1 A PHE 35.327 1
ATOM 1812 C CD2 . PHE 239 239 ? A 28.882 6.568 26.508 1.000 1 A PHE 34.662 1
ATOM 1813 C CE1 . PHE 239 239 ? A 28.810 9.304 26.237 1.000 1 A PHE 32.205 1
ATOM 1814 C CE2 . PHE 239 239 ? A 29.419 7.401 27.488 1.000 1 A PHE 30.903 1
ATOM 1815 C CZ . PHE 239 239 ? A 29.395 8.757 27.354 1.000 1 A PHE 29.354 1
ATOM 1816 N N . ASP 240 240 ? A 24.701 7.283 23.965 1.000 1 A ASP 44.865 1
ATOM 1817 C CA . ASP 240 240 ? A 23.681 8.291 24.153 1.000 1 A ASP 45.016 1
ATOM 1818 C C . ASP 240 240 ? A 22.456 7.732 24.848 1.000 1 A ASP 44.886 1
ATOM 1819 O O . ASP 240 240 ? A 21.718 8.456 25.513 1.000 1 A ASP 44.771 1
ATOM 1820 C CB . ASP 240 240 ? A 23.315 8.895 22.789 1.000 1 A ASP 44.196 1
ATOM 1821 C CG . ASP 240 240 ? A 22.550 10.191 22.886 1.000 1 A ASP 42.732 1
ATOM 1822 O OD1 . ASP 240 240 ? A 22.300 10.678 24.019 1.000 1 A ASP 37.059 1
ATOM 1823 O OD2 . ASP 240 240 ? A 22.170 10.718 21.820 1.000 1 A ASP 37.297 1
ATOM 1824 N N . SER 241 241 ? A 22.235 6.464 24.672 1.000 1 A SER 44.665 1
ATOM 1825 C CA . SER 241 241 ? A 21.107 5.851 25.351 1.000 1 A SER 44.828 1
ATOM 1826 C C . SER 241 241 ? A 21.305 5.750 26.853 1.000 1 A SER 44.522 1
ATOM 1827 O O . SER 241 241 ? A 20.364 5.905 27.616 1.000 1 A SER 44.099 1
ATOM 1828 C CB . SER 241 241 ? A 20.817 4.461 24.753 1.000 1 A SER 43.356 1
ATOM 1829 O OG . SER 241 241 ? A 21.862 3.560 25.029 1.000 1 A SER 40.850 1
ATOM 1830 N N . PHE 242 242 ? A 22.513 5.508 27.234 1.000 1 A PHE 39.853 1
ATOM 1831 C CA . PHE 242 242 ? A 22.780 5.476 28.679 1.000 1 A PHE 41.883 1
ATOM 1832 C C . PHE 242 242 ? A 22.751 6.864 29.276 1.000 1 A PHE 41.292 1
ATOM 1833 O O . PHE 242 242 ? A 22.325 7.049 30.405 1.000 1 A PHE 40.942 1
ATOM 1834 C CB . PHE 242 242 ? A 24.156 4.842 28.970 1.000 1 A PHE 40.497 1
ATOM 1835 C CG . PHE 242 242 ? A 24.188 3.363 28.721 1.000 1 A PHE 39.105 1
ATOM 1836 C CD1 . PHE 242 242 ? A 23.594 2.482 29.617 1.000 1 A PHE 37.842 1
ATOM 1837 C CD2 . PHE 242 242 ? A 24.803 2.855 27.590 1.000 1 A PHE 37.283 1
ATOM 1838 C CE1 . PHE 242 242 ? A 23.641 1.129 29.395 1.000 1 A PHE 34.577 1
ATOM 1839 C CE2 . PHE 242 242 ? A 24.861 1.494 27.364 1.000 1 A PHE 33.658 1
ATOM 1840 C CZ . PHE 242 242 ? A 24.260 0.626 28.271 1.000 1 A PHE 31.528 1
ATOM 1841 N N . LEU 243 243 ? A 23.196 7.839 28.514 1.000 1 A LEU 43.846 1
ATOM 1842 C CA . LEU 243 243 ? A 23.128 9.235 28.988 1.000 1 A LEU 44.802 1
ATOM 1843 C C . LEU 243 243 ? A 21.684 9.738 29.011 1.000 1 A LEU 44.461 1
ATOM 1844 O O . LEU 243 243 ? A 21.324 10.527 29.864 1.000 1 A LEU 43.928 1
ATOM 1845 C CB . LEU 243 243 ? A 23.979 10.151 28.110 1.000 1 A LEU 43.645 1
ATOM 1846 C CG . LEU 243 243 ? A 25.490 9.960 28.195 1.000 1 A LEU 42.732 1
ATOM 1847 C CD1 . LEU 243 243 ? A 25.985 10.204 29.604 1.000 1 A LEU 41.946 1
ATOM 1848 C CD2 . LEU 243 243 ? A 26.206 10.822 27.187 1.000 1 A LEU 41.098 1
ATOM 1849 N N . TRP 244 244 ? A 20.904 9.272 28.077 1.000 1 A TRP 41.915 1
ATOM 1850 C CA . TRP 244 244 ? A 19.499 9.675 28.049 1.000 1 A TRP 43.513 1
ATOM 1851 C C . TRP 244 244 ? A 18.719 9.029 29.173 1.000 1 A TRP 43.860 1
ATOM 1852 O O . TRP 244 244 ? A 17.838 9.662 29.774 1.000 1 A TRP 42.032 1
ATOM 1853 C CB . TRP 244 244 ? A 18.873 9.339 26.683 1.000 1 A TRP 41.694 1
ATOM 1854 C CG . TRP 244 244 ? A 17.482 9.843 26.586 1.000 1 A TRP 42.210 1
ATOM 1855 C CD1 . TRP 244 244 ? A 16.345 9.116 26.775 1.000 1 A TRP 38.876 1
ATOM 1856 C CD2 . TRP 244 244 ? A 17.072 11.186 26.300 1.000 1 A TRP 39.886 1
ATOM 1857 N NE1 . TRP 244 244 ? A 15.256 9.896 26.603 1.000 1 A TRP 37.503 1
ATOM 1858 C CE2 . TRP 244 244 ? A 15.657 11.184 26.332 1.000 1 A TRP 38.759 1
ATOM 1859 C CE3 . TRP 244 244 ? A 17.745 12.358 26.035 1.000 1 A TRP 36.543 1
ATOM 1860 C CZ2 . TRP 244 244 ? A 14.931 12.342 26.074 1.000 1 A TRP 35.384 1
ATOM 1861 C CZ3 . TRP 244 244 ? A 16.998 13.516 25.803 1.000 1 A TRP 35.572 1
ATOM 1862 C CH2 . TRP 244 244 ? A 15.603 13.508 25.804 1.000 1 A TRP 34.196 1
ATOM 1863 N N . ASN 245 245 ? A 19.050 7.792 29.473 1.000 1 A ASN 39.758 1
ATOM 1864 C CA . ASN 245 245 ? A 18.408 7.112 30.578 1.000 1 A ASN 38.945 1
ATOM 1865 C C . ASN 245 245 ? A 18.896 7.616 31.938 1.000 1 A ASN 38.094 1
ATOM 1866 O O . ASN 245 245 ? A 18.210 7.470 32.928 1.000 1 A ASN 36.328 1
ATOM 1867 C CB . ASN 245 245 ? A 18.643 5.617 30.500 1.000 1 A ASN 37.388 1
ATOM 1868 C CG . ASN 245 245 ? A 17.920 4.986 29.350 1.000 1 A ASN 36.753 1
ATOM 1869 O OD1 . ASN 245 245 ? A 16.790 5.346 29.053 1.000 1 A ASN 31.200 1
ATOM 1870 N ND2 . ASN 245 245 ? A 18.577 4.035 28.678 1.000 1 A ASN 32.719 1
ATOM 1871 N N . TYR 246 246 ? A 20.065 8.208 31.939 1.000 1 A TYR 40.000 1
ATOM 1872 C CA . TYR 246 246 ? A 20.575 8.807 33.171 1.000 1 A TYR 40.998 1
ATOM 1873 C C . TYR 246 246 ? A 19.884 10.133 33.451 1.000 1 A TYR 40.804 1
ATOM 1874 O O . TYR 246 246 ? A 19.604 10.463 34.619 1.000 1 A TYR 39.523 1
ATOM 1875 C CB . TYR 246 246 ? A 22.082 8.976 33.061 1.000 1 A TYR 39.639 1
ATOM 1876 C CG . TYR 246 246 ? A 22.727 9.576 34.287 1.000 1 A TYR 39.337 1
ATOM 1877 C CD1 . TYR 246 246 ? A 22.923 8.803 35.438 1.000 1 A TYR 35.096 1
ATOM 1878 C CD2 . TYR 246 246 ? A 23.137 10.894 34.293 1.000 1 A TYR 34.887 1
ATOM 1879 C CE1 . TYR 246 246 ? A 23.502 9.341 36.563 1.000 1 A TYR 33.342 1
ATOM 1880 C CE2 . TYR 246 246 ? A 23.736 11.454 35.441 1.000 1 A TYR 29.051 1
ATOM 1881 C CZ . TYR 246 246 ? A 23.904 10.660 36.552 1.000 1 A TYR 29.353 1
ATOM 1882 O OH . TYR 246 246 ? A 24.490 11.218 37.677 1.000 1 A TYR 40.645 1
ATOM 1883 N N . GLN 247 247 ? A 19.625 10.869 32.414 1.000 1 A GLN 40.270 1
ATOM 1884 C CA . GLN 247 247 ? A 18.953 12.178 32.569 1.000 1 A GLN 39.476 1
ATOM 1885 C C . GLN 247 247 ? A 17.457 11.980 32.866 1.000 1 A GLN 39.737 1
ATOM 1886 O O . GLN 247 247 ? A 16.842 12.840 33.514 1.000 1 A GLN 37.099 1
ATOM 1887 C CB . GLN 247 247 ? A 19.116 13.005 31.315 1.000 1 A GLN 37.156 1
ATOM 1888 C CG . GLN 247 247 ? A 20.556 13.457 31.097 1.000 1 A GLN 36.067 1
ATOM 1889 C CD . GLN 247 247 ? A 20.713 14.274 29.846 1.000 1 A GLN 35.124 1
ATOM 1890 O OE1 . GLN 247 247 ? A 19.780 14.403 29.049 1.000 1 A GLN 36.926 1
ATOM 1891 N NE2 . GLN 247 247 ? A 21.904 14.837 29.648 1.000 1 A GLN 34.424 1
ATOM 1892 N N . GLN 248 248 ? A 16.921 10.915 32.386 1.000 1 A GLN 30.155 1
ATOM 1893 C CA . GLN 248 248 ? A 15.507 10.637 32.677 1.000 1 A GLN 31.965 1
ATOM 1894 C C . GLN 248 248 ? A 15.336 10.054 34.071 1.000 1 A GLN 32.212 1
ATOM 1895 O O . GLN 248 248 ? A 14.324 10.307 34.696 1.000 1 A GLN 29.819 1
ATOM 1896 C CB . GLN 248 248 ? A 14.933 9.689 31.642 1.000 1 A GLN 28.358 1
ATOM 1897 C CG . GLN 248 248 ? A 14.797 10.271 30.273 1.000 1 A GLN 28.971 1
ATOM 1898 C CD . GLN 248 248 ? A 14.213 9.286 29.278 1.000 1 A GLN 29.659 1
ATOM 1899 O OE1 . GLN 248 248 ? A 14.060 8.115 29.570 1.000 1 A GLN 37.669 1
ATOM 1900 N NE2 . GLN 248 248 ? A 13.881 9.780 28.087 1.000 1 A GLN 34.450 1
ATOM 1901 N N . MET 1 1 ? B 6.465 -9.720 25.575 1.000 2 B MET 25.814 1
ATOM 1902 C CA . MET 1 1 ? B 7.838 -9.740 25.055 1.000 2 B MET 26.462 1
ATOM 1903 C C . MET 1 1 ? B 7.869 -9.831 23.546 1.000 2 B MET 26.011 1
ATOM 1904 O O . MET 1 1 ? B 8.728 -9.223 22.918 1.000 2 B MET 24.873 1
ATOM 1905 C CB . MET 1 1 ? B 8.598 -10.937 25.653 1.000 2 B MET 22.004 1
ATOM 1906 C CG . MET 1 1 ? B 8.896 -10.813 27.123 1.000 2 B MET 23.994 1
ATOM 1907 S SD . MET 1 1 ? B 9.777 -12.195 27.769 1.000 2 B MET 28.160 1
ATOM 1908 C CE . MET 1 1 ? B 9.952 -11.680 29.474 1.000 2 B MET 21.285 1
ATOM 1909 N N . ALA 2 2 ? B 6.933 -10.552 23.023 1.000 2 B ALA 35.680 1
ATOM 1910 C CA . ALA 2 2 ? B 6.801 -10.575 21.574 1.000 2 B ALA 36.923 1
ATOM 1911 C C . ALA 2 2 ? B 6.212 -9.262 21.041 1.000 2 B ALA 38.389 1
ATOM 1912 O O . ALA 2 2 ? B 6.482 -8.849 19.917 1.000 2 B ALA 36.186 1
ATOM 1913 C CB . ALA 2 2 ? B 5.918 -11.730 21.134 1.000 2 B ALA 34.348 1
ATOM 1914 N N . SER 3 3 ? B 5.436 -8.629 21.867 1.000 2 B SER 39.893 1
ATOM 1915 C CA . SER 3 3 ? B 4.920 -7.320 21.515 1.000 2 B SER 41.063 1
ATOM 1916 C C . SER 3 3 ? B 6.021 -6.256 21.536 1.000 2 B SER 41.447 1
ATOM 1917 O O . SER 3 3 ? B 5.985 -5.301 20.762 1.000 2 B SER 39.522 1
ATOM 1918 C CB . SER 3 3 ? B 3.767 -6.906 22.444 1.000 2 B SER 38.771 1
ATOM 1919 O OG . SER 3 3 ? B 4.258 -6.688 23.763 1.000 2 B SER 40.890 1
ATOM 1920 N N . SER 4 4 ? B 6.970 -6.449 22.394 1.000 2 B SER 42.708 1
ATOM 1921 C CA . SER 4 4 ? B 8.100 -5.525 22.430 1.000 2 B SER 43.233 1
ATOM 1922 C C . SER 4 4 ? B 9.018 -5.710 21.239 1.000 2 B SER 42.867 1
ATOM 1923 O O . SER 4 4 ? B 9.519 -4.739 20.672 1.000 2 B SER 41.052 1
ATOM 1924 C CB . SER 4 4 ? B 8.873 -5.720 23.742 1.000 2 B SER 41.289 1
ATOM 1925 O OG . SER 4 4 ? B 9.456 -7.007 23.828 1.000 2 B SER 41.977 1
ATOM 1926 N N . SER 5 5 ? B 9.200 -6.926 20.836 1.000 2 B SER 42.555 1
ATOM 1927 C CA . SER 5 5 ? B 10.013 -7.189 19.640 1.000 2 B SER 45.377 1
ATOM 1928 C C . SER 5 5 ? B 9.252 -6.838 18.360 1.000 2 B SER 45.040 1
ATOM 1929 O O . SER 5 5 ? B 9.841 -6.432 17.367 1.000 2 B SER 42.535 1
ATOM 1930 C CB . SER 5 5 ? B 10.454 -8.656 19.606 1.000 2 B SER 42.705 1
ATOM 1931 O OG . SER 5 5 ? B 9.326 -9.518 19.489 1.000 2 B SER 42.210 1
ATOM 1932 N N . GLY 6 6 ? B 7.946 -6.960 18.435 1.000 2 B GLY 38.991 1
ATOM 1933 C CA . GLY 6 6 ? B 7.149 -6.565 17.295 1.000 2 B GLY 38.507 1
ATOM 1934 C C . GLY 6 6 ? B 7.032 -5.078 17.130 1.000 2 B GLY 40.351 1
ATOM 1935 O O . GLY 6 6 ? B 7.039 -4.539 16.019 1.000 2 B GLY 38.593 1
ATOM 1936 N N . SER 7 7 ? B 6.935 -4.392 18.243 1.000 2 B SER 42.855 1
ATOM 1937 C CA . SER 7 7 ? B 6.896 -2.933 18.235 1.000 2 B SER 45.339 1
ATOM 1938 C C . SER 7 7 ? B 8.265 -2.329 17.911 1.000 2 B SER 44.623 1
ATOM 1939 O O . SER 7 7 ? B 8.358 -1.253 17.349 1.000 2 B SER 43.370 1
ATOM 1940 C CB . SER 7 7 ? B 6.401 -2.406 19.563 1.000 2 B SER 44.077 1
ATOM 1941 O OG . SER 7 7 ? B 7.315 -2.684 20.603 1.000 2 B SER 41.218 1
ATOM 1942 N N . LEU 8 8 ? B 9.298 -3.047 18.255 1.000 2 B LEU 44.071 1
ATOM 1943 C CA . LEU 8 8 ? B 10.635 -2.614 17.871 1.000 2 B LEU 46.101 1
ATOM 1944 C C . LEU 8 8 ? B 10.812 -2.714 16.349 1.000 2 B LEU 45.725 1
ATOM 1945 O O . LEU 8 8 ? B 11.414 -1.829 15.737 1.000 2 B LEU 44.605 1
ATOM 1946 C CB . LEU 8 8 ? B 11.678 -3.463 18.594 1.000 2 B LEU 44.429 1
ATOM 1947 C CG . LEU 8 8 ? B 13.147 -3.238 18.228 1.000 2 B LEU 42.449 1
ATOM 1948 C CD1 . LEU 8 8 ? B 13.568 -1.844 18.694 1.000 2 B LEU 41.762 1
ATOM 1949 C CD2 . LEU 8 8 ? B 14.027 -4.291 18.868 1.000 2 B LEU 40.656 1
ATOM 1950 N N . ASP 9 9 ? B 10.296 -3.754 15.761 1.000 2 B ASP 41.925 1
ATOM 1951 C CA . ASP 9 9 ? B 10.441 -3.950 14.323 1.000 2 B ASP 44.047 1
ATOM 1952 C C . ASP 9 9 ? B 9.540 -2.982 13.556 1.000 2 B ASP 43.253 1
ATOM 1953 O O . ASP 9 9 ? B 9.938 -2.465 12.525 1.000 2 B ASP 42.289 1
ATOM 1954 C CB . ASP 9 9 ? B 10.107 -5.389 13.957 1.000 2 B ASP 42.783 1
ATOM 1955 C CG . ASP 9 9 ? B 11.153 -6.373 14.497 1.000 2 B ASP 42.202 1
ATOM 1956 O OD1 . ASP 9 9 ? B 12.307 -5.958 14.675 1.000 2 B ASP 36.115 1
ATOM 1957 O OD2 . ASP 9 9 ? B 10.790 -7.545 14.704 1.000 2 B ASP 36.460 1
ATOM 1958 N N . THR 10 10 ? B 8.369 -2.767 14.053 1.000 2 B THR 42.112 1
ATOM 1959 C CA . THR 10 10 ? B 7.473 -1.839 13.394 1.000 2 B THR 42.617 1
ATOM 1960 C C . THR 10 10 ? B 7.926 -0.404 13.543 1.000 2 B THR 42.286 1
ATOM 1961 O O . THR 10 10 ? B 7.779 0.405 12.607 1.000 2 B THR 40.811 1
ATOM 1962 C CB . THR 10 10 ? B 6.043 -2.000 13.915 1.000 2 B THR 40.155 1
ATOM 1963 O OG1 . THR 10 10 ? B 6.024 -1.798 15.336 1.000 2 B THR 39.217 1
ATOM 1964 C CG2 . THR 10 10 ? B 5.539 -3.391 13.618 1.000 2 B THR 38.063 1
ATOM 1965 N N . SER 11 11 ? B 8.488 -0.082 14.656 1.000 2 B SER 42.243 1
ATOM 1966 C CA . SER 11 11 ? B 9.025 1.252 14.863 1.000 2 B SER 43.936 1
ATOM 1967 C C . SER 11 11 ? B 10.325 1.449 14.073 1.000 2 B SER 43.679 1
ATOM 1968 O O . SER 11 11 ? B 10.622 2.552 13.581 1.000 2 B SER 42.442 1
ATOM 1969 C CB . SER 11 11 ? B 9.260 1.531 16.334 1.000 2 B SER 41.731 1
ATOM 1970 O OG . SER 11 11 ? B 9.837 2.806 16.548 1.000 2 B SER 39.388 1
ATOM 1971 N N . ALA 12 12 ? B 11.079 0.401 13.947 1.000 2 B ALA 42.324 1
ATOM 1972 C CA . ALA 12 12 ? B 12.280 0.464 13.117 1.000 2 B ALA 43.842 1
ATOM 1973 C C . ALA 12 12 ? B 11.941 0.556 11.640 1.000 2 B ALA 44.200 1
ATOM 1974 O O . ALA 12 12 ? B 12.705 1.111 10.845 1.000 2 B ALA 43.039 1
ATOM 1975 C CB . ALA 12 12 ? B 13.162 -0.730 13.396 1.000 2 B ALA 41.947 1
ATOM 1976 N N . ASN 13 13 ? B 10.785 0.030 11.294 1.000 2 B ASN 43.045 1
ATOM 1977 C CA . ASN 13 13 ? B 10.331 0.151 9.902 1.000 2 B ASN 43.189 1
ATOM 1978 C C . ASN 13 13 ? B 9.726 1.524 9.635 1.000 2 B ASN 42.851 1
ATOM 1979 O O . ASN 13 13 ? B 9.768 1.990 8.496 1.000 2 B ASN 41.548 1
ATOM 1980 C CB . ASN 13 13 ? B 9.301 -0.941 9.585 1.000 2 B ASN 41.823 1
ATOM 1981 C CG . ASN 13 13 ? B 9.916 -2.310 9.540 1.000 2 B ASN 40.487 1
ATOM 1982 O OD1 . ASN 13 13 ? B 11.029 -2.481 9.038 1.000 2 B ASN 35.318 1
ATOM 1983 N ND2 . ASN 13 13 ? B 9.191 -3.302 10.037 1.000 2 B ASN 37.583 1
ATOM 1984 N N . SER 14 14 ? B 9.200 2.136 10.636 1.000 2 B SER 42.712 1
ATOM 1985 C CA . SER 14 14 ? B 8.616 3.465 10.498 1.000 2 B SER 43.672 1
ATOM 1986 C C . SER 14 14 ? B 9.664 4.596 10.581 1.000 2 B SER 43.338 1
ATOM 1987 O O . SER 14 14 ? B 9.332 5.751 10.339 1.000 2 B SER 42.657 1
ATOM 1988 C CB . SER 14 14 ? B 7.555 3.690 11.576 1.000 2 B SER 42.426 1
ATOM 1989 O OG . SER 14 14 ? B 8.118 3.703 12.883 1.000 2 B SER 37.522 1
ATOM 1990 N N . TYR 15 15 ? B 10.878 4.240 10.867 1.000 2 B TYR 41.480 1
ATOM 1991 C CA . TYR 15 15 ? B 11.937 5.247 10.862 1.000 2 B TYR 42.741 1
ATOM 1992 C C . TYR 15 15 ? B 12.276 5.726 9.442 1.000 2 B TYR 42.717 1
ATOM 1993 O O . TYR 15 15 ? B 12.323 6.925 9.221 1.000 2 B TYR 42.042 1
ATOM 1994 C CB . TYR 15 15 ? B 13.178 4.720 11.586 1.000 2 B TYR 41.899 1
ATOM 1995 C CG . TYR 15 15 ? B 13.090 4.755 13.093 1.000 2 B TYR 41.099 1
ATOM 1996 C CD1 . TYR 15 15 ? B 12.189 5.567 13.743 1.000 2 B TYR 37.195 1
ATOM 1997 C CD2 . TYR 15 15 ? B 13.944 3.972 13.870 1.000 2 B TYR 36.701 1
ATOM 1998 C CE1 . TYR 15 15 ? B 12.132 5.614 15.111 1.000 2 B TYR 33.071 1
ATOM 1999 C CE2 . TYR 15 15 ? B 13.895 4.029 15.243 1.000 2 B TYR 31.106 1
ATOM 2000 C CZ . TYR 15 15 ? B 12.965 4.825 15.858 1.000 2 B TYR 30.642 1
ATOM 2001 O OH . TYR 15 15 ? B 12.906 4.871 17.221 1.000 2 B TYR 33.838 1
ATOM 2002 N N . PRO 16 16 ? B 12.540 4.847 8.510 1.000 2 B PRO 47.542 1
ATOM 2003 C CA . PRO 16 16 ? B 12.836 5.356 7.165 1.000 2 B PRO 49.433 1
ATOM 2004 C C . PRO 16 16 ? B 11.616 5.826 6.412 1.000 2 B PRO 49.750 1
ATOM 2005 O O . PRO 16 16 ? B 11.747 6.556 5.431 1.000 2 B PRO 49.408 1
ATOM 2006 C CB . PRO 16 16 ? B 13.467 4.162 6.484 1.000 2 B PRO 47.948 1
ATOM 2007 C CG . PRO 16 16 ? B 12.887 2.976 7.143 1.000 2 B PRO 48.645 1
ATOM 2008 C CD . PRO 16 16 ? B 12.747 3.385 8.571 1.000 2 B PRO 48.644 1
ATOM 2009 N N . LYS 17 17 ? B 10.448 5.398 6.813 1.000 2 B LYS 44.860 1
ATOM 2010 C CA . LYS 17 17 ? B 9.222 5.865 6.171 1.000 2 B LYS 46.048 1
ATOM 2011 C C . LYS 17 17 ? B 8.727 7.191 6.707 1.000 2 B LYS 45.670 1
ATOM 2012 O O . LYS 17 17 ? B 7.663 7.677 6.272 1.000 2 B LYS 44.685 1
ATOM 2013 C CB . LYS 17 17 ? B 8.120 4.808 6.294 1.000 2 B LYS 44.833 1
ATOM 2014 C CG . LYS 17 17 ? B 7.662 4.607 7.753 1.000 2 B LYS 43.101 1
ATOM 2015 C CD . LYS 17 17 ? B 6.539 3.630 7.888 1.000 2 B LYS 40.549 1
ATOM 2016 C CE . LYS 17 17 ? B 5.262 4.154 7.321 1.000 2 B LYS 32.958 1
ATOM 2017 N NZ . LYS 17 17 ? B 4.134 3.220 7.519 1.000 2 B LYS 31.463 1
ATOM 2018 N N . LEU 18 18 ? B 9.426 7.721 7.672 1.000 2 B LEU 43.027 1
ATOM 2019 C CA . LEU 18 18 ? B 9.088 8.991 8.292 1.000 2 B LEU 45.180 1
ATOM 2020 C C . LEU 18 18 ? B 7.727 8.930 8.987 1.000 2 B LEU 45.196 1
ATOM 2021 O O . LEU 18 18 ? B 6.750 9.540 8.543 1.000 2 B LEU 45.006 1
ATOM 2022 C CB . LEU 18 18 ? B 9.152 10.163 7.315 1.000 2 B LEU 44.570 1
ATOM 2023 C CG . LEU 18 18 ? B 10.520 10.428 6.675 1.000 2 B LEU 41.924 1
ATOM 2024 C CD1 . LEU 18 18 ? B 11.526 10.849 7.737 1.000 2 B LEU 41.436 1
ATOM 2025 C CD2 . LEU 18 18 ? B 10.409 11.478 5.596 1.000 2 B LEU 40.456 1
ATOM 2026 N N . PRO 19 19 ? B 7.641 8.194 10.051 1.000 2 B PRO 43.779 1
ATOM 2027 C CA . PRO 19 19 ? B 6.350 7.929 10.678 1.000 2 B PRO 44.708 1
ATOM 2028 C C . PRO 19 19 ? B 5.864 9.093 11.542 1.000 2 B PRO 44.740 1
ATOM 2029 O O . PRO 19 19 ? B 6.617 10.007 11.851 1.000 2 B PRO 44.864 1
ATOM 2030 C CB . PRO 19 19 ? B 6.616 6.694 11.519 1.000 2 B PRO 43.544 1
ATOM 2031 C CG . PRO 19 19 ? B 8.042 6.875 11.915 1.000 2 B PRO 44.150 1
ATOM 2032 C CD . PRO 19 19 ? B 8.729 7.471 10.736 1.000 2 B PRO 45.428 1
ATOM 2033 N N . PRO 20 20 ? B 4.638 9.057 11.978 1.000 2 B PRO 42.316 1
ATOM 2034 C CA . PRO 20 20 ? B 4.146 10.014 12.951 1.000 2 B PRO 43.352 1
ATOM 2035 C C . PRO 20 20 ? B 4.662 9.709 14.352 1.000 2 B PRO 43.579 1
ATOM 2036 O O . PRO 20 20 ? B 5.461 8.772 14.563 1.000 2 B PRO 42.608 1
ATOM 2037 C CB . PRO 20 20 ? B 2.631 9.904 12.862 1.000 2 B PRO 41.839 1
ATOM 2038 C CG . PRO 20 20 ? B 2.379 8.519 12.381 1.000 2 B PRO 42.044 1
ATOM 2039 C CD . PRO 20 20 ? B 3.524 8.209 11.475 1.000 2 B PRO 43.844 1
ATOM 2040 N N . ILE 21 21 ? B 4.173 10.470 15.278 1.000 2 B ILE 44.354 1
ATOM 2041 C CA . ILE 21 21 ? B 4.638 10.309 16.664 1.000 2 B ILE 46.453 1
ATOM 2042 C C . ILE 21 21 ? B 4.039 9.060 17.290 1.000 2 B ILE 46.233 1
ATOM 2043 O O . ILE 21 21 ? B 4.588 8.507 18.257 1.000 2 B ILE 45.199 1
ATOM 2044 C CB . ILE 21 21 ? B 4.307 11.583 17.475 1.000 2 B ILE 44.977 1
ATOM 2045 C CG1 . ILE 21 21 ? B 4.777 12.821 16.739 1.000 2 B ILE 46.421 1
ATOM 2046 C CG2 . ILE 21 21 ? B 4.944 11.526 18.865 1.000 2 B ILE 43.395 1
ATOM 2047 C CD1 . ILE 21 21 ? B 4.329 14.106 17.362 1.000 2 B ILE 41.606 1
ATOM 2048 N N . THR 22 22 ? B 2.932 8.606 16.753 1.000 2 B THR 41.244 1
ATOM 2049 C CA . THR 22 22 ? B 2.250 7.444 17.307 1.000 2 B THR 42.191 1
ATOM 2050 C C . THR 22 22 ? B 3.013 6.118 17.192 1.000 2 B THR 41.896 1
ATOM 2051 O O . THR 22 22 ? B 2.963 5.340 18.124 1.000 2 B THR 40.953 1
ATOM 2052 C CB . THR 22 22 ? B 0.845 7.324 16.737 1.000 2 B THR 41.291 1
ATOM 2053 O OG1 . THR 22 22 ? B 0.914 7.148 15.314 1.000 2 B THR 35.819 1
ATOM 2054 C CG2 . THR 22 22 ? B 0.045 8.568 17.016 1.000 2 B THR 36.452 1
ATOM 2055 N N . PRO 23 23 ? B 3.738 5.836 16.140 1.000 2 B PRO 41.564 1
ATOM 2056 C CA . PRO 23 23 ? B 4.523 4.597 16.131 1.000 2 B PRO 42.880 1
ATOM 2057 C C . PRO 23 23 ? B 5.750 4.648 17.033 1.000 2 B PRO 43.117 1
ATOM 2058 O O . PRO 23 23 ? B 6.140 3.642 17.589 1.000 2 B PRO 42.238 1
ATOM 2059 C CB . PRO 23 23 ? B 4.934 4.392 14.674 1.000 2 B PRO 40.634 1
ATOM 2060 C CG . PRO 23 23 ? B 4.023 5.244 13.894 1.000 2 B PRO 41.254 1
ATOM 2061 C CD . PRO 23 23 ? B 3.771 6.427 14.787 1.000 2 B PRO 43.591 1
ATOM 2062 N N . THR 24 24 ? B 6.343 5.819 17.119 1.000 2 B THR 40.879 1
ATOM 2063 C CA . THR 24 24 ? B 7.532 5.951 17.937 1.000 2 B THR 41.292 1
ATOM 2064 C C . THR 24 24 ? B 7.207 5.861 19.430 1.000 2 B THR 41.516 1
ATOM 2065 O O . THR 24 24 ? B 8.006 5.325 20.212 1.000 2 B THR 40.006 1
ATOM 2066 C CB . THR 24 24 ? B 8.239 7.282 17.656 1.000 2 B THR 39.595 1
ATOM 2067 O OG1 . THR 24 24 ? B 7.378 8.374 17.986 1.000 2 B THR 37.664 1
ATOM 2068 C CG2 . THR 24 24 ? B 8.617 7.362 16.177 1.000 2 B THR 36.412 1
ATOM 2069 N N . SER 25 25 ? B 6.072 6.355 19.790 1.000 2 B SER 43.403 1
ATOM 2070 C CA . SER 25 25 ? B 5.642 6.240 21.181 1.000 2 B SER 46.005 1
ATOM 2071 C C . SER 25 25 ? B 5.196 4.819 21.502 1.000 2 B SER 45.955 1
ATOM 2072 O O . SER 25 25 ? B 5.403 4.305 22.592 1.000 2 B SER 45.237 1
ATOM 2073 C CB . SER 25 25 ? B 4.521 7.234 21.467 1.000 2 B SER 44.377 1
ATOM 2074 O OG . SER 25 25 ? B 3.373 6.939 20.702 1.000 2 B SER 43.133 1
ATOM 2075 N N . ASN 26 26 ? B 4.575 4.178 20.511 1.000 2 B ASN 42.399 1
ATOM 2076 C CA . ASN 26 26 ? B 4.187 2.794 20.689 1.000 2 B ASN 43.878 1
ATOM 2077 C C . ASN 26 26 ? B 5.396 1.869 20.690 1.000 2 B ASN 43.586 1
ATOM 2078 O O . ASN 26 26 ? B 5.363 0.799 21.298 1.000 2 B ASN 42.943 1
ATOM 2079 C CB . ASN 26 26 ? B 3.197 2.388 19.598 1.000 2 B ASN 42.932 1
ATOM 2080 C CG . ASN 26 26 ? B 1.875 3.070 19.735 1.000 2 B ASN 41.085 1
ATOM 2081 O OD1 . ASN 26 26 ? B 1.345 3.278 20.833 1.000 2 B ASN 36.096 1
ATOM 2082 N ND2 . ASN 26 26 ? B 1.288 3.429 18.596 1.000 2 B ASN 37.474 1
ATOM 2083 N N . PHE 27 27 ? B 6.425 2.284 19.991 1.000 2 B PHE 37.982 1
ATOM 2084 C CA . PHE 27 27 ? B 7.651 1.508 19.996 1.000 2 B PHE 39.227 1
ATOM 2085 C C . PHE 27 27 ? B 8.358 1.578 21.348 1.000 2 B PHE 38.978 1
ATOM 2086 O O . PHE 27 27 ? B 8.852 0.566 21.835 1.000 2 B PHE 38.542 1
ATOM 2087 C CB . PHE 27 27 ? B 8.591 2.030 18.904 1.000 2 B PHE 38.195 1
ATOM 2088 C CG . PHE 27 27 ? B 9.908 1.316 18.837 1.000 2 B PHE 36.912 1
ATOM 2089 C CD1 . PHE 27 27 ? B 11.022 1.866 19.398 1.000 2 B PHE 35.899 1
ATOM 2090 C CD2 . PHE 27 27 ? B 9.982 0.094 18.190 1.000 2 B PHE 35.210 1
ATOM 2091 C CE1 . PHE 27 27 ? B 12.225 1.199 19.328 1.000 2 B PHE 30.925 1
ATOM 2092 C CE2 . PHE 27 27 ? B 11.193 -0.563 18.130 1.000 2 B PHE 31.070 1
ATOM 2093 C CZ . PHE 27 27 ? B 12.302 -0.018 18.686 1.000 2 B PHE 28.649 1
ATOM 2094 N N . SER 28 28 ? B 8.346 2.736 21.911 1.000 2 B SER 41.288 1
ATOM 2095 C CA . SER 28 28 ? B 8.960 2.899 23.229 1.000 2 B SER 42.697 1
ATOM 2096 C C . SER 28 28 ? B 8.087 2.329 24.338 1.000 2 B SER 42.458 1
ATOM 2097 O O . SER 28 28 ? B 8.591 1.918 25.372 1.000 2 B SER 42.083 1
ATOM 2098 C CB . SER 28 28 ? B 9.277 4.347 23.501 1.000 2 B SER 42.057 1
ATOM 2099 O OG . SER 28 28 ? B 8.079 5.106 23.578 1.000 2 B SER 37.660 1
ATOM 2100 N N . PHE 29 29 ? B 6.820 2.335 24.113 1.000 2 B PHE 39.848 1
ATOM 2101 C CA . PHE 29 29 ? B 5.922 1.835 25.136 1.000 2 B PHE 41.667 1
ATOM 2102 C C . PHE 29 29 ? B 5.878 0.329 25.172 1.000 2 B PHE 41.547 1
ATOM 2103 O O . PHE 29 29 ? B 5.543 -0.275 26.167 1.000 2 B PHE 41.110 1
ATOM 2104 C CB . PHE 29 29 ? B 4.516 2.380 24.924 1.000 2 B PHE 40.496 1
ATOM 2105 C CG . PHE 29 29 ? B 4.375 3.859 25.185 1.000 2 B PHE 39.417 1
ATOM 2106 C CD1 . PHE 29 29 ? B 5.328 4.557 25.908 1.000 2 B PHE 37.725 1
ATOM 2107 C CD2 . PHE 29 29 ? B 3.280 4.541 24.706 1.000 2 B PHE 37.280 1
ATOM 2108 C CE1 . PHE 29 29 ? B 5.215 5.881 26.135 1.000 2 B PHE 34.090 1
ATOM 2109 C CE2 . PHE 29 29 ? B 3.151 5.903 24.958 1.000 2 B PHE 33.325 1
ATOM 2110 C CZ . PHE 29 29 ? B 4.127 6.567 25.672 1.000 2 B PHE 32.118 1
ATOM 2111 N N . SER 30 30 ? B 6.157 -0.302 24.073 1.000 2 B SER 40.848 1
ATOM 2112 C CA . SER 30 30 ? B 6.066 -1.744 23.959 1.000 2 B SER 42.795 1
ATOM 2113 C C . SER 30 30 ? B 7.462 -2.391 23.936 1.000 2 B SER 42.864 1
ATOM 2114 O O . SER 30 30 ? B 7.610 -3.513 23.411 1.000 2 B SER 41.490 1
ATOM 2115 C CB . SER 30 30 ? B 5.271 -2.152 22.722 1.000 2 B SER 41.018 1
ATOM 2116 O OG . SER 30 30 ? B 5.929 -1.732 21.558 1.000 2 B SER 38.936 1
ATOM 2117 N N . ASN 31 31 ? B 8.439 -1.724 24.438 1.000 2 B ASN 40.500 1
ATOM 2118 C CA . ASN 31 31 ? B 9.806 -2.244 24.475 1.000 2 B ASN 41.231 1
ATOM 2119 C C . ASN 31 31 ? B 10.321 -2.257 25.907 1.000 2 B ASN 41.641 1
ATOM 2120 O O . ASN 31 31 ? B 10.983 -1.334 26.336 1.000 2 B ASN 40.434 1
ATOM 2121 C CB . ASN 31 31 ? B 10.710 -1.420 23.570 1.000 2 B ASN 39.913 1
ATOM 2122 C CG . ASN 31 31 ? B 12.045 -2.089 23.304 1.000 2 B ASN 38.490 1
ATOM 2123 O OD1 . ASN 31 31 ? B 12.323 -3.212 23.718 1.000 2 B ASN 33.241 1
ATOM 2124 N ND2 . ASN 31 31 ? B 12.910 -1.381 22.575 1.000 2 B ASN 34.641 1
ATOM 2125 N N . PRO 32 32 ? B 10.042 -3.274 26.650 1.000 2 B PRO 42.520 1
ATOM 2126 C CA . PRO 32 32 ? B 10.548 -3.347 28.022 1.000 2 B PRO 42.183 1
ATOM 2127 C C . PRO 32 32 ? B 12.047 -3.675 28.102 1.000 2 B PRO 42.676 1
ATOM 2128 O O . PRO 32 32 ? B 12.699 -3.415 29.114 1.000 2 B PRO 42.401 1
ATOM 2129 C CB . PRO 32 32 ? B 9.703 -4.435 28.680 1.000 2 B PRO 41.278 1
ATOM 2130 C CG . PRO 32 32 ? B 9.313 -5.320 27.567 1.000 2 B PRO 41.969 1
ATOM 2131 C CD . PRO 32 32 ? B 9.198 -4.447 26.343 1.000 2 B PRO 43.718 1
ATOM 2132 N N . PHE 33 33 ? B 12.569 -4.238 27.008 1.000 2 B PHE 39.610 1
ATOM 2133 C CA . PHE 33 33 ? B 13.967 -4.625 27.023 1.000 2 B PHE 40.656 1
ATOM 2134 C C . PHE 33 33 ? B 14.900 -3.460 26.769 1.000 2 B PHE 40.645 1
ATOM 2135 O O . PHE 33 33 ? B 15.985 -3.387 27.333 1.000 2 B PHE 39.661 1
ATOM 2136 C CB . PHE 33 33 ? B 14.229 -5.713 25.994 1.000 2 B PHE 39.247 1
ATOM 2137 C CG . PHE 33 33 ? B 13.473 -6.992 26.270 1.000 2 B PHE 37.316 1
ATOM 2138 C CD1 . PHE 33 33 ? B 13.928 -7.902 27.195 1.000 2 B PHE 35.586 1
ATOM 2139 C CD2 . PHE 33 33 ? B 12.272 -7.245 25.586 1.000 2 B PHE 34.983 1
ATOM 2140 C CE1 . PHE 33 33 ? B 13.235 -9.080 27.441 1.000 2 B PHE 33.306 1
ATOM 2141 C CE2 . PHE 33 33 ? B 11.595 -8.414 25.839 1.000 2 B PHE 31.206 1
ATOM 2142 C CZ . PHE 33 33 ? B 12.081 -9.337 26.762 1.000 2 B PHE 30.631 1
ATOM 2143 N N . MET 34 34 ? B 14.438 -2.558 25.941 1.000 2 B MET 40.125 1
ATOM 2144 C CA . MET 34 34 ? B 15.247 -1.395 25.579 1.000 2 B MET 42.252 1
ATOM 2145 C C . MET 34 34 ? B 14.439 -0.146 25.797 1.000 2 B MET 41.612 1
ATOM 2146 O O . MET 34 34 ? B 13.226 -0.117 25.577 1.000 2 B MET 39.305 1
ATOM 2147 C CB . MET 34 34 ? B 15.708 -1.466 24.140 1.000 2 B MET 39.975 1
ATOM 2148 C CG . MET 34 34 ? B 16.722 -2.571 23.832 1.000 2 B MET 39.266 1
ATOM 2149 S SD . MET 34 34 ? B 17.165 -2.661 22.110 1.000 2 B MET 34.663 1
ATOM 2150 C CE . MET 34 34 ? B 18.326 -4.038 22.150 1.000 2 B MET 31.322 1
ATOM 2151 N N . SER 35 35 ? B 15.105 0.875 26.206 1.000 2 B SER 42.464 1
ATOM 2152 C CA . SER 35 35 ? B 14.473 2.150 26.447 1.000 2 B SER 45.010 1
ATOM 2153 C C . SER 35 35 ? B 14.124 2.819 25.109 1.000 2 B SER 44.856 1
ATOM 2154 O O . SER 35 35 ? B 14.568 2.418 24.044 1.000 2 B SER 43.649 1
ATOM 2155 C CB . SER 35 35 ? B 15.322 3.064 27.314 1.000 2 B SER 43.001 1
ATOM 2156 O OG . SER 35 35 ? B 16.502 3.422 26.651 1.000 2 B SER 41.352 1
ATOM 2157 N N . SER 36 36 ? B 13.311 3.851 25.205 1.000 2 B SER 42.675 1
ATOM 2158 C CA . SER 36 36 ? B 12.939 4.593 23.998 1.000 2 B SER 44.069 1
ATOM 2159 C C . SER 36 36 ? B 14.100 5.379 23.416 1.000 2 B SER 44.262 1
ATOM 2160 O O . SER 36 36 ? B 14.158 5.606 22.193 1.000 2 B SER 43.043 1
ATOM 2161 C CB . SER 36 36 ? B 11.765 5.524 24.319 1.000 2 B SER 41.875 1
ATOM 2162 O OG . SER 36 36 ? B 12.164 6.541 25.235 1.000 2 B SER 40.366 1
ATOM 2163 N N . THR 37 37 ? B 14.995 5.771 24.239 1.000 2 B THR 38.596 1
ATOM 2164 C CA . THR 37 37 ? B 16.150 6.530 23.787 1.000 2 B THR 39.156 1
ATOM 2165 C C . THR 37 37 ? B 17.147 5.627 23.035 1.000 2 B THR 39.562 1
ATOM 2166 O O . THR 37 37 ? B 17.818 6.072 22.099 1.000 2 B THR 38.010 1
ATOM 2167 C CB . THR 37 37 ? B 16.858 7.234 24.934 1.000 2 B THR 37.127 1
ATOM 2168 O OG1 . THR 37 37 ? B 17.359 6.249 25.877 1.000 2 B THR 35.582 1
ATOM 2169 C CG2 . THR 37 37 ? B 15.873 8.145 25.640 1.000 2 B THR 35.419 1
ATOM 2170 N N . ALA 38 38 ? B 17.245 4.401 23.440 1.000 2 B ALA 41.807 1
ATOM 2171 C CA . ALA 38 38 ? B 18.156 3.480 22.770 1.000 2 B ALA 43.578 1
ATOM 2172 C C . ALA 38 38 ? B 17.630 3.060 21.411 1.000 2 B ALA 43.882 1
ATOM 2173 O O . ALA 38 38 ? B 18.405 2.818 20.486 1.000 2 B ALA 42.937 1
ATOM 2174 C CB . ALA 38 38 ? B 18.389 2.247 23.643 1.000 2 B ALA 41.753 1
ATOM 2175 N N . THR 39 39 ? B 16.338 2.948 21.296 1.000 2 B THR 42.037 1
ATOM 2176 C CA . THR 39 39 ? B 15.749 2.545 20.026 1.000 2 B THR 43.193 1
ATOM 2177 C C . THR 39 39 ? B 15.748 3.675 19.020 1.000 2 B THR 43.177 1
ATOM 2178 O O . THR 39 39 ? B 15.971 3.449 17.822 1.000 2 B THR 42.373 1
ATOM 2179 C CB . THR 39 39 ? B 14.330 2.041 20.248 1.000 2 B THR 41.583 1
ATOM 2180 O OG1 . THR 39 39 ? B 13.539 3.083 20.823 1.000 2 B THR 40.049 1
ATOM 2181 C CG2 . THR 39 39 ? B 14.329 0.870 21.206 1.000 2 B THR 38.921 1
ATOM 2182 N N . VAL 40 40 ? B 15.534 4.883 19.489 1.000 2 B VAL 42.830 1
ATOM 2183 C CA . VAL 40 40 ? B 15.556 6.040 18.591 1.000 2 B VAL 46.222 1
ATOM 2184 C C . VAL 40 40 ? B 16.985 6.335 18.144 1.000 2 B VAL 45.942 1
ATOM 2185 O O . VAL 40 40 ? B 17.233 6.628 16.969 1.000 2 B VAL 45.208 1
ATOM 2186 C CB . VAL 40 40 ? B 14.903 7.254 19.277 1.000 2 B VAL 44.681 1
ATOM 2187 C CG1 . VAL 40 40 ? B 13.422 7.028 19.514 1.000 2 B VAL 45.932 1
ATOM 2188 C CG2 . VAL 40 40 ? B 15.109 8.493 18.446 1.000 2 B VAL 43.603 1
ATOM 2189 N N . ASN 41 41 ? B 17.910 6.222 19.052 1.000 2 B ASN 41.619 1
ATOM 2190 C CA . ASN 41 41 ? B 19.297 6.505 18.710 1.000 2 B ASN 43.617 1
ATOM 2191 C C . ASN 41 41 ? B 19.904 5.412 17.846 1.000 2 B ASN 43.428 1
ATOM 2192 O O . ASN 41 41 ? B 20.678 5.701 16.915 1.000 2 B ASN 41.871 1
ATOM 2193 C CB . ASN 41 41 ? B 20.132 6.707 19.957 1.000 2 B ASN 41.384 1
ATOM 2194 C CG . ASN 41 41 ? B 19.782 7.961 20.697 1.000 2 B ASN 39.645 1
ATOM 2195 O OD1 . ASN 41 41 ? B 19.591 9.011 20.099 1.000 2 B ASN 34.316 1
ATOM 2196 N ND2 . ASN 41 41 ? B 19.718 7.874 22.015 1.000 2 B ASN 36.117 1
ATOM 2197 N N . ARG 42 42 ? B 19.589 4.196 18.124 1.000 2 B ARG 42.174 1
ATOM 2198 C CA . ARG 42 42 ? B 20.092 3.103 17.307 1.000 2 B ARG 43.003 1
ATOM 2199 C C . ARG 42 42 ? B 19.420 3.063 15.953 1.000 2 B ARG 42.674 1
ATOM 2200 O O . ARG 42 42 ? B 20.073 2.796 14.936 1.000 2 B ARG 41.676 1
ATOM 2201 C CB . ARG 42 42 ? B 19.925 1.787 18.051 1.000 2 B ARG 41.943 1
ATOM 2202 C CG . ARG 42 42 ? B 20.825 1.622 19.253 1.000 2 B ARG 41.034 1
ATOM 2203 C CD . ARG 42 42 ? B 20.531 0.348 20.012 1.000 2 B ARG 38.968 1
ATOM 2204 N NE . ARG 42 42 ? B 21.369 0.228 21.199 1.000 2 B ARG 33.484 1
ATOM 2205 C CZ . ARG 42 42 ? B 21.307 -0.791 22.046 1.000 2 B ARG 32.823 1
ATOM 2206 N NH1 . ARG 42 42 ? B 20.435 -1.770 21.846 1.000 2 B ARG 29.142 1
ATOM 2207 N NH2 . ARG 42 42 ? B 22.095 -0.824 23.116 1.000 2 B ARG 26.608 1
ATOM 2208 N N . GLY 43 43 ? B 18.138 3.335 15.955 1.000 2 B GLY 37.902 1
ATOM 2209 C CA . GLY 43 43 ? B 17.464 3.389 14.668 1.000 2 B GLY 39.126 1
ATOM 2210 C C . GLY 43 43 ? B 17.892 4.554 13.806 1.000 2 B GLY 40.453 1
ATOM 2211 O O . GLY 43 43 ? B 18.020 4.423 12.591 1.000 2 B GLY 40.301 1
ATOM 2212 N N . LEU 44 44 ? B 18.170 5.651 14.445 1.000 2 B LEU 43.472 1
ATOM 2213 C CA . LEU 44 44 ? B 18.660 6.809 13.727 1.000 2 B LEU 45.154 1
ATOM 2214 C C . LEU 44 44 ? B 20.077 6.598 13.220 1.000 2 B LEU 45.482 1
ATOM 2215 O O . LEU 44 44 ? B 20.410 6.968 12.097 1.000 2 B LEU 44.734 1
ATOM 2216 C CB . LEU 44 44 ? B 18.591 8.036 14.620 1.000 2 B LEU 44.073 1
ATOM 2217 C CG . LEU 44 44 ? B 19.064 9.356 14.026 1.000 2 B LEU 42.558 1
ATOM 2218 C CD1 . LEU 44 44 ? B 18.182 9.743 12.845 1.000 2 B LEU 41.163 1
ATOM 2219 C CD2 . LEU 44 44 ? B 19.062 10.448 15.063 1.000 2 B LEU 40.364 1
ATOM 2220 N N . SER 45 45 ? B 20.899 5.988 14.043 1.000 2 B SER 44.156 1
ATOM 2221 C CA . SER 45 45 ? B 22.274 5.720 13.615 1.000 2 B SER 46.969 1
ATOM 2222 C C . SER 45 45 ? B 22.315 4.635 12.539 1.000 2 B SER 46.925 1
ATOM 2223 O O . SER 45 45 ? B 23.175 4.676 11.641 1.000 2 B SER 45.943 1
ATOM 2224 C CB . SER 45 45 ? B 23.116 5.310 14.824 1.000 2 B SER 45.069 1
ATOM 2225 O OG . SER 45 45 ? B 22.662 4.069 15.361 1.000 2 B SER 41.231 1
ATOM 2226 N N . ASP 46 46 ? B 21.422 3.697 12.626 1.000 2 B ASP 44.710 1
ATOM 2227 C CA . ASP 46 46 ? B 21.363 2.663 11.589 1.000 2 B ASP 45.678 1
ATOM 2228 C C . ASP 46 46 ? B 20.838 3.236 10.271 1.000 2 B ASP 45.428 1
ATOM 2229 O O . ASP 46 46 ? B 21.244 2.820 9.187 1.000 2 B ASP 45.175 1
ATOM 2230 C CB . ASP 46 46 ? B 20.467 1.532 12.082 1.000 2 B ASP 44.524 1
ATOM 2231 C CG . ASP 46 46 ? B 20.633 0.273 11.242 1.000 2 B ASP 43.131 1
ATOM 2232 O OD1 . ASP 46 46 ? B 21.449 0.269 10.303 1.000 2 B ASP 38.027 1
ATOM 2233 O OD2 . ASP 46 46 ? B 19.931 -0.730 11.542 1.000 2 B ASP 38.111 1
ATOM 2234 N N . ARG 47 47 ? B 19.930 4.177 10.372 1.000 2 B ARG 43.533 1
ATOM 2235 C CA . ARG 47 47 ? B 19.389 4.810 9.176 1.000 2 B ARG 44.623 1
ATOM 2236 C C . ARG 47 47 ? B 20.461 5.680 8.488 1.000 2 B ARG 44.027 1
ATOM 2237 O O . ARG 47 47 ? B 20.548 5.699 7.259 1.000 2 B ARG 43.658 1
ATOM 2238 C CB . ARG 47 47 ? B 18.152 5.661 9.537 1.000 2 B ARG 43.591 1
ATOM 2239 C CG . ARG 47 47 ? B 17.541 6.358 8.348 1.000 2 B ARG 42.003 1
ATOM 2240 C CD . ARG 47 47 ? B 16.287 7.108 8.759 1.000 2 B ARG 39.781 1
ATOM 2241 N NE . ARG 47 47 ? B 16.645 8.271 9.610 1.000 2 B ARG 35.735 1
ATOM 2242 C CZ . ARG 47 47 ? B 15.751 9.063 10.156 1.000 2 B ARG 35.735 1
ATOM 2243 N NH1 . ARG 47 47 ? B 14.443 8.855 9.939 1.000 2 B ARG 30.958 1
ATOM 2244 N NH2 . ARG 47 47 ? B 16.118 10.091 10.900 1.000 2 B ARG 28.904 1
ATOM 2245 N N . ILE 48 48 ? B 21.221 6.400 9.269 1.000 2 B ILE 44.455 1
ATOM 2246 C CA . ILE 48 48 ? B 22.285 7.208 8.713 1.000 2 B ILE 45.357 1
ATOM 2247 C C . ILE 48 48 ? B 23.383 6.333 8.159 1.000 2 B ILE 45.673 1
ATOM 2248 O O . ILE 48 48 ? B 23.970 6.627 7.102 1.000 2 B ILE 45.514 1
ATOM 2249 C CB . ILE 48 48 ? B 22.802 8.203 9.767 1.000 2 B ILE 44.584 1
ATOM 2250 C CG1 . ILE 48 48 ? B 21.689 9.182 10.143 1.000 2 B ILE 47.215 1
ATOM 2251 C CG2 . ILE 48 48 ? B 24.013 8.964 9.256 1.000 2 B ILE 44.269 1
ATOM 2252 C CD1 . ILE 48 48 ? B 22.002 10.041 11.332 1.000 2 B ILE 43.356 1
ATOM 2253 N N . ALA 49 49 ? B 23.685 5.267 8.850 1.000 2 B ALA 44.687 1
ATOM 2254 C CA . ALA 49 49 ? B 24.754 4.378 8.402 1.000 2 B ALA 46.154 1
ATOM 2255 C C . ALA 49 49 ? B 24.361 3.597 7.147 1.000 2 B ALA 46.123 1
ATOM 2256 O O . ALA 49 49 ? B 25.215 3.321 6.296 1.000 2 B ALA 45.427 1
ATOM 2257 C CB . ALA 49 49 ? B 25.123 3.402 9.497 1.000 2 B ALA 44.840 1
ATOM 2258 N N . ASP 50 50 ? B 23.100 3.275 7.050 1.000 2 B ASP 42.189 1
ATOM 2259 C CA . ASP 50 50 ? B 22.652 2.495 5.889 1.000 2 B ASP 42.142 1
ATOM 2260 C C . ASP 50 50 ? B 22.410 3.403 4.685 1.000 2 B ASP 41.546 1
ATOM 2261 O O . ASP 50 50 ? B 22.522 2.929 3.548 1.000 2 B ASP 40.402 1
ATOM 2262 C CB . ASP 50 50 ? B 21.386 1.709 6.220 1.000 2 B ASP 40.572 1
ATOM 2263 C CG . ASP 50 50 ? B 21.660 0.573 7.197 1.000 2 B ASP 39.817 1
ATOM 2264 O OD1 . ASP 50 50 ? B 22.776 0.014 7.169 1.000 2 B ASP 35.457 1
ATOM 2265 O OD2 . ASP 50 50 ? B 20.751 0.239 7.965 1.000 2 B ASP 34.844 1
ATOM 2266 N N . ARG 51 51 ? B 22.054 4.632 4.924 1.000 2 B ARG 43.473 1
ATOM 2267 C CA . ARG 51 51 ? B 21.761 5.540 3.825 1.000 2 B ARG 43.985 1
ATOM 2268 C C . ARG 51 51 ? B 22.945 6.412 3.452 1.000 2 B ARG 43.209 1
ATOM 2269 O O . ARG 51 51 ? B 23.279 6.542 2.275 1.000 2 B ARG 41.920 1
ATOM 2270 C CB . ARG 51 51 ? B 20.543 6.402 4.158 1.000 2 B ARG 42.176 1
ATOM 2271 C CG . ARG 51 51 ? B 19.282 5.634 4.305 1.000 2 B ARG 41.059 1
ATOM 2272 C CD . ARG 51 51 ? B 18.132 6.565 4.623 1.000 2 B ARG 39.840 1
ATOM 2273 N NE . ARG 51 51 ? B 16.871 5.835 4.721 1.000 2 B ARG 33.758 1
ATOM 2274 C CZ . ARG 51 51 ? B 15.722 6.394 5.030 1.000 2 B ARG 31.780 1
ATOM 2275 N NH1 . ARG 51 51 ? B 15.656 7.696 5.250 1.000 2 B ARG 28.753 1
ATOM 2276 N NH2 . ARG 51 51 ? B 14.619 5.660 5.132 1.000 2 B ARG 26.542 1
ATOM 2277 N N . ASN 52 52 ? B 23.567 6.974 4.467 1.000 2 B ASN 39.608 1
ATOM 2278 C CA . ASN 52 52 ? B 24.682 7.881 4.218 1.000 2 B ASN 39.145 1
ATOM 2279 C C . ASN 52 52 ? B 26.014 7.166 4.017 1.000 2 B ASN 38.615 1
ATOM 2280 O O . ASN 52 52 ? B 26.987 7.806 3.611 1.000 2 B ASN 36.286 1
ATOM 2281 C CB . ASN 52 52 ? B 24.825 8.872 5.365 1.000 2 B ASN 37.089 1
ATOM 2282 C CG . ASN 52 52 ? B 23.636 9.815 5.461 1.000 2 B ASN 36.150 1
ATOM 2283 O OD1 . ASN 52 52 ? B 23.143 10.305 4.455 1.000 2 B ASN 31.542 1
ATOM 2284 N ND2 . ASN 52 52 ? B 23.188 10.065 6.682 1.000 2 B ASN 33.205 1
ATOM 2285 N N . GLY 53 53 ? B 26.044 5.900 4.280 1.000 2 B GLY 40.523 1
ATOM 2286 C CA . GLY 53 53 ? B 27.256 5.156 4.070 1.000 2 B GLY 39.441 1
ATOM 2287 C C . GLY 53 53 ? B 27.563 4.987 2.585 1.000 2 B GLY 41.268 1
ATOM 2288 O O . GLY 53 53 ? B 26.682 4.897 1.759 1.000 2 B GLY 39.550 1
ATOM 2289 N N . SER 54 54 ? B 28.826 4.927 2.279 1.000 2 B SER 41.565 1
ATOM 2290 C CA . SER 54 54 ? B 29.262 4.788 0.900 1.000 2 B SER 43.678 1
ATOM 2291 C C . SER 54 54 ? B 29.067 3.345 0.447 1.000 2 B SER 43.705 1
ATOM 2292 O O . SER 54 54 ? B 29.783 2.435 0.861 1.000 2 B SER 42.519 1
ATOM 2293 C CB . SER 54 54 ? B 30.730 5.180 0.766 1.000 2 B SER 42.591 1
ATOM 2294 O OG . SER 54 54 ? B 30.900 6.550 1.070 1.000 2 B SER 39.365 1
ATOM 2295 N N . GLY 55 55 ? B 28.106 3.181 -0.409 1.000 2 B GLY 36.932 1
ATOM 2296 C CA . GLY 55 55 ? B 27.753 1.846 -0.894 1.000 2 B GLY 36.453 1
ATOM 2297 C C . GLY 55 55 ? B 26.604 1.185 -0.163 1.000 2 B GLY 38.338 1
ATOM 2298 O O . GLY 55 55 ? B 26.174 0.109 -0.569 1.000 2 B GLY 36.725 1
ATOM 2299 N N . VAL 56 56 ? B 26.133 1.808 0.890 1.000 2 B VAL 37.429 1
ATOM 2300 C CA . VAL 56 56 ? B 24.997 1.279 1.608 1.000 2 B VAL 39.915 1
ATOM 2301 C C . VAL 56 56 ? B 23.730 1.585 0.809 1.000 2 B VAL 40.213 1
ATOM 2302 O O . VAL 56 56 ? B 23.498 2.747 0.466 1.000 2 B VAL 39.669 1
ATOM 2303 C CB . VAL 56 56 ? B 24.892 1.857 3.015 1.000 2 B VAL 39.191 1
ATOM 2304 C CG1 . VAL 56 56 ? B 26.117 1.502 3.829 1.000 2 B VAL 39.988 1
ATOM 2305 C CG2 . VAL 56 56 ? B 23.644 1.344 3.733 1.000 2 B VAL 38.483 1
ATOM 2306 N N . PRO 57 57 ? B 22.944 0.630 0.488 1.000 2 B PRO 36.465 1
ATOM 2307 C CA . PRO 57 57 ? B 21.724 0.879 -0.283 1.000 2 B PRO 37.368 1
ATOM 2308 C C . PRO 57 57 ? B 20.701 1.659 0.537 1.000 2 B PRO 37.562 1
ATOM 2309 O O . PRO 57 57 ? B 20.570 1.494 1.754 1.000 2 B PRO 37.057 1
ATOM 2310 C CB . PRO 57 57 ? B 21.188 -0.490 -0.645 1.000 2 B PRO 36.209 1
ATOM 2311 C CG . PRO 57 57 ? B 21.749 -1.385 0.398 1.000 2 B PRO 37.587 1
ATOM 2312 C CD . PRO 57 57 ? B 23.115 -0.799 0.719 1.000 2 B PRO 40.555 1
ATOM 2313 N N . LYS 58 58 ? B 19.981 2.490 -0.130 1.000 2 B LYS 34.219 1
ATOM 2314 C CA . LYS 58 58 ? B 18.977 3.298 0.542 1.000 2 B LYS 35.911 1
ATOM 2315 C C . LYS 58 58 ? B 17.759 2.468 0.836 1.000 2 B LYS 35.386 1
ATOM 2316 O O . LYS 58 58 ? B 17.301 1.647 0.013 1.000 2 B LYS 34.330 1
ATOM 2317 C CB . LYS 58 58 ? B 18.591 4.484 -0.324 1.000 2 B LYS 35.251 1
ATOM 2318 C CG . LYS 58 58 ? B 19.654 5.519 -0.492 1.000 2 B LYS 34.379 1
ATOM 2319 C CD . LYS 58 58 ? B 19.162 6.667 -1.365 1.000 2 B LYS 33.571 1
ATOM 2320 C CE . LYS 58 58 ? B 20.230 7.732 -1.530 1.000 2 B LYS 26.489 1
ATOM 2321 N NZ . LYS 58 58 ? B 19.757 8.856 -2.374 1.000 2 B LYS 27.121 1
ATOM 2322 N N . PHE 59 59 ? B 17.188 2.708 1.967 1.000 2 B PHE 35.647 1
ATOM 2323 C CA . PHE 59 59 ? B 15.960 2.009 2.326 1.000 2 B PHE 36.651 1
ATOM 2324 C C . PHE 59 59 ? B 14.770 2.631 1.636 1.000 2 B PHE 36.333 1
ATOM 2325 O O . PHE 59 59 ? B 13.723 1.974 1.436 1.000 2 B PHE 35.665 1
ATOM 2326 C CB . PHE 59 59 ? B 15.788 1.993 3.848 1.000 2 B PHE 35.223 1
ATOM 2327 C CG . PHE 59 59 ? B 14.611 1.196 4.325 1.000 2 B PHE 33.795 1
ATOM 2328 C CD1 . PHE 59 59 ? B 14.678 -0.185 4.318 1.000 2 B PHE 32.337 1
ATOM 2329 C CD2 . PHE 59 59 ? B 13.461 1.825 4.742 1.000 2 B PHE 32.334 1
ATOM 2330 C CE1 . PHE 59 59 ? B 13.617 -0.925 4.732 1.000 2 B PHE 30.474 1
ATOM 2331 C CE2 . PHE 59 59 ? B 12.382 1.067 5.166 1.000 2 B PHE 27.661 1
ATOM 2332 C CZ . PHE 59 59 ? B 12.457 -0.292 5.160 1.000 2 B PHE 26.357 1
ATOM 2333 N N . LYS 60 60 ? B 14.875 3.882 1.286 1.000 2 B LYS 35.907 1
ATOM 2334 C CA . LYS 60 60 ? B 13.788 4.517 0.543 1.000 2 B LYS 38.460 1
ATOM 2335 C C . LYS 60 60 ? B 13.693 4.018 -0.881 1.000 2 B LYS 37.987 1
ATOM 2336 O O . LYS 60 60 ? B 12.645 4.178 -1.523 1.000 2 B LYS 36.456 1
ATOM 2337 C CB . LYS 60 60 ? B 13.983 6.042 0.551 1.000 2 B LYS 36.843 1
ATOM 2338 C CG . LYS 60 60 ? B 13.705 6.657 1.897 1.000 2 B LYS 36.040 1
ATOM 2339 C CD . LYS 60 60 ? B 13.850 8.154 1.847 1.000 2 B LYS 35.511 1
ATOM 2340 C CE . LYS 60 60 ? B 13.555 8.768 3.202 1.000 2 B LYS 28.823 1
ATOM 2341 N NZ . LYS 60 60 ? B 13.675 10.244 3.213 1.000 2 B LYS 29.049 1
ATOM 2342 N N . SER 61 61 ? B 14.699 3.432 -1.359 1.000 2 B SER 37.930 1
ATOM 2343 C CA . SER 61 61 ? B 14.633 2.746 -2.647 1.000 2 B SER 38.752 1
ATOM 2344 C C . SER 61 61 ? B 13.734 1.522 -2.552 1.000 2 B SER 38.510 1
ATOM 2345 O O . SER 61 61 ? B 13.202 1.034 -3.545 1.000 2 B SER 38.214 1
ATOM 2346 C CB . SER 61 61 ? B 16.008 2.367 -3.136 1.000 2 B SER 37.463 1
ATOM 2347 O OG . SER 61 61 ? B 16.635 1.383 -2.314 1.000 2 B SER 37.653 1
ATOM 2348 N N . ILE 62 62 ? B 13.567 1.036 -1.347 1.000 2 B ILE 35.121 1
ATOM 2349 C CA . ILE 62 62 ? B 12.634 -0.032 -1.059 1.000 2 B ILE 36.450 1
ATOM 2350 C C . ILE 62 62 ? B 11.524 0.614 -0.232 1.000 2 B ILE 36.390 1
ATOM 2351 O O . ILE 62 62 ? B 11.681 0.857 0.945 1.000 2 B ILE 35.782 1
ATOM 2352 C CB . ILE 62 62 ? B 13.321 -1.176 -0.287 1.000 2 B ILE 35.463 1
ATOM 2353 C CG1 . ILE 62 62 ? B 14.494 -1.745 -1.069 1.000 2 B ILE 35.624 1
ATOM 2354 C CG2 . ILE 62 62 ? B 12.327 -2.282 0.018 1.000 2 B ILE 34.958 1
ATOM 2355 C CD1 . ILE 62 62 ? B 15.344 -2.721 -0.295 1.000 2 B ILE 33.587 1
ATOM 2356 N N . PRO 63 63 ? B 10.408 0.899 -0.817 1.000 2 B PRO 38.189 1
ATOM 2357 C CA . PRO 63 63 ? B 9.363 1.600 -0.090 1.000 2 B PRO 40.093 1
ATOM 2358 C C . PRO 63 63 ? B 8.746 0.698 0.982 1.000 2 B PRO 40.198 1
ATOM 2359 O O . PRO 63 63 ? B 8.414 -0.459 0.735 1.000 2 B PRO 40.068 1
ATOM 2360 C CB . PRO 63 63 ? B 8.348 1.965 -1.160 1.000 2 B PRO 39.010 1
ATOM 2361 C CG . PRO 63 63 ? B 8.575 0.950 -2.218 1.000 2 B PRO 40.210 1
ATOM 2362 C CD . PRO 63 63 ? B 10.032 0.657 -2.196 1.000 2 B PRO 42.147 1
ATOM 2363 N N . PRO 64 64 ? B 8.565 1.218 2.156 1.000 2 B PRO 36.434 1
ATOM 2364 C CA . PRO 64 64 ? B 8.051 0.389 3.234 1.000 2 B PRO 36.765 1
ATOM 2365 C C . PRO 64 64 ? B 6.563 0.097 3.118 1.000 2 B PRO 36.979 1
ATOM 2366 O O . PRO 64 64 ? B 5.749 0.998 3.235 1.000 2 B PRO 36.603 1
ATOM 2367 C CB . PRO 64 64 ? B 8.341 1.206 4.495 1.000 2 B PRO 36.063 1
ATOM 2368 C CG . PRO 64 64 ? B 8.434 2.608 4.022 1.000 2 B PRO 36.979 1
ATOM 2369 C CD . PRO 64 64 ? B 9.002 2.537 2.640 1.000 2 B PRO 38.293 1
ATOM 2370 N N . PRO 65 65 ? B 6.189 -1.113 2.857 1.000 2 B PRO 39.287 1
ATOM 2371 C CA . PRO 65 65 ? B 4.779 -1.450 2.772 1.000 2 B PRO 39.447 1
ATOM 2372 C C . PRO 65 65 ? B 4.156 -1.571 4.167 1.000 2 B PRO 39.584 1
ATOM 2373 O O . PRO 65 65 ? B 4.192 -2.597 4.808 1.000 2 B PRO 39.512 1
ATOM 2374 C CB . PRO 65 65 ? B 4.779 -2.780 2.003 1.000 2 B PRO 38.680 1
ATOM 2375 C CG . PRO 65 65 ? B 6.104 -3.381 2.348 1.000 2 B PRO 39.410 1
ATOM 2376 C CD . PRO 65 65 ? B 7.065 -2.242 2.477 1.000 2 B PRO 41.506 1
ATOM 2377 N N . SER 66 66 ? B 3.602 -0.483 4.595 1.000 2 B SER 38.953 1
ATOM 2378 C CA . SER 66 66 ? B 3.036 -0.413 5.918 1.000 2 B SER 39.210 1
ATOM 2379 C C . SER 66 66 ? B 1.535 -0.191 5.838 1.000 2 B SER 39.279 1
ATOM 2380 O O . SER 66 66 ? B 0.954 -0.067 4.771 1.000 2 B SER 38.805 1
ATOM 2381 C CB . SER 66 66 ? B 3.694 0.668 6.762 1.000 2 B SER 38.444 1
ATOM 2382 O OG . SER 66 66 ? B 5.083 0.373 6.998 1.000 2 B SER 36.228 1
ATOM 2383 N N . LEU 67 67 ? B 0.942 -0.097 6.982 1.000 2 B LEU 38.208 1
ATOM 2384 C CA . LEU 67 67 ? B -0.488 0.025 7.079 1.000 2 B LEU 39.975 1
ATOM 2385 C C . LEU 67 67 ? B -0.819 1.133 8.068 1.000 2 B LEU 39.932 1
ATOM 2386 O O . LEU 67 67 ? B -0.047 1.421 8.971 1.000 2 B LEU 39.484 1
ATOM 2387 C CB . LEU 67 67 ? B -1.131 -1.289 7.513 1.000 2 B LEU 39.158 1
ATOM 2388 C CG . LEU 67 67 ? B -1.092 -2.419 6.509 1.000 2 B LEU 37.682 1
ATOM 2389 C CD1 . LEU 67 67 ? B -1.856 -2.044 5.269 1.000 2 B LEU 37.062 1
ATOM 2390 C CD2 . LEU 67 67 ? B -1.630 -3.697 7.080 1.000 2 B LEU 36.448 1
ATOM 2391 N N . PRO 68 68 ? B -1.950 1.783 7.890 1.000 2 B PRO 36.985 1
ATOM 2392 C CA . PRO 68 68 ? B -2.251 2.893 8.763 1.000 2 B PRO 39.062 1
ATOM 2393 C C . PRO 68 68 ? B -2.557 2.467 10.202 1.000 2 B PRO 39.566 1
ATOM 2394 O O . PRO 68 68 ? B -3.114 1.401 10.458 1.000 2 B PRO 38.900 1
ATOM 2395 C CB . PRO 68 68 ? B -3.459 3.557 8.110 1.000 2 B PRO 37.941 1
ATOM 2396 C CG . PRO 68 68 ? B -4.070 2.503 7.279 1.000 2 B PRO 38.854 1
ATOM 2397 C CD . PRO 68 68 ? B -2.931 1.679 6.809 1.000 2 B PRO 41.548 1
ATOM 2398 N N . ILE 69 69 ? B -2.189 3.293 11.095 1.000 2 B ILE 36.947 1
ATOM 2399 C CA . ILE 69 69 ? B -2.383 3.067 12.525 1.000 2 B ILE 38.198 1
ATOM 2400 C C . ILE 69 69 ? B -3.550 3.941 12.995 1.000 2 B ILE 38.086 1
ATOM 2401 O O . ILE 69 69 ? B -3.797 5.011 12.423 1.000 2 B ILE 37.217 1
ATOM 2402 C CB . ILE 69 69 ? B -1.094 3.376 13.327 1.000 2 B ILE 36.560 1
ATOM 2403 C CG1 . ILE 69 69 ? B 0.052 2.521 12.816 1.000 2 B ILE 38.220 1
ATOM 2404 C CG2 . ILE 69 69 ? B -1.255 3.124 14.812 1.000 2 B ILE 36.875 1
ATOM 2405 C CD1 . ILE 69 69 ? B 1.401 2.885 13.402 1.000 2 B ILE 35.013 1
ATOM 2406 N N . SER 70 70 ? B -4.222 3.452 13.967 1.000 2 B SER 38.440 1
ATOM 2407 C CA . SER 70 70 ? B -5.403 4.127 14.464 1.000 2 B SER 39.918 1
ATOM 2408 C C . SER 70 70 ? B -5.089 5.491 15.068 1.000 2 B SER 39.658 1
ATOM 2409 O O . SER 70 70 ? B -4.008 5.705 15.616 1.000 2 B SER 39.162 1
ATOM 2410 C CB . SER 70 70 ? B -6.112 3.263 15.490 1.000 2 B SER 38.595 1
ATOM 2411 O OG . SER 70 70 ? B -5.324 3.135 16.667 1.000 2 B SER 37.029 1
ATOM 2412 N N . PRO 71 71 ? B -6.030 6.396 15.029 1.000 2 B PRO 38.948 1
ATOM 2413 C CA . PRO 71 71 ? B -5.783 7.747 15.560 1.000 2 B PRO 39.179 1
ATOM 2414 C C . PRO 71 71 ? B -5.640 7.873 17.073 1.000 2 B PRO 39.872 1
ATOM 2415 O O . PRO 71 71 ? B -4.976 8.801 17.506 1.000 2 B PRO 39.635 1
ATOM 2416 C CB . PRO 71 71 ? B -6.987 8.544 15.050 1.000 2 B PRO 39.149 1
ATOM 2417 C CG . PRO 71 71 ? B -8.036 7.551 14.767 1.000 2 B PRO 39.336 1
ATOM 2418 C CD . PRO 71 71 ? B -7.298 6.332 14.299 1.000 2 B PRO 41.169 1
ATOM 2419 N N . PRO 72 72 ? B -6.265 7.041 17.901 1.000 2 B PRO 38.371 1
ATOM 2420 C CA . PRO 72 72 ? B -6.042 7.225 19.332 1.000 2 B PRO 38.987 1
ATOM 2421 C C . PRO 72 72 ? B -4.641 6.895 19.837 1.000 2 B PRO 39.825 1
ATOM 2422 O O . PRO 72 72 ? B -4.318 7.231 20.973 1.000 2 B PRO 39.308 1
ATOM 2423 C CB . PRO 72 72 ? B -7.063 6.313 20.003 1.000 2 B PRO 38.317 1
ATOM 2424 C CG . PRO 72 72 ? B -7.375 5.305 18.985 1.000 2 B PRO 38.918 1
ATOM 2425 C CD . PRO 72 72 ? B -7.282 5.995 17.681 1.000 2 B PRO 40.986 1
ATOM 2426 N N . ALA 73 73 ? B -3.859 6.265 19.000 1.000 2 B ALA 39.725 1
ATOM 2427 C CA . ALA 73 73 ? B -2.459 5.953 19.308 1.000 2 B ALA 40.573 1
ATOM 2428 C C . ALA 73 73 ? B -2.346 5.109 20.587 1.000 2 B ALA 41.345 1
ATOM 2429 O O . ALA 73 73 ? B -1.674 5.486 21.548 1.000 2 B ALA 40.159 1
ATOM 2430 C CB . ALA 73 73 ? B -1.627 7.225 19.406 1.000 2 B ALA 39.405 1
ATOM 2431 N N . PHE 74 74 ? B -2.973 4.008 20.563 1.000 2 B PHE 38.146 1
ATOM 2432 C CA . PHE 74 74 ? B -2.998 3.136 21.718 1.000 2 B PHE 39.413 1
ATOM 2433 C C . PHE 74 74 ? B -1.670 2.389 21.849 1.000 2 B PHE 39.038 1
ATOM 2434 O O . PHE 74 74 ? B -0.951 2.189 20.866 1.000 2 B PHE 39.205 1
ATOM 2435 C CB . PHE 74 74 ? B -4.169 2.153 21.659 1.000 2 B PHE 39.038 1
ATOM 2436 C CG . PHE 74 74 ? B -4.174 1.280 20.441 1.000 2 B PHE 37.179 1
ATOM 2437 C CD1 . PHE 74 74 ? B -4.764 1.730 19.282 1.000 2 B PHE 35.432 1
ATOM 2438 C CD2 . PHE 74 74 ? B -3.589 0.024 20.445 1.000 2 B PHE 34.837 1
ATOM 2439 C CE1 . PHE 74 74 ? B -4.815 0.926 18.163 1.000 2 B PHE 31.488 1
ATOM 2440 C CE2 . PHE 74 74 ? B -3.609 -0.753 19.305 1.000 2 B PHE 30.380 1
ATOM 2441 C CZ . PHE 74 74 ? B -4.247 -0.304 18.170 1.000 2 B PHE 27.056 1
ATOM 2442 N N . SER 75 75 ? B -1.396 1.979 23.042 1.000 2 B SER 41.204 1
ATOM 2443 C CA . SER 75 75 ? B -0.140 1.298 23.322 1.000 2 B SER 42.562 1
ATOM 2444 C C . SER 75 75 ? B -0.118 -0.092 22.698 1.000 2 B SER 42.925 1
ATOM 2445 O O . SER 75 75 ? B -1.151 -0.750 22.603 1.000 2 B SER 42.537 1
ATOM 2446 C CB . SER 75 75 ? B 0.088 1.213 24.832 1.000 2 B SER 42.117 1
ATOM 2447 O OG . SER 75 75 ? B -0.894 0.379 25.444 1.000 2 B SER 40.262 1
ATOM 2448 N N . PRO 76 76 ? B 1.049 -0.570 22.308 1.000 2 B PRO 38.045 1
ATOM 2449 C CA . PRO 76 76 ? B 1.143 -1.929 21.766 1.000 2 B PRO 38.119 1
ATOM 2450 C C . PRO 76 76 ? B 0.831 -3.035 22.772 1.000 2 B PRO 38.694 1
ATOM 2451 O O . PRO 76 76 ? B 0.483 -4.138 22.374 1.000 2 B PRO 37.742 1
ATOM 2452 C CB . PRO 76 76 ? B 2.583 -2.048 21.279 1.000 2 B PRO 36.816 1
ATOM 2453 C CG . PRO 76 76 ? B 2.995 -0.645 21.057 1.000 2 B PRO 37.705 1
ATOM 2454 C CD . PRO 76 76 ? B 2.331 0.163 22.073 1.000 2 B PRO 40.202 1
ATOM 2455 N N . SER 77 77 ? B 0.977 -2.722 24.030 1.000 2 B SER 39.036 1
ATOM 2456 C CA . SER 77 77 ? B 0.592 -3.691 25.035 1.000 2 B SER 40.308 1
ATOM 2457 C C . SER 77 77 ? B -0.919 -3.912 25.051 1.000 2 B SER 40.584 1
ATOM 2458 O O . SER 77 77 ? B -1.402 -5.047 25.128 1.000 2 B SER 39.558 1
ATOM 2459 C CB . SER 77 77 ? B 1.070 -3.245 26.413 1.000 2 B SER 38.759 1
ATOM 2460 O OG . SER 77 77 ? B 0.406 -2.045 26.794 1.000 2 B SER 36.908 1
ATOM 2461 N N . SER 78 78 ? B -1.631 -2.835 24.938 1.000 2 B SER 40.088 1
ATOM 2462 C CA . SER 78 78 ? B -3.089 -2.945 24.789 1.000 2 B SER 40.782 1
ATOM 2463 C C . SER 78 78 ? B -3.492 -3.306 23.378 1.000 2 B SER 41.039 1
ATOM 2464 O O . SER 78 78 ? B -4.613 -3.761 23.128 1.000 2 B SER 40.285 1
ATOM 2465 C CB . SER 78 78 ? B -3.770 -1.637 25.217 1.000 2 B SER 39.106 1
ATOM 2466 O OG . SER 78 78 ? B -3.421 -0.596 24.329 1.000 2 B SER 38.530 1
ATOM 2467 N N . TYR 79 79 ? B -2.587 -3.130 22.438 1.000 2 B TYR 33.800 1
ATOM 2468 C CA . TYR 79 79 ? B -2.856 -3.505 21.070 1.000 2 B TYR 35.325 1
ATOM 2469 C C . TYR 79 79 ? B -2.938 -5.022 20.901 1.000 2 B TYR 35.742 1
ATOM 2470 O O . TYR 79 79 ? B -3.791 -5.545 20.177 1.000 2 B TYR 34.559 1
ATOM 2471 C CB . TYR 79 79 ? B -1.803 -2.898 20.138 1.000 2 B TYR 33.715 1
ATOM 2472 C CG . TYR 79 79 ? B -2.077 -3.137 18.668 1.000 2 B TYR 32.327 1
ATOM 2473 C CD1 . TYR 79 79 ? B -1.382 -4.109 17.977 1.000 2 B TYR 31.583 1
ATOM 2474 C CD2 . TYR 79 79 ? B -3.025 -2.383 17.997 1.000 2 B TYR 29.764 1
ATOM 2475 C CE1 . TYR 79 79 ? B -1.609 -4.335 16.639 1.000 2 B TYR 27.116 1
ATOM 2476 C CE2 . TYR 79 79 ? B -3.266 -2.615 16.635 1.000 2 B TYR 25.640 1
ATOM 2477 C CZ . TYR 79 79 ? B -2.565 -3.600 15.997 1.000 2 B TYR 24.401 1
ATOM 2478 O OH . TYR 79 79 ? B -2.778 -3.804 14.656 1.000 2 B TYR 31.645 1
ATOM 2479 N N . PHE 80 80 ? B -2.035 -5.698 21.514 1.000 2 B PHE 40.731 1
ATOM 2480 C CA . PHE 80 80 ? B -2.029 -7.154 21.413 1.000 2 B PHE 41.666 1
ATOM 2481 C C . PHE 80 80 ? B -2.965 -7.809 22.427 1.000 2 B PHE 41.550 1
ATOM 2482 O O . PHE 80 80 ? B -3.220 -9.003 22.318 1.000 2 B PHE 40.877 1
ATOM 2483 C CB . PHE 80 80 ? B -0.617 -7.674 21.613 1.000 2 B PHE 40.383 1
ATOM 2484 C CG . PHE 80 80 ? B 0.333 -7.343 20.513 1.000 2 B PHE 38.733 1
ATOM 2485 C CD1 . PHE 80 80 ? B 0.260 -8.023 19.303 1.000 2 B PHE 37.057 1
ATOM 2486 C CD2 . PHE 80 80 ? B 1.276 -6.342 20.666 1.000 2 B PHE 36.634 1
ATOM 2487 C CE1 . PHE 80 80 ? B 1.150 -7.745 18.288 1.000 2 B PHE 32.615 1
ATOM 2488 C CE2 . PHE 80 80 ? B 2.153 -6.056 19.632 1.000 2 B PHE 32.674 1
ATOM 2489 C CZ . PHE 80 80 ? B 2.075 -6.748 18.457 1.000 2 B PHE 30.985 1
ATOM 2490 N N . ALA 81 81 ? B -3.490 -7.035 23.329 1.000 2 B ALA 43.264 1
ATOM 2491 C CA . ALA 81 81 ? B -4.454 -7.561 24.288 1.000 2 B ALA 44.873 1
ATOM 2492 C C . ALA 81 81 ? B -5.873 -7.549 23.715 1.000 2 B ALA 45.243 1
ATOM 2493 O O . ALA 81 81 ? B -6.771 -8.245 24.203 1.000 2 B ALA 45.107 1
ATOM 2494 C CB . ALA 81 81 ? B -4.422 -6.776 25.569 1.000 2 B ALA 43.522 1
ATOM 2495 N N . ILE 82 82 ? B -6.080 -6.740 22.697 1.000 2 B ILE 39.510 1
ATOM 2496 C CA . ILE 82 82 ? B -7.399 -6.625 22.083 1.000 2 B ILE 40.085 1
ATOM 2497 C C . ILE 82 82 ? B -7.733 -7.837 21.215 1.000 2 B ILE 39.899 1
ATOM 2498 O O . ILE 82 82 ? B -8.811 -8.431 21.390 1.000 2 B ILE 39.812 1
ATOM 2499 C CB . ILE 82 82 ? B -7.494 -5.292 21.306 1.000 2 B ILE 39.135 1
ATOM 2500 C CG1 . ILE 82 82 ? B -7.518 -4.127 22.300 1.000 2 B ILE 40.552 1
ATOM 2501 C CG2 . ILE 82 82 ? B -8.732 -5.251 20.448 1.000 2 B ILE 38.785 1
ATOM 2502 C CD1 . ILE 82 82 ? B -7.421 -2.784 21.635 1.000 2 B ILE 37.065 1
ATOM 2503 N N . PRO 83 83 ? B -6.934 -8.253 20.288 1.000 2 B PRO 39.406 1
ATOM 2504 C CA . PRO 83 83 ? B -7.323 -9.350 19.386 1.000 2 B PRO 41.018 1
ATOM 2505 C C . PRO 83 83 ? B -7.550 -10.718 20.033 1.000 2 B PRO 41.141 1
ATOM 2506 O O . PRO 83 83 ? B -8.326 -11.492 19.463 1.000 2 B PRO 40.533 1
ATOM 2507 C CB . PRO 83 83 ? B -6.212 -9.416 18.335 1.000 2 B PRO 39.348 1
ATOM 2508 C CG . PRO 83 83 ? B -5.068 -8.731 18.944 1.000 2 B PRO 40.481 1
ATOM 2509 C CD . PRO 83 83 ? B -5.645 -7.671 19.798 1.000 2 B PRO 42.410 1
ATOM 2510 N N . PRO 84 84 ? B -6.985 -11.063 21.163 1.000 2 B PRO 43.227 1
ATOM 2511 C CA . PRO 84 84 ? B -7.471 -12.273 21.810 1.000 2 B PRO 43.999 1
ATOM 2512 C C . PRO 84 84 ? B -8.897 -12.164 22.309 1.000 2 B PRO 44.384 1
ATOM 2513 O O . PRO 84 84 ? B -9.655 -13.139 22.269 1.000 2 B PRO 44.072 1
ATOM 2514 C CB . PRO 84 84 ? B -6.529 -12.461 23.005 1.000 2 B PRO 43.607 1
ATOM 2515 C CG . PRO 84 84 ? B -5.273 -11.779 22.585 1.000 2 B PRO 44.192 1
ATOM 2516 C CD . PRO 84 84 ? B -5.715 -10.615 21.775 1.000 2 B PRO 46.190 1
ATOM 2517 N N . GLY 85 85 ? B -9.284 -10.970 22.735 1.000 2 B GLY 44.201 1
ATOM 2518 C CA . GLY 85 85 ? B -10.668 -10.755 23.081 1.000 2 B GLY 42.375 1
ATOM 2519 C C . GLY 85 85 ? B -11.574 -10.689 21.889 1.000 2 B GLY 44.620 1
ATOM 2520 O O . GLY 85 85 ? B -12.729 -11.102 21.947 1.000 2 B GLY 43.798 1
ATOM 2521 N N . LEU 86 86 ? B -11.049 -10.164 20.816 1.000 2 B LEU 40.088 1
ATOM 2522 C CA . LEU 86 86 ? B -11.794 -10.121 19.561 1.000 2 B LEU 41.733 1
ATOM 2523 C C . LEU 86 86 ? B -11.941 -11.504 18.950 1.000 2 B LEU 41.964 1
ATOM 2524 O O . LEU 86 86 ? B -12.942 -11.793 18.296 1.000 2 B LEU 41.283 1
ATOM 2525 C CB . LEU 86 86 ? B -11.122 -9.171 18.570 1.000 2 B LEU 40.582 1
ATOM 2526 C CG . LEU 86 86 ? B -11.146 -7.685 18.970 1.000 2 B LEU 39.186 1
ATOM 2527 C CD1 . LEU 86 86 ? B -12.556 -7.196 19.101 1.000 2 B LEU 38.042 1
ATOM 2528 C CD2 . LEU 86 86 ? B -10.369 -6.855 17.953 1.000 2 B LEU 36.497 1
ATOM 2529 N N . SER 87 87 ? B -10.959 -12.342 19.133 1.000 2 B SER 45.558 1
ATOM 2530 C CA . SER 87 87 ? B -11.053 -13.698 18.623 1.000 2 B SER 48.079 1
ATOM 2531 C C . SER 87 87 ? B -12.070 -14.515 19.408 1.000 2 B SER 48.337 1
ATOM 2532 O O . SER 87 87 ? B -12.769 -15.364 18.852 1.000 2 B SER 47.895 1
ATOM 2533 C CB . SER 87 87 ? B -9.672 -14.362 18.669 1.000 2 B SER 46.474 1
ATOM 2534 O OG . SER 87 87 ? B -9.256 -14.508 20.008 1.000 2 B SER 43.428 1
ATOM 2535 N N . LEU 88 88 ? B -12.118 -14.262 20.683 1.000 2 B LEU 43.789 1
ATOM 2536 C CA . LEU 88 88 ? B -13.158 -14.907 21.487 1.000 2 B LEU 44.559 1
ATOM 2537 C C . LEU 88 88 ? B -14.532 -14.303 21.243 1.000 2 B LEU 44.824 1
ATOM 2538 O O . LEU 88 88 ? B -15.549 -15.014 21.323 1.000 2 B LEU 44.344 1
ATOM 2539 C CB . LEU 88 88 ? B -12.810 -14.797 22.977 1.000 2 B LEU 43.338 1
ATOM 2540 C CG . LEU 88 88 ? B -11.575 -15.579 23.414 1.000 2 B LEU 41.439 1
ATOM 2541 C CD1 . LEU 88 88 ? B -11.788 -17.061 23.173 1.000 2 B LEU 40.645 1
ATOM 2542 C CD2 . LEU 88 88 ? B -11.264 -15.284 24.874 1.000 2 B LEU 39.865 1
ATOM 2543 N N . ALA 89 89 ? B -14.552 -13.048 20.938 1.000 2 B ALA 44.001 1
ATOM 2544 C CA . ALA 89 89 ? B -15.800 -12.409 20.551 1.000 2 B ALA 44.815 1
ATOM 2545 C C . ALA 89 89 ? B -16.253 -12.856 19.169 1.000 2 B ALA 45.538 1
ATOM 2546 O O . ALA 89 89 ? B -17.457 -12.827 18.888 1.000 2 B ALA 45.079 1
ATOM 2547 C CB . ALA 89 89 ? B -15.672 -10.885 20.594 1.000 2 B ALA 43.770 1
ATOM 2548 N N . GLU 90 90 ? B -15.329 -13.269 18.343 1.000 2 B GLU 41.869 1
ATOM 2549 C CA . GLU 90 90 ? B -15.694 -13.777 17.026 1.000 2 B GLU 42.680 1
ATOM 2550 C C . GLU 90 90 ? B -16.378 -15.151 17.133 1.000 2 B GLU 42.488 1
ATOM 2551 O O . GLU 90 90 ? B -17.219 -15.481 16.314 1.000 2 B GLU 41.730 1
ATOM 2552 C CB . GLU 90 90 ? B -14.439 -13.871 16.147 1.000 2 B GLU 42.115 1
ATOM 2553 C CG . GLU 90 90 ? B -14.731 -14.237 14.721 1.000 2 B GLU 41.159 1
ATOM 2554 C CD . GLU 90 90 ? B -13.487 -14.302 13.866 1.000 2 B GLU 38.688 1
ATOM 2555 O OE1 . GLU 90 90 ? B -12.396 -14.061 14.401 1.000 2 B GLU 36.463 1
ATOM 2556 O OE2 . GLU 90 90 ? B -13.601 -14.587 12.654 1.000 2 B GLU 34.862 1
ATOM 2557 N N . LEU 91 91 ? B -15.989 -15.906 18.136 1.000 2 B LEU 43.400 1
ATOM 2558 C CA . LEU 91 91 ? B -16.622 -17.198 18.337 1.000 2 B LEU 44.189 1
ATOM 2559 C C . LEU 91 91 ? B -18.039 -17.069 18.857 1.000 2 B LEU 44.004 1
ATOM 2560 O O . LEU 91 91 ? B -18.898 -17.901 18.563 1.000 2 B LEU 43.442 1
ATOM 2561 C CB . LEU 91 91 ? B -15.804 -18.032 19.319 1.000 2 B LEU 42.777 1
ATOM 2562 C CG . LEU 91 91 ? B -14.372 -18.366 18.865 1.000 2 B LEU 42.001 1
ATOM 2563 C CD1 . LEU 91 91 ? B -14.403 -19.230 17.613 1.000 2 B LEU 42.219 1
ATOM 2564 C CD2 . LEU 91 91 ? B -13.620 -19.055 19.988 1.000 2 B LEU 40.964 1
ATOM 2565 N N . LEU 92 92 ? B -18.271 -16.014 19.584 1.000 2 B LEU 43.666 1
ATOM 2566 C CA . LEU 92 92 ? B -19.588 -15.785 20.146 1.000 2 B LEU 44.783 1
ATOM 2567 C C . LEU 92 92 ? B -20.465 -14.898 19.286 1.000 2 B LEU 44.755 1
ATOM 2568 O O . LEU 92 92 ? B -21.685 -14.913 19.424 1.000 2 B LEU 43.971 1
ATOM 2569 C CB . LEU 92 92 ? B -19.463 -15.176 21.548 1.000 2 B LEU 43.359 1
ATOM 2570 C CG . LEU 92 92 ? B -18.764 -16.064 22.598 1.000 2 B LEU 42.299 1
ATOM 2571 C CD1 . LEU 92 92 ? B -19.530 -17.351 22.813 1.000 2 B LEU 41.896 1
ATOM 2572 C CD2 . LEU 92 92 ? B -18.572 -15.319 23.883 1.000 2 B LEU 40.813 1
ATOM 2573 N N . ASP 93 93 ? B -19.841 -14.140 18.433 1.000 2 B ASP 43.346 1
ATOM 2574 C CA . ASP 93 93 ? B -20.584 -13.179 17.632 1.000 2 B ASP 42.462 1
ATOM 2575 C C . ASP 93 93 ? B -20.040 -13.226 16.190 1.000 2 B ASP 42.533 1
ATOM 2576 O O . ASP 93 93 ? B -19.276 -14.123 15.829 1.000 2 B ASP 41.759 1
ATOM 2577 C CB . ASP 93 93 ? B -20.433 -11.762 18.233 1.000 2 B ASP 41.285 1
ATOM 2578 C CG . ASP 93 93 ? B -21.528 -10.790 17.793 1.000 2 B ASP 40.293 1
ATOM 2579 O OD1 . ASP 93 93 ? B -22.417 -11.211 17.000 1.000 2 B ASP 35.565 1
ATOM 2580 O OD2 . ASP 93 93 ? B -21.475 -9.646 18.205 1.000 2 B ASP 36.206 1
ATOM 2581 N N . SER 94 94 ? B -20.475 -12.306 15.398 1.000 2 B SER 43.573 1
ATOM 2582 C CA . SER 94 94 ? B -20.022 -12.159 14.028 1.000 2 B SER 44.215 1
ATOM 2583 C C . SER 94 94 ? B -18.532 -11.851 13.962 1.000 2 B SER 43.932 1
ATOM 2584 O O . SER 94 94 ? B -17.935 -11.390 14.949 1.000 2 B SER 44.483 1
ATOM 2585 C CB . SER 94 94 ? B -20.831 -11.072 13.333 1.000 2 B SER 42.526 1
ATOM 2586 O OG . SER 94 94 ? B -20.581 -9.814 13.949 1.000 2 B SER 39.730 1
ATOM 2587 N N . PRO 95 95 ? B -17.907 -12.093 12.864 1.000 2 B PRO 40.268 1
ATOM 2588 C CA . PRO 95 95 ? B -16.476 -11.853 12.739 1.000 2 B PRO 40.729 1
ATOM 2589 C C . PRO 95 95 ? B -16.126 -10.367 12.848 1.000 2 B PRO 41.132 1
ATOM 2590 O O . PRO 95 95 ? B -16.757 -9.505 12.209 1.000 2 B PRO 40.921 1
ATOM 2591 C CB . PRO 95 95 ? B -16.087 -12.384 11.367 1.000 2 B PRO 39.795 1
ATOM 2592 C CG . PRO 95 95 ? B -17.354 -12.380 10.616 1.000 2 B PRO 40.012 1
ATOM 2593 C CD . PRO 95 95 ? B -18.426 -12.714 11.600 1.000 2 B PRO 41.789 1
ATOM 2594 N N . VAL 96 96 ? B -15.157 -10.060 13.634 1.000 2 B VAL 40.873 1
ATOM 2595 C CA . VAL 96 96 ? B -14.760 -8.698 13.885 1.000 2 B VAL 42.432 1
ATOM 2596 C C . VAL 96 96 ? B -13.778 -8.274 12.823 1.000 2 B VAL 42.580 1
ATOM 2597 O O . VAL 96 96 ? B -12.730 -8.871 12.647 1.000 2 B VAL 41.837 1
ATOM 2598 C CB . VAL 96 96 ? B -14.153 -8.537 15.285 1.000 2 B VAL 40.936 1
ATOM 2599 C CG1 . VAL 96 96 ? B -15.178 -8.914 16.350 1.000 2 B VAL 41.404 1
ATOM 2600 C CG2 . VAL 96 96 ? B -13.702 -7.109 15.498 1.000 2 B VAL 39.667 1
ATOM 2601 N N . LEU 97 97 ? B -14.119 -7.237 12.123 1.000 2 B LEU 40.758 1
ATOM 2602 C CA . LEU 97 97 ? B -13.282 -6.722 11.044 1.000 2 B LEU 41.597 1
ATOM 2603 C C . LEU 97 97 ? B -12.750 -5.363 11.442 1.000 2 B LEU 41.393 1
ATOM 2604 O O . LEU 97 97 ? B -13.491 -4.387 11.537 1.000 2 B LEU 40.715 1
ATOM 2605 C CB . LEU 97 97 ? B -14.053 -6.635 9.742 1.000 2 B LEU 40.257 1
ATOM 2606 C CG . LEU 97 97 ? B -14.485 -7.978 9.136 1.000 2 B LEU 39.022 1
ATOM 2607 C CD1 . LEU 97 97 ? B -13.255 -8.792 8.795 1.000 2 B LEU 39.076 1
ATOM 2608 C CD2 . LEU 97 97 ? B -15.362 -7.791 7.940 1.000 2 B LEU 38.093 1
ATOM 2609 N N . LEU 98 98 ? B -11.473 -5.313 11.658 1.000 2 B LEU 37.647 1
ATOM 2610 C CA . LEU 98 98 ? B -10.840 -4.056 12.052 1.000 2 B LEU 39.210 1
ATOM 2611 C C . LEU 98 98 ? B -10.582 -3.187 10.842 1.000 2 B LEU 39.171 1
ATOM 2612 O O . LEU 98 98 ? B -10.487 -3.668 9.710 1.000 2 B LEU 38.375 1
ATOM 2613 C CB . LEU 98 98 ? B -9.555 -4.306 12.826 1.000 2 B LEU 38.037 1
ATOM 2614 C CG . LEU 98 98 ? B -9.704 -5.048 14.169 1.000 2 B LEU 37.134 1
ATOM 2615 C CD1 . LEU 98 98 ? B -10.540 -4.238 15.126 1.000 2 B LEU 36.511 1
ATOM 2616 C CD2 . LEU 98 98 ? B -8.354 -5.328 14.747 1.000 2 B LEU 35.218 1
ATOM 2617 N N . SER 99 99 ? B -10.439 -1.954 11.094 1.000 2 B SER 38.885 1
ATOM 2618 C CA . SER 99 99 ? B -10.140 -1.011 10.034 1.000 2 B SER 39.569 1
ATOM 2619 C C . SER 99 99 ? B -8.647 -1.017 9.702 1.000 2 B SER 39.586 1
ATOM 2620 O O . SER 99 99 ? B -7.821 -1.575 10.439 1.000 2 B SER 38.634 1
ATOM 2621 C CB . SER 99 99 ? B -10.567 0.410 10.424 1.000 2 B SER 38.176 1
ATOM 2622 O OG . SER 99 99 ? B -9.864 0.869 11.553 1.000 2 B SER 36.731 1
ATOM 2623 N N . THR 100 100 ? B -8.311 -0.419 8.599 1.000 2 B THR 36.634 1
ATOM 2624 C CA . THR 100 100 ? B -6.928 -0.371 8.176 1.000 2 B THR 37.040 1
ATOM 2625 C C . THR 100 100 ? B -6.113 0.602 9.028 1.000 2 B THR 37.243 1
ATOM 2626 O O . THR 100 100 ? B -4.897 0.529 9.021 1.000 2 B THR 35.909 1
ATOM 2627 C CB . THR 100 100 ? B -6.829 0.034 6.707 1.000 2 B THR 35.076 1
ATOM 2628 O OG1 . THR 100 100 ? B -7.478 1.315 6.548 1.000 2 B THR 32.081 1
ATOM 2629 C CG2 . THR 100 100 ? B -7.531 -0.969 5.828 1.000 2 B THR 32.816 1
ATOM 2630 N N . SER 101 101 ? B -6.775 1.475 9.699 1.000 2 B SER 41.315 1
ATOM 2631 C CA . SER 101 101 ? B -6.081 2.392 10.606 1.000 2 B SER 43.072 1
ATOM 2632 C C . SER 101 101 ? B -5.654 1.710 11.907 1.000 2 B SER 43.128 1
ATOM 2633 O O . SER 101 101 ? B -4.822 2.245 12.611 1.000 2 B SER 42.273 1
ATOM 2634 C CB . SER 101 101 ? B -6.976 3.580 10.937 1.000 2 B SER 41.121 1
ATOM 2635 O OG . SER 101 101 ? B -8.153 3.180 11.657 1.000 2 B SER 40.401 1
ATOM 2636 N N . ASN 102 102 ? B -6.195 0.552 12.135 1.000 2 B ASN 37.832 1
ATOM 2637 C CA . ASN 102 102 ? B -5.845 -0.187 13.355 1.000 2 B ASN 37.516 1
ATOM 2638 C C . ASN 102 102 ? B -4.774 -1.214 13.129 1.000 2 B ASN 37.704 1
ATOM 2639 O O . ASN 102 102 ? B -4.413 -1.943 14.028 1.000 2 B ASN 36.307 1
ATOM 2640 C CB . ASN 102 102 ? B -7.078 -0.857 13.929 1.000 2 B ASN 36.190 1
ATOM 2641 C CG . ASN 102 102 ? B -8.081 0.135 14.496 1.000 2 B ASN 35.373 1
ATOM 2642 O OD1 . ASN 102 102 ? B -7.711 1.134 15.095 1.000 2 B ASN 31.627 1
ATOM 2643 N ND2 . ASN 102 102 ? B -9.369 -0.135 14.305 1.000 2 B ASN 33.804 1
ATOM 2644 N N . ILE 103 103 ? B -4.259 -1.273 11.906 1.000 2 B ILE 36.597 1
ATOM 2645 C CA . ILE 103 103 ? B -3.293 -2.295 11.550 1.000 2 B ILE 37.569 1
ATOM 2646 C C . ILE 103 103 ? B -1.907 -1.683 11.671 1.000 2 B ILE 37.535 1
ATOM 2647 O O . ILE 103 103 ? B -1.611 -0.638 11.089 1.000 2 B ILE 36.548 1
ATOM 2648 C CB . ILE 103 103 ? B -3.565 -2.806 10.129 1.000 2 B ILE 36.098 1
ATOM 2649 C CG1 . ILE 103 103 ? B -4.943 -3.485 10.097 1.000 2 B ILE 37.529 1
ATOM 2650 C CG2 . ILE 103 103 ? B -2.502 -3.796 9.722 1.000 2 B ILE 35.495 1
ATOM 2651 C CD1 . ILE 103 103 ? B -5.407 -3.823 8.706 1.000 2 B ILE 35.146 1
ATOM 2652 N N . LEU 104 104 ? B -1.057 -2.362 12.365 1.000 2 B LEU 38.324 1
ATOM 2653 C CA . LEU 104 104 ? B 0.335 -1.947 12.489 1.000 2 B LEU 40.338 1
ATOM 2654 C C . LEU 104 104 ? B 1.104 -2.288 11.224 1.000 2 B LEU 40.419 1
ATOM 2655 O O . LEU 104 104 ? B 0.780 -3.273 10.542 1.000 2 B LEU 39.440 1
ATOM 2656 C CB . LEU 104 104 ? B 0.986 -2.594 13.704 1.000 2 B LEU 39.085 1
ATOM 2657 C CG . LEU 104 104 ? B 0.509 -2.103 15.084 1.000 2 B LEU 37.660 1
ATOM 2658 C CD1 . LEU 104 104 ? B 0.791 -0.618 15.250 1.000 2 B LEU 37.219 1
ATOM 2659 C CD2 . LEU 104 104 ? B 1.154 -2.889 16.197 1.000 2 B LEU 36.260 1
ATOM 2660 N N . PRO 105 105 ? B 2.112 -1.551 10.912 1.000 2 B PRO 35.693 1
ATOM 2661 C CA . PRO 105 105 ? B 2.893 -1.864 9.712 1.000 2 B PRO 36.752 1
ATOM 2662 C C . PRO 105 105 ? B 3.691 -3.149 9.896 1.000 2 B PRO 36.999 1
ATOM 2663 O O . PRO 105 105 ? B 4.167 -3.475 10.970 1.000 2 B PRO 36.566 1
ATOM 2664 C CB . PRO 105 105 ? B 3.803 -0.644 9.548 1.000 2 B PRO 35.543 1
ATOM 2665 C CG . PRO 105 105 ? B 3.891 -0.059 10.905 1.000 2 B PRO 36.249 1
ATOM 2666 C CD . PRO 105 105 ? B 2.559 -0.269 11.530 1.000 2 B PRO 38.437 1
ATOM 2667 N N . SER 106 106 ? B 3.811 -3.833 8.803 1.000 2 B SER 39.243 1
ATOM 2668 C CA . SER 106 106 ? B 4.468 -5.145 8.841 1.000 2 B SER 41.870 1
ATOM 2669 C C . SER 106 106 ? B 5.987 -4.978 8.972 1.000 2 B SER 41.754 1
ATOM 2670 O O . SER 106 106 ? B 6.613 -4.308 8.136 1.000 2 B SER 41.219 1
ATOM 2671 C CB . SER 106 106 ? B 4.115 -5.943 7.601 1.000 2 B SER 40.518 1
ATOM 2672 O OG . SER 106 106 ? B 4.613 -5.327 6.449 1.000 2 B SER 38.387 1
ATOM 2673 N N . PRO 107 107 ? B 6.600 -5.599 9.914 1.000 2 B PRO 34.141 1
ATOM 2674 C CA . PRO 107 107 ? B 8.027 -5.451 10.128 1.000 2 B PRO 34.080 1
ATOM 2675 C C . PRO 107 107 ? B 8.885 -6.424 9.314 1.000 2 B PRO 34.471 1
ATOM 2676 O O . PRO 107 107 ? B 10.068 -6.582 9.606 1.000 2 B PRO 33.545 1
ATOM 2677 C CB . PRO 107 107 ? B 8.203 -5.724 11.621 1.000 2 B PRO 32.404 1
ATOM 2678 C CG . PRO 107 107 ? B 7.125 -6.717 11.946 1.000 2 B PRO 33.372 1
ATOM 2679 C CD . PRO 107 107 ? B 5.966 -6.401 11.053 1.000 2 B PRO 36.271 1
ATOM 2680 N N . THR 108 108 ? B 8.292 -7.027 8.308 1.000 2 B THR 36.270 1
ATOM 2681 C CA . THR 108 108 ? B 9.056 -7.997 7.535 1.000 2 B THR 35.905 1
ATOM 2682 C C . THR 108 108 ? B 10.136 -7.350 6.695 1.000 2 B THR 36.048 1
ATOM 2683 O O . THR 108 108 ? B 11.187 -7.939 6.465 1.000 2 B THR 34.360 1
ATOM 2684 C CB . THR 108 108 ? B 8.089 -8.780 6.639 1.000 2 B THR 34.196 1
ATOM 2685 O OG1 . THR 108 108 ? B 7.378 -7.875 5.799 1.000 2 B THR 33.961 1
ATOM 2686 C CG2 . THR 108 108 ? B 7.088 -9.559 7.485 1.000 2 B THR 32.911 1
ATOM 2687 N N . THR 109 109 ? B 9.870 -6.144 6.240 1.000 2 B THR 34.329 1
ATOM 2688 C CA . THR 109 109 ? B 10.889 -5.450 5.479 1.000 2 B THR 34.171 1
ATOM 2689 C C . THR 109 109 ? B 12.032 -4.964 6.348 1.000 2 B THR 34.297 1
ATOM 2690 O O . THR 109 109 ? B 13.151 -4.832 5.893 1.000 2 B THR 32.808 1
ATOM 2691 C CB . THR 109 109 ? B 10.283 -4.274 4.726 1.000 2 B THR 31.677 1
ATOM 2692 O OG1 . THR 109 109 ? B 9.677 -3.369 5.668 1.000 2 B THR 30.433 1
ATOM 2693 C CG2 . THR 109 109 ? B 9.212 -4.767 3.757 1.000 2 B THR 30.481 1
ATOM 2694 N N . GLY 110 110 ? B 11.722 -4.686 7.599 1.000 2 B GLY 32.835 1
ATOM 2695 C CA . GLY 110 110 ? B 12.749 -4.252 8.513 1.000 2 B GLY 33.043 1
ATOM 2696 C C . GLY 110 110 ? B 13.444 -5.366 9.266 1.000 2 B GLY 34.464 1
ATOM 2697 O O . GLY 110 110 ? B 14.615 -5.230 9.634 1.000 2 B GLY 33.062 1
ATOM 2698 N N . THR 111 111 ? B 12.760 -6.455 9.446 1.000 2 B THR 36.496 1
ATOM 2699 C CA . THR 111 111 ? B 13.319 -7.560 10.202 1.000 2 B THR 36.774 1
ATOM 2700 C C . THR 111 111 ? B 13.899 -8.649 9.296 1.000 2 B THR 36.740 1
ATOM 2701 O O . THR 111 111 ? B 14.338 -9.691 9.784 1.000 2 B THR 35.643 1
ATOM 2702 C CB . THR 111 111 ? B 12.269 -8.188 11.113 1.000 2 B THR 35.247 1
ATOM 2703 O OG1 . THR 111 111 ? B 11.207 -8.725 10.324 1.000 2 B THR 34.435 1
ATOM 2704 C CG2 . THR 111 111 ? B 11.740 -7.158 12.070 1.000 2 B THR 33.863 1
ATOM 2705 N N . PHE 112 112 ? B 13.884 -8.408 8.015 1.000 2 B PHE 34.206 1
ATOM 2706 C CA . PHE 112 112 ? B 14.448 -9.407 7.111 1.000 2 B PHE 34.497 1
ATOM 2707 C C . PHE 112 112 ? B 15.964 -9.564 7.243 1.000 2 B PHE 34.485 1
ATOM 2708 O O . PHE 112 112 ? B 16.441 -10.682 7.376 1.000 2 B PHE 33.379 1
ATOM 2709 C CB . PHE 112 112 ? B 14.019 -9.132 5.666 1.000 2 B PHE 33.405 1
ATOM 2710 C CG . PHE 112 112 ? B 14.632 -10.091 4.676 1.000 2 B PHE 32.173 1
ATOM 2711 C CD1 . PHE 112 112 ? B 14.164 -11.390 4.596 1.000 2 B PHE 31.178 1
ATOM 2712 C CD2 . PHE 112 112 ? B 15.673 -9.698 3.855 1.000 2 B PHE 30.726 1
ATOM 2713 C CE1 . PHE 112 112 ? B 14.716 -12.281 3.702 1.000 2 B PHE 27.385 1
ATOM 2714 C CE2 . PHE 112 112 ? B 16.217 -10.589 2.964 1.000 2 B PHE 27.117 1
ATOM 2715 C CZ . PHE 112 112 ? B 15.733 -11.883 2.881 1.000 2 B PHE 24.900 1
ATOM 2716 N N . PRO 113 113 ? B 16.742 -8.503 7.170 1.000 2 B PRO 35.775 1
ATOM 2717 C CA . PRO 113 113 ? B 18.171 -8.696 7.422 1.000 2 B PRO 36.330 1
ATOM 2718 C C . PRO 113 113 ? B 18.498 -8.946 8.885 1.000 2 B PRO 36.602 1
ATOM 2719 O O . PRO 113 113 ? B 19.558 -9.489 9.186 1.000 2 B PRO 35.983 1
ATOM 2720 C CB . PRO 113 113 ? B 18.802 -7.405 6.908 1.000 2 B PRO 35.098 1
ATOM 2721 C CG . PRO 113 113 ? B 17.755 -6.389 7.133 1.000 2 B PRO 35.824 1
ATOM 2722 C CD . PRO 113 113 ? B 16.480 -7.075 6.829 1.000 2 B PRO 38.109 1
ATOM 2723 N N . ALA 114 114 ? B 17.618 -8.542 9.754 1.000 2 B ALA 35.090 1
ATOM 2724 C CA . ALA 114 114 ? B 17.850 -8.780 11.170 1.000 2 B ALA 34.292 1
ATOM 2725 C C . ALA 114 114 ? B 17.617 -10.226 11.532 1.000 2 B ALA 34.963 1
ATOM 2726 O O . ALA 114 114 ? B 18.345 -10.790 12.371 1.000 2 B ALA 33.775 1
ATOM 2727 C CB . ALA 114 114 ? B 16.947 -7.876 12.005 1.000 2 B ALA 33.462 1
ATOM 2728 N N . GLN 115 115 ? B 16.673 -10.827 10.918 1.000 2 B GLN 34.335 1
ATOM 2729 C CA . GLN 115 115 ? B 16.329 -12.216 11.198 1.000 2 B GLN 34.450 1
ATOM 2730 C C . GLN 115 115 ? B 16.690 -13.116 10.020 1.000 2 B GLN 34.575 1
ATOM 2731 O O . GLN 115 115 ? B 16.036 -14.135 9.774 1.000 2 B GLN 33.477 1
ATOM 2732 C CB . GLN 115 115 ? B 14.854 -12.364 11.547 1.000 2 B GLN 33.205 1
ATOM 2733 C CG . GLN 115 115 ? B 14.468 -11.656 12.842 1.000 2 B GLN 32.400 1
ATOM 2734 C CD . GLN 115 115 ? B 13.000 -11.735 13.123 1.000 2 B GLN 32.141 1
ATOM 2735 O OE1 . GLN 115 115 ? B 12.211 -12.272 12.326 1.000 2 B GLN 30.805 1
ATOM 2736 N NE2 . GLN 115 115 ? B 12.592 -11.221 14.289 1.000 2 B GLN 24.744 1
ATOM 2737 N N . GLY 116 116 ? B 17.724 -12.723 9.324 1.000 2 B GLY 36.096 1
ATOM 2738 C CA . GLY 116 116 ? B 18.128 -13.512 8.157 1.000 2 B GLY 35.734 1
ATOM 2739 C C . GLY 116 116 ? B 18.716 -14.866 8.490 1.000 2 B GLY 36.485 1
ATOM 2740 O O . GLY 116 116 ? B 18.481 -15.852 7.780 1.000 2 B GLY 35.919 1
ATOM 2741 N N . PHE 117 117 ? B 19.435 -14.924 9.561 1.000 2 B PHE 38.870 1
ATOM 2742 C CA . PHE 117 117 ? B 20.051 -16.167 9.991 1.000 2 B PHE 40.454 1
ATOM 2743 C C . PHE 117 117 ? B 19.064 -17.093 10.669 1.000 2 B PHE 40.480 1
ATOM 2744 O O . PHE 117 117 ? B 19.374 -18.234 10.945 1.000 2 B PHE 39.666 1
ATOM 2745 C CB . PHE 117 117 ? B 21.228 -15.884 10.918 1.000 2 B PHE 39.210 1
ATOM 2746 C CG . PHE 117 117 ? B 20.817 -15.218 12.194 1.000 2 B PHE 37.067 1
ATOM 2747 C CD1 . PHE 117 117 ? B 20.628 -13.857 12.265 1.000 2 B PHE 36.256 1
ATOM 2748 C CD2 . PHE 117 117 ? B 20.633 -15.976 13.370 1.000 2 B PHE 35.766 1
ATOM 2749 C CE1 . PHE 117 117 ? B 20.284 -13.229 13.447 1.000 2 B PHE 32.174 1
ATOM 2750 C CE2 . PHE 117 117 ? B 20.251 -15.367 14.535 1.000 2 B PHE 31.363 1
ATOM 2751 C CZ . PHE 117 117 ? B 20.099 -13.984 14.577 1.000 2 B PHE 27.676 1
ATOM 2752 N N . ASN 118 118 ? B 17.896 -16.588 10.954 1.000 2 B ASN 38.285 1
ATOM 2753 C CA . ASN 118 118 ? B 16.875 -17.373 11.666 1.000 2 B ASN 38.364 1
ATOM 2754 C C . ASN 118 118 ? B 15.902 -18.042 10.721 1.000 2 B ASN 38.070 1
ATOM 2755 O O . ASN 118 118 ? B 14.992 -18.743 11.192 1.000 2 B ASN 37.038 1
ATOM 2756 C CB . ASN 118 118 ? B 16.118 -16.504 12.665 1.000 2 B ASN 37.378 1
ATOM 2757 C CG . ASN 118 118 ? B 16.996 -16.095 13.842 1.000 2 B ASN 35.982 1
ATOM 2758 O OD1 . ASN 118 118 ? B 17.779 -16.900 14.348 1.000 2 B ASN 31.097 1
ATOM 2759 N ND2 . ASN 118 118 ? B 16.893 -14.843 14.235 1.000 2 B ASN 31.976 1
ATOM 2760 N N . TRP 119 119 ? B 16.065 -17.855 9.441 1.000 2 B TRP 41.087 1
ATOM 2761 C CA . TRP 119 119 ? B 15.125 -18.424 8.497 1.000 2 B TRP 41.193 1
ATOM 2762 C C . TRP 119 119 ? B 15.339 -19.918 8.283 1.000 2 B TRP 41.588 1
ATOM 2763 O O . TRP 119 119 ? B 14.392 -20.641 7.933 1.000 2 B TRP 39.575 1
ATOM 2764 C CB . TRP 119 119 ? B 15.210 -17.692 7.155 1.000 2 B TRP 39.352 1
ATOM 2765 C CG . TRP 119 119 ? B 14.666 -16.286 7.201 1.000 2 B TRP 40.347 1
ATOM 2766 C CD1 . TRP 119 119 ? B 15.387 -15.152 7.301 1.000 2 B TRP 36.564 1
ATOM 2767 C CD2 . TRP 119 119 ? B 13.298 -15.900 7.196 1.000 2 B TRP 38.461 1
ATOM 2768 N NE1 . TRP 119 119 ? B 14.563 -14.069 7.323 1.000 2 B TRP 36.052 1
ATOM 2769 C CE2 . TRP 119 119 ? B 13.263 -14.500 7.272 1.000 2 B TRP 37.078 1
ATOM 2770 C CE3 . TRP 119 119 ? B 12.099 -16.604 7.122 1.000 2 B TRP 35.639 1
ATOM 2771 C CZ2 . TRP 119 119 ? B 12.038 -13.787 7.275 1.000 2 B TRP 33.869 1
ATOM 2772 C CZ3 . TRP 119 119 ? B 10.902 -15.868 7.136 1.000 2 B TRP 33.561 1
ATOM 2773 C CH2 . TRP 119 119 ? B 10.902 -14.489 7.210 1.000 2 B TRP 32.358 1
ATOM 2774 N N . LYS 120 120 ? B 16.529 -20.354 8.480 1.000 2 B LYS 38.860 1
ATOM 2775 C CA . LYS 120 120 ? B 16.798 -21.771 8.294 1.000 2 B LYS 41.514 1
ATOM 2776 C C . LYS 120 120 ? B 16.157 -22.603 9.407 1.000 2 B LYS 40.921 1
ATOM 2777 O O . LYS 120 120 ? B 15.580 -23.656 9.161 1.000 2 B LYS 39.281 1
ATOM 2778 C CB . LYS 120 120 ? B 18.292 -22.038 8.245 1.000 2 B LYS 40.108 1
ATOM 2779 C CG . LYS 120 120 ? B 18.983 -21.470 7.027 1.000 2 B LYS 39.065 1
ATOM 2780 C CD . LYS 120 120 ? B 20.486 -21.795 7.026 1.000 2 B LYS 37.722 1
ATOM 2781 C CE . LYS 120 120 ? B 21.145 -21.221 5.829 1.000 2 B LYS 30.793 1
ATOM 2782 N NZ . LYS 120 120 ? B 22.615 -21.489 5.801 1.000 2 B LYS 29.823 1
ATOM 2783 N N . SER 121 121 ? B 16.246 -22.106 10.607 1.000 2 B SER 41.619 1
ATOM 2784 C CA . SER 121 121 ? B 15.597 -22.809 11.719 1.000 2 B SER 43.160 1
ATOM 2785 C C . SER 121 121 ? B 14.095 -22.631 11.704 1.000 2 B SER 42.413 1
ATOM 2786 O O . SER 121 121 ? B 13.353 -23.490 12.155 1.000 2 B SER 41.568 1
ATOM 2787 C CB . SER 121 121 ? B 16.172 -22.334 13.057 1.000 2 B SER 41.737 1
ATOM 2788 O OG . SER 121 121 ? B 15.887 -20.953 13.242 1.000 2 B SER 38.952 1
ATOM 2789 N N . ASN 122 122 ? B 13.665 -21.513 11.159 1.000 2 B ASN 38.014 1
ATOM 2790 C CA . ASN 122 122 ? B 12.219 -21.298 11.056 1.000 2 B ASN 37.771 1
ATOM 2791 C C . ASN 122 122 ? B 11.625 -22.129 9.922 1.000 2 B ASN 37.587 1
ATOM 2792 O O . ASN 122 122 ? B 10.466 -22.539 10.006 1.000 2 B ASN 35.863 1
ATOM 2793 C CB . ASN 122 122 ? B 11.917 -19.821 10.839 1.000 2 B ASN 35.867 1
ATOM 2794 C CG . ASN 122 122 ? B 12.157 -18.992 12.070 1.000 2 B ASN 35.232 1
ATOM 2795 O OD1 . ASN 122 122 ? B 11.861 -19.420 13.172 1.000 2 B ASN 31.731 1
ATOM 2796 N ND2 . ASN 122 122 ? B 12.713 -17.802 11.876 1.000 2 B ASN 32.716 1
ATOM 2797 N N . SER 123 123 ? B 12.392 -22.388 8.913 1.000 2 B SER 40.095 1
ATOM 2798 C CA . SER 123 123 ? B 11.907 -23.216 7.822 1.000 2 B SER 41.103 1
ATOM 2799 C C . SER 123 123 ? B 11.745 -24.666 8.269 1.000 2 B SER 40.879 1
ATOM 2800 O O . SER 123 123 ? B 10.836 -25.358 7.836 1.000 2 B SER 40.154 1
ATOM 2801 C CB . SER 123 123 ? B 12.845 -23.122 6.618 1.000 2 B SER 39.585 1
ATOM 2802 O OG . SER 123 123 ? B 14.110 -23.701 6.916 1.000 2 B SER 37.628 1
ATOM 2803 N N . ASN 124 124 ? B 12.627 -25.099 9.118 1.000 2 B ASN 41.047 1
ATOM 2804 C CA . ASN 124 124 ? B 12.486 -26.441 9.671 1.000 2 B ASN 42.067 1
ATOM 2805 C C . ASN 124 124 ? B 11.321 -26.516 10.621 1.000 2 B ASN 41.999 1
ATOM 2806 O O . ASN 124 124 ? B 10.664 -27.551 10.747 1.000 2 B ASN 40.567 1
ATOM 2807 C CB . ASN 124 124 ? B 13.780 -26.826 10.395 1.000 2 B ASN 40.443 1
ATOM 2808 C CG . ASN 124 124 ? B 14.933 -27.047 9.434 1.000 2 B ASN 38.798 1
ATOM 2809 O OD1 . ASN 124 124 ? B 14.772 -27.628 8.362 1.000 2 B ASN 34.007 1
ATOM 2810 N ND2 . ASN 124 124 ? B 16.104 -26.568 9.814 1.000 2 B ASN 35.525 1
ATOM 2811 N N . ASN 125 125 ? B 11.066 -25.412 11.284 1.000 2 B ASN 39.622 1
ATOM 2812 C CA . ASN 125 125 ? B 9.909 -25.383 12.181 1.000 2 B ASN 39.438 1
ATOM 2813 C C . ASN 125 125 ? B 8.613 -25.316 11.399 1.000 2 B ASN 39.314 1
ATOM 2814 O O . ASN 125 125 ? B 7.594 -25.840 11.841 1.000 2 B ASN 38.056 1
ATOM 2815 C CB . ASN 125 125 ? B 10.020 -24.211 13.152 1.000 2 B ASN 38.177 1
ATOM 2816 C CG . ASN 125 125 ? B 11.169 -24.422 14.130 1.000 2 B ASN 37.070 1
ATOM 2817 O OD1 . ASN 125 125 ? B 11.397 -25.522 14.635 1.000 2 B ASN 32.198 1
ATOM 2818 N ND2 . ASN 125 125 ? B 11.869 -23.331 14.435 1.000 2 B ASN 33.330 1
ATOM 2819 N N . HIS 126 126 ? B 8.642 -24.673 10.262 1.000 2 B HIS 38.444 1
ATOM 2820 C CA . HIS 126 126 ? B 7.441 -24.631 9.442 1.000 2 B HIS 37.938 1
ATOM 2821 C C . HIS 126 126 ? B 7.200 -25.974 8.783 1.000 2 B HIS 37.672 1
ATOM 2822 O O . HIS 126 126 ? B 6.065 -26.364 8.569 1.000 2 B HIS 36.716 1
ATOM 2823 C CB . HIS 126 126 ? B 7.552 -23.533 8.364 1.000 2 B HIS 36.806 1
ATOM 2824 C CG . HIS 126 126 ? B 7.421 -22.157 8.924 1.000 2 B HIS 36.254 1
ATOM 2825 N ND1 . HIS 126 126 ? B 6.246 -21.670 9.482 1.000 2 B HIS 31.805 1
ATOM 2826 C CD2 . HIS 126 126 ? B 8.331 -21.154 9.013 1.000 2 B HIS 34.218 1
ATOM 2827 C CE1 . HIS 126 126 ? B 6.453 -20.428 9.888 1.000 2 B HIS 31.223 1
ATOM 2828 N NE2 . HIS 126 126 ? B 7.699 -20.082 9.595 1.000 2 B HIS 25.117 1
ATOM 2829 N N . GLN 127 127 ? B 8.235 -26.660 8.410 1.000 2 B GLN 40.633 1
ATOM 2830 C CA . GLN 127 127 ? B 8.061 -27.972 7.817 1.000 2 B GLN 43.734 1
ATOM 2831 C C . GLN 127 127 ? B 7.550 -28.993 8.831 1.000 2 B GLN 43.660 1
ATOM 2832 O O . GLN 127 127 ? B 6.731 -29.847 8.487 1.000 2 B GLN 42.282 1
ATOM 2833 C CB . GLN 127 127 ? B 9.365 -28.434 7.208 1.000 2 B GLN 42.084 1
ATOM 2834 C CG . GLN 127 127 ? B 9.807 -27.633 5.969 1.000 2 B GLN 40.402 1
ATOM 2835 C CD . GLN 127 127 ? B 11.108 -28.145 5.398 1.000 2 B GLN 38.088 1
ATOM 2836 O OE1 . GLN 127 127 ? B 11.716 -29.067 5.941 1.000 2 B GLN 35.035 1
ATOM 2837 N NE2 . GLN 127 127 ? B 11.541 -27.575 4.291 1.000 2 B GLN 31.160 1
ATOM 2838 N N . GLN 128 128 ? B 8.006 -28.854 10.028 1.000 2 B GLN 44.716 1
ATOM 2839 C CA . GLN 128 128 ? B 7.514 -29.749 11.081 1.000 2 B GLN 45.398 1
ATOM 2840 C C . GLN 128 128 ? B 6.092 -29.370 11.488 1.000 2 B GLN 45.384 1
ATOM 2841 O O . GLN 128 128 ? B 5.301 -30.245 11.859 1.000 2 B GLN 44.318 1
ATOM 2842 C CB . GLN 128 128 ? B 8.454 -29.684 12.287 1.000 2 B GLN 44.824 1
ATOM 2843 C CG . GLN 128 128 ? B 9.826 -30.277 12.008 1.000 2 B GLN 43.028 1
ATOM 2844 C CD . GLN 128 128 ? B 10.754 -30.195 13.214 1.000 2 B GLN 40.768 1
ATOM 2845 O OE1 . GLN 128 128 ? B 10.363 -29.669 14.251 1.000 2 B GLN 37.971 1
ATOM 2846 N NE2 . GLN 128 128 ? B 11.950 -30.725 13.068 1.000 2 B GLN 33.001 1
ATOM 2847 N N . SER 129 129 ? B 5.802 -28.103 11.428 1.000 2 B SER 42.584 1
ATOM 2848 C CA . SER 129 129 ? B 4.447 -27.680 11.724 1.000 2 B SER 44.372 1
ATOM 2849 C C . SER 129 129 ? B 3.472 -28.058 10.629 1.000 2 B SER 44.238 1
ATOM 2850 O O . SER 129 129 ? B 2.295 -28.311 10.896 1.000 2 B SER 43.359 1
ATOM 2851 C CB . SER 129 129 ? B 4.415 -26.169 11.982 1.000 2 B SER 42.292 1
ATOM 2852 O OG . SER 129 129 ? B 4.722 -25.446 10.803 1.000 2 B SER 39.708 1
ATOM 2853 N N . ILE 130 130 ? B 3.939 -28.102 9.422 1.000 2 B ILE 41.977 1
ATOM 2854 C CA . ILE 130 130 ? B 3.084 -28.508 8.300 1.000 2 B ILE 42.901 1
ATOM 2855 C C . ILE 130 130 ? B 2.820 -30.012 8.357 1.000 2 B ILE 42.836 1
ATOM 2856 O O . ILE 130 130 ? B 1.708 -30.482 8.101 1.000 2 B ILE 41.771 1
ATOM 2857 C CB . ILE 130 130 ? B 3.723 -28.083 6.974 1.000 2 B ILE 41.048 1
ATOM 2858 C CG1 . ILE 130 130 ? B 3.630 -26.552 6.840 1.000 2 B ILE 41.927 1
ATOM 2859 C CG2 . ILE 130 130 ? B 2.975 -28.702 5.807 1.000 2 B ILE 40.036 1
ATOM 2860 C CD1 . ILE 130 130 ? B 4.469 -25.988 5.713 1.000 2 B ILE 39.531 1
ATOM 2861 N N . LYS 131 131 ? B 3.822 -30.759 8.716 1.000 2 B LYS 39.701 1
ATOM 2862 C CA . LYS 131 131 ? B 3.649 -32.196 8.876 1.000 2 B LYS 42.025 1
ATOM 2863 C C . LYS 131 131 ? B 2.693 -32.519 10.030 1.000 2 B LYS 42.169 1
ATOM 2864 O O . LYS 131 131 ? B 1.887 -33.423 9.931 1.000 2 B LYS 40.479 1
ATOM 2865 C CB . LYS 131 131 ? B 4.989 -32.902 9.060 1.000 2 B LYS 40.475 1
ATOM 2866 C CG . LYS 131 131 ? B 5.881 -32.852 7.846 1.000 2 B LYS 39.330 1
ATOM 2867 C CD . LYS 131 131 ? B 7.197 -33.530 8.092 1.000 2 B LYS 37.512 1
ATOM 2868 C CE . LYS 131 131 ? B 8.103 -33.456 6.859 1.000 2 B LYS 31.199 1
ATOM 2869 N NZ . LYS 131 131 ? B 9.425 -34.054 7.120 1.000 2 B LYS 31.167 1
ATOM 2870 N N . GLN 132 132 ? B 2.843 -31.752 11.068 1.000 2 B GLN 43.042 1
ATOM 2871 C CA . GLN 132 132 ? B 1.897 -31.920 12.183 1.000 2 B GLN 44.055 1
ATOM 2872 C C . GLN 132 132 ? B 0.528 -31.363 11.847 1.000 2 B GLN 43.901 1
ATOM 2873 O O . GLN 132 132 ? B -0.485 -31.829 12.389 1.000 2 B GLN 43.003 1
ATOM 2874 C CB . GLN 132 132 ? B 2.432 -31.252 13.441 1.000 2 B GLN 42.606 1
ATOM 2875 C CG . GLN 132 132 ? B 3.670 -31.912 14.012 1.000 2 B GLN 41.869 1
ATOM 2876 C CD . GLN 132 132 ? B 4.205 -31.188 15.233 1.000 2 B GLN 40.402 1
ATOM 2877 O OE1 . GLN 132 132 ? B 3.685 -30.143 15.607 1.000 2 B GLN 37.842 1
ATOM 2878 N NE2 . GLN 132 132 ? B 5.230 -31.752 15.858 1.000 2 B GLN 32.950 1
ATOM 2879 N N . GLU 133 133 ? B 0.490 -30.429 10.968 1.000 2 B GLU 40.449 1
ATOM 2880 C CA . GLU 133 133 ? B -0.788 -29.906 10.517 1.000 2 B GLU 41.750 1
ATOM 2881 C C . GLU 133 133 ? B -1.510 -30.905 9.635 1.000 2 B GLU 41.636 1
ATOM 2882 O O . GLU 133 133 ? B -2.732 -31.023 9.655 1.000 2 B GLU 40.662 1
ATOM 2883 C CB . GLU 133 133 ? B -0.596 -28.585 9.763 1.000 2 B GLU 40.551 1
ATOM 2884 C CG . GLU 133 133 ? B -1.841 -27.895 9.328 1.000 2 B GLU 39.940 1
ATOM 2885 C CD . GLU 133 133 ? B -1.569 -26.565 8.669 1.000 2 B GLU 37.306 1
ATOM 2886 O OE1 . GLU 133 133 ? B -0.383 -26.229 8.482 1.000 2 B GLU 34.434 1
ATOM 2887 O OE2 . GLU 133 133 ? B -2.531 -25.839 8.330 1.000 2 B GLU 32.717 1
ATOM 2888 N N . GLN 134 134 ? B -0.771 -31.629 8.863 1.000 2 B GLN 38.106 1
ATOM 2889 C CA . GLN 134 134 ? B -1.372 -32.657 8.014 1.000 2 B GLN 37.702 1
ATOM 2890 C C . GLN 134 134 ? B -1.924 -33.808 8.837 1.000 2 B GLN 37.662 1
ATOM 2891 O O . GLN 134 134 ? B -2.967 -34.372 8.503 1.000 2 B GLN 36.294 1
ATOM 2892 C CB . GLN 134 134 ? B -0.358 -33.182 7.002 1.000 2 B GLN 36.518 1
ATOM 2893 C CG . GLN 134 134 ? B 0.078 -32.156 5.957 1.000 2 B GLN 35.807 1
ATOM 2894 C CD . GLN 134 134 ? B 1.091 -32.717 5.014 1.000 2 B GLN 35.127 1
ATOM 2895 O OE1 . GLN 134 134 ? B 1.591 -33.827 5.195 1.000 2 B GLN 33.551 1
ATOM 2896 N NE2 . GLN 134 134 ? B 1.433 -31.954 3.977 1.000 2 B GLN 26.836 1
ATOM 2897 N N . LYS 135 135 ? B -1.230 -34.144 9.875 1.000 2 B LYS 39.356 1
ATOM 2898 C CA . LYS 135 135 ? B -1.712 -35.205 10.769 1.000 2 B LYS 40.219 1
ATOM 2899 C C . LYS 135 135 ? B -2.965 -34.771 11.499 1.000 2 B LYS 40.137 1
ATOM 2900 O O . LYS 135 135 ? B -3.911 -35.547 11.644 1.000 2 B LYS 39.083 1
ATOM 2901 C CB . LYS 135 135 ? B -0.621 -35.607 11.754 1.000 2 B LYS 39.012 1
ATOM 2902 C CG . LYS 135 135 ? B 0.580 -36.234 11.102 1.000 2 B LYS 38.667 1
ATOM 2903 C CD . LYS 135 135 ? B 1.620 -36.590 12.139 1.000 2 B LYS 37.313 1
ATOM 2904 C CE . LYS 135 135 ? B 2.861 -37.220 11.514 1.000 2 B LYS 31.742 1
ATOM 2905 N NZ . LYS 135 135 ? B 3.918 -37.516 12.503 1.000 2 B LYS 30.932 1
ATOM 2906 N N . ASN 136 136 ? B -2.976 -33.538 11.934 1.000 2 B ASN 36.290 1
ATOM 2907 C CA . ASN 136 136 ? B -4.156 -33.015 12.571 1.000 2 B ASN 34.547 1
ATOM 2908 C C . ASN 136 136 ? B -5.262 -32.707 11.569 1.000 2 B ASN 34.670 1
ATOM 2909 O O . ASN 136 136 ? B -6.445 -32.636 11.933 1.000 2 B ASN 33.642 1
ATOM 2910 C CB . ASN 136 136 ? B -3.848 -31.776 13.394 1.000 2 B ASN 33.629 1
ATOM 2911 C CG . ASN 136 136 ? B -2.965 -32.073 14.588 1.000 2 B ASN 32.050 1
ATOM 2912 O OD1 . ASN 136 136 ? B -3.181 -33.051 15.295 1.000 2 B ASN 28.666 1
ATOM 2913 N ND2 . ASN 136 136 ? B -1.987 -31.228 14.791 1.000 2 B ASN 29.855 1
ATOM 2914 N N . TYR 137 137 ? B -4.885 -32.546 10.360 1.000 2 B TYR 40.160 1
ATOM 2915 C CA . TYR 137 137 ? B -5.870 -32.320 9.324 1.000 2 B TYR 41.472 1
ATOM 2916 C C . TYR 137 137 ? B -6.671 -33.577 9.043 1.000 2 B TYR 41.237 1
ATOM 2917 O O . TYR 137 137 ? B -7.903 -33.543 8.879 1.000 2 B TYR 40.645 1
ATOM 2918 C CB . TYR 137 137 ? B -5.221 -31.814 8.043 1.000 2 B TYR 40.687 1
ATOM 2919 C CG . TYR 137 137 ? B -6.195 -31.432 6.937 1.000 2 B TYR 40.054 1
ATOM 2920 C CD1 . TYR 137 137 ? B -6.904 -30.270 6.990 1.000 2 B TYR 37.130 1
ATOM 2921 C CD2 . TYR 137 137 ? B -6.377 -32.293 5.865 1.000 2 B TYR 36.706 1
ATOM 2922 C CE1 . TYR 137 137 ? B -7.787 -29.929 5.980 1.000 2 B TYR 32.804 1
ATOM 2923 C CE2 . TYR 137 137 ? B -7.265 -31.982 4.846 1.000 2 B TYR 31.938 1
ATOM 2924 C CZ . TYR 137 137 ? B -7.966 -30.789 4.914 1.000 2 B TYR 30.579 1
ATOM 2925 O OH . TYR 137 137 ? B -8.833 -30.458 3.912 1.000 2 B TYR 33.817 1
ATOM 2926 N N . TYR 138 138 ? B -5.987 -34.657 8.995 1.000 2 B TYR 35.818 1
ATOM 2927 C CA . TYR 138 138 ? B -6.686 -35.930 8.808 1.000 2 B TYR 35.897 1
ATOM 2928 C C . TYR 138 138 ? B -7.355 -36.398 10.102 1.000 2 B TYR 36.304 1
ATOM 2929 O O . TYR 138 138 ? B -8.320 -37.165 10.052 1.000 2 B TYR 35.176 1
ATOM 2930 C CB . TYR 138 138 ? B -5.728 -37.005 8.299 1.000 2 B TYR 34.732 1
ATOM 2931 C CG . TYR 138 138 ? B -5.306 -36.805 6.866 1.000 2 B TYR 33.874 1
ATOM 2932 C CD1 . TYR 138 138 ? B -6.146 -37.103 5.812 1.000 2 B TYR 33.053 1
ATOM 2933 C CD2 . TYR 138 138 ? B -4.035 -36.309 6.570 1.000 2 B TYR 32.630 1
ATOM 2934 C CE1 . TYR 138 138 ? B -5.749 -36.908 4.499 1.000 2 B TYR 28.941 1
ATOM 2935 C CE2 . TYR 138 138 ? B -3.639 -36.124 5.255 1.000 2 B TYR 28.647 1
ATOM 2936 C CZ . TYR 138 138 ? B -4.509 -36.439 4.237 1.000 2 B TYR 25.332 1
ATOM 2937 O OH . TYR 138 138 ? B -4.088 -36.251 2.933 1.000 2 B TYR 27.753 1
ATOM 2938 N N . ASP 139 139 ? B -6.866 -35.923 11.198 1.000 2 B ASP 40.915 1
ATOM 2939 C CA . ASP 139 139 ? B -7.467 -36.264 12.490 1.000 2 B ASP 41.077 1
ATOM 2940 C C . ASP 139 139 ? B -8.640 -35.353 12.857 1.000 2 B ASP 40.898 1
ATOM 2941 O O . ASP 139 139 ? B -9.261 -35.581 13.881 1.000 2 B ASP 40.169 1
ATOM 2942 C CB . ASP 139 139 ? B -6.410 -36.214 13.590 1.000 2 B ASP 40.442 1
ATOM 2943 C CG . ASP 139 139 ? B -5.397 -37.327 13.456 1.000 2 B ASP 39.733 1
ATOM 2944 O OD1 . ASP 139 139 ? B -5.745 -38.387 12.919 1.000 2 B ASP 36.561 1
ATOM 2945 O OD2 . ASP 139 139 ? B -4.241 -37.122 13.881 1.000 2 B ASP 37.392 1
ATOM 2946 N N . PHE 140 140 ? B -8.863 -34.381 12.026 1.000 2 B PHE 35.875 1
ATOM 2947 C CA . PHE 140 140 ? B -9.943 -33.405 12.215 1.000 2 B PHE 36.266 1
ATOM 2948 C C . PHE 140 140 ? B -9.753 -32.649 13.516 1.000 2 B PHE 35.886 1
ATOM 2949 O O . PHE 140 140 ? B -10.653 -32.510 14.328 1.000 2 B PHE 35.499 1
ATOM 2950 C CB . PHE 140 140 ? B -11.325 -34.046 12.154 1.000 2 B PHE 35.234 1
ATOM 2951 C CG . PHE 140 140 ? B -11.670 -34.554 10.787 1.000 2 B PHE 34.426 1
ATOM 2952 C CD1 . PHE 140 140 ? B -12.229 -33.718 9.845 1.000 2 B PHE 33.445 1
ATOM 2953 C CD2 . PHE 140 140 ? B -11.443 -35.876 10.440 1.000 2 B PHE 32.732 1
ATOM 2954 C CE1 . PHE 140 140 ? B -12.541 -34.190 8.589 1.000 2 B PHE 28.780 1
ATOM 2955 C CE2 . PHE 140 140 ? B -11.768 -36.338 9.189 1.000 2 B PHE 27.764 1
ATOM 2956 C CZ . PHE 140 140 ? B -12.326 -35.487 8.276 1.000 2 B PHE 26.508 1
ATOM 2957 N N . SER 141 141 ? B -8.555 -32.136 13.720 1.000 2 B SER 38.221 1
ATOM 2958 C CA . SER 141 141 ? B -8.251 -31.444 14.949 1.000 2 B SER 39.658 1
ATOM 2959 C C . SER 141 141 ? B -7.357 -30.247 14.663 1.000 2 B SER 39.540 1
ATOM 2960 O O . SER 141 141 ? B -6.752 -30.119 13.594 1.000 2 B SER 39.191 1
ATOM 2961 C CB . SER 141 141 ? B -7.559 -32.357 15.947 1.000 2 B SER 39.226 1
ATOM 2962 O OG . SER 141 141 ? B -6.297 -32.776 15.471 1.000 2 B SER 35.396 1
ATOM 2963 N N . PHE 142 142 ? B -7.295 -29.362 15.601 1.000 2 B PHE 38.691 1
ATOM 2964 C CA . PHE 142 142 ? B -6.484 -28.163 15.493 1.000 2 B PHE 40.539 1
ATOM 2965 C C . PHE 142 142 ? B -5.221 -28.346 16.320 1.000 2 B PHE 40.427 1
ATOM 2966 O O . PHE 142 142 ? B -5.256 -28.882 17.428 1.000 2 B PHE 40.092 1
ATOM 2967 C CB . PHE 142 142 ? B -7.260 -26.943 15.959 1.000 2 B PHE 40.115 1
ATOM 2968 C CG . PHE 142 142 ? B -6.537 -25.641 15.767 1.000 2 B PHE 38.919 1
ATOM 2969 C CD1 . PHE 142 142 ? B -5.895 -25.007 16.820 1.000 2 B PHE 36.348 1
ATOM 2970 C CD2 . PHE 142 142 ? B -6.546 -25.025 14.511 1.000 2 B PHE 36.102 1
ATOM 2971 C CE1 . PHE 142 142 ? B -5.236 -23.819 16.631 1.000 2 B PHE 32.372 1
ATOM 2972 C CE2 . PHE 142 142 ? B -5.871 -23.818 14.344 1.000 2 B PHE 32.473 1
ATOM 2973 C CZ . PHE 142 142 ? B -5.227 -23.224 15.382 1.000 2 B PHE 30.745 1
ATOM 2974 N N . GLN 143 143 ? B -4.139 -27.898 15.774 1.000 2 B GLN 40.104 1
ATOM 2975 C CA . GLN 143 143 ? B -2.845 -28.060 16.453 1.000 2 B GLN 42.264 1
ATOM 2976 C C . GLN 143 143 ? B -2.365 -26.707 16.961 1.000 2 B GLN 42.188 1
ATOM 2977 O O . GLN 143 143 ? B -2.637 -25.657 16.381 1.000 2 B GLN 41.416 1
ATOM 2978 C CB . GLN 143 143 ? B -1.779 -28.679 15.534 1.000 2 B GLN 41.394 1
ATOM 2979 C CG . GLN 143 143 ? B -1.398 -27.830 14.333 1.000 2 B GLN 39.636 1
ATOM 2980 C CD . GLN 143 143 ? B -0.345 -28.511 13.491 1.000 2 B GLN 37.750 1
ATOM 2981 O OE1 . GLN 143 143 ? B 0.088 -29.628 13.796 1.000 2 B GLN 34.889 1
ATOM 2982 N NE2 . GLN 143 143 ? B 0.074 -27.854 12.434 1.000 2 B GLN 30.557 1
ATOM 2983 N N . THR 144 144 ? B -1.621 -26.745 17.998 1.000 2 B THR 39.852 1
ATOM 2984 C CA . THR 144 144 ? B -0.989 -25.555 18.547 1.000 2 B THR 40.722 1
ATOM 2985 C C . THR 144 144 ? B 0.346 -25.334 17.869 1.000 2 B THR 40.840 1
ATOM 2986 O O . THR 144 144 ? B 0.956 -26.239 17.289 1.000 2 B THR 39.802 1
ATOM 2987 C CB . THR 144 144 ? B -0.787 -25.665 20.055 1.000 2 B THR 39.089 1
ATOM 2988 O OG1 . THR 144 144 ? B 0.074 -26.758 20.340 1.000 2 B THR 37.410 1
ATOM 2989 C CG2 . THR 144 144 ? B -2.124 -25.870 20.773 1.000 2 B THR 36.590 1
ATOM 2990 N N . GLN 145 145 ? B 0.802 -24.120 17.961 1.000 2 B GLN 39.432 1
ATOM 2991 C CA . GLN 145 145 ? B 2.085 -23.759 17.372 1.000 2 B GLN 40.908 1
ATOM 2992 C C . GLN 145 145 ? B 3.214 -24.197 18.295 1.000 2 B GLN 40.540 1
ATOM 2993 O O . GLN 145 145 ? B 3.272 -23.840 19.471 1.000 2 B GLN 38.836 1
ATOM 2994 C CB . GLN 145 145 ? B 2.141 -22.258 17.116 1.000 2 B GLN 39.454 1
ATOM 2995 C CG . GLN 145 145 ? B 1.196 -21.762 16.059 1.000 2 B GLN 38.260 1
ATOM 2996 C CD . GLN 145 145 ? B 1.251 -20.264 15.861 1.000 2 B GLN 36.873 1
ATOM 2997 O OE1 . GLN 145 145 ? B 1.992 -19.577 16.527 1.000 2 B GLN 34.173 1
ATOM 2998 N NE2 . GLN 145 145 ? B 0.447 -19.755 14.915 1.000 2 B GLN 29.383 1
ATOM 2999 N N . THR 146 146 ? B 4.098 -24.960 17.746 1.000 2 B THR 44.154 1
ATOM 3000 C CA . THR 146 146 ? B 5.229 -25.441 18.519 1.000 2 B THR 44.482 1
ATOM 3001 C C . THR 146 146 ? B 6.292 -24.364 18.616 1.000 2 B THR 44.254 1
ATOM 3002 O O . THR 146 146 ? B 6.405 -23.461 17.778 1.000 2 B THR 42.996 1
ATOM 3003 C CB . THR 146 146 ? B 5.825 -26.700 17.898 1.000 2 B THR 42.204 1
ATOM 3004 O OG1 . THR 146 146 ? B 6.314 -26.411 16.574 1.000 2 B THR 41.064 1
ATOM 3005 C CG2 . THR 146 146 ? B 4.771 -27.788 17.806 1.000 2 B THR 39.482 1
ATOM 3006 N N . ARG 147 147 ? B 7.059 -24.458 19.651 1.000 2 B ARG 40.128 1
ATOM 3007 C CA . ARG 147 147 ? B 8.137 -23.501 19.857 1.000 2 B ARG 40.089 1
ATOM 3008 C C . ARG 147 147 ? B 9.377 -23.909 19.052 1.000 2 B ARG 39.691 1
ATOM 3009 O O . ARG 147 147 ? B 9.889 -25.032 19.234 1.000 2 B ARG 38.459 1
ATOM 3010 C CB . ARG 147 147 ? B 8.511 -23.399 21.333 1.000 2 B ARG 39.335 1
ATOM 3011 C CG . ARG 147 147 ? B 7.447 -22.787 22.209 1.000 2 B ARG 37.931 1
ATOM 3012 C CD . ARG 147 147 ? B 7.889 -22.679 23.620 1.000 2 B ARG 37.627 1
ATOM 3013 N NE . ARG 147 147 ? B 6.873 -22.097 24.479 1.000 2 B ARG 30.428 1
ATOM 3014 C CZ . ARG 147 147 ? B 7.003 -21.937 25.796 1.000 2 B ARG 30.014 1
ATOM 3015 N NH1 . ARG 147 147 ? B 8.105 -22.372 26.385 1.000 2 B ARG 26.439 1
ATOM 3016 N NH2 . ARG 147 147 ? B 6.028 -21.390 26.484 1.000 2 B ARG 23.353 1
ATOM 3017 N N . PRO 148 148 ? B 9.834 -23.056 18.207 1.000 2 B PRO 39.969 1
ATOM 3018 C CA . PRO 148 148 ? B 11.041 -23.367 17.452 1.000 2 B PRO 39.997 1
ATOM 3019 C C . PRO 148 148 ? B 12.300 -23.314 18.340 1.000 2 B PRO 40.261 1
ATOM 3020 O O . PRO 148 148 ? B 12.417 -22.439 19.195 1.000 2 B PRO 39.709 1
ATOM 3021 C CB . PRO 148 148 ? B 11.079 -22.299 16.354 1.000 2 B PRO 39.093 1
ATOM 3022 C CG . PRO 148 148 ? B 10.344 -21.139 16.959 1.000 2 B PRO 39.983 1
ATOM 3023 C CD . PRO 148 148 ? B 9.288 -21.750 17.834 1.000 2 B PRO 41.373 1
ATOM 3024 N N . PRO 149 149 ? B 13.215 -24.191 18.134 1.000 2 B PRO 42.659 1
ATOM 3025 C CA . PRO 149 149 ? B 14.428 -24.183 18.931 1.000 2 B PRO 43.323 1
ATOM 3026 C C . PRO 149 149 ? B 15.491 -23.205 18.422 1.000 2 B PRO 43.236 1
ATOM 3027 O O . PRO 149 149 ? B 16.647 -23.561 18.225 1.000 2 B PRO 42.668 1
ATOM 3028 C CB . PRO 149 149 ? B 14.917 -25.641 18.837 1.000 2 B PRO 42.132 1
ATOM 3029 C CG . PRO 149 149 ? B 14.475 -26.053 17.479 1.000 2 B PRO 42.868 1
ATOM 3030 C CD . PRO 149 149 ? B 13.143 -25.370 17.273 1.000 2 B PRO 44.345 1
ATOM 3031 N N . THR 150 150 ? B 15.061 -21.995 18.213 1.000 2 B THR 41.458 1
ATOM 3032 C CA . THR 150 150 ? B 15.970 -20.968 17.718 1.000 2 B THR 42.281 1
ATOM 3033 C C . THR 150 150 ? B 16.747 -20.341 18.873 1.000 2 B THR 42.421 1
ATOM 3034 O O . THR 150 150 ? B 16.248 -20.237 20.001 1.000 2 B THR 40.877 1
ATOM 3035 C CB . THR 150 150 ? B 15.215 -19.912 16.933 1.000 2 B THR 40.499 1
ATOM 3036 O OG1 . THR 150 150 ? B 14.251 -19.255 17.766 1.000 2 B THR 40.670 1
ATOM 3037 C CG2 . THR 150 150 ? B 14.494 -20.566 15.746 1.000 2 B THR 38.524 1
ATOM 3038 N N . SER 151 151 ? B 17.897 -19.898 18.553 1.000 2 B SER 42.307 1
ATOM 3039 C CA . SER 151 151 ? B 18.760 -19.259 19.553 1.000 2 B SER 44.431 1
ATOM 3040 C C . SER 151 151 ? B 18.374 -17.808 19.782 1.000 2 B SER 44.334 1
ATOM 3041 O O . SER 151 151 ? B 18.787 -17.191 20.773 1.000 2 B SER 42.742 1
ATOM 3042 C CB . SER 151 151 ? B 20.215 -19.375 19.162 1.000 2 B SER 42.480 1
ATOM 3043 O OG . SER 151 151 ? B 20.474 -18.660 17.951 1.000 2 B SER 40.456 1
ATOM 3044 N N . SER 152 152 ? B 17.628 -17.241 18.871 1.000 2 B SER 42.768 1
ATOM 3045 C CA . SER 152 152 ? B 17.201 -15.862 19.009 1.000 2 B SER 44.947 1
ATOM 3046 C C . SER 152 152 ? B 16.037 -15.772 19.955 1.000 2 B SER 44.820 1
ATOM 3047 O O . SER 152 152 ? B 15.129 -16.625 19.992 1.000 2 B SER 43.411 1
ATOM 3048 C CB . SER 152 152 ? B 16.832 -15.283 17.653 1.000 2 B SER 42.562 1
ATOM 3049 O OG . SER 152 152 ? B 15.669 -15.912 17.120 1.000 2 B SER 41.244 1
ATOM 3050 N N . THR 153 153 ? B 16.030 -14.707 20.713 1.000 2 B THR 44.307 1
ATOM 3051 C CA . THR 153 153 ? B 14.958 -14.508 21.678 1.000 2 B THR 45.334 1
ATOM 3052 C C . THR 153 153 ? B 13.684 -13.994 21.023 1.000 2 B THR 45.352 1
ATOM 3053 O O . THR 153 153 ? B 12.618 -14.077 21.625 1.000 2 B THR 43.732 1
ATOM 3054 C CB . THR 153 153 ? B 15.407 -13.516 22.758 1.000 2 B THR 42.857 1
ATOM 3055 O OG1 . THR 153 153 ? B 15.667 -12.241 22.180 1.000 2 B THR 42.532 1
ATOM 3056 C CG2 . THR 153 153 ? B 16.651 -14.038 23.459 1.000 2 B THR 40.801 1
ATOM 3057 N N . THR 154 154 ? B 13.796 -13.472 19.829 1.000 2 B THR 45.565 1
ATOM 3058 C CA . THR 154 154 ? B 12.632 -12.948 19.143 1.000 2 B THR 47.667 1
ATOM 3059 C C . THR 154 154 ? B 11.699 -14.086 18.702 1.000 2 B THR 47.373 1
ATOM 3060 O O . THR 154 154 ? B 10.471 -13.881 18.619 1.000 2 B THR 46.402 1
ATOM 3061 C CB . THR 154 154 ? B 13.034 -12.101 17.948 1.000 2 B THR 45.778 1
ATOM 3062 O OG1 . THR 154 154 ? B 13.755 -12.921 17.017 1.000 2 B THR 45.503 1
ATOM 3063 C CG2 . THR 154 154 ? B 13.918 -10.955 18.381 1.000 2 B THR 43.641 1
ATOM 3064 N N . SER 155 155 ? B 12.233 -15.203 18.429 1.000 2 B SER 42.007 1
ATOM 3065 C CA . SER 155 155 ? B 11.417 -16.362 18.082 1.000 2 B SER 43.713 1
ATOM 3066 C C . SER 155 155 ? B 10.656 -16.885 19.312 1.000 2 B SER 43.211 1
ATOM 3067 O O . SER 155 155 ? B 9.526 -17.353 19.192 1.000 2 B SER 42.669 1
ATOM 3068 C CB . SER 155 155 ? B 12.258 -17.460 17.470 1.000 2 B SER 42.548 1
ATOM 3069 O OG . SER 155 155 ? B 13.130 -18.028 18.415 1.000 2 B SER 39.236 1
ATOM 3070 N N . PHE 156 156 ? B 11.270 -16.770 20.435 1.000 2 B PHE 40.783 1
ATOM 3071 C CA . PHE 156 156 ? B 10.588 -17.147 21.665 1.000 2 B PHE 42.601 1
ATOM 3072 C C . PHE 156 156 ? B 9.544 -16.119 22.063 1.000 2 B PHE 42.399 1
ATOM 3073 O O . PHE 156 156 ? B 8.525 -16.448 22.621 1.000 2 B PHE 41.679 1
ATOM 3074 C CB . PHE 156 156 ? B 11.583 -17.348 22.796 1.000 2 B PHE 41.323 1
ATOM 3075 C CG . PHE 156 156 ? B 12.486 -18.534 22.619 1.000 2 B PHE 39.517 1
ATOM 3076 C CD1 . PHE 156 156 ? B 12.045 -19.804 22.933 1.000 2 B PHE 38.988 1
ATOM 3077 C CD2 . PHE 156 156 ? B 13.761 -18.377 22.106 1.000 2 B PHE 38.050 1
ATOM 3078 C CE1 . PHE 156 156 ? B 12.863 -20.898 22.787 1.000 2 B PHE 34.992 1
ATOM 3079 C CE2 . PHE 156 156 ? B 14.593 -19.456 21.923 1.000 2 B PHE 35.079 1
ATOM 3080 C CZ . PHE 156 156 ? B 14.127 -20.724 22.265 1.000 2 B PHE 33.681 1
ATOM 3081 N N . GLN 157 157 ? B 9.855 -14.878 21.776 1.000 2 B GLN 40.618 1
ATOM 3082 C CA . GLN 157 157 ? B 8.896 -13.815 22.068 1.000 2 B GLN 43.126 1
ATOM 3083 C C . GLN 157 157 ? B 7.713 -13.837 21.115 1.000 2 B GLN 42.964 1
ATOM 3084 O O . GLN 157 157 ? B 6.639 -13.394 21.444 1.000 2 B GLN 41.765 1
ATOM 3085 C CB . GLN 157 157 ? B 9.578 -12.455 22.001 1.000 2 B GLN 42.038 1
ATOM 3086 C CG . GLN 157 157 ? B 10.602 -12.231 23.105 1.000 2 B GLN 40.376 1
ATOM 3087 C CD . GLN 157 157 ? B 11.333 -10.914 22.974 1.000 2 B GLN 39.026 1
ATOM 3088 O OE1 . GLN 157 157 ? B 11.082 -10.160 22.047 1.000 2 B GLN 37.191 1
ATOM 3089 N NE2 . GLN 157 157 ? B 12.216 -10.655 23.917 1.000 2 B GLN 32.652 1
ATOM 3090 N N . SER 158 158 ? B 7.921 -14.362 19.942 1.000 2 B SER 41.269 1
ATOM 3091 C CA . SER 158 158 ? B 6.829 -14.486 18.979 1.000 2 B SER 42.669 1
ATOM 3092 C C . SER 158 158 ? B 5.937 -15.682 19.270 1.000 2 B SER 42.238 1
ATOM 3093 O O . SER 158 158 ? B 4.793 -15.713 18.794 1.000 2 B SER 41.673 1
ATOM 3094 C CB . SER 158 158 ? B 7.374 -14.587 17.569 1.000 2 B SER 41.468 1
ATOM 3095 O OG . SER 158 158 ? B 8.087 -15.801 17.370 1.000 2 B SER 39.299 1
ATOM 3096 N N . GLN 159 159 ? B 6.422 -16.614 20.023 1.000 2 B GLN 40.176 1
ATOM 3097 C CA . GLN 159 159 ? B 5.623 -17.786 20.379 1.000 2 B GLN 41.586 1
ATOM 3098 C C . GLN 159 159 ? B 4.692 -17.548 21.523 1.000 2 B GLN 41.093 1
ATOM 3099 O O . GLN 159 159 ? B 3.784 -18.329 21.777 1.000 2 B GLN 39.775 1
ATOM 3100 C CB . GLN 159 159 ? B 6.552 -18.965 20.692 1.000 2 B GLN 40.484 1
ATOM 3101 C CG . GLN 159 159 ? B 7.338 -19.475 19.508 1.000 2 B GLN 39.216 1
ATOM 3102 C CD . GLN 159 159 ? B 8.319 -20.550 19.894 1.000 2 B GLN 37.378 1
ATOM 3103 O OE1 . GLN 159 159 ? B 8.441 -20.881 21.062 1.000 2 B GLN 35.006 1
ATOM 3104 N NE2 . GLN 159 159 ? B 9.009 -21.139 18.904 1.000 2 B GLN 30.440 1
ATOM 3105 N N . ILE 160 160 ? B 4.920 -16.453 22.225 1.000 2 B ILE 38.928 1
ATOM 3106 C CA . ILE 160 160 ? B 4.082 -16.149 23.396 1.000 2 B ILE 40.194 1
ATOM 3107 C C . ILE 160 160 ? B 2.677 -15.720 23.014 1.000 2 B ILE 40.381 1
ATOM 3108 O O . ILE 160 160 ? B 1.693 -16.270 23.562 1.000 2 B ILE 39.502 1
ATOM 3109 C CB . ILE 160 160 ? B 4.777 -15.117 24.299 1.000 2 B ILE 38.684 1
ATOM 3110 C CG1 . ILE 160 160 ? B 6.023 -15.763 24.931 1.000 2 B ILE 38.273 1
ATOM 3111 C CG2 . ILE 160 160 ? B 3.868 -14.632 25.411 1.000 2 B ILE 36.900 1
ATOM 3112 C CD1 . ILE 160 160 ? B 6.929 -14.776 25.600 1.000 2 B ILE 36.906 1
ATOM 3113 N N . PRO 161 161 ? B 2.461 -14.761 22.153 1.000 2 B PRO 43.716 1
ATOM 3114 C CA . PRO 161 161 ? B 1.070 -14.522 21.730 1.000 2 B PRO 45.452 1
ATOM 3115 C C . PRO 161 161 ? B 0.544 -15.547 20.734 1.000 2 B PRO 45.606 1
ATOM 3116 O O . PRO 161 161 ? B -0.670 -15.673 20.584 1.000 2 B PRO 45.092 1
ATOM 3117 C CB . PRO 161 161 ? B 1.085 -13.130 21.081 1.000 2 B PRO 44.132 1
ATOM 3118 C CG . PRO 161 161 ? B 2.466 -13.041 20.542 1.000 2 B PRO 44.612 1
ATOM 3119 C CD . PRO 161 161 ? B 3.331 -13.753 21.538 1.000 2 B PRO 45.693 1
ATOM 3120 N N . ALA 162 162 ? B 1.412 -16.244 20.104 1.000 2 B ALA 40.079 1
ATOM 3121 C CA . ALA 162 162 ? B 0.957 -17.265 19.156 1.000 2 B ALA 41.685 1
ATOM 3122 C C . ALA 162 162 ? B 0.309 -18.431 19.884 1.000 2 B ALA 42.019 1
ATOM 3123 O O . ALA 162 162 ? B -0.732 -18.940 19.475 1.000 2 B ALA 40.863 1
ATOM 3124 C CB . ALA 162 162 ? B 2.146 -17.755 18.330 1.000 2 B ALA 40.273 1
ATOM 3125 N N . GLU 163 163 ? B 0.931 -18.835 20.942 1.000 2 B GLU 40.590 1
ATOM 3126 C CA . GLU 163 163 ? B 0.336 -19.898 21.755 1.000 2 B GLU 41.520 1
ATOM 3127 C C . GLU 163 163 ? B -0.864 -19.428 22.528 1.000 2 B GLU 41.127 1
ATOM 3128 O O . GLU 163 163 ? B -1.775 -20.218 22.807 1.000 2 B GLU 39.973 1
ATOM 3129 C CB . GLU 163 163 ? B 1.373 -20.473 22.717 1.000 2 B GLU 40.992 1
ATOM 3130 C CG . GLU 163 163 ? B 2.495 -21.230 22.030 1.000 2 B GLU 40.029 1
ATOM 3131 C CD . GLU 163 163 ? B 3.490 -21.803 23.004 1.000 2 B GLU 38.029 1
ATOM 3132 O OE1 . GLU 163 163 ? B 3.370 -21.502 24.210 1.000 2 B GLU 35.229 1
ATOM 3133 O OE2 . GLU 163 163 ? B 4.406 -22.546 22.573 1.000 2 B GLU 33.586 1
ATOM 3134 N N . ASN 164 164 ? B -0.871 -18.169 22.879 1.000 2 B ASN 39.264 1
ATOM 3135 C CA . ASN 164 164 ? B -2.035 -17.627 23.541 1.000 2 B ASN 40.081 1
ATOM 3136 C C . ASN 164 164 ? B -3.237 -17.507 22.620 1.000 2 B ASN 39.901 1
ATOM 3137 O O . ASN 164 164 ? B -4.373 -17.694 23.022 1.000 2 B ASN 38.292 1
ATOM 3138 C CB . ASN 164 164 ? B -1.709 -16.259 24.161 1.000 2 B ASN 38.438 1
ATOM 3139 C CG . ASN 164 164 ? B -0.772 -16.375 25.336 1.000 2 B ASN 37.609 1
ATOM 3140 O OD1 . ASN 164 164 ? B -0.852 -17.305 26.124 1.000 2 B ASN 33.079 1
ATOM 3141 N ND2 . ASN 164 164 ? B 0.111 -15.410 25.460 1.000 2 B ASN 34.829 1
ATOM 3142 N N . GLN 165 165 ? B -2.946 -17.204 21.392 1.000 2 B GLN 40.829 1
ATOM 3143 C CA . GLN 165 165 ? B -4.014 -17.079 20.395 1.000 2 B GLN 42.376 1
ATOM 3144 C C . GLN 165 165 ? B -4.424 -18.460 19.848 1.000 2 B GLN 42.102 1
ATOM 3145 O O . GLN 165 165 ? B -5.584 -18.639 19.466 1.000 2 B GLN 41.291 1
ATOM 3146 C CB . GLN 165 165 ? B -3.582 -16.184 19.227 1.000 2 B GLN 41.927 1
ATOM 3147 C CG . GLN 165 165 ? B -3.372 -14.746 19.622 1.000 2 B GLN 40.743 1
ATOM 3148 C CD . GLN 165 165 ? B -2.859 -13.915 18.443 1.000 2 B GLN 38.683 1
ATOM 3149 O OE1 . GLN 165 165 ? B -2.623 -14.449 17.363 1.000 2 B GLN 36.920 1
ATOM 3150 N NE2 . GLN 165 165 ? B -2.706 -12.608 18.674 1.000 2 B GLN 32.078 1
ATOM 3151 N N . SER 166 166 ? B -3.526 -19.350 19.826 1.000 2 B SER 40.628 1
ATOM 3152 C CA . SER 166 166 ? B -3.849 -20.699 19.350 1.000 2 B SER 42.354 1
ATOM 3153 C C . SER 166 166 ? B -4.693 -21.471 20.362 1.000 2 B SER 41.911 1
ATOM 3154 O O . SER 166 166 ? B -5.355 -22.443 19.998 1.000 2 B SER 41.109 1
ATOM 3155 C CB . SER 166 166 ? B -2.559 -21.471 19.061 1.000 2 B SER 40.711 1
ATOM 3156 O OG . SER 166 166 ? B -1.831 -21.679 20.269 1.000 2 B SER 37.877 1
ATOM 3157 N N . TRP 167 167 ? B -4.670 -21.000 21.550 1.000 2 B TRP 40.982 1
ATOM 3158 C CA . TRP 167 167 ? B -5.527 -21.609 22.548 1.000 2 B TRP 41.187 1
ATOM 3159 C C . TRP 167 167 ? B -6.983 -21.261 22.333 1.000 2 B TRP 41.460 1
ATOM 3160 O O . TRP 167 167 ? B -7.889 -22.052 22.655 1.000 2 B TRP 39.580 1
ATOM 3161 C CB . TRP 167 167 ? B -5.071 -21.186 23.959 1.000 2 B TRP 39.558 1
ATOM 3162 C CG . TRP 167 167 ? B -5.855 -21.807 25.061 1.000 2 B TRP 39.957 1
ATOM 3163 C CD1 . TRP 167 167 ? B -6.820 -21.247 25.833 1.000 2 B TRP 36.727 1
ATOM 3164 C CD2 . TRP 167 167 ? B -5.728 -23.168 25.520 1.000 2 B TRP 38.128 1
ATOM 3165 N NE1 . TRP 167 167 ? B -7.298 -22.133 26.727 1.000 2 B TRP 36.144 1
ATOM 3166 C CE2 . TRP 167 167 ? B -6.667 -23.338 26.560 1.000 2 B TRP 37.604 1
ATOM 3167 C CE3 . TRP 167 167 ? B -4.940 -24.253 25.171 1.000 2 B TRP 35.058 1
ATOM 3168 C CZ2 . TRP 167 167 ? B -6.815 -24.551 27.219 1.000 2 B TRP 33.542 1
ATOM 3169 C CZ3 . TRP 167 167 ? B -5.115 -25.434 25.798 1.000 2 B TRP 33.465 1
ATOM 3170 C CH2 . TRP 167 167 ? B -6.030 -25.581 26.842 1.000 2 B TRP 32.436 1
ATOM 3171 N N . ALA 168 168 ? B -7.223 -20.110 21.778 1.000 2 B ALA 38.317 1
ATOM 3172 C CA . ALA 168 168 ? B -8.570 -19.643 21.505 1.000 2 B ALA 39.488 1
ATOM 3173 C C . ALA 168 168 ? B -8.982 -19.879 20.058 1.000 2 B ALA 39.853 1
ATOM 3174 O O . ALA 168 168 ? B -9.959 -19.296 19.590 1.000 2 B ALA 38.771 1
ATOM 3175 C CB . ALA 168 168 ? B -8.695 -18.150 21.863 1.000 2 B ALA 38.451 1
ATOM 3176 N N . PHE 169 169 ? B -8.234 -20.712 19.383 1.000 2 B PHE 36.561 1
ATOM 3177 C CA . PHE 169 169 ? B -8.509 -20.964 17.963 1.000 2 B PHE 38.498 1
ATOM 3178 C C . PHE 169 169 ? B -9.090 -22.330 17.607 1.000 2 B PHE 38.444 1
ATOM 3179 O O . PHE 169 169 ? B -9.086 -22.671 16.434 1.000 2 B PHE 37.706 1
ATOM 3180 C CB . PHE 169 169 ? B -7.236 -20.746 17.131 1.000 2 B PHE 36.957 1
ATOM 3181 C CG . PHE 169 169 ? B -6.807 -19.311 17.014 1.000 2 B PHE 35.384 1
ATOM 3182 C CD1 . PHE 169 169 ? B -7.673 -18.277 17.262 1.000 2 B PHE 34.373 1
ATOM 3183 C CD2 . PHE 169 169 ? B -5.528 -18.996 16.612 1.000 2 B PHE 33.886 1
ATOM 3184 C CE1 . PHE 169 169 ? B -7.276 -16.962 17.146 1.000 2 B PHE 29.659 1
ATOM 3185 C CE2 . PHE 169 169 ? B -5.113 -17.675 16.465 1.000 2 B PHE 29.619 1
ATOM 3186 C CZ . PHE 169 169 ? B -5.993 -16.664 16.742 1.000 2 B PHE 27.607 1
ATOM 3187 N N . PRO 170 170 ? B -9.535 -23.146 18.537 1.000 2 B PRO 39.372 1
ATOM 3188 C CA . PRO 170 170 ? B -10.067 -24.450 18.122 1.000 2 B PRO 41.155 1
ATOM 3189 C C . PRO 170 170 ? B -11.436 -24.379 17.432 1.000 2 B PRO 41.204 1
ATOM 3190 O O . PRO 170 170 ? B -11.706 -25.163 16.536 1.000 2 B PRO 40.510 1
ATOM 3191 C CB . PRO 170 170 ? B -10.109 -25.242 19.433 1.000 2 B PRO 39.871 1
ATOM 3192 C CG . PRO 170 170 ? B -10.433 -24.178 20.418 1.000 2 B PRO 40.924 1
ATOM 3193 C CD . PRO 170 170 ? B -9.675 -22.968 19.975 1.000 2 B PRO 42.519 1
ATOM 3194 N N . GLU 171 171 ? B -12.223 -23.441 17.850 1.000 2 B GLU 37.598 1
ATOM 3195 C CA . GLU 171 171 ? B -13.599 -23.374 17.349 1.000 2 B GLU 37.501 1
ATOM 3196 C C . GLU 171 171 ? B -13.734 -22.894 15.903 1.000 2 B GLU 37.137 1
ATOM 3197 O O . GLU 171 171 ? B -14.461 -23.529 15.118 1.000 2 B GLU 35.603 1
ATOM 3198 C CB . GLU 171 171 ? B -14.473 -22.530 18.280 1.000 2 B GLU 36.891 1
ATOM 3199 C CG . GLU 171 171 ? B -14.667 -23.137 19.668 1.000 2 B GLU 36.058 1
ATOM 3200 C CD . GLU 171 171 ? B -15.599 -22.345 20.541 1.000 2 B GLU 34.828 1
ATOM 3201 O OE1 . GLU 171 171 ? B -15.974 -21.232 20.127 1.000 2 B GLU 31.805 1
ATOM 3202 O OE2 . GLU 171 171 ? B -15.949 -22.834 21.646 1.000 2 B GLU 30.195 1
ATOM 3203 N N . PRO 172 172 ? B -13.123 -21.820 15.501 1.000 2 B PRO 38.515 1
ATOM 3204 C CA . PRO 172 172 ? B -13.225 -21.460 14.088 1.000 2 B PRO 39.470 1
ATOM 3205 C C . PRO 172 172 ? B -12.463 -22.401 13.147 1.000 2 B PRO 39.637 1
ATOM 3206 O O . PRO 172 172 ? B -12.753 -22.487 11.965 1.000 2 B PRO 38.671 1
ATOM 3207 C CB . PRO 172 172 ? B -12.666 -20.064 14.007 1.000 2 B PRO 37.964 1
ATOM 3208 C CG . PRO 172 172 ? B -11.707 -19.976 15.117 1.000 2 B PRO 38.201 1
ATOM 3209 C CD . PRO 172 172 ? B -12.294 -20.808 16.233 1.000 2 B PRO 39.856 1
ATOM 3210 N N . ALA 173 173 ? B -11.494 -23.089 13.679 1.000 2 B ALA 41.042 1
ATOM 3211 C CA . ALA 173 173 ? B -10.831 -24.109 12.858 1.000 2 B ALA 42.743 1
ATOM 3212 C C . ALA 173 173 ? B -11.755 -25.288 12.550 1.000 2 B ALA 42.968 1
ATOM 3213 O O . ALA 173 173 ? B -11.718 -25.826 11.450 1.000 2 B ALA 42.136 1
ATOM 3214 C CB . ALA 173 173 ? B -9.574 -24.579 13.578 1.000 2 B ALA 40.999 1
ATOM 3215 N N . THR 174 174 ? B -12.540 -25.651 13.513 1.000 2 B THR 39.584 1
ATOM 3216 C CA . THR 174 174 ? B -13.502 -26.722 13.285 1.000 2 B THR 40.726 1
ATOM 3217 C C . THR 174 174 ? B -14.628 -26.274 12.367 1.000 2 B THR 40.773 1
ATOM 3218 O O . THR 174 174 ? B -15.167 -27.073 11.595 1.000 2 B THR 39.517 1
ATOM 3219 C CB . THR 174 174 ? B -14.070 -27.193 14.611 1.000 2 B THR 38.636 1
ATOM 3220 O OG1 . THR 174 174 ? B -14.723 -26.126 15.289 1.000 2 B THR 36.325 1
ATOM 3221 C CG2 . THR 174 174 ? B -12.945 -27.734 15.503 1.000 2 B THR 35.218 1
ATOM 3222 N N . LYS 175 175 ? B -14.966 -25.002 12.462 1.000 2 B LYS 36.192 1
ATOM 3223 C CA . LYS 175 175 ? B -15.978 -24.483 11.544 1.000 2 B LYS 37.493 1
ATOM 3224 C C . LYS 175 175 ? B -15.436 -24.401 10.100 1.000 2 B LYS 37.226 1
ATOM 3225 O O . LYS 175 175 ? B -16.165 -24.722 9.154 1.000 2 B LYS 35.858 1
ATOM 3226 C CB . LYS 175 175 ? B -16.428 -23.088 11.994 1.000 2 B LYS 36.216 1
ATOM 3227 C CG . LYS 175 175 ? B -17.233 -23.079 13.275 1.000 2 B LYS 35.777 1
ATOM 3228 C CD . LYS 175 175 ? B -17.663 -21.666 13.616 1.000 2 B LYS 34.971 1
ATOM 3229 C CE . LYS 175 175 ? B -18.472 -21.645 14.902 1.000 2 B LYS 28.212 1
ATOM 3230 N NZ . LYS 175 175 ? B -18.900 -20.279 15.263 1.000 2 B LYS 28.385 1
ATOM 3231 N N . SER 176 176 ? B -14.205 -24.023 9.977 1.000 2 B SER 38.246 1
ATOM 3232 C CA . SER 176 176 ? B -13.584 -24.016 8.662 1.000 2 B SER 40.294 1
ATOM 3233 C C . SER 176 176 ? B -13.366 -25.439 8.134 1.000 2 B SER 39.938 1
ATOM 3234 O O . SER 176 176 ? B -13.378 -25.658 6.923 1.000 2 B SER 39.190 1
ATOM 3235 C CB . SER 176 176 ? B -12.259 -23.266 8.715 1.000 2 B SER 38.493 1
ATOM 3236 O OG . SER 176 176 ? B -11.338 -23.907 9.555 1.000 2 B SER 36.634 1
ATOM 3237 N N . GLU 177 177 ? B -13.179 -26.359 9.014 1.000 2 B GLU 36.857 1
ATOM 3238 C CA . GLU 177 177 ? B -13.042 -27.741 8.602 1.000 2 B GLU 37.817 1
ATOM 3239 C C . GLU 177 177 ? B -14.358 -28.320 8.130 1.000 2 B GLU 37.719 1
ATOM 3240 O O . GLU 177 177 ? B -14.427 -29.100 7.189 1.000 2 B GLU 36.392 1
ATOM 3241 C CB . GLU 177 177 ? B -12.460 -28.558 9.744 1.000 2 B GLU 36.983 1
ATOM 3242 C CG . GLU 177 177 ? B -12.117 -29.988 9.395 1.000 2 B GLU 35.756 1
ATOM 3243 C CD . GLU 177 177 ? B -11.487 -30.760 10.539 1.000 2 B GLU 34.336 1
ATOM 3244 O OE1 . GLU 177 177 ? B -11.299 -30.126 11.619 1.000 2 B GLU 31.342 1
ATOM 3245 O OE2 . GLU 177 177 ? B -11.165 -31.946 10.371 1.000 2 B GLU 30.288 1
ATOM 3246 N N . ILE 178 178 ? B -15.386 -27.922 8.803 1.000 2 B ILE 35.745 1
ATOM 3247 C CA . ILE 178 178 ? B -16.728 -28.367 8.398 1.000 2 B ILE 36.650 1
ATOM 3248 C C . ILE 178 178 ? B -17.149 -27.716 7.092 1.000 2 B ILE 36.941 1
ATOM 3249 O O . ILE 178 178 ? B -17.717 -28.365 6.195 1.000 2 B ILE 35.525 1
ATOM 3250 C CB . ILE 178 178 ? B -17.752 -28.121 9.523 1.000 2 B ILE 35.001 1
ATOM 3251 C CG1 . ILE 178 178 ? B -17.395 -28.969 10.756 1.000 2 B ILE 35.193 1
ATOM 3252 C CG2 . ILE 178 178 ? B -19.150 -28.470 9.058 1.000 2 B ILE 34.298 1
ATOM 3253 C CD1 . ILE 178 178 ? B -18.161 -28.573 12.000 1.000 2 B ILE 34.840 1
ATOM 3254 N N . ALA 179 179 ? B -16.872 -26.422 6.988 1.000 2 B ALA 38.537 1
ATOM 3255 C CA . ALA 179 179 ? B -17.251 -25.710 5.773 1.000 2 B ALA 40.091 1
ATOM 3256 C C . ALA 179 179 ? B -16.336 -26.082 4.603 1.000 2 B ALA 40.316 1
ATOM 3257 O O . ALA 179 179 ? B -16.802 -26.332 3.491 1.000 2 B ALA 39.156 1
ATOM 3258 C CB . ALA 179 179 ? B -17.176 -24.195 6.014 1.000 2 B ALA 38.417 1
ATOM 3259 N N . SER 180 180 ? B -15.054 -26.140 4.853 1.000 2 B SER 37.911 1
ATOM 3260 C CA . SER 180 180 ? B -14.104 -26.458 3.791 1.000 2 B SER 40.108 1
ATOM 3261 C C . SER 180 180 ? B -12.894 -27.151 4.391 1.000 2 B SER 40.215 1
ATOM 3262 O O . SER 180 180 ? B -12.156 -26.563 5.186 1.000 2 B SER 39.325 1
ATOM 3263 C CB . SER 180 180 ? B -13.700 -25.197 3.023 1.000 2 B SER 38.730 1
ATOM 3264 O OG . SER 180 180 ? B -12.969 -24.310 3.857 1.000 2 B SER 37.480 1
ATOM 3265 N N . MET 181 181 ? B -12.690 -28.352 4.005 1.000 2 B MET 33.861 1
ATOM 3266 C CA . MET 181 181 ? B -11.497 -29.066 4.400 1.000 2 B MET 33.274 1
ATOM 3267 C C . MET 181 181 ? B -10.274 -28.691 3.555 1.000 2 B MET 33.642 1
ATOM 3268 O O . MET 181 181 ? B -9.150 -28.883 3.965 1.000 2 B MET 32.221 1
ATOM 3269 C CB . MET 181 181 ? B -11.714 -30.573 4.339 1.000 2 B MET 32.241 1
ATOM 3270 C CG . MET 181 181 ? B -12.745 -31.083 5.324 1.000 2 B MET 31.550 1
ATOM 3271 S SD . MET 181 181 ? B -12.927 -32.860 5.254 1.000 2 B MET 28.196 1
ATOM 3272 C CE . MET 181 181 ? B -11.359 -33.371 5.938 1.000 2 B MET 25.323 1
ATOM 3273 N N . GLN 182 182 ? B -10.537 -28.184 2.399 1.000 2 B GLN 35.723 1
ATOM 3274 C CA . GLN 182 182 ? B -9.451 -27.786 1.504 1.000 2 B GLN 36.035 1
ATOM 3275 C C . GLN 182 182 ? B -8.798 -26.495 1.937 1.000 2 B GLN 36.230 1
ATOM 3276 O O . GLN 182 182 ? B -7.637 -26.247 1.617 1.000 2 B GLN 35.161 1
ATOM 3277 C CB . GLN 182 182 ? B -9.956 -27.649 0.074 1.000 2 B GLN 34.996 1
ATOM 3278 C CG . GLN 182 182 ? B -10.379 -28.977 -0.544 1.000 2 B GLN 34.002 1
ATOM 3279 C CD . GLN 182 182 ? B -10.901 -28.818 -1.955 1.000 2 B GLN 33.486 1
ATOM 3280 O OE1 . GLN 182 182 ? B -11.070 -27.695 -2.429 1.000 2 B GLN 31.999 1
ATOM 3281 N NE2 . GLN 182 182 ? B -11.144 -29.933 -2.616 1.000 2 B GLN 25.046 1
ATOM 3282 N N . SER 183 183 ? B -9.514 -25.683 2.633 1.000 2 B SER 37.237 1
ATOM 3283 C CA . SER 183 183 ? B -8.989 -24.427 3.123 1.000 2 B SER 38.407 1
ATOM 3284 C C . SER 183 183 ? B -8.584 -24.512 4.594 1.000 2 B SER 38.416 1
ATOM 3285 O O . SER 183 183 ? B -8.248 -23.482 5.195 1.000 2 B SER 37.333 1
ATOM 3286 C CB . SER 183 183 ? B -10.012 -23.311 2.946 1.000 2 B SER 36.886 1
ATOM 3287 O OG . SER 183 183 ? B -11.131 -23.518 3.795 1.000 2 B SER 34.852 1
ATOM 3288 N N . PHE 184 184 ? B -8.581 -25.667 5.133 1.000 2 B PHE 35.913 1
ATOM 3289 C CA . PHE 184 184 ? B -8.230 -25.825 6.533 1.000 2 B PHE 36.210 1
ATOM 3290 C C . PHE 184 184 ? B -6.719 -25.805 6.730 1.000 2 B PHE 36.019 1
ATOM 3291 O O . PHE 184 184 ? B -6.206 -25.221 7.677 1.000 2 B PHE 35.475 1
ATOM 3292 C CB . PHE 184 184 ? B -8.820 -27.139 7.073 1.000 2 B PHE 35.145 1
ATOM 3293 C CG . PHE 184 184 ? B -8.616 -27.307 8.553 1.000 2 B PHE 34.484 1
ATOM 3294 C CD1 . PHE 184 184 ? B -9.405 -26.599 9.453 1.000 2 B PHE 34.272 1
ATOM 3295 C CD2 . PHE 184 184 ? B -7.672 -28.203 9.036 1.000 2 B PHE 33.639 1
ATOM 3296 C CE1 . PHE 184 184 ? B -9.223 -26.755 10.803 1.000 2 B PHE 29.842 1
ATOM 3297 C CE2 . PHE 184 184 ? B -7.497 -28.343 10.390 1.000 2 B PHE 30.140 1
ATOM 3298 C CZ . PHE 184 184 ? B -8.280 -27.630 11.278 1.000 2 B PHE 27.726 1
ATOM 3299 N N . SER 185 185 ? B -6.022 -26.433 5.838 1.000 2 B SER 36.232 1
ATOM 3300 C CA . SER 185 185 ? B -4.564 -26.507 5.956 1.000 2 B SER 37.359 1
ATOM 3301 C C . SER 185 185 ? B -3.853 -25.167 5.705 1.000 2 B SER 37.371 1
ATOM 3302 O O . SER 185 185 ? B -2.892 -24.881 6.412 1.000 2 B SER 36.470 1
ATOM 3303 C CB . SER 185 185 ? B -4.007 -27.601 5.048 1.000 2 B SER 36.330 1
ATOM 3304 O OG . SER 185 185 ? B -4.325 -27.341 3.695 1.000 2 B SER 34.206 1
ATOM 3305 N N . PRO 186 186 ? B -4.272 -24.358 4.743 1.000 2 B PRO 37.257 1
ATOM 3306 C CA . PRO 186 186 ? B -3.554 -23.087 4.599 1.000 2 B PRO 37.672 1
ATOM 3307 C C . PRO 186 186 ? B -3.869 -22.064 5.671 1.000 2 B PRO 38.227 1
ATOM 3308 O O . PRO 186 186 ? B -3.092 -21.145 5.884 1.000 2 B PRO 37.540 1
ATOM 3309 C CB . PRO 186 186 ? B -3.997 -22.589 3.231 1.000 2 B PRO 36.689 1
ATOM 3310 C CG . PRO 186 186 ? B -5.337 -23.151 3.042 1.000 2 B PRO 37.128 1
ATOM 3311 C CD . PRO 186 186 ? B -5.285 -24.487 3.699 1.000 2 B PRO 38.427 1
ATOM 3312 N N . GLU 187 187 ? B -4.984 -22.231 6.347 1.000 2 B GLU 35.468 1
ATOM 3313 C CA . GLU 187 187 ? B -5.318 -21.307 7.433 1.000 2 B GLU 35.967 1
ATOM 3314 C C . GLU 187 187 ? B -4.426 -21.540 8.635 1.000 2 B GLU 35.990 1
ATOM 3315 O O . GLU 187 187 ? B -3.912 -20.589 9.251 1.000 2 B GLU 34.347 1
ATOM 3316 C CB . GLU 187 187 ? B -6.779 -21.451 7.850 1.000 2 B GLU 35.101 1
ATOM 3317 C CG . GLU 187 187 ? B -7.761 -20.996 6.799 1.000 2 B GLU 34.043 1
ATOM 3318 C CD . GLU 187 187 ? B -9.195 -21.183 7.228 1.000 2 B GLU 32.709 1
ATOM 3319 O OE1 . GLU 187 187 ? B -9.403 -21.812 8.287 1.000 2 B GLU 29.436 1
ATOM 3320 O OE2 . GLU 187 187 ? B -10.102 -20.766 6.489 1.000 2 B GLU 28.393 1
ATOM 3321 N N . ILE 188 188 ? B -4.223 -22.777 8.957 1.000 2 B ILE 37.363 1
ATOM 3322 C CA . ILE 188 188 ? B -3.374 -23.132 10.085 1.000 2 B ILE 38.232 1
ATOM 3323 C C . ILE 188 188 ? B -1.911 -22.810 9.768 1.000 2 B ILE 38.409 1
ATOM 3324 O O . ILE 188 188 ? B -1.158 -22.345 10.636 1.000 2 B ILE 37.088 1
ATOM 3325 C CB . ILE 188 188 ? B -3.560 -24.596 10.450 1.000 2 B ILE 36.171 1
ATOM 3326 C CG1 . ILE 188 188 ? B -5.039 -24.841 10.817 1.000 2 B ILE 36.595 1
ATOM 3327 C CG2 . ILE 188 188 ? B -2.687 -25.009 11.607 1.000 2 B ILE 34.987 1
ATOM 3328 C CD1 . ILE 188 188 ? B -5.341 -26.282 11.004 1.000 2 B ILE 35.530 1
ATOM 3329 N N . SER 189 189 ? B -1.525 -23.023 8.535 1.000 2 B SER 37.316 1
ATOM 3330 C CA . SER 189 189 ? B -0.150 -22.752 8.150 1.000 2 B SER 39.304 1
ATOM 3331 C C . SER 189 189 ? B 0.139 -21.260 8.113 1.000 2 B SER 39.318 1
ATOM 3332 O O . SER 189 189 ? B 1.250 -20.819 8.419 1.000 2 B SER 38.335 1
ATOM 3333 C CB . SER 189 189 ? B 0.155 -23.344 6.784 1.000 2 B SER 37.285 1
ATOM 3334 O OG . SER 189 189 ? B -0.642 -22.734 5.782 1.000 2 B SER 36.394 1
ATOM 3335 N N . THR 190 190 ? B -0.855 -20.472 7.758 1.000 2 B THR 39.120 1
ATOM 3336 C CA . THR 190 190 ? B -0.672 -19.033 7.790 1.000 2 B THR 39.125 1
ATOM 3337 C C . THR 190 190 ? B -0.687 -18.505 9.201 1.000 2 B THR 39.044 1
ATOM 3338 O O . THR 190 190 ? B -0.051 -17.490 9.495 1.000 2 B THR 38.268 1
ATOM 3339 C CB . THR 190 190 ? B -1.759 -18.337 6.965 1.000 2 B THR 37.949 1
ATOM 3340 O OG1 . THR 190 190 ? B -3.058 -18.735 7.430 1.000 2 B THR 35.671 1
ATOM 3341 C CG2 . THR 190 190 ? B -1.598 -18.722 5.503 1.000 2 B THR 34.889 1
ATOM 3342 N N . ILE 191 191 ? B -1.424 -19.142 10.059 1.000 2 B ILE 36.453 1
ATOM 3343 C CA . ILE 191 191 ? B -1.420 -18.737 11.458 1.000 2 B ILE 38.635 1
ATOM 3344 C C . ILE 191 191 ? B -0.072 -19.034 12.107 1.000 2 B ILE 38.616 1
ATOM 3345 O O . ILE 191 191 ? B 0.475 -18.208 12.858 1.000 2 B ILE 37.577 1
ATOM 3346 C CB . ILE 191 191 ? B -2.565 -19.425 12.218 1.000 2 B ILE 37.052 1
ATOM 3347 C CG1 . ILE 191 191 ? B -3.913 -18.887 11.750 1.000 2 B ILE 37.433 1
ATOM 3348 C CG2 . ILE 191 191 ? B -2.429 -19.202 13.703 1.000 2 B ILE 36.430 1
ATOM 3349 C CD1 . ILE 191 191 ? B -5.101 -19.699 12.231 1.000 2 B ILE 36.763 1
ATOM 3350 N N . GLN 192 192 ? B 0.473 -20.142 11.782 1.000 2 B GLN 39.011 1
ATOM 3351 C CA . GLN 192 192 ? B 1.769 -20.519 12.347 1.000 2 B GLN 40.493 1
ATOM 3352 C C . GLN 192 192 ? B 2.916 -19.759 11.717 1.000 2 B GLN 40.168 1
ATOM 3353 O O . GLN 192 192 ? B 3.891 -19.418 12.385 1.000 2 B GLN 38.892 1
ATOM 3354 C CB . GLN 192 192 ? B 1.995 -22.017 12.217 1.000 2 B GLN 39.116 1
ATOM 3355 C CG . GLN 192 192 ? B 1.031 -22.868 13.022 1.000 2 B GLN 38.776 1
ATOM 3356 C CD . GLN 192 192 ? B 1.278 -24.346 12.809 1.000 2 B GLN 37.675 1
ATOM 3357 O OE1 . GLN 192 192 ? B 2.153 -24.726 12.013 1.000 2 B GLN 35.329 1
ATOM 3358 N NE2 . GLN 192 192 ? B 0.489 -25.174 13.479 1.000 2 B GLN 30.989 1
ATOM 3359 N N . SER 193 193 ? B 2.802 -19.496 10.457 1.000 2 B SER 38.874 1
ATOM 3360 C CA . SER 193 193 ? B 3.899 -18.814 9.771 1.000 2 B SER 40.197 1
ATOM 3361 C C . SER 193 193 ? B 3.918 -17.331 10.092 1.000 2 B SER 39.796 1
ATOM 3362 O O . SER 193 193 ? B 4.978 -16.730 10.314 1.000 2 B SER 38.950 1
ATOM 3363 C CB . SER 193 193 ? B 3.777 -19.009 8.257 1.000 2 B SER 38.829 1
ATOM 3364 O OG . SER 193 193 ? B 2.588 -18.415 7.767 1.000 2 B SER 36.841 1
ATOM 3365 N N . ASN 194 194 ? B 2.751 -16.714 10.130 1.000 2 B ASN 36.480 1
ATOM 3366 C CA . ASN 194 194 ? B 2.695 -15.278 10.396 1.000 2 B ASN 37.416 1
ATOM 3367 C C . ASN 194 194 ? B 2.890 -14.965 11.865 1.000 2 B ASN 37.257 1
ATOM 3368 O O . ASN 194 194 ? B 3.177 -13.808 12.208 1.000 2 B ASN 36.055 1
ATOM 3369 C CB . ASN 194 194 ? B 1.360 -14.692 9.913 1.000 2 B ASN 35.983 1
ATOM 3370 C CG . ASN 194 194 ? B 1.297 -14.637 8.418 1.000 2 B ASN 35.213 1
ATOM 3371 O OD1 . ASN 194 194 ? B 1.904 -13.766 7.786 1.000 2 B ASN 31.494 1
ATOM 3372 N ND2 . ASN 194 194 ? B 0.541 -15.568 7.820 1.000 2 B ASN 32.881 1
ATOM 3373 N N . SER 195 195 ? B 2.751 -15.926 12.701 1.000 2 B SER 35.630 1
ATOM 3374 C CA . SER 195 195 ? B 3.055 -15.709 14.114 1.000 2 B SER 36.684 1
ATOM 3375 C C . SER 195 195 ? B 4.533 -15.706 14.390 1.000 2 B SER 36.735 1
ATOM 3376 O O . SER 195 195 ? B 4.975 -15.195 15.414 1.000 2 B SER 35.653 1
ATOM 3377 C CB . SER 195 195 ? B 2.367 -16.771 14.983 1.000 2 B SER 35.252 1
ATOM 3378 O OG . SER 195 195 ? B 2.872 -18.069 14.685 1.000 2 B SER 33.808 1
ATOM 3379 N N . GLN 196 196 ? B 5.294 -16.285 13.483 1.000 2 B GLN 35.686 1
ATOM 3380 C CA . GLN 196 196 ? B 6.746 -16.302 13.648 1.000 2 B GLN 36.864 1
ATOM 3381 C C . GLN 196 196 ? B 7.433 -15.227 12.786 1.000 2 B GLN 36.852 1
ATOM 3382 O O . GLN 196 196 ? B 8.384 -14.600 13.228 1.000 2 B GLN 35.452 1
ATOM 3383 C CB . GLN 196 196 ? B 7.292 -17.665 13.284 1.000 2 B GLN 35.100 1
ATOM 3384 C CG . GLN 196 196 ? B 6.872 -18.782 14.210 1.000 2 B GLN 34.418 1
ATOM 3385 C CD . GLN 196 196 ? B 7.441 -20.106 13.826 1.000 2 B GLN 33.467 1
ATOM 3386 O OE1 . GLN 196 196 ? B 8.167 -20.224 12.835 1.000 2 B GLN 32.169 1
ATOM 3387 N NE2 . GLN 196 196 ? B 7.161 -21.128 14.611 1.000 2 B GLN 27.470 1
ATOM 3388 N N . THR 197 197 ? B 6.937 -15.048 11.593 1.000 2 B THR 36.641 1
ATOM 3389 C CA . THR 197 197 ? B 7.551 -14.060 10.718 1.000 2 B THR 37.516 1
ATOM 3390 C C . THR 197 197 ? B 7.057 -12.650 10.969 1.000 2 B THR 37.589 1
ATOM 3391 O O . THR 197 197 ? B 7.778 -11.684 10.728 1.000 2 B THR 35.907 1
ATOM 3392 C CB . THR 197 197 ? B 7.280 -14.410 9.246 1.000 2 B THR 35.568 1
ATOM 3393 O OG1 . THR 197 197 ? B 5.878 -14.383 9.013 1.000 2 B THR 35.452 1
ATOM 3394 C CG2 . THR 197 197 ? B 7.823 -15.801 8.943 1.000 2 B THR 34.575 1
ATOM 3395 N N . ASN 198 198 ? B 5.849 -12.519 11.447 1.000 2 B ASN 34.457 1
ATOM 3396 C CA . ASN 198 198 ? B 5.250 -11.222 11.706 1.000 2 B ASN 34.434 1
ATOM 3397 C C . ASN 198 198 ? B 4.786 -11.137 13.143 1.000 2 B ASN 34.353 1
ATOM 3398 O O . ASN 198 198 ? B 3.588 -11.269 13.419 1.000 2 B ASN 32.676 1
ATOM 3399 C CB . ASN 198 198 ? B 4.087 -10.945 10.743 1.000 2 B ASN 32.612 1
ATOM 3400 C CG . ASN 198 198 ? B 4.545 -10.784 9.291 1.000 2 B ASN 32.006 1
ATOM 3401 O OD1 . ASN 198 198 ? B 5.534 -10.137 9.018 1.000 2 B ASN 28.413 1
ATOM 3402 N ND2 . ASN 198 198 ? B 3.820 -11.423 8.390 1.000 2 B ASN 29.211 1
ATOM 3403 N N . PRO 199 199 ? B 5.682 -10.930 14.033 1.000 2 B PRO 36.917 1
ATOM 3404 C CA . PRO 199 199 ? B 5.248 -10.867 15.449 1.000 2 B PRO 37.362 1
ATOM 3405 C C . PRO 199 199 ? B 4.491 -9.607 15.813 1.000 2 B PRO 37.706 1
ATOM 3406 O O . PRO 199 199 ? B 3.642 -9.636 16.723 1.000 2 B PRO 36.975 1
ATOM 3407 C CB . PRO 199 199 ? B 6.555 -10.967 16.214 1.000 2 B PRO 36.255 1
ATOM 3408 C CG . PRO 199 199 ? B 7.577 -10.431 15.286 1.000 2 B PRO 37.406 1
ATOM 3409 C CD . PRO 199 199 ? B 7.134 -10.823 13.907 1.000 2 B PRO 39.214 1
ATOM 3410 N N . GLY 200 200 ? B 4.766 -8.516 15.161 1.000 2 B GLY 34.612 1
ATOM 3411 C CA . GLY 200 200 ? B 4.067 -7.292 15.430 1.000 2 B GLY 34.675 1
ATOM 3412 C C . GLY 200 200 ? B 2.690 -7.173 14.782 1.000 2 B GLY 36.294 1
ATOM 3413 O O . GLY 200 200 ? B 1.936 -6.246 15.099 1.000 2 B GLY 35.156 1
ATOM 3414 N N . PHE 201 201 ? B 2.392 -8.138 13.940 1.000 2 B PHE 33.381 1
ATOM 3415 C CA . PHE 201 201 ? B 1.129 -8.136 13.243 1.000 2 B PHE 35.204 1
ATOM 3416 C C . PHE 201 201 ? B 0.440 -9.503 13.353 1.000 2 B PHE 35.495 1
ATOM 3417 O O . PHE 201 201 ? B -0.578 -9.734 12.705 1.000 2 B PHE 34.305 1
ATOM 3418 C CB . PHE 201 201 ? B 1.346 -7.722 11.780 1.000 2 B PHE 33.742 1
ATOM 3419 C CG . PHE 201 201 ? B 0.093 -7.274 11.054 1.000 2 B PHE 32.974 1
ATOM 3420 C CD1 . PHE 201 201 ? B -0.387 -8.058 10.015 1.000 2 B PHE 32.159 1
ATOM 3421 C CD2 . PHE 201 201 ? B -0.538 -6.090 11.391 1.000 2 B PHE 31.593 1
ATOM 3422 C CE1 . PHE 201 201 ? B -1.516 -7.658 9.330 1.000 2 B PHE 28.541 1
ATOM 3423 C CE2 . PHE 201 201 ? B -1.684 -5.712 10.688 1.000 2 B PHE 28.640 1
ATOM 3424 C CZ . PHE 201 201 ? B -2.156 -6.488 9.655 1.000 2 B PHE 26.141 1
ATOM 3425 N N . GLN 202 202 ? B 1.003 -10.339 14.123 1.000 2 B GLN 35.091 1
ATOM 3426 C CA . GLN 202 202 ? B 0.490 -11.713 14.198 1.000 2 B GLN 35.859 1
ATOM 3427 C C . GLN 202 202 ? B -0.857 -11.792 14.897 1.000 2 B GLN 36.115 1
ATOM 3428 O O . GLN 202 202 ? B -1.643 -12.702 14.652 1.000 2 B GLN 34.443 1
ATOM 3429 C CB . GLN 202 202 ? B 1.494 -12.606 14.904 1.000 2 B GLN 34.697 1
ATOM 3430 C CG . GLN 202 202 ? B 1.774 -12.228 16.338 1.000 2 B GLN 34.570 1
ATOM 3431 C CD . GLN 202 202 ? B 2.850 -13.083 16.966 1.000 2 B GLN 33.844 1
ATOM 3432 O OE1 . GLN 202 202 ? B 3.365 -14.033 16.326 1.000 2 B GLN 31.966 1
ATOM 3433 N NE2 . GLN 202 202 ? B 3.216 -12.785 18.175 1.000 2 B GLN 26.961 1
ATOM 3434 N N . SER 203 203 ? B -1.104 -10.860 15.790 1.000 2 B SER 36.542 1
ATOM 3435 C CA . SER 203 203 ? B -2.355 -10.920 16.561 1.000 2 B SER 37.841 1
ATOM 3436 C C . SER 203 203 ? B -3.565 -10.601 15.690 1.000 2 B SER 38.067 1
ATOM 3437 O O . SER 203 203 ? B -4.581 -11.314 15.731 1.000 2 B SER 37.118 1
ATOM 3438 C CB . SER 203 203 ? B -2.281 -9.958 17.737 1.000 2 B SER 36.183 1
ATOM 3439 O OG . SER 203 203 ? B -1.313 -10.365 18.678 1.000 2 B SER 35.700 1
ATOM 3440 N N . GLU 204 204 ? B -3.434 -9.590 14.923 1.000 2 B GLU 32.989 1
ATOM 3441 C CA . GLU 204 204 ? B -4.538 -9.234 14.024 1.000 2 B GLU 31.920 1
ATOM 3442 C C . GLU 204 204 ? B -4.589 -10.127 12.792 1.000 2 B GLU 31.956 1
ATOM 3443 O O . GLU 204 204 ? B -5.647 -10.269 12.174 1.000 2 B GLU 30.202 1
ATOM 3444 C CB . GLU 204 204 ? B -4.430 -7.785 13.600 1.000 2 B GLU 30.601 1
ATOM 3445 C CG . GLU 204 204 ? B -4.641 -6.785 14.712 1.000 2 B GLU 30.076 1
ATOM 3446 C CD . GLU 204 204 ? B -4.604 -5.363 14.237 1.000 2 B GLU 29.269 1
ATOM 3447 O OE1 . GLU 204 204 ? B -4.214 -5.150 13.072 1.000 2 B GLU 27.414 1
ATOM 3448 O OE2 . GLU 204 204 ? B -4.950 -4.447 15.027 1.000 2 B GLU 28.154 1
ATOM 3449 N N . TYR 205 205 ? B -3.494 -10.719 12.458 1.000 2 B TYR 34.362 1
ATOM 3450 C CA . TYR 205 205 ? B -3.487 -11.601 11.313 1.000 2 B TYR 37.141 1
ATOM 3451 C C . TYR 205 205 ? B -4.150 -12.939 11.668 1.000 2 B TYR 37.563 1
ATOM 3452 O O . TYR 205 205 ? B -4.778 -13.552 10.798 1.000 2 B TYR 36.456 1
ATOM 3453 C CB . TYR 205 205 ? B -2.054 -11.819 10.834 1.000 2 B TYR 35.380 1
ATOM 3454 C CG . TYR 205 205 ? B -2.008 -12.523 9.502 1.000 2 B TYR 34.904 1
ATOM 3455 C CD1 . TYR 205 205 ? B -1.705 -13.871 9.429 1.000 2 B TYR 33.884 1
ATOM 3456 C CD2 . TYR 205 205 ? B -2.271 -11.846 8.324 1.000 2 B TYR 33.025 1
ATOM 3457 C CE1 . TYR 205 205 ? B -1.628 -14.513 8.227 1.000 2 B TYR 29.452 1
ATOM 3458 C CE2 . TYR 205 205 ? B -2.238 -12.503 7.108 1.000 2 B TYR 29.374 1
ATOM 3459 C CZ . TYR 205 205 ? B -1.910 -13.832 7.077 1.000 2 B TYR 26.909 1
ATOM 3460 O OH . TYR 205 205 ? B -1.870 -14.491 5.866 1.000 2 B TYR 29.210 1
ATOM 3461 N N . ASN 206 206 ? B -3.991 -13.319 12.894 1.000 2 B ASN 35.074 1
ATOM 3462 C CA . ASN 206 206 ? B -4.621 -14.594 13.292 1.000 2 B ASN 35.039 1
ATOM 3463 C C . ASN 206 206 ? B -6.142 -14.439 13.416 1.000 2 B ASN 35.271 1
ATOM 3464 O O . ASN 206 206 ? B -6.874 -15.367 13.086 1.000 2 B ASN 33.537 1
ATOM 3465 C CB . ASN 206 206 ? B -4.035 -15.060 14.622 1.000 2 B ASN 33.406 1
ATOM 3466 C CG . ASN 206 206 ? B -2.600 -15.507 14.491 1.000 2 B ASN 32.408 1
ATOM 3467 O OD1 . ASN 206 206 ? B -2.230 -16.151 13.517 1.000 2 B ASN 28.388 1
ATOM 3468 N ND2 . ASN 206 206 ? B -1.786 -15.160 15.453 1.000 2 B ASN 29.260 1
ATOM 3469 N N . GLN 207 207 ? B -6.553 -13.311 13.839 1.000 2 B GLN 36.851 1
ATOM 3470 C CA . GLN 207 207 ? B -7.995 -13.076 13.872 1.000 2 B GLN 37.735 1
ATOM 3471 C C . GLN 207 207 ? B -8.562 -12.850 12.471 1.000 2 B GLN 37.865 1
ATOM 3472 O O . GLN 207 207 ? B -9.738 -13.069 12.215 1.000 2 B GLN 36.948 1
ATOM 3473 C CB . GLN 207 207 ? B -8.356 -11.912 14.788 1.000 2 B GLN 36.716 1
ATOM 3474 C CG . GLN 207 207 ? B -7.897 -10.557 14.291 1.000 2 B GLN 36.015 1
ATOM 3475 C CD . GLN 207 207 ? B -8.278 -9.441 15.223 1.000 2 B GLN 34.451 1
ATOM 3476 O OE1 . GLN 207 207 ? B -8.999 -9.664 16.190 1.000 2 B GLN 31.973 1
ATOM 3477 N NE2 . GLN 207 207 ? B -7.809 -8.247 14.915 1.000 2 B GLN 27.302 1
ATOM 3478 N N . TYR 208 208 ? B -7.724 -12.410 11.563 1.000 2 B TYR 32.901 1
ATOM 3479 C CA . TYR 208 208 ? B -8.118 -12.293 10.169 1.000 2 B TYR 34.004 1
ATOM 3480 C C . TYR 208 208 ? B -8.257 -13.667 9.519 1.000 2 B TYR 34.153 1
ATOM 3481 O O . TYR 208 208 ? B -9.062 -13.839 8.606 1.000 2 B TYR 32.604 1
ATOM 3482 C CB . TYR 208 208 ? B -7.139 -11.437 9.390 1.000 2 B TYR 31.769 1
ATOM 3483 C CG . TYR 208 208 ? B -7.150 -9.974 9.772 1.000 2 B TYR 30.339 1
ATOM 3484 C CD1 . TYR 208 208 ? B -8.209 -9.426 10.453 1.000 2 B TYR 29.377 1
ATOM 3485 C CD2 . TYR 208 208 ? B -6.077 -9.135 9.441 1.000 2 B TYR 28.876 1
ATOM 3486 C CE1 . TYR 208 208 ? B -8.195 -8.098 10.817 1.000 2 B TYR 25.664 1
ATOM 3487 C CE2 . TYR 208 208 ? B -6.086 -7.814 9.780 1.000 2 B TYR 25.323 1
ATOM 3488 C CZ . TYR 208 208 ? B -7.163 -7.301 10.474 1.000 2 B TYR 22.218 1
ATOM 3489 O OH . TYR 208 208 ? B -7.164 -5.976 10.837 1.000 2 B TYR 24.516 1
ATOM 3490 N N . ASN 209 209 ? B -7.497 -14.595 9.998 1.000 2 B ASN 35.315 1
ATOM 3491 C CA . ASN 209 209 ? B -7.638 -15.976 9.537 1.000 2 B ASN 36.755 1
ATOM 3492 C C . ASN 209 209 ? B -8.951 -16.582 10.027 1.000 2 B ASN 36.785 1
ATOM 3493 O O . ASN 209 209 ? B -9.601 -17.332 9.294 1.000 2 B ASN 35.421 1
ATOM 3494 C CB . ASN 209 209 ? B -6.467 -16.810 10.031 1.000 2 B ASN 34.909 1
ATOM 3495 C CG . ASN 209 209 ? B -5.145 -16.385 9.429 1.000 2 B ASN 34.541 1
ATOM 3496 O OD1 . ASN 209 209 ? B -5.071 -16.074 8.241 1.000 2 B ASN 29.960 1
ATOM 3497 N ND2 . ASN 209 209 ? B -4.088 -16.380 10.221 1.000 2 B ASN 31.211 1
ATOM 3498 N N . GLN 210 210 ? B -9.343 -16.221 11.206 1.000 2 B GLN 35.483 1
ATOM 3499 C CA . GLN 210 210 ? B -10.605 -16.689 11.724 1.000 2 B GLN 36.356 1
ATOM 3500 C C . GLN 210 210 ? B -11.790 -15.990 11.071 1.000 2 B GLN 36.369 1
ATOM 3501 O O . GLN 210 210 ? B -12.809 -16.612 10.788 1.000 2 B GLN 34.829 1
ATOM 3502 C CB . GLN 210 210 ? B -10.667 -16.494 13.230 1.000 2 B GLN 34.737 1
ATOM 3503 C CG . GLN 210 210 ? B -9.666 -17.309 14.027 1.000 2 B GLN 34.720 1
ATOM 3504 C CD . GLN 210 210 ? B -9.781 -17.074 15.526 1.000 2 B GLN 33.555 1
ATOM 3505 O OE1 . GLN 210 210 ? B -10.540 -16.219 15.961 1.000 2 B GLN 31.274 1
ATOM 3506 N NE2 . GLN 210 210 ? B -9.030 -17.836 16.296 1.000 2 B GLN 26.434 1
ATOM 3507 N N . SER 211 211 ? B -11.623 -14.736 10.827 1.000 2 B SER 34.712 1
ATOM 3508 C CA . SER 211 211 ? B -12.702 -13.968 10.204 1.000 2 B SER 36.279 1
ATOM 3509 C C . SER 211 211 ? B -12.831 -14.351 8.720 1.000 2 B SER 36.536 1
ATOM 3510 O O . SER 211 211 ? B -13.942 -14.305 8.164 1.000 2 B SER 34.929 1
ATOM 3511 C CB . SER 211 211 ? B -12.451 -12.479 10.349 1.000 2 B SER 33.981 1
ATOM 3512 O OG . SER 211 211 ? B -11.288 -12.090 9.680 1.000 2 B SER 33.164 1
ATOM 3513 N N . SER 212 212 ? B -11.755 -14.705 8.085 1.000 2 B SER 36.724 1
ATOM 3514 C CA . SER 212 212 ? B -11.837 -15.124 6.688 1.000 2 B SER 38.862 1
ATOM 3515 C C . SER 212 212 ? B -12.514 -16.493 6.553 1.000 2 B SER 39.002 1
ATOM 3516 O O . SER 212 212 ? B -13.171 -16.771 5.563 1.000 2 B SER 37.790 1
ATOM 3517 C CB . SER 212 212 ? B -10.446 -15.165 6.076 1.000 2 B SER 36.594 1
ATOM 3518 O OG . SER 212 212 ? B -9.638 -16.153 6.691 1.000 2 B SER 35.398 1
ATOM 3519 N N . SER 213 213 ? B -12.319 -17.303 7.538 1.000 2 B SER 36.404 1
ATOM 3520 C CA . SER 213 213 ? B -12.975 -18.597 7.535 1.000 2 B SER 38.201 1
ATOM 3521 C C . SER 213 213 ? B -14.485 -18.462 7.822 1.000 2 B SER 38.503 1
ATOM 3522 O O . SER 213 213 ? B -15.309 -19.180 7.258 1.000 2 B SER 37.500 1
ATOM 3523 C CB . SER 213 213 ? B -12.335 -19.545 8.536 1.000 2 B SER 36.205 1
ATOM 3524 O OG . SER 213 213 ? B -12.528 -19.061 9.868 1.000 2 B SER 34.266 1
ATOM 3525 N N . VAL 214 214 ? B -14.806 -17.514 8.666 1.000 2 B VAL 35.884 1
ATOM 3526 C CA . VAL 214 214 ? B -16.219 -17.265 8.951 1.000 2 B VAL 37.696 1
ATOM 3527 C C . VAL 214 214 ? B -16.894 -16.595 7.765 1.000 2 B VAL 37.909 1
ATOM 3528 O O . VAL 214 214 ? B -18.037 -16.897 7.414 1.000 2 B VAL 36.606 1
ATOM 3529 C CB . VAL 214 214 ? B -16.380 -16.432 10.225 1.000 2 B VAL 35.333 1
ATOM 3530 C CG1 . VAL 214 214 ? B -15.785 -17.171 11.413 1.000 2 B VAL 35.186 1
ATOM 3531 C CG2 . VAL 214 214 ? B -17.829 -16.084 10.474 1.000 2 B VAL 34.222 1
ATOM 3532 N N . ARG 215 215 ? B -16.195 -15.711 7.126 1.000 2 B ARG 35.555 1
ATOM 3533 C CA . ARG 215 215 ? B -16.760 -15.075 5.921 1.000 2 B ARG 37.443 1
ATOM 3534 C C . ARG 215 215 ? B -16.866 -16.057 4.761 1.000 2 B ARG 37.745 1
ATOM 3535 O O . ARG 215 215 ? B -17.752 -15.943 3.943 1.000 2 B ARG 36.115 1
ATOM 3536 C CB . ARG 215 215 ? B -15.904 -13.866 5.504 1.000 2 B ARG 34.910 1
ATOM 3537 C CG . ARG 215 215 ? B -16.006 -12.686 6.477 1.000 2 B ARG 33.876 1
ATOM 3538 C CD . ARG 215 215 ? B -14.997 -11.605 6.141 1.000 2 B ARG 32.136 1
ATOM 3539 N NE . ARG 215 215 ? B -15.337 -10.876 4.907 1.000 2 B ARG 27.912 1
ATOM 3540 C CZ . ARG 215 215 ? B -14.583 -9.955 4.336 1.000 2 B ARG 26.807 1
ATOM 3541 N NH1 . ARG 215 215 ? B -13.407 -9.663 4.892 1.000 2 B ARG 24.737 1
ATOM 3542 N NH2 . ARG 215 215 ? B -14.966 -9.367 3.245 1.000 2 B ARG 22.568 1
ATOM 3543 N N . GLU 216 216 ? B -15.999 -17.021 4.735 1.000 2 B GLU 38.280 1
ATOM 3544 C CA . GLU 216 216 ? B -16.130 -18.071 3.725 1.000 2 B GLU 39.177 1
ATOM 3545 C C . GLU 216 216 ? B -17.296 -18.987 4.063 1.000 2 B GLU 39.696 1
ATOM 3546 O O . GLU 216 216 ? B -17.970 -19.481 3.155 1.000 2 B GLU 38.583 1
ATOM 3547 C CB . GLU 216 216 ? B -14.827 -18.847 3.605 1.000 2 B GLU 37.314 1
ATOM 3548 C CG . GLU 216 216 ? B -14.850 -19.906 2.506 1.000 2 B GLU 36.770 1
ATOM 3549 C CD . GLU 216 216 ? B -13.518 -20.603 2.377 1.000 2 B GLU 34.248 1
ATOM 3550 O OE1 . GLU 216 216 ? B -12.613 -20.285 3.165 1.000 2 B GLU 32.138 1
ATOM 3551 O OE2 . GLU 216 216 ? B -13.370 -21.468 1.467 1.000 2 B GLU 31.432 1
ATOM 3552 N N . GLN 217 217 ? B -17.516 -19.193 5.311 1.000 2 B GLN 38.927 1
ATOM 3553 C CA . GLN 217 217 ? B -18.611 -20.045 5.726 1.000 2 B GLN 40.049 1
ATOM 3554 C C . GLN 217 217 ? B -19.967 -19.383 5.467 1.000 2 B GLN 40.333 1
ATOM 3555 O O . GLN 217 217 ? B -20.956 -20.042 5.116 1.000 2 B GLN 39.315 1
ATOM 3556 C CB . GLN 217 217 ? B -18.520 -20.444 7.177 1.000 2 B GLN 38.017 1
ATOM 3557 C CG . GLN 217 217 ? B -17.360 -21.383 7.503 1.000 2 B GLN 37.399 1
ATOM 3558 C CD . GLN 217 217 ? B -17.275 -21.727 8.972 1.000 2 B GLN 35.074 1
ATOM 3559 O OE1 . GLN 217 217 ? B -18.058 -21.232 9.780 1.000 2 B GLN 32.074 1
ATOM 3560 N NE2 . GLN 217 217 ? B -16.336 -22.604 9.332 1.000 2 B GLN 28.997 1
ATOM 3561 N N . ARG 218 218 ? B -19.988 -18.101 5.640 1.000 2 B ARG 39.120 1
ATOM 3562 C CA . ARG 218 218 ? B -21.229 -17.373 5.378 1.000 2 B ARG 41.092 1
ATOM 3563 C C . ARG 218 218 ? B -21.487 -17.147 3.893 1.000 2 B ARG 41.354 1
ATOM 3564 O O . ARG 218 218 ? B -22.644 -17.040 3.466 1.000 2 B ARG 39.862 1
ATOM 3565 C CB . ARG 218 218 ? B -21.227 -16.027 6.104 1.000 2 B ARG 37.962 1
ATOM 3566 C CG . ARG 218 218 ? B -21.251 -16.165 7.602 1.000 2 B ARG 36.958 1
ATOM 3567 C CD . ARG 218 218 ? B -21.242 -14.818 8.283 1.000 2 B ARG 34.605 1
ATOM 3568 N NE . ARG 218 218 ? B -21.233 -14.915 9.753 1.000 2 B ARG 29.770 1
ATOM 3569 C CZ . ARG 218 218 ? B -21.202 -13.876 10.577 1.000 2 B ARG 28.700 1
ATOM 3570 N NH1 . ARG 218 218 ? B -21.157 -12.652 10.059 1.000 2 B ARG 25.400 1
ATOM 3571 N NH2 . ARG 218 218 ? B -21.191 -14.062 11.869 1.000 2 B ARG 23.128 1
ATOM 3572 N N . ARG 219 219 ? B -20.434 -17.059 3.143 1.000 2 B ARG 40.399 1
ATOM 3573 C CA . ARG 219 219 ? B -20.560 -16.815 1.705 1.000 2 B ARG 41.908 1
ATOM 3574 C C . ARG 219 219 ? B -20.640 -18.117 0.913 1.000 2 B ARG 42.148 1
ATOM 3575 O O . ARG 219 219 ? B -21.584 -18.346 0.154 1.000 2 B ARG 41.138 1
ATOM 3576 C CB . ARG 219 219 ? B -19.407 -15.935 1.201 1.000 2 B ARG 39.082 1
ATOM 3577 C CG . ARG 219 219 ? B -19.406 -14.544 1.752 1.000 2 B ARG 38.269 1
ATOM 3578 C CD . ARG 219 219 ? B -18.221 -13.759 1.289 1.000 2 B ARG 35.343 1
ATOM 3579 N NE . ARG 219 219 ? B -18.190 -12.416 1.889 1.000 2 B ARG 31.341 1
ATOM 3580 C CZ . ARG 219 219 ? B -17.190 -11.541 1.673 1.000 2 B ARG 30.313 1
ATOM 3581 N NH1 . ARG 219 219 ? B -16.195 -11.874 0.896 1.000 2 B ARG 27.400 1
ATOM 3582 N NH2 . ARG 219 219 ? B -17.218 -10.349 2.271 1.000 2 B ARG 25.151 1
ATOM 3583 N N . SER 220 220 ? B -19.665 -18.950 1.105 1.000 2 B SER 47.293 1
ATOM 3584 C CA . SER 220 220 ? B -19.605 -20.207 0.379 1.000 2 B SER 48.480 1
ATOM 3585 C C . SER 220 220 ? B -18.904 -21.261 1.228 1.000 2 B SER 49.267 1
ATOM 3586 O O . SER 220 220 ? B -17.836 -21.000 1.791 1.000 2 B SER 48.042 1
ATOM 3587 C CB . SER 220 220 ? B -18.889 -20.043 -0.967 1.000 2 B SER 45.339 1
ATOM 3588 O OG . SER 220 220 ? B -17.529 -19.712 -0.773 1.000 2 B SER 42.227 1
ATOM 3589 N N . GLU 221 221 ? B -19.456 -22.421 1.275 1.000 2 B GLU 47.839 1
ATOM 3590 C CA . GLU 221 221 ? B -18.891 -23.511 2.056 1.000 2 B GLU 48.825 1
ATOM 3591 C C . GLU 221 221 ? B -17.728 -24.183 1.319 1.000 2 B GLU 50.247 1
ATOM 3592 O O . GLU 221 221 ? B -16.747 -24.591 1.944 1.000 2 B GLU 49.052 1
ATOM 3593 C CB . GLU 221 221 ? B -19.940 -24.536 2.427 1.000 2 B GLU 45.845 1
ATOM 3594 C CG . GLU 221 221 ? B -20.993 -24.010 3.413 1.000 2 B GLU 43.575 1
ATOM 3595 C CD . GLU 221 221 ? B -22.154 -23.266 2.740 1.000 2 B GLU 39.049 1
ATOM 3596 O OE1 . GLU 221 221 ? B -22.154 -23.180 1.475 1.000 2 B GLU 35.101 1
ATOM 3597 O OE2 . GLU 221 221 ? B -23.041 -22.774 3.462 1.000 2 B GLU 32.965 1
ATOM 3598 N N . ASP 222 222 ? B -17.878 -24.302 0.052 1.000 2 B ASP 54.603 1
ATOM 3599 C CA . ASP 222 222 ? B -16.854 -25.005 -0.747 1.000 2 B ASP 54.901 1
ATOM 3600 C C . ASP 222 222 ? B -15.865 -24.033 -1.383 1.000 2 B ASP 56.008 1
ATOM 3601 O O . ASP 222 222 ? B -14.848 -24.466 -1.918 1.000 2 B ASP 54.753 1
ATOM 3602 C CB . ASP 222 222 ? B -17.534 -25.830 -1.850 1.000 2 B ASP 52.362 1
ATOM 3603 C CG . ASP 222 222 ? B -18.455 -24.986 -2.718 1.000 2 B ASP 49.556 1
ATOM 3604 O OD1 . ASP 222 222 ? B -18.684 -23.792 -2.397 1.000 2 B ASP 45.097 1
ATOM 3605 O OD2 . ASP 222 222 ? B -18.973 -25.531 -3.714 1.000 2 B ASP 47.661 1
ATOM 3606 N N . GLY 223 223 ? B -16.153 -22.763 -1.341 1.000 2 B GLY 55.635 1
ATOM 3607 C CA . GLY 223 223 ? B -15.285 -21.792 -1.946 1.000 2 B GLY 56.653 1
ATOM 3608 C C . GLY 223 223 ? B -15.649 -21.396 -3.372 1.000 2 B GLY 58.796 1
ATOM 3609 O O . GLY 223 223 ? B -15.080 -20.442 -3.901 1.000 2 B GLY 58.777 1
ATOM 3610 N N . TYR 224 224 ? B -16.570 -22.091 -3.952 1.000 2 B TYR 60.812 1
ATOM 3611 C CA . TYR 224 224 ? B -17.000 -21.784 -5.297 1.000 2 B TYR 61.956 1
ATOM 3612 C C . TYR 224 224 ? B -18.176 -20.811 -5.242 1.000 2 B TYR 62.140 1
ATOM 3613 O O . TYR 224 224 ? B -18.888 -20.686 -4.273 1.000 2 B TYR 60.880 1
ATOM 3614 C CB . TYR 224 224 ? B -17.408 -23.060 -6.062 1.000 2 B TYR 60.205 1
ATOM 3615 C CG . TYR 224 224 ? B -16.264 -23.993 -6.304 1.000 2 B TYR 59.178 1
ATOM 3616 C CD1 . TYR 224 224 ? B -15.423 -23.816 -7.394 1.000 2 B TYR 58.543 1
ATOM 3617 C CD2 . TYR 224 224 ? B -15.995 -25.060 -5.432 1.000 2 B TYR 58.724 1
ATOM 3618 C CE1 . TYR 224 224 ? B -14.364 -24.665 -7.621 1.000 2 B TYR 57.578 1
ATOM 3619 C CE2 . TYR 224 224 ? B -14.939 -25.906 -5.666 1.000 2 B TYR 58.797 1
ATOM 3620 C CZ . TYR 224 224 ? B -14.129 -25.698 -6.744 1.000 2 B TYR 56.372 1
ATOM 3621 O OH . TYR 224 224 ? B -13.069 -26.553 -6.987 1.000 2 B TYR 53.920 1
ATOM 3622 N N . ASN 225 225 ? B -18.369 -20.135 -6.331 1.000 2 B ASN 61.502 1
ATOM 3623 C CA . ASN 225 225 ? B -19.481 -19.222 -6.449 1.000 2 B ASN 62.233 1
ATOM 3624 C C . ASN 225 225 ? B -20.730 -19.990 -6.855 1.000 2 B ASN 62.589 1
ATOM 3625 O O . ASN 225 225 ? B -20.769 -20.635 -7.922 1.000 2 B ASN 61.579 1
ATOM 3626 C CB . ASN 225 225 ? B -19.180 -18.122 -7.476 1.000 2 B ASN 59.417 1
ATOM 3627 C CG . ASN 225 225 ? B -18.070 -17.209 -7.005 1.000 2 B ASN 54.986 1
ATOM 3628 O OD1 . ASN 225 225 ? B -17.988 -16.857 -5.835 1.000 2 B ASN 51.839 1
ATOM 3629 N ND2 . ASN 225 225 ? B -17.189 -16.828 -7.916 1.000 2 B ASN 51.960 1
ATOM 3630 N N . TRP 226 226 ? B -21.735 -19.894 -6.017 1.000 2 B TRP 58.841 1
ATOM 3631 C CA . TRP 226 226 ? B -22.966 -20.657 -6.239 1.000 2 B TRP 59.822 1
ATOM 3632 C C . TRP 226 226 ? B -24.098 -19.689 -6.490 1.000 2 B TRP 59.858 1
ATOM 3633 O O . TRP 226 226 ? B -24.062 -18.522 -6.143 1.000 2 B TRP 59.961 1
ATOM 3634 C CB . TRP 226 226 ? B -23.267 -21.555 -5.037 1.000 2 B TRP 57.358 1
ATOM 3635 C CG . TRP 226 226 ? B -22.255 -22.621 -4.817 1.000 2 B TRP 58.288 1
ATOM 3636 C CD1 . TRP 226 226 ? B -21.161 -22.548 -4.010 1.000 2 B TRP 58.984 1
ATOM 3637 C CD2 . TRP 226 226 ? B -22.221 -23.933 -5.421 1.000 2 B TRP 60.096 1
ATOM 3638 N NE1 . TRP 226 226 ? B -20.479 -23.722 -4.077 1.000 2 B TRP 60.885 1
ATOM 3639 C CE2 . TRP 226 226 ? B -21.088 -24.574 -4.938 1.000 2 B TRP 57.996 1
ATOM 3640 C CE3 . TRP 226 226 ? B -23.057 -24.579 -6.312 1.000 2 B TRP 54.095 1
ATOM 3641 C CZ2 . TRP 226 226 ? B -20.773 -25.884 -5.310 1.000 2 B TRP 60.645 1
ATOM 3642 C CZ3 . TRP 226 226 ? B -22.749 -25.887 -6.681 1.000 2 B TRP 58.682 1
ATOM 3643 C CH2 . TRP 226 226 ? B -21.600 -26.525 -6.178 1.000 2 B TRP 58.375 1
ATOM 3644 N N . ARG 227 227 ? B -25.134 -20.252 -7.048 1.000 2 B ARG 59.504 1
ATOM 3645 C CA . ARG 227 227 ? B -26.345 -19.473 -7.322 1.000 2 B ARG 60.641 1
ATOM 3646 C C . ARG 227 227 ? B -27.532 -20.221 -6.796 1.000 2 B ARG 61.275 1
ATOM 3647 O O . ARG 227 227 ? B -27.754 -21.395 -7.120 1.000 2 B ARG 60.422 1
ATOM 3648 C CB . ARG 227 227 ? B -26.521 -19.201 -8.814 1.000 2 B ARG 58.162 1
ATOM 3649 C CG . ARG 227 227 ? B -27.766 -18.368 -9.153 1.000 2 B ARG 53.254 1
ATOM 3650 C CD . ARG 227 227 ? B -27.859 -18.090 -10.623 1.000 2 B ARG 48.791 1
ATOM 3651 N NE . ARG 227 227 ? B -29.000 -17.261 -10.970 1.000 2 B ARG 43.543 1
ATOM 3652 C CZ . ARG 227 227 ? B -29.286 -16.856 -12.178 1.000 2 B ARG 43.323 1
ATOM 3653 N NH1 . ARG 227 227 ? B -28.519 -17.218 -13.206 1.000 2 B ARG 36.310 1
ATOM 3654 N NH2 . ARG 227 227 ? B -30.362 -16.113 -12.410 1.000 2 B ARG 33.565 1
ATOM 3655 N N . LYS 228 228 ? B -28.265 -19.557 -5.970 1.000 2 B LYS 58.613 1
ATOM 3656 C CA . LYS 228 228 ? B -29.485 -20.156 -5.468 1.000 2 B LYS 59.850 1
ATOM 3657 C C . LYS 228 228 ? B -30.558 -20.097 -6.522 1.000 2 B LYS 60.529 1
ATOM 3658 O O . LYS 228 228 ? B -30.919 -19.020 -7.015 1.000 2 B LYS 58.661 1
ATOM 3659 C CB . LYS 228 228 ? B -29.942 -19.439 -4.182 1.000 2 B LYS 57.494 1
ATOM 3660 C CG . LYS 228 228 ? B -31.128 -20.090 -3.506 1.000 2 B LYS 54.727 1
ATOM 3661 C CD . LYS 228 228 ? B -31.470 -19.387 -2.209 1.000 2 B LYS 50.971 1
ATOM 3662 C CE . LYS 228 228 ? B -32.685 -20.006 -1.548 1.000 2 B LYS 50.740 1
ATOM 3663 N NZ . LYS 228 228 ? B -33.018 -19.334 -0.291 1.000 2 B LYS 44.938 1
ATOM 3664 N N . TYR 229 229 ? B -31.101 -21.236 -6.834 1.000 2 B TYR 57.278 1
ATOM 3665 C CA . TYR 229 229 ? B -32.114 -21.332 -7.869 1.000 2 B TYR 56.543 1
ATOM 3666 C C . TYR 229 229 ? B -33.428 -21.858 -7.357 1.000 2 B TYR 55.665 1
ATOM 3667 O O . TYR 229 229 ? B -34.432 -21.812 -8.041 1.000 2 B TYR 54.571 1
ATOM 3668 C CB . TYR 229 229 ? B -31.624 -22.194 -9.035 1.000 2 B TYR 55.176 1
ATOM 3669 C CG . TYR 229 229 ? B -31.396 -23.646 -8.697 1.000 2 B TYR 53.555 1
ATOM 3670 C CD1 . TYR 229 229 ? B -30.204 -24.083 -8.150 1.000 2 B TYR 52.009 1
ATOM 3671 C CD2 . TYR 229 229 ? B -32.401 -24.600 -8.918 1.000 2 B TYR 52.020 1
ATOM 3672 C CE1 . TYR 229 229 ? B -29.989 -25.425 -7.836 1.000 2 B TYR 49.246 1
ATOM 3673 C CE2 . TYR 229 229 ? B -32.202 -25.944 -8.611 1.000 2 B TYR 49.528 1
ATOM 3674 C CZ . TYR 229 229 ? B -30.997 -26.341 -8.075 1.000 2 B TYR 46.708 1
ATOM 3675 O OH . TYR 229 229 ? B -30.785 -27.661 -7.761 1.000 2 B TYR 45.517 1
ATOM 3676 N N . GLY 230 230 ? B -33.444 -22.360 -6.141 1.000 2 B GLY 58.384 1
ATOM 3677 C CA . GLY 230 230 ? B -34.705 -22.862 -5.619 1.000 2 B GLY 59.198 1
ATOM 3678 C C . GLY 230 230 ? B -34.607 -23.189 -4.146 1.000 2 B GLY 60.755 1
ATOM 3679 O O . GLY 230 230 ? B -33.537 -23.555 -3.633 1.000 2 B GLY 59.511 1
ATOM 3680 N N . GLN 231 231 ? B -35.713 -23.073 -3.497 1.000 2 B GLN 60.092 1
ATOM 3681 C CA . GLN 231 231 ? B -35.787 -23.401 -2.073 1.000 2 B GLN 61.289 1
ATOM 3682 C C . GLN 231 231 ? B -37.210 -23.841 -1.788 1.000 2 B GLN 61.120 1
ATOM 3683 O O . GLN 231 231 ? B -38.165 -23.157 -2.123 1.000 2 B GLN 60.627 1
ATOM 3684 C CB . GLN 231 231 ? B -35.406 -22.204 -1.195 1.000 2 B GLN 59.842 1
ATOM 3685 C CG . GLN 231 231 ? B -35.461 -22.474 0.300 1.000 2 B GLN 56.028 1
ATOM 3686 C CD . GLN 231 231 ? B -35.078 -21.270 1.127 1.000 2 B GLN 52.322 1
ATOM 3687 O OE1 . GLN 231 231 ? B -34.845 -20.177 0.562 1.000 2 B GLN 50.915 1
ATOM 3688 N NE2 . GLN 231 231 ? B -35.034 -21.450 2.427 1.000 2 B GLN 49.180 1
ATOM 3689 N N . LYS 232 232 ? B -37.321 -24.968 -1.140 1.000 2 B LYS 58.412 1
ATOM 3690 C CA . LYS 232 232 ? B -38.639 -25.475 -0.759 1.000 2 B LYS 59.275 1
ATOM 3691 C C . LYS 232 232 ? B -38.507 -26.428 0.404 1.000 2 B LYS 59.261 1
ATOM 3692 O O . LYS 232 232 ? B -37.395 -26.909 0.702 1.000 2 B LYS 57.650 1
ATOM 3693 C CB . LYS 232 232 ? B -39.348 -26.119 -1.946 1.000 2 B LYS 56.825 1
ATOM 3694 C CG . LYS 232 232 ? B -38.717 -27.383 -2.489 1.000 2 B LYS 52.666 1
ATOM 3695 C CD . LYS 232 232 ? B -39.492 -27.925 -3.671 1.000 2 B LYS 48.661 1
ATOM 3696 C CE . LYS 232 232 ? B -38.863 -29.139 -4.252 1.000 2 B LYS 45.138 1
ATOM 3697 N NZ . LYS 232 232 ? B -39.623 -29.683 -5.378 1.000 2 B LYS 38.667 1
ATOM 3698 N N . GLN 233 233 ? B -39.602 -26.720 1.019 1.000 2 B GLN 59.581 1
ATOM 3699 C CA . GLN 233 233 ? B -39.622 -27.630 2.140 1.000 2 B GLN 60.139 1
ATOM 3700 C C . GLN 233 233 ? B -39.859 -29.046 1.655 1.000 2 B GLN 59.842 1
ATOM 3701 O O . GLN 233 233 ? B -40.810 -29.287 0.895 1.000 2 B GLN 58.606 1
ATOM 3702 C CB . GLN 233 233 ? B -40.669 -27.222 3.148 1.000 2 B GLN 57.358 1
ATOM 3703 C CG . GLN 233 233 ? B -40.392 -25.912 3.842 1.000 2 B GLN 53.033 1
ATOM 3704 C CD . GLN 233 233 ? B -41.450 -25.529 4.850 1.000 2 B GLN 49.394 1
ATOM 3705 O OE1 . GLN 233 233 ? B -42.444 -26.242 5.009 1.000 2 B GLN 47.070 1
ATOM 3706 N NE2 . GLN 233 233 ? B -41.252 -24.414 5.537 1.000 2 B GLN 45.381 1
ATOM 3707 N N . VAL 234 234 ? B -39.023 -29.911 2.063 1.000 2 B VAL 59.149 1
ATOM 3708 C CA . VAL 234 234 ? B -39.138 -31.313 1.673 1.000 2 B VAL 58.897 1
ATOM 3709 C C . VAL 234 234 ? B -40.057 -32.015 2.672 1.000 2 B VAL 58.331 1
ATOM 3710 O O . VAL 234 234 ? B -40.000 -31.761 3.875 1.000 2 B VAL 56.926 1
ATOM 3711 C CB . VAL 234 234 ? B -37.769 -31.985 1.606 1.000 2 B VAL 57.090 1
ATOM 3712 C CG1 . VAL 234 234 ? B -36.887 -31.271 0.603 1.000 2 B VAL 55.843 1
ATOM 3713 C CG2 . VAL 234 234 ? B -37.898 -33.468 1.220 1.000 2 B VAL 54.075 1
ATOM 3714 N N . LYS 235 235 ? B -40.910 -32.897 2.166 1.000 2 B LYS 53.597 1
ATOM 3715 C CA . LYS 235 235 ? B -41.790 -33.638 3.026 1.000 2 B LYS 54.596 1
ATOM 3716 C C . LYS 235 235 ? B -41.013 -34.652 3.843 1.000 2 B LYS 55.223 1
ATOM 3717 O O . LYS 235 235 ? B -40.306 -35.516 3.303 1.000 2 B LYS 52.786 1
ATOM 3718 C CB . LYS 235 235 ? B -42.894 -34.336 2.227 1.000 2 B LYS 49.979 1
ATOM 3719 C CG . LYS 235 235 ? B -43.862 -33.388 1.586 1.000 2 B LYS 46.758 1
ATOM 3720 C CD . LYS 235 235 ? B -44.946 -34.125 0.823 1.000 2 B LYS 42.791 1
ATOM 3721 C CE . LYS 235 235 ? B -45.931 -33.167 0.153 1.000 2 B LYS 34.923 1
ATOM 3722 N NZ . LYS 235 235 ? B -46.963 -33.879 -0.617 1.000 2 B LYS 31.181 1
ATOM 3723 N N . GLY 236 236 ? B -41.146 -34.520 5.133 1.000 2 B GLY 56.038 1
ATOM 3724 C CA . GLY 236 236 ? B -40.418 -35.362 6.039 1.000 2 B GLY 55.331 1
ATOM 3725 C C . GLY 236 236 ? B -39.325 -34.663 6.817 1.000 2 B GLY 56.825 1
ATOM 3726 O O . GLY 236 236 ? B -38.728 -35.271 7.684 1.000 2 B GLY 55.119 1
ATOM 3727 N N . SER 237 237 ? B -39.109 -33.410 6.497 1.000 2 B SER 55.337 1
ATOM 3728 C CA . SER 237 237 ? B -38.112 -32.630 7.199 1.000 2 B SER 56.078 1
ATOM 3729 C C . SER 237 237 ? B -38.600 -31.199 7.367 1.000 2 B SER 57.160 1
ATOM 3730 O O . SER 237 237 ? B -39.132 -30.611 6.415 1.000 2 B SER 55.323 1
ATOM 3731 C CB . SER 237 237 ? B -36.770 -32.653 6.462 1.000 2 B SER 52.735 1
ATOM 3732 O OG . SER 237 237 ? B -36.861 -31.910 5.226 1.000 2 B SER 48.913 1
ATOM 3733 N N . GLU 238 238 ? B -38.442 -30.678 8.531 1.000 2 B GLU 55.919 1
ATOM 3734 C CA . GLU 238 238 ? B -38.870 -29.312 8.801 1.000 2 B GLU 58.124 1
ATOM 3735 C C . GLU 238 238 ? B -37.857 -28.279 8.311 1.000 2 B GLU 59.318 1
ATOM 3736 O O . GLU 238 238 ? B -38.235 -27.099 8.113 1.000 2 B GLU 57.925 1
ATOM 3737 C CB . GLU 238 238 ? B -39.137 -29.125 10.307 1.000 2 B GLU 55.131 1
ATOM 3738 C CG . GLU 238 238 ? B -40.268 -29.980 10.834 1.000 2 B GLU 51.819 1
ATOM 3739 C CD . GLU 238 238 ? B -40.461 -29.781 12.332 1.000 2 B GLU 46.529 1
ATOM 3740 O OE1 . GLU 238 238 ? B -39.606 -29.139 12.969 1.000 2 B GLU 43.942 1
ATOM 3741 O OE2 . GLU 238 238 ? B -41.460 -30.330 12.868 1.000 2 B GLU 42.144 1
ATOM 3742 N N . ASN 239 239 ? B -36.656 -28.684 8.121 1.000 2 B ASN 59.242 1
ATOM 3743 C CA . ASN 239 239 ? B -35.638 -27.763 7.662 1.000 2 B ASN 59.808 1
ATOM 3744 C C . ASN 239 239 ? B -35.809 -27.491 6.173 1.000 2 B ASN 61.290 1
ATOM 3745 O O . ASN 239 239 ? B -36.014 -28.413 5.385 1.000 2 B ASN 60.478 1
ATOM 3746 C CB . ASN 239 239 ? B -34.233 -28.317 7.923 1.000 2 B ASN 57.556 1
ATOM 3747 C CG . ASN 239 239 ? B -33.905 -28.389 9.393 1.000 2 B ASN 53.430 1
ATOM 3748 O OD1 . ASN 239 239 ? B -34.274 -27.504 10.162 1.000 2 B ASN 49.721 1
ATOM 3749 N ND2 . ASN 239 239 ? B -33.224 -29.458 9.798 1.000 2 B ASN 52.385 1
ATOM 3750 N N . PRO 240 240 ? B -35.716 -26.245 5.778 1.000 2 B PRO 57.963 1
ATOM 3751 C CA . PRO 240 240 ? B -35.812 -25.929 4.350 1.000 2 B PRO 60.030 1
ATOM 3752 C C . PRO 240 240 ? B -34.556 -26.367 3.592 1.000 2 B PRO 61.554 1
ATOM 3753 O O . PRO 240 240 ? B -33.419 -26.259 4.083 1.000 2 B PRO 60.860 1
ATOM 3754 C CB . PRO 240 240 ? B -35.993 -24.428 4.322 1.000 2 B PRO 57.453 1
ATOM 3755 C CG . PRO 240 240 ? B -35.359 -23.958 5.586 1.000 2 B PRO 55.276 1
ATOM 3756 C CD . PRO 240 240 ? B -35.605 -25.017 6.578 1.000 2 B PRO 55.086 1
ATOM 3757 N N . ARG 241 241 ? B -34.779 -26.839 2.410 1.000 2 B ARG 55.159 1
ATOM 3758 C CA . ARG 241 241 ? B -33.678 -27.271 1.572 1.000 2 B ARG 56.799 1
ATOM 3759 C C . ARG 241 241 ? B -33.497 -26.317 0.416 1.000 2 B ARG 56.951 1
ATOM 3760 O O . ARG 241 241 ? B -34.398 -26.133 -0.393 1.000 2 B ARG 56.992 1
ATOM 3761 C CB . ARG 241 241 ? B -33.912 -28.710 1.089 1.000 2 B ARG 55.388 1
ATOM 3762 C CG . ARG 241 241 ? B -32.763 -29.294 0.282 1.000 2 B ARG 51.158 1
ATOM 3763 C CD . ARG 241 241 ? B -33.061 -30.736 -0.104 1.000 2 B ARG 47.280 1
ATOM 3764 N NE . ARG 241 241 ? B -33.039 -31.634 1.045 1.000 2 B ARG 45.392 1
ATOM 3765 C CZ . ARG 241 241 ? B -33.395 -32.893 1.016 1.000 2 B ARG 43.958 1
ATOM 3766 N NH1 . ARG 241 241 ? B -33.827 -33.433 -0.109 1.000 2 B ARG 38.978 1
ATOM 3767 N NH2 . ARG 241 241 ? B -33.335 -33.633 2.105 1.000 2 B ARG 37.195 1
ATOM 3768 N N . SER 242 242 ? B -32.346 -25.712 0.356 1.000 2 B SER 61.867 1
ATOM 3769 C CA . SER 242 242 ? B -32.018 -24.732 -0.683 1.000 2 B SER 63.366 1
ATOM 3770 C C . SER 242 242 ? B -31.152 -25.367 -1.758 1.000 2 B SER 63.696 1
ATOM 3771 O O . SER 242 242 ? B -30.125 -25.976 -1.463 1.000 2 B SER 62.906 1
ATOM 3772 C CB . SER 242 242 ? B -31.317 -23.512 -0.100 1.000 2 B SER 61.001 1
ATOM 3773 O OG . SER 242 242 ? B -32.185 -22.866 0.826 1.000 2 B SER 54.443 1
ATOM 3774 N N . TYR 243 243 ? B -31.582 -25.198 -2.955 1.000 2 B TYR 63.677 1
ATOM 3775 C CA . TYR 243 243 ? B -30.872 -25.802 -4.091 1.000 2 B TYR 63.904 1
ATOM 3776 C C . TYR 243 243 ? B -30.031 -24.731 -4.770 1.000 2 B TYR 63.962 1
ATOM 3777 O O . TYR 243 243 ? B -30.508 -23.643 -5.134 1.000 2 B TYR 63.613 1
ATOM 3778 C CB . TYR 243 243 ? B -31.875 -26.400 -5.079 1.000 2 B TYR 62.277 1
ATOM 3779 C CG . TYR 243 243 ? B -32.633 -27.594 -4.523 1.000 2 B TYR 60.676 1
ATOM 3780 C CD1 . TYR 243 243 ? B -32.100 -28.867 -4.605 1.000 2 B TYR 60.758 1
ATOM 3781 C CD2 . TYR 243 243 ? B -33.884 -27.430 -3.917 1.000 2 B TYR 60.322 1
ATOM 3782 C CE1 . TYR 243 243 ? B -32.783 -29.945 -4.099 1.000 2 B TYR 59.571 1
ATOM 3783 C CE2 . TYR 243 243 ? B -34.555 -28.500 -3.426 1.000 2 B TYR 61.357 1
ATOM 3784 C CZ . TYR 243 243 ? B -34.025 -29.767 -3.512 1.000 2 B TYR 58.065 1
ATOM 3785 O OH . TYR 243 243 ? B -34.700 -30.844 -2.991 1.000 2 B TYR 54.483 1
ATOM 3786 N N . TYR 244 244 ? B -28.766 -25.020 -4.913 1.000 2 B TYR 63.212 1
ATOM 3787 C CA . TYR 244 244 ? B -27.814 -24.103 -5.475 1.000 2 B TYR 63.896 1
ATOM 3788 C C . TYR 244 244 ? B -27.193 -24.712 -6.747 1.000 2 B TYR 63.833 1
ATOM 3789 O O . TYR 244 244 ? B -27.215 -25.906 -6.951 1.000 2 B TYR 63.232 1
ATOM 3790 C CB . TYR 244 244 ? B -26.693 -23.772 -4.471 1.000 2 B TYR 62.299 1
ATOM 3791 C CG . TYR 244 244 ? B -27.215 -23.014 -3.275 1.000 2 B TYR 61.788 1
ATOM 3792 C CD1 . TYR 244 244 ? B -27.342 -21.642 -3.292 1.000 2 B TYR 61.694 1
ATOM 3793 C CD2 . TYR 244 244 ? B -27.542 -23.688 -2.114 1.000 2 B TYR 61.278 1
ATOM 3794 C CE1 . TYR 244 244 ? B -27.796 -20.948 -2.182 1.000 2 B TYR 61.146 1
ATOM 3795 C CE2 . TYR 244 244 ? B -27.994 -23.010 -0.999 1.000 2 B TYR 62.603 1
ATOM 3796 C CZ . TYR 244 244 ? B -28.118 -21.654 -1.040 1.000 2 B TYR 59.615 1
ATOM 3797 O OH . TYR 244 244 ? B -28.572 -20.970 0.057 1.000 2 B TYR 55.787 1
ATOM 3798 N N . LYS 245 245 ? B -26.683 -23.855 -7.554 1.000 2 B LYS 56.735 1
ATOM 3799 C CA . LYS 245 245 ? B -25.969 -24.269 -8.755 1.000 2 B LYS 57.619 1
ATOM 3800 C C . LYS 245 245 ? B -24.739 -23.424 -8.946 1.000 2 B LYS 58.091 1
ATOM 3801 O O . LYS 245 245 ? B -24.615 -22.335 -8.350 1.000 2 B LYS 58.063 1
ATOM 3802 C CB . LYS 245 245 ? B -26.872 -24.193 -9.989 1.000 2 B LYS 55.786 1
ATOM 3803 C CG . LYS 245 245 ? B -27.295 -22.814 -10.414 1.000 2 B LYS 51.432 1
ATOM 3804 C CD . LYS 245 245 ? B -28.207 -22.851 -11.613 1.000 2 B LYS 47.263 1
ATOM 3805 C CE . LYS 245 245 ? B -28.641 -21.483 -12.062 1.000 2 B LYS 42.625 1
ATOM 3806 N NZ . LYS 245 245 ? B -29.537 -21.512 -13.251 1.000 2 B LYS 38.362 1
ATOM 3807 N N . CYS 246 246 ? B -23.856 -23.861 -9.735 1.000 2 B CYS 59.206 1
ATOM 3808 C CA . CYS 246 246 ? B -22.610 -23.142 -9.971 1.000 2 B CYS 60.130 1
ATOM 3809 C C . CYS 246 246 ? B -22.877 -21.949 -10.878 1.000 2 B CYS 59.954 1
ATOM 3810 O O . CYS 246 246 ? B -23.664 -22.035 -11.826 1.000 2 B CYS 57.985 1
ATOM 3811 C CB . CYS 246 246 ? B -21.580 -24.064 -10.588 1.000 2 B CYS 58.120 1
ATOM 3812 S SG . CYS 246 246 ? B -19.976 -23.262 -10.866 1.000 2 B CYS 58.623 1
ATOM 3813 N N . THR 247 247 ? B -22.258 -20.868 -10.573 1.000 2 B THR 60.026 1
ATOM 3814 C CA . THR 247 247 ? B -22.434 -19.648 -11.343 1.000 2 B THR 60.479 1
ATOM 3815 C C . THR 247 247 ? B -21.516 -19.601 -12.565 1.000 2 B THR 60.862 1
ATOM 3816 O O . THR 247 247 ? B -21.676 -18.712 -13.402 1.000 2 B THR 58.475 1
ATOM 3817 C CB . THR 247 247 ? B -22.176 -18.426 -10.474 1.000 2 B THR 57.758 1
ATOM 3818 O OG1 . THR 247 247 ? B -20.824 -18.451 -9.976 1.000 2 B THR 52.875 1
ATOM 3819 C CG2 . THR 247 247 ? B -23.134 -18.424 -9.295 1.000 2 B THR 51.985 1
ATOM 3820 N N . PHE 248 248 ? B -20.617 -20.526 -12.643 1.000 2 B PHE 61.211 1
ATOM 3821 C CA . PHE 248 248 ? B -19.730 -20.582 -13.786 1.000 2 B PHE 61.996 1
ATOM 3822 C C . PHE 248 248 ? B -20.509 -21.067 -15.011 1.000 2 B PHE 63.015 1
ATOM 3823 O O . PHE 248 248 ? B -21.318 -21.966 -14.908 1.000 2 B PHE 62.258 1
ATOM 3824 C CB . PHE 248 248 ? B -18.558 -21.504 -13.515 1.000 2 B PHE 60.151 1
ATOM 3825 C CG . PHE 248 248 ? B -17.512 -21.523 -14.609 1.000 2 B PHE 57.264 1
ATOM 3826 C CD1 . PHE 248 248 ? B -16.578 -20.504 -14.674 1.000 2 B PHE 56.113 1
ATOM 3827 C CD2 . PHE 248 248 ? B -17.473 -22.552 -15.518 1.000 2 B PHE 55.954 1
ATOM 3828 C CE1 . PHE 248 248 ? B -15.640 -20.519 -15.652 1.000 2 B PHE 56.639 1
ATOM 3829 C CE2 . PHE 248 248 ? B -16.510 -22.560 -16.502 1.000 2 B PHE 55.541 1
ATOM 3830 C CZ . PHE 248 248 ? B -15.587 -21.541 -16.573 1.000 2 B PHE 54.019 1
ATOM 3831 N N . PRO 249 249 ? B -20.306 -20.480 -16.140 1.000 2 B PRO 57.795 1
ATOM 3832 C CA . PRO 249 249 ? B -21.031 -20.914 -17.337 1.000 2 B PRO 58.791 1
ATOM 3833 C C . PRO 249 249 ? B -20.632 -22.311 -17.787 1.000 2 B PRO 60.022 1
ATOM 3834 O O . PRO 249 249 ? B -19.443 -22.681 -17.773 1.000 2 B PRO 58.116 1
ATOM 3835 C CB . PRO 249 249 ? B -20.692 -19.883 -18.399 1.000 2 B PRO 56.061 1
ATOM 3836 C CG . PRO 249 249 ? B -19.397 -19.327 -17.935 1.000 2 B PRO 54.554 1
ATOM 3837 C CD . PRO 249 249 ? B -19.445 -19.373 -16.431 1.000 2 B PRO 54.881 1
ATOM 3838 N N . ASN 250 250 ? B -21.631 -23.076 -18.139 1.000 2 B ASN 61.920 1
ATOM 3839 C CA . ASN 250 250 ? B -21.482 -24.468 -18.562 1.000 2 B ASN 62.659 1
ATOM 3840 C C . ASN 250 250 ? B -20.904 -25.321 -17.449 1.000 2 B ASN 64.529 1
ATOM 3841 O O . ASN 250 250 ? B -19.939 -26.050 -17.637 1.000 2 B ASN 63.168 1
ATOM 3842 C CB . ASN 250 250 ? B -20.666 -24.582 -19.858 1.000 2 B ASN 59.992 1
ATOM 3843 C CG . ASN 250 250 ? B -21.336 -23.951 -21.028 1.000 2 B ASN 55.307 1
ATOM 3844 O OD1 . ASN 250 250 ? B -22.555 -24.047 -21.222 1.000 2 B ASN 50.134 1
ATOM 3845 N ND2 . ASN 250 250 ? B -20.551 -23.237 -21.842 1.000 2 B ASN 53.144 1
ATOM 3846 N N . CYS 251 251 ? B -21.510 -25.202 -16.302 1.000 2 B CYS 61.579 1
ATOM 3847 C CA . CYS 251 251 ? B -21.092 -26.008 -15.160 1.000 2 B CYS 63.501 1
ATOM 3848 C C . CYS 251 251 ? B -22.275 -26.854 -14.692 1.000 2 B CYS 64.523 1
ATOM 3849 O O . CYS 251 251 ? B -23.329 -26.290 -14.326 1.000 2 B CYS 63.089 1
ATOM 3850 C CB . CYS 251 251 ? B -20.579 -25.129 -14.025 1.000 2 B CYS 61.499 1
ATOM 3851 S SG . CYS 251 251 ? B -19.926 -26.085 -12.626 1.000 2 B CYS 59.993 1
ATOM 3852 N N . PRO 252 252 ? B -22.186 -28.145 -14.673 1.000 2 B PRO 63.845 1
ATOM 3853 C CA . PRO 252 252 ? B -23.278 -28.978 -14.233 1.000 2 B PRO 64.718 1
ATOM 3854 C C . PRO 252 252 ? B -23.302 -29.250 -12.731 1.000 2 B PRO 66.144 1
ATOM 3855 O O . PRO 252 252 ? B -24.115 -30.033 -12.260 1.000 2 B PRO 64.453 1
ATOM 3856 C CB . PRO 252 252 ? B -23.065 -30.276 -15.006 1.000 2 B PRO 62.328 1
ATOM 3857 C CG . PRO 252 252 ? B -21.581 -30.372 -15.107 1.000 2 B PRO 60.982 1
ATOM 3858 C CD . PRO 252 252 ? B -21.095 -28.953 -15.252 1.000 2 B PRO 62.821 1
ATOM 3859 N N . THR 253 253 ? B -22.411 -28.580 -12.015 1.000 2 B THR 62.529 1
ATOM 3860 C CA . THR 253 253 ? B -22.312 -28.836 -10.586 1.000 2 B THR 63.737 1
ATOM 3861 C C . THR 253 253 ? B -23.506 -28.228 -9.849 1.000 2 B THR 64.052 1
ATOM 3862 O O . THR 253 253 ? B -23.839 -27.060 -10.028 1.000 2 B THR 63.262 1
ATOM 3863 C CB . THR 253 253 ? B -21.014 -28.259 -10.031 1.000 2 B THR 62.498 1
ATOM 3864 O OG1 . THR 253 253 ? B -19.920 -28.787 -10.756 1.000 2 B THR 54.695 1
ATOM 3865 C CG2 . THR 253 253 ? B -20.868 -28.650 -8.555 1.000 2 B THR 55.884 1
ATOM 3866 N N . LYS 254 254 ? B -24.113 -29.055 -9.051 1.000 2 B LYS 57.330 1
ATOM 3867 C CA . LYS 254 254 ? B -25.256 -28.615 -8.253 1.000 2 B LYS 58.443 1
ATOM 3868 C C . LYS 254 254 ? B -25.026 -28.923 -6.795 1.000 2 B LYS 58.756 1
ATOM 3869 O O . LYS 254 254 ? B -24.386 -29.927 -6.446 1.000 2 B LYS 58.340 1
ATOM 3870 C CB . LYS 254 254 ? B -26.555 -29.285 -8.723 1.000 2 B LYS 56.370 1
ATOM 3871 C CG . LYS 254 254 ? B -27.015 -28.840 -10.089 1.000 2 B LYS 52.416 1
ATOM 3872 C CD . LYS 254 254 ? B -28.286 -29.566 -10.511 1.000 2 B LYS 48.614 1
ATOM 3873 C CE . LYS 254 254 ? B -28.744 -29.144 -11.885 1.000 2 B LYS 46.844 1
ATOM 3874 N NZ . LYS 254 254 ? B -29.952 -29.858 -12.306 1.000 2 B LYS 42.104 1
ATOM 3875 N N . LYS 255 255 ? B -25.547 -28.071 -5.959 1.000 2 B LYS 61.332 1
ATOM 3876 C CA . LYS 255 255 ? B -25.335 -28.181 -4.549 1.000 2 B LYS 62.858 1
ATOM 3877 C C . LYS 255 255 ? B -26.662 -28.058 -3.836 1.000 2 B LYS 62.765 1
ATOM 3878 O O . LYS 255 255 ? B -27.475 -27.172 -4.130 1.000 2 B LYS 62.557 1
ATOM 3879 C CB . LYS 255 255 ? B -24.381 -27.080 -4.047 1.000 2 B LYS 60.865 1
ATOM 3880 C CG . LYS 255 255 ? B -24.101 -27.121 -2.566 1.000 2 B LYS 57.260 1
ATOM 3881 C CD . LYS 255 255 ? B -23.060 -26.078 -2.146 1.000 2 B LYS 54.798 1
ATOM 3882 C CE . LYS 255 255 ? B -23.604 -24.678 -2.249 1.000 2 B LYS 54.298 1
ATOM 3883 N NZ . LYS 255 255 ? B -22.667 -23.679 -1.717 1.000 2 B LYS 49.183 1
ATOM 3884 N N . LYS 256 256 ? B -26.891 -28.944 -2.925 1.000 2 B LYS 58.638 1
ATOM 3885 C CA . LYS 256 256 ? B -28.096 -28.932 -2.131 1.000 2 B LYS 58.807 1
ATOM 3886 C C . LYS 256 256 ? B -27.734 -28.682 -0.699 1.000 2 B LYS 58.790 1
ATOM 3887 O O . LYS 256 256 ? B -26.990 -29.414 -0.087 1.000 2 B LYS 58.610 1
ATOM 3888 C CB . LYS 256 256 ? B -28.855 -30.255 -2.281 1.000 2 B LYS 56.935 1
ATOM 3889 C CG . LYS 256 256 ? B -30.119 -30.352 -1.469 1.000 2 B LYS 52.483 1
ATOM 3890 C CD . LYS 256 256 ? B -30.910 -31.620 -1.781 1.000 2 B LYS 48.753 1
ATOM 3891 C CE . LYS 256 256 ? B -30.192 -32.859 -1.265 1.000 2 B LYS 45.276 1
ATOM 3892 N NZ . LYS 256 256 ? B -30.977 -34.073 -1.510 1.000 2 B LYS 41.041 1
ATOM 3893 N N . VAL 257 257 ? B -28.288 -27.613 -0.161 1.000 2 B VAL 62.275 1
ATOM 3894 C CA . VAL 257 257 ? B -27.967 -27.214 1.193 1.000 2 B VAL 63.201 1
ATOM 3895 C C . VAL 257 257 ? B -29.247 -27.215 2.020 1.000 2 B VAL 63.333 1
ATOM 3896 O O . VAL 257 257 ? B -30.214 -26.521 1.673 1.000 2 B VAL 62.687 1
ATOM 3897 C CB . VAL 257 257 ? B -27.306 -25.821 1.238 1.000 2 B VAL 61.294 1
ATOM 3898 C CG1 . VAL 257 257 ? B -26.001 -25.848 0.479 1.000 2 B VAL 60.719 1
ATOM 3899 C CG2 . VAL 257 257 ? B -27.079 -25.396 2.685 1.000 2 B VAL 58.801 1
ATOM 3900 N N . GLU 258 258 ? B -29.228 -27.958 3.049 1.000 2 B GLU 58.178 1
ATOM 3901 C CA . GLU 258 258 ? B -30.337 -28.003 3.977 1.000 2 B GLU 58.918 1
ATOM 3902 C C . GLU 258 258 ? B -29.975 -27.266 5.245 1.000 2 B GLU 58.673 1
ATOM 3903 O O . GLU 258 258 ? B -28.961 -27.546 5.893 1.000 2 B GLU 57.899 1
ATOM 3904 C CB . GLU 258 258 ? B -30.729 -29.457 4.295 1.000 2 B GLU 56.742 1
ATOM 3905 C CG . GLU 258 258 ? B -31.952 -29.604 5.169 1.000 2 B GLU 52.376 1
ATOM 3906 C CD . GLU 258 258 ? B -32.290 -31.034 5.426 1.000 2 B GLU 48.711 1
ATOM 3907 O OE1 . GLU 258 258 ? B -31.506 -31.926 4.978 1.000 2 B GLU 48.002 1
ATOM 3908 O OE2 . GLU 258 258 ? B -33.307 -31.345 6.068 1.000 2 B GLU 45.221 1
ATOM 3909 N N . ARG 259 259 ? B -30.775 -26.290 5.584 1.000 2 B ARG 60.317 1
ATOM 3910 C CA . ARG 259 259 ? B -30.528 -25.458 6.743 1.000 2 B ARG 60.964 1
ATOM 3911 C C . ARG 259 259 ? B -31.662 -25.540 7.723 1.000 2 B ARG 60.072 1
ATOM 3912 O O . ARG 259 259 ? B -32.824 -25.825 7.338 1.000 2 B ARG 59.397 1
ATOM 3913 C CB . ARG 259 259 ? B -30.307 -24.001 6.334 1.000 2 B ARG 58.744 1
ATOM 3914 C CG . ARG 259 259 ? B -29.017 -23.787 5.563 1.000 2 B ARG 55.400 1
ATOM 3915 C CD . ARG 259 259 ? B -28.878 -22.316 5.148 1.000 2 B ARG 52.102 1
ATOM 3916 N NE . ARG 259 259 ? B -27.664 -22.065 4.372 1.000 2 B ARG 48.473 1
ATOM 3917 C CZ . ARG 259 259 ? B -27.317 -20.877 3.912 1.000 2 B ARG 48.395 1
ATOM 3918 N NH1 . ARG 259 259 ? B -28.052 -19.806 4.174 1.000 2 B ARG 41.848 1
ATOM 3919 N NH2 . ARG 259 259 ? B -26.210 -20.748 3.195 1.000 2 B ARG 40.169 1
ATOM 3920 N N . SER 260 260 ? B -31.379 -25.312 8.929 1.000 2 B SER 58.630 1
ATOM 3921 C CA . SER 260 260 ? B -32.380 -25.347 9.987 1.000 2 B SER 59.479 1
ATOM 3922 C C . SER 260 260 ? B -33.109 -24.011 10.039 1.000 2 B SER 59.256 1
ATOM 3923 O O . SER 260 260 ? B -32.840 -23.096 9.274 1.000 2 B SER 58.164 1
ATOM 3924 C CB . SER 260 260 ? B -31.748 -25.688 11.325 1.000 2 B SER 56.816 1
ATOM 3925 O OG . SER 260 260 ? B -30.889 -24.647 11.754 1.000 2 B SER 52.020 1
ATOM 3926 N N . ILE 261 261 ? B -34.010 -23.914 10.966 1.000 2 B ILE 56.320 1
ATOM 3927 C CA . ILE 261 261 ? B -34.759 -22.675 11.148 1.000 2 B ILE 57.196 1
ATOM 3928 C C . ILE 261 261 ? B -33.856 -21.592 11.712 1.000 2 B ILE 57.652 1
ATOM 3929 O O . ILE 261 261 ? B -34.002 -20.410 11.375 1.000 2 B ILE 56.567 1
ATOM 3930 C CB . ILE 261 261 ? B -36.000 -22.917 12.035 1.000 2 B ILE 54.482 1
ATOM 3931 C CG1 . ILE 261 261 ? B -36.910 -23.982 11.416 1.000 2 B ILE 53.355 1
ATOM 3932 C CG2 . ILE 261 261 ? B -36.781 -21.625 12.215 1.000 2 B ILE 50.716 1
ATOM 3933 C CD1 . ILE 261 261 ? B -38.031 -24.418 12.292 1.000 2 B ILE 46.957 1
ATOM 3934 N N . GLU 262 262 ? B -32.946 -21.974 12.551 1.000 2 B GLU 57.058 1
ATOM 3935 C CA . GLU 262 262 ? B -32.013 -21.026 13.138 1.000 2 B GLU 58.568 1
ATOM 3936 C C . GLU 262 262 ? B -30.982 -20.531 12.127 1.000 2 B GLU 58.964 1
ATOM 3937 O O . GLU 262 262 ? B -30.401 -19.478 12.333 1.000 2 B GLU 56.641 1
ATOM 3938 C CB . GLU 262 262 ? B -31.326 -21.644 14.372 1.000 2 B GLU 55.788 1
ATOM 3939 C CG . GLU 262 262 ? B -32.215 -21.830 15.576 1.000 2 B GLU 51.879 1
ATOM 3940 C CD . GLU 262 262 ? B -33.033 -23.123 15.498 1.000 2 B GLU 47.160 1
ATOM 3941 O OE1 . GLU 262 262 ? B -32.761 -23.950 14.624 1.000 2 B GLU 43.099 1
ATOM 3942 O OE2 . GLU 262 262 ? B -33.931 -23.280 16.339 1.000 2 B GLU 40.926 1
ATOM 3943 N N . GLY 263 263 ? B -30.788 -21.275 11.090 1.000 2 B GLY 55.032 1
ATOM 3944 C CA . GLY 263 263 ? B -29.829 -20.920 10.072 1.000 2 B GLY 55.977 1
ATOM 3945 C C . GLY 263 263 ? B -28.616 -21.810 9.964 1.000 2 B GLY 57.856 1
ATOM 3946 O O . GLY 263 263 ? B -27.800 -21.608 9.081 1.000 2 B GLY 56.252 1
ATOM 3947 N N . GLN 264 264 ? B -28.531 -22.785 10.821 1.000 2 B GLN 52.891 1
ATOM 3948 C CA . GLN 264 264 ? B -27.386 -23.671 10.828 1.000 2 B GLN 55.764 1
ATOM 3949 C C . GLN 264 264 ? B -27.482 -24.668 9.673 1.000 2 B GLN 57.087 1
ATOM 3950 O O . GLN 264 264 ? B -28.561 -25.152 9.349 1.000 2 B GLN 56.472 1
ATOM 3951 C CB . GLN 264 264 ? B -27.261 -24.426 12.154 1.000 2 B GLN 53.609 1
ATOM 3952 C CG . GLN 264 264 ? B -27.018 -23.503 13.357 1.000 2 B GLN 49.709 1
ATOM 3953 C CD . GLN 264 264 ? B -25.701 -22.765 13.263 1.000 2 B GLN 45.484 1
ATOM 3954 O OE1 . GLN 264 264 ? B -24.710 -23.323 12.814 1.000 2 B GLN 40.698 1
ATOM 3955 N NE2 . GLN 264 264 ? B -25.696 -21.513 13.648 1.000 2 B GLN 38.534 1
ATOM 3956 N N . ILE 265 265 ? B -26.372 -24.967 9.094 1.000 2 B ILE 53.946 1
ATOM 3957 C CA . ILE 265 265 ? B -26.316 -25.922 8.001 1.000 2 B ILE 55.258 1
ATOM 3958 C C . ILE 265 265 ? B -26.366 -27.332 8.560 1.000 2 B ILE 55.781 1
ATOM 3959 O O . ILE 265 265 ? B -25.489 -27.741 9.332 1.000 2 B ILE 55.285 1
ATOM 3960 C CB . ILE 265 265 ? B -25.066 -25.711 7.141 1.000 2 B ILE 53.431 1
ATOM 3961 C CG1 . ILE 265 265 ? B -25.083 -24.328 6.522 1.000 2 B ILE 53.108 1
ATOM 3962 C CG2 . ILE 265 265 ? B -24.992 -26.758 6.040 1.000 2 B ILE 49.990 1
ATOM 3963 C CD1 . ILE 265 265 ? B -23.782 -23.931 5.872 1.000 2 B ILE 48.223 1
ATOM 3964 N N . THR 266 266 ? B -27.388 -28.049 8.188 1.000 2 B THR 55.807 1
ATOM 3965 C CA . THR 266 266 ? B -27.554 -29.398 8.683 1.000 2 B THR 57.330 1
ATOM 3966 C C . THR 266 266 ? B -27.141 -30.469 7.692 1.000 2 B THR 57.989 1
ATOM 3967 O O . THR 266 266 ? B -26.692 -31.538 8.097 1.000 2 B THR 57.573 1
ATOM 3968 C CB . THR 266 266 ? B -29.017 -29.635 9.069 1.000 2 B THR 55.509 1
ATOM 3969 O OG1 . THR 266 266 ? B -29.867 -29.462 7.942 1.000 2 B THR 53.766 1
ATOM 3970 C CG2 . THR 266 266 ? B -29.430 -28.655 10.153 1.000 2 B THR 50.631 1
ATOM 3971 N N . GLU 267 267 ? B -27.276 -30.184 6.428 1.000 2 B GLU 54.903 1
ATOM 3972 C CA . GLU 267 267 ? B -26.924 -31.161 5.406 1.000 2 B GLU 57.391 1
ATOM 3973 C C . GLU 267 267 ? B -26.464 -30.454 4.137 1.000 2 B GLU 58.431 1
ATOM 3974 O O . GLU 267 267 ? B -27.097 -29.514 3.677 1.000 2 B GLU 57.557 1
ATOM 3975 C CB . GLU 267 267 ? B -28.107 -32.080 5.092 1.000 2 B GLU 55.391 1
ATOM 3976 C CG . GLU 267 267 ? B -27.756 -33.228 4.154 1.000 2 B GLU 50.723 1
ATOM 3977 C CD . GLU 267 267 ? B -28.930 -34.166 3.921 1.000 2 B GLU 46.952 1
ATOM 3978 O OE1 . GLU 267 267 ? B -30.016 -33.914 4.477 1.000 2 B GLU 44.500 1
ATOM 3979 O OE2 . GLU 267 267 ? B -28.735 -35.183 3.200 1.000 2 B GLU 41.603 1
ATOM 3980 N N . ILE 268 268 ? B -25.352 -30.914 3.617 1.000 2 B ILE 56.877 1
ATOM 3981 C CA . ILE 268 268 ? B -24.793 -30.389 2.377 1.000 2 B ILE 58.356 1
ATOM 3982 C C . ILE 268 268 ? B -24.596 -31.547 1.417 1.000 2 B ILE 58.814 1
ATOM 3983 O O . ILE 268 268 ? B -23.853 -32.475 1.705 1.000 2 B ILE 58.445 1
ATOM 3984 C CB . ILE 268 268 ? B -23.489 -29.618 2.586 1.000 2 B ILE 56.161 1
ATOM 3985 C CG1 . ILE 268 268 ? B -23.708 -28.398 3.472 1.000 2 B ILE 56.039 1
ATOM 3986 C CG2 . ILE 268 268 ? B -22.925 -29.181 1.241 1.000 2 B ILE 52.187 1
ATOM 3987 C CD1 . ILE 268 268 ? B -22.451 -27.694 3.873 1.000 2 B ILE 51.353 1
ATOM 3988 N N . VAL 269 269 ? B -25.262 -31.477 0.294 1.000 2 B VAL 56.757 1
ATOM 3989 C CA . VAL 269 269 ? B -25.176 -32.542 -0.711 1.000 2 B VAL 58.581 1
ATOM 3990 C C . VAL 269 269 ? B -24.654 -31.940 -1.997 1.000 2 B VAL 59.540 1
ATOM 3991 O O . VAL 269 269 ? B -25.286 -31.060 -2.583 1.000 2 B VAL 58.491 1
ATOM 3992 C CB . VAL 269 269 ? B -26.529 -33.220 -0.922 1.000 2 B VAL 56.289 1
ATOM 3993 C CG1 . VAL 269 269 ? B -27.009 -33.863 0.352 1.000 2 B VAL 56.250 1
ATOM 3994 C CG2 . VAL 269 269 ? B -26.413 -34.252 -2.030 1.000 2 B VAL 54.538 1
ATOM 3995 N N . TYR 270 270 ? B -23.527 -32.425 -2.425 1.000 2 B TYR 56.517 1
ATOM 3996 C CA . TYR 270 270 ? B -22.923 -31.959 -3.665 1.000 2 B TYR 57.736 1
ATOM 3997 C C . TYR 270 270 ? B -23.194 -32.973 -4.771 1.000 2 B TYR 57.508 1
ATOM 3998 O O . TYR 270 270 ? B -22.977 -34.186 -4.601 1.000 2 B TYR 56.798 1
ATOM 3999 C CB . TYR 270 270 ? B -21.425 -31.742 -3.490 1.000 2 B TYR 56.237 1
ATOM 4000 C CG . TYR 270 270 ? B -21.084 -30.615 -2.539 1.000 2 B TYR 53.775 1
ATOM 4001 C CD1 . TYR 270 270 ? B -21.034 -29.316 -2.963 1.000 2 B TYR 52.089 1
ATOM 4002 C CD2 . TYR 270 270 ? B -20.785 -30.901 -1.198 1.000 2 B TYR 51.478 1
ATOM 4003 C CE1 . TYR 270 270 ? B -20.723 -28.283 -2.099 1.000 2 B TYR 48.249 1
ATOM 4004 C CE2 . TYR 270 270 ? B -20.467 -29.901 -0.330 1.000 2 B TYR 47.660 1
ATOM 4005 C CZ . TYR 270 270 ? B -20.450 -28.603 -0.788 1.000 2 B TYR 45.704 1
ATOM 4006 O OH . TYR 270 270 ? B -20.117 -27.572 0.099 1.000 2 B TYR 47.189 1
ATOM 4007 N N . LYS 271 271 ? B -23.676 -32.491 -5.871 1.000 2 B LYS 52.856 1
ATOM 4008 C CA . LYS 271 271 ? B -23.997 -33.342 -7.022 1.000 2 B LYS 54.628 1
ATOM 4009 C C . LYS 271 271 ? B -23.155 -32.928 -8.223 1.000 2 B LYS 55.061 1
ATOM 4010 O O . LYS 271 271 ? B -23.054 -31.747 -8.555 1.000 2 B LYS 53.836 1
ATOM 4011 C CB . LYS 271 271 ? B -25.461 -33.264 -7.374 1.000 2 B LYS 52.459 1
ATOM 4012 C CG . LYS 271 271 ? B -26.376 -33.893 -6.327 1.000 2 B LYS 49.889 1
ATOM 4013 C CD . LYS 271 271 ? B -27.830 -33.811 -6.755 1.000 2 B LYS 45.898 1
ATOM 4014 C CE . LYS 271 271 ? B -28.750 -34.434 -5.746 1.000 2 B LYS 41.394 1
ATOM 4015 N NZ . LYS 271 271 ? B -30.168 -34.325 -6.134 1.000 2 B LYS 35.824 1
ATOM 4016 N N . GLY 272 272 ? B -22.563 -33.897 -8.841 1.000 2 B GLY 61.257 1
ATOM 4017 C CA . GLY 272 272 ? B -21.731 -33.629 -9.978 1.000 2 B GLY 62.191 1
ATOM 4018 C C . GLY 272 272 ? B -20.313 -33.268 -9.600 1.000 2 B GLY 64.106 1
ATOM 4019 O O . GLY 272 272 ? B -19.820 -33.598 -8.514 1.000 2 B GLY 61.437 1
ATOM 4020 N N . SER 273 273 ? B -19.673 -32.574 -10.482 1.000 2 B SER 61.669 1
ATOM 4021 C CA . SER 273 273 ? B -18.306 -32.122 -10.264 1.000 2 B SER 63.786 1
ATOM 4022 C C . SER 273 273 ? B -18.091 -30.862 -11.084 1.000 2 B SER 64.919 1
ATOM 4023 O O . SER 273 273 ? B -18.693 -30.646 -12.124 1.000 2 B SER 63.168 1
ATOM 4024 C CB . SER 273 273 ? B -17.276 -33.184 -10.613 1.000 2 B SER 61.510 1
ATOM 4025 O OG . SER 273 273 ? B -17.292 -33.485 -12.014 1.000 2 B SER 54.488 1
ATOM 4026 N N . HIS 274 274 ? B -17.204 -30.036 -10.588 1.000 2 B HIS 60.341 1
ATOM 4027 C CA . HIS 274 274 ? B -16.905 -28.799 -11.258 1.000 2 B HIS 61.395 1
ATOM 4028 C C . HIS 274 274 ? B -15.968 -29.056 -12.433 1.000 2 B HIS 60.954 1
ATOM 4029 O O . HIS 274 274 ? B -14.958 -29.761 -12.293 1.000 2 B HIS 60.568 1
ATOM 4030 C CB . HIS 274 274 ? B -16.296 -27.783 -10.330 1.000 2 B HIS 59.546 1
ATOM 4031 C CG . HIS 274 274 ? B -17.211 -27.335 -9.241 1.000 2 B HIS 58.074 1
ATOM 4032 N ND1 . HIS 274 274 ? B -18.173 -26.367 -9.444 1.000 2 B HIS 56.957 1
ATOM 4033 C CD2 . HIS 274 274 ? B -17.337 -27.731 -7.959 1.000 2 B HIS 57.400 1
ATOM 4034 C CE1 . HIS 274 274 ? B -18.831 -26.167 -8.327 1.000 2 B HIS 56.178 1
ATOM 4035 N NE2 . HIS 274 274 ? B -18.348 -26.975 -7.417 1.000 2 B HIS 51.785 1
ATOM 4036 N N . ASN 275 275 ? B -16.294 -28.481 -13.544 1.000 2 B ASN 64.930 1
ATOM 4037 C CA . ASN 275 275 ? B -15.442 -28.576 -14.712 1.000 2 B ASN 64.798 1
ATOM 4038 C C . ASN 275 275 ? B -14.484 -27.403 -14.815 1.000 2 B ASN 64.273 1
ATOM 4039 O O . ASN 275 275 ? B -13.785 -27.254 -15.815 1.000 2 B ASN 62.306 1
ATOM 4040 C CB . ASN 275 275 ? B -16.295 -28.658 -15.993 1.000 2 B ASN 62.381 1
ATOM 4041 C CG . ASN 275 275 ? B -17.256 -27.507 -16.150 1.000 2 B ASN 59.086 1
ATOM 4042 O OD1 . ASN 275 275 ? B -17.313 -26.597 -15.337 1.000 2 B ASN 52.543 1
ATOM 4043 N ND2 . ASN 275 275 ? B -18.041 -27.550 -17.218 1.000 2 B ASN 56.618 1
ATOM 4044 N N . HIS 276 276 ? B -14.455 -26.593 -13.790 1.000 2 B HIS 63.704 1
ATOM 4045 C CA . HIS 276 276 ? B -13.597 -25.436 -13.749 1.000 2 B HIS 63.921 1
ATOM 4046 C C . HIS 276 276 ? B -12.905 -25.342 -12.403 1.000 2 B HIS 62.977 1
ATOM 4047 O O . HIS 276 276 ? B -13.363 -25.954 -11.424 1.000 2 B HIS 61.717 1
ATOM 4048 C CB . HIS 276 276 ? B -14.417 -24.151 -14.021 1.000 2 B HIS 62.259 1
ATOM 4049 C CG . HIS 276 276 ? B -15.492 -23.908 -13.009 1.000 2 B HIS 60.463 1
ATOM 4050 N ND1 . HIS 276 276 ? B -15.281 -23.227 -11.825 1.000 2 B HIS 60.702 1
ATOM 4051 C CD2 . HIS 276 276 ? B -16.791 -24.261 -13.005 1.000 2 B HIS 60.461 1
ATOM 4052 C CE1 . HIS 276 276 ? B -16.429 -23.189 -11.153 1.000 2 B HIS 60.123 1
ATOM 4053 N NE2 . HIS 276 276 ? B -17.337 -23.774 -11.836 1.000 2 B HIS 56.408 1
ATOM 4054 N N . PRO 277 277 ? B -11.820 -24.649 -12.312 1.000 2 B PRO 60.433 1
ATOM 4055 C CA . PRO 277 277 ? B -11.169 -24.492 -11.034 1.000 2 B PRO 61.818 1
ATOM 4056 C C . PRO 277 277 ? B -11.912 -23.534 -10.117 1.000 2 B PRO 62.303 1
ATOM 4057 O O . PRO 277 277 ? B -12.918 -22.929 -10.490 1.000 2 B PRO 61.775 1
ATOM 4058 C CB . PRO 277 277 ? B -9.785 -23.939 -11.382 1.000 2 B PRO 59.518 1
ATOM 4059 C CG . PRO 277 277 ? B -9.975 -23.267 -12.665 1.000 2 B PRO 57.577 1
ATOM 4060 C CD . PRO 277 277 ? B -11.002 -24.070 -13.383 1.000 2 B PRO 58.231 1
ATOM 4061 N N . LYS 278 278 ? B -11.391 -23.402 -8.965 1.000 2 B LYS 55.235 1
ATOM 4062 C CA . LYS 278 278 ? B -11.990 -22.518 -7.965 1.000 2 B LYS 55.604 1
ATOM 4063 C C . LYS 278 278 ? B -11.799 -21.048 -8.387 1.000 2 B LYS 55.087 1
ATOM 4064 O O . LYS 278 278 ? B -10.701 -20.649 -8.789 1.000 2 B LYS 54.519 1
ATOM 4065 C CB . LYS 278 278 ? B -11.379 -22.783 -6.610 1.000 2 B LYS 53.730 1
ATOM 4066 C CG . LYS 278 278 ? B -12.000 -22.011 -5.467 1.000 2 B LYS 50.695 1
ATOM 4067 C CD . LYS 278 278 ? B -11.377 -22.380 -4.157 1.000 2 B LYS 47.338 1
ATOM 4068 C CE . LYS 278 278 ? B -11.977 -21.615 -2.993 1.000 2 B LYS 44.284 1
ATOM 4069 N NZ . LYS 278 278 ? B -11.345 -21.954 -1.712 1.000 2 B LYS 39.520 1
ATOM 4070 N N . PRO 279 279 ? B -12.823 -20.261 -8.270 1.000 2 B PRO 53.300 1
ATOM 4071 C CA . PRO 279 279 ? B -12.679 -18.834 -8.562 1.000 2 B PRO 54.246 1
ATOM 4072 C C . PRO 279 279 ? B -11.832 -18.129 -7.535 1.000 2 B PRO 54.175 1
ATOM 4073 O O . PRO 279 279 ? B -12.116 -18.161 -6.328 1.000 2 B PRO 52.998 1
ATOM 4074 C CB . PRO 279 279 ? B -14.110 -18.288 -8.577 1.000 2 B PRO 51.920 1
ATOM 4075 C CG . PRO 279 279 ? B -14.859 -19.265 -7.740 1.000 2 B PRO 50.862 1
ATOM 4076 C CD . PRO 279 279 ? B -14.226 -20.590 -8.015 1.000 2 B PRO 50.792 1
ATOM 4077 N N . GLN 280 280 ? B -10.816 -17.512 -7.953 1.000 2 B GLN 49.951 1
ATOM 4078 C CA . GLN 280 280 ? B -9.814 -16.921 -7.087 1.000 2 B GLN 50.339 1
ATOM 4079 C C . GLN 280 280 ? B -10.109 -15.439 -6.841 1.000 2 B GLN 49.750 1
ATOM 4080 O O . GLN 280 280 ? B -10.869 -14.808 -7.580 1.000 2 B GLN 47.698 1
ATOM 4081 C CB . GLN 280 280 ? B -8.408 -17.104 -7.670 1.000 2 B GLN 47.898 1
ATOM 4082 C CG . GLN 280 280 ? B -8.238 -16.408 -9.004 1.000 2 B GLN 45.368 1
ATOM 4083 C CD . GLN 280 280 ? B -6.898 -16.713 -9.624 1.000 2 B GLN 41.614 1
ATOM 4084 O OE1 . GLN 280 280 ? B -6.045 -17.368 -9.019 1.000 2 B GLN 37.535 1
ATOM 4085 N NE2 . GLN 280 280 ? B -6.681 -16.254 -10.833 1.000 2 B GLN 35.101 1
ATOM 4086 N N . SER 281 281 ? B -9.477 -14.923 -5.866 1.000 2 B SER 43.114 1
ATOM 4087 C CA . SER 281 281 ? B -9.614 -13.515 -5.527 1.000 2 B SER 43.892 1
ATOM 4088 C C . SER 281 281 ? B -8.465 -12.730 -6.144 1.000 2 B SER 43.768 1
ATOM 4089 O O . SER 281 281 ? B -7.330 -13.220 -6.218 1.000 2 B SER 42.577 1
ATOM 4090 C CB . SER 281 281 ? B -9.654 -13.303 -4.011 1.000 2 B SER 41.169 1
ATOM 4091 O OG . SER 281 281 ? B -8.431 -13.664 -3.429 1.000 2 B SER 38.402 1
ATOM 4092 N N . THR 282 282 ? B -8.763 -11.548 -6.537 1.000 2 B THR 40.348 1
ATOM 4093 C CA . THR 282 282 ? B -7.785 -10.700 -7.188 1.000 2 B THR 40.485 1
ATOM 4094 C C . THR 282 282 ? B -7.027 -9.809 -6.218 1.000 2 B THR 40.180 1
ATOM 4095 O O . THR 282 282 ? B -6.012 -9.213 -6.595 1.000 2 B THR 38.603 1
ATOM 4096 C CB . THR 282 282 ? B -8.441 -9.832 -8.247 1.000 2 B THR 38.114 1
ATOM 4097 O OG1 . THR 282 282 ? B -9.429 -8.970 -7.641 1.000 2 B THR 36.504 1
ATOM 4098 C CG2 . THR 282 282 ? B -9.139 -10.712 -9.266 1.000 2 B THR 35.425 1
ATOM 4099 N N . ARG 283 283 ? B -7.503 -9.696 -5.000 1.000 2 B ARG 33.775 1
ATOM 4100 C CA . ARG 283 283 ? B -6.864 -8.829 -4.034 1.000 2 B ARG 34.207 1
ATOM 4101 C C . ARG 283 283 ? B -5.704 -9.543 -3.371 1.000 2 B ARG 33.999 1
ATOM 4102 O O . ARG 283 283 ? B -5.784 -10.681 -2.936 1.000 2 B ARG 32.166 1
ATOM 4103 C CB . ARG 283 283 ? B -7.868 -8.362 -2.993 1.000 2 B ARG 31.586 1
ATOM 4104 C CG . ARG 283 283 ? B -8.932 -7.450 -3.540 1.000 2 B ARG 30.128 1
ATOM 4105 C CD . ARG 283 283 ? B -9.864 -6.999 -2.446 1.000 2 B ARG 29.147 1
ATOM 4106 N NE . ARG 283 283 ? B -10.937 -6.116 -2.974 1.000 2 B ARG 27.195 1
ATOM 4107 C CZ . ARG 283 283 ? B -11.878 -5.603 -2.230 1.000 2 B ARG 24.435 1
ATOM 4108 N NH1 . ARG 283 283 ? B -11.914 -5.853 -0.924 1.000 2 B ARG 23.257 1
ATOM 4109 N NH2 . ARG 283 283 ? B -12.818 -4.816 -2.762 1.000 2 B ARG 21.665 1
ATOM 4110 N N . ARG 284 284 ? B -4.608 -8.820 -3.317 1.000 2 B ARG 34.108 1
ATOM 4111 C CA . ARG 284 284 ? B -3.413 -9.342 -2.681 1.000 2 B ARG 35.310 1
ATOM 4112 C C . ARG 284 284 ? B -3.486 -9.099 -1.187 1.000 2 B ARG 35.166 1
ATOM 4113 O O . ARG 284 284 ? B -3.962 -8.074 -0.723 1.000 2 B ARG 33.373 1
ATOM 4114 C CB . ARG 284 284 ? B -2.159 -8.674 -3.274 1.000 2 B ARG 32.289 1
ATOM 4115 C CG . ARG 284 284 ? B -0.865 -9.242 -2.815 1.000 2 B ARG 31.004 1
ATOM 4116 C CD . ARG 284 284 ? B 0.295 -8.561 -3.458 1.000 2 B ARG 30.401 1
ATOM 4117 N NE . ARG 284 284 ? B 1.571 -9.058 -2.957 1.000 2 B ARG 27.293 1
ATOM 4118 C CZ . ARG 284 284 ? B 2.743 -8.634 -3.357 1.000 2 B ARG 25.212 1
ATOM 4119 N NH1 . ARG 284 284 ? B 2.815 -7.681 -4.274 1.000 2 B ARG 23.690 1
ATOM 4120 N NH2 . ARG 284 284 ? B 3.841 -9.149 -2.856 1.000 2 B ARG 21.793 1
ATOM 4121 N N . SER 285 285 ? B -2.987 -10.050 -0.452 1.000 2 B SER 38.245 1
ATOM 4122 C CA . SER 285 285 ? B -3.045 -9.990 1.004 1.000 2 B SER 40.308 1
ATOM 4123 C C . SER 285 285 ? B -1.783 -10.582 1.579 1.000 2 B SER 40.500 1
ATOM 4124 O O . SER 285 285 ? B -0.886 -11.075 0.876 1.000 2 B SER 39.257 1
ATOM 4125 C CB . SER 285 285 ? B -4.267 -10.700 1.575 1.000 2 B SER 37.841 1
ATOM 4126 O OG . SER 285 285 ? B -4.196 -12.100 1.367 1.000 2 B SER 35.427 1
ATOM 4127 N N . SER 286 286 ? B -1.701 -10.539 2.874 1.000 2 B SER 37.743 1
ATOM 4128 C CA . SER 286 286 ? B -0.580 -11.145 3.588 1.000 2 B SER 39.969 1
ATOM 4129 C C . SER 286 286 ? B -0.691 -12.647 3.694 1.000 2 B SER 39.924 1
ATOM 4130 O O . SER 286 286 ? B 0.284 -13.318 4.027 1.000 2 B SER 38.585 1
ATOM 4131 C CB . SER 286 286 ? B -0.443 -10.516 4.968 1.000 2 B SER 37.457 1
ATOM 4132 O OG . SER 286 286 ? B -1.582 -10.797 5.770 1.000 2 B SER 35.915 1
ATOM 4133 N N . ALA 287 287 ? B -1.851 -13.172 3.386 1.000 2 B ALA 37.861 1
ATOM 4134 C CA . ALA 287 287 ? B -1.995 -14.618 3.433 1.000 2 B ALA 39.237 1
ATOM 4135 C C . ALA 287 287 ? B -1.303 -15.284 2.254 1.000 2 B ALA 39.475 1
ATOM 4136 O O . ALA 287 287 ? B -0.780 -16.386 2.363 1.000 2 B ALA 38.206 1
ATOM 4137 C CB . ALA 287 287 ? B -3.484 -14.984 3.445 1.000 2 B ALA 36.920 1
ATOM 4138 N N . ALA 288 288 ? B -1.301 -14.600 1.128 1.000 2 B ALA 36.790 1
ATOM 4139 C CA . ALA 288 288 ? B -0.569 -15.108 -0.019 1.000 2 B ALA 39.548 1
ATOM 4140 C C . ALA 288 288 ? B 0.928 -14.998 0.183 1.000 2 B ALA 39.906 1
ATOM 4141 O O . ALA 288 288 ? B 1.703 -15.826 -0.301 1.000 2 B ALA 38.868 1
ATOM 4142 C CB . ALA 288 288 ? B -0.995 -14.358 -1.274 1.000 2 B ALA 37.526 1
ATOM 4143 N N . ALA 289 289 ? B 1.353 -13.985 0.891 1.000 2 B ALA 37.201 1
ATOM 4144 C CA . ALA 289 289 ? B 2.766 -13.847 1.188 1.000 2 B ALA 39.272 1
ATOM 4145 C C . ALA 289 289 ? B 3.223 -14.890 2.199 1.000 2 B ALA 39.482 1
ATOM 4146 O O . ALA 289 289 ? B 4.355 -15.374 2.135 1.000 2 B ALA 38.401 1
ATOM 4147 C CB . ALA 289 289 ? B 3.055 -12.445 1.701 1.000 2 B ALA 37.412 1
ATOM 4148 N N . SER 290 290 ? B 2.364 -15.227 3.109 1.000 2 B SER 37.626 1
ATOM 4149 C CA . SER 290 290 ? B 2.700 -16.284 4.064 1.000 2 B SER 40.325 1
ATOM 4150 C C . SER 290 290 ? B 2.696 -17.657 3.400 1.000 2 B SER 40.392 1
ATOM 4151 O O . SER 290 290 ? B 3.492 -18.521 3.758 1.000 2 B SER 39.224 1
ATOM 4152 C CB . SER 290 290 ? B 1.729 -16.243 5.235 1.000 2 B SER 38.150 1
ATOM 4153 O OG . SER 290 290 ? B 0.412 -16.630 4.824 1.000 2 B SER 36.648 1
ATOM 4154 N N . SER 291 291 ? B 1.844 -17.819 2.437 1.000 2 B SER 39.438 1
ATOM 4155 C CA . SER 291 291 ? B 1.870 -19.061 1.678 1.000 2 B SER 41.364 1
ATOM 4156 C C . SER 291 291 ? B 3.112 -19.156 0.799 1.000 2 B SER 41.731 1
ATOM 4157 O O . SER 291 291 ? B 3.602 -20.239 0.512 1.000 2 B SER 40.709 1
ATOM 4158 C CB . SER 291 291 ? B 0.604 -19.190 0.827 1.000 2 B SER 39.663 1
ATOM 4159 O OG . SER 291 291 ? B 0.535 -18.173 -0.158 1.000 2 B SER 37.533 1
ATOM 4160 N N . GLN 292 292 ? B 3.593 -18.028 0.389 1.000 2 B GLN 39.366 1
ATOM 4161 C CA . GLN 292 292 ? B 4.846 -18.015 -0.375 1.000 2 B GLN 41.167 1
ATOM 4162 C C . GLN 292 292 ? B 6.045 -18.265 0.524 1.000 2 B GLN 41.140 1
ATOM 4163 O O . GLN 292 292 ? B 7.045 -18.843 0.083 1.000 2 B GLN 40.199 1
ATOM 4164 C CB . GLN 292 292 ? B 4.996 -16.674 -1.106 1.000 2 B GLN 39.749 1
ATOM 4165 C CG . GLN 292 292 ? B 3.982 -16.469 -2.215 1.000 2 B GLN 38.773 1
ATOM 4166 C CD . GLN 292 292 ? B 4.087 -15.091 -2.837 1.000 2 B GLN 36.701 1
ATOM 4167 O OE1 . GLN 292 292 ? B 4.886 -14.268 -2.416 1.000 2 B GLN 34.235 1
ATOM 4168 N NE2 . GLN 292 292 ? B 3.260 -14.838 -3.837 1.000 2 B GLN 30.378 1
ATOM 4169 N N . VAL 293 293 ? B 5.923 -17.827 1.753 1.000 2 B VAL 38.210 1
ATOM 4170 C CA . VAL 293 293 ? B 6.983 -18.113 2.724 1.000 2 B VAL 40.769 1
ATOM 4171 C C . VAL 293 293 ? B 7.003 -19.613 3.039 1.000 2 B VAL 41.122 1
ATOM 4172 O O . VAL 293 293 ? B 8.058 -20.244 3.122 1.000 2 B VAL 39.843 1
ATOM 4173 C CB . VAL 293 293 ? B 6.788 -17.277 3.995 1.000 2 B VAL 38.816 1
ATOM 4174 C CG1 . VAL 293 293 ? B 6.969 -15.790 3.680 1.000 2 B VAL 37.825 1
ATOM 4175 C CG2 . VAL 293 293 ? B 7.759 -17.696 5.062 1.000 2 B VAL 36.578 1
ATOM 4176 N N . ILE 294 294 ? B 5.851 -20.168 3.167 1.000 2 B ILE 39.036 1
ATOM 4177 C CA . ILE 294 294 ? B 5.747 -21.605 3.356 1.000 2 B ILE 41.046 1
ATOM 4178 C C . ILE 294 294 ? B 6.171 -22.344 2.087 1.000 2 B ILE 41.140 1
ATOM 4179 O O . ILE 294 294 ? B 6.762 -23.431 2.161 1.000 2 B ILE 40.133 1
ATOM 4180 C CB . ILE 294 294 ? B 4.315 -21.962 3.785 1.000 2 B ILE 39.141 1
ATOM 4181 C CG1 . ILE 294 294 ? B 4.007 -21.363 5.168 1.000 2 B ILE 39.672 1
ATOM 4182 C CG2 . ILE 294 294 ? B 4.127 -23.468 3.844 1.000 2 B ILE 37.874 1
ATOM 4183 C CD1 . ILE 294 294 ? B 2.524 -21.352 5.498 1.000 2 B ILE 38.470 1
ATOM 4184 N N . GLN 295 295 ? B 5.899 -21.782 0.986 1.000 2 B GLN 39.498 1
ATOM 4185 C CA . GLN 295 295 ? B 6.330 -22.337 -0.282 1.000 2 B GLN 41.535 1
ATOM 4186 C C . GLN 295 295 ? B 7.851 -22.350 -0.426 1.000 2 B GLN 40.926 1
ATOM 4187 O O . GLN 295 295 ? B 8.434 -23.275 -0.977 1.000 2 B GLN 40.293 1
ATOM 4188 C CB . GLN 295 295 ? B 5.684 -21.607 -1.444 1.000 2 B GLN 40.407 1
ATOM 4189 C CG . GLN 295 295 ? B 5.937 -22.200 -2.814 1.000 2 B GLN 40.295 1
ATOM 4190 C CD . GLN 295 295 ? B 5.156 -21.500 -3.890 1.000 2 B GLN 38.395 1
ATOM 4191 O OE1 . GLN 295 295 ? B 4.408 -20.555 -3.615 1.000 2 B GLN 35.987 1
ATOM 4192 N NE2 . GLN 295 295 ? B 5.293 -21.960 -5.137 1.000 2 B GLN 32.423 1
ATOM 4193 N N . HIS 296 296 ? B 8.469 -21.333 0.072 1.000 2 B HIS 38.929 1
ATOM 4194 C CA . HIS 296 296 ? B 9.929 -21.290 0.076 1.000 2 B HIS 40.066 1
ATOM 4195 C C . HIS 296 296 ? B 10.528 -22.210 1.129 1.000 2 B HIS 39.974 1
ATOM 4196 O O . HIS 296 296 ? B 11.681 -22.625 0.986 1.000 2 B HIS 38.943 1
ATOM 4197 C CB . HIS 296 296 ? B 10.413 -19.861 0.284 1.000 2 B HIS 38.447 1
ATOM 4198 C CG . HIS 296 296 ? B 10.172 -18.937 -0.866 1.000 2 B HIS 37.879 1
ATOM 4199 N ND1 . HIS 296 296 ? B 9.031 -18.131 -0.942 1.000 2 B HIS 34.497 1
ATOM 4200 C CD2 . HIS 296 296 ? B 10.893 -18.677 -1.972 1.000 2 B HIS 36.196 1
ATOM 4201 C CE1 . HIS 296 296 ? B 9.091 -17.434 -2.068 1.000 2 B HIS 33.221 1
ATOM 4202 N NE2 . HIS 296 296 ? B 10.221 -17.739 -2.689 1.000 2 B HIS 28.222 1
ATOM 4203 N N . TYR 297 297 ? B 9.775 -22.476 2.130 1.000 2 B TYR 35.371 1
ATOM 4204 C CA . TYR 297 297 ? B 10.258 -23.374 3.189 1.000 2 B TYR 37.250 1
ATOM 4205 C C . TYR 297 297 ? B 10.112 -24.850 2.806 1.000 2 B TYR 37.465 1
ATOM 4206 O O . TYR 297 297 ? B 10.745 -25.693 3.421 1.000 2 B TYR 36.218 1
ATOM 4207 C CB . TYR 297 297 ? B 9.501 -23.102 4.490 1.000 2 B TYR 35.726 1
ATOM 4208 C CG . TYR 297 297 ? B 9.817 -21.782 5.162 1.000 2 B TYR 34.328 1
ATOM 4209 C CD1 . TYR 297 297 ? B 10.930 -21.061 4.808 1.000 2 B TYR 32.271 1
ATOM 4210 C CD2 . TYR 297 297 ? B 8.994 -21.291 6.161 1.000 2 B TYR 31.830 1
ATOM 4211 C CE1 . TYR 297 297 ? B 11.226 -19.863 5.418 1.000 2 B TYR 27.971 1
ATOM 4212 C CE2 . TYR 297 297 ? B 9.283 -20.085 6.792 1.000 2 B TYR 26.922 1
ATOM 4213 C CZ . TYR 297 297 ? B 10.397 -19.380 6.382 1.000 2 B TYR 24.703 1
ATOM 4214 O OH . TYR 297 297 ? B 10.680 -18.186 7.005 1.000 2 B TYR 29.003 1
ATOM 4215 N N . ASN 298 298 ? B 9.296 -25.105 1.839 1.000 2 B ASN 39.593 1
ATOM 4216 C CA . ASN 298 298 ? B 9.082 -26.472 1.440 1.000 2 B ASN 40.605 1
ATOM 4217 C C . ASN 298 298 ? B 10.278 -27.086 0.688 1.000 2 B ASN 40.549 1
ATOM 4218 O O . ASN 298 298 ? B 10.681 -28.189 1.044 1.000 2 B ASN 39.001 1
ATOM 4219 C CB . ASN 298 298 ? B 7.798 -26.596 0.586 1.000 2 B ASN 38.254 1
ATOM 4220 C CG . ASN 298 298 ? B 6.549 -26.431 1.412 1.000 2 B ASN 37.459 1
ATOM 4221 O OD1 . ASN 298 298 ? B 6.468 -26.892 2.562 1.000 2 B ASN 31.855 1
ATOM 4222 N ND2 . ASN 298 298 ? B 5.542 -25.790 0.846 1.000 2 B ASN 32.878 1
ATOM 4223 N N . PRO 299 299 ? B 10.854 -26.459 -0.295 1.000 2 B PRO 36.781 1
ATOM 4224 C CA . PRO 299 299 ? B 12.055 -26.984 -0.908 1.000 2 B PRO 36.900 1
ATOM 4225 C C . PRO 299 299 ? B 13.336 -26.647 -0.169 1.000 2 B PRO 37.439 1
ATOM 4226 O O . PRO 299 299 ? B 14.441 -26.937 -0.710 1.000 2 B PRO 36.151 1
ATOM 4227 C CB . PRO 299 299 ? B 12.056 -26.378 -2.321 1.000 2 B PRO 35.467 1
ATOM 4228 C CG . PRO 299 299 ? B 11.462 -25.026 -2.087 1.000 2 B PRO 36.435 1
ATOM 4229 C CD . PRO 299 299 ? B 10.396 -25.236 -1.046 1.000 2 B PRO 38.805 1
ATOM 4230 N N . GLU 300 300 ? B 13.206 -26.076 0.977 1.000 2 B GLU 40.992 1
ATOM 4231 C CA . GLU 300 300 ? B 14.342 -25.683 1.823 1.000 2 B GLU 42.666 1
ATOM 4232 C C . GLU 300 300 ? B 15.248 -24.668 1.136 1.000 2 B GLU 42.498 1
ATOM 4233 O O . GLU 300 300 ? B 16.450 -24.647 1.314 1.000 2 B GLU 40.792 1
ATOM 4234 C CB . GLU 300 300 ? B 15.145 -26.895 2.302 1.000 2 B GLU 41.825 1
ATOM 4235 C CG . GLU 300 300 ? B 14.402 -27.839 3.217 1.000 2 B GLU 40.635 1
ATOM 4236 C CD . GLU 300 300 ? B 15.225 -29.024 3.630 1.000 2 B GLU 38.176 1
ATOM 4237 O OE1 . GLU 300 300 ? B 16.351 -29.199 3.106 1.000 2 B GLU 35.628 1
ATOM 4238 O OE2 . GLU 300 300 ? B 14.765 -29.813 4.499 1.000 2 B GLU 32.177 1
ATOM 4239 N N . ILE 301 301 ? B 14.588 -23.828 0.351 1.000 2 B ILE 36.564 1
ATOM 4240 C CA . ILE 301 301 ? B 15.297 -22.747 -0.344 1.000 2 B ILE 38.342 1
ATOM 4241 C C . ILE 301 301 ? B 14.819 -21.439 0.257 1.000 2 B ILE 38.628 1
ATOM 4242 O O . ILE 301 301 ? B 13.746 -20.944 -0.102 1.000 2 B ILE 37.284 1
ATOM 4243 C CB . ILE 301 301 ? B 15.092 -22.795 -1.859 1.000 2 B ILE 36.409 1
ATOM 4244 C CG1 . ILE 301 301 ? B 15.586 -24.110 -2.412 1.000 2 B ILE 36.083 1
ATOM 4245 C CG2 . ILE 301 301 ? B 15.805 -21.640 -2.510 1.000 2 B ILE 35.212 1
ATOM 4246 C CD1 . ILE 301 301 ? B 15.245 -24.339 -3.854 1.000 2 B ILE 34.498 1
ATOM 4247 N N . PRO 302 302 ? B 15.566 -20.878 1.166 1.000 2 B PRO 39.192 1
ATOM 4248 C CA . PRO 302 302 ? B 15.105 -19.654 1.803 1.000 2 B PRO 40.713 1
ATOM 4249 C C . PRO 302 302 ? B 15.248 -18.423 0.926 1.000 2 B PRO 40.972 1
ATOM 4250 O O . PRO 302 302 ? B 16.375 -18.004 0.598 1.000 2 B PRO 40.018 1
ATOM 4251 C CB . PRO 302 302 ? B 15.965 -19.552 3.059 1.000 2 B PRO 38.603 1
ATOM 4252 C CG . PRO 302 302 ? B 17.227 -20.234 2.694 1.000 2 B PRO 39.703 1
ATOM 4253 C CD . PRO 302 302 ? B 16.811 -21.358 1.744 1.000 2 B PRO 41.398 1
ATOM 4254 N N . ASP 303 303 ? B 14.144 -17.874 0.569 1.000 2 B ASP 36.510 1
ATOM 4255 C CA . ASP 303 303 ? B 14.119 -16.601 -0.159 1.000 2 B ASP 37.095 1
ATOM 4256 C C . ASP 303 303 ? B 13.691 -15.528 0.833 1.000 2 B ASP 37.289 1
ATOM 4257 O O . ASP 303 303 ? B 12.531 -15.182 0.974 1.000 2 B ASP 35.920 1
ATOM 4258 C CB . ASP 303 303 ? B 13.161 -16.673 -1.360 1.000 2 B ASP 36.522 1
ATOM 4259 C CG . ASP 303 303 ? B 13.302 -15.477 -2.302 1.000 2 B ASP 35.957 1
ATOM 4260 O OD1 . ASP 303 303 ? B 14.169 -14.609 -2.044 1.000 2 B ASP 31.223 1
ATOM 4261 O OD2 . ASP 303 303 ? B 12.556 -15.412 -3.301 1.000 2 B ASP 30.313 1
ATOM 4262 N N . GLN 304 304 ? B 14.680 -15.000 1.488 1.000 2 B GLN 36.696 1
ATOM 4263 C CA . GLN 304 304 ? B 14.445 -14.031 2.548 1.000 2 B GLN 37.483 1
ATOM 4264 C C . GLN 304 304 ? B 14.013 -12.694 1.986 1.000 2 B GLN 37.392 1
ATOM 4265 O O . GLN 304 304 ? B 13.271 -11.958 2.655 1.000 2 B GLN 36.206 1
ATOM 4266 C CB . GLN 304 304 ? B 15.707 -13.856 3.388 1.000 2 B GLN 36.371 1
ATOM 4267 C CG . GLN 304 304 ? B 16.132 -15.114 4.129 1.000 2 B GLN 36.035 1
ATOM 4268 C CD . GLN 304 304 ? B 17.413 -14.902 4.898 1.000 2 B GLN 35.102 1
ATOM 4269 O OE1 . GLN 304 304 ? B 18.013 -13.838 4.850 1.000 2 B GLN 32.473 1
ATOM 4270 N NE2 . GLN 304 304 ? B 17.861 -15.926 5.615 1.000 2 B GLN 27.445 1
ATOM 4271 N N . SER 305 305 ? B 14.449 -12.376 0.834 1.000 2 B SER 38.825 1
ATOM 4272 C CA . SER 305 305 ? B 14.092 -11.096 0.227 1.000 2 B SER 40.168 1
ATOM 4273 C C . SER 305 305 ? B 12.640 -11.104 -0.219 1.000 2 B SER 40.387 1
ATOM 4274 O O . SER 305 305 ? B 11.906 -10.120 -0.046 1.000 2 B SER 39.241 1
ATOM 4275 C CB . SER 305 305 ? B 15.000 -10.766 -0.937 1.000 2 B SER 38.316 1
ATOM 4276 O OG . SER 305 305 ? B 14.859 -11.709 -1.986 1.000 2 B SER 36.801 1
ATOM 4277 N N . TYR 306 306 ? B 12.215 -12.210 -0.803 1.000 2 B TYR 33.003 1
ATOM 4278 C CA . TYR 306 306 ? B 10.838 -12.279 -1.255 1.000 2 B TYR 34.091 1
ATOM 4279 C C . TYR 306 306 ? B 9.873 -12.483 -0.106 1.000 2 B TYR 34.303 1
ATOM 4280 O O . TYR 306 306 ? B 8.744 -12.001 -0.137 1.000 2 B TYR 32.582 1
ATOM 4281 C CB . TYR 306 306 ? B 10.673 -13.393 -2.276 1.000 2 B TYR 32.422 1
ATOM 4282 C CG . TYR 306 306 ? B 9.343 -13.347 -2.986 1.000 2 B TYR 30.876 1
ATOM 4283 C CD1 . TYR 306 306 ? B 8.323 -14.243 -2.647 1.000 2 B TYR 29.899 1
ATOM 4284 C CD2 . TYR 306 306 ? B 9.103 -12.404 -3.981 1.000 2 B TYR 29.098 1
ATOM 4285 C CE1 . TYR 306 306 ? B 7.100 -14.189 -3.294 1.000 2 B TYR 26.183 1
ATOM 4286 C CE2 . TYR 306 306 ? B 7.876 -12.365 -4.620 1.000 2 B TYR 25.382 1
ATOM 4287 C CZ . TYR 306 306 ? B 6.879 -13.246 -4.248 1.000 2 B TYR 23.196 1
ATOM 4288 O OH . TYR 306 306 ? B 5.638 -13.184 -4.849 1.000 2 B TYR 25.805 1
ATOM 4289 N N . ALA 307 307 ? B 10.332 -13.170 0.886 1.000 2 B ALA 36.733 1
ATOM 4290 C CA . ALA 307 307 ? B 9.481 -13.401 2.053 1.000 2 B ALA 37.895 1
ATOM 4291 C C . ALA 307 307 ? B 9.309 -12.127 2.867 1.000 2 B ALA 38.283 1
ATOM 4292 O O . ALA 307 307 ? B 8.267 -11.906 3.479 1.000 2 B ALA 37.208 1
ATOM 4293 C CB . ALA 307 307 ? B 10.054 -14.519 2.922 1.000 2 B ALA 36.418 1
ATOM 4294 N N . SER 308 308 ? B 10.331 -11.324 2.878 1.000 2 B SER 37.318 1
ATOM 4295 C CA . SER 308 308 ? B 10.243 -10.063 3.596 1.000 2 B SER 38.324 1
ATOM 4296 C C . SER 308 308 ? B 9.492 -9.009 2.816 1.000 2 B SER 38.079 1
ATOM 4297 O O . SER 308 308 ? B 8.663 -8.279 3.343 1.000 2 B SER 36.988 1
ATOM 4298 C CB . SER 308 308 ? B 11.629 -9.584 3.995 1.000 2 B SER 37.064 1
ATOM 4299 O OG . SER 308 308 ? B 12.410 -9.272 2.852 1.000 2 B SER 35.974 1
ATOM 4300 N N . HIS 309 309 ? B 9.746 -8.924 1.527 1.000 2 B HIS 32.083 1
ATOM 4301 C CA . HIS 309 309 ? B 9.097 -7.923 0.694 1.000 2 B HIS 33.035 1
ATOM 4302 C C . HIS 309 309 ? B 7.726 -8.375 0.249 1.000 2 B HIS 32.944 1
ATOM 4303 O O . HIS 309 309 ? B 6.858 -7.543 0.052 1.000 2 B HIS 31.310 1
ATOM 4304 C CB . HIS 309 309 ? B 9.984 -7.570 -0.509 1.000 2 B HIS 30.898 1
ATOM 4305 C CG . HIS 309 309 ? B 11.215 -6.794 -0.150 1.000 2 B HIS 30.065 1
ATOM 4306 N ND1 . HIS 309 309 ? B 11.165 -5.503 0.285 1.000 2 B HIS 29.121 1
ATOM 4307 C CD2 . HIS 309 309 ? B 12.508 -7.198 -0.126 1.000 2 B HIS 28.743 1
ATOM 4308 C CE1 . HIS 309 309 ? B 12.416 -5.100 0.553 1.000 2 B HIS 26.525 1
ATOM 4309 N NE2 . HIS 309 309 ? B 13.247 -6.105 0.304 1.000 2 B HIS 22.549 1
ATOM 4310 N N . GLY 310 310 ? B 7.562 -9.625 0.053 1.000 2 B GLY 35.297 1
ATOM 4311 C CA . GLY 310 310 ? B 6.253 -10.120 -0.336 1.000 2 B GLY 34.809 1
ATOM 4312 C C . GLY 310 310 ? B 5.245 -10.038 0.777 1.000 2 B GLY 36.087 1
ATOM 4313 O O . GLY 310 310 ? B 4.071 -9.731 0.529 1.000 2 B GLY 34.837 1
ATOM 4314 N N . SER 311 311 ? B 5.684 -10.282 1.956 1.000 2 B SER 36.303 1
ATOM 4315 C CA . SER 311 311 ? B 4.782 -10.175 3.095 1.000 2 B SER 38.891 1
ATOM 4316 C C . SER 311 311 ? B 4.563 -8.717 3.502 1.000 2 B SER 38.917 1
ATOM 4317 O O . SER 311 311 ? B 3.493 -8.354 3.940 1.000 2 B SER 37.732 1
ATOM 4318 C CB . SER 311 311 ? B 5.340 -10.961 4.284 1.000 2 B SER 37.360 1
ATOM 4319 O OG . SER 311 311 ? B 6.563 -10.429 4.734 1.000 2 B SER 36.425 1
ATOM 4320 N N . GLY 312 312 ? B 5.558 -7.920 3.294 1.000 2 B GLY 33.031 1
ATOM 4321 C CA . GLY 312 312 ? B 5.384 -6.510 3.612 1.000 2 B GLY 32.263 1
ATOM 4322 C C . GLY 312 312 ? B 4.528 -5.775 2.610 1.000 2 B GLY 33.404 1
ATOM 4323 O O . GLY 312 312 ? B 3.802 -4.852 2.961 1.000 2 B GLY 31.942 1
ATOM 4324 N N . GLN 313 313 ? B 4.614 -6.184 1.385 1.000 2 B GLN 35.337 1
ATOM 4325 C CA . GLN 313 313 ? B 3.794 -5.559 0.359 1.000 2 B GLN 36.826 1
ATOM 4326 C C . GLN 313 313 ? B 2.339 -6.018 0.479 1.000 2 B GLN 37.096 1
ATOM 4327 O O . GLN 313 313 ? B 1.417 -5.228 0.197 1.000 2 B GLN 36.140 1
ATOM 4328 C CB . GLN 313 313 ? B 4.335 -5.892 -1.042 1.000 2 B GLN 35.705 1
ATOM 4329 C CG . GLN 313 313 ? B 5.665 -5.266 -1.341 1.000 2 B GLN 35.078 1
ATOM 4330 C CD . GLN 313 313 ? B 6.187 -5.634 -2.714 1.000 2 B GLN 34.255 1
ATOM 4331 O OE1 . GLN 313 313 ? B 5.556 -6.388 -3.432 1.000 2 B GLN 31.936 1
ATOM 4332 N NE2 . GLN 313 313 ? B 7.330 -5.091 -3.084 1.000 2 B GLN 27.094 1
ATOM 4333 N N . LEU 314 314 ? B 2.147 -7.218 0.865 1.000 2 B LEU 34.783 1
ATOM 4334 C CA . LEU 314 314 ? B 0.795 -7.695 1.048 1.000 2 B LEU 36.233 1
ATOM 4335 C C . LEU 314 314 ? B 0.184 -7.156 2.332 1.000 2 B LEU 36.237 1
ATOM 4336 O O . LEU 314 314 ? B -1.037 -6.956 2.380 1.000 2 B LEU 35.044 1
ATOM 4337 C CB . LEU 314 314 ? B 0.744 -9.210 1.056 1.000 2 B LEU 34.416 1
ATOM 4338 C CG . LEU 314 314 ? B 1.001 -9.877 -0.292 1.000 2 B LEU 33.694 1
ATOM 4339 C CD1 . LEU 314 314 ? B -0.101 -9.514 -1.269 1.000 2 B LEU 33.916 1
ATOM 4340 C CD2 . LEU 314 314 ? B 1.052 -11.380 -0.146 1.000 2 B LEU 32.661 1
ATOM 4341 N N . ASP 315 315 ? B 1.000 -6.893 3.299 1.000 2 B ASP 35.323 1
ATOM 4342 C CA . ASP 315 315 ? B 0.504 -6.303 4.526 1.000 2 B ASP 35.371 1
ATOM 4343 C C . ASP 315 315 ? B 0.186 -4.829 4.345 1.000 2 B ASP 35.326 1
ATOM 4344 O O . ASP 315 315 ? B -0.629 -4.273 5.075 1.000 2 B ASP 34.320 1
ATOM 4345 C CB . ASP 315 315 ? B 1.519 -6.481 5.655 1.000 2 B ASP 33.986 1
ATOM 4346 C CG . ASP 315 315 ? B 1.606 -7.929 6.135 1.000 2 B ASP 33.787 1
ATOM 4347 O OD1 . ASP 315 315 ? B 0.587 -8.637 6.050 1.000 2 B ASP 30.092 1
ATOM 4348 O OD2 . ASP 315 315 ? B 2.693 -8.319 6.605 1.000 2 B ASP 28.836 1
ATOM 4349 N N . SER 316 316 ? B 0.834 -4.213 3.430 1.000 2 B SER 34.650 1
ATOM 4350 C CA . SER 316 316 ? B 0.574 -2.796 3.170 1.000 2 B SER 35.853 1
ATOM 4351 C C . SER 316 316 ? B -0.642 -2.606 2.289 1.000 2 B SER 35.988 1
ATOM 4352 O O . SER 316 316 ? B -1.406 -1.640 2.460 1.000 2 B SER 35.141 1
ATOM 4353 C CB . SER 316 316 ? B 1.809 -2.153 2.543 1.000 2 B SER 34.099 1
ATOM 4354 O OG . SER 316 316 ? B 2.052 -2.679 1.251 1.000 2 B SER 33.287 1
ATOM 4355 N N . VAL 317 317 ? B -0.838 -3.499 1.351 1.000 2 B VAL 32.332 1
ATOM 4356 C CA . VAL 317 317 ? B -1.939 -3.337 0.393 1.000 2 B VAL 34.585 1
ATOM 4357 C C . VAL 317 317 ? B -3.179 -4.120 0.804 1.000 2 B VAL 34.888 1
ATOM 4358 O O . VAL 317 317 ? B -4.265 -3.819 0.365 1.000 2 B VAL 33.653 1
ATOM 4359 C CB . VAL 317 317 ? B -1.529 -3.776 -1.017 1.000 2 B VAL 32.453 1
ATOM 4360 C CG1 . VAL 317 317 ? B -1.104 -5.219 -1.030 1.000 2 B VAL 32.124 1
ATOM 4361 C CG2 . VAL 317 317 ? B -0.404 -2.900 -1.512 1.000 2 B VAL 31.394 1
ATOM 4362 N N . ALA 318 318 ? B -3.010 -5.110 1.633 1.000 2 B ALA 34.115 1
ATOM 4363 C CA . ALA 318 318 ? B -4.100 -5.976 1.972 1.000 2 B ALA 36.176 1
ATOM 4364 C C . ALA 318 318 ? B -4.982 -5.342 3.037 1.000 2 B ALA 36.488 1
ATOM 4365 O O . ALA 318 318 ? B -4.507 -4.937 4.097 1.000 2 B ALA 35.199 1
ATOM 4366 C CB . ALA 318 318 ? B -3.578 -7.310 2.479 1.000 2 B ALA 34.077 1
ATOM 4367 N N . THR 319 319 ? B -6.211 -5.287 2.726 1.000 2 B THR 35.570 1
ATOM 4368 C CA . THR 319 319 ? B -7.199 -4.849 3.707 1.000 2 B THR 35.806 1
ATOM 4369 C C . THR 319 319 ? B -7.552 -5.995 4.644 1.000 2 B THR 35.847 1
ATOM 4370 O O . THR 319 319 ? B -7.210 -7.155 4.372 1.000 2 B THR 34.715 1
ATOM 4371 C CB . THR 319 319 ? B -8.442 -4.349 2.970 1.000 2 B THR 34.599 1
ATOM 4372 O OG1 . THR 319 319 ? B -9.029 -5.406 2.230 1.000 2 B THR 32.222 1
ATOM 4373 C CG2 . THR 319 319 ? B -8.071 -3.190 2.054 1.000 2 B THR 31.890 1
ATOM 4374 N N . PRO 320 320 ? B -8.178 -5.720 5.745 1.000 2 B PRO 31.918 1
ATOM 4375 C CA . PRO 320 320 ? B -8.685 -6.815 6.574 1.000 2 B PRO 32.374 1
ATOM 4376 C C . PRO 320 320 ? B -9.724 -7.696 5.876 1.000 2 B PRO 32.663 1
ATOM 4377 O O . PRO 320 320 ? B -9.799 -8.881 6.155 1.000 2 B PRO 31.449 1
ATOM 4378 C CB . PRO 320 320 ? B -9.300 -6.079 7.766 1.000 2 B PRO 30.796 1
ATOM 4379 C CG . PRO 320 320 ? B -8.541 -4.829 7.859 1.000 2 B PRO 31.813 1
ATOM 4380 C CD . PRO 320 320 ? B -8.234 -4.420 6.467 1.000 2 B PRO 33.762 1
ATOM 4381 N N . GLU 321 321 ? B -10.434 -7.138 4.965 1.000 2 B GLU 30.440 1
ATOM 4382 C CA . GLU 321 321 ? B -11.386 -7.939 4.193 1.000 2 B GLU 30.677 1
ATOM 4383 C C . GLU 321 321 ? B -10.676 -8.800 3.177 1.000 2 B GLU 30.865 1
ATOM 4384 O O . GLU 321 321 ? B -11.046 -9.949 2.938 1.000 2 B GLU 29.117 1
ATOM 4385 C CB . GLU 321 321 ? B -12.415 -7.026 3.518 1.000 2 B GLU 29.216 1
ATOM 4386 C CG . GLU 321 321 ? B -13.423 -6.376 4.467 1.000 2 B GLU 28.924 1
ATOM 4387 C CD . GLU 321 321 ? B -12.910 -5.064 5.034 1.000 2 B GLU 28.946 1
ATOM 4388 O OE1 . GLU 321 321 ? B -11.830 -4.599 4.559 1.000 2 B GLU 27.902 1
ATOM 4389 O OE2 . GLU 321 321 ? B -13.551 -4.487 5.937 1.000 2 B GLU 27.983 1
ATOM 4390 N N . ASN 322 322 ? B -9.662 -8.243 2.587 1.000 2 B ASN 34.104 1
ATOM 4391 C CA . ASN 322 322 ? B -8.913 -9.000 1.582 1.000 2 B ASN 35.319 1
ATOM 4392 C C . ASN 322 322 ? B -8.073 -10.078 2.230 1.000 2 B ASN 35.176 1
ATOM 4393 O O . ASN 322 322 ? B -7.841 -11.139 1.641 1.000 2 B ASN 33.916 1
ATOM 4394 C CB . ASN 322 322 ? B -8.010 -8.070 0.769 1.000 2 B ASN 33.158 1
ATOM 4395 C CG . ASN 322 322 ? B -8.830 -7.131 -0.102 1.000 2 B ASN 32.891 1
ATOM 4396 O OD1 . ASN 322 322 ? B -9.793 -7.546 -0.733 1.000 2 B ASN 30.781 1
ATOM 4397 N ND2 . ASN 322 322 ? B -8.424 -5.867 -0.148 1.000 2 B ASN 32.162 1
ATOM 4398 N N . SER 323 323 ? B -7.592 -9.817 3.407 1.000 2 B SER 31.951 1
ATOM 4399 C CA . SER 323 323 ? B -6.832 -10.841 4.131 1.000 2 B SER 33.099 1
ATOM 4400 C C . SER 323 323 ? B -7.718 -11.992 4.563 1.000 2 B SER 33.243 1
ATOM 4401 O O . SER 323 323 ? B -7.317 -13.155 4.539 1.000 2 B SER 32.160 1
ATOM 4402 C CB . SER 323 323 ? B -6.145 -10.227 5.350 1.000 2 B SER 30.554 1
ATOM 4403 O OG . SER 323 323 ? B -5.195 -9.246 4.979 1.000 2 B SER 30.575 1
ATOM 4404 N N . SER 324 324 ? B -8.908 -11.671 4.916 1.000 2 B SER 32.386 1
ATOM 4405 C CA . SER 324 324 ? B -9.852 -12.707 5.311 1.000 2 B SER 34.046 1
ATOM 4406 C C . SER 324 324 ? B -10.357 -13.516 4.117 1.000 2 B SER 34.312 1
ATOM 4407 O O . SER 324 324 ? B -10.602 -14.724 4.220 1.000 2 B SER 33.268 1
ATOM 4408 C CB . SER 324 324 ? B -11.033 -12.096 6.075 1.000 2 B SER 32.164 1
ATOM 4409 O OG . SER 324 324 ? B -11.801 -11.258 5.227 1.000 2 B SER 31.280 1
ATOM 4410 N N . ILE 325 325 ? B -10.451 -12.852 2.994 1.000 2 B ILE 30.988 1
ATOM 4411 C CA . ILE 325 325 ? B -10.875 -13.556 1.789 1.000 2 B ILE 32.045 1
ATOM 4412 C C . ILE 325 325 ? B -9.760 -14.433 1.259 1.000 2 B ILE 31.960 1
ATOM 4413 O O . ILE 325 325 ? B -9.968 -15.568 0.837 1.000 2 B ILE 30.953 1
ATOM 4414 C CB . ILE 325 325 ? B -11.369 -12.543 0.735 1.000 2 B ILE 29.702 1
ATOM 4415 C CG1 . ILE 325 325 ? B -12.640 -11.848 1.226 1.000 2 B ILE 30.706 1
ATOM 4416 C CG2 . ILE 325 325 ? B -11.664 -13.243 -0.574 1.000 2 B ILE 29.450 1
ATOM 4417 C CD1 . ILE 325 325 ? B -13.061 -10.674 0.399 1.000 2 B ILE 30.317 1
ATOM 4418 N N . SER 326 326 ? B -8.568 -13.909 1.279 1.000 2 B SER 34.382 1
ATOM 4419 C CA . SER 326 326 ? B -7.429 -14.695 0.803 1.000 2 B SER 35.995 1
ATOM 4420 C C . SER 326 326 ? B -7.098 -15.849 1.718 1.000 2 B SER 36.200 1
ATOM 4421 O O . SER 326 326 ? B -6.601 -16.892 1.283 1.000 2 B SER 35.050 1
ATOM 4422 C CB . SER 326 326 ? B -6.219 -13.777 0.600 1.000 2 B SER 34.001 1
ATOM 4423 O OG . SER 326 326 ? B -5.814 -13.232 1.839 1.000 2 B SER 32.900 1
ATOM 4424 N N . ILE 327 327 ? B -7.341 -15.659 2.986 1.000 2 B ILE 30.555 1
ATOM 4425 C CA . ILE 327 327 ? B -7.118 -16.758 3.939 1.000 2 B ILE 30.293 1
ATOM 4426 C C . ILE 327 327 ? B -8.198 -17.824 3.771 1.000 2 B ILE 30.501 1
ATOM 4427 O O . ILE 327 327 ? B -7.926 -19.015 3.880 1.000 2 B ILE 28.920 1
ATOM 4428 C CB . ILE 327 327 ? B -7.061 -16.206 5.368 1.000 2 B ILE 28.320 1
ATOM 4429 C CG1 . ILE 327 327 ? B -5.799 -15.374 5.539 1.000 2 B ILE 27.651 1
ATOM 4430 C CG2 . ILE 327 327 ? B -7.069 -17.308 6.402 1.000 2 B ILE 27.651 1
ATOM 4431 C CD1 . ILE 327 327 ? B -5.778 -14.515 6.774 1.000 2 B ILE 29.060 1
ATOM 4432 N N . GLY 328 328 ? B -9.386 -17.384 3.459 1.000 2 B GLY 31.047 1
ATOM 4433 C CA . GLY 328 328 ? B -10.441 -18.340 3.219 1.000 2 B GLY 32.478 1
ATOM 4434 C C . GLY 328 328 ? B -10.253 -19.154 1.968 1.000 2 B GLY 33.542 1
ATOM 4435 O O . GLY 328 328 ? B -10.762 -20.269 1.847 1.000 2 B GLY 32.258 1
ATOM 4436 N N . ASP 329 329 ? B -9.524 -18.609 1.032 1.000 2 B ASP 33.487 1
ATOM 4437 C CA . ASP 329 329 ? B -9.217 -19.292 -0.211 1.000 2 B ASP 34.645 1
ATOM 4438 C C . ASP 329 329 ? B -8.024 -20.222 -0.028 1.000 2 B ASP 35.051 1
ATOM 4439 O O . ASP 329 329 ? B -7.350 -20.227 0.993 1.000 2 B ASP 33.226 1
ATOM 4440 C CB . ASP 329 329 ? B -8.991 -18.314 -1.350 1.000 2 B ASP 32.444 1
ATOM 4441 C CG . ASP 329 329 ? B -10.253 -17.586 -1.794 1.000 2 B ASP 31.667 1
ATOM 4442 O OD1 . ASP 329 329 ? B -11.347 -18.183 -1.737 1.000 2 B ASP 27.762 1
ATOM 4443 O OD2 . ASP 329 329 ? B -10.130 -16.422 -2.196 1.000 2 B ASP 26.213 1
ATOM 4444 N N . ASP 330 330 ? B -7.757 -20.961 -1.040 1.000 2 B ASP 33.860 1
ATOM 4445 C CA . ASP 330 330 ? B -6.647 -21.891 -1.014 1.000 2 B ASP 34.303 1
ATOM 4446 C C . ASP 330 330 ? B -5.347 -21.168 -1.308 1.000 2 B ASP 34.394 1
ATOM 4447 O O . ASP 330 330 ? B -5.323 -20.017 -1.743 1.000 2 B ASP 32.678 1
ATOM 4448 C CB . ASP 330 330 ? B -6.856 -23.019 -2.024 1.000 2 B ASP 32.285 1
ATOM 4449 C CG . ASP 330 330 ? B -7.989 -23.927 -1.638 1.000 2 B ASP 31.451 1
ATOM 4450 O OD1 . ASP 330 330 ? B -8.213 -24.159 -0.426 1.000 2 B ASP 28.877 1
ATOM 4451 O OD2 . ASP 330 330 ? B -8.678 -24.434 -2.551 1.000 2 B ASP 27.749 1
ATOM 4452 N N . GLU 331 331 ? B -4.276 -21.877 -1.040 1.000 2 B GLU 32.926 1
ATOM 4453 C CA . GLU 331 331 ? B -2.955 -21.275 -1.262 1.000 2 B GLU 32.721 1
ATOM 4454 C C . GLU 331 331 ? B -2.640 -21.136 -2.756 1.000 2 B GLU 32.990 1
ATOM 4455 O O . GLU 331 331 ? B -1.831 -20.297 -3.141 1.000 2 B GLU 31.001 1
ATOM 4456 C CB . GLU 331 331 ? B -1.886 -22.120 -0.603 1.000 2 B GLU 30.765 1
ATOM 4457 C CG . GLU 331 331 ? B -1.963 -22.110 0.924 1.000 2 B GLU 29.975 1
ATOM 4458 C CD . GLU 331 331 ? B -0.911 -22.980 1.567 1.000 2 B GLU 30.355 1
ATOM 4459 O OE1 . GLU 331 331 ? B -0.182 -23.682 0.841 1.000 2 B GLU 28.870 1
ATOM 4460 O OE2 . GLU 331 331 ? B -0.795 -22.962 2.812 1.000 2 B GLU 28.358 1
ATOM 4461 N N . ILE 332 332 ? B -3.273 -21.936 -3.541 1.000 2 B ILE 34.409 1
ATOM 4462 C CA . ILE 332 332 ? B -3.118 -21.815 -4.993 1.000 2 B ILE 34.829 1
ATOM 4463 C C . ILE 332 332 ? B -3.789 -20.526 -5.459 1.000 2 B ILE 34.923 1
ATOM 4464 O O . ILE 332 332 ? B -3.262 -19.816 -6.336 1.000 2 B ILE 33.584 1
ATOM 4465 C CB . ILE 332 332 ? B -3.709 -23.052 -5.695 1.000 2 B ILE 32.855 1
ATOM 4466 C CG1 . ILE 332 332 ? B -2.943 -24.295 -5.239 1.000 2 B ILE 33.898 1
ATOM 4467 C CG2 . ILE 332 332 ? B -3.628 -22.895 -7.204 1.000 2 B ILE 32.782 1
ATOM 4468 C CD1 . ILE 332 332 ? B -3.548 -25.602 -5.694 1.000 2 B ILE 32.595 1
ATOM 4469 N N . ASP 333 333 ? B -4.899 -20.225 -4.873 1.000 2 B ASP 32.893 1
ATOM 4470 C CA . ASP 333 333 ? B -5.551 -18.953 -5.160 1.000 2 B ASP 33.232 1
ATOM 4471 C C . ASP 333 333 ? B -4.765 -17.788 -4.626 1.000 2 B ASP 33.143 1
ATOM 4472 O O . ASP 333 333 ? B -4.817 -16.705 -5.187 1.000 2 B ASP 31.658 1
ATOM 4473 C CB . ASP 333 333 ? B -6.973 -18.942 -4.568 1.000 2 B ASP 31.561 1
ATOM 4474 C CG . ASP 333 333 ? B -7.899 -19.921 -5.249 1.000 2 B ASP 31.102 1
ATOM 4475 O OD1 . ASP 333 333 ? B -7.768 -20.116 -6.479 1.000 2 B ASP 27.769 1
ATOM 4476 O OD2 . ASP 333 333 ? B -8.757 -20.504 -4.553 1.000 2 B ASP 26.472 1
ATOM 4477 N N . ARG 334 334 ? B -4.054 -18.001 -3.527 1.000 2 B ARG 34.559 1
ATOM 4478 C CA . ARG 334 334 ? B -3.209 -16.967 -2.996 1.000 2 B ARG 34.295 1
ATOM 4479 C C . ARG 334 334 ? B -1.984 -16.743 -3.871 1.000 2 B ARG 33.848 1
ATOM 4480 O O . ARG 334 334 ? B -1.471 -15.619 -3.942 1.000 2 B ARG 32.334 1
ATOM 4481 C CB . ARG 334 334 ? B -2.775 -17.319 -1.574 1.000 2 B ARG 31.907 1
ATOM 4482 C CG . ARG 334 334 ? B -3.914 -17.314 -0.584 1.000 2 B ARG 31.406 1
ATOM 4483 C CD . ARG 334 334 ? B -3.452 -17.810 0.766 1.000 2 B ARG 30.973 1
ATOM 4484 N NE . ARG 334 334 ? B -4.559 -17.904 1.705 1.000 2 B ARG 25.856 1
ATOM 4485 C CZ . ARG 334 334 ? B -4.491 -18.441 2.905 1.000 2 B ARG 25.345 1
ATOM 4486 N NH1 . ARG 334 334 ? B -3.326 -18.925 3.322 1.000 2 B ARG 23.836 1
ATOM 4487 N NH2 . ARG 334 334 ? B -5.554 -18.494 3.697 1.000 2 B ARG 22.037 1
ATOM 4488 N N . SER 335 335 ? B -1.512 -17.772 -4.467 1.000 2 B SER 34.780 1
ATOM 4489 C CA . SER 335 335 ? B -0.392 -17.624 -5.390 1.000 2 B SER 35.417 1
ATOM 4490 C C . SER 335 335 ? B -0.833 -16.964 -6.679 1.000 2 B SER 35.376 1
ATOM 4491 O O . SER 335 335 ? B -0.061 -16.207 -7.292 1.000 2 B SER 34.024 1
ATOM 4492 C CB . SER 335 335 ? B 0.235 -18.993 -5.695 1.000 2 B SER 33.607 1
ATOM 4493 O OG . SER 335 335 ? B -0.694 -19.840 -6.349 1.000 2 B SER 32.993 1
ATOM 4494 N N . SER 336 336 ? B -2.042 -17.219 -7.076 1.000 2 B SER 34.603 1
ATOM 4495 C CA . SER 336 336 ? B -2.589 -16.548 -8.264 1.000 2 B SER 35.926 1
ATOM 4496 C C . SER 336 336 ? B -2.890 -15.081 -7.972 1.000 2 B SER 36.036 1
ATOM 4497 O O . SER 336 336 ? B -2.870 -14.256 -8.884 1.000 2 B SER 34.889 1
ATOM 4498 C CB . SER 336 336 ? B -3.831 -17.273 -8.748 1.000 2 B SER 33.986 1
ATOM 4499 O OG . SER 336 336 ? B -4.870 -17.208 -7.783 1.000 2 B SER 33.268 1
ATOM 4500 N N . GLN 337 337 ? B -3.160 -14.785 -6.731 1.000 2 B GLN 30.030 1
ATOM 4501 C CA . GLN 337 337 ? B -3.317 -13.397 -6.335 1.000 2 B GLN 29.388 1
ATOM 4502 C C . GLN 337 337 ? B -1.984 -12.653 -6.435 1.000 2 B GLN 29.528 1
ATOM 4503 O O . GLN 337 337 ? B -1.943 -11.471 -6.797 1.000 2 B GLN 28.033 1
ATOM 4504 C CB . GLN 337 337 ? B -3.844 -13.291 -4.923 1.000 2 B GLN 28.099 1
ATOM 4505 C CG . GLN 337 337 ? B -5.275 -13.775 -4.741 1.000 2 B GLN 27.717 1
ATOM 4506 C CD . GLN 337 337 ? B -5.712 -13.756 -3.301 1.000 2 B GLN 27.881 1
ATOM 4507 O OE1 . GLN 337 337 ? B -4.964 -13.330 -2.426 1.000 2 B GLN 28.033 1
ATOM 4508 N NE2 . GLN 337 337 ? B -6.942 -14.190 -3.048 1.000 2 B GLN 22.089 1
ATOM 4509 N N . ARG 338 338 ? B -0.934 -13.347 -6.135 1.000 2 B ARG 34.329 1
ATOM 4510 C CA . ARG 338 338 ? B 0.380 -12.738 -6.291 1.000 2 B ARG 35.752 1
ATOM 4511 C C . ARG 338 338 ? B 0.774 -12.629 -7.749 1.000 2 B ARG 35.379 1
ATOM 4512 O O . ARG 338 338 ? B 1.480 -11.710 -8.158 1.000 2 B ARG 33.824 1
ATOM 4513 C CB . ARG 338 338 ? B 1.404 -13.525 -5.480 1.000 2 B ARG 33.449 1
ATOM 4514 C CG . ARG 338 338 ? B 2.782 -12.931 -5.451 1.000 2 B ARG 32.329 1
ATOM 4515 C CD . ARG 338 338 ? B 2.796 -11.583 -4.690 1.000 2 B ARG 31.723 1
ATOM 4516 N NE . ARG 338 338 ? B 4.128 -11.033 -4.529 1.000 2 B ARG 26.171 1
ATOM 4517 C CZ . ARG 338 338 ? B 4.671 -10.227 -5.451 1.000 2 B ARG 25.182 1
ATOM 4518 N NH1 . ARG 338 338 ? B 4.019 -9.937 -6.542 1.000 2 B ARG 23.556 1
ATOM 4519 N NH2 . ARG 338 338 ? B 5.889 -9.751 -5.239 1.000 2 B ARG 22.153 1
ATOM 4520 N N . SER 339 339 ? B 0.321 -13.572 -8.527 1.000 2 B SER 33.673 1
ATOM 4521 C CA . SER 339 339 ? B 0.650 -13.568 -9.937 1.000 2 B SER 34.646 1
ATOM 4522 C C . SER 339 339 ? B -0.200 -12.549 -10.700 1.000 2 B SER 34.714 1
ATOM 4523 O O . SER 339 339 ? B 0.308 -11.811 -11.547 1.000 2 B SER 33.502 1
ATOM 4524 C CB . SER 339 339 ? B 0.461 -14.954 -10.550 1.000 2 B SER 32.644 1
ATOM 4525 O OG . SER 339 339 ? B -0.914 -15.334 -10.535 1.000 2 B SER 31.233 1
ATOM 4526 N N . ARG 340 340 ? B -1.441 -12.517 -10.395 1.000 2 B ARG 31.653 1
ATOM 4527 C CA . ARG 340 340 ? B -2.357 -11.548 -11.041 1.000 2 B ARG 30.920 1
ATOM 4528 C C . ARG 340 340 ? B -2.402 -10.270 -10.222 1.000 2 B ARG 31.088 1
ATOM 4529 O O . ARG 340 340 ? B -3.418 -9.924 -9.628 1.000 2 B ARG 29.221 1
ATOM 4530 C CB . ARG 340 340 ? B -3.740 -12.135 -11.237 1.000 2 B ARG 28.549 1
ATOM 4531 C CG . ARG 340 340 ? B -3.785 -13.281 -12.215 1.000 2 B ARG 27.697 1
ATOM 4532 C CD . ARG 340 340 ? B -5.201 -13.760 -12.400 1.000 2 B ARG 28.520 1
ATOM 4533 N NE . ARG 340 340 ? B -5.295 -14.869 -13.295 1.000 2 B ARG 24.137 1
ATOM 4534 C CZ . ARG 340 340 ? B -6.417 -15.521 -13.596 1.000 2 B ARG 21.526 1
ATOM 4535 N NH1 . ARG 340 340 ? B -7.551 -15.178 -12.995 1.000 2 B ARG 21.876 1
ATOM 4536 N NH2 . ARG 340 340 ? B -6.422 -16.514 -14.470 1.000 2 B ARG 20.489 1
ATOM 4537 N N . SER 341 341 ? B -1.276 -9.612 -10.201 1.000 2 B SER 34.984 1
ATOM 4538 C CA . SER 341 341 ? B -1.165 -8.375 -9.412 1.000 2 B SER 37.049 1
ATOM 4539 C C . SER 341 341 ? B -1.888 -7.216 -10.049 1.000 2 B SER 36.871 1
ATOM 4540 O O . SER 341 341 ? B -2.230 -6.248 -9.366 1.000 2 B SER 35.580 1
ATOM 4541 C CB . SER 341 341 ? B 0.296 -8.020 -9.222 1.000 2 B SER 35.148 1
ATOM 4542 O OG . SER 341 341 ? B 0.936 -7.737 -10.474 1.000 2 B SER 33.821 1
ATOM 4543 N N . GLY 342 342 ? B -2.114 -7.273 -11.325 1.000 2 B GLY 33.741 1
ATOM 4544 C CA . GLY 342 342 ? B -2.842 -6.202 -11.996 1.000 2 B GLY 33.659 1
ATOM 4545 C C . GLY 342 342 ? B -4.297 -6.153 -11.619 1.000 2 B GLY 34.709 1
ATOM 4546 O O . GLY 342 342 ? B -4.864 -5.094 -11.408 1.000 2 B GLY 33.048 1
ATOM 4547 N N . GLY 343 343 ? B -4.886 -7.316 -11.493 1.000 2 B GLY 39.014 1
ATOM 4548 C CA . GLY 343 343 ? B -6.249 -7.378 -11.008 1.000 2 B GLY 40.379 1
ATOM 4549 C C . GLY 343 343 ? B -6.373 -7.095 -9.528 1.000 2 B GLY 42.127 1
ATOM 4550 O O . GLY 343 343 ? B -7.359 -6.566 -9.070 1.000 2 B GLY 40.479 1
ATOM 4551 N N . ASP 344 344 ? B -5.312 -7.380 -8.812 1.000 2 B ASP 37.884 1
ATOM 4552 C CA . ASP 344 344 ? B -5.308 -7.061 -7.384 1.000 2 B ASP 38.353 1
ATOM 4553 C C . ASP 344 344 ? B -5.118 -5.568 -7.143 1.000 2 B ASP 38.383 1
ATOM 4554 O O . ASP 344 344 ? B -5.574 -5.069 -6.121 1.000 2 B ASP 37.115 1
ATOM 4555 C CB . ASP 344 344 ? B -4.207 -7.855 -6.679 1.000 2 B ASP 36.649 1
ATOM 4556 C CG . ASP 344 344 ? B -4.502 -9.351 -6.631 1.000 2 B ASP 35.807 1
ATOM 4557 O OD1 . ASP 344 344 ? B -5.680 -9.703 -6.568 1.000 2 B ASP 32.352 1
ATOM 4558 O OD2 . ASP 344 344 ? B -3.539 -10.140 -6.641 1.000 2 B ASP 31.768 1
ATOM 4559 N N . GLU 345 345 ? B -4.449 -4.925 -8.024 1.000 2 B GLU 38.462 1
ATOM 4560 C CA . GLU 345 345 ? B -4.261 -3.489 -7.874 1.000 2 B GLU 38.632 1
ATOM 4561 C C . GLU 345 345 ? B -5.569 -2.734 -8.134 1.000 2 B GLU 38.460 1
ATOM 4562 O O . GLU 345 345 ? B -5.797 -1.683 -7.533 1.000 2 B GLU 36.431 1
ATOM 4563 C CB . GLU 345 345 ? B -3.189 -2.994 -8.825 1.000 2 B GLU 37.179 1
ATOM 4564 C CG . GLU 345 345 ? B -1.805 -3.480 -8.505 1.000 2 B GLU 36.370 1
ATOM 4565 C CD . GLU 345 345 ? B -0.751 -3.028 -9.506 1.000 2 B GLU 34.322 1
ATOM 4566 O OE1 . GLU 345 345 ? B -1.153 -2.420 -10.517 1.000 2 B GLU 31.669 1
ATOM 4567 O OE2 . GLU 345 345 ? B 0.457 -3.272 -9.274 1.000 2 B GLU 31.184 1
ATOM 4568 N N . ILE 346 346 ? B -6.379 -3.257 -8.976 1.000 2 B ILE 34.632 1
ATOM 4569 C CA . ILE 346 346 ? B -7.666 -2.610 -9.251 1.000 2 B ILE 34.584 1
ATOM 4570 C C . ILE 346 346 ? B -8.661 -2.906 -8.149 1.000 2 B ILE 34.830 1
ATOM 4571 O O . ILE 346 346 ? B -9.405 -2.038 -7.688 1.000 2 B ILE 33.531 1
ATOM 4572 C CB . ILE 346 346 ? B -8.185 -3.063 -10.633 1.000 2 B ILE 32.776 1
ATOM 4573 C CG1 . ILE 346 346 ? B -7.215 -2.626 -11.719 1.000 2 B ILE 34.951 1
ATOM 4574 C CG2 . ILE 346 346 ? B -9.566 -2.474 -10.906 1.000 2 B ILE 33.647 1
ATOM 4575 C CD1 . ILE 346 346 ? B -7.514 -3.178 -13.090 1.000 2 B ILE 32.741 1
ATOM 4576 N N . ASP 347 347 ? B -8.672 -4.135 -7.690 1.000 2 B ASP 34.639 1
ATOM 4577 C CA . ASP 347 347 ? B -9.642 -4.540 -6.704 1.000 2 B ASP 35.984 1
ATOM 4578 C C . ASP 347 347 ? B -9.298 -4.078 -5.298 1.000 2 B ASP 36.066 1
ATOM 4579 O O . ASP 347 347 ? B -10.151 -4.064 -4.422 1.000 2 B ASP 34.609 1
ATOM 4580 C CB . ASP 347 347 ? B -9.813 -6.060 -6.709 1.000 2 B ASP 34.196 1
ATOM 4581 C CG . ASP 347 347 ? B -10.514 -6.581 -7.971 1.000 2 B ASP 33.532 1
ATOM 4582 O OD1 . ASP 347 347 ? B -11.368 -5.841 -8.497 1.000 2 B ASP 29.934 1
ATOM 4583 O OD2 . ASP 347 347 ? B -10.181 -7.694 -8.406 1.000 2 B ASP 28.519 1
ATOM 4584 N N . GLU 348 348 ? B -8.060 -3.716 -5.083 1.000 2 B GLU 36.595 1
ATOM 4585 C CA . GLU 348 348 ? B -7.659 -3.263 -3.753 1.000 2 B GLU 37.628 1
ATOM 4586 C C . GLU 348 348 ? B -8.037 -1.793 -3.488 1.000 2 B GLU 37.867 1
ATOM 4587 O O . GLU 348 348 ? B -7.753 -1.298 -2.417 1.000 2 B GLU 35.916 1
ATOM 4588 C CB . GLU 348 348 ? B -6.167 -3.443 -3.558 1.000 2 B GLU 35.441 1
ATOM 4589 C CG . GLU 348 348 ? B -5.750 -4.888 -3.386 1.000 2 B GLU 35.143 1
ATOM 4590 C CD . GLU 348 348 ? B -4.248 -5.057 -3.205 1.000 2 B GLU 33.629 1
ATOM 4591 O OE1 . GLU 348 348 ? B -3.511 -4.070 -3.395 1.000 2 B GLU 31.457 1
ATOM 4592 O OE2 . GLU 348 348 ? B -3.808 -6.189 -2.883 1.000 2 B GLU 29.706 1
ATOM 4593 N N . ASP 349 349 ? B -8.668 -1.177 -4.438 1.000 2 B ASP 37.942 1
ATOM 4594 C CA . ASP 349 349 ? B -9.096 0.192 -4.246 1.000 2 B ASP 37.994 1
ATOM 4595 C C . ASP 349 349 ? B -10.320 0.283 -3.329 1.000 2 B ASP 38.297 1
ATOM 4596 O O . ASP 349 349 ? B -10.521 1.330 -2.709 1.000 2 B ASP 36.737 1
ATOM 4597 C CB . ASP 349 349 ? B -9.422 0.844 -5.593 1.000 2 B ASP 35.636 1
ATOM 4598 C CG . ASP 349 349 ? B -8.171 1.086 -6.446 1.000 2 B ASP 34.527 1
ATOM 4599 O OD1 . ASP 349 349 ? B -7.098 1.325 -5.870 1.000 2 B ASP 31.106 1
ATOM 4600 O OD2 . ASP 349 349 ? B -8.301 1.024 -7.678 1.000 2 B ASP 30.528 1
ATOM 4601 N N . GLU 350 350 ? B -11.063 -0.761 -3.266 1.000 2 B GLU 36.353 1
ATOM 4602 C CA . GLU 350 350 ? B -12.240 -0.775 -2.423 1.000 2 B GLU 36.497 1
ATOM 4603 C C . GLU 350 350 ? B -12.130 -1.881 -1.390 1.000 2 B GLU 36.432 1
ATOM 4604 O O . GLU 350 350 ? B -11.266 -2.745 -1.464 1.000 2 B GLU 34.893 1
ATOM 4605 C CB . GLU 350 350 ? B -13.511 -0.958 -3.244 1.000 2 B GLU 35.018 1
ATOM 4606 C CG . GLU 350 350 ? B -13.839 0.195 -4.156 1.000 2 B GLU 35.020 1
ATOM 4607 C CD . GLU 350 350 ? B -15.071 -0.029 -4.992 1.000 2 B GLU 33.856 1
ATOM 4608 O OE1 . GLU 350 350 ? B -15.635 -1.160 -4.941 1.000 2 B GLU 32.068 1
ATOM 4609 O OE2 . GLU 350 350 ? B -15.503 0.922 -5.716 1.000 2 B GLU 30.931 1
ATOM 4610 N N . ARG 351 351 ? B -13.042 -1.829 -0.449 1.000 2 B ARG 35.788 1
ATOM 4611 C CA . ARG 351 351 ? B -13.035 -2.834 0.626 1.000 2 B ARG 37.037 1
ATOM 4612 C C . ARG 351 351 ? B -14.295 -3.700 0.587 1.000 2 B ARG 37.033 1
ATOM 4613 O O . ARG 351 351 ? B -14.593 -4.380 1.562 1.000 2 B ARG 35.573 1
ATOM 4614 C CB . ARG 351 351 ? B -12.965 -2.117 1.982 1.000 2 B ARG 35.615 1
ATOM 4615 C CG . ARG 351 351 ? B -11.710 -1.339 2.199 1.000 2 B ARG 34.216 1
ATOM 4616 C CD . ARG 351 351 ? B -11.696 -0.684 3.565 1.000 2 B ARG 32.989 1
ATOM 4617 N NE . ARG 351 351 ? B -10.494 0.140 3.753 1.000 2 B ARG 26.151 1
ATOM 4618 C CZ . ARG 351 351 ? B -10.251 0.832 4.855 1.000 2 B ARG 24.763 1
ATOM 4619 N NH1 . ARG 351 351 ? B -11.097 0.819 5.864 1.000 2 B ARG 23.100 1
ATOM 4620 N NH2 . ARG 351 351 ? B -9.129 1.540 4.944 1.000 2 B ARG 21.547 1
ATOM 4621 N N . ASP 352 352 ? B -14.931 -3.714 -0.520 1.000 2 B ASP 32.899 1
ATOM 4622 C CA . ASP 352 352 ? B -16.179 -4.460 -0.640 1.000 2 B ASP 32.913 1
ATOM 4623 C C . ASP 352 352 ? B -15.890 -5.933 -0.878 1.000 2 B ASP 33.058 1
ATOM 4624 O O . ASP 352 352 ? B -15.204 -6.270 -1.830 1.000 2 B ASP 31.870 1
ATOM 4625 C CB . ASP 352 352 ? B -17.022 -3.870 -1.777 1.000 2 B ASP 31.900 1
ATOM 4626 C CG . ASP 352 352 ? B -18.478 -4.342 -1.741 1.000 2 B ASP 31.626 1
ATOM 4627 O OD1 . ASP 352 352 ? B -18.839 -5.111 -0.812 1.000 2 B ASP 27.916 1
ATOM 4628 O OD2 . ASP 352 352 ? B -19.230 -3.940 -2.655 1.000 2 B ASP 26.763 1
ATOM 4629 N N . PRO 353 353 ? B -16.391 -6.809 -0.057 1.000 2 B PRO 33.656 1
ATOM 4630 C CA . PRO 353 353 ? B -16.208 -8.241 -0.310 1.000 2 B PRO 34.607 1
ATOM 4631 C C . PRO 353 353 ? B -17.013 -8.751 -1.487 1.000 2 B PRO 34.551 1
ATOM 4632 O O . PRO 353 353 ? B -16.679 -9.792 -2.063 1.000 2 B PRO 33.660 1
ATOM 4633 C CB . PRO 353 353 ? B -16.648 -8.894 1.007 1.000 2 B PRO 32.726 1
ATOM 4634 C CG . PRO 353 353 ? B -17.590 -7.918 1.605 1.000 2 B PRO 34.038 1
ATOM 4635 C CD . PRO 353 353 ? B -17.062 -6.569 1.250 1.000 2 B PRO 35.978 1
ATOM 4636 N N . LYS 354 354 ? B -18.015 -8.024 -1.855 1.000 2 B LYS 34.717 1
ATOM 4637 C CA . LYS 354 354 ? B -18.747 -8.376 -3.064 1.000 2 B LYS 35.636 1
ATOM 4638 C C . LYS 354 354 ? B -17.910 -8.130 -4.315 1.000 2 B LYS 35.576 1
ATOM 4639 O O . LYS 354 354 ? B -18.059 -8.814 -5.324 1.000 2 B LYS 34.058 1
ATOM 4640 C CB . LYS 354 354 ? B -20.051 -7.603 -3.152 1.000 2 B LYS 34.278 1
ATOM 4641 C CG . LYS 354 354 ? B -21.065 -7.984 -2.080 1.000 2 B LYS 33.281 1
ATOM 4642 C CD . LYS 354 354 ? B -22.348 -7.217 -2.254 1.000 2 B LYS 32.295 1
ATOM 4643 C CE . LYS 354 354 ? B -23.361 -7.559 -1.192 1.000 2 B LYS 26.709 1
ATOM 4644 N NZ . LYS 354 354 ? B -24.628 -6.824 -1.350 1.000 2 B LYS 26.635 1
ATOM 4645 N N . ARG 355 355 ? B -17.029 -7.186 -4.200 1.000 2 B ARG 35.205 1
ATOM 4646 C CA . ARG 355 355 ? B -16.129 -6.897 -5.299 1.000 2 B ARG 37.305 1
ATOM 4647 C C . ARG 355 355 ? B -15.134 -8.042 -5.485 1.000 2 B ARG 36.651 1
ATOM 4648 O O . ARG 355 355 ? B -14.654 -8.309 -6.587 1.000 2 B ARG 35.383 1
ATOM 4649 C CB . ARG 355 355 ? B -15.392 -5.584 -5.065 1.000 2 B ARG 35.004 1
ATOM 4650 C CG . ARG 355 355 ? B -14.554 -5.098 -6.234 1.000 2 B ARG 33.404 1
ATOM 4651 C CD . ARG 355 355 ? B -13.927 -3.768 -5.931 1.000 2 B ARG 32.321 1
ATOM 4652 N NE . ARG 355 355 ? B -13.081 -3.305 -7.043 1.000 2 B ARG 27.370 1
ATOM 4653 C CZ . ARG 355 355 ? B -12.424 -2.170 -7.043 1.000 2 B ARG 26.837 1
ATOM 4654 N NH1 . ARG 355 355 ? B -12.515 -1.394 -6.002 1.000 2 B ARG 23.910 1
ATOM 4655 N NH2 . ARG 355 355 ? B -11.670 -1.821 -8.078 1.000 2 B ARG 21.988 1
ATOM 4656 N N . TRP 356 356 ? B -14.828 -8.691 -4.385 1.000 2 B TRP 38.172 1
ATOM 4657 C CA . TRP 356 356 ? B -13.937 -9.841 -4.468 1.000 2 B TRP 38.391 1
ATOM 4658 C C . TRP 356 356 ? B -14.612 -10.985 -5.194 1.000 2 B TRP 38.880 1
ATOM 4659 O O . TRP 356 356 ? B -13.976 -11.665 -5.998 1.000 2 B TRP 37.122 1
ATOM 4660 C CB . TRP 356 356 ? B -13.526 -10.285 -3.063 1.000 2 B TRP 37.303 1
ATOM 4661 C CG . TRP 356 356 ? B -12.608 -11.462 -3.087 1.000 2 B TRP 37.817 1
ATOM 4662 C CD1 . TRP 356 356 ? B -11.288 -11.424 -3.399 1.000 2 B TRP 34.887 1
ATOM 4663 C CD2 . TRP 356 356 ? B -12.933 -12.823 -2.809 1.000 2 B TRP 36.496 1
ATOM 4664 N NE1 . TRP 356 356 ? B -10.780 -12.709 -3.313 1.000 2 B TRP 36.731 1
ATOM 4665 C CE2 . TRP 356 356 ? B -11.765 -13.586 -2.941 1.000 2 B TRP 36.575 1
ATOM 4666 C CE3 . TRP 356 356 ? B -14.124 -13.482 -2.417 1.000 2 B TRP 34.185 1
ATOM 4667 C CZ2 . TRP 356 356 ? B -11.747 -14.939 -2.745 1.000 2 B TRP 34.299 1
ATOM 4668 C CZ3 . TRP 356 356 ? B -14.087 -14.829 -2.215 1.000 2 B TRP 33.951 1
ATOM 4669 C CH2 . TRP 356 356 ? B -12.896 -15.566 -2.364 1.000 2 B TRP 33.353 1
ATOM 4670 N N . LYS 357 357 ? B -15.854 -11.179 -4.956 1.000 2 B LYS 33.938 1
ATOM 4671 C CA . LYS 357 357 ? B -16.584 -12.229 -5.673 1.000 2 B LYS 35.048 1
ATOM 4672 C C . LYS 357 357 ? B -16.734 -11.887 -7.150 1.000 2 B LYS 34.786 1
ATOM 4673 O O . LYS 357 357 ? B -16.708 -12.774 -8.006 1.000 2 B LYS 33.328 1
ATOM 4674 C CB . LYS 357 357 ? B -17.975 -12.412 -5.058 1.000 2 B LYS 33.127 1
ATOM 4675 C CG . LYS 357 357 ? B -17.928 -12.982 -3.650 1.000 2 B LYS 32.720 1
ATOM 4676 C CD . LYS 357 357 ? B -19.311 -13.154 -3.092 1.000 2 B LYS 32.060 1
ATOM 4677 C CE . LYS 357 357 ? B -19.291 -13.685 -1.692 1.000 2 B LYS 26.258 1
ATOM 4678 N NZ . LYS 357 357 ? B -20.674 -13.865 -1.142 1.000 2 B LYS 25.844 1
ATOM 4679 N N . ILE 358 358 ? B -16.907 -10.623 -7.416 1.000 2 B ILE 31.937 1
ATOM 4680 C CA . ILE 358 358 ? B -16.968 -10.204 -8.801 1.000 2 B ILE 32.444 1
ATOM 4681 C C . ILE 358 358 ? B -15.595 -10.251 -9.442 1.000 2 B ILE 32.450 1
ATOM 4682 O O . ILE 358 358 ? B -15.413 -10.681 -10.588 1.000 2 B ILE 31.251 1
ATOM 4683 C CB . ILE 358 358 ? B -17.600 -8.798 -8.921 1.000 2 B ILE 30.283 1
ATOM 4684 C CG1 . ILE 358 358 ? B -19.050 -8.836 -8.438 1.000 2 B ILE 31.677 1
ATOM 4685 C CG2 . ILE 358 358 ? B -17.548 -8.278 -10.340 1.000 2 B ILE 30.482 1
ATOM 4686 C CD1 . ILE 358 358 ? B -19.668 -7.474 -8.232 1.000 2 B ILE 30.225 1
ATOM 4687 N N . GLY 359 359 ? B -14.603 -9.790 -8.689 1.000 2 B GLY 33.237 1
ATOM 4688 C CA . GLY 359 359 ? B -13.248 -9.815 -9.197 1.000 2 B GLY 33.802 1
ATOM 4689 C C . GLY 359 359 ? B -12.693 -11.217 -9.375 1.000 2 B GLY 34.674 1
ATOM 4690 O O . GLY 359 359 ? B -11.906 -11.460 -10.288 1.000 2 B GLY 33.212 1
ATOM 4691 N N . ALA 360 360 ? B -13.123 -12.099 -8.507 1.000 2 B ALA 35.120 1
ATOM 4692 C CA . ALA 360 360 ? B -12.685 -13.485 -8.636 1.000 2 B ALA 36.355 1
ATOM 4693 C C . ALA 360 360 ? B -13.338 -14.157 -9.840 1.000 2 B ALA 36.822 1
ATOM 4694 O O . ALA 360 360 ? B -12.723 -14.981 -10.497 1.000 2 B ALA 35.399 1
ATOM 4695 C CB . ALA 360 360 ? B -13.014 -14.245 -7.361 1.000 2 B ALA 34.189 1
ATOM 4696 N N . GLU 361 361 ? B -14.542 -13.796 -10.097 1.000 2 B GLU 31.077 1
ATOM 4697 C CA . GLU 361 361 ? B -15.218 -14.333 -11.252 1.000 2 B GLU 30.757 1
ATOM 4698 C C . GLU 361 361 ? B -14.690 -13.750 -12.555 1.000 2 B GLU 30.989 1
ATOM 4699 O O . GLU 361 361 ? B -14.615 -14.435 -13.558 1.000 2 B GLU 29.184 1
ATOM 4700 C CB . GLU 361 361 ? B -16.717 -14.094 -11.157 1.000 2 B GLU 29.219 1
ATOM 4701 C CG . GLU 361 361 ? B -17.431 -14.895 -10.080 1.000 2 B GLU 28.814 1
[truncated: 253,517 more chars]
