# Supplementary material for: Transcriptional Regulation of the Novel Theacrine Synthase Gene CsTcS2 by the CsTINY–CsWRKY33 Module Underpins Theacrine Biosynthesis in Camellia sinensis
Source: Plant Biotechnol J. 2026 Apr 15;24(8):4823–43. doi: 10.1111/pbi.70665 (PMC13387896; doi:10.1111/pbi.70665)
Supplement: Supplementary file 5 — Data S5: Predicted one‐to‐one interaction between CsTINY and CsWRKY33 proteins. [file PBI-24-4823-s005.zip › pred.rank_2.cif]

data_model
_entry.id model
_struct.entry_id model
_struct.pdbx_model_details .
_struct.pdbx_structure_determination_methodology computational
_struct.title 'Chai-1 predicted structure'
_audit_conform.dict_location https://raw.githubusercontent.com/ihmwg/ModelCIF/80e1e22/dist/mmcif_ma.dic
_audit_conform.dict_name mmcif_ma.dic
_audit_conform.dict_version 1.4.7
#
loop_
_audit_author.name
_audit_author.pdbx_ordinal
'Chai Discovery team' 1
#
#
loop_
_chem_comp.id
_chem_comp.type
_chem_comp.name
_chem_comp.formula
_chem_comp.formula_weight
_chem_comp.ma_provenance
ALA 'L-peptide linking' . . . 'CCD Core'
ARG 'L-peptide linking' . . . 'CCD Core'
ASN 'L-peptide linking' . . . 'CCD Core'
ASP 'L-peptide linking' . . . 'CCD Core'
CYS 'L-peptide linking' . . . 'CCD Core'
DA 'DNA linking' . . . 'CCD Core'
DC 'DNA linking' . . . 'CCD Core'
DG 'DNA linking' . . . 'CCD Core'
DT 'DNA linking' . . . 'CCD Core'
GLN 'L-peptide linking' . . . 'CCD Core'
GLU 'L-peptide linking' . . . 'CCD Core'
GLY 'L-peptide linking' . . . 'CCD Core'
HIS 'L-peptide linking' . . . 'CCD Core'
ILE 'L-peptide linking' . . . 'CCD Core'
LEU 'L-peptide linking' . . . 'CCD Core'
LYS 'L-peptide linking' . . . 'CCD Core'
MET 'L-peptide linking' . . . 'CCD Core'
PHE 'L-peptide linking' . . . 'CCD Core'
PRO 'L-peptide linking' . . . 'CCD Core'
SER 'L-peptide linking' . . . 'CCD Core'
THR 'L-peptide linking' . . . 'CCD Core'
TRP 'L-peptide linking' . . . 'CCD Core'
TYR 'L-peptide linking' . . . 'CCD Core'
VAL 'L-peptide linking' . . . 'CCD Core'
#
#
loop_
_entity.id
_entity.type
_entity.src_method
_entity.pdbx_description
_entity.formula_weight
_entity.pdbx_number_of_molecules
_entity.details
1 polymer man 'Entity A' . 1 .
2 polymer man 'Entity B' . 1 .
3 polymer man 'Entity C' . 1 .
4 polymer man 'Entity D' . 1 .
#
#
loop_
_entity_poly.entity_id
_entity_poly.type
_entity_poly.nstd_linkage
_entity_poly.nstd_monomer
_entity_poly.pdbx_strand_id
_entity_poly.pdbx_seq_one_letter_code
_entity_poly.pdbx_seq_one_letter_code_can
1 polypeptide(L) no no A
;MSTEPPHNSEPETSSNSFSSSPSSSPSSSGLTQSLSNPQQPGNNPQPANQKPKRIRESSSKHPVYRGVRM
RNWGKWVSEIREPRKKSRIWLGTFPTPEMAARAHDVAALSIKGGSAVLNFPHLAGSLPRPASLLPRDVQA
AAAKAAAMVKFDSPSSSSSSSSVSVFTNSDELSQIVELPSLGTNYDESTELNSSEFVYVDSVDEWMYTPP
WLDFADDGGGGYFSDEIPAPPESLISTSFDSFLWNYQQ
;

;MSTEPPHNSEPETSSNSFSSSPSSSPSSSGLTQSLSNPQQPGNNPQPANQKPKRIRESSSKHPVYRGVRM
RNWGKWVSEIREPRKKSRIWLGTFPTPEMAARAHDVAALSIKGGSAVLNFPHLAGSLPRPASLLPRDVQA
AAAKAAAMVKFDSPSSSSSSSSVSVFTNSDELSQIVELPSLGTNYDESTELNSSEFVYVDSVDEWMYTPP
WLDFADDGGGGYFSDEIPAPPESLISTSFDSFLWNYQQ
;

2 polypeptide(L) no no B
;MASSSGSLDTSANSYPKLPPITPTSNFSFSNPFMSSTATVNRGLSDRIADRNGSGVPKFKSIPPPSLPIS
PPAFSPSSYFAIPPGLSLAELLDSPVLLSTSNILPSPTTGTFPAQGFNWKSNSNNHQQSIKQEQKNYYDF
SFQTQTRPPTSSTTSFQSQIPAENQSWAFPEPATKSEIASMQSFSPEISTIQSNSQTNPGFQSEYNQYNQ
SSSVREQRRSEDGYNWRKYGQKQVKGSENPRSYYKCTFPNCPTKKKVERSIEGQITEIVYKGSHNHPKPQ
STRRSSAAASSQVIQHYNPEIPDQSYASHGSGQLDSVATPENSSISIGDDEIDRSSQRSRSGGDEIDEDE
RDPKRWKIGAESEGISAPGNRTVREPRVVVQTTSDIDILDDGYRWRKYGQKVVKGNPNPRSYYKCTFPGC
PVRKHVERASNDLRAVITTYEGKHNHDVPAARGSGGHSANRPLPNTTTNNATAAIRPSAMSHHYSSTNPI
RNSRLQASEGQAPFTLEMLQSPGSFGFPGFGNSLGSYMNQSQLGDNLFSSRTKEEPRDDMFFESLQY
;

;MASSSGSLDTSANSYPKLPPITPTSNFSFSNPFMSSTATVNRGLSDRIADRNGSGVPKFKSIPPPSLPIS
PPAFSPSSYFAIPPGLSLAELLDSPVLLSTSNILPSPTTGTFPAQGFNWKSNSNNHQQSIKQEQKNYYDF
SFQTQTRPPTSSTTSFQSQIPAENQSWAFPEPATKSEIASMQSFSPEISTIQSNSQTNPGFQSEYNQYNQ
SSSVREQRRSEDGYNWRKYGQKQVKGSENPRSYYKCTFPNCPTKKKVERSIEGQITEIVYKGSHNHPKPQ
STRRSSAAASSQVIQHYNPEIPDQSYASHGSGQLDSVATPENSSISIGDDEIDRSSQRSRSGGDEIDEDE
RDPKRWKIGAESEGISAPGNRTVREPRVVVQTTSDIDILDDGYRWRKYGQKVVKGNPNPRSYYKCTFPGC
PVRKHVERASNDLRAVITTYEGKHNHDVPAARGSGGHSANRPLPNTTTNNATAAIRPSAMSHHYSSTNPI
RNSRLQASEGQAPFTLEMLQSPGSFGFPGFGNSLGSYMNQSQLGDNLFSSRTKEEPRDDMFFESLQY
;

3 polydeoxyribonucleotide no no C
;(DG)(DT)(DT)(DG)(DG)(DT)(DC)(DG)(DC)(DG)(DG)(DA)(DA)(DA)(DG)(DT)(DA)
(DT)(DA)(DC)(DT)(DA)(DT)(DT)(DG)(DG)(DC)(DG)(DA)(DC)(DC)(DA)(DA)(DA)
(DG)(DG)(DC)
;
GTTGGTCGCGGAAAGTATACTATTGGCGACCAAAGGC
4 polydeoxyribonucleotide no no D
;(DG)(DC)(DC)(DT)(DT)(DT)(DG)(DG)(DT)(DC)(DG)(DC)(DC)(DA)(DA)(DT)(DA)
(DG)(DT)(DA)(DT)(DA)(DC)(DT)(DT)(DT)(DC)(DC)(DG)(DC)(DG)(DA)(DC)(DC)
(DA)(DA)(DC)
;
GCCTTTGGTCGCCAATAGTATACTTTCCGCGACCAAC
#
#
loop_
_entity_poly_seq.entity_id
_entity_poly_seq.num
_entity_poly_seq.mon_id
_entity_poly_seq.hetero
1 1 MET .
1 2 SER .
1 3 THR .
1 4 GLU .
1 5 PRO .
1 6 PRO .
1 7 HIS .
1 8 ASN .
1 9 SER .
1 10 GLU .
1 11 PRO .
1 12 GLU .
1 13 THR .
1 14 SER .
1 15 SER .
1 16 ASN .
1 17 SER .
1 18 PHE .
1 19 SER .
1 20 SER .
1 21 SER .
1 22 PRO .
1 23 SER .
1 24 SER .
1 25 SER .
1 26 PRO .
1 27 SER .
1 28 SER .
1 29 SER .
1 30 GLY .
1 31 LEU .
1 32 THR .
1 33 GLN .
1 34 SER .
1 35 LEU .
1 36 SER .
1 37 ASN .
1 38 PRO .
1 39 GLN .
1 40 GLN .
1 41 PRO .
1 42 GLY .
1 43 ASN .
1 44 ASN .
1 45 PRO .
1 46 GLN .
1 47 PRO .
1 48 ALA .
1 49 ASN .
1 50 GLN .
1 51 LYS .
1 52 PRO .
1 53 LYS .
1 54 ARG .
1 55 ILE .
1 56 ARG .
1 57 GLU .
1 58 SER .
1 59 SER .
1 60 SER .
1 61 LYS .
1 62 HIS .
1 63 PRO .
1 64 VAL .
1 65 TYR .
1 66 ARG .
1 67 GLY .
1 68 VAL .
1 69 ARG .
1 70 MET .
1 71 ARG .
1 72 ASN .
1 73 TRP .
1 74 GLY .
1 75 LYS .
1 76 TRP .
1 77 VAL .
1 78 SER .
1 79 GLU .
1 80 ILE .
1 81 ARG .
1 82 GLU .
1 83 PRO .
1 84 ARG .
1 85 LYS .
1 86 LYS .
1 87 SER .
1 88 ARG .
1 89 ILE .
1 90 TRP .
1 91 LEU .
1 92 GLY .
1 93 THR .
1 94 PHE .
1 95 PRO .
1 96 THR .
1 97 PRO .
1 98 GLU .
1 99 MET .
1 100 ALA .
1 101 ALA .
1 102 ARG .
1 103 ALA .
1 104 HIS .
1 105 ASP .
1 106 VAL .
1 107 ALA .
1 108 ALA .
1 109 LEU .
1 110 SER .
1 111 ILE .
1 112 LYS .
1 113 GLY .
1 114 GLY .
1 115 SER .
1 116 ALA .
1 117 VAL .
1 118 LEU .
1 119 ASN .
1 120 PHE .
1 121 PRO .
1 122 HIS .
1 123 LEU .
1 124 ALA .
1 125 GLY .
1 126 SER .
1 127 LEU .
1 128 PRO .
1 129 ARG .
1 130 PRO .
1 131 ALA .
1 132 SER .
1 133 LEU .
1 134 LEU .
1 135 PRO .
1 136 ARG .
1 137 ASP .
1 138 VAL .
1 139 GLN .
1 140 ALA .
1 141 ALA .
1 142 ALA .
1 143 ALA .
1 144 LYS .
1 145 ALA .
1 146 ALA .
1 147 ALA .
1 148 MET .
1 149 VAL .
1 150 LYS .
1 151 PHE .
1 152 ASP .
1 153 SER .
1 154 PRO .
1 155 SER .
1 156 SER .
1 157 SER .
1 158 SER .
1 159 SER .
1 160 SER .
1 161 SER .
1 162 SER .
1 163 VAL .
1 164 SER .
1 165 VAL .
1 166 PHE .
1 167 THR .
1 168 ASN .
1 169 SER .
1 170 ASP .
1 171 GLU .
1 172 LEU .
1 173 SER .
1 174 GLN .
1 175 ILE .
1 176 VAL .
1 177 GLU .
1 178 LEU .
1 179 PRO .
1 180 SER .
1 181 LEU .
1 182 GLY .
1 183 THR .
1 184 ASN .
1 185 TYR .
1 186 ASP .
1 187 GLU .
1 188 SER .
1 189 THR .
1 190 GLU .
1 191 LEU .
1 192 ASN .
1 193 SER .
1 194 SER .
1 195 GLU .
1 196 PHE .
1 197 VAL .
1 198 TYR .
1 199 VAL .
1 200 ASP .
1 201 SER .
1 202 VAL .
1 203 ASP .
1 204 GLU .
1 205 TRP .
1 206 MET .
1 207 TYR .
1 208 THR .
1 209 PRO .
1 210 PRO .
1 211 TRP .
1 212 LEU .
1 213 ASP .
1 214 PHE .
1 215 ALA .
1 216 ASP .
1 217 ASP .
1 218 GLY .
1 219 GLY .
1 220 GLY .
1 221 GLY .
1 222 TYR .
1 223 PHE .
1 224 SER .
1 225 ASP .
1 226 GLU .
1 227 ILE .
1 228 PRO .
1 229 ALA .
1 230 PRO .
1 231 PRO .
1 232 GLU .
1 233 SER .
1 234 LEU .
1 235 ILE .
1 236 SER .
1 237 THR .
1 238 SER .
1 239 PHE .
1 240 ASP .
1 241 SER .
1 242 PHE .
1 243 LEU .
1 244 TRP .
1 245 ASN .
1 246 TYR .
1 247 GLN .
1 248 GLN .
2 1 MET .
2 2 ALA .
2 3 SER .
2 4 SER .
2 5 SER .
2 6 GLY .
2 7 SER .
2 8 LEU .
2 9 ASP .
2 10 THR .
2 11 SER .
2 12 ALA .
2 13 ASN .
2 14 SER .
2 15 TYR .
2 16 PRO .
2 17 LYS .
2 18 LEU .
2 19 PRO .
2 20 PRO .
2 21 ILE .
2 22 THR .
2 23 PRO .
2 24 THR .
2 25 SER .
2 26 ASN .
2 27 PHE .
2 28 SER .
2 29 PHE .
2 30 SER .
2 31 ASN .
2 32 PRO .
2 33 PHE .
2 34 MET .
2 35 SER .
2 36 SER .
2 37 THR .
2 38 ALA .
2 39 THR .
2 40 VAL .
2 41 ASN .
2 42 ARG .
2 43 GLY .
2 44 LEU .
2 45 SER .
2 46 ASP .
2 47 ARG .
2 48 ILE .
2 49 ALA .
2 50 ASP .
2 51 ARG .
2 52 ASN .
2 53 GLY .
2 54 SER .
2 55 GLY .
2 56 VAL .
2 57 PRO .
2 58 LYS .
2 59 PHE .
2 60 LYS .
2 61 SER .
2 62 ILE .
2 63 PRO .
2 64 PRO .
2 65 PRO .
2 66 SER .
2 67 LEU .
2 68 PRO .
2 69 ILE .
2 70 SER .
2 71 PRO .
2 72 PRO .
2 73 ALA .
2 74 PHE .
2 75 SER .
2 76 PRO .
2 77 SER .
2 78 SER .
2 79 TYR .
2 80 PHE .
2 81 ALA .
2 82 ILE .
2 83 PRO .
2 84 PRO .
2 85 GLY .
2 86 LEU .
2 87 SER .
2 88 LEU .
2 89 ALA .
2 90 GLU .
2 91 LEU .
2 92 LEU .
2 93 ASP .
2 94 SER .
2 95 PRO .
2 96 VAL .
2 97 LEU .
2 98 LEU .
2 99 SER .
2 100 THR .
2 101 SER .
2 102 ASN .
2 103 ILE .
2 104 LEU .
2 105 PRO .
2 106 SER .
2 107 PRO .
2 108 THR .
2 109 THR .
2 110 GLY .
2 111 THR .
2 112 PHE .
2 113 PRO .
2 114 ALA .
2 115 GLN .
2 116 GLY .
2 117 PHE .
2 118 ASN .
2 119 TRP .
2 120 LYS .
2 121 SER .
2 122 ASN .
2 123 SER .
2 124 ASN .
2 125 ASN .
2 126 HIS .
2 127 GLN .
2 128 GLN .
2 129 SER .
2 130 ILE .
2 131 LYS .
2 132 GLN .
2 133 GLU .
2 134 GLN .
2 135 LYS .
2 136 ASN .
2 137 TYR .
2 138 TYR .
2 139 ASP .
2 140 PHE .
2 141 SER .
2 142 PHE .
2 143 GLN .
2 144 THR .
2 145 GLN .
2 146 THR .
2 147 ARG .
2 148 PRO .
2 149 PRO .
2 150 THR .
2 151 SER .
2 152 SER .
2 153 THR .
2 154 THR .
2 155 SER .
2 156 PHE .
2 157 GLN .
2 158 SER .
2 159 GLN .
2 160 ILE .
2 161 PRO .
2 162 ALA .
2 163 GLU .
2 164 ASN .
2 165 GLN .
2 166 SER .
2 167 TRP .
2 168 ALA .
2 169 PHE .
2 170 PRO .
2 171 GLU .
2 172 PRO .
2 173 ALA .
2 174 THR .
2 175 LYS .
2 176 SER .
2 177 GLU .
2 178 ILE .
2 179 ALA .
2 180 SER .
2 181 MET .
2 182 GLN .
2 183 SER .
2 184 PHE .
2 185 SER .
2 186 PRO .
2 187 GLU .
2 188 ILE .
2 189 SER .
2 190 THR .
2 191 ILE .
2 192 GLN .
2 193 SER .
2 194 ASN .
2 195 SER .
2 196 GLN .
2 197 THR .
2 198 ASN .
2 199 PRO .
2 200 GLY .
2 201 PHE .
2 202 GLN .
2 203 SER .
2 204 GLU .
2 205 TYR .
2 206 ASN .
2 207 GLN .
2 208 TYR .
2 209 ASN .
2 210 GLN .
2 211 SER .
2 212 SER .
2 213 SER .
2 214 VAL .
2 215 ARG .
2 216 GLU .
2 217 GLN .
2 218 ARG .
2 219 ARG .
2 220 SER .
2 221 GLU .
2 222 ASP .
2 223 GLY .
2 224 TYR .
2 225 ASN .
2 226 TRP .
2 227 ARG .
2 228 LYS .
2 229 TYR .
2 230 GLY .
2 231 GLN .
2 232 LYS .
2 233 GLN .
2 234 VAL .
2 235 LYS .
2 236 GLY .
2 237 SER .
2 238 GLU .
2 239 ASN .
2 240 PRO .
2 241 ARG .
2 242 SER .
2 243 TYR .
2 244 TYR .
2 245 LYS .
2 246 CYS .
2 247 THR .
2 248 PHE .
2 249 PRO .
2 250 ASN .
2 251 CYS .
2 252 PRO .
2 253 THR .
2 254 LYS .
2 255 LYS .
2 256 LYS .
2 257 VAL .
2 258 GLU .
2 259 ARG .
2 260 SER .
2 261 ILE .
2 262 GLU .
2 263 GLY .
2 264 GLN .
2 265 ILE .
2 266 THR .
2 267 GLU .
2 268 ILE .
2 269 VAL .
2 270 TYR .
2 271 LYS .
2 272 GLY .
2 273 SER .
2 274 HIS .
2 275 ASN .
2 276 HIS .
2 277 PRO .
2 278 LYS .
2 279 PRO .
2 280 GLN .
2 281 SER .
2 282 THR .
2 283 ARG .
2 284 ARG .
2 285 SER .
2 286 SER .
2 287 ALA .
2 288 ALA .
2 289 ALA .
2 290 SER .
2 291 SER .
2 292 GLN .
2 293 VAL .
2 294 ILE .
2 295 GLN .
2 296 HIS .
2 297 TYR .
2 298 ASN .
2 299 PRO .
2 300 GLU .
2 301 ILE .
2 302 PRO .
2 303 ASP .
2 304 GLN .
2 305 SER .
2 306 TYR .
2 307 ALA .
2 308 SER .
2 309 HIS .
2 310 GLY .
2 311 SER .
2 312 GLY .
2 313 GLN .
2 314 LEU .
2 315 ASP .
2 316 SER .
2 317 VAL .
2 318 ALA .
2 319 THR .
2 320 PRO .
2 321 GLU .
2 322 ASN .
2 323 SER .
2 324 SER .
2 325 ILE .
2 326 SER .
2 327 ILE .
2 328 GLY .
2 329 ASP .
2 330 ASP .
2 331 GLU .
2 332 ILE .
2 333 ASP .
2 334 ARG .
2 335 SER .
2 336 SER .
2 337 GLN .
2 338 ARG .
2 339 SER .
2 340 ARG .
2 341 SER .
2 342 GLY .
2 343 GLY .
2 344 ASP .
2 345 GLU .
2 346 ILE .
2 347 ASP .
2 348 GLU .
2 349 ASP .
2 350 GLU .
2 351 ARG .
2 352 ASP .
2 353 PRO .
2 354 LYS .
2 355 ARG .
2 356 TRP .
2 357 LYS .
2 358 ILE .
2 359 GLY .
2 360 ALA .
2 361 GLU .
2 362 SER .
2 363 GLU .
2 364 GLY .
2 365 ILE .
2 366 SER .
2 367 ALA .
2 368 PRO .
2 369 GLY .
2 370 ASN .
2 371 ARG .
2 372 THR .
2 373 VAL .
2 374 ARG .
2 375 GLU .
2 376 PRO .
2 377 ARG .
2 378 VAL .
2 379 VAL .
2 380 VAL .
2 381 GLN .
2 382 THR .
2 383 THR .
2 384 SER .
2 385 ASP .
2 386 ILE .
2 387 ASP .
2 388 ILE .
2 389 LEU .
2 390 ASP .
2 391 ASP .
2 392 GLY .
2 393 TYR .
2 394 ARG .
2 395 TRP .
2 396 ARG .
2 397 LYS .
2 398 TYR .
2 399 GLY .
2 400 GLN .
2 401 LYS .
2 402 VAL .
2 403 VAL .
2 404 LYS .
2 405 GLY .
2 406 ASN .
2 407 PRO .
2 408 ASN .
2 409 PRO .
2 410 ARG .
2 411 SER .
2 412 TYR .
2 413 TYR .
2 414 LYS .
2 415 CYS .
2 416 THR .
2 417 PHE .
2 418 PRO .
2 419 GLY .
2 420 CYS .
2 421 PRO .
2 422 VAL .
2 423 ARG .
2 424 LYS .
2 425 HIS .
2 426 VAL .
2 427 GLU .
2 428 ARG .
2 429 ALA .
2 430 SER .
2 431 ASN .
2 432 ASP .
2 433 LEU .
2 434 ARG .
2 435 ALA .
2 436 VAL .
2 437 ILE .
2 438 THR .
2 439 THR .
2 440 TYR .
2 441 GLU .
2 442 GLY .
2 443 LYS .
2 444 HIS .
2 445 ASN .
2 446 HIS .
2 447 ASP .
2 448 VAL .
2 449 PRO .
2 450 ALA .
2 451 ALA .
2 452 ARG .
2 453 GLY .
2 454 SER .
2 455 GLY .
2 456 GLY .
2 457 HIS .
2 458 SER .
2 459 ALA .
2 460 ASN .
2 461 ARG .
2 462 PRO .
2 463 LEU .
2 464 PRO .
2 465 ASN .
2 466 THR .
2 467 THR .
2 468 THR .
2 469 ASN .
2 470 ASN .
2 471 ALA .
2 472 THR .
2 473 ALA .
2 474 ALA .
2 475 ILE .
2 476 ARG .
2 477 PRO .
2 478 SER .
2 479 ALA .
2 480 MET .
2 481 SER .
2 482 HIS .
2 483 HIS .
2 484 TYR .
2 485 SER .
2 486 SER .
2 487 THR .
2 488 ASN .
2 489 PRO .
2 490 ILE .
2 491 ARG .
2 492 ASN .
2 493 SER .
2 494 ARG .
2 495 LEU .
2 496 GLN .
2 497 ALA .
2 498 SER .
2 499 GLU .
2 500 GLY .
2 501 GLN .
2 502 ALA .
2 503 PRO .
2 504 PHE .
2 505 THR .
2 506 LEU .
2 507 GLU .
2 508 MET .
2 509 LEU .
2 510 GLN .
2 511 SER .
2 512 PRO .
2 513 GLY .
2 514 SER .
2 515 PHE .
2 516 GLY .
2 517 PHE .
2 518 PRO .
2 519 GLY .
2 520 PHE .
2 521 GLY .
2 522 ASN .
2 523 SER .
2 524 LEU .
2 525 GLY .
2 526 SER .
2 527 TYR .
2 528 MET .
2 529 ASN .
2 530 GLN .
2 531 SER .
2 532 GLN .
2 533 LEU .
2 534 GLY .
2 535 ASP .
2 536 ASN .
2 537 LEU .
2 538 PHE .
2 539 SER .
2 540 SER .
2 541 ARG .
2 542 THR .
2 543 LYS .
2 544 GLU .
2 545 GLU .
2 546 PRO .
2 547 ARG .
2 548 ASP .
2 549 ASP .
2 550 MET .
2 551 PHE .
2 552 PHE .
2 553 GLU .
2 554 SER .
2 555 LEU .
2 556 GLN .
2 557 TYR .
3 1 DG .
3 2 DT .
3 3 DT .
3 4 DG .
3 5 DG .
3 6 DT .
3 7 DC .
3 8 DG .
3 9 DC .
3 10 DG .
3 11 DG .
3 12 DA .
3 13 DA .
3 14 DA .
3 15 DG .
3 16 DT .
3 17 DA .
3 18 DT .
3 19 DA .
3 20 DC .
3 21 DT .
3 22 DA .
3 23 DT .
3 24 DT .
3 25 DG .
3 26 DG .
3 27 DC .
3 28 DG .
3 29 DA .
3 30 DC .
3 31 DC .
3 32 DA .
3 33 DA .
3 34 DA .
3 35 DG .
3 36 DG .
3 37 DC .
4 1 DG .
4 2 DC .
4 3 DC .
4 4 DT .
4 5 DT .
4 6 DT .
4 7 DG .
4 8 DG .
4 9 DT .
4 10 DC .
4 11 DG .
4 12 DC .
4 13 DC .
4 14 DA .
4 15 DA .
4 16 DT .
4 17 DA .
4 18 DG .
4 19 DT .
4 20 DA .
4 21 DT .
4 22 DA .
4 23 DC .
4 24 DT .
4 25 DT .
4 26 DT .
4 27 DC .
4 28 DC .
4 29 DG .
4 30 DC .
4 31 DG .
4 32 DA .
4 33 DC .
4 34 DC .
4 35 DA .
4 36 DA .
4 37 DC .
#
#
loop_
_struct_asym.id
_struct_asym.entity_id
_struct_asym.details
A 1 'Chain A'
B 2 'Chain B'
C 3 'Chain C'
D 4 'Chain D'
#
#
loop_
_pdbx_poly_seq_scheme.asym_id
_pdbx_poly_seq_scheme.entity_id
_pdbx_poly_seq_scheme.seq_id
_pdbx_poly_seq_scheme.mon_id
_pdbx_poly_seq_scheme.pdb_seq_num
_pdbx_poly_seq_scheme.auth_seq_num
_pdbx_poly_seq_scheme.pdb_mon_id
_pdbx_poly_seq_scheme.auth_mon_id
_pdbx_poly_seq_scheme.pdb_strand_id
_pdbx_poly_seq_scheme.pdb_ins_code
A 1 1 MET 1 1 MET MET A .
A 1 2 SER 2 2 SER SER A .
A 1 3 THR 3 3 THR THR A .
A 1 4 GLU 4 4 GLU GLU A .
A 1 5 PRO 5 5 PRO PRO A .
A 1 6 PRO 6 6 PRO PRO A .
A 1 7 HIS 7 7 HIS HIS A .
A 1 8 ASN 8 8 ASN ASN A .
A 1 9 SER 9 9 SER SER A .
A 1 10 GLU 10 10 GLU GLU A .
A 1 11 PRO 11 11 PRO PRO A .
A 1 12 GLU 12 12 GLU GLU A .
A 1 13 THR 13 13 THR THR A .
A 1 14 SER 14 14 SER SER A .
A 1 15 SER 15 15 SER SER A .
A 1 16 ASN 16 16 ASN ASN A .
A 1 17 SER 17 17 SER SER A .
A 1 18 PHE 18 18 PHE PHE A .
A 1 19 SER 19 19 SER SER A .
A 1 20 SER 20 20 SER SER A .
A 1 21 SER 21 21 SER SER A .
A 1 22 PRO 22 22 PRO PRO A .
A 1 23 SER 23 23 SER SER A .
A 1 24 SER 24 24 SER SER A .
A 1 25 SER 25 25 SER SER A .
A 1 26 PRO 26 26 PRO PRO A .
A 1 27 SER 27 27 SER SER A .
A 1 28 SER 28 28 SER SER A .
A 1 29 SER 29 29 SER SER A .
A 1 30 GLY 30 30 GLY GLY A .
A 1 31 LEU 31 31 LEU LEU A .
A 1 32 THR 32 32 THR THR A .
A 1 33 GLN 33 33 GLN GLN A .
A 1 34 SER 34 34 SER SER A .
A 1 35 LEU 35 35 LEU LEU A .
A 1 36 SER 36 36 SER SER A .
A 1 37 ASN 37 37 ASN ASN A .
A 1 38 PRO 38 38 PRO PRO A .
A 1 39 GLN 39 39 GLN GLN A .
A 1 40 GLN 40 40 GLN GLN A .
A 1 41 PRO 41 41 PRO PRO A .
A 1 42 GLY 42 42 GLY GLY A .
A 1 43 ASN 43 43 ASN ASN A .
A 1 44 ASN 44 44 ASN ASN A .
A 1 45 PRO 45 45 PRO PRO A .
A 1 46 GLN 46 46 GLN GLN A .
A 1 47 PRO 47 47 PRO PRO A .
A 1 48 ALA 48 48 ALA ALA A .
A 1 49 ASN 49 49 ASN ASN A .
A 1 50 GLN 50 50 GLN GLN A .
A 1 51 LYS 51 51 LYS LYS A .
A 1 52 PRO 52 52 PRO PRO A .
A 1 53 LYS 53 53 LYS LYS A .
A 1 54 ARG 54 54 ARG ARG A .
A 1 55 ILE 55 55 ILE ILE A .
A 1 56 ARG 56 56 ARG ARG A .
A 1 57 GLU 57 57 GLU GLU A .
A 1 58 SER 58 58 SER SER A .
A 1 59 SER 59 59 SER SER A .
A 1 60 SER 60 60 SER SER A .
A 1 61 LYS 61 61 LYS LYS A .
A 1 62 HIS 62 62 HIS HIS A .
A 1 63 PRO 63 63 PRO PRO A .
A 1 64 VAL 64 64 VAL VAL A .
A 1 65 TYR 65 65 TYR TYR A .
A 1 66 ARG 66 66 ARG ARG A .
A 1 67 GLY 67 67 GLY GLY A .
A 1 68 VAL 68 68 VAL VAL A .
A 1 69 ARG 69 69 ARG ARG A .
A 1 70 MET 70 70 MET MET A .
A 1 71 ARG 71 71 ARG ARG A .
A 1 72 ASN 72 72 ASN ASN A .
A 1 73 TRP 73 73 TRP TRP A .
A 1 74 GLY 74 74 GLY GLY A .
A 1 75 LYS 75 75 LYS LYS A .
A 1 76 TRP 76 76 TRP TRP A .
A 1 77 VAL 77 77 VAL VAL A .
A 1 78 SER 78 78 SER SER A .
A 1 79 GLU 79 79 GLU GLU A .
A 1 80 ILE 80 80 ILE ILE A .
A 1 81 ARG 81 81 ARG ARG A .
A 1 82 GLU 82 82 GLU GLU A .
A 1 83 PRO 83 83 PRO PRO A .
A 1 84 ARG 84 84 ARG ARG A .
A 1 85 LYS 85 85 LYS LYS A .
A 1 86 LYS 86 86 LYS LYS A .
A 1 87 SER 87 87 SER SER A .
A 1 88 ARG 88 88 ARG ARG A .
A 1 89 ILE 89 89 ILE ILE A .
A 1 90 TRP 90 90 TRP TRP A .
A 1 91 LEU 91 91 LEU LEU A .
A 1 92 GLY 92 92 GLY GLY A .
A 1 93 THR 93 93 THR THR A .
A 1 94 PHE 94 94 PHE PHE A .
A 1 95 PRO 95 95 PRO PRO A .
A 1 96 THR 96 96 THR THR A .
A 1 97 PRO 97 97 PRO PRO A .
A 1 98 GLU 98 98 GLU GLU A .
A 1 99 MET 99 99 MET MET A .
A 1 100 ALA 100 100 ALA ALA A .
A 1 101 ALA 101 101 ALA ALA A .
A 1 102 ARG 102 102 ARG ARG A .
A 1 103 ALA 103 103 ALA ALA A .
A 1 104 HIS 104 104 HIS HIS A .
A 1 105 ASP 105 105 ASP ASP A .
A 1 106 VAL 106 106 VAL VAL A .
A 1 107 ALA 107 107 ALA ALA A .
A 1 108 ALA 108 108 ALA ALA A .
A 1 109 LEU 109 109 LEU LEU A .
A 1 110 SER 110 110 SER SER A .
A 1 111 ILE 111 111 ILE ILE A .
A 1 112 LYS 112 112 LYS LYS A .
A 1 113 GLY 113 113 GLY GLY A .
A 1 114 GLY 114 114 GLY GLY A .
A 1 115 SER 115 115 SER SER A .
A 1 116 ALA 116 116 ALA ALA A .
A 1 117 VAL 117 117 VAL VAL A .
A 1 118 LEU 118 118 LEU LEU A .
A 1 119 ASN 119 119 ASN ASN A .
A 1 120 PHE 120 120 PHE PHE A .
A 1 121 PRO 121 121 PRO PRO A .
A 1 122 HIS 122 122 HIS HIS A .
A 1 123 LEU 123 123 LEU LEU A .
A 1 124 ALA 124 124 ALA ALA A .
A 1 125 GLY 125 125 GLY GLY A .
A 1 126 SER 126 126 SER SER A .
A 1 127 LEU 127 127 LEU LEU A .
A 1 128 PRO 128 128 PRO PRO A .
A 1 129 ARG 129 129 ARG ARG A .
A 1 130 PRO 130 130 PRO PRO A .
A 1 131 ALA 131 131 ALA ALA A .
A 1 132 SER 132 132 SER SER A .
A 1 133 LEU 133 133 LEU LEU A .
A 1 134 LEU 134 134 LEU LEU A .
A 1 135 PRO 135 135 PRO PRO A .
A 1 136 ARG 136 136 ARG ARG A .
A 1 137 ASP 137 137 ASP ASP A .
A 1 138 VAL 138 138 VAL VAL A .
A 1 139 GLN 139 139 GLN GLN A .
A 1 140 ALA 140 140 ALA ALA A .
A 1 141 ALA 141 141 ALA ALA A .
A 1 142 ALA 142 142 ALA ALA A .
A 1 143 ALA 143 143 ALA ALA A .
A 1 144 LYS 144 144 LYS LYS A .
A 1 145 ALA 145 145 ALA ALA A .
A 1 146 ALA 146 146 ALA ALA A .
A 1 147 ALA 147 147 ALA ALA A .
A 1 148 MET 148 148 MET MET A .
A 1 149 VAL 149 149 VAL VAL A .
A 1 150 LYS 150 150 LYS LYS A .
A 1 151 PHE 151 151 PHE PHE A .
A 1 152 ASP 152 152 ASP ASP A .
A 1 153 SER 153 153 SER SER A .
A 1 154 PRO 154 154 PRO PRO A .
A 1 155 SER 155 155 SER SER A .
A 1 156 SER 156 156 SER SER A .
A 1 157 SER 157 157 SER SER A .
A 1 158 SER 158 158 SER SER A .
A 1 159 SER 159 159 SER SER A .
A 1 160 SER 160 160 SER SER A .
A 1 161 SER 161 161 SER SER A .
A 1 162 SER 162 162 SER SER A .
A 1 163 VAL 163 163 VAL VAL A .
A 1 164 SER 164 164 SER SER A .
A 1 165 VAL 165 165 VAL VAL A .
A 1 166 PHE 166 166 PHE PHE A .
A 1 167 THR 167 167 THR THR A .
A 1 168 ASN 168 168 ASN ASN A .
A 1 169 SER 169 169 SER SER A .
A 1 170 ASP 170 170 ASP ASP A .
A 1 171 GLU 171 171 GLU GLU A .
A 1 172 LEU 172 172 LEU LEU A .
A 1 173 SER 173 173 SER SER A .
A 1 174 GLN 174 174 GLN GLN A .
A 1 175 ILE 175 175 ILE ILE A .
A 1 176 VAL 176 176 VAL VAL A .
A 1 177 GLU 177 177 GLU GLU A .
A 1 178 LEU 178 178 LEU LEU A .
A 1 179 PRO 179 179 PRO PRO A .
A 1 180 SER 180 180 SER SER A .
A 1 181 LEU 181 181 LEU LEU A .
A 1 182 GLY 182 182 GLY GLY A .
A 1 183 THR 183 183 THR THR A .
A 1 184 ASN 184 184 ASN ASN A .
A 1 185 TYR 185 185 TYR TYR A .
A 1 186 ASP 186 186 ASP ASP A .
A 1 187 GLU 187 187 GLU GLU A .
A 1 188 SER 188 188 SER SER A .
A 1 189 THR 189 189 THR THR A .
A 1 190 GLU 190 190 GLU GLU A .
A 1 191 LEU 191 191 LEU LEU A .
A 1 192 ASN 192 192 ASN ASN A .
A 1 193 SER 193 193 SER SER A .
A 1 194 SER 194 194 SER SER A .
A 1 195 GLU 195 195 GLU GLU A .
A 1 196 PHE 196 196 PHE PHE A .
A 1 197 VAL 197 197 VAL VAL A .
A 1 198 TYR 198 198 TYR TYR A .
A 1 199 VAL 199 199 VAL VAL A .
A 1 200 ASP 200 200 ASP ASP A .
A 1 201 SER 201 201 SER SER A .
A 1 202 VAL 202 202 VAL VAL A .
A 1 203 ASP 203 203 ASP ASP A .
A 1 204 GLU 204 204 GLU GLU A .
A 1 205 TRP 205 205 TRP TRP A .
A 1 206 MET 206 206 MET MET A .
A 1 207 TYR 207 207 TYR TYR A .
A 1 208 THR 208 208 THR THR A .
A 1 209 PRO 209 209 PRO PRO A .
A 1 210 PRO 210 210 PRO PRO A .
A 1 211 TRP 211 211 TRP TRP A .
A 1 212 LEU 212 212 LEU LEU A .
A 1 213 ASP 213 213 ASP ASP A .
A 1 214 PHE 214 214 PHE PHE A .
A 1 215 ALA 215 215 ALA ALA A .
A 1 216 ASP 216 216 ASP ASP A .
A 1 217 ASP 217 217 ASP ASP A .
A 1 218 GLY 218 218 GLY GLY A .
A 1 219 GLY 219 219 GLY GLY A .
A 1 220 GLY 220 220 GLY GLY A .
A 1 221 GLY 221 221 GLY GLY A .
A 1 222 TYR 222 222 TYR TYR A .
A 1 223 PHE 223 223 PHE PHE A .
A 1 224 SER 224 224 SER SER A .
A 1 225 ASP 225 225 ASP ASP A .
A 1 226 GLU 226 226 GLU GLU A .
A 1 227 ILE 227 227 ILE ILE A .
A 1 228 PRO 228 228 PRO PRO A .
A 1 229 ALA 229 229 ALA ALA A .
A 1 230 PRO 230 230 PRO PRO A .
A 1 231 PRO 231 231 PRO PRO A .
A 1 232 GLU 232 232 GLU GLU A .
A 1 233 SER 233 233 SER SER A .
A 1 234 LEU 234 234 LEU LEU A .
A 1 235 ILE 235 235 ILE ILE A .
A 1 236 SER 236 236 SER SER A .
A 1 237 THR 237 237 THR THR A .
A 1 238 SER 238 238 SER SER A .
A 1 239 PHE 239 239 PHE PHE A .
A 1 240 ASP 240 240 ASP ASP A .
A 1 241 SER 241 241 SER SER A .
A 1 242 PHE 242 242 PHE PHE A .
A 1 243 LEU 243 243 LEU LEU A .
A 1 244 TRP 244 244 TRP TRP A .
A 1 245 ASN 245 245 ASN ASN A .
A 1 246 TYR 246 246 TYR TYR A .
A 1 247 GLN 247 247 GLN GLN A .
A 1 248 GLN 248 248 GLN GLN A .
B 2 1 MET 1 1 MET MET B .
B 2 2 ALA 2 2 ALA ALA B .
B 2 3 SER 3 3 SER SER B .
B 2 4 SER 4 4 SER SER B .
B 2 5 SER 5 5 SER SER B .
B 2 6 GLY 6 6 GLY GLY B .
B 2 7 SER 7 7 SER SER B .
B 2 8 LEU 8 8 LEU LEU B .
B 2 9 ASP 9 9 ASP ASP B .
B 2 10 THR 10 10 THR THR B .
B 2 11 SER 11 11 SER SER B .
B 2 12 ALA 12 12 ALA ALA B .
B 2 13 ASN 13 13 ASN ASN B .
B 2 14 SER 14 14 SER SER B .
B 2 15 TYR 15 15 TYR TYR B .
B 2 16 PRO 16 16 PRO PRO B .
B 2 17 LYS 17 17 LYS LYS B .
B 2 18 LEU 18 18 LEU LEU B .
B 2 19 PRO 19 19 PRO PRO B .
B 2 20 PRO 20 20 PRO PRO B .
B 2 21 ILE 21 21 ILE ILE B .
B 2 22 THR 22 22 THR THR B .
B 2 23 PRO 23 23 PRO PRO B .
B 2 24 THR 24 24 THR THR B .
B 2 25 SER 25 25 SER SER B .
B 2 26 ASN 26 26 ASN ASN B .
B 2 27 PHE 27 27 PHE PHE B .
B 2 28 SER 28 28 SER SER B .
B 2 29 PHE 29 29 PHE PHE B .
B 2 30 SER 30 30 SER SER B .
B 2 31 ASN 31 31 ASN ASN B .
B 2 32 PRO 32 32 PRO PRO B .
B 2 33 PHE 33 33 PHE PHE B .
B 2 34 MET 34 34 MET MET B .
B 2 35 SER 35 35 SER SER B .
B 2 36 SER 36 36 SER SER B .
B 2 37 THR 37 37 THR THR B .
B 2 38 ALA 38 38 ALA ALA B .
B 2 39 THR 39 39 THR THR B .
B 2 40 VAL 40 40 VAL VAL B .
B 2 41 ASN 41 41 ASN ASN B .
B 2 42 ARG 42 42 ARG ARG B .
B 2 43 GLY 43 43 GLY GLY B .
B 2 44 LEU 44 44 LEU LEU B .
B 2 45 SER 45 45 SER SER B .
B 2 46 ASP 46 46 ASP ASP B .
B 2 47 ARG 47 47 ARG ARG B .
B 2 48 ILE 48 48 ILE ILE B .
B 2 49 ALA 49 49 ALA ALA B .
B 2 50 ASP 50 50 ASP ASP B .
B 2 51 ARG 51 51 ARG ARG B .
B 2 52 ASN 52 52 ASN ASN B .
B 2 53 GLY 53 53 GLY GLY B .
B 2 54 SER 54 54 SER SER B .
B 2 55 GLY 55 55 GLY GLY B .
B 2 56 VAL 56 56 VAL VAL B .
B 2 57 PRO 57 57 PRO PRO B .
B 2 58 LYS 58 58 LYS LYS B .
B 2 59 PHE 59 59 PHE PHE B .
B 2 60 LYS 60 60 LYS LYS B .
B 2 61 SER 61 61 SER SER B .
B 2 62 ILE 62 62 ILE ILE B .
B 2 63 PRO 63 63 PRO PRO B .
B 2 64 PRO 64 64 PRO PRO B .
B 2 65 PRO 65 65 PRO PRO B .
B 2 66 SER 66 66 SER SER B .
B 2 67 LEU 67 67 LEU LEU B .
B 2 68 PRO 68 68 PRO PRO B .
B 2 69 ILE 69 69 ILE ILE B .
B 2 70 SER 70 70 SER SER B .
B 2 71 PRO 71 71 PRO PRO B .
B 2 72 PRO 72 72 PRO PRO B .
B 2 73 ALA 73 73 ALA ALA B .
B 2 74 PHE 74 74 PHE PHE B .
B 2 75 SER 75 75 SER SER B .
B 2 76 PRO 76 76 PRO PRO B .
B 2 77 SER 77 77 SER SER B .
B 2 78 SER 78 78 SER SER B .
B 2 79 TYR 79 79 TYR TYR B .
B 2 80 PHE 80 80 PHE PHE B .
B 2 81 ALA 81 81 ALA ALA B .
B 2 82 ILE 82 82 ILE ILE B .
B 2 83 PRO 83 83 PRO PRO B .
B 2 84 PRO 84 84 PRO PRO B .
B 2 85 GLY 85 85 GLY GLY B .
B 2 86 LEU 86 86 LEU LEU B .
B 2 87 SER 87 87 SER SER B .
B 2 88 LEU 88 88 LEU LEU B .
B 2 89 ALA 89 89 ALA ALA B .
B 2 90 GLU 90 90 GLU GLU B .
B 2 91 LEU 91 91 LEU LEU B .
B 2 92 LEU 92 92 LEU LEU B .
B 2 93 ASP 93 93 ASP ASP B .
B 2 94 SER 94 94 SER SER B .
B 2 95 PRO 95 95 PRO PRO B .
B 2 96 VAL 96 96 VAL VAL B .
B 2 97 LEU 97 97 LEU LEU B .
B 2 98 LEU 98 98 LEU LEU B .
B 2 99 SER 99 99 SER SER B .
B 2 100 THR 100 100 THR THR B .
B 2 101 SER 101 101 SER SER B .
B 2 102 ASN 102 102 ASN ASN B .
B 2 103 ILE 103 103 ILE ILE B .
B 2 104 LEU 104 104 LEU LEU B .
B 2 105 PRO 105 105 PRO PRO B .
B 2 106 SER 106 106 SER SER B .
B 2 107 PRO 107 107 PRO PRO B .
B 2 108 THR 108 108 THR THR B .
B 2 109 THR 109 109 THR THR B .
B 2 110 GLY 110 110 GLY GLY B .
B 2 111 THR 111 111 THR THR B .
B 2 112 PHE 112 112 PHE PHE B .
B 2 113 PRO 113 113 PRO PRO B .
B 2 114 ALA 114 114 ALA ALA B .
B 2 115 GLN 115 115 GLN GLN B .
B 2 116 GLY 116 116 GLY GLY B .
B 2 117 PHE 117 117 PHE PHE B .
B 2 118 ASN 118 118 ASN ASN B .
B 2 119 TRP 119 119 TRP TRP B .
B 2 120 LYS 120 120 LYS LYS B .
B 2 121 SER 121 121 SER SER B .
B 2 122 ASN 122 122 ASN ASN B .
B 2 123 SER 123 123 SER SER B .
B 2 124 ASN 124 124 ASN ASN B .
B 2 125 ASN 125 125 ASN ASN B .
B 2 126 HIS 126 126 HIS HIS B .
B 2 127 GLN 127 127 GLN GLN B .
B 2 128 GLN 128 128 GLN GLN B .
B 2 129 SER 129 129 SER SER B .
B 2 130 ILE 130 130 ILE ILE B .
B 2 131 LYS 131 131 LYS LYS B .
B 2 132 GLN 132 132 GLN GLN B .
B 2 133 GLU 133 133 GLU GLU B .
B 2 134 GLN 134 134 GLN GLN B .
B 2 135 LYS 135 135 LYS LYS B .
B 2 136 ASN 136 136 ASN ASN B .
B 2 137 TYR 137 137 TYR TYR B .
B 2 138 TYR 138 138 TYR TYR B .
B 2 139 ASP 139 139 ASP ASP B .
B 2 140 PHE 140 140 PHE PHE B .
B 2 141 SER 141 141 SER SER B .
B 2 142 PHE 142 142 PHE PHE B .
B 2 143 GLN 143 143 GLN GLN B .
B 2 144 THR 144 144 THR THR B .
B 2 145 GLN 145 145 GLN GLN B .
B 2 146 THR 146 146 THR THR B .
B 2 147 ARG 147 147 ARG ARG B .
B 2 148 PRO 148 148 PRO PRO B .
B 2 149 PRO 149 149 PRO PRO B .
B 2 150 THR 150 150 THR THR B .
B 2 151 SER 151 151 SER SER B .
B 2 152 SER 152 152 SER SER B .
B 2 153 THR 153 153 THR THR B .
B 2 154 THR 154 154 THR THR B .
B 2 155 SER 155 155 SER SER B .
B 2 156 PHE 156 156 PHE PHE B .
B 2 157 GLN 157 157 GLN GLN B .
B 2 158 SER 158 158 SER SER B .
B 2 159 GLN 159 159 GLN GLN B .
B 2 160 ILE 160 160 ILE ILE B .
B 2 161 PRO 161 161 PRO PRO B .
B 2 162 ALA 162 162 ALA ALA B .
B 2 163 GLU 163 163 GLU GLU B .
B 2 164 ASN 164 164 ASN ASN B .
B 2 165 GLN 165 165 GLN GLN B .
B 2 166 SER 166 166 SER SER B .
B 2 167 TRP 167 167 TRP TRP B .
B 2 168 ALA 168 168 ALA ALA B .
B 2 169 PHE 169 169 PHE PHE B .
B 2 170 PRO 170 170 PRO PRO B .
B 2 171 GLU 171 171 GLU GLU B .
B 2 172 PRO 172 172 PRO PRO B .
B 2 173 ALA 173 173 ALA ALA B .
B 2 174 THR 174 174 THR THR B .
B 2 175 LYS 175 175 LYS LYS B .
B 2 176 SER 176 176 SER SER B .
B 2 177 GLU 177 177 GLU GLU B .
B 2 178 ILE 178 178 ILE ILE B .
B 2 179 ALA 179 179 ALA ALA B .
B 2 180 SER 180 180 SER SER B .
B 2 181 MET 181 181 MET MET B .
B 2 182 GLN 182 182 GLN GLN B .
B 2 183 SER 183 183 SER SER B .
B 2 184 PHE 184 184 PHE PHE B .
B 2 185 SER 185 185 SER SER B .
B 2 186 PRO 186 186 PRO PRO B .
B 2 187 GLU 187 187 GLU GLU B .
B 2 188 ILE 188 188 ILE ILE B .
B 2 189 SER 189 189 SER SER B .
B 2 190 THR 190 190 THR THR B .
B 2 191 ILE 191 191 ILE ILE B .
B 2 192 GLN 192 192 GLN GLN B .
B 2 193 SER 193 193 SER SER B .
B 2 194 ASN 194 194 ASN ASN B .
B 2 195 SER 195 195 SER SER B .
B 2 196 GLN 196 196 GLN GLN B .
B 2 197 THR 197 197 THR THR B .
B 2 198 ASN 198 198 ASN ASN B .
B 2 199 PRO 199 199 PRO PRO B .
B 2 200 GLY 200 200 GLY GLY B .
B 2 201 PHE 201 201 PHE PHE B .
B 2 202 GLN 202 202 GLN GLN B .
B 2 203 SER 203 203 SER SER B .
B 2 204 GLU 204 204 GLU GLU B .
B 2 205 TYR 205 205 TYR TYR B .
B 2 206 ASN 206 206 ASN ASN B .
B 2 207 GLN 207 207 GLN GLN B .
B 2 208 TYR 208 208 TYR TYR B .
B 2 209 ASN 209 209 ASN ASN B .
B 2 210 GLN 210 210 GLN GLN B .
B 2 211 SER 211 211 SER SER B .
B 2 212 SER 212 212 SER SER B .
B 2 213 SER 213 213 SER SER B .
B 2 214 VAL 214 214 VAL VAL B .
B 2 215 ARG 215 215 ARG ARG B .
B 2 216 GLU 216 216 GLU GLU B .
B 2 217 GLN 217 217 GLN GLN B .
B 2 218 ARG 218 218 ARG ARG B .
B 2 219 ARG 219 219 ARG ARG B .
B 2 220 SER 220 220 SER SER B .
B 2 221 GLU 221 221 GLU GLU B .
B 2 222 ASP 222 222 ASP ASP B .
B 2 223 GLY 223 223 GLY GLY B .
B 2 224 TYR 224 224 TYR TYR B .
B 2 225 ASN 225 225 ASN ASN B .
B 2 226 TRP 226 226 TRP TRP B .
B 2 227 ARG 227 227 ARG ARG B .
B 2 228 LYS 228 228 LYS LYS B .
B 2 229 TYR 229 229 TYR TYR B .
B 2 230 GLY 230 230 GLY GLY B .
B 2 231 GLN 231 231 GLN GLN B .
B 2 232 LYS 232 232 LYS LYS B .
B 2 233 GLN 233 233 GLN GLN B .
B 2 234 VAL 234 234 VAL VAL B .
B 2 235 LYS 235 235 LYS LYS B .
B 2 236 GLY 236 236 GLY GLY B .
B 2 237 SER 237 237 SER SER B .
B 2 238 GLU 238 238 GLU GLU B .
B 2 239 ASN 239 239 ASN ASN B .
B 2 240 PRO 240 240 PRO PRO B .
B 2 241 ARG 241 241 ARG ARG B .
B 2 242 SER 242 242 SER SER B .
B 2 243 TYR 243 243 TYR TYR B .
B 2 244 TYR 244 244 TYR TYR B .
B 2 245 LYS 245 245 LYS LYS B .
B 2 246 CYS 246 246 CYS CYS B .
B 2 247 THR 247 247 THR THR B .
B 2 248 PHE 248 248 PHE PHE B .
B 2 249 PRO 249 249 PRO PRO B .
B 2 250 ASN 250 250 ASN ASN B .
B 2 251 CYS 251 251 CYS CYS B .
B 2 252 PRO 252 252 PRO PRO B .
B 2 253 THR 253 253 THR THR B .
B 2 254 LYS 254 254 LYS LYS B .
B 2 255 LYS 255 255 LYS LYS B .
B 2 256 LYS 256 256 LYS LYS B .
B 2 257 VAL 257 257 VAL VAL B .
B 2 258 GLU 258 258 GLU GLU B .
B 2 259 ARG 259 259 ARG ARG B .
B 2 260 SER 260 260 SER SER B .
B 2 261 ILE 261 261 ILE ILE B .
B 2 262 GLU 262 262 GLU GLU B .
B 2 263 GLY 263 263 GLY GLY B .
B 2 264 GLN 264 264 GLN GLN B .
B 2 265 ILE 265 265 ILE ILE B .
B 2 266 THR 266 266 THR THR B .
B 2 267 GLU 267 267 GLU GLU B .
B 2 268 ILE 268 268 ILE ILE B .
B 2 269 VAL 269 269 VAL VAL B .
B 2 270 TYR 270 270 TYR TYR B .
B 2 271 LYS 271 271 LYS LYS B .
B 2 272 GLY 272 272 GLY GLY B .
B 2 273 SER 273 273 SER SER B .
B 2 274 HIS 274 274 HIS HIS B .
B 2 275 ASN 275 275 ASN ASN B .
B 2 276 HIS 276 276 HIS HIS B .
B 2 277 PRO 277 277 PRO PRO B .
B 2 278 LYS 278 278 LYS LYS B .
B 2 279 PRO 279 279 PRO PRO B .
B 2 280 GLN 280 280 GLN GLN B .
B 2 281 SER 281 281 SER SER B .
B 2 282 THR 282 282 THR THR B .
B 2 283 ARG 283 283 ARG ARG B .
B 2 284 ARG 284 284 ARG ARG B .
B 2 285 SER 285 285 SER SER B .
B 2 286 SER 286 286 SER SER B .
B 2 287 ALA 287 287 ALA ALA B .
B 2 288 ALA 288 288 ALA ALA B .
B 2 289 ALA 289 289 ALA ALA B .
B 2 290 SER 290 290 SER SER B .
B 2 291 SER 291 291 SER SER B .
B 2 292 GLN 292 292 GLN GLN B .
B 2 293 VAL 293 293 VAL VAL B .
B 2 294 ILE 294 294 ILE ILE B .
B 2 295 GLN 295 295 GLN GLN B .
B 2 296 HIS 296 296 HIS HIS B .
B 2 297 TYR 297 297 TYR TYR B .
B 2 298 ASN 298 298 ASN ASN B .
B 2 299 PRO 299 299 PRO PRO B .
B 2 300 GLU 300 300 GLU GLU B .
B 2 301 ILE 301 301 ILE ILE B .
B 2 302 PRO 302 302 PRO PRO B .
B 2 303 ASP 303 303 ASP ASP B .
B 2 304 GLN 304 304 GLN GLN B .
B 2 305 SER 305 305 SER SER B .
B 2 306 TYR 306 306 TYR TYR B .
B 2 307 ALA 307 307 ALA ALA B .
B 2 308 SER 308 308 SER SER B .
B 2 309 HIS 309 309 HIS HIS B .
B 2 310 GLY 310 310 GLY GLY B .
B 2 311 SER 311 311 SER SER B .
B 2 312 GLY 312 312 GLY GLY B .
B 2 313 GLN 313 313 GLN GLN B .
B 2 314 LEU 314 314 LEU LEU B .
B 2 315 ASP 315 315 ASP ASP B .
B 2 316 SER 316 316 SER SER B .
B 2 317 VAL 317 317 VAL VAL B .
B 2 318 ALA 318 318 ALA ALA B .
B 2 319 THR 319 319 THR THR B .
B 2 320 PRO 320 320 PRO PRO B .
B 2 321 GLU 321 321 GLU GLU B .
B 2 322 ASN 322 322 ASN ASN B .
B 2 323 SER 323 323 SER SER B .
B 2 324 SER 324 324 SER SER B .
B 2 325 ILE 325 325 ILE ILE B .
B 2 326 SER 326 326 SER SER B .
B 2 327 ILE 327 327 ILE ILE B .
B 2 328 GLY 328 328 GLY GLY B .
B 2 329 ASP 329 329 ASP ASP B .
B 2 330 ASP 330 330 ASP ASP B .
B 2 331 GLU 331 331 GLU GLU B .
B 2 332 ILE 332 332 ILE ILE B .
B 2 333 ASP 333 333 ASP ASP B .
B 2 334 ARG 334 334 ARG ARG B .
B 2 335 SER 335 335 SER SER B .
B 2 336 SER 336 336 SER SER B .
B 2 337 GLN 337 337 GLN GLN B .
B 2 338 ARG 338 338 ARG ARG B .
B 2 339 SER 339 339 SER SER B .
B 2 340 ARG 340 340 ARG ARG B .
B 2 341 SER 341 341 SER SER B .
B 2 342 GLY 342 342 GLY GLY B .
B 2 343 GLY 343 343 GLY GLY B .
B 2 344 ASP 344 344 ASP ASP B .
B 2 345 GLU 345 345 GLU GLU B .
B 2 346 ILE 346 346 ILE ILE B .
B 2 347 ASP 347 347 ASP ASP B .
B 2 348 GLU 348 348 GLU GLU B .
B 2 349 ASP 349 349 ASP ASP B .
B 2 350 GLU 350 350 GLU GLU B .
B 2 351 ARG 351 351 ARG ARG B .
B 2 352 ASP 352 352 ASP ASP B .
B 2 353 PRO 353 353 PRO PRO B .
B 2 354 LYS 354 354 LYS LYS B .
B 2 355 ARG 355 355 ARG ARG B .
B 2 356 TRP 356 356 TRP TRP B .
B 2 357 LYS 357 357 LYS LYS B .
B 2 358 ILE 358 358 ILE ILE B .
B 2 359 GLY 359 359 GLY GLY B .
B 2 360 ALA 360 360 ALA ALA B .
B 2 361 GLU 361 361 GLU GLU B .
B 2 362 SER 362 362 SER SER B .
B 2 363 GLU 363 363 GLU GLU B .
B 2 364 GLY 364 364 GLY GLY B .
B 2 365 ILE 365 365 ILE ILE B .
B 2 366 SER 366 366 SER SER B .
B 2 367 ALA 367 367 ALA ALA B .
B 2 368 PRO 368 368 PRO PRO B .
B 2 369 GLY 369 369 GLY GLY B .
B 2 370 ASN 370 370 ASN ASN B .
B 2 371 ARG 371 371 ARG ARG B .
B 2 372 THR 372 372 THR THR B .
B 2 373 VAL 373 373 VAL VAL B .
B 2 374 ARG 374 374 ARG ARG B .
B 2 375 GLU 375 375 GLU GLU B .
B 2 376 PRO 376 376 PRO PRO B .
B 2 377 ARG 377 377 ARG ARG B .
B 2 378 VAL 378 378 VAL VAL B .
B 2 379 VAL 379 379 VAL VAL B .
B 2 380 VAL 380 380 VAL VAL B .
B 2 381 GLN 381 381 GLN GLN B .
B 2 382 THR 382 382 THR THR B .
B 2 383 THR 383 383 THR THR B .
B 2 384 SER 384 384 SER SER B .
B 2 385 ASP 385 385 ASP ASP B .
B 2 386 ILE 386 386 ILE ILE B .
B 2 387 ASP 387 387 ASP ASP B .
B 2 388 ILE 388 388 ILE ILE B .
B 2 389 LEU 389 389 LEU LEU B .
B 2 390 ASP 390 390 ASP ASP B .
B 2 391 ASP 391 391 ASP ASP B .
B 2 392 GLY 392 392 GLY GLY B .
B 2 393 TYR 393 393 TYR TYR B .
B 2 394 ARG 394 394 ARG ARG B .
B 2 395 TRP 395 395 TRP TRP B .
B 2 396 ARG 396 396 ARG ARG B .
B 2 397 LYS 397 397 LYS LYS B .
B 2 398 TYR 398 398 TYR TYR B .
B 2 399 GLY 399 399 GLY GLY B .
B 2 400 GLN 400 400 GLN GLN B .
B 2 401 LYS 401 401 LYS LYS B .
B 2 402 VAL 402 402 VAL VAL B .
B 2 403 VAL 403 403 VAL VAL B .
B 2 404 LYS 404 404 LYS LYS B .
B 2 405 GLY 405 405 GLY GLY B .
B 2 406 ASN 406 406 ASN ASN B .
B 2 407 PRO 407 407 PRO PRO B .
B 2 408 ASN 408 408 ASN ASN B .
B 2 409 PRO 409 409 PRO PRO B .
B 2 410 ARG 410 410 ARG ARG B .
B 2 411 SER 411 411 SER SER B .
B 2 412 TYR 412 412 TYR TYR B .
B 2 413 TYR 413 413 TYR TYR B .
B 2 414 LYS 414 414 LYS LYS B .
B 2 415 CYS 415 415 CYS CYS B .
B 2 416 THR 416 416 THR THR B .
B 2 417 PHE 417 417 PHE PHE B .
B 2 418 PRO 418 418 PRO PRO B .
B 2 419 GLY 419 419 GLY GLY B .
B 2 420 CYS 420 420 CYS CYS B .
B 2 421 PRO 421 421 PRO PRO B .
B 2 422 VAL 422 422 VAL VAL B .
B 2 423 ARG 423 423 ARG ARG B .
B 2 424 LYS 424 424 LYS LYS B .
B 2 425 HIS 425 425 HIS HIS B .
B 2 426 VAL 426 426 VAL VAL B .
B 2 427 GLU 427 427 GLU GLU B .
B 2 428 ARG 428 428 ARG ARG B .
B 2 429 ALA 429 429 ALA ALA B .
B 2 430 SER 430 430 SER SER B .
B 2 431 ASN 431 431 ASN ASN B .
B 2 432 ASP 432 432 ASP ASP B .
B 2 433 LEU 433 433 LEU LEU B .
B 2 434 ARG 434 434 ARG ARG B .
B 2 435 ALA 435 435 ALA ALA B .
B 2 436 VAL 436 436 VAL VAL B .
B 2 437 ILE 437 437 ILE ILE B .
B 2 438 THR 438 438 THR THR B .
B 2 439 THR 439 439 THR THR B .
B 2 440 TYR 440 440 TYR TYR B .
B 2 441 GLU 441 441 GLU GLU B .
B 2 442 GLY 442 442 GLY GLY B .
B 2 443 LYS 443 443 LYS LYS B .
B 2 444 HIS 444 444 HIS HIS B .
B 2 445 ASN 445 445 ASN ASN B .
B 2 446 HIS 446 446 HIS HIS B .
B 2 447 ASP 447 447 ASP ASP B .
B 2 448 VAL 448 448 VAL VAL B .
B 2 449 PRO 449 449 PRO PRO B .
B 2 450 ALA 450 450 ALA ALA B .
B 2 451 ALA 451 451 ALA ALA B .
B 2 452 ARG 452 452 ARG ARG B .
B 2 453 GLY 453 453 GLY GLY B .
B 2 454 SER 454 454 SER SER B .
B 2 455 GLY 455 455 GLY GLY B .
B 2 456 GLY 456 456 GLY GLY B .
B 2 457 HIS 457 457 HIS HIS B .
B 2 458 SER 458 458 SER SER B .
B 2 459 ALA 459 459 ALA ALA B .
B 2 460 ASN 460 460 ASN ASN B .
B 2 461 ARG 461 461 ARG ARG B .
B 2 462 PRO 462 462 PRO PRO B .
B 2 463 LEU 463 463 LEU LEU B .
B 2 464 PRO 464 464 PRO PRO B .
B 2 465 ASN 465 465 ASN ASN B .
B 2 466 THR 466 466 THR THR B .
B 2 467 THR 467 467 THR THR B .
B 2 468 THR 468 468 THR THR B .
B 2 469 ASN 469 469 ASN ASN B .
B 2 470 ASN 470 470 ASN ASN B .
B 2 471 ALA 471 471 ALA ALA B .
B 2 472 THR 472 472 THR THR B .
B 2 473 ALA 473 473 ALA ALA B .
B 2 474 ALA 474 474 ALA ALA B .
B 2 475 ILE 475 475 ILE ILE B .
B 2 476 ARG 476 476 ARG ARG B .
B 2 477 PRO 477 477 PRO PRO B .
B 2 478 SER 478 478 SER SER B .
B 2 479 ALA 479 479 ALA ALA B .
B 2 480 MET 480 480 MET MET B .
B 2 481 SER 481 481 SER SER B .
B 2 482 HIS 482 482 HIS HIS B .
B 2 483 HIS 483 483 HIS HIS B .
B 2 484 TYR 484 484 TYR TYR B .
B 2 485 SER 485 485 SER SER B .
B 2 486 SER 486 486 SER SER B .
B 2 487 THR 487 487 THR THR B .
B 2 488 ASN 488 488 ASN ASN B .
B 2 489 PRO 489 489 PRO PRO B .
B 2 490 ILE 490 490 ILE ILE B .
B 2 491 ARG 491 491 ARG ARG B .
B 2 492 ASN 492 492 ASN ASN B .
B 2 493 SER 493 493 SER SER B .
B 2 494 ARG 494 494 ARG ARG B .
B 2 495 LEU 495 495 LEU LEU B .
B 2 496 GLN 496 496 GLN GLN B .
B 2 497 ALA 497 497 ALA ALA B .
B 2 498 SER 498 498 SER SER B .
B 2 499 GLU 499 499 GLU GLU B .
B 2 500 GLY 500 500 GLY GLY B .
B 2 501 GLN 501 501 GLN GLN B .
B 2 502 ALA 502 502 ALA ALA B .
B 2 503 PRO 503 503 PRO PRO B .
B 2 504 PHE 504 504 PHE PHE B .
B 2 505 THR 505 505 THR THR B .
B 2 506 LEU 506 506 LEU LEU B .
B 2 507 GLU 507 507 GLU GLU B .
B 2 508 MET 508 508 MET MET B .
B 2 509 LEU 509 509 LEU LEU B .
B 2 510 GLN 510 510 GLN GLN B .
B 2 511 SER 511 511 SER SER B .
B 2 512 PRO 512 512 PRO PRO B .
B 2 513 GLY 513 513 GLY GLY B .
B 2 514 SER 514 514 SER SER B .
B 2 515 PHE 515 515 PHE PHE B .
B 2 516 GLY 516 516 GLY GLY B .
B 2 517 PHE 517 517 PHE PHE B .
B 2 518 PRO 518 518 PRO PRO B .
B 2 519 GLY 519 519 GLY GLY B .
B 2 520 PHE 520 520 PHE PHE B .
B 2 521 GLY 521 521 GLY GLY B .
B 2 522 ASN 522 522 ASN ASN B .
B 2 523 SER 523 523 SER SER B .
B 2 524 LEU 524 524 LEU LEU B .
B 2 525 GLY 525 525 GLY GLY B .
B 2 526 SER 526 526 SER SER B .
B 2 527 TYR 527 527 TYR TYR B .
B 2 528 MET 528 528 MET MET B .
B 2 529 ASN 529 529 ASN ASN B .
B 2 530 GLN 530 530 GLN GLN B .
B 2 531 SER 531 531 SER SER B .
B 2 532 GLN 532 532 GLN GLN B .
B 2 533 LEU 533 533 LEU LEU B .
B 2 534 GLY 534 534 GLY GLY B .
B 2 535 ASP 535 535 ASP ASP B .
B 2 536 ASN 536 536 ASN ASN B .
B 2 537 LEU 537 537 LEU LEU B .
B 2 538 PHE 538 538 PHE PHE B .
B 2 539 SER 539 539 SER SER B .
B 2 540 SER 540 540 SER SER B .
B 2 541 ARG 541 541 ARG ARG B .
B 2 542 THR 542 542 THR THR B .
B 2 543 LYS 543 543 LYS LYS B .
B 2 544 GLU 544 544 GLU GLU B .
B 2 545 GLU 545 545 GLU GLU B .
B 2 546 PRO 546 546 PRO PRO B .
B 2 547 ARG 547 547 ARG ARG B .
B 2 548 ASP 548 548 ASP ASP B .
B 2 549 ASP 549 549 ASP ASP B .
B 2 550 MET 550 550 MET MET B .
B 2 551 PHE 551 551 PHE PHE B .
B 2 552 PHE 552 552 PHE PHE B .
B 2 553 GLU 553 553 GLU GLU B .
B 2 554 SER 554 554 SER SER B .
B 2 555 LEU 555 555 LEU LEU B .
B 2 556 GLN 556 556 GLN GLN B .
B 2 557 TYR 557 557 TYR TYR B .
C 3 1 DG 1 1 DG DG C .
C 3 2 DT 2 2 DT DT C .
C 3 3 DT 3 3 DT DT C .
C 3 4 DG 4 4 DG DG C .
C 3 5 DG 5 5 DG DG C .
C 3 6 DT 6 6 DT DT C .
C 3 7 DC 7 7 DC DC C .
C 3 8 DG 8 8 DG DG C .
C 3 9 DC 9 9 DC DC C .
C 3 10 DG 10 10 DG DG C .
C 3 11 DG 11 11 DG DG C .
C 3 12 DA 12 12 DA DA C .
C 3 13 DA 13 13 DA DA C .
C 3 14 DA 14 14 DA DA C .
C 3 15 DG 15 15 DG DG C .
C 3 16 DT 16 16 DT DT C .
C 3 17 DA 17 17 DA DA C .
C 3 18 DT 18 18 DT DT C .
C 3 19 DA 19 19 DA DA C .
C 3 20 DC 20 20 DC DC C .
C 3 21 DT 21 21 DT DT C .
C 3 22 DA 22 22 DA DA C .
C 3 23 DT 23 23 DT DT C .
C 3 24 DT 24 24 DT DT C .
C 3 25 DG 25 25 DG DG C .
C 3 26 DG 26 26 DG DG C .
C 3 27 DC 27 27 DC DC C .
C 3 28 DG 28 28 DG DG C .
C 3 29 DA 29 29 DA DA C .
C 3 30 DC 30 30 DC DC C .
C 3 31 DC 31 31 DC DC C .
C 3 32 DA 32 32 DA DA C .
C 3 33 DA 33 33 DA DA C .
C 3 34 DA 34 34 DA DA C .
C 3 35 DG 35 35 DG DG C .
C 3 36 DG 36 36 DG DG C .
C 3 37 DC 37 37 DC DC C .
D 4 1 DG 1 1 DG DG D .
D 4 2 DC 2 2 DC DC D .
D 4 3 DC 3 3 DC DC D .
D 4 4 DT 4 4 DT DT D .
D 4 5 DT 5 5 DT DT D .
D 4 6 DT 6 6 DT DT D .
D 4 7 DG 7 7 DG DG D .
D 4 8 DG 8 8 DG DG D .
D 4 9 DT 9 9 DT DT D .
D 4 10 DC 10 10 DC DC D .
D 4 11 DG 11 11 DG DG D .
D 4 12 DC 12 12 DC DC D .
D 4 13 DC 13 13 DC DC D .
D 4 14 DA 14 14 DA DA D .
D 4 15 DA 15 15 DA DA D .
D 4 16 DT 16 16 DT DT D .
D 4 17 DA 17 17 DA DA D .
D 4 18 DG 18 18 DG DG D .
D 4 19 DT 19 19 DT DT D .
D 4 20 DA 20 20 DA DA D .
D 4 21 DT 21 21 DT DT D .
D 4 22 DA 22 22 DA DA D .
D 4 23 DC 23 23 DC DC D .
D 4 24 DT 24 24 DT DT D .
D 4 25 DT 25 25 DT DT D .
D 4 26 DT 26 26 DT DT D .
D 4 27 DC 27 27 DC DC D .
D 4 28 DC 28 28 DC DC D .
D 4 29 DG 29 29 DG DG D .
D 4 30 DC 30 30 DC DC D .
D 4 31 DG 31 31 DG DG D .
D 4 32 DA 32 32 DA DA D .
D 4 33 DC 33 33 DC DC D .
D 4 34 DC 34 34 DC DC D .
D 4 35 DA 35 35 DA DA D .
D 4 36 DA 36 36 DA DA D .
D 4 37 DC 37 37 DC DC D .
#
#
loop_
_ma_data.id
_ma_data.name
_ma_data.content_type
_ma_data.content_type_other_details
1 'Entity A' target .
2 'Entity B' target .
3 'Entity C' target .
4 'Entity D' target .
5 pred_model_1 'model coordinates' .
#
#
loop_
_ma_target_entity.entity_id
_ma_target_entity.data_id
_ma_target_entity.origin
1 1 designed
2 2 designed
3 3 designed
4 4 designed
#
#
loop_
_ma_target_entity_instance.asym_id
_ma_target_entity_instance.entity_id
_ma_target_entity_instance.details
A 1 'Chain A'
B 2 'Chain B'
C 3 'Chain C'
D 4 'Chain D'
#
#
loop_
_ma_model_list.ordinal_id
_ma_model_list.model_name
_ma_model_list.data_id
_ma_model_list.model_type
_ma_model_list.model_type_other_details
1 pred_model_1 5 'Ab initio model' .
#
#
loop_
_ma_model_group.id
_ma_model_group.name
_ma_model_group.details
1 pred .
#
#
loop_
_ma_model_group_link.group_id
_ma_model_group_link.model_id
1 1
#
#
loop_
_atom_site.group_PDB
_atom_site.id
_atom_site.type_symbol
_atom_site.label_atom_id
_atom_site.label_alt_id
_atom_site.label_comp_id
_atom_site.label_seq_id
_atom_site.auth_seq_id
_atom_site.pdbx_PDB_ins_code
_atom_site.label_asym_id
_atom_site.Cartn_x
_atom_site.Cartn_y
_atom_site.Cartn_z
_atom_site.occupancy
_atom_site.label_entity_id
_atom_site.auth_asym_id
_atom_site.auth_comp_id
_atom_site.B_iso_or_equiv
_atom_site.pdbx_PDB_model_num
ATOM 1 N N . MET 1 1 ? A 0.149 5.976 -12.848 1.000 1 A MET 23.785 1
ATOM 2 C CA . MET 1 1 ? A -0.475 4.824 -13.456 1.000 1 A MET 24.032 1
ATOM 3 C C . MET 1 1 ? A 0.274 4.401 -14.703 1.000 1 A MET 23.774 1
ATOM 4 O O . MET 1 1 ? A 0.970 5.188 -15.331 1.000 1 A MET 22.315 1
ATOM 5 C CB . MET 1 1 ? A -1.929 5.078 -13.783 1.000 1 A MET 19.885 1
ATOM 6 C CG . MET 1 1 ? A -2.864 5.250 -12.607 1.000 1 A MET 22.006 1
ATOM 7 S SD . MET 1 1 ? A -4.560 5.554 -13.107 1.000 1 A MET 26.499 1
ATOM 8 C CE . MET 1 1 ? A -5.312 5.829 -11.503 1.000 1 A MET 20.341 1
ATOM 9 N N . SER 2 2 ? A 0.085 3.157 -15.024 1.000 1 A SER 32.542 1
ATOM 10 C CA . SER 2 2 ? A 0.748 2.620 -16.197 1.000 1 A SER 35.022 1
ATOM 11 C C . SER 2 2 ? A -0.014 1.406 -16.698 1.000 1 A SER 35.784 1
ATOM 12 O O . SER 2 2 ? A -0.615 0.667 -15.905 1.000 1 A SER 33.346 1
ATOM 13 C CB . SER 2 2 ? A 2.199 2.253 -15.895 1.000 1 A SER 31.587 1
ATOM 14 O OG . SER 2 2 ? A 2.858 1.677 -17.020 1.000 1 A SER 35.632 1
ATOM 15 N N . THR 3 3 ? A 0.047 1.210 -17.958 1.000 1 A THR 37.132 1
ATOM 16 C CA . THR 3 3 ? A -0.645 0.075 -18.579 1.000 1 A THR 36.405 1
ATOM 17 C C . THR 3 3 ? A 0.186 -1.188 -18.549 1.000 1 A THR 36.560 1
ATOM 18 O O . THR 3 3 ? A -0.279 -2.257 -18.913 1.000 1 A THR 34.487 1
ATOM 19 C CB . THR 3 3 ? A -1.014 0.382 -20.017 1.000 1 A THR 33.762 1
ATOM 20 O OG1 . THR 3 3 ? A 0.151 0.619 -20.804 1.000 1 A THR 32.288 1
ATOM 21 C CG2 . THR 3 3 ? A -1.922 1.621 -20.071 1.000 1 A THR 32.051 1
ATOM 22 N N . GLU 4 4 ? A 1.423 -1.050 -18.091 1.000 1 A GLU 32.482 1
ATOM 23 C CA . GLU 4 4 ? A 2.299 -2.207 -18.018 1.000 1 A GLU 30.730 1
ATOM 24 C C . GLU 4 4 ? A 1.926 -3.218 -16.926 1.000 1 A GLU 30.366 1
ATOM 25 O O . GLU 4 4 ? A 1.864 -4.418 -17.213 1.000 1 A GLU 28.229 1
ATOM 26 C CB . GLU 4 4 ? A 3.763 -1.764 -17.864 1.000 1 A GLU 29.688 1
ATOM 27 C CG . GLU 4 4 ? A 4.283 -0.952 -19.029 1.000 1 A GLU 29.742 1
ATOM 28 C CD . GLU 4 4 ? A 5.700 -0.459 -18.809 1.000 1 A GLU 30.727 1
ATOM 29 O OE1 . GLU 4 4 ? A 6.226 -0.702 -17.692 1.000 1 A GLU 28.841 1
ATOM 30 O OE2 . GLU 4 4 ? A 6.299 0.124 -19.749 1.000 1 A GLU 29.630 1
ATOM 31 N N . PRO 5 5 ? A 1.663 -2.810 -15.693 1.000 1 A PRO 39.536 1
ATOM 32 C CA . PRO 5 5 ? A 1.282 -3.777 -14.682 1.000 1 A PRO 39.510 1
ATOM 33 C C . PRO 5 5 ? A -0.005 -4.552 -14.941 1.000 1 A PRO 40.325 1
ATOM 34 O O . PRO 5 5 ? A -0.039 -5.744 -14.658 1.000 1 A PRO 39.805 1
ATOM 35 C CB . PRO 5 5 ? A 1.197 -2.988 -13.379 1.000 1 A PRO 39.243 1
ATOM 36 C CG . PRO 5 5 ? A 2.111 -1.860 -13.619 1.000 1 A PRO 40.543 1
ATOM 37 C CD . PRO 5 5 ? A 1.962 -1.500 -15.065 1.000 1 A PRO 43.172 1
ATOM 38 N N . PRO 6 6 ? A -1.090 -3.971 -15.439 1.000 1 A PRO 40.981 1
ATOM 39 C CA . PRO 6 6 ? A -2.250 -4.784 -15.759 1.000 1 A PRO 40.616 1
ATOM 40 C C . PRO 6 6 ? A -2.047 -5.725 -16.945 1.000 1 A PRO 41.050 1
ATOM 41 O O . PRO 6 6 ? A -2.671 -6.773 -17.006 1.000 1 A PRO 40.205 1
ATOM 42 C CB . PRO 6 6 ? A -3.364 -3.771 -16.033 1.000 1 A PRO 39.691 1
ATOM 43 C CG . PRO 6 6 ? A -2.907 -2.570 -15.321 1.000 1 A PRO 41.179 1
ATOM 44 C CD . PRO 6 6 ? A -1.457 -2.524 -15.470 1.000 1 A PRO 43.441 1
ATOM 45 N N . HIS 7 7 ? A -1.178 -5.369 -17.850 1.000 1 A HIS 34.689 1
ATOM 46 C CA . HIS 7 7 ? A -0.830 -6.254 -18.951 1.000 1 A HIS 32.294 1
ATOM 47 C C . HIS 7 7 ? A 0.265 -7.235 -18.578 1.000 1 A HIS 32.308 1
ATOM 48 O O . HIS 7 7 ? A 0.541 -8.163 -19.307 1.000 1 A HIS 30.338 1
ATOM 49 C CB . HIS 7 7 ? A -0.464 -5.471 -20.213 1.000 1 A HIS 31.883 1
ATOM 50 C CG . HIS 7 7 ? A -1.585 -4.694 -20.825 1.000 1 A HIS 31.991 1
ATOM 51 N ND1 . HIS 7 7 ? A -2.574 -5.324 -21.548 1.000 1 A HIS 27.792 1
ATOM 52 C CD2 . HIS 7 7 ? A -1.837 -3.359 -20.801 1.000 1 A HIS 26.932 1
ATOM 53 C CE1 . HIS 7 7 ? A -3.427 -4.395 -21.991 1.000 1 A HIS 23.749 1
ATOM 54 N NE2 . HIS 7 7 ? A -2.990 -3.175 -21.542 1.000 1 A HIS 15.918 1
ATOM 55 N N . ASN 8 8 ? A 0.876 -7.006 -17.418 1.000 1 A ASN 39.636 1
ATOM 56 C CA . ASN 8 8 ? A 1.832 -7.973 -16.898 1.000 1 A ASN 40.222 1
ATOM 57 C C . ASN 8 8 ? A 1.097 -9.148 -16.261 1.000 1 A ASN 40.156 1
ATOM 58 O O . ASN 8 8 ? A 1.581 -10.272 -16.299 1.000 1 A ASN 38.408 1
ATOM 59 C CB . ASN 8 8 ? A 2.757 -7.299 -15.900 1.000 1 A ASN 38.126 1
ATOM 60 C CG . ASN 8 8 ? A 3.716 -6.336 -16.544 1.000 1 A ASN 37.355 1
ATOM 61 O OD1 . ASN 8 8 ? A 4.231 -6.590 -17.641 1.000 1 A ASN 31.419 1
ATOM 62 N ND2 . ASN 8 8 ? A 3.979 -5.236 -15.883 1.000 1 A ASN 33.521 1
ATOM 63 N N . SER 9 9 ? A -0.022 -8.851 -15.615 1.000 1 A SER 41.460 1
ATOM 64 C CA . SER 9 9 ? A -0.807 -9.892 -14.984 1.000 1 A SER 41.605 1
ATOM 65 C C . SER 9 9 ? A -1.534 -10.776 -15.992 1.000 1 A SER 41.984 1
ATOM 66 O O . SER 9 9 ? A -1.844 -11.917 -15.699 1.000 1 A SER 40.597 1
ATOM 67 C CB . SER 9 9 ? A -1.807 -9.284 -14.000 1.000 1 A SER 40.200 1
ATOM 68 O OG . SER 9 9 ? A -2.744 -8.507 -14.703 1.000 1 A SER 37.364 1
ATOM 69 N N . GLU 10 10 ? A -1.803 -10.235 -17.143 1.000 1 A GLU 39.240 1
ATOM 70 C CA . GLU 10 10 ? A -2.476 -10.993 -18.183 1.000 1 A GLU 39.423 1
ATOM 71 C C . GLU 10 10 ? A -1.632 -12.140 -18.742 1.000 1 A GLU 39.541 1
ATOM 72 O O . GLU 10 10 ? A -2.132 -13.274 -18.802 1.000 1 A GLU 38.466 1
ATOM 73 C CB . GLU 10 10 ? A -2.972 -10.065 -19.282 1.000 1 A GLU 38.750 1
ATOM 74 C CG . GLU 10 10 ? A -4.053 -9.086 -18.825 1.000 1 A GLU 37.314 1
ATOM 75 C CD . GLU 10 10 ? A -4.484 -8.143 -19.913 1.000 1 A GLU 35.353 1
ATOM 76 O OE1 . GLU 10 10 ? A -3.868 -8.163 -20.986 1.000 1 A GLU 32.340 1
ATOM 77 O OE2 . GLU 10 10 ? A -5.444 -7.365 -19.683 1.000 1 A GLU 30.197 1
ATOM 78 N N . PRO 11 11 ? A -0.399 -11.926 -19.153 1.000 1 A PRO 44.196 1
ATOM 79 C CA . PRO 11 11 ? A 0.417 -13.064 -19.522 1.000 1 A PRO 45.063 1
ATOM 80 C C . PRO 11 11 ? A 0.947 -13.847 -18.363 1.000 1 A PRO 45.518 1
ATOM 81 O O . PRO 11 11 ? A 1.336 -15.024 -18.535 1.000 1 A PRO 44.504 1
ATOM 82 C CB . PRO 11 11 ? A 1.546 -12.483 -20.363 1.000 1 A PRO 43.388 1
ATOM 83 C CG . PRO 11 11 ? A 1.726 -11.139 -19.788 1.000 1 A PRO 44.100 1
ATOM 84 C CD . PRO 11 11 ? A 0.358 -10.676 -19.465 1.000 1 A PRO 44.832 1
ATOM 85 N N . GLU 12 12 ? A 0.985 -13.242 -17.201 1.000 1 A GLU 38.711 1
ATOM 86 C CA . GLU 12 12 ? A 1.467 -13.988 -16.037 1.000 1 A GLU 39.816 1
ATOM 87 C C . GLU 12 12 ? A 0.500 -15.079 -15.613 1.000 1 A GLU 39.605 1
ATOM 88 O O . GLU 12 12 ? A 0.912 -16.153 -15.185 1.000 1 A GLU 37.573 1
ATOM 89 C CB . GLU 12 12 ? A 1.723 -13.039 -14.880 1.000 1 A GLU 38.945 1
ATOM 90 C CG . GLU 12 12 ? A 2.972 -12.193 -14.982 1.000 1 A GLU 38.081 1
ATOM 91 C CD . GLU 12 12 ? A 3.158 -11.267 -13.830 1.000 1 A GLU 36.137 1
ATOM 92 O OE1 . GLU 12 12 ? A 2.302 -11.263 -12.929 1.000 1 A GLU 32.532 1
ATOM 93 O OE2 . GLU 12 12 ? A 4.198 -10.549 -13.790 1.000 1 A GLU 30.648 1
ATOM 94 N N . THR 13 13 ? A -0.777 -14.776 -15.744 1.000 1 A THR 40.123 1
ATOM 95 C CA . THR 13 13 ? A -1.816 -15.763 -15.471 1.000 1 A THR 40.429 1
ATOM 96 C C . THR 13 13 ? A -2.151 -16.577 -16.711 1.000 1 A THR 40.238 1
ATOM 97 O O . THR 13 13 ? A -3.150 -17.301 -16.714 1.000 1 A THR 38.630 1
ATOM 98 C CB . THR 13 13 ? A -3.088 -15.082 -14.953 1.000 1 A THR 38.635 1
ATOM 99 O OG1 . THR 13 13 ? A -3.613 -14.223 -15.953 1.000 1 A THR 38.043 1
ATOM 100 C CG2 . THR 13 13 ? A -2.752 -14.265 -13.707 1.000 1 A THR 36.325 1
ATOM 101 N N . SER 14 14 ? A -1.337 -16.455 -17.724 1.000 1 A SER 42.630 1
ATOM 102 C CA . SER 14 14 ? A -1.445 -17.124 -19.017 1.000 1 A SER 43.982 1
ATOM 103 C C . SER 14 14 ? A -2.703 -16.736 -19.794 1.000 1 A SER 43.774 1
ATOM 104 O O . SER 14 14 ? A -3.004 -17.317 -20.821 1.000 1 A SER 42.651 1
ATOM 105 C CB . SER 14 14 ? A -1.374 -18.651 -18.887 1.000 1 A SER 42.758 1
ATOM 106 O OG . SER 14 14 ? A -2.568 -19.199 -18.341 1.000 1 A SER 40.523 1
ATOM 107 N N . SER 15 15 ? A -3.394 -15.728 -19.294 1.000 1 A SER 40.656 1
ATOM 108 C CA . SER 15 15 ? A -4.630 -15.244 -19.901 1.000 1 A SER 41.827 1
ATOM 109 C C . SER 15 15 ? A -4.922 -13.863 -19.332 1.000 1 A SER 41.625 1
ATOM 110 O O . SER 15 15 ? A -4.127 -13.307 -18.555 1.000 1 A SER 40.314 1
ATOM 111 C CB . SER 15 15 ? A -5.791 -16.212 -19.614 1.000 1 A SER 40.637 1
ATOM 112 O OG . SER 15 15 ? A -6.981 -15.706 -20.203 1.000 1 A SER 36.294 1
ATOM 113 N N . ASN 16 16 ? A -6.036 -13.332 -19.700 1.000 1 A ASN 44.294 1
ATOM 114 C CA . ASN 16 16 ? A -6.463 -12.055 -19.119 1.000 1 A ASN 43.571 1
ATOM 115 C C . ASN 16 16 ? A -6.870 -12.260 -17.668 1.000 1 A ASN 43.383 1
ATOM 116 O O . ASN 16 16 ? A -7.033 -13.387 -17.178 1.000 1 A ASN 42.527 1
ATOM 117 C CB . ASN 16 16 ? A -7.577 -11.427 -19.923 1.000 1 A ASN 42.673 1
ATOM 118 C CG . ASN 16 16 ? A -8.733 -12.353 -20.149 1.000 1 A ASN 41.510 1
ATOM 119 O OD1 . ASN 16 16 ? A -8.775 -13.477 -19.642 1.000 1 A ASN 35.314 1
ATOM 120 N ND2 . ASN 16 16 ? A -9.707 -11.909 -20.920 1.000 1 A ASN 37.696 1
ATOM 121 N N . SER 17 17 ? A -7.032 -11.165 -16.953 1.000 1 A SER 41.759 1
ATOM 122 C CA . SER 17 17 ? A -7.436 -11.246 -15.568 1.000 1 A SER 43.460 1
ATOM 123 C C . SER 17 17 ? A -8.890 -11.678 -15.384 1.000 1 A SER 43.128 1
ATOM 124 O O . SER 17 17 ? A -9.263 -12.114 -14.295 1.000 1 A SER 42.255 1
ATOM 125 C CB . SER 17 17 ? A -7.228 -9.910 -14.850 1.000 1 A SER 42.352 1
ATOM 126 O OG . SER 17 17 ? A -5.845 -9.570 -14.852 1.000 1 A SER 39.052 1
ATOM 127 N N . PHE 18 18 ? A -9.633 -11.587 -16.431 1.000 1 A PHE 41.729 1
ATOM 128 C CA . PHE 18 18 ? A -11.016 -12.027 -16.375 1.000 1 A PHE 43.017 1
ATOM 129 C C . PHE 18 18 ? A -11.106 -13.542 -16.244 1.000 1 A PHE 42.424 1
ATOM 130 O O . PHE 18 18 ? A -11.971 -14.057 -15.580 1.000 1 A PHE 41.342 1
ATOM 131 C CB . PHE 18 18 ? A -11.779 -11.578 -17.606 1.000 1 A PHE 42.019 1
ATOM 132 C CG . PHE 18 18 ? A -13.198 -12.052 -17.664 1.000 1 A PHE 40.367 1
ATOM 133 C CD1 . PHE 18 18 ? A -14.167 -11.488 -16.845 1.000 1 A PHE 38.461 1
ATOM 134 C CD2 . PHE 18 18 ? A -13.573 -13.049 -18.544 1.000 1 A PHE 37.941 1
ATOM 135 C CE1 . PHE 18 18 ? A -15.471 -11.917 -16.877 1.000 1 A PHE 33.512 1
ATOM 136 C CE2 . PHE 18 18 ? A -14.882 -13.493 -18.572 1.000 1 A PHE 32.574 1
ATOM 137 C CZ . PHE 18 18 ? A -15.833 -12.925 -17.740 1.000 1 A PHE 31.119 1
ATOM 138 N N . SER 19 19 ? A -10.188 -14.223 -16.891 1.000 1 A SER 43.808 1
ATOM 139 C CA . SER 19 19 ? A -10.203 -15.686 -16.819 1.000 1 A SER 44.892 1
ATOM 140 C C . SER 19 19 ? A -9.672 -16.199 -15.492 1.000 1 A SER 44.797 1
ATOM 141 O O . SER 19 19 ? A -10.039 -17.292 -15.046 1.000 1 A SER 43.186 1
ATOM 142 C CB . SER 19 19 ? A -9.389 -16.268 -17.964 1.000 1 A SER 43.563 1
ATOM 143 O OG . SER 19 19 ? A -8.024 -15.930 -17.829 1.000 1 A SER 40.775 1
ATOM 144 N N . SER 20 20 ? A -8.829 -15.415 -14.846 1.000 1 A SER 42.928 1
ATOM 145 C CA . SER 20 20 ? A -8.268 -15.828 -13.569 1.000 1 A SER 43.722 1
ATOM 146 C C . SER 20 20 ? A -9.231 -15.616 -12.406 1.000 1 A SER 43.245 1
ATOM 147 O O . SER 20 20 ? A -9.251 -16.410 -11.463 1.000 1 A SER 41.530 1
ATOM 148 C CB . SER 20 20 ? A -6.954 -15.101 -13.303 1.000 1 A SER 42.001 1
ATOM 149 O OG . SER 20 20 ? A -7.174 -13.719 -13.132 1.000 1 A SER 40.049 1
ATOM 150 N N . SER 21 21 ? A -9.992 -14.575 -12.477 1.000 1 A SER 44.402 1
ATOM 151 C CA . SER 21 21 ? A -10.939 -14.269 -11.399 1.000 1 A SER 45.149 1
ATOM 152 C C . SER 21 21 ? A -12.105 -15.251 -11.297 1.000 1 A SER 44.537 1
ATOM 153 O O . SER 21 21 ? A -12.409 -15.706 -10.194 1.000 1 A SER 43.962 1
ATOM 154 C CB . SER 21 21 ? A -11.431 -12.811 -11.508 1.000 1 A SER 44.140 1
ATOM 155 O OG . SER 21 21 ? A -12.088 -12.592 -12.747 1.000 1 A SER 38.833 1
ATOM 156 N N . PRO 22 22 ? A -12.779 -15.685 -12.390 1.000 1 A PRO 41.989 1
ATOM 157 C CA . PRO 22 22 ? A -13.871 -16.623 -12.200 1.000 1 A PRO 43.131 1
ATOM 158 C C . PRO 22 22 ? A -13.411 -18.063 -12.143 1.000 1 A PRO 43.262 1
ATOM 159 O O . PRO 22 22 ? A -14.246 -18.954 -12.298 1.000 1 A PRO 42.038 1
ATOM 160 C CB . PRO 22 22 ? A -14.759 -16.350 -13.411 1.000 1 A PRO 41.307 1
ATOM 161 C CG . PRO 22 22 ? A -13.790 -16.050 -14.483 1.000 1 A PRO 41.988 1
ATOM 162 C CD . PRO 22 22 ? A -12.695 -15.290 -13.805 1.000 1 A PRO 43.422 1
ATOM 163 N N . SER 23 23 ? A -12.142 -18.314 -11.960 1.000 1 A SER 45.912 1
ATOM 164 C CA . SER 23 23 ? A -11.669 -19.686 -11.796 1.000 1 A SER 46.578 1
ATOM 165 C C . SER 23 23 ? A -12.165 -20.330 -10.506 1.000 1 A SER 46.361 1
ATOM 166 O O . SER 23 23 ? A -12.255 -21.554 -10.413 1.000 1 A SER 44.181 1
ATOM 167 C CB . SER 23 23 ? A -10.143 -19.732 -11.859 1.000 1 A SER 44.634 1
ATOM 168 O OG . SER 23 23 ? A -9.572 -19.055 -10.772 1.000 1 A SER 42.124 1
ATOM 169 N N . SER 24 24 ? A -12.511 -19.501 -9.545 1.000 1 A SER 45.357 1
ATOM 170 C CA . SER 24 24 ? A -13.080 -19.997 -8.297 1.000 1 A SER 46.671 1
ATOM 171 C C . SER 24 24 ? A -14.617 -20.155 -8.410 1.000 1 A SER 46.154 1
ATOM 172 O O . SER 24 24 ? A -15.230 -20.664 -7.458 1.000 1 A SER 44.785 1
ATOM 173 C CB . SER 24 24 ? A -12.737 -19.062 -7.147 1.000 1 A SER 44.578 1
ATOM 174 O OG . SER 24 24 ? A -13.318 -17.805 -7.320 1.000 1 A SER 42.020 1
ATOM 175 N N . SER 25 25 ? A -15.176 -19.747 -9.482 1.000 1 A SER 43.554 1
ATOM 176 C CA . SER 25 25 ? A -16.608 -19.756 -9.687 1.000 1 A SER 43.732 1
ATOM 177 C C . SER 25 25 ? A -16.943 -20.401 -11.018 1.000 1 A SER 43.271 1
ATOM 178 O O . SER 25 25 ? A -16.093 -20.524 -11.892 1.000 1 A SER 42.525 1
ATOM 179 C CB . SER 25 25 ? A -17.177 -18.327 -9.628 1.000 1 A SER 42.754 1
ATOM 180 O OG . SER 25 25 ? A -16.723 -17.546 -10.729 1.000 1 A SER 38.401 1
ATOM 181 N N . PRO 26 26 ? A -18.164 -20.853 -11.205 1.000 1 A PRO 40.560 1
ATOM 182 C CA . PRO 26 26 ? A -18.563 -21.395 -12.489 1.000 1 A PRO 40.913 1
ATOM 183 C C . PRO 26 26 ? A -18.537 -20.337 -13.602 1.000 1 A PRO 40.742 1
ATOM 184 O O . PRO 26 26 ? A -18.555 -19.137 -13.369 1.000 1 A PRO 39.772 1
ATOM 185 C CB . PRO 26 26 ? A -19.975 -21.919 -12.274 1.000 1 A PRO 39.424 1
ATOM 186 C CG . PRO 26 26 ? A -20.025 -22.194 -10.827 1.000 1 A PRO 40.835 1
ATOM 187 C CD . PRO 26 26 ? A -19.203 -21.120 -10.187 1.000 1 A PRO 42.664 1
ATOM 188 N N . SER 27 27 ? A -18.516 -20.830 -14.825 1.000 1 A SER 42.910 1
ATOM 189 C CA . SER 27 27 ? A -18.489 -19.924 -15.975 1.000 1 A SER 44.344 1
ATOM 190 C C . SER 27 27 ? A -19.774 -19.113 -16.083 1.000 1 A SER 44.035 1
ATOM 191 O O . SER 27 27 ? A -19.746 -17.967 -16.489 1.000 1 A SER 42.105 1
ATOM 192 C CB . SER 27 27 ? A -18.253 -20.732 -17.240 1.000 1 A SER 42.597 1
ATOM 193 O OG . SER 27 27 ? A -19.326 -21.609 -17.493 1.000 1 A SER 40.541 1
ATOM 194 N N . SER 28 28 ? A -20.874 -19.711 -15.708 1.000 1 A SER 43.714 1
ATOM 195 C CA . SER 28 28 ? A -22.126 -18.985 -15.730 1.000 1 A SER 43.842 1
ATOM 196 C C . SER 28 28 ? A -22.170 -17.923 -14.625 1.000 1 A SER 43.810 1
ATOM 197 O O . SER 28 28 ? A -22.684 -16.820 -14.832 1.000 1 A SER 42.341 1
ATOM 198 C CB . SER 28 28 ? A -23.307 -19.935 -15.595 1.000 1 A SER 42.150 1
ATOM 199 O OG . SER 28 28 ? A -23.312 -20.575 -14.341 1.000 1 A SER 40.079 1
ATOM 200 N N . SER 29 29 ? A -21.632 -18.224 -13.488 1.000 1 A SER 43.548 1
ATOM 201 C CA . SER 29 29 ? A -21.589 -17.277 -12.367 1.000 1 A SER 45.494 1
ATOM 202 C C . SER 29 29 ? A -20.575 -16.179 -12.660 1.000 1 A SER 45.106 1
ATOM 203 O O . SER 29 29 ? A -20.827 -14.994 -12.336 1.000 1 A SER 43.512 1
ATOM 204 C CB . SER 29 29 ? A -21.251 -17.984 -11.067 1.000 1 A SER 43.188 1
ATOM 205 O OG . SER 29 29 ? A -19.961 -18.530 -11.093 1.000 1 A SER 40.549 1
ATOM 206 N N . GLY 30 30 ? A -19.462 -16.531 -13.243 1.000 1 A GLY 39.573 1
ATOM 207 C CA . GLY 30 30 ? A -18.508 -15.498 -13.648 1.000 1 A GLY 39.027 1
ATOM 208 C C . GLY 30 30 ? A -19.016 -14.652 -14.783 1.000 1 A GLY 40.277 1
ATOM 209 O O . GLY 30 30 ? A -18.680 -13.482 -14.888 1.000 1 A GLY 39.302 1
ATOM 210 N N . LEU 31 31 ? A -19.812 -15.243 -15.629 1.000 1 A LEU 42.547 1
ATOM 211 C CA . LEU 31 31 ? A -20.384 -14.502 -16.742 1.000 1 A LEU 43.434 1
ATOM 212 C C . LEU 31 31 ? A -21.467 -13.548 -16.270 1.000 1 A LEU 43.405 1
ATOM 213 O O . LEU 31 31 ? A -21.575 -12.428 -16.779 1.000 1 A LEU 41.866 1
ATOM 214 C CB . LEU 31 31 ? A -20.917 -15.471 -17.795 1.000 1 A LEU 41.881 1
ATOM 215 C CG . LEU 31 31 ? A -21.478 -14.862 -19.080 1.000 1 A LEU 40.655 1
ATOM 216 C CD1 . LEU 31 31 ? A -20.406 -14.079 -19.819 1.000 1 A LEU 39.930 1
ATOM 217 C CD2 . LEU 31 31 ? A -22.032 -15.943 -19.983 1.000 1 A LEU 38.364 1
ATOM 218 N N . THR 32 32 ? A -22.257 -13.980 -15.304 1.000 1 A THR 42.144 1
ATOM 219 C CA . THR 32 32 ? A -23.288 -13.096 -14.767 1.000 1 A THR 42.204 1
ATOM 220 C C . THR 32 32 ? A -22.677 -11.966 -13.945 1.000 1 A THR 42.075 1
ATOM 221 O O . THR 32 32 ? A -23.243 -10.875 -13.867 1.000 1 A THR 40.648 1
ATOM 222 C CB . THR 32 32 ? A -24.285 -13.870 -13.928 1.000 1 A THR 40.747 1
ATOM 223 O OG1 . THR 32 32 ? A -23.620 -14.595 -12.908 1.000 1 A THR 40.608 1
ATOM 224 C CG2 . THR 32 32 ? A -25.067 -14.836 -14.817 1.000 1 A THR 38.479 1
ATOM 225 N N . GLN 33 33 ? A -21.548 -12.247 -13.327 1.000 1 A GLN 42.055 1
ATOM 226 C CA . GLN 33 33 ? A -20.850 -11.187 -12.608 1.000 1 A GLN 42.747 1
ATOM 227 C C . GLN 33 33 ? A -20.239 -10.189 -13.586 1.000 1 A GLN 42.380 1
ATOM 228 O O . GLN 33 33 ? A -20.184 -8.988 -13.291 1.000 1 A GLN 41.449 1
ATOM 229 C CB . GLN 33 33 ? A -19.759 -11.774 -11.720 1.000 1 A GLN 41.549 1
ATOM 230 C CG . GLN 33 33 ? A -20.262 -12.574 -10.539 1.000 1 A GLN 40.916 1
ATOM 231 C CD . GLN 33 33 ? A -19.151 -13.130 -9.704 1.000 1 A GLN 39.132 1
ATOM 232 O OE1 . GLN 33 33 ? A -17.982 -12.994 -10.053 1.000 1 A GLN 36.321 1
ATOM 233 N NE2 . GLN 33 33 ? A -19.488 -13.760 -8.599 1.000 1 A GLN 32.380 1
ATOM 234 N N . SER 34 34 ? A -19.804 -10.674 -14.717 1.000 1 A SER 42.222 1
ATOM 235 C CA . SER 34 34 ? A -19.186 -9.778 -15.684 1.000 1 A SER 44.281 1
ATOM 236 C C . SER 34 34 ? A -20.241 -9.029 -16.537 1.000 1 A SER 43.752 1
ATOM 237 O O . SER 34 34 ? A -19.940 -7.951 -17.060 1.000 1 A SER 42.559 1
ATOM 238 C CB . SER 34 34 ? A -18.252 -10.557 -16.597 1.000 1 A SER 42.320 1
ATOM 239 O OG . SER 34 34 ? A -18.950 -11.498 -17.392 1.000 1 A SER 40.686 1
ATOM 240 N N . LEU 35 35 ? A -21.405 -9.597 -16.659 1.000 1 A LEU 41.013 1
ATOM 241 C CA . LEU 35 35 ? A -22.421 -8.960 -17.481 1.000 1 A LEU 43.668 1
ATOM 242 C C . LEU 35 35 ? A -23.201 -7.913 -16.712 1.000 1 A LEU 43.359 1
ATOM 243 O O . LEU 35 35 ? A -23.368 -6.793 -17.168 1.000 1 A LEU 42.089 1
ATOM 244 C CB . LEU 35 35 ? A -23.370 -10.007 -18.059 1.000 1 A LEU 41.714 1
ATOM 245 C CG . LEU 35 35 ? A -22.800 -10.933 -19.143 1.000 1 A LEU 40.883 1
ATOM 246 C CD1 . LEU 35 35 ? A -22.425 -10.140 -20.380 1.000 1 A LEU 40.759 1
ATOM 247 C CD2 . LEU 35 35 ? A -23.786 -12.029 -19.483 1.000 1 A LEU 40.093 1
ATOM 248 N N . SER 36 36 ? A -23.685 -8.292 -15.551 1.000 1 A SER 41.586 1
ATOM 249 C CA . SER 36 36 ? A -24.542 -7.389 -14.794 1.000 1 A SER 44.946 1
ATOM 250 C C . SER 36 36 ? A -23.724 -6.440 -13.914 1.000 1 A SER 44.860 1
ATOM 251 O O . SER 36 36 ? A -24.038 -5.255 -13.796 1.000 1 A SER 43.401 1
ATOM 252 C CB . SER 36 36 ? A -25.548 -8.168 -13.945 1.000 1 A SER 42.671 1
ATOM 253 O OG . SER 36 36 ? A -24.889 -8.968 -12.973 1.000 1 A SER 42.059 1
ATOM 254 N N . ASN 37 37 ? A -22.688 -6.976 -13.289 1.000 1 A ASN 38.255 1
ATOM 255 C CA . ASN 37 37 ? A -21.939 -6.176 -12.316 1.000 1 A ASN 38.161 1
ATOM 256 C C . ASN 37 37 ? A -21.020 -5.137 -12.955 1.000 1 A ASN 38.272 1
ATOM 257 O O . ASN 37 37 ? A -21.206 -3.940 -12.684 1.000 1 A ASN 36.360 1
ATOM 258 C CB . ASN 37 37 ? A -21.161 -7.078 -11.346 1.000 1 A ASN 36.556 1
ATOM 259 C CG . ASN 37 37 ? A -22.078 -7.926 -10.474 1.000 1 A ASN 35.872 1
ATOM 260 O OD1 . ASN 37 37 ? A -23.080 -7.432 -9.957 1.000 1 A ASN 30.609 1
ATOM 261 N ND2 . ASN 37 37 ? A -21.689 -9.170 -10.268 1.000 1 A ASN 32.096 1
ATOM 262 N N . PRO 38 38 ? A -20.097 -5.501 -13.791 1.000 1 A PRO 39.214 1
ATOM 263 C CA . PRO 38 38 ? A -19.165 -4.471 -14.270 1.000 1 A PRO 39.700 1
ATOM 264 C C . PRO 38 38 ? A -19.651 -3.657 -15.459 1.000 1 A PRO 40.154 1
ATOM 265 O O . PRO 38 38 ? A -19.000 -2.686 -15.817 1.000 1 A PRO 39.056 1
ATOM 266 C CB . PRO 38 38 ? A -17.909 -5.257 -14.632 1.000 1 A PRO 38.140 1
ATOM 267 C CG . PRO 38 38 ? A -18.459 -6.533 -15.159 1.000 1 A PRO 39.152 1
ATOM 268 C CD . PRO 38 38 ? A -19.685 -6.812 -14.344 1.000 1 A PRO 40.008 1
ATOM 269 N N . GLN 39 39 ? A -20.761 -4.060 -16.047 1.000 1 A GLN 35.660 1
ATOM 270 C CA . GLN 39 39 ? A -21.221 -3.367 -17.239 1.000 1 A GLN 34.397 1
ATOM 271 C C . GLN 39 39 ? A -21.759 -1.985 -16.899 1.000 1 A GLN 35.264 1
ATOM 272 O O . GLN 39 39 ? A -21.292 -0.958 -17.422 1.000 1 A GLN 33.020 1
ATOM 273 C CB . GLN 39 39 ? A -22.275 -4.188 -17.971 1.000 1 A GLN 34.422 1
ATOM 274 C CG . GLN 39 39 ? A -22.732 -3.588 -19.299 1.000 1 A GLN 34.219 1
ATOM 275 C CD . GLN 39 39 ? A -23.684 -4.494 -20.009 1.000 1 A GLN 33.767 1
ATOM 276 O OE1 . GLN 39 39 ? A -24.056 -5.535 -19.502 1.000 1 A GLN 29.265 1
ATOM 277 N NE2 . GLN 39 39 ? A -24.101 -4.098 -21.221 1.000 1 A GLN 23.925 1
ATOM 278 N N . GLN 40 40 ? A -22.744 -1.970 -16.038 1.000 1 A GLN 36.443 1
ATOM 279 C CA . GLN 40 40 ? A -23.335 -0.691 -15.643 1.000 1 A GLN 37.992 1
ATOM 280 C C . GLN 40 40 ? A -22.450 0.092 -14.688 1.000 1 A GLN 38.070 1
ATOM 281 O O . GLN 40 40 ? A -22.351 1.317 -14.822 1.000 1 A GLN 36.466 1
ATOM 282 C CB . GLN 40 40 ? A -24.753 -0.919 -15.078 1.000 1 A GLN 36.251 1
ATOM 283 C CG . GLN 40 40 ? A -25.483 0.356 -14.710 1.000 1 A GLN 36.141 1
ATOM 284 C CD . GLN 40 40 ? A -25.741 1.237 -15.902 1.000 1 A GLN 35.255 1
ATOM 285 O OE1 . GLN 40 40 ? A -26.211 0.792 -16.943 1.000 1 A GLN 32.003 1
ATOM 286 N NE2 . GLN 40 40 ? A -25.388 2.505 -15.775 1.000 1 A GLN 27.287 1
ATOM 287 N N . PRO 41 41 ? A -21.837 -0.508 -13.691 1.000 1 A PRO 39.572 1
ATOM 288 C CA . PRO 41 41 ? A -20.934 0.281 -12.837 1.000 1 A PRO 40.678 1
ATOM 289 C C . PRO 41 41 ? A -19.632 0.685 -13.517 1.000 1 A PRO 40.575 1
ATOM 290 O O . PRO 41 41 ? A -18.879 1.434 -12.936 1.000 1 A PRO 39.313 1
ATOM 291 C CB . PRO 41 41 ? A -20.648 -0.630 -11.667 1.000 1 A PRO 38.328 1
ATOM 292 C CG . PRO 41 41 ? A -21.768 -1.600 -11.654 1.000 1 A PRO 39.448 1
ATOM 293 C CD . PRO 41 41 ? A -22.043 -1.835 -13.081 1.000 1 A PRO 41.054 1
ATOM 294 N N . GLY 42 42 ? A -19.391 0.177 -14.720 1.000 1 A GLY 37.843 1
ATOM 295 C CA . GLY 42 42 ? A -18.284 0.682 -15.513 1.000 1 A GLY 37.666 1
ATOM 296 C C . GLY 42 42 ? A -18.520 2.100 -16.014 1.000 1 A GLY 38.669 1
ATOM 297 O O . GLY 42 42 ? A -17.591 2.804 -16.357 1.000 1 A GLY 37.313 1
ATOM 298 N N . ASN 43 43 ? A -19.785 2.480 -16.029 1.000 1 A ASN 36.533 1
ATOM 299 C CA . ASN 43 43 ? A -20.183 3.816 -16.467 1.000 1 A ASN 37.140 1
ATOM 300 C C . ASN 43 43 ? A -20.632 4.673 -15.288 1.000 1 A ASN 37.464 1
ATOM 301 O O . ASN 43 43 ? A -21.368 5.640 -15.458 1.000 1 A ASN 35.661 1
ATOM 302 C CB . ASN 43 43 ? A -21.312 3.709 -17.508 1.000 1 A ASN 34.813 1
ATOM 303 C CG . ASN 43 43 ? A -20.852 3.047 -18.777 1.000 1 A ASN 34.051 1
ATOM 304 O OD1 . ASN 43 43 ? A -19.724 3.194 -19.218 1.000 1 A ASN 28.756 1
ATOM 305 N ND2 . ASN 43 43 ? A -21.754 2.248 -19.362 1.000 1 A ASN 30.703 1
ATOM 306 N N . ASN 44 44 ? A -20.181 4.278 -14.095 1.000 1 A ASN 36.315 1
ATOM 307 C CA . ASN 44 44 ? A -20.698 4.913 -12.899 1.000 1 A ASN 36.396 1
ATOM 308 C C . ASN 44 44 ? A -19.706 5.702 -12.032 1.000 1 A ASN 37.137 1
ATOM 309 O O . ASN 44 44 ? A -20.145 6.632 -11.371 1.000 1 A ASN 34.973 1
ATOM 310 C CB . ASN 44 44 ? A -21.371 3.886 -12.003 1.000 1 A ASN 34.677 1
ATOM 311 C CG . ASN 44 44 ? A -22.715 3.422 -12.538 1.000 1 A ASN 33.648 1
ATOM 312 O OD1 . ASN 44 44 ? A -23.403 4.169 -13.203 1.000 1 A ASN 28.013 1
ATOM 313 N ND2 . ASN 44 44 ? A -23.102 2.183 -12.192 1.000 1 A ASN 29.684 1
ATOM 314 N N . PRO 45 45 ? A -18.449 5.355 -11.958 1.000 1 A PRO 37.059 1
ATOM 315 C CA . PRO 45 45 ? A -17.587 6.043 -10.970 1.000 1 A PRO 36.666 1
ATOM 316 C C . PRO 45 45 ? A -17.298 7.480 -11.335 1.000 1 A PRO 37.026 1
ATOM 317 O O . PRO 45 45 ? A -17.338 8.348 -10.451 1.000 1 A PRO 35.977 1
ATOM 318 C CB . PRO 45 45 ? A -16.322 5.202 -10.920 1.000 1 A PRO 35.001 1
ATOM 319 C CG . PRO 45 45 ? A -16.231 4.541 -12.261 1.000 1 A PRO 35.492 1
ATOM 320 C CD . PRO 45 45 ? A -17.643 4.276 -12.653 1.000 1 A PRO 37.244 1
ATOM 321 N N . GLN 46 46 ? A -16.976 7.726 -12.551 1.000 1 A GLN 37.775 1
ATOM 322 C CA . GLN 46 46 ? A -16.761 9.112 -12.994 1.000 1 A GLN 37.294 1
ATOM 323 C C . GLN 46 46 ? A -18.073 9.869 -13.235 1.000 1 A GLN 37.454 1
ATOM 324 O O . GLN 46 46 ? A -18.124 11.035 -12.902 1.000 1 A GLN 35.850 1
ATOM 325 C CB . GLN 46 46 ? A -15.865 9.149 -14.234 1.000 1 A GLN 36.898 1
ATOM 326 C CG . GLN 46 46 ? A -14.394 8.861 -13.961 1.000 1 A GLN 36.633 1
ATOM 327 C CD . GLN 46 46 ? A -14.085 7.410 -13.840 1.000 1 A GLN 36.132 1
ATOM 328 O OE1 . GLN 46 46 ? A -14.874 6.551 -14.190 1.000 1 A GLN 33.273 1
ATOM 329 N NE2 . GLN 46 46 ? A -12.899 7.111 -13.307 1.000 1 A GLN 28.681 1
ATOM 330 N N . PRO 47 47 ? A -19.112 9.263 -13.776 1.000 1 A PRO 36.727 1
ATOM 331 C CA . PRO 47 47 ? A -20.379 9.985 -13.805 1.000 1 A PRO 36.805 1
ATOM 332 C C . PRO 47 47 ? A -21.016 10.189 -12.432 1.000 1 A PRO 36.932 1
ATOM 333 O O . PRO 47 47 ? A -21.779 11.145 -12.253 1.000 1 A PRO 35.614 1
ATOM 334 C CB . PRO 47 47 ? A -21.267 9.125 -14.688 1.000 1 A PRO 34.965 1
ATOM 335 C CG . PRO 47 47 ? A -20.315 8.364 -15.534 1.000 1 A PRO 36.471 1
ATOM 336 C CD . PRO 47 47 ? A -19.140 8.109 -14.675 1.000 1 A PRO 38.512 1
ATOM 337 N N . ALA 48 48 ? A -20.706 9.304 -11.487 1.000 1 A ALA 40.836 1
ATOM 338 C CA . ALA 48 48 ? A -21.180 9.525 -10.135 1.000 1 A ALA 43.035 1
ATOM 339 C C . ALA 48 48 ? A -20.487 10.716 -9.485 1.000 1 A ALA 43.360 1
ATOM 340 O O . ALA 48 48 ? A -21.042 11.350 -8.589 1.000 1 A ALA 41.575 1
ATOM 341 C CB . ALA 48 48 ? A -20.978 8.265 -9.297 1.000 1 A ALA 41.077 1
ATOM 342 N N . ASN 49 49 ? A -19.279 10.995 -9.927 1.000 1 A ASN 38.195 1
ATOM 343 C CA . ASN 49 49 ? A -18.545 12.133 -9.448 1.000 1 A ASN 37.893 1
ATOM 344 C C . ASN 49 49 ? A -18.897 13.411 -10.197 1.000 1 A ASN 38.215 1
ATOM 345 O O . ASN 49 49 ? A -18.612 14.505 -9.700 1.000 1 A ASN 36.217 1
ATOM 346 C CB . ASN 49 49 ? A -17.035 11.892 -9.521 1.000 1 A ASN 35.662 1
ATOM 347 C CG . ASN 49 49 ? A -16.562 10.826 -8.558 1.000 1 A ASN 35.571 1
ATOM 348 O OD1 . ASN 49 49 ? A -16.966 10.792 -7.396 1.000 1 A ASN 29.684 1
ATOM 349 N ND2 . ASN 49 49 ? A -15.654 9.949 -9.035 1.000 1 A ASN 31.940 1
ATOM 350 N N . GLN 50 50 ? A -19.508 13.271 -11.337 1.000 1 A GLN 36.907 1
ATOM 351 C CA . GLN 50 50 ? A -19.936 14.429 -12.105 1.000 1 A GLN 37.858 1
ATOM 352 C C . GLN 50 50 ? A -21.356 14.868 -11.766 1.000 1 A GLN 38.438 1
ATOM 353 O O . GLN 50 50 ? A -21.791 15.951 -12.159 1.000 1 A GLN 36.689 1
ATOM 354 C CB . GLN 50 50 ? A -19.825 14.166 -13.600 1.000 1 A GLN 36.186 1
ATOM 355 C CG . GLN 50 50 ? A -18.383 13.988 -14.073 1.000 1 A GLN 36.435 1
ATOM 356 C CD . GLN 50 50 ? A -18.295 13.670 -15.539 1.000 1 A GLN 34.367 1
ATOM 357 O OE1 . GLN 50 50 ? A -19.302 13.454 -16.184 1.000 1 A GLN 32.029 1
ATOM 358 N NE2 . GLN 50 50 ? A -17.070 13.660 -16.073 1.000 1 A GLN 28.082 1
ATOM 359 N N . LYS 51 51 ? A -22.050 14.024 -11.025 1.000 1 A LYS 38.263 1
ATOM 360 C CA . LYS 51 51 ? A -23.402 14.400 -10.582 1.000 1 A LYS 39.272 1
ATOM 361 C C . LYS 51 51 ? A -23.447 15.618 -9.684 1.000 1 A LYS 39.266 1
ATOM 362 O O . LYS 51 51 ? A -24.286 16.501 -9.888 1.000 1 A LYS 36.979 1
ATOM 363 C CB . LYS 51 51 ? A -24.090 13.211 -9.915 1.000 1 A LYS 36.502 1
ATOM 364 C CG . LYS 51 51 ? A -24.451 12.066 -10.836 1.000 1 A LYS 35.380 1
ATOM 365 C CD . LYS 51 51 ? A -25.128 10.960 -10.085 1.000 1 A LYS 34.263 1
ATOM 366 C CE . LYS 51 51 ? A -25.482 9.814 -11.010 1.000 1 A LYS 28.373 1
ATOM 367 N NZ . LYS 51 51 ? A -26.171 8.729 -10.299 1.000 1 A LYS 26.784 1
ATOM 368 N N . PRO 52 52 ? A -22.585 15.752 -8.716 1.000 1 A PRO 39.247 1
ATOM 369 C CA . PRO 52 52 ? A -22.523 16.983 -7.951 1.000 1 A PRO 39.960 1
ATOM 370 C C . PRO 52 52 ? A -21.979 18.172 -8.760 1.000 1 A PRO 40.111 1
ATOM 371 O O . PRO 52 52 ? A -22.259 19.325 -8.399 1.000 1 A PRO 39.130 1
ATOM 372 C CB . PRO 52 52 ? A -21.598 16.684 -6.748 1.000 1 A PRO 37.853 1
ATOM 373 C CG . PRO 52 52 ? A -20.731 15.575 -7.185 1.000 1 A PRO 39.516 1
ATOM 374 C CD . PRO 52 52 ? A -21.583 14.745 -8.074 1.000 1 A PRO 39.809 1
ATOM 375 N N . LYS 53 53 ? A -21.263 17.884 -9.804 1.000 1 A LYS 37.128 1
ATOM 376 C CA . LYS 53 53 ? A -20.839 18.965 -10.690 1.000 1 A LYS 38.749 1
ATOM 377 C C . LYS 53 53 ? A -22.017 19.530 -11.468 1.000 1 A LYS 38.434 1
ATOM 378 O O . LYS 53 53 ? A -22.088 20.745 -11.764 1.000 1 A LYS 36.546 1
ATOM 379 C CB . LYS 53 53 ? A -19.764 18.502 -11.657 1.000 1 A LYS 36.731 1
ATOM 380 C CG . LYS 53 53 ? A -18.442 18.183 -10.970 1.000 1 A LYS 36.769 1
ATOM 381 C CD . LYS 53 53 ? A -17.387 17.731 -11.959 1.000 1 A LYS 35.604 1
ATOM 382 C CE . LYS 53 53 ? A -16.072 17.388 -11.281 1.000 1 A LYS 29.209 1
ATOM 383 N NZ . LYS 53 53 ? A -15.055 16.946 -12.260 1.000 1 A LYS 28.262 1
ATOM 384 N N . ARG 54 54 ? A -22.979 18.676 -11.831 1.000 1 A ARG 37.316 1
ATOM 385 C CA . ARG 54 54 ? A -24.177 19.141 -12.484 1.000 1 A ARG 38.687 1
ATOM 386 C C . ARG 54 54 ? A -25.099 19.851 -11.507 1.000 1 A ARG 38.109 1
ATOM 387 O O . ARG 54 54 ? A -25.840 20.756 -11.902 1.000 1 A ARG 37.017 1
ATOM 388 C CB . ARG 54 54 ? A -24.911 17.972 -13.114 1.000 1 A ARG 36.804 1
ATOM 389 C CG . ARG 54 54 ? A -24.206 17.344 -14.287 1.000 1 A ARG 36.275 1
ATOM 390 C CD . ARG 54 54 ? A -25.004 16.188 -14.846 1.000 1 A ARG 34.634 1
ATOM 391 N NE . ARG 54 54 ? A -24.328 15.523 -15.958 1.000 1 A ARG 28.536 1
ATOM 392 C CZ . ARG 54 54 ? A -24.840 14.489 -16.623 1.000 1 A ARG 28.282 1
ATOM 393 N NH1 . ARG 54 54 ? A -26.012 13.973 -16.248 1.000 1 A ARG 25.048 1
ATOM 394 N NH2 . ARG 54 54 ? A -24.179 13.959 -17.643 1.000 1 A ARG 23.500 1
ATOM 395 N N . ILE 55 55 ? A -25.034 19.444 -10.245 1.000 1 A ILE 38.630 1
ATOM 396 C CA . ILE 55 55 ? A -25.814 20.127 -9.227 1.000 1 A ILE 39.649 1
ATOM 397 C C . ILE 55 55 ? A -25.252 21.516 -8.951 1.000 1 A ILE 39.664 1
ATOM 398 O O . ILE 55 55 ? A -25.998 22.482 -8.810 1.000 1 A ILE 38.468 1
ATOM 399 C CB . ILE 55 55 ? A -25.882 19.272 -7.945 1.000 1 A ILE 37.148 1
ATOM 400 C CG1 . ILE 55 55 ? A -26.639 17.976 -8.226 1.000 1 A ILE 38.463 1
ATOM 401 C CG2 . ILE 55 55 ? A -26.543 20.036 -6.825 1.000 1 A ILE 37.163 1
ATOM 402 C CD1 . ILE 55 55 ? A -26.536 16.950 -7.144 1.000 1 A ILE 37.265 1
ATOM 403 N N . ARG 56 56 ? A -23.934 21.601 -8.905 1.000 1 A ARG 39.859 1
ATOM 404 C CA . ARG 56 56 ? A -23.300 22.883 -8.652 1.000 1 A ARG 41.620 1
ATOM 405 C C . ARG 56 56 ? A -23.403 23.805 -9.865 1.000 1 A ARG 41.450 1
ATOM 406 O O . ARG 56 56 ? A -23.651 25.016 -9.709 1.000 1 A ARG 39.516 1
ATOM 407 C CB . ARG 56 56 ? A -21.840 22.705 -8.215 1.000 1 A ARG 39.080 1
ATOM 408 C CG . ARG 56 56 ? A -21.672 22.063 -6.879 1.000 1 A ARG 37.901 1
ATOM 409 C CD . ARG 56 56 ? A -20.223 21.817 -6.551 1.000 1 A ARG 35.905 1
ATOM 410 N NE . ARG 56 56 ? A -20.025 21.137 -5.283 1.000 1 A ARG 33.274 1
ATOM 411 C CZ . ARG 56 56 ? A -18.843 20.761 -4.797 1.000 1 A ARG 32.142 1
ATOM 412 N NH1 . ARG 56 56 ? A -17.766 20.960 -5.501 1.000 1 A ARG 28.080 1
ATOM 413 N NH2 . ARG 56 56 ? A -18.779 20.177 -3.628 1.000 1 A ARG 25.813 1
ATOM 414 N N . GLU 57 57 ? A -23.178 23.253 -11.020 1.000 1 A GLU 37.110 1
ATOM 415 C CA . GLU 57 57 ? A -23.274 24.041 -12.248 1.000 1 A GLU 38.207 1
ATOM 416 C C . GLU 57 57 ? A -24.711 24.250 -12.690 1.000 1 A GLU 38.156 1
ATOM 417 O O . GLU 57 57 ? A -24.978 25.082 -13.556 1.000 1 A GLU 36.599 1
ATOM 418 C CB . GLU 57 57 ? A -22.479 23.411 -13.374 1.000 1 A GLU 35.981 1
ATOM 419 C CG . GLU 57 57 ? A -20.980 23.434 -13.156 1.000 1 A GLU 36.389 1
ATOM 420 C CD . GLU 57 57 ? A -20.202 22.759 -14.274 1.000 1 A GLU 34.847 1
ATOM 421 O OE1 . GLU 57 57 ? A -20.844 22.150 -15.147 1.000 1 A GLU 33.170 1
ATOM 422 O OE2 . GLU 57 57 ? A -18.956 22.848 -14.282 1.000 1 A GLU 32.075 1
ATOM 423 N N . SER 58 58 ? A -25.632 23.489 -12.109 1.000 1 A SER 38.439 1
ATOM 424 C CA . SER 58 58 ? A -27.052 23.623 -12.368 1.000 1 A SER 39.386 1
ATOM 425 C C . SER 58 58 ? A -27.389 23.460 -13.847 1.000 1 A SER 39.531 1
ATOM 426 O O . SER 58 58 ? A -28.061 24.278 -14.436 1.000 1 A SER 37.767 1
ATOM 427 C CB . SER 58 58 ? A -27.624 24.938 -11.796 1.000 1 A SER 36.118 1
ATOM 428 O OG . SER 58 58 ? A -27.152 26.070 -12.525 1.000 1 A SER 36.275 1
ATOM 429 N N . SER 59 59 ? A -26.856 22.382 -14.423 1.000 1 A SER 39.011 1
ATOM 430 C CA . SER 59 59 ? A -27.093 22.127 -15.831 1.000 1 A SER 40.235 1
ATOM 431 C C . SER 59 59 ? A -26.975 20.644 -16.142 1.000 1 A SER 40.558 1
ATOM 432 O O . SER 59 59 ? A -26.183 19.932 -15.515 1.000 1 A SER 39.099 1
ATOM 433 C CB . SER 59 59 ? A -26.123 22.922 -16.710 1.000 1 A SER 36.925 1
ATOM 434 O OG . SER 59 59 ? A -26.329 22.616 -18.087 1.000 1 A SER 35.378 1
ATOM 435 N N . SER 60 60 ? A -27.731 20.178 -17.056 1.000 1 A SER 40.234 1
ATOM 436 C CA . SER 60 60 ? A -27.699 18.789 -17.491 1.000 1 A SER 41.629 1
ATOM 437 C C . SER 60 60 ? A -27.065 18.642 -18.874 1.000 1 A SER 42.453 1
ATOM 438 O O . SER 60 60 ? A -27.084 17.543 -19.435 1.000 1 A SER 40.966 1
ATOM 439 C CB . SER 60 60 ? A -29.113 18.195 -17.499 1.000 1 A SER 38.279 1
ATOM 440 O OG . SER 60 60 ? A -29.923 18.856 -18.467 1.000 1 A SER 35.719 1
ATOM 441 N N . LYS 61 61 ? A -26.566 19.715 -19.412 1.000 1 A LYS 39.457 1
ATOM 442 C CA . LYS 61 61 ? A -25.933 19.694 -20.735 1.000 1 A LYS 40.315 1
ATOM 443 C C . LYS 61 61 ? A -24.518 19.118 -20.701 1.000 1 A LYS 40.811 1
ATOM 444 O O . LYS 61 61 ? A -23.986 18.743 -21.762 1.000 1 A LYS 39.010 1
ATOM 445 C CB . LYS 61 61 ? A -25.917 21.076 -21.349 1.000 1 A LYS 37.674 1
ATOM 446 C CG . LYS 61 61 ? A -27.293 21.628 -21.647 1.000 1 A LYS 36.938 1
ATOM 447 C CD . LYS 61 61 ? A -27.203 23.011 -22.284 1.000 1 A LYS 34.808 1
ATOM 448 C CE . LYS 61 61 ? A -28.592 23.570 -22.600 1.000 1 A LYS 29.028 1
ATOM 449 N NZ . LYS 61 61 ? A -28.539 24.913 -23.174 1.000 1 A LYS 27.314 1
ATOM 450 N N . HIS 62 62 ? A -23.927 19.068 -19.546 1.000 1 A HIS 45.139 1
ATOM 451 C CA . HIS 62 62 ? A -22.595 18.541 -19.419 1.000 1 A HIS 46.013 1
ATOM 452 C C . HIS 62 62 ? A -22.622 17.020 -19.436 1.000 1 A HIS 46.875 1
ATOM 453 O O . HIS 62 62 ? A -23.572 16.418 -18.961 1.000 1 A HIS 46.233 1
ATOM 454 C CB . HIS 62 62 ? A -21.929 19.062 -18.142 1.000 1 A HIS 43.669 1
ATOM 455 C CG . HIS 62 62 ? A -21.674 20.532 -18.128 1.000 1 A HIS 42.311 1
ATOM 456 N ND1 . HIS 62 62 ? A -20.668 21.099 -18.859 1.000 1 A HIS 37.106 1
ATOM 457 C CD2 . HIS 62 62 ? A -22.295 21.537 -17.466 1.000 1 A HIS 38.200 1
ATOM 458 C CE1 . HIS 62 62 ? A -20.695 22.414 -18.664 1.000 1 A HIS 34.648 1
ATOM 459 N NE2 . HIS 62 62 ? A -21.646 22.693 -17.828 1.000 1 A HIS 32.205 1
ATOM 460 N N . PRO 63 63 ? A -21.594 16.386 -19.937 1.000 1 A PRO 49.876 1
ATOM 461 C CA . PRO 63 63 ? A -21.552 14.935 -19.976 1.000 1 A PRO 51.315 1
ATOM 462 C C . PRO 63 63 ? A -21.302 14.325 -18.599 1.000 1 A PRO 53.094 1
ATOM 463 O O . PRO 63 63 ? A -20.747 14.990 -17.714 1.000 1 A PRO 52.806 1
ATOM 464 C CB . PRO 63 63 ? A -20.425 14.623 -20.952 1.000 1 A PRO 48.232 1
ATOM 465 C CG . PRO 63 63 ? A -19.509 15.781 -20.843 1.000 1 A PRO 47.985 1
ATOM 466 C CD . PRO 63 63 ? A -20.399 16.966 -20.622 1.000 1 A PRO 46.951 1
ATOM 467 N N . VAL 64 64 ? A -21.685 13.092 -18.442 1.000 1 A VAL 56.646 1
ATOM 468 C CA . VAL 64 64 ? A -21.488 12.430 -17.158 1.000 1 A VAL 59.102 1
ATOM 469 C C . VAL 64 64 ? A -20.051 11.998 -16.951 1.000 1 A VAL 61.723 1
ATOM 470 O O . VAL 64 64 ? A -19.679 11.596 -15.842 1.000 1 A VAL 60.923 1
ATOM 471 C CB . VAL 64 64 ? A -22.452 11.238 -17.049 1.000 1 A VAL 55.343 1
ATOM 472 C CG1 . VAL 64 64 ? A -22.182 10.232 -18.147 1.000 1 A VAL 54.474 1
ATOM 473 C CG2 . VAL 64 64 ? A -23.870 11.681 -17.069 1.000 1 A VAL 52.030 1
ATOM 474 N N . TYR 65 65 ? A -19.253 12.060 -17.970 1.000 1 A TYR 62.328 1
ATOM 475 C CA . TYR 65 65 ? A -17.872 11.673 -17.878 1.000 1 A TYR 63.633 1
ATOM 476 C C . TYR 65 65 ? A -16.962 12.897 -17.779 1.000 1 A TYR 64.408 1
ATOM 477 O O . TYR 65 65 ? A -17.289 13.981 -18.255 1.000 1 A TYR 63.577 1
ATOM 478 C CB . TYR 65 65 ? A -17.433 10.841 -19.097 1.000 1 A TYR 61.139 1
ATOM 479 C CG . TYR 65 65 ? A -18.117 9.502 -19.176 1.000 1 A TYR 59.470 1
ATOM 480 C CD1 . TYR 65 65 ? A -17.685 8.448 -18.409 1.000 1 A TYR 60.155 1
ATOM 481 C CD2 . TYR 65 65 ? A -19.216 9.320 -20.021 1.000 1 A TYR 59.776 1
ATOM 482 C CE1 . TYR 65 65 ? A -18.308 7.227 -18.486 1.000 1 A TYR 59.718 1
ATOM 483 C CE2 . TYR 65 65 ? A -19.820 8.075 -20.097 1.000 1 A TYR 60.481 1
ATOM 484 C CZ . TYR 65 65 ? A -19.369 7.052 -19.321 1.000 1 A TYR 57.192 1
ATOM 485 O OH . TYR 65 65 ? A -19.990 5.819 -19.375 1.000 1 A TYR 56.517 1
ATOM 486 N N . ARG 66 66 ? A -15.809 12.712 -17.171 1.000 1 A ARG 65.227 1
ATOM 487 C CA . ARG 66 66 ? A -14.831 13.767 -17.017 1.000 1 A ARG 65.661 1
ATOM 488 C C . ARG 66 66 ? A -14.065 13.958 -18.335 1.000 1 A ARG 67.014 1
ATOM 489 O O . ARG 66 66 ? A -13.613 12.994 -18.940 1.000 1 A ARG 64.710 1
ATOM 490 C CB . ARG 66 66 ? A -13.862 13.454 -15.876 1.000 1 A ARG 62.391 1
ATOM 491 C CG . ARG 66 66 ? A -12.828 14.492 -15.611 1.000 1 A ARG 56.665 1
ATOM 492 C CD . ARG 66 66 ? A -11.978 14.161 -14.396 1.000 1 A ARG 51.479 1
ATOM 493 N NE . ARG 66 66 ? A -10.931 15.160 -14.177 1.000 1 A ARG 47.823 1
ATOM 494 C CZ . ARG 66 66 ? A -11.060 16.215 -13.388 1.000 1 A ARG 45.874 1
ATOM 495 N NH1 . ARG 66 66 ? A -12.208 16.448 -12.756 1.000 1 A ARG 39.522 1
ATOM 496 N NH2 . ARG 66 66 ? A -10.057 17.047 -13.238 1.000 1 A ARG 36.884 1
ATOM 497 N N . GLY 67 67 ? A -13.910 15.197 -18.729 1.000 1 A GLY 65.500 1
ATOM 498 C CA . GLY 67 67 ? A -13.224 15.512 -19.965 1.000 1 A GLY 66.456 1
ATOM 499 C C . GLY 67 67 ? A -14.037 15.246 -21.220 1.000 1 A GLY 68.507 1
ATOM 500 O O . GLY 67 67 ? A -13.481 15.180 -22.306 1.000 1 A GLY 67.669 1
ATOM 501 N N . VAL 68 68 ? A -15.327 15.120 -21.050 1.000 1 A VAL 66.464 1
ATOM 502 C CA . VAL 68 68 ? A -16.207 14.772 -22.157 1.000 1 A VAL 67.982 1
ATOM 503 C C . VAL 68 68 ? A -17.371 15.765 -22.203 1.000 1 A VAL 67.536 1
ATOM 504 O O . VAL 68 68 ? A -17.990 16.051 -21.189 1.000 1 A VAL 65.234 1
ATOM 505 C CB . VAL 68 68 ? A -16.741 13.344 -22.046 1.000 1 A VAL 66.303 1
ATOM 506 C CG1 . VAL 68 68 ? A -15.609 12.336 -22.071 1.000 1 A VAL 65.783 1
ATOM 507 C CG2 . VAL 68 68 ? A -17.724 13.035 -23.152 1.000 1 A VAL 64.886 1
ATOM 508 N N . ARG 69 69 ? A -17.595 16.288 -23.377 1.000 1 A ARG 61.365 1
ATOM 509 C CA . ARG 69 69 ? A -18.728 17.167 -23.572 1.000 1 A ARG 61.828 1
ATOM 510 C C . ARG 69 69 ? A -19.401 16.844 -24.912 1.000 1 A ARG 62.070 1
ATOM 511 O O . ARG 69 69 ? A -18.758 16.429 -25.846 1.000 1 A ARG 61.263 1
ATOM 512 C CB . ARG 69 69 ? A -18.295 18.633 -23.542 1.000 1 A ARG 58.941 1
ATOM 513 C CG . ARG 69 69 ? A -17.283 19.029 -24.602 1.000 1 A ARG 54.358 1
ATOM 514 C CD . ARG 69 69 ? A -16.869 20.492 -24.478 1.000 1 A ARG 50.287 1
ATOM 515 N NE . ARG 69 69 ? A -15.896 20.882 -25.508 1.000 1 A ARG 47.702 1
ATOM 516 C CZ . ARG 69 69 ? A -15.356 22.077 -25.602 1.000 1 A ARG 46.885 1
ATOM 517 N NH1 . ARG 69 69 ? A -15.680 23.026 -24.756 1.000 1 A ARG 39.458 1
ATOM 518 N NH2 . ARG 69 69 ? A -14.490 22.345 -26.550 1.000 1 A ARG 37.732 1
ATOM 519 N N . MET 70 70 ? A -20.697 17.070 -24.944 1.000 1 A MET 60.633 1
ATOM 520 C CA . MET 70 70 ? A -21.454 16.813 -26.146 1.000 1 A MET 60.634 1
ATOM 521 C C . MET 70 70 ? A -21.520 18.093 -26.991 1.000 1 A MET 60.291 1
ATOM 522 O O . MET 70 70 ? A -21.832 19.163 -26.479 1.000 1 A MET 58.712 1
ATOM 523 C CB . MET 70 70 ? A -22.873 16.329 -25.833 1.000 1 A MET 58.292 1
ATOM 524 C CG . MET 70 70 ? A -23.675 15.944 -27.064 1.000 1 A MET 55.190 1
ATOM 525 S SD . MET 70 70 ? A -25.323 15.364 -26.679 1.000 1 A MET 54.178 1
ATOM 526 C CE . MET 70 70 ? A -24.954 13.711 -26.028 1.000 1 A MET 48.117 1
ATOM 527 N N . ARG 71 71 ? A -21.270 17.943 -28.243 1.000 1 A ARG 58.069 1
ATOM 528 C CA . ARG 71 71 ? A -21.315 19.057 -29.191 1.000 1 A ARG 58.277 1
ATOM 529 C C . ARG 71 71 ? A -22.718 19.215 -29.749 1.000 1 A ARG 58.349 1
ATOM 530 O O . ARG 71 71 ? A -23.625 18.452 -29.466 1.000 1 A ARG 57.089 1
ATOM 531 C CB . ARG 71 71 ? A -20.279 18.874 -30.327 1.000 1 A ARG 54.959 1
ATOM 532 C CG . ARG 71 71 ? A -18.852 18.829 -29.832 1.000 1 A ARG 52.763 1
ATOM 533 C CD . ARG 71 71 ? A -18.452 20.133 -29.167 1.000 1 A ARG 49.058 1
ATOM 534 N NE . ARG 71 71 ? A -18.417 21.242 -30.121 1.000 1 A ARG 44.918 1
ATOM 535 C CZ . ARG 71 71 ? A -18.262 22.502 -29.788 1.000 1 A ARG 45.578 1
ATOM 536 N NH1 . ARG 71 71 ? A -18.080 22.816 -28.513 1.000 1 A ARG 38.551 1
ATOM 537 N NH2 . ARG 71 71 ? A -18.200 23.433 -30.732 1.000 1 A ARG 36.298 1
ATOM 538 N N . ASN 72 72 ? A -22.880 20.243 -30.590 1.000 1 A ASN 55.021 1
ATOM 539 C CA . ASN 72 72 ? A -24.169 20.562 -31.148 1.000 1 A ASN 53.455 1
ATOM 540 C C . ASN 72 72 ? A -24.627 19.596 -32.225 1.000 1 A ASN 54.718 1
ATOM 541 O O . ASN 72 72 ? A -25.832 19.477 -32.470 1.000 1 A ASN 53.320 1
ATOM 542 C CB . ASN 72 72 ? A -24.187 21.981 -31.700 1.000 1 A ASN 50.103 1
ATOM 543 C CG . ASN 72 72 ? A -24.024 23.038 -30.610 1.000 1 A ASN 47.278 1
ATOM 544 O OD1 . ASN 72 72 ? A -24.594 22.903 -29.533 1.000 1 A ASN 44.137 1
ATOM 545 N ND2 . ASN 72 72 ? A -23.255 24.070 -30.919 1.000 1 A ASN 44.672 1
ATOM 546 N N . TRP 73 73 ? A -23.724 18.898 -32.819 1.000 1 A TRP 54.239 1
ATOM 547 C CA . TRP 73 73 ? A -24.068 17.955 -33.859 1.000 1 A TRP 54.809 1
ATOM 548 C C . TRP 73 73 ? A -24.316 16.557 -33.320 1.000 1 A TRP 55.804 1
ATOM 549 O O . TRP 73 73 ? A -24.504 15.604 -34.080 1.000 1 A TRP 53.948 1
ATOM 550 C CB . TRP 73 73 ? A -22.955 17.942 -34.941 1.000 1 A TRP 53.364 1
ATOM 551 C CG . TRP 73 73 ? A -21.568 17.584 -34.419 1.000 1 A TRP 52.313 1
ATOM 552 C CD1 . TRP 73 73 ? A -21.057 16.346 -34.207 1.000 1 A TRP 47.295 1
ATOM 553 C CD2 . TRP 73 73 ? A -20.560 18.522 -34.099 1.000 1 A TRP 49.664 1
ATOM 554 N NE1 . TRP 73 73 ? A -19.782 16.470 -33.734 1.000 1 A TRP 43.779 1
ATOM 555 C CE2 . TRP 73 73 ? A -19.456 17.784 -33.669 1.000 1 A TRP 47.523 1
ATOM 556 C CE3 . TRP 73 73 ? A -20.458 19.911 -34.114 1.000 1 A TRP 41.514 1
ATOM 557 C CZ2 . TRP 73 73 ? A -18.282 18.379 -33.264 1.000 1 A TRP 41.086 1
ATOM 558 C CZ3 . TRP 73 73 ? A -19.284 20.506 -33.701 1.000 1 A TRP 40.652 1
ATOM 559 C CH2 . TRP 73 73 ? A -18.192 19.739 -33.282 1.000 1 A TRP 40.047 1
ATOM 560 N N . GLY 74 74 ? A -24.236 16.376 -32.008 1.000 1 A GLY 57.957 1
ATOM 561 C CA . GLY 74 74 ? A -24.572 15.114 -31.398 1.000 1 A GLY 58.022 1
ATOM 562 C C . GLY 74 74 ? A -23.416 14.185 -31.147 1.000 1 A GLY 61.679 1
ATOM 563 O O . GLY 74 74 ? A -23.627 13.041 -30.711 1.000 1 A GLY 60.019 1
ATOM 564 N N . LYS 75 75 ? A -22.210 14.621 -31.389 1.000 1 A LYS 61.836 1
ATOM 565 C CA . LYS 75 75 ? A -21.008 13.824 -31.167 1.000 1 A LYS 63.855 1
ATOM 566 C C . LYS 75 75 ? A -20.289 14.324 -29.917 1.000 1 A LYS 65.361 1
ATOM 567 O O . LYS 75 75 ? A -20.192 15.511 -29.655 1.000 1 A LYS 64.042 1
ATOM 568 C CB . LYS 75 75 ? A -20.101 13.838 -32.377 1.000 1 A LYS 61.965 1
ATOM 569 C CG . LYS 75 75 ? A -20.682 13.159 -33.595 1.000 1 A LYS 56.985 1
ATOM 570 C CD . LYS 75 75 ? A -19.710 13.174 -34.756 1.000 1 A LYS 52.664 1
ATOM 571 C CE . LYS 75 75 ? A -20.292 12.463 -35.962 1.000 1 A LYS 49.965 1
ATOM 572 N NZ . LYS 75 75 ? A -19.363 12.461 -37.124 1.000 1 A LYS 44.203 1
ATOM 573 N N . TRP 76 76 ? A -19.753 13.345 -29.167 1.000 1 A TRP 64.747 1
ATOM 574 C CA . TRP 76 76 ? A -19.065 13.639 -27.918 1.000 1 A TRP 65.134 1
ATOM 575 C C . TRP 76 76 ? A -17.622 14.019 -28.198 1.000 1 A TRP 66.060 1
ATOM 576 O O . TRP 76 76 ? A -16.928 13.374 -28.976 1.000 1 A TRP 64.626 1
ATOM 577 C CB . TRP 76 76 ? A -19.135 12.443 -26.975 1.000 1 A TRP 62.818 1
ATOM 578 C CG . TRP 76 76 ? A -20.537 12.134 -26.527 1.000 1 A TRP 62.375 1
ATOM 579 C CD1 . TRP 76 76 ? A -21.398 11.302 -27.132 1.000 1 A TRP 60.942 1
ATOM 580 C CD2 . TRP 76 76 ? A -21.187 12.669 -25.387 1.000 1 A TRP 63.500 1
ATOM 581 N NE1 . TRP 76 76 ? A -22.591 11.265 -26.424 1.000 1 A TRP 60.139 1
ATOM 582 C CE2 . TRP 76 76 ? A -22.480 12.120 -25.357 1.000 1 A TRP 61.618 1
ATOM 583 C CE3 . TRP 76 76 ? A -20.816 13.554 -24.389 1.000 1 A TRP 55.034 1
ATOM 584 C CZ2 . TRP 76 76 ? A -23.390 12.422 -24.351 1.000 1 A TRP 59.256 1
ATOM 585 C CZ3 . TRP 76 76 ? A -21.742 13.877 -23.395 1.000 1 A TRP 57.312 1
ATOM 586 C CH2 . TRP 76 76 ? A -23.003 13.299 -23.393 1.000 1 A TRP 57.252 1
ATOM 587 N N . VAL 77 77 ? A -17.196 15.072 -27.570 1.000 1 A VAL 63.874 1
ATOM 588 C CA . VAL 77 77 ? A -15.859 15.599 -27.762 1.000 1 A VAL 65.223 1
ATOM 589 C C . VAL 77 77 ? A -15.074 15.381 -26.479 1.000 1 A VAL 66.336 1
ATOM 590 O O . VAL 77 77 ? A -15.498 15.786 -25.411 1.000 1 A VAL 65.202 1
ATOM 591 C CB . VAL 77 77 ? A -15.898 17.089 -28.145 1.000 1 A VAL 62.738 1
ATOM 592 C CG1 . VAL 77 77 ? A -16.562 17.246 -29.517 1.000 1 A VAL 59.285 1
ATOM 593 C CG2 . VAL 77 77 ? A -14.482 17.648 -28.189 1.000 1 A VAL 58.237 1
ATOM 594 N N . SER 78 78 ? A -13.947 14.734 -26.601 1.000 1 A SER 66.829 1
ATOM 595 C CA . SER 78 78 ? A -13.058 14.510 -25.458 1.000 1 A SER 67.919 1
ATOM 596 C C . SER 78 78 ? A -11.842 15.409 -25.600 1.000 1 A SER 67.437 1
ATOM 597 O O . SER 78 78 ? A -11.059 15.305 -26.526 1.000 1 A SER 65.020 1
ATOM 598 C CB . SER 78 78 ? A -12.616 13.052 -25.391 1.000 1 A SER 65.896 1
ATOM 599 O OG . SER 78 78 ? A -11.718 12.848 -24.320 1.000 1 A SER 58.580 1
ATOM 600 N N . GLU 79 79 ? A -11.690 16.295 -24.636 1.000 1 A GLU 63.744 1
ATOM 601 C CA . GLU 79 79 ? A -10.589 17.251 -24.654 1.000 1 A GLU 64.127 1
ATOM 602 C C . GLU 79 79 ? A -9.857 17.207 -23.318 1.000 1 A GLU 65.376 1
ATOM 603 O O . GLU 79 79 ? A -10.475 16.979 -22.263 1.000 1 A GLU 64.372 1
ATOM 604 C CB . GLU 79 79 ? A -11.076 18.692 -24.908 1.000 1 A GLU 60.672 1
ATOM 605 C CG . GLU 79 79 ? A -11.679 18.906 -26.262 1.000 1 A GLU 56.038 1
ATOM 606 C CD . GLU 79 79 ? A -12.202 20.327 -26.442 1.000 1 A GLU 51.514 1
ATOM 607 O OE1 . GLU 79 79 ? A -12.195 21.093 -25.449 1.000 1 A GLU 48.630 1
ATOM 608 O OE2 . GLU 79 79 ? A -12.622 20.673 -27.572 1.000 1 A GLU 47.473 1
ATOM 609 N N . ILE 80 80 ? A -8.587 17.383 -23.366 1.000 1 A ILE 63.171 1
ATOM 610 C CA . ILE 80 80 ? A -7.766 17.411 -22.176 1.000 1 A ILE 63.142 1
ATOM 611 C C . ILE 80 80 ? A -6.704 18.489 -22.329 1.000 1 A ILE 62.901 1
ATOM 612 O O . ILE 80 80 ? A -6.178 18.738 -23.421 1.000 1 A ILE 61.283 1
ATOM 613 C CB . ILE 80 80 ? A -7.122 16.029 -21.884 1.000 1 A ILE 61.057 1
ATOM 614 C CG1 . ILE 80 80 ? A -6.388 16.007 -20.554 1.000 1 A ILE 58.062 1
ATOM 615 C CG2 . ILE 80 80 ? A -6.220 15.592 -23.027 1.000 1 A ILE 56.051 1
ATOM 616 C CD1 . ILE 80 80 ? A -5.961 14.646 -20.102 1.000 1 A ILE 54.155 1
ATOM 617 N N . ARG 81 81 ? A -6.424 19.162 -21.256 1.000 1 A ARG 62.538 1
ATOM 618 C CA . ARG 81 81 ? A -5.435 20.244 -21.259 1.000 1 A ARG 63.427 1
ATOM 619 C C . ARG 81 81 ? A -4.088 19.695 -20.796 1.000 1 A ARG 63.753 1
ATOM 620 O O . ARG 81 81 ? A -4.013 18.926 -19.856 1.000 1 A ARG 62.538 1
ATOM 621 C CB . ARG 81 81 ? A -5.890 21.390 -20.371 1.000 1 A ARG 60.442 1
ATOM 622 C CG . ARG 81 81 ? A -4.972 22.604 -20.406 1.000 1 A ARG 56.208 1
ATOM 623 C CD . ARG 81 81 ? A -5.466 23.709 -19.537 1.000 1 A ARG 51.813 1
ATOM 624 N NE . ARG 81 81 ? A -4.620 24.875 -19.511 1.000 1 A ARG 49.305 1
ATOM 625 C CZ . ARG 81 81 ? A -4.885 25.989 -18.864 1.000 1 A ARG 48.434 1
ATOM 626 N NH1 . ARG 81 81 ? A -6.022 26.136 -18.220 1.000 1 A ARG 41.275 1
ATOM 627 N NH2 . ARG 81 81 ? A -4.009 26.979 -18.854 1.000 1 A ARG 39.584 1
ATOM 628 N N . GLU 82 82 ? A -3.078 20.100 -21.474 1.000 1 A GLU 57.761 1
ATOM 629 C CA . GLU 82 82 ? A -1.722 19.706 -21.104 1.000 1 A GLU 58.413 1
ATOM 630 C C . GLU 82 82 ? A -1.305 20.401 -19.827 1.000 1 A GLU 58.664 1
ATOM 631 O O . GLU 82 82 ? A -1.615 21.575 -19.643 1.000 1 A GLU 57.929 1
ATOM 632 C CB . GLU 82 82 ? A -0.731 20.027 -22.237 1.000 1 A GLU 55.816 1
ATOM 633 C CG . GLU 82 82 ? A -0.971 19.229 -23.506 1.000 1 A GLU 52.834 1
ATOM 634 C CD . GLU 82 82 ? A 0.017 19.519 -24.595 1.000 1 A GLU 49.327 1
ATOM 635 O OE1 . GLU 82 82 ? A 0.820 20.487 -24.417 1.000 1 A GLU 46.645 1
ATOM 636 O OE2 . GLU 82 82 ? A 0.020 18.812 -25.604 1.000 1 A GLU 45.902 1
ATOM 637 N N . PRO 83 83 ? A -0.626 19.725 -18.942 1.000 1 A PRO 59.263 1
ATOM 638 C CA . PRO 83 83 ? A -0.155 20.378 -17.730 1.000 1 A PRO 59.635 1
ATOM 639 C C . PRO 83 83 ? A 1.008 21.339 -18.025 1.000 1 A PRO 60.386 1
ATOM 640 O O . PRO 83 83 ? A 1.780 21.117 -18.970 1.000 1 A PRO 58.861 1
ATOM 641 C CB . PRO 83 83 ? A 0.304 19.211 -16.844 1.000 1 A PRO 57.074 1
ATOM 642 C CG . PRO 83 83 ? A 0.622 18.127 -17.817 1.000 1 A PRO 55.821 1
ATOM 643 C CD . PRO 83 83 ? A -0.341 18.292 -18.938 1.000 1 A PRO 56.188 1
ATOM 644 N N . ARG 84 84 ? A 1.091 22.351 -17.215 1.000 1 A ARG 56.142 1
ATOM 645 C CA . ARG 84 84 ? A 2.032 23.462 -17.391 1.000 1 A ARG 55.790 1
ATOM 646 C C . ARG 84 84 ? A 1.855 24.227 -18.701 1.000 1 A ARG 56.401 1
ATOM 647 O O . ARG 84 84 ? A 2.668 25.059 -19.074 1.000 1 A ARG 55.337 1
ATOM 648 C CB . ARG 84 84 ? A 3.482 23.023 -17.275 1.000 1 A ARG 54.409 1
ATOM 649 C CG . ARG 84 84 ? A 3.867 22.488 -15.934 1.000 1 A ARG 51.082 1
ATOM 650 C CD . ARG 84 84 ? A 5.321 22.006 -15.935 1.000 1 A ARG 48.109 1
ATOM 651 N NE . ARG 84 84 ? A 5.721 21.432 -14.658 1.000 1 A ARG 44.613 1
ATOM 652 C CZ . ARG 84 84 ? A 6.902 20.857 -14.439 1.000 1 A ARG 44.755 1
ATOM 653 N NH1 . ARG 84 84 ? A 7.781 20.786 -15.407 1.000 1 A ARG 36.343 1
ATOM 654 N NH2 . ARG 84 84 ? A 7.187 20.382 -13.240 1.000 1 A ARG 34.134 1
ATOM 655 N N . LYS 85 85 ? A 0.738 23.979 -19.366 1.000 1 A LYS 55.183 1
ATOM 656 C CA . LYS 85 85 ? A 0.475 24.589 -20.668 1.000 1 A LYS 55.592 1
ATOM 657 C C . LYS 85 85 ? A -0.987 25.054 -20.746 1.000 1 A LYS 56.567 1
ATOM 658 O O . LYS 85 85 ? A -1.837 24.565 -20.001 1.000 1 A LYS 55.045 1
ATOM 659 C CB . LYS 85 85 ? A 0.760 23.631 -21.820 1.000 1 A LYS 52.599 1
ATOM 660 C CG . LYS 85 85 ? A 2.235 23.274 -21.974 1.000 1 A LYS 50.857 1
ATOM 661 C CD . LYS 85 85 ? A 2.478 22.361 -23.149 1.000 1 A LYS 47.046 1
ATOM 662 C CE . LYS 85 85 ? A 3.914 21.947 -23.260 1.000 1 A LYS 45.291 1
ATOM 663 N NZ . LYS 85 85 ? A 4.134 21.041 -24.409 1.000 1 A LYS 38.872 1
ATOM 664 N N . LYS 86 86 ? A -1.210 25.983 -21.626 1.000 1 A LYS 52.465 1
ATOM 665 C CA . LYS 86 86 ? A -2.549 26.487 -21.882 1.000 1 A LYS 53.355 1
ATOM 666 C C . LYS 86 86 ? A -3.229 25.849 -23.082 1.000 1 A LYS 55.174 1
ATOM 667 O O . LYS 86 86 ? A -4.393 26.072 -23.325 1.000 1 A LYS 53.866 1
ATOM 668 C CB . LYS 86 86 ? A -2.505 27.988 -22.106 1.000 1 A LYS 49.952 1
ATOM 669 C CG . LYS 86 86 ? A -2.101 28.781 -20.841 1.000 1 A LYS 46.748 1
ATOM 670 C CD . LYS 86 86 ? A -2.092 30.276 -21.111 1.000 1 A LYS 42.832 1
ATOM 671 C CE . LYS 86 86 ? A -1.685 31.067 -19.877 1.000 1 A LYS 36.482 1
ATOM 672 N NZ . LYS 86 86 ? A -1.685 32.518 -20.119 1.000 1 A LYS 32.260 1
ATOM 673 N N . SER 87 87 ? A -2.468 25.022 -23.778 1.000 1 A SER 55.133 1
ATOM 674 C CA . SER 87 87 ? A -2.996 24.372 -24.960 1.000 1 A SER 57.023 1
ATOM 675 C C . SER 87 87 ? A -3.838 23.168 -24.539 1.000 1 A SER 58.368 1
ATOM 676 O O . SER 87 87 ? A -3.730 22.629 -23.446 1.000 1 A SER 56.751 1
ATOM 677 C CB . SER 87 87 ? A -1.868 23.919 -25.897 1.000 1 A SER 53.613 1
ATOM 678 O OG . SER 87 87 ? A -1.059 22.928 -25.293 1.000 1 A SER 48.582 1
ATOM 679 N N . ARG 88 88 ? A -4.679 22.758 -25.433 1.000 1 A ARG 56.356 1
ATOM 680 C CA . ARG 88 88 ? A -5.557 21.633 -25.213 1.000 1 A ARG 57.733 1
ATOM 681 C C . ARG 88 88 ? A -5.384 20.639 -26.353 1.000 1 A ARG 58.824 1
ATOM 682 O O . ARG 88 88 ? A -5.213 21.014 -27.510 1.000 1 A ARG 59.228 1
ATOM 683 C CB . ARG 88 88 ? A -7.030 22.085 -25.124 1.000 1 A ARG 55.849 1
ATOM 684 C CG . ARG 88 88 ? A -7.332 22.943 -23.907 1.000 1 A ARG 51.813 1
ATOM 685 C CD . ARG 88 88 ? A -8.783 23.366 -23.888 1.000 1 A ARG 47.083 1
ATOM 686 N NE . ARG 88 88 ? A -9.077 24.265 -24.986 1.000 1 A ARG 45.013 1
ATOM 687 C CZ . ARG 88 88 ? A -10.290 24.697 -25.283 1.000 1 A ARG 45.375 1
ATOM 688 N NH1 . ARG 88 88 ? A -11.335 24.305 -24.557 1.000 1 A ARG 38.162 1
ATOM 689 N NH2 . ARG 88 88 ? A -10.480 25.522 -26.299 1.000 1 A ARG 36.497 1
ATOM 690 N N . ILE 89 89 ? A -5.422 19.383 -25.982 1.000 1 A ILE 63.068 1
ATOM 691 C CA . ILE 89 89 ? A -5.256 18.310 -26.951 1.000 1 A ILE 63.923 1
ATOM 692 C C . ILE 89 89 ? A -6.632 17.907 -27.468 1.000 1 A ILE 65.014 1
ATOM 693 O O . ILE 89 89 ? A -7.530 17.567 -26.694 1.000 1 A ILE 64.709 1
ATOM 694 C CB . ILE 89 89 ? A -4.539 17.110 -26.343 1.000 1 A ILE 62.129 1
ATOM 695 C CG1 . ILE 89 89 ? A -3.148 17.487 -25.890 1.000 1 A ILE 62.746 1
ATOM 696 C CG2 . ILE 89 89 ? A -4.462 15.962 -27.337 1.000 1 A ILE 59.796 1
ATOM 697 C CD1 . ILE 89 89 ? A -2.455 16.442 -25.107 1.000 1 A ILE 58.198 1
ATOM 698 N N . TRP 90 90 ? A -6.765 17.965 -28.736 1.000 1 A TRP 62.087 1
ATOM 699 C CA . TRP 90 90 ? A -7.988 17.528 -29.380 1.000 1 A TRP 63.319 1
ATOM 700 C C . TRP 90 90 ? A -7.964 16.008 -29.521 1.000 1 A TRP 64.236 1
ATOM 701 O O . TRP 90 90 ? A -7.244 15.472 -30.379 1.000 1 A TRP 62.549 1
ATOM 702 C CB . TRP 90 90 ? A -8.158 18.179 -30.740 1.000 1 A TRP 61.763 1
ATOM 703 C CG . TRP 90 90 ? A -9.423 17.815 -31.454 1.000 1 A TRP 59.779 1
ATOM 704 C CD1 . TRP 90 90 ? A -9.554 16.904 -32.449 1.000 1 A TRP 55.242 1
ATOM 705 C CD2 . TRP 90 90 ? A -10.724 18.365 -31.232 1.000 1 A TRP 57.380 1
ATOM 706 N NE1 . TRP 90 90 ? A -10.856 16.853 -32.842 1.000 1 A TRP 48.739 1
ATOM 707 C CE2 . TRP 90 90 ? A -11.595 17.738 -32.119 1.000 1 A TRP 54.800 1
ATOM 708 C CE3 . TRP 90 90 ? A -11.214 19.318 -30.344 1.000 1 A TRP 48.662 1
ATOM 709 C CZ2 . TRP 90 90 ? A -12.971 18.026 -32.133 1.000 1 A TRP 45.586 1
ATOM 710 C CZ3 . TRP 90 90 ? A -12.567 19.588 -30.398 1.000 1 A TRP 46.013 1
ATOM 711 C CH2 . TRP 90 90 ? A -13.433 18.962 -31.267 1.000 1 A TRP 45.341 1
ATOM 712 N N . LEU 91 91 ? A -8.730 15.337 -28.706 1.000 1 A LEU 68.725 1
ATOM 713 C CA . LEU 91 91 ? A -8.758 13.881 -28.739 1.000 1 A LEU 68.967 1
ATOM 714 C C . LEU 91 91 ? A -9.701 13.360 -29.797 1.000 1 A LEU 68.646 1
ATOM 715 O O . LEU 91 91 ? A -9.784 12.125 -29.984 1.000 1 A LEU 65.407 1
ATOM 716 C CB . LEU 91 91 ? A -9.167 13.352 -27.373 1.000 1 A LEU 67.370 1
ATOM 717 C CG . LEU 91 91 ? A -8.197 13.696 -26.223 1.000 1 A LEU 66.482 1
ATOM 718 C CD1 . LEU 91 91 ? A -6.810 13.109 -26.486 1.000 1 A LEU 66.671 1
ATOM 719 C CD2 . LEU 91 91 ? A -8.731 13.200 -24.889 1.000 1 A LEU 66.441 1
ATOM 720 N N . GLY 92 92 ? A -10.391 14.243 -30.485 1.000 1 A GLY 64.803 1
ATOM 721 C CA . GLY 92 92 ? A -11.298 13.798 -31.511 1.000 1 A GLY 65.225 1
ATOM 722 C C . GLY 92 92 ? A -12.741 13.766 -31.053 1.000 1 A GLY 67.081 1
ATOM 723 O O . GLY 92 92 ? A -13.080 14.121 -29.916 1.000 1 A GLY 65.188 1
ATOM 724 N N . THR 93 93 ? A -13.581 13.336 -31.950 1.000 1 A THR 65.355 1
ATOM 725 C CA . THR 93 93 ? A -15.004 13.240 -31.717 1.000 1 A THR 66.207 1
ATOM 726 C C . THR 93 93 ? A -15.420 11.773 -31.690 1.000 1 A THR 67.095 1
ATOM 727 O O . THR 93 93 ? A -14.836 10.935 -32.387 1.000 1 A THR 66.214 1
ATOM 728 C CB . THR 93 93 ? A -15.818 13.961 -32.782 1.000 1 A THR 64.189 1
ATOM 729 O OG1 . THR 93 93 ? A -15.541 13.380 -34.059 1.000 1 A THR 59.127 1
ATOM 730 C CG2 . THR 93 93 ? A -15.450 15.427 -32.798 1.000 1 A THR 57.878 1
ATOM 731 N N . PHE 94 94 ? A -16.389 11.469 -30.874 1.000 1 A PHE 66.519 1
ATOM 732 C CA . PHE 94 94 ? A -16.812 10.089 -30.665 1.000 1 A PHE 66.340 1
ATOM 733 C C . PHE 94 94 ? A -18.318 10.017 -30.623 1.000 1 A PHE 65.920 1
ATOM 734 O O . PHE 94 94 ? A -18.974 10.955 -30.135 1.000 1 A PHE 64.812 1
ATOM 735 C CB . PHE 94 94 ? A -16.216 9.519 -29.374 1.000 1 A PHE 64.491 1
ATOM 736 C CG . PHE 94 94 ? A -14.708 9.493 -29.364 1.000 1 A PHE 63.205 1
ATOM 737 C CD1 . PHE 94 94 ? A -14.038 8.472 -30.010 1.000 1 A PHE 63.765 1
ATOM 738 C CD2 . PHE 94 94 ? A -13.987 10.469 -28.752 1.000 1 A PHE 63.134 1
ATOM 739 C CE1 . PHE 94 94 ? A -12.670 8.437 -30.028 1.000 1 A PHE 63.038 1
ATOM 740 C CE2 . PHE 94 94 ? A -12.600 10.440 -28.763 1.000 1 A PHE 63.885 1
ATOM 741 C CZ . PHE 94 94 ? A -11.955 9.409 -29.401 1.000 1 A PHE 61.359 1
ATOM 742 N N . PRO 95 95 ? A -18.922 8.967 -31.113 1.000 1 A PRO 65.875 1
ATOM 743 C CA . PRO 95 95 ? A -20.376 8.843 -31.074 1.000 1 A PRO 65.610 1
ATOM 744 C C . PRO 95 95 ? A -20.938 8.503 -29.691 1.000 1 A PRO 66.816 1
ATOM 745 O O . PRO 95 95 ? A -22.127 8.674 -29.476 1.000 1 A PRO 65.572 1
ATOM 746 C CB . PRO 95 95 ? A -20.676 7.743 -32.065 1.000 1 A PRO 63.302 1
ATOM 747 C CG . PRO 95 95 ? A -19.452 6.907 -32.047 1.000 1 A PRO 61.748 1
ATOM 748 C CD . PRO 95 95 ? A -18.331 7.863 -31.882 1.000 1 A PRO 64.656 1
ATOM 749 N N . THR 96 96 ? A -20.084 7.995 -28.800 1.000 1 A THR 67.986 1
ATOM 750 C CA . THR 96 96 ? A -20.525 7.650 -27.465 1.000 1 A THR 68.399 1
ATOM 751 C C . THR 96 96 ? A -19.680 8.383 -26.415 1.000 1 A THR 69.680 1
ATOM 752 O O . THR 96 96 ? A -18.499 8.677 -26.675 1.000 1 A THR 69.266 1
ATOM 753 C CB . THR 96 96 ? A -20.449 6.145 -27.210 1.000 1 A THR 65.487 1
ATOM 754 O OG1 . THR 96 96 ? A -19.109 5.685 -27.381 1.000 1 A THR 62.400 1
ATOM 755 C CG2 . THR 96 96 ? A -21.379 5.408 -28.169 1.000 1 A THR 60.562 1
ATOM 756 N N . PRO 97 97 ? A -20.206 8.682 -25.263 1.000 1 A PRO 65.740 1
ATOM 757 C CA . PRO 97 97 ? A -19.386 9.289 -24.211 1.000 1 A PRO 66.500 1
ATOM 758 C C . PRO 97 97 ? A -18.390 8.338 -23.561 1.000 1 A PRO 67.306 1
ATOM 759 O O . PRO 97 97 ? A -17.387 8.779 -22.998 1.000 1 A PRO 66.010 1
ATOM 760 C CB . PRO 97 97 ? A -20.412 9.768 -23.184 1.000 1 A PRO 63.840 1
ATOM 761 C CG . PRO 97 97 ? A -21.581 8.875 -23.389 1.000 1 A PRO 61.808 1
ATOM 762 C CD . PRO 97 97 ? A -21.632 8.607 -24.849 1.000 1 A PRO 62.016 1
ATOM 763 N N . GLU 98 98 ? A -18.651 7.038 -23.671 1.000 1 A GLU 66.689 1
ATOM 764 C CA . GLU 98 98 ? A -17.710 6.051 -23.151 1.000 1 A GLU 66.925 1
ATOM 765 C C . GLU 98 98 ? A -16.445 6.047 -23.988 1.000 1 A GLU 67.760 1
ATOM 766 O O . GLU 98 98 ? A -15.343 5.900 -23.468 1.000 1 A GLU 66.757 1
ATOM 767 C CB . GLU 98 98 ? A -18.336 4.661 -23.121 1.000 1 A GLU 63.942 1
ATOM 768 C CG . GLU 98 98 ? A -19.476 4.526 -22.126 1.000 1 A GLU 59.468 1
ATOM 769 C CD . GLU 98 98 ? A -20.833 4.970 -22.668 1.000 1 A GLU 53.183 1
ATOM 770 O OE1 . GLU 98 98 ? A -20.893 5.289 -23.875 1.000 1 A GLU 49.467 1
ATOM 771 O OE2 . GLU 98 98 ? A -21.789 5.007 -21.892 1.000 1 A GLU 47.212 1
ATOM 772 N N . MET 99 99 ? A -16.599 6.214 -25.288 1.000 1 A MET 68.561 1
ATOM 773 C CA . MET 99 99 ? A -15.427 6.340 -26.155 1.000 1 A MET 68.593 1
ATOM 774 C C . MET 99 99 ? A -14.648 7.602 -25.858 1.000 1 A MET 69.469 1
ATOM 775 O O . MET 99 99 ? A -13.407 7.588 -25.835 1.000 1 A MET 68.187 1
ATOM 776 C CB . MET 99 99 ? A -15.850 6.332 -27.625 1.000 1 A MET 66.830 1
ATOM 777 C CG . MET 99 99 ? A -16.435 5.005 -28.114 1.000 1 A MET 65.011 1
ATOM 778 S SD . MET 99 99 ? A -16.854 5.057 -29.841 1.000 1 A MET 64.341 1
ATOM 779 C CE . MET 99 99 ? A -17.646 3.462 -30.032 1.000 1 A MET 57.344 1
ATOM 780 N N . ALA 100 100 ? A -15.351 8.678 -25.609 1.000 1 A ALA 67.767 1
ATOM 781 C CA . ALA 100 100 ? A -14.693 9.924 -25.275 1.000 1 A ALA 69.150 1
ATOM 782 C C . ALA 100 100 ? A -14.054 9.859 -23.898 1.000 1 A ALA 70.102 1
ATOM 783 O O . ALA 100 100 ? A -12.999 10.447 -23.651 1.000 1 A ALA 68.512 1
ATOM 784 C CB . ALA 100 100 ? A -15.700 11.077 -25.312 1.000 1 A ALA 67.626 1
ATOM 785 N N . ALA 101 101 ? A -14.682 9.115 -23.003 1.000 1 A ALA 69.609 1
ATOM 786 C CA . ALA 101 101 ? A -14.135 8.943 -21.666 1.000 1 A ALA 70.288 1
ATOM 787 C C . ALA 101 101 ? A -12.894 8.062 -21.687 1.000 1 A ALA 70.696 1
ATOM 788 O O . ALA 101 101 ? A -11.934 8.291 -20.953 1.000 1 A ALA 68.718 1
ATOM 789 C CB . ALA 101 101 ? A -15.174 8.382 -20.732 1.000 1 A ALA 68.074 1
ATOM 790 N N . ARG 102 102 ? A -12.916 7.055 -22.519 1.000 1 A ARG 69.176 1
ATOM 791 C CA . ARG 102 102 ? A -11.733 6.192 -22.666 1.000 1 A ARG 69.128 1
ATOM 792 C C . ARG 102 102 ? A -10.618 6.903 -23.370 1.000 1 A ARG 69.479 1
ATOM 793 O O . ARG 102 102 ? A -9.440 6.677 -23.050 1.000 1 A ARG 68.628 1
ATOM 794 C CB . ARG 102 102 ? A -12.113 4.889 -23.391 1.000 1 A ARG 66.499 1
ATOM 795 C CG . ARG 102 102 ? A -12.985 3.981 -22.550 1.000 1 A ARG 63.414 1
ATOM 796 C CD . ARG 102 102 ? A -13.398 2.738 -23.308 1.000 1 A ARG 60.051 1
ATOM 797 N NE . ARG 102 102 ? A -14.262 1.893 -22.510 1.000 1 A ARG 55.472 1
ATOM 798 C CZ . ARG 102 102 ? A -14.721 0.713 -22.894 1.000 1 A ARG 55.162 1
ATOM 799 N NH1 . ARG 102 102 ? A -14.342 0.223 -24.084 1.000 1 A ARG 46.825 1
ATOM 800 N NH2 . ARG 102 102 ? A -15.518 0.012 -22.097 1.000 1 A ARG 46.534 1
ATOM 801 N N . ALA 103 103 ? A -10.946 7.741 -24.314 1.000 1 A ALA 69.619 1
ATOM 802 C CA . ALA 103 103 ? A -9.925 8.553 -24.968 1.000 1 A ALA 70.403 1
ATOM 803 C C . ALA 103 103 ? A -9.343 9.559 -23.992 1.000 1 A ALA 70.863 1
ATOM 804 O O . ALA 103 103 ? A -8.129 9.848 -24.016 1.000 1 A ALA 68.407 1
ATOM 805 C CB . ALA 103 103 ? A -10.519 9.286 -26.175 1.000 1 A ALA 68.825 1
ATOM 806 N N . HIS 104 104 ? A -10.180 10.060 -23.110 1.000 1 A HIS 69.020 1
ATOM 807 C CA . HIS 104 104 ? A -9.668 10.950 -22.062 1.000 1 A HIS 68.121 1
ATOM 808 C C . HIS 104 104 ? A -8.800 10.203 -21.083 1.000 1 A HIS 68.340 1
ATOM 809 O O . HIS 104 104 ? A -7.850 10.758 -20.538 1.000 1 A HIS 67.284 1
ATOM 810 C CB . HIS 104 104 ? A -10.839 11.622 -21.339 1.000 1 A HIS 66.521 1
ATOM 811 C CG . HIS 104 104 ? A -10.410 12.591 -20.285 1.000 1 A HIS 62.188 1
ATOM 812 N ND1 . HIS 104 104 ? A -9.823 13.799 -20.600 1.000 1 A HIS 58.332 1
ATOM 813 C CD2 . HIS 104 104 ? A -10.470 12.529 -18.934 1.000 1 A HIS 58.033 1
ATOM 814 C CE1 . HIS 104 104 ? A -9.538 14.459 -19.466 1.000 1 A HIS 57.581 1
ATOM 815 N NE2 . HIS 104 104 ? A -9.912 13.696 -18.470 1.000 1 A HIS 54.970 1
ATOM 816 N N . ASP 105 105 ? A -9.131 8.945 -20.820 1.000 1 A ASP 68.605 1
ATOM 817 C CA . ASP 105 105 ? A -8.287 8.124 -19.976 1.000 1 A ASP 67.529 1
ATOM 818 C C . ASP 105 105 ? A -6.941 7.830 -20.615 1.000 1 A ASP 67.578 1
ATOM 819 O O . ASP 105 105 ? A -5.922 7.762 -19.922 1.000 1 A ASP 66.168 1
ATOM 820 C CB . ASP 105 105 ? A -9.003 6.822 -19.618 1.000 1 A ASP 64.850 1
ATOM 821 C CG . ASP 105 105 ? A -10.151 7.035 -18.679 1.000 1 A ASP 62.412 1
ATOM 822 O OD1 . ASP 105 105 ? A -10.109 7.985 -17.877 1.000 1 A ASP 58.534 1
ATOM 823 O OD2 . ASP 105 105 ? A -11.125 6.240 -18.734 1.000 1 A ASP 59.721 1
ATOM 824 N N . VAL 106 106 ? A -6.938 7.665 -21.927 1.000 1 A VAL 70.097 1
ATOM 825 C CA . VAL 106 106 ? A -5.687 7.484 -22.647 1.000 1 A VAL 70.061 1
ATOM 826 C C . VAL 106 106 ? A -4.840 8.740 -22.562 1.000 1 A VAL 70.153 1
ATOM 827 O O . VAL 106 106 ? A -3.621 8.688 -22.308 1.000 1 A VAL 68.676 1
ATOM 828 C CB . VAL 106 106 ? A -5.947 7.101 -24.112 1.000 1 A VAL 68.236 1
ATOM 829 C CG1 . VAL 106 106 ? A -6.604 5.736 -24.155 1.000 1 A VAL 68.196 1
ATOM 830 C CG2 . VAL 106 106 ? A -4.669 7.080 -24.915 1.000 1 A VAL 68.179 1
ATOM 831 N N . ALA 107 107 ? A -5.465 9.870 -22.736 1.000 1 A ALA 69.665 1
ATOM 832 C CA . ALA 107 107 ? A -4.743 11.138 -22.644 1.000 1 A ALA 69.844 1
ATOM 833 C C . ALA 107 107 ? A -4.319 11.434 -21.212 1.000 1 A ALA 70.010 1
ATOM 834 O O . ALA 107 107 ? A -3.252 12.002 -20.977 1.000 1 A ALA 67.937 1
ATOM 835 C CB . ALA 107 107 ? A -5.626 12.278 -23.168 1.000 1 A ALA 68.788 1
ATOM 836 N N . ALA 108 108 ? A -5.122 11.020 -20.250 1.000 1 A ALA 69.158 1
ATOM 837 C CA . ALA 108 108 ? A -4.752 11.218 -18.858 1.000 1 A ALA 68.692 1
ATOM 838 C C . ALA 108 108 ? A -3.619 10.300 -18.456 1.000 1 A ALA 68.494 1
ATOM 839 O O . ALA 108 108 ? A -2.741 10.698 -17.670 1.000 1 A ALA 66.624 1
ATOM 840 C CB . ALA 108 108 ? A -5.962 10.969 -17.957 1.000 1 A ALA 66.934 1
ATOM 841 N N . LEU 109 109 ? A -3.596 9.086 -18.981 1.000 1 A LEU 67.513 1
ATOM 842 C CA . LEU 109 109 ? A -2.499 8.182 -18.685 1.000 1 A LEU 67.114 1
ATOM 843 C C . LEU 109 109 ? A -1.223 8.596 -19.387 1.000 1 A LEU 67.266 1
ATOM 844 O O . LEU 109 109 ? A -0.137 8.363 -18.860 1.000 1 A LEU 66.407 1
ATOM 845 C CB . LEU 109 109 ? A -2.876 6.754 -19.059 1.000 1 A LEU 64.499 1
ATOM 846 C CG . LEU 109 109 ? A -3.903 6.059 -18.171 1.000 1 A LEU 60.515 1
ATOM 847 C CD1 . LEU 109 109 ? A -3.378 5.948 -16.761 1.000 1 A LEU 61.089 1
ATOM 848 C CD2 . LEU 109 109 ? A -4.274 4.725 -18.728 1.000 1 A LEU 60.211 1
ATOM 849 N N . SER 110 110 ? A -1.346 9.152 -20.545 1.000 1 A SER 69.167 1
ATOM 850 C CA . SER 110 110 ? A -0.154 9.574 -21.293 1.000 1 A SER 68.599 1
ATOM 851 C C . SER 110 110 ? A 0.427 10.884 -20.752 1.000 1 A SER 68.310 1
ATOM 852 O O . SER 110 110 ? A 1.625 11.076 -20.819 1.000 1 A SER 66.185 1
ATOM 853 C CB . SER 110 110 ? A -0.487 9.735 -22.770 1.000 1 A SER 66.429 1
ATOM 854 O OG . SER 110 110 ? A -1.429 10.775 -22.980 1.000 1 A SER 59.497 1
ATOM 855 N N . ILE 111 111 ? A -0.413 11.747 -20.230 1.000 1 A ILE 67.540 1
ATOM 856 C CA . ILE 111 111 ? A 0.034 13.051 -19.778 1.000 1 A ILE 66.773 1
ATOM 857 C C . ILE 111 111 ? A 0.207 13.090 -18.273 1.000 1 A ILE 66.236 1
ATOM 858 O O . ILE 111 111 ? A 1.282 13.399 -17.744 1.000 1 A ILE 64.238 1
ATOM 859 C CB . ILE 111 111 ? A -0.947 14.154 -20.246 1.000 1 A ILE 64.944 1
ATOM 860 C CG1 . ILE 111 111 ? A -0.971 14.203 -21.773 1.000 1 A ILE 65.016 1
ATOM 861 C CG2 . ILE 111 111 ? A -0.539 15.507 -19.691 1.000 1 A ILE 61.493 1
ATOM 862 C CD1 . ILE 111 111 ? A -2.047 15.101 -22.328 1.000 1 A ILE 59.888 1
ATOM 863 N N . LYS 112 112 ? A -0.860 12.777 -17.565 1.000 1 A LYS 64.580 1
ATOM 864 C CA . LYS 112 112 ? A -0.828 12.843 -16.104 1.000 1 A LYS 64.644 1
ATOM 865 C C . LYS 112 112 ? A -0.221 11.601 -15.474 1.000 1 A LYS 63.404 1
ATOM 866 O O . LYS 112 112 ? A 0.238 11.666 -14.331 1.000 1 A LYS 60.333 1
ATOM 867 C CB . LYS 112 112 ? A -2.218 13.073 -15.542 1.000 1 A LYS 62.291 1
ATOM 868 C CG . LYS 112 112 ? A -2.845 14.402 -15.942 1.000 1 A LYS 58.535 1
ATOM 869 C CD . LYS 112 112 ? A -4.231 14.598 -15.357 1.000 1 A LYS 55.033 1
ATOM 870 C CE . LYS 112 112 ? A -4.796 15.938 -15.743 1.000 1 A LYS 52.104 1
ATOM 871 N NZ . LYS 112 112 ? A -6.158 16.151 -15.170 1.000 1 A LYS 45.613 1
ATOM 872 N N . GLY 113 113 ? A -0.185 10.525 -16.173 1.000 1 A GLY 65.945 1
ATOM 873 C CA . GLY 113 113 ? A 0.400 9.318 -15.626 1.000 1 A GLY 65.599 1
ATOM 874 C C . GLY 113 113 ? A -0.433 8.691 -14.550 1.000 1 A GLY 66.943 1
ATOM 875 O O . GLY 113 113 ? A -1.634 8.441 -14.735 1.000 1 A GLY 63.252 1
ATOM 876 N N . GLY 114 114 ? A 0.171 8.435 -13.423 1.000 1 A GLY 61.177 1
ATOM 877 C CA . GLY 114 114 ? A -0.540 7.834 -12.305 1.000 1 A GLY 60.002 1
ATOM 878 C C . GLY 114 114 ? A -1.443 8.791 -11.582 1.000 1 A GLY 61.912 1
ATOM 879 O O . GLY 114 114 ? A -2.365 8.369 -10.904 1.000 1 A GLY 60.172 1
ATOM 880 N N . SER 115 115 ? A -1.152 10.063 -11.686 1.000 1 A SER 59.218 1
ATOM 881 C CA . SER 115 115 ? A -1.963 11.091 -11.058 1.000 1 A SER 60.270 1
ATOM 882 C C . SER 115 115 ? A -3.178 11.466 -11.900 1.000 1 A SER 61.393 1
ATOM 883 O O . SER 115 115 ? A -3.934 12.345 -11.505 1.000 1 A SER 60.642 1
ATOM 884 C CB . SER 115 115 ? A -1.133 12.330 -10.773 1.000 1 A SER 57.585 1
ATOM 885 O OG . SER 115 115 ? A -0.721 12.958 -11.993 1.000 1 A SER 52.262 1
ATOM 886 N N . ALA 116 116 ? A -3.362 10.792 -12.999 1.000 1 A ALA 61.077 1
ATOM 887 C CA . ALA 116 116 ? A -4.471 11.125 -13.885 1.000 1 A ALA 61.979 1
ATOM 888 C C . ALA 116 116 ? A -5.796 10.641 -13.302 1.000 1 A ALA 63.245 1
ATOM 889 O O . ALA 116 116 ? A -5.885 9.504 -12.806 1.000 1 A ALA 62.119 1
ATOM 890 C CB . ALA 116 116 ? A -4.244 10.518 -15.259 1.000 1 A ALA 59.969 1
ATOM 891 N N . VAL 117 117 ? A -6.774 11.476 -13.346 1.000 1 A VAL 62.938 1
ATOM 892 C CA . VAL 117 117 ? A -8.097 11.131 -12.882 1.000 1 A VAL 63.956 1
ATOM 893 C C . VAL 117 117 ? A -8.845 10.503 -14.055 1.000 1 A VAL 65.082 1
ATOM 894 O O . VAL 117 117 ? A -9.123 11.157 -15.050 1.000 1 A VAL 63.323 1
ATOM 895 C CB . VAL 117 117 ? A -8.854 12.357 -12.351 1.000 1 A VAL 60.868 1
ATOM 896 C CG1 . VAL 117 117 ? A -8.107 12.947 -11.168 1.000 1 A VAL 59.304 1
ATOM 897 C CG2 . VAL 117 117 ? A -10.271 11.974 -11.955 1.000 1 A VAL 57.752 1
ATOM 898 N N . LEU 118 118 ? A -9.140 9.236 -13.907 1.000 1 A LEU 64.391 1
ATOM 899 C CA . LEU 118 118 ? A -9.680 8.460 -15.003 1.000 1 A LEU 65.578 1
ATOM 900 C C . LEU 118 118 ? A -11.174 8.214 -14.814 1.000 1 A LEU 65.785 1
ATOM 901 O O . LEU 118 118 ? A -11.635 8.001 -13.693 1.000 1 A LEU 63.514 1
ATOM 902 C CB . LEU 118 118 ? A -8.959 7.122 -15.145 1.000 1 A LEU 63.050 1
ATOM 903 C CG . LEU 118 118 ? A -7.450 7.178 -15.421 1.000 1 A LEU 60.595 1
ATOM 904 C CD1 . LEU 118 118 ? A -7.176 7.868 -16.746 1.000 1 A LEU 62.781 1
ATOM 905 C CD2 . LEU 118 118 ? A -6.870 5.793 -15.418 1.000 1 A LEU 62.378 1
ATOM 906 N N . ASN 119 119 ? A -11.884 8.204 -15.904 1.000 1 A ASN 63.781 1
ATOM 907 C CA . ASN 119 119 ? A -13.302 7.852 -15.874 1.000 1 A ASN 62.767 1
ATOM 908 C C . ASN 119 119 ? A -13.484 6.358 -15.637 1.000 1 A ASN 62.254 1
ATOM 909 O O . ASN 119 119 ? A -14.498 5.935 -15.119 1.000 1 A ASN 61.110 1
ATOM 910 C CB . ASN 119 119 ? A -13.989 8.257 -17.168 1.000 1 A ASN 60.938 1
ATOM 911 C CG . ASN 119 119 ? A -14.066 9.757 -17.342 1.000 1 A ASN 58.095 1
ATOM 912 O OD1 . ASN 119 119 ? A -14.388 10.480 -16.407 1.000 1 A ASN 55.318 1
ATOM 913 N ND2 . ASN 119 119 ? A -13.727 10.228 -18.532 1.000 1 A ASN 55.414 1
ATOM 914 N N . PHE 120 120 ? A -12.501 5.583 -16.005 1.000 1 A PHE 65.746 1
ATOM 915 C CA . PHE 120 120 ? A -12.505 4.154 -15.810 1.000 1 A PHE 65.866 1
ATOM 916 C C . PHE 120 120 ? A -11.169 3.726 -15.240 1.000 1 A PHE 64.875 1
ATOM 917 O O . PHE 120 120 ? A -10.291 3.279 -15.936 1.000 1 A PHE 63.820 1
ATOM 918 C CB . PHE 120 120 ? A -12.789 3.409 -17.115 1.000 1 A PHE 63.958 1
ATOM 919 C CG . PHE 120 120 ? A -14.124 3.707 -17.723 1.000 1 A PHE 62.489 1
ATOM 920 C CD1 . PHE 120 120 ? A -15.252 3.058 -17.247 1.000 1 A PHE 62.473 1
ATOM 921 C CD2 . PHE 120 120 ? A -14.247 4.634 -18.745 1.000 1 A PHE 62.156 1
ATOM 922 C CE1 . PHE 120 120 ? A -16.499 3.325 -17.795 1.000 1 A PHE 61.686 1
ATOM 923 C CE2 . PHE 120 120 ? A -15.485 4.911 -19.277 1.000 1 A PHE 62.038 1
ATOM 924 C CZ . PHE 120 120 ? A -16.615 4.254 -18.802 1.000 1 A PHE 59.166 1
ATOM 925 N N . PRO 121 121 ? A -10.986 3.881 -13.935 1.000 1 A PRO 61.992 1
ATOM 926 C CA . PRO 121 121 ? A -9.698 3.535 -13.321 1.000 1 A PRO 61.703 1
ATOM 927 C C . PRO 121 121 ? A -9.396 2.049 -13.360 1.000 1 A PRO 61.959 1
ATOM 928 O O . PRO 121 121 ? A -8.239 1.644 -13.306 1.000 1 A PRO 60.064 1
ATOM 929 C CB . PRO 121 121 ? A -9.828 4.033 -11.879 1.000 1 A PRO 59.279 1
ATOM 930 C CG . PRO 121 121 ? A -10.960 5.002 -11.918 1.000 1 A PRO 58.324 1
ATOM 931 C CD . PRO 121 121 ? A -11.879 4.527 -12.955 1.000 1 A PRO 59.097 1
ATOM 932 N N . HIS 122 122 ? A -10.425 1.230 -13.436 1.000 1 A HIS 58.248 1
ATOM 933 C CA . HIS 122 122 ? A -10.258 -0.205 -13.527 1.000 1 A HIS 57.244 1
ATOM 934 C C . HIS 122 122 ? A -9.822 -0.662 -14.919 1.000 1 A HIS 57.781 1
ATOM 935 O O . HIS 122 122 ? A -9.374 -1.785 -15.081 1.000 1 A HIS 57.567 1
ATOM 936 C CB . HIS 122 122 ? A -11.558 -0.907 -13.120 1.000 1 A HIS 54.211 1
ATOM 937 C CG . HIS 122 122 ? A -12.742 -0.480 -13.926 1.000 1 A HIS 51.397 1
ATOM 938 N ND1 . HIS 122 122 ? A -13.390 0.728 -13.726 1.000 1 A HIS 45.115 1
ATOM 939 C CD2 . HIS 122 122 ? A -13.356 -1.111 -14.950 1.000 1 A HIS 47.151 1
ATOM 940 C CE1 . HIS 122 122 ? A -14.411 0.793 -14.599 1.000 1 A HIS 43.974 1
ATOM 941 N NE2 . HIS 122 122 ? A -14.388 -0.301 -15.349 1.000 1 A HIS 39.335 1
ATOM 942 N N . LEU 123 123 ? A -9.960 0.208 -15.887 1.000 1 A LEU 59.752 1
ATOM 943 C CA . LEU 123 123 ? A -9.567 -0.105 -17.257 1.000 1 A LEU 60.253 1
ATOM 944 C C . LEU 123 123 ? A -8.262 0.573 -17.664 1.000 1 A LEU 60.695 1
ATOM 945 O O . LEU 123 123 ? A -7.944 0.643 -18.840 1.000 1 A LEU 59.780 1
ATOM 946 C CB . LEU 123 123 ? A -10.664 0.310 -18.253 1.000 1 A LEU 57.463 1
ATOM 947 C CG . LEU 123 123 ? A -11.981 -0.449 -18.129 1.000 1 A LEU 54.356 1
ATOM 948 C CD1 . LEU 123 123 ? A -11.768 -1.922 -18.371 1.000 1 A LEU 52.976 1
ATOM 949 C CD2 . LEU 123 123 ? A -13.000 0.133 -19.080 1.000 1 A LEU 52.056 1
ATOM 950 N N . ALA 124 124 ? A -7.516 1.079 -16.694 1.000 1 A ALA 59.141 1
ATOM 951 C CA . ALA 124 124 ? A -6.293 1.800 -16.996 1.000 1 A ALA 59.944 1
ATOM 952 C C . ALA 124 124 ? A -5.227 0.925 -17.633 1.000 1 A ALA 61.720 1
ATOM 953 O O . ALA 124 124 ? A -4.406 1.378 -18.420 1.000 1 A ALA 59.274 1
ATOM 954 C CB . ALA 124 124 ? A -5.740 2.469 -15.734 1.000 1 A ALA 56.644 1
ATOM 955 N N . GLY 125 125 ? A -5.237 -0.351 -17.269 1.000 1 A GLY 59.190 1
ATOM 956 C CA . GLY 125 125 ? A -4.274 -1.263 -17.864 1.000 1 A GLY 59.427 1
ATOM 957 C C . GLY 125 125 ? A -4.636 -1.662 -19.286 1.000 1 A GLY 62.148 1
ATOM 958 O O . GLY 125 125 ? A -3.754 -1.940 -20.099 1.000 1 A GLY 60.647 1
ATOM 959 N N . SER 126 126 ? A -5.893 -1.684 -19.565 1.000 1 A SER 60.620 1
ATOM 960 C CA . SER 126 126 ? A -6.362 -2.081 -20.901 1.000 1 A SER 61.863 1
ATOM 961 C C . SER 126 126 ? A -6.266 -0.963 -21.905 1.000 1 A SER 63.597 1
ATOM 962 O O . SER 126 126 ? A -6.320 -1.204 -23.103 1.000 1 A SER 62.376 1
ATOM 963 C CB . SER 126 126 ? A -7.794 -2.591 -20.842 1.000 1 A SER 58.616 1
ATOM 964 O OG . SER 126 126 ? A -8.671 -1.561 -20.469 1.000 1 A SER 53.814 1
ATOM 965 N N . LEU 127 127 ? A -6.108 0.258 -21.443 1.000 1 A LEU 64.493 1
ATOM 966 C CA . LEU 127 127 ? A -6.015 1.407 -22.328 1.000 1 A LEU 66.341 1
ATOM 967 C C . LEU 127 127 ? A -4.603 1.480 -22.943 1.000 1 A LEU 66.965 1
ATOM 968 O O . LEU 127 127 ? A -3.629 1.399 -22.195 1.000 1 A LEU 66.171 1
ATOM 969 C CB . LEU 127 127 ? A -6.318 2.695 -21.613 1.000 1 A LEU 64.013 1
ATOM 970 C CG . LEU 127 127 ? A -7.752 2.895 -21.088 1.000 1 A LEU 61.208 1
ATOM 971 C CD1 . LEU 127 127 ? A -8.717 2.982 -22.270 1.000 1 A LEU 60.458 1
ATOM 972 C CD2 . LEU 127 127 ? A -7.847 4.125 -20.228 1.000 1 A LEU 60.940 1
ATOM 973 N N . PRO 128 128 ? A -4.493 1.654 -24.219 1.000 1 A PRO 62.619 1
ATOM 974 C CA . PRO 128 128 ? A -3.176 1.780 -24.815 1.000 1 A PRO 64.721 1
ATOM 975 C C . PRO 128 128 ? A -2.579 3.170 -24.570 1.000 1 A PRO 66.047 1
ATOM 976 O O . PRO 128 128 ? A -3.298 4.164 -24.428 1.000 1 A PRO 64.731 1
ATOM 977 C CB . PRO 128 128 ? A -3.419 1.564 -26.297 1.000 1 A PRO 61.951 1
ATOM 978 C CG . PRO 128 128 ? A -4.815 2.013 -26.497 1.000 1 A PRO 59.624 1
ATOM 979 C CD . PRO 128 128 ? A -5.543 1.704 -25.221 1.000 1 A PRO 59.296 1
ATOM 980 N N . ARG 129 129 ? A -1.293 3.210 -24.533 1.000 1 A ARG 65.941 1
ATOM 981 C CA . ARG 129 129 ? A -0.576 4.454 -24.325 1.000 1 A ARG 65.589 1
ATOM 982 C C . ARG 129 129 ? A 0.197 4.830 -25.591 1.000 1 A ARG 65.719 1
ATOM 983 O O . ARG 129 129 ? A 0.707 3.960 -26.263 1.000 1 A ARG 64.053 1
ATOM 984 C CB . ARG 129 129 ? A 0.372 4.356 -23.125 1.000 1 A ARG 62.687 1
ATOM 985 C CG . ARG 129 129 ? A -0.315 4.298 -21.796 1.000 1 A ARG 57.062 1
ATOM 986 C CD . ARG 129 129 ? A 0.678 4.305 -20.651 1.000 1 A ARG 51.584 1
ATOM 987 N NE . ARG 129 129 ? A 0.013 4.246 -19.359 1.000 1 A ARG 47.281 1
ATOM 988 C CZ . ARG 129 129 ? A 0.657 4.284 -18.200 1.000 1 A ARG 45.345 1
ATOM 989 N NH1 . ARG 129 129 ? A 1.982 4.386 -18.193 1.000 1 A ARG 38.736 1
ATOM 990 N NH2 . ARG 129 129 ? A -0.006 4.257 -17.060 1.000 1 A ARG 35.771 1
ATOM 991 N N . PRO 130 130 ? A 0.249 6.089 -25.895 1.000 1 A PRO 64.843 1
ATOM 992 C CA . PRO 130 130 ? A 0.974 6.527 -27.090 1.000 1 A PRO 65.439 1
ATOM 993 C C . PRO 130 130 ? A 2.465 6.411 -26.945 1.000 1 A PRO 65.837 1
ATOM 994 O O . PRO 130 130 ? A 2.979 6.256 -25.836 1.000 1 A PRO 63.138 1
ATOM 995 C CB . PRO 130 130 ? A 0.522 7.966 -27.309 1.000 1 A PRO 63.020 1
ATOM 996 C CG . PRO 130 130 ? A 0.183 8.425 -25.958 1.000 1 A PRO 62.722 1
ATOM 997 C CD . PRO 130 130 ? A -0.395 7.249 -25.234 1.000 1 A PRO 63.911 1
ATOM 998 N N . ALA 131 131 ? A 3.161 6.498 -28.044 1.000 1 A ALA 68.057 1
ATOM 999 C CA . ALA 131 131 ? A 4.609 6.368 -28.040 1.000 1 A ALA 67.314 1
ATOM 1000 C C . ALA 131 131 ? A 5.299 7.584 -27.453 1.000 1 A ALA 68.221 1
ATOM 1001 O O . ALA 131 131 ? A 6.430 7.497 -26.992 1.000 1 A ALA 65.413 1
ATOM 1002 C CB . ALA 131 131 ? A 5.134 6.101 -29.448 1.000 1 A ALA 65.283 1
ATOM 1003 N N . SER 132 132 ? A 4.620 8.709 -27.434 1.000 1 A SER 69.099 1
ATOM 1004 C CA . SER 132 132 ? A 5.191 9.943 -26.934 1.000 1 A SER 69.878 1
ATOM 1005 C C . SER 132 132 ? A 4.080 10.791 -26.321 1.000 1 A SER 70.778 1
ATOM 1006 O O . SER 132 132 ? A 2.894 10.417 -26.307 1.000 1 A SER 68.621 1
ATOM 1007 C CB . SER 132 132 ? A 5.929 10.707 -28.033 1.000 1 A SER 67.058 1
ATOM 1008 O OG . SER 132 132 ? A 4.994 11.214 -28.980 1.000 1 A SER 58.175 1
ATOM 1009 N N . LEU 133 133 ? A 4.471 11.947 -25.840 1.000 1 A LEU 64.506 1
ATOM 1010 C CA . LEU 133 133 ? A 3.534 12.913 -25.270 1.000 1 A LEU 65.339 1
ATOM 1011 C C . LEU 133 133 ? A 3.031 13.916 -26.308 1.000 1 A LEU 65.649 1
ATOM 1012 O O . LEU 133 133 ? A 2.433 14.927 -25.948 1.000 1 A LEU 64.132 1
ATOM 1013 C CB . LEU 133 133 ? A 4.156 13.650 -24.088 1.000 1 A LEU 62.746 1
ATOM 1014 C CG . LEU 133 133 ? A 4.518 12.794 -22.885 1.000 1 A LEU 60.745 1
ATOM 1015 C CD1 . LEU 133 133 ? A 3.262 12.163 -22.278 1.000 1 A LEU 59.333 1
ATOM 1016 C CD2 . LEU 133 133 ? A 5.246 13.606 -21.835 1.000 1 A LEU 59.764 1
ATOM 1017 N N . LEU 134 134 ? A 3.283 13.664 -27.552 1.000 1 A LEU 66.149 1
ATOM 1018 C CA . LEU 134 134 ? A 2.814 14.549 -28.611 1.000 1 A LEU 69.089 1
ATOM 1019 C C . LEU 134 134 ? A 1.314 14.426 -28.774 1.000 1 A LEU 70.996 1
ATOM 1020 O O . LEU 134 134 ? A 0.732 13.360 -28.538 1.000 1 A LEU 70.145 1
ATOM 1021 C CB . LEU 134 134 ? A 3.526 14.250 -29.937 1.000 1 A LEU 67.139 1
ATOM 1022 C CG . LEU 134 134 ? A 5.023 14.552 -29.989 1.000 1 A LEU 62.311 1
ATOM 1023 C CD1 . LEU 134 134 ? A 5.235 16.063 -29.847 1.000 1 A LEU 61.789 1
ATOM 1024 C CD2 . LEU 134 134 ? A 5.666 14.059 -31.271 1.000 1 A LEU 61.493 1
ATOM 1025 N N . PRO 135 135 ? A 0.649 15.504 -29.175 1.000 1 A PRO 62.363 1
ATOM 1026 C CA . PRO 135 135 ? A -0.806 15.437 -29.301 1.000 1 A PRO 64.476 1
ATOM 1027 C C . PRO 135 135 ? A -1.300 14.512 -30.431 1.000 1 A PRO 66.679 1
ATOM 1028 O O . PRO 135 135 ? A -2.390 13.966 -30.349 1.000 1 A PRO 65.179 1
ATOM 1029 C CB . PRO 135 135 ? A -1.211 16.893 -29.549 1.000 1 A PRO 62.334 1
ATOM 1030 C CG . PRO 135 135 ? A 0.025 17.539 -30.061 1.000 1 A PRO 61.320 1
ATOM 1031 C CD . PRO 135 135 ? A 1.153 16.863 -29.391 1.000 1 A PRO 62.647 1
ATOM 1032 N N . ARG 136 136 ? A -0.486 14.372 -31.458 1.000 1 A ARG 65.133 1
ATOM 1033 C CA . ARG 136 136 ? A -0.875 13.447 -32.526 1.000 1 A ARG 66.911 1
ATOM 1034 C C . ARG 136 136 ? A -0.818 11.994 -32.058 1.000 1 A ARG 68.559 1
ATOM 1035 O O . ARG 136 136 ? A -1.617 11.161 -32.474 1.000 1 A ARG 68.331 1
ATOM 1036 C CB . ARG 136 136 ? A 0.003 13.639 -33.756 1.000 1 A ARG 64.688 1
ATOM 1037 C CG . ARG 136 136 ? A 1.499 13.466 -33.530 1.000 1 A ARG 59.328 1
ATOM 1038 C CD . ARG 136 136 ? A 2.285 13.690 -34.800 1.000 1 A ARG 53.040 1
ATOM 1039 N NE . ARG 136 136 ? A 3.731 13.628 -34.602 1.000 1 A ARG 48.519 1
ATOM 1040 C CZ . ARG 136 136 ? A 4.611 13.835 -35.568 1.000 1 A ARG 47.221 1
ATOM 1041 N NH1 . ARG 136 136 ? A 4.191 14.089 -36.804 1.000 1 A ARG 40.081 1
ATOM 1042 N NH2 . ARG 136 136 ? A 5.903 13.800 -35.312 1.000 1 A ARG 37.027 1
ATOM 1043 N N . ASP 137 137 ? A 0.114 11.709 -31.160 1.000 1 A ASP 68.631 1
ATOM 1044 C CA . ASP 137 137 ? A 0.219 10.363 -30.594 1.000 1 A ASP 69.284 1
ATOM 1045 C C . ASP 137 137 ? A -0.882 10.121 -29.557 1.000 1 A ASP 71.117 1
ATOM 1046 O O . ASP 137 137 ? A -1.411 9.025 -29.454 1.000 1 A ASP 71.804 1
ATOM 1047 C CB . ASP 137 137 ? A 1.576 10.146 -29.965 1.000 1 A ASP 68.198 1
ATOM 1048 C CG . ASP 137 137 ? A 2.687 10.099 -30.978 1.000 1 A ASP 64.319 1
ATOM 1049 O OD1 . ASP 137 137 ? A 2.449 9.678 -32.133 1.000 1 A ASP 60.755 1
ATOM 1050 O OD2 . ASP 137 137 ? A 3.833 10.489 -30.640 1.000 1 A ASP 62.653 1
ATOM 1051 N N . VAL 138 138 ? A -1.208 11.166 -28.804 1.000 1 A VAL 70.581 1
ATOM 1052 C CA . VAL 138 138 ? A -2.307 11.062 -27.828 1.000 1 A VAL 72.275 1
ATOM 1053 C C . VAL 138 138 ? A -3.619 10.903 -28.569 1.000 1 A VAL 72.938 1
ATOM 1054 O O . VAL 138 138 ? A -4.484 10.114 -28.154 1.000 1 A VAL 71.938 1
ATOM 1055 C CB . VAL 138 138 ? A -2.322 12.277 -26.909 1.000 1 A VAL 70.735 1
ATOM 1056 C CG1 . VAL 138 138 ? A -1.042 12.306 -26.075 1.000 1 A VAL 70.020 1
ATOM 1057 C CG2 . VAL 138 138 ? A -3.520 12.244 -25.995 1.000 1 A VAL 70.253 1
ATOM 1058 N N . GLN 139 139 ? A -3.761 11.602 -29.667 1.000 1 A GLN 69.582 1
ATOM 1059 C CA . GLN 139 139 ? A -4.944 11.463 -30.494 1.000 1 A GLN 69.465 1
ATOM 1060 C C . GLN 139 139 ? A -4.986 10.093 -31.160 1.000 1 A GLN 70.040 1
ATOM 1061 O O . GLN 139 139 ? A -6.070 9.494 -31.314 1.000 1 A GLN 69.232 1
ATOM 1062 C CB . GLN 139 139 ? A -4.994 12.575 -31.548 1.000 1 A GLN 67.237 1
ATOM 1063 C CG . GLN 139 139 ? A -6.287 12.634 -32.348 1.000 1 A GLN 62.716 1
ATOM 1064 C CD . GLN 139 139 ? A -6.316 13.799 -33.321 1.000 1 A GLN 57.938 1
ATOM 1065 O OE1 . GLN 139 139 ? A -5.354 14.534 -33.417 1.000 1 A GLN 56.898 1
ATOM 1066 N NE2 . GLN 139 139 ? A -7.442 13.968 -34.012 1.000 1 A GLN 53.665 1
ATOM 1067 N N . ALA 140 140 ? A -3.847 9.588 -31.535 1.000 1 A ALA 74.653 1
ATOM 1068 C CA . ALA 140 140 ? A -3.794 8.241 -32.102 1.000 1 A ALA 74.635 1
ATOM 1069 C C . ALA 140 140 ? A -4.094 7.177 -31.059 1.000 1 A ALA 75.549 1
ATOM 1070 O O . ALA 140 140 ? A -4.774 6.191 -31.342 1.000 1 A ALA 74.321 1
ATOM 1071 C CB . ALA 140 140 ? A -2.441 7.974 -32.749 1.000 1 A ALA 73.500 1
ATOM 1072 N N . ALA 141 141 ? A -3.604 7.409 -29.837 1.000 1 A ALA 70.808 1
ATOM 1073 C CA . ALA 141 141 ? A -3.901 6.492 -28.746 1.000 1 A ALA 71.929 1
ATOM 1074 C C . ALA 141 141 ? A -5.366 6.580 -28.349 1.000 1 A ALA 72.949 1
ATOM 1075 O O . ALA 141 141 ? A -5.965 5.554 -27.977 1.000 1 A ALA 71.747 1
ATOM 1076 C CB . ALA 141 141 ? A -3.006 6.787 -27.554 1.000 1 A ALA 70.866 1
ATOM 1077 N N . ALA 142 142 ? A -5.925 7.769 -28.417 1.000 1 A ALA 70.936 1
ATOM 1078 C CA . ALA 142 142 ? A -7.345 7.916 -28.133 1.000 1 A ALA 71.575 1
ATOM 1079 C C . ALA 142 142 ? A -8.197 7.259 -29.218 1.000 1 A ALA 71.886 1
ATOM 1080 O O . ALA 142 142 ? A -9.228 6.644 -28.918 1.000 1 A ALA 69.729 1
ATOM 1081 C CB . ALA 142 142 ? A -7.688 9.401 -28.022 1.000 1 A ALA 70.228 1
ATOM 1082 N N . ALA 143 143 ? A -7.759 7.372 -30.438 1.000 1 A ALA 72.594 1
ATOM 1083 C CA . ALA 143 143 ? A -8.451 6.711 -31.538 1.000 1 A ALA 72.163 1
ATOM 1084 C C . ALA 143 143 ? A -8.330 5.200 -31.447 1.000 1 A ALA 71.487 1
ATOM 1085 O O . ALA 143 143 ? A -9.243 4.461 -31.809 1.000 1 A ALA 68.744 1
ATOM 1086 C CB . ALA 143 143 ? A -7.928 7.207 -32.883 1.000 1 A ALA 70.325 1
ATOM 1087 N N . LYS 144 144 ? A -7.210 4.748 -30.929 1.000 1 A LYS 68.680 1
ATOM 1088 C CA . LYS 144 144 ? A -7.003 3.327 -30.719 1.000 1 A LYS 67.905 1
ATOM 1089 C C . LYS 144 144 ? A -7.877 2.809 -29.593 1.000 1 A LYS 67.263 1
ATOM 1090 O O . LYS 144 144 ? A -8.422 1.710 -29.667 1.000 1 A LYS 65.773 1
ATOM 1091 C CB . LYS 144 144 ? A -5.538 3.016 -30.428 1.000 1 A LYS 66.624 1
ATOM 1092 C CG . LYS 144 144 ? A -5.198 1.554 -30.357 1.000 1 A LYS 63.191 1
ATOM 1093 C CD . LYS 144 144 ? A -3.705 1.349 -30.177 1.000 1 A LYS 59.458 1
ATOM 1094 C CE . LYS 144 144 ? A -3.350 -0.131 -30.082 1.000 1 A LYS 54.452 1
ATOM 1095 N NZ . LYS 144 144 ? A -1.883 -0.356 -29.914 1.000 1 A LYS 46.717 1
ATOM 1096 N N . ALA 145 145 ? A -8.032 3.618 -28.566 1.000 1 A ALA 68.354 1
ATOM 1097 C CA . ALA 145 145 ? A -8.918 3.241 -27.470 1.000 1 A ALA 68.609 1
ATOM 1098 C C . ALA 145 145 ? A -10.389 3.263 -27.889 1.000 1 A ALA 67.958 1
ATOM 1099 O O . ALA 145 145 ? A -11.171 2.409 -27.474 1.000 1 A ALA 66.247 1
ATOM 1100 C CB . ALA 145 145 ? A -8.714 4.188 -26.292 1.000 1 A ALA 67.287 1
ATOM 1101 N N . ALA 146 146 ? A -10.728 4.196 -28.741 1.000 1 A ALA 68.901 1
ATOM 1102 C CA . ALA 146 146 ? A -12.100 4.223 -29.277 1.000 1 A ALA 68.415 1
ATOM 1103 C C . ALA 146 146 ? A -12.330 3.052 -30.230 1.000 1 A ALA 67.572 1
ATOM 1104 O O . ALA 146 146 ? A -13.445 2.546 -30.311 1.000 1 A ALA 64.228 1
ATOM 1105 C CB . ALA 146 146 ? A -12.330 5.546 -30.023 1.000 1 A ALA 65.947 1
ATOM 1106 N N . ALA 147 147 ? A -11.288 2.608 -30.903 1.000 1 A ALA 69.101 1
ATOM 1107 C CA . ALA 147 147 ? A -11.389 1.420 -31.717 1.000 1 A ALA 68.313 1
ATOM 1108 C C . ALA 147 147 ? A -11.519 0.175 -30.867 1.000 1 A ALA 67.278 1
ATOM 1109 O O . ALA 147 147 ? A -12.155 -0.801 -31.272 1.000 1 A ALA 64.340 1
ATOM 1110 C CB . ALA 147 147 ? A -10.201 1.302 -32.672 1.000 1 A ALA 65.293 1
ATOM 1111 N N . MET 148 148 ? A -10.928 0.194 -29.697 1.000 1 A MET 61.636 1
ATOM 1112 C CA . MET 148 148 ? A -11.098 -0.915 -28.755 1.000 1 A MET 62.195 1
ATOM 1113 C C . MET 148 148 ? A -12.511 -0.909 -28.184 1.000 1 A MET 60.922 1
ATOM 1114 O O . MET 148 148 ? A -13.067 -1.979 -27.910 1.000 1 A MET 58.350 1
ATOM 1115 C CB . MET 148 148 ? A -10.077 -0.836 -27.616 1.000 1 A MET 58.622 1
ATOM 1116 C CG . MET 148 148 ? A -8.658 -1.118 -28.055 1.000 1 A MET 55.839 1
ATOM 1117 S SD . MET 148 148 ? A -7.460 -0.946 -26.738 1.000 1 A MET 55.671 1
ATOM 1118 C CE . MET 148 148 ? A -7.921 -2.338 -25.730 1.000 1 A MET 49.456 1
ATOM 1119 N N . VAL 149 149 ? A -13.094 0.262 -28.027 1.000 1 A VAL 55.718 1
ATOM 1120 C CA . VAL 149 149 ? A -14.471 0.347 -27.595 1.000 1 A VAL 55.803 1
ATOM 1121 C C . VAL 149 149 ? A -15.405 -0.201 -28.683 1.000 1 A VAL 55.396 1
ATOM 1122 O O . VAL 149 149 ? A -16.337 -0.952 -28.403 1.000 1 A VAL 52.256 1
ATOM 1123 C CB . VAL 149 149 ? A -14.841 1.781 -27.229 1.000 1 A VAL 50.691 1
ATOM 1124 C CG1 . VAL 149 149 ? A -14.053 2.217 -26.006 1.000 1 A VAL 49.608 1
ATOM 1125 C CG2 . VAL 149 149 ? A -16.318 1.914 -26.968 1.000 1 A VAL 48.358 1
ATOM 1126 N N . LYS 150 150 ? A -15.107 0.136 -29.909 1.000 1 A LYS 48.460 1
ATOM 1127 C CA . LYS 150 150 ? A -15.868 -0.393 -31.039 1.000 1 A LYS 51.043 1
ATOM 1128 C C . LYS 150 150 ? A -15.561 -1.854 -31.313 1.000 1 A LYS 51.112 1
ATOM 1129 O O . LYS 150 150 ? A -16.330 -2.516 -32.019 1.000 1 A LYS 48.738 1
ATOM 1130 C CB . LYS 150 150 ? A -15.633 0.434 -32.311 1.000 1 A LYS 46.684 1
ATOM 1131 C CG . LYS 150 150 ? A -16.172 1.855 -32.237 1.000 1 A LYS 44.852 1
ATOM 1132 C CD . LYS 150 150 ? A -15.869 2.614 -33.510 1.000 1 A LYS 41.658 1
ATOM 1133 C CE . LYS 150 150 ? A -16.396 4.039 -33.424 1.000 1 A LYS 36.136 1
ATOM 1134 N NZ . LYS 150 150 ? A -16.102 4.797 -34.644 1.000 1 A LYS 31.304 1
ATOM 1135 N N . PHE 151 151 ? A -14.467 -2.318 -30.754 1.000 1 A PHE 44.961 1
ATOM 1136 C CA . PHE 151 151 ? A -14.098 -3.719 -30.917 1.000 1 A PHE 45.407 1
ATOM 1137 C C . PHE 151 151 ? A -14.677 -4.599 -29.787 1.000 1 A PHE 45.650 1
ATOM 1138 O O . PHE 151 151 ? A -15.031 -5.727 -30.027 1.000 1 A PHE 44.303 1
ATOM 1139 C CB . PHE 151 151 ? A -12.584 -3.854 -30.984 1.000 1 A PHE 42.360 1
ATOM 1140 C CG . PHE 151 151 ? A -12.132 -5.268 -31.232 1.000 1 A PHE 41.702 1
ATOM 1141 C CD1 . PHE 151 151 ? A -11.647 -6.031 -30.180 1.000 1 A PHE 40.145 1
ATOM 1142 C CD2 . PHE 151 151 ? A -12.160 -5.812 -32.502 1.000 1 A PHE 39.707 1
ATOM 1143 C CE1 . PHE 151 151 ? A -11.228 -7.332 -30.375 1.000 1 A PHE 37.234 1
ATOM 1144 C CE2 . PHE 151 151 ? A -11.720 -7.104 -32.719 1.000 1 A PHE 37.053 1
ATOM 1145 C CZ . PHE 151 151 ? A -11.268 -7.865 -31.648 1.000 1 A PHE 35.164 1
ATOM 1146 N N . ASP 152 152 ? A -14.741 -4.026 -28.576 1.000 1 A ASP 43.746 1
ATOM 1147 C CA . ASP 152 152 ? A -15.208 -4.795 -27.446 1.000 1 A ASP 44.106 1
ATOM 1148 C C . ASP 152 152 ? A -16.733 -4.862 -27.368 1.000 1 A ASP 44.168 1
ATOM 1149 O O . ASP 152 152 ? A -17.256 -5.761 -26.692 1.000 1 A ASP 42.211 1
ATOM 1150 C CB . ASP 152 152 ? A -14.678 -4.175 -26.135 1.000 1 A ASP 40.630 1
ATOM 1151 C CG . ASP 152 152 ? A -13.186 -4.388 -25.957 1.000 1 A ASP 40.034 1
ATOM 1152 O OD1 . ASP 152 152 ? A -12.648 -5.372 -26.485 1.000 1 A ASP 36.491 1
ATOM 1153 O OD2 . ASP 152 152 ? A -12.561 -3.539 -25.277 1.000 1 A ASP 36.238 1
ATOM 1154 N N . SER 153 153 ? A -17.411 -3.964 -28.001 1.000 1 A SER 41.466 1
ATOM 1155 C CA . SER 153 153 ? A -18.880 -3.938 -27.903 1.000 1 A SER 41.956 1
ATOM 1156 C C . SER 153 153 ? A -19.581 -5.029 -28.728 1.000 1 A SER 42.047 1
ATOM 1157 O O . SER 153 153 ? A -20.517 -5.630 -28.189 1.000 1 A SER 40.381 1
ATOM 1158 C CB . SER 153 153 ? A -19.431 -2.545 -28.249 1.000 1 A SER 38.966 1
ATOM 1159 O OG . SER 153 153 ? A -19.094 -2.149 -29.559 1.000 1 A SER 35.900 1
ATOM 1160 N N . PRO 154 154 ? A -19.222 -5.337 -29.945 1.000 1 A PRO 42.333 1
ATOM 1161 C CA . PRO 154 154 ? A -19.884 -6.449 -30.614 1.000 1 A PRO 43.373 1
ATOM 1162 C C . PRO 154 154 ? A -19.476 -7.795 -30.121 1.000 1 A PRO 43.744 1
ATOM 1163 O O . PRO 154 154 ? A -20.207 -8.788 -30.295 1.000 1 A PRO 42.590 1
ATOM 1164 C CB . PRO 154 154 ? A -19.511 -6.276 -32.100 1.000 1 A PRO 40.628 1
ATOM 1165 C CG . PRO 154 154 ? A -18.989 -4.896 -32.212 1.000 1 A PRO 41.451 1
ATOM 1166 C CD . PRO 154 154 ? A -18.352 -4.616 -30.911 1.000 1 A PRO 42.333 1
ATOM 1167 N N . SER 155 155 ? A -18.309 -7.884 -29.470 1.000 1 A SER 40.739 1
ATOM 1168 C CA . SER 155 155 ? A -17.815 -9.156 -28.963 1.000 1 A SER 42.267 1
ATOM 1169 C C . SER 155 155 ? A -18.493 -9.566 -27.649 1.000 1 A SER 42.585 1
ATOM 1170 O O . SER 155 155 ? A -18.423 -10.725 -27.260 1.000 1 A SER 40.507 1
ATOM 1171 C CB . SER 155 155 ? A -16.305 -9.094 -28.768 1.000 1 A SER 39.277 1
ATOM 1172 O OG . SER 155 155 ? A -15.953 -8.162 -27.769 1.000 1 A SER 37.462 1
ATOM 1173 N N . SER 156 156 ? A -19.126 -8.626 -26.980 1.000 1 A SER 40.587 1
ATOM 1174 C CA . SER 156 156 ? A -19.782 -8.904 -25.733 1.000 1 A SER 42.737 1
ATOM 1175 C C . SER 156 156 ? A -21.299 -8.811 -25.876 1.000 1 A SER 42.996 1
ATOM 1176 O O . SER 156 156 ? A -21.816 -8.186 -26.782 1.000 1 A SER 41.319 1
ATOM 1177 C CB . SER 156 156 ? A -19.314 -7.946 -24.623 1.000 1 A SER 39.551 1
ATOM 1178 O OG . SER 156 156 ? A -19.779 -6.631 -24.885 1.000 1 A SER 37.962 1
ATOM 1179 N N . SER 157 157 ? A -21.987 -9.430 -24.947 1.000 1 A SER 42.097 1
ATOM 1180 C CA . SER 157 157 ? A -23.445 -9.406 -24.937 1.000 1 A SER 43.812 1
ATOM 1181 C C . SER 157 157 ? A -23.940 -8.044 -24.475 1.000 1 A SER 43.900 1
ATOM 1182 O O . SER 157 157 ? A -23.259 -7.295 -23.756 1.000 1 A SER 42.059 1
ATOM 1183 C CB . SER 157 157 ? A -24.002 -10.482 -24.027 1.000 1 A SER 40.616 1
ATOM 1184 O OG . SER 157 157 ? A -23.657 -10.221 -22.666 1.000 1 A SER 39.419 1
ATOM 1185 N N . SER 158 158 ? A -25.133 -7.722 -24.884 1.000 1 A SER 43.538 1
ATOM 1186 C CA . SER 158 158 ? A -25.707 -6.419 -24.579 1.000 1 A SER 45.229 1
ATOM 1187 C C . SER 158 158 ? A -27.080 -6.510 -23.920 1.000 1 A SER 45.263 1
ATOM 1188 O O . SER 158 158 ? A -27.567 -5.528 -23.375 1.000 1 A SER 43.669 1
ATOM 1189 C CB . SER 158 158 ? A -25.834 -5.569 -25.843 1.000 1 A SER 42.452 1
ATOM 1190 O OG . SER 158 158 ? A -24.556 -5.342 -26.405 1.000 1 A SER 40.661 1
ATOM 1191 N N . SER 159 159 ? A -27.681 -7.658 -23.935 1.000 1 A SER 43.375 1
ATOM 1192 C CA . SER 159 159 ? A -29.026 -7.836 -23.410 1.000 1 A SER 45.524 1
ATOM 1193 C C . SER 159 159 ? A -29.029 -8.828 -22.256 1.000 1 A SER 45.296 1
ATOM 1194 O O . SER 159 159 ? A -28.169 -9.697 -22.152 1.000 1 A SER 43.439 1
ATOM 1195 C CB . SER 159 159 ? A -29.979 -8.310 -24.498 1.000 1 A SER 42.594 1
ATOM 1196 O OG . SER 159 159 ? A -29.660 -9.602 -24.918 1.000 1 A SER 40.652 1
ATOM 1197 N N . SER 160 160 ? A -29.997 -8.678 -21.400 1.000 1 A SER 41.618 1
ATOM 1198 C CA . SER 160 160 ? A -30.130 -9.596 -20.267 1.000 1 A SER 43.826 1
ATOM 1199 C C . SER 160 160 ? A -30.588 -10.992 -20.708 1.000 1 A SER 43.845 1
ATOM 1200 O O . SER 160 160 ? A -30.417 -11.948 -19.957 1.000 1 A SER 42.097 1
ATOM 1201 C CB . SER 160 160 ? A -31.098 -9.027 -19.235 1.000 1 A SER 41.142 1
ATOM 1202 O OG . SER 160 160 ? A -32.409 -8.941 -19.794 1.000 1 A SER 39.670 1
ATOM 1203 N N . SER 161 161 ? A -31.149 -11.096 -21.892 1.000 1 A SER 42.724 1
ATOM 1204 C CA . SER 161 161 ? A -31.551 -12.390 -22.395 1.000 1 A SER 44.159 1
ATOM 1205 C C . SER 161 161 ? A -30.362 -13.264 -22.751 1.000 1 A SER 44.057 1
ATOM 1206 O O . SER 161 161 ? A -30.431 -14.484 -22.672 1.000 1 A SER 42.416 1
ATOM 1207 C CB . SER 161 161 ? A -32.457 -12.234 -23.617 1.000 1 A SER 41.301 1
ATOM 1208 O OG . SER 161 161 ? A -31.764 -11.607 -24.694 1.000 1 A SER 39.663 1
ATOM 1209 N N . SER 162 162 ? A -29.258 -12.614 -23.122 1.000 1 A SER 43.370 1
ATOM 1210 C CA . SER 162 162 ? A -28.038 -13.361 -23.399 1.000 1 A SER 45.507 1
ATOM 1211 C C . SER 162 162 ? A -27.452 -13.944 -22.115 1.000 1 A SER 45.677 1
ATOM 1212 O O . SER 162 162 ? A -26.778 -14.980 -22.144 1.000 1 A SER 44.105 1
ATOM 1213 C CB . SER 162 162 ? A -27.020 -12.469 -24.102 1.000 1 A SER 42.770 1
ATOM 1214 O OG . SER 162 162 ? A -26.619 -11.404 -23.266 1.000 1 A SER 40.626 1
ATOM 1215 N N . VAL 163 163 ? A -27.684 -13.264 -20.999 1.000 1 A VAL 41.958 1
ATOM 1216 C CA . VAL 163 163 ? A -27.234 -13.806 -19.720 1.000 1 A VAL 43.611 1
ATOM 1217 C C . VAL 163 163 ? A -27.999 -15.070 -19.389 1.000 1 A VAL 43.974 1
ATOM 1218 O O . VAL 163 163 ? A -27.431 -16.057 -18.891 1.000 1 A VAL 42.331 1
ATOM 1219 C CB . VAL 163 163 ? A -27.412 -12.757 -18.604 1.000 1 A VAL 41.194 1
ATOM 1220 C CG1 . VAL 163 163 ? A -26.604 -11.507 -18.939 1.000 1 A VAL 40.797 1
ATOM 1221 C CG2 . VAL 163 163 ? A -27.011 -13.318 -17.268 1.000 1 A VAL 39.570 1
ATOM 1222 N N . SER 164 164 ? A -29.276 -15.070 -19.681 1.000 1 A SER 42.824 1
ATOM 1223 C CA . SER 164 164 ? A -30.074 -16.269 -19.484 1.000 1 A SER 45.300 1
ATOM 1224 C C . SER 164 164 ? A -29.703 -17.375 -20.464 1.000 1 A SER 45.270 1
ATOM 1225 O O . SER 164 164 ? A -29.816 -18.561 -20.146 1.000 1 A SER 44.082 1
ATOM 1226 C CB . SER 164 164 ? A -31.568 -15.945 -19.575 1.000 1 A SER 43.439 1
ATOM 1227 O OG . SER 164 164 ? A -31.897 -15.482 -20.886 1.000 1 A SER 40.451 1
ATOM 1228 N N . VAL 165 165 ? A -29.260 -16.974 -21.627 1.000 1 A VAL 39.767 1
ATOM 1229 C CA . VAL 165 165 ? A -28.767 -17.948 -22.578 1.000 1 A VAL 43.131 1
ATOM 1230 C C . VAL 165 165 ? A -27.453 -18.555 -22.127 1.000 1 A VAL 43.279 1
ATOM 1231 O O . VAL 165 165 ? A -27.215 -19.762 -22.268 1.000 1 A VAL 41.724 1
ATOM 1232 C CB . VAL 165 165 ? A -28.633 -17.324 -23.979 1.000 1 A VAL 41.453 1
ATOM 1233 C CG1 . VAL 165 165 ? A -30.015 -16.927 -24.503 1.000 1 A VAL 40.867 1
ATOM 1234 C CG2 . VAL 165 165 ? A -27.964 -18.255 -24.958 1.000 1 A VAL 39.743 1
ATOM 1235 N N . PHE 166 166 ? A -26.596 -17.733 -21.543 1.000 1 A PHE 41.466 1
ATOM 1236 C CA . PHE 166 166 ? A -25.314 -18.218 -21.072 1.000 1 A PHE 42.679 1
ATOM 1237 C C . PHE 166 166 ? A -25.455 -19.055 -19.813 1.000 1 A PHE 42.541 1
ATOM 1238 O O . PHE 166 166 ? A -24.684 -20.001 -19.589 1.000 1 A PHE 41.333 1
ATOM 1239 C CB . PHE 166 166 ? A -24.372 -17.052 -20.788 1.000 1 A PHE 41.226 1
ATOM 1240 C CG . PHE 166 166 ? A -23.892 -16.329 -22.031 1.000 1 A PHE 41.004 1
ATOM 1241 C CD1 . PHE 166 166 ? A -23.928 -16.951 -23.266 1.000 1 A PHE 38.715 1
ATOM 1242 C CD2 . PHE 166 166 ? A -23.367 -15.044 -21.947 1.000 1 A PHE 37.780 1
ATOM 1243 C CE1 . PHE 166 166 ? A -23.480 -16.298 -24.406 1.000 1 A PHE 35.275 1
ATOM 1244 C CE2 . PHE 166 166 ? A -22.917 -14.393 -23.077 1.000 1 A PHE 33.700 1
ATOM 1245 C CZ . PHE 166 166 ? A -23.002 -15.015 -24.294 1.000 1 A PHE 32.158 1
ATOM 1246 N N . THR 167 167 ? A -26.440 -18.726 -18.998 1.000 1 A THR 38.124 1
ATOM 1247 C CA . THR 167 167 ? A -26.696 -19.474 -17.772 1.000 1 A THR 40.363 1
ATOM 1248 C C . THR 167 167 ? A -27.827 -20.465 -17.926 1.000 1 A THR 40.968 1
ATOM 1249 O O . THR 167 167 ? A -28.095 -21.230 -16.995 1.000 1 A THR 39.046 1
ATOM 1250 C CB . THR 167 167 ? A -27.000 -18.504 -16.628 1.000 1 A THR 37.312 1
ATOM 1251 O OG1 . THR 167 167 ? A -28.190 -17.752 -16.919 1.000 1 A THR 36.314 1
ATOM 1252 C CG2 . THR 167 167 ? A -25.831 -17.560 -16.399 1.000 1 A THR 35.783 1
ATOM 1253 N N . ASN 168 168 ? A -28.487 -20.438 -19.056 1.000 1 A ASN 41.309 1
ATOM 1254 C CA . ASN 168 168 ? A -29.604 -21.316 -19.387 1.000 1 A ASN 41.596 1
ATOM 1255 C C . ASN 168 168 ? A -30.730 -21.226 -18.359 1.000 1 A ASN 41.620 1
ATOM 1256 O O . ASN 168 168 ? A -31.309 -22.213 -17.919 1.000 1 A ASN 40.299 1
ATOM 1257 C CB . ASN 168 168 ? A -29.166 -22.764 -19.555 1.000 1 A ASN 39.949 1
ATOM 1258 C CG . ASN 168 168 ? A -28.298 -22.960 -20.786 1.000 1 A ASN 39.270 1
ATOM 1259 O OD1 . ASN 168 168 ? A -28.574 -22.405 -21.852 1.000 1 A ASN 33.923 1
ATOM 1260 N ND2 . ASN 168 168 ? A -27.246 -23.757 -20.654 1.000 1 A ASN 35.310 1
ATOM 1261 N N . SER 169 169 ? A -31.049 -20.010 -17.981 1.000 1 A SER 46.175 1
ATOM 1262 C CA . SER 169 169 ? A -32.104 -19.752 -17.030 1.000 1 A SER 47.225 1
ATOM 1263 C C . SER 169 169 ? A -32.795 -18.439 -17.318 1.000 1 A SER 47.658 1
ATOM 1264 O O . SER 169 169 ? A -32.211 -17.523 -17.880 1.000 1 A SER 46.374 1
ATOM 1265 C CB . SER 169 169 ? A -31.545 -19.753 -15.607 1.000 1 A SER 44.694 1
ATOM 1266 O OG . SER 169 169 ? A -32.553 -19.503 -14.657 1.000 1 A SER 42.163 1
ATOM 1267 N N . ASP 170 170 ? A -34.031 -18.349 -16.922 1.000 1 A ASP 41.990 1
ATOM 1268 C CA . ASP 170 170 ? A -34.800 -17.119 -17.049 1.000 1 A ASP 41.515 1
ATOM 1269 C C . ASP 170 170 ? A -34.722 -16.273 -15.800 1.000 1 A ASP 41.399 1
ATOM 1270 O O . ASP 170 170 ? A -35.049 -15.073 -15.840 1.000 1 A ASP 40.527 1
ATOM 1271 C CB . ASP 170 170 ? A -36.280 -17.407 -17.373 1.000 1 A ASP 40.357 1
ATOM 1272 C CG . ASP 170 170 ? A -36.449 -18.053 -18.740 1.000 1 A ASP 39.340 1
ATOM 1273 O OD1 . ASP 170 170 ? A -35.665 -17.749 -19.649 1.000 1 A ASP 32.771 1
ATOM 1274 O OD2 . ASP 170 170 ? A -37.406 -18.851 -18.885 1.000 1 A ASP 32.073 1
ATOM 1275 N N . GLU 171 171 ? A -34.296 -16.866 -14.708 1.000 1 A GLU 41.936 1
ATOM 1276 C CA . GLU 171 171 ? A -34.181 -16.132 -13.453 1.000 1 A GLU 44.411 1
ATOM 1277 C C . GLU 171 171 ? A -32.849 -15.387 -13.431 1.000 1 A GLU 44.523 1
ATOM 1278 O O . GLU 171 171 ? A -31.809 -15.960 -13.125 1.000 1 A GLU 42.286 1
ATOM 1279 C CB . GLU 171 171 ? A -34.281 -17.081 -12.268 1.000 1 A GLU 42.532 1
ATOM 1280 C CG . GLU 171 171 ? A -35.614 -17.775 -12.153 1.000 1 A GLU 41.291 1
ATOM 1281 C CD . GLU 171 171 ? A -35.710 -18.693 -10.958 1.000 1 A GLU 38.932 1
ATOM 1282 O OE1 . GLU 171 171 ? A -34.673 -18.907 -10.286 1.000 1 A GLU 35.804 1
ATOM 1283 O OE2 . GLU 171 171 ? A -36.812 -19.213 -10.683 1.000 1 A GLU 33.785 1
ATOM 1284 N N . LEU 172 172 ? A -32.919 -14.124 -13.764 1.000 1 A LEU 43.086 1
ATOM 1285 C CA . LEU 172 172 ? A -31.717 -13.318 -13.836 1.000 1 A LEU 44.388 1
ATOM 1286 C C . LEU 172 172 ? A -31.300 -12.805 -12.454 1.000 1 A LEU 44.861 1
ATOM 1287 O O . LEU 172 172 ? A -30.128 -12.461 -12.249 1.000 1 A LEU 43.213 1
ATOM 1288 C CB . LEU 172 172 ? A -31.887 -12.139 -14.795 1.000 1 A LEU 42.420 1
ATOM 1289 C CG . LEU 172 172 ? A -32.046 -12.536 -16.259 1.000 1 A LEU 40.087 1
ATOM 1290 C CD1 . LEU 172 172 ? A -30.794 -13.208 -16.774 1.000 1 A LEU 38.060 1
ATOM 1291 C CD2 . LEU 172 172 ? A -32.402 -11.311 -17.097 1.000 1 A LEU 37.176 1
ATOM 1292 N N . SER 173 173 ? A -32.230 -12.758 -11.527 1.000 1 A SER 50.496 1
ATOM 1293 C CA . SER 173 173 ? A -31.902 -12.278 -10.178 1.000 1 A SER 52.185 1
ATOM 1294 C C . SER 173 173 ? A -31.076 -13.286 -9.400 1.000 1 A SER 52.504 1
ATOM 1295 O O . SER 173 173 ? A -30.129 -12.909 -8.677 1.000 1 A SER 51.672 1
ATOM 1296 C CB . SER 173 173 ? A -33.178 -11.939 -9.412 1.000 1 A SER 50.040 1
ATOM 1297 O OG . SER 173 173 ? A -33.955 -13.126 -9.191 1.000 1 A SER 48.083 1
ATOM 1298 N N . GLN 174 174 ? A -31.399 -14.532 -9.527 1.000 1 A GLN 47.876 1
ATOM 1299 C CA . GLN 174 174 ? A -30.637 -15.578 -8.872 1.000 1 A GLN 49.162 1
ATOM 1300 C C . GLN 174 174 ? A -29.298 -15.831 -9.546 1.000 1 A GLN 49.388 1
ATOM 1301 O O . GLN 174 174 ? A -28.385 -16.384 -8.931 1.000 1 A GLN 48.820 1
ATOM 1302 C CB . GLN 174 174 ? A -31.431 -16.889 -8.817 1.000 1 A GLN 47.950 1
ATOM 1303 C CG . GLN 174 174 ? A -32.657 -16.817 -7.939 1.000 1 A GLN 46.166 1
ATOM 1304 C CD . GLN 174 174 ? A -33.413 -18.117 -7.897 1.000 1 A GLN 42.978 1
ATOM 1305 O OE1 . GLN 174 174 ? A -33.087 -19.060 -8.617 1.000 1 A GLN 40.102 1
ATOM 1306 N NE2 . GLN 174 174 ? A -34.417 -18.210 -7.033 1.000 1 A GLN 37.129 1
ATOM 1307 N N . ILE 175 175 ? A -29.190 -15.421 -10.786 1.000 1 A ILE 49.843 1
ATOM 1308 C CA . ILE 175 175 ? A -27.920 -15.581 -11.487 1.000 1 A ILE 50.170 1
ATOM 1309 C C . ILE 175 175 ? A -26.913 -14.580 -10.973 1.000 1 A ILE 50.537 1
ATOM 1310 O O . ILE 175 175 ? A -25.723 -14.912 -10.763 1.000 1 A ILE 50.265 1
ATOM 1311 C CB . ILE 175 175 ? A -28.144 -15.439 -13.013 1.000 1 A ILE 48.295 1
ATOM 1312 C CG1 . ILE 175 175 ? A -28.958 -16.629 -13.531 1.000 1 A ILE 49.601 1
ATOM 1313 C CG2 . ILE 175 175 ? A -26.830 -15.357 -13.742 1.000 1 A ILE 46.720 1
ATOM 1314 C CD1 . ILE 175 175 ? A -29.392 -16.481 -14.965 1.000 1 A ILE 44.764 1
ATOM 1315 N N . VAL 176 176 ? A -27.329 -13.356 -10.753 1.000 1 A VAL 45.325 1
ATOM 1316 C CA . VAL 176 176 ? A -26.404 -12.316 -10.288 1.000 1 A VAL 48.507 1
ATOM 1317 C C . VAL 176 176 ? A -26.241 -12.336 -8.761 1.000 1 A VAL 48.615 1
ATOM 1318 O O . VAL 176 176 ? A -25.281 -11.760 -8.240 1.000 1 A VAL 47.476 1
ATOM 1319 C CB . VAL 176 176 ? A -26.855 -10.932 -10.754 1.000 1 A VAL 46.067 1
ATOM 1320 C CG1 . VAL 176 176 ? A -28.240 -10.602 -10.231 1.000 1 A VAL 46.025 1
ATOM 1321 C CG2 . VAL 176 176 ? A -26.828 -10.856 -12.258 1.000 1 A VAL 44.802 1
ATOM 1322 N N . GLU 177 177 ? A -27.103 -13.009 -8.057 1.000 1 A GLU 48.274 1
ATOM 1323 C CA . GLU 177 177 ? A -27.015 -13.048 -6.610 1.000 1 A GLU 49.926 1
ATOM 1324 C C . GLU 177 177 ? A -26.112 -14.177 -6.111 1.000 1 A GLU 49.329 1
ATOM 1325 O O . GLU 177 177 ? A -25.367 -13.994 -5.149 1.000 1 A GLU 48.198 1
ATOM 1326 C CB . GLU 177 177 ? A -28.403 -13.184 -5.983 1.000 1 A GLU 48.355 1
ATOM 1327 C CG . GLU 177 177 ? A -29.265 -11.964 -6.141 1.000 1 A GLU 45.975 1
ATOM 1328 C CD . GLU 177 177 ? A -30.654 -12.159 -5.562 1.000 1 A GLU 42.861 1
ATOM 1329 O OE1 . GLU 177 177 ? A -30.927 -13.294 -5.082 1.000 1 A GLU 39.637 1
ATOM 1330 O OE2 . GLU 177 177 ? A -31.463 -11.197 -5.544 1.000 1 A GLU 36.339 1
ATOM 1331 N N . LEU 178 178 ? A -26.218 -15.311 -6.744 1.000 1 A LEU 48.700 1
ATOM 1332 C CA . LEU 178 178 ? A -25.450 -16.467 -6.284 1.000 1 A LEU 50.576 1
ATOM 1333 C C . LEU 178 178 ? A -23.942 -16.348 -6.504 1.000 1 A LEU 50.337 1
ATOM 1334 O O . LEU 178 178 ? A -23.179 -16.699 -5.573 1.000 1 A LEU 50.076 1
ATOM 1335 C CB . LEU 178 178 ? A -25.983 -17.739 -6.928 1.000 1 A LEU 48.555 1
ATOM 1336 C CG . LEU 178 178 ? A -27.366 -18.176 -6.480 1.000 1 A LEU 46.280 1
ATOM 1337 C CD1 . LEU 178 178 ? A -27.362 -18.508 -4.988 1.000 1 A LEU 44.284 1
ATOM 1338 C CD2 . LEU 178 178 ? A -27.865 -19.348 -7.291 1.000 1 A LEU 43.574 1
ATOM 1339 N N . PRO 179 179 ? A -23.453 -15.895 -7.619 1.000 1 A PRO 43.788 1
ATOM 1340 C CA . PRO 179 179 ? A -21.992 -15.734 -7.710 1.000 1 A PRO 45.190 1
ATOM 1341 C C . PRO 179 179 ? A -21.451 -14.541 -6.932 1.000 1 A PRO 45.381 1
ATOM 1342 O O . PRO 179 179 ? A -20.261 -14.499 -6.597 1.000 1 A PRO 45.230 1
ATOM 1343 C CB . PRO 179 179 ? A -21.737 -15.546 -9.203 1.000 1 A PRO 43.161 1
ATOM 1344 C CG . PRO 179 179 ? A -23.002 -14.956 -9.703 1.000 1 A PRO 43.155 1
ATOM 1345 C CD . PRO 179 179 ? A -24.080 -15.599 -8.922 1.000 1 A PRO 44.038 1
ATOM 1346 N N . SER 180 180 ? A -22.283 -13.578 -6.631 1.000 1 A SER 44.345 1
ATOM 1347 C CA . SER 180 180 ? A -21.840 -12.433 -5.852 1.000 1 A SER 44.758 1
ATOM 1348 C C . SER 180 180 ? A -21.575 -12.821 -4.394 1.000 1 A SER 44.182 1
ATOM 1349 O O . SER 180 180 ? A -20.690 -12.240 -3.746 1.000 1 A SER 43.196 1
ATOM 1350 C CB . SER 180 180 ? A -22.866 -11.316 -5.924 1.000 1 A SER 43.488 1
ATOM 1351 O OG . SER 180 180 ? A -24.084 -11.704 -5.291 1.000 1 A SER 40.395 1
ATOM 1352 N N . LEU 181 181 ? A -22.322 -13.759 -3.877 1.000 1 A LEU 43.956 1
ATOM 1353 C CA . LEU 181 181 ? A -22.104 -14.236 -2.532 1.000 1 A LEU 45.156 1
ATOM 1354 C C . LEU 181 181 ? A -21.112 -15.385 -2.488 1.000 1 A LEU 44.599 1
ATOM 1355 O O . LEU 181 181 ? A -20.480 -15.610 -1.453 1.000 1 A LEU 43.089 1
ATOM 1356 C CB . LEU 181 181 ? A -23.405 -14.696 -1.895 1.000 1 A LEU 43.282 1
ATOM 1357 C CG . LEU 181 181 ? A -24.436 -13.575 -1.666 1.000 1 A LEU 41.738 1
ATOM 1358 C CD1 . LEU 181 181 ? A -23.910 -12.554 -0.674 1.000 1 A LEU 39.624 1
ATOM 1359 C CD2 . LEU 181 181 ? A -25.738 -14.154 -1.192 1.000 1 A LEU 38.167 1
ATOM 1360 N N . GLY 182 182 ? A -20.985 -16.096 -3.583 1.000 1 A GLY 40.168 1
ATOM 1361 C CA . GLY 182 182 ? A -20.071 -17.208 -3.642 1.000 1 A GLY 40.383 1
ATOM 1362 C C . GLY 182 182 ? A -18.620 -16.801 -3.760 1.000 1 A GLY 41.767 1
ATOM 1363 O O . GLY 182 182 ? A -17.739 -17.456 -3.202 1.000 1 A GLY 40.580 1
ATOM 1364 N N . THR 183 183 ? A -18.351 -15.748 -4.494 1.000 1 A THR 43.363 1
ATOM 1365 C CA . THR 183 183 ? A -16.994 -15.270 -4.656 1.000 1 A THR 44.686 1
ATOM 1366 C C . THR 183 183 ? A -16.536 -14.543 -3.433 1.000 1 A THR 44.980 1
ATOM 1367 O O . THR 183 183 ? A -17.327 -13.968 -2.666 1.000 1 A THR 43.274 1
ATOM 1368 C CB . THR 183 183 ? A -16.894 -14.372 -5.889 1.000 1 A THR 42.304 1
ATOM 1369 O OG1 . THR 183 183 ? A -17.747 -13.241 -5.750 1.000 1 A THR 40.630 1
ATOM 1370 C CG2 . THR 183 183 ? A -17.289 -15.158 -7.134 1.000 1 A THR 40.126 1
ATOM 1371 N N . ASN 184 184 ? A -15.251 -14.531 -3.235 1.000 1 A ASN 39.386 1
ATOM 1372 C CA . ASN 184 184 ? A -14.627 -13.845 -2.117 1.000 1 A ASN 39.212 1
ATOM 1373 C C . ASN 184 184 ? A -14.186 -12.460 -2.551 1.000 1 A ASN 39.307 1
ATOM 1374 O O . ASN 184 184 ? A -13.480 -12.282 -3.548 1.000 1 A ASN 37.679 1
ATOM 1375 C CB . ASN 184 184 ? A -13.468 -14.637 -1.557 1.000 1 A ASN 37.428 1
ATOM 1376 C CG . ASN 184 184 ? A -13.884 -15.933 -0.857 1.000 1 A ASN 36.497 1
ATOM 1377 O OD1 . ASN 184 184 ? A -14.859 -15.959 -0.133 1.000 1 A ASN 32.602 1
ATOM 1378 N ND2 . ASN 184 184 ? A -13.139 -16.980 -1.121 1.000 1 A ASN 34.309 1
ATOM 1379 N N . TYR 185 185 ? A -14.587 -11.471 -1.769 1.000 1 A TYR 39.874 1
ATOM 1380 C CA . TYR 185 185 ? A -14.261 -10.096 -2.069 1.000 1 A TYR 42.763 1
ATOM 1381 C C . TYR 185 185 ? A -13.954 -9.376 -0.765 1.000 1 A TYR 43.058 1
ATOM 1382 O O . TYR 185 185 ? A -14.062 -9.951 0.325 1.000 1 A TYR 41.494 1
ATOM 1383 C CB . TYR 185 185 ? A -15.416 -9.399 -2.798 1.000 1 A TYR 40.019 1
ATOM 1384 C CG . TYR 185 185 ? A -15.675 -9.928 -4.199 1.000 1 A TYR 39.101 1
ATOM 1385 C CD1 . TYR 185 185 ? A -14.879 -9.537 -5.264 1.000 1 A TYR 38.076 1
ATOM 1386 C CD2 . TYR 185 185 ? A -16.685 -10.828 -4.447 1.000 1 A TYR 37.073 1
ATOM 1387 C CE1 . TYR 185 185 ? A -15.131 -10.003 -6.548 1.000 1 A TYR 32.537 1
ATOM 1388 C CE2 . TYR 185 185 ? A -16.950 -11.313 -5.699 1.000 1 A TYR 33.569 1
ATOM 1389 C CZ . TYR 185 185 ? A -16.165 -10.897 -6.756 1.000 1 A TYR 31.716 1
ATOM 1390 O OH . TYR 185 185 ? A -16.402 -11.371 -8.007 1.000 1 A TYR 34.568 1
ATOM 1391 N N . ASP 186 186 ? A -13.542 -8.140 -0.914 1.000 1 A ASP 39.277 1
ATOM 1392 C CA . ASP 186 186 ? A -13.386 -7.308 0.268 1.000 1 A ASP 40.612 1
ATOM 1393 C C . ASP 186 186 ? A -14.766 -6.855 0.770 1.000 1 A ASP 40.837 1
ATOM 1394 O O . ASP 186 186 ? A -15.794 -7.104 0.180 1.000 1 A ASP 38.528 1
ATOM 1395 C CB . ASP 186 186 ? A -12.457 -6.120 -0.031 1.000 1 A ASP 38.248 1
ATOM 1396 C CG . ASP 186 186 ? A -12.904 -5.294 -1.245 1.000 1 A ASP 37.288 1
ATOM 1397 O OD1 . ASP 186 186 ? A -13.881 -5.683 -1.913 1.000 1 A ASP 32.072 1
ATOM 1398 O OD2 . ASP 186 186 ? A -12.275 -4.262 -1.497 1.000 1 A ASP 30.827 1
ATOM 1399 N N . GLU 187 187 ? A -14.719 -6.163 1.906 1.000 1 A GLU 39.758 1
ATOM 1400 C CA . GLU 187 187 ? A -15.981 -5.724 2.512 1.000 1 A GLU 40.933 1
ATOM 1401 C C . GLU 187 187 ? A -16.708 -4.680 1.670 1.000 1 A GLU 40.989 1
ATOM 1402 O O . GLU 187 187 ? A -17.928 -4.614 1.667 1.000 1 A GLU 38.859 1
ATOM 1403 C CB . GLU 187 187 ? A -15.731 -5.213 3.920 1.000 1 A GLU 38.849 1
ATOM 1404 C CG . GLU 187 187 ? A -15.214 -6.252 4.882 1.000 1 A GLU 39.516 1
ATOM 1405 C CD . GLU 187 187 ? A -14.942 -5.696 6.269 1.000 1 A GLU 38.072 1
ATOM 1406 O OE1 . GLU 187 187 ? A -14.996 -4.458 6.422 1.000 1 A GLU 34.773 1
ATOM 1407 O OE2 . GLU 187 187 ? A -14.660 -6.492 7.186 1.000 1 A GLU 33.353 1
ATOM 1408 N N . SER 188 188 ? A -15.935 -3.891 0.978 1.000 1 A SER 41.705 1
ATOM 1409 C CA . SER 188 188 ? A -16.527 -2.837 0.175 1.000 1 A SER 42.988 1
ATOM 1410 C C . SER 188 188 ? A -17.183 -3.417 -1.109 1.000 1 A SER 43.360 1
ATOM 1411 O O . SER 188 188 ? A -18.264 -3.003 -1.501 1.000 1 A SER 42.009 1
ATOM 1412 C CB . SER 188 188 ? A -15.480 -1.777 -0.196 1.000 1 A SER 40.431 1
ATOM 1413 O OG . SER 188 188 ? A -14.473 -2.340 -1.021 1.000 1 A SER 38.830 1
ATOM 1414 N N . THR 189 189 ? A -16.488 -4.362 -1.704 1.000 1 A THR 40.773 1
ATOM 1415 C CA . THR 189 189 ? A -17.048 -4.951 -2.913 1.000 1 A THR 40.867 1
ATOM 1416 C C . THR 189 189 ? A -18.224 -5.896 -2.633 1.000 1 A THR 41.431 1
ATOM 1417 O O . THR 189 189 ? A -19.121 -6.014 -3.457 1.000 1 A THR 40.042 1
ATOM 1418 C CB . THR 189 189 ? A -15.967 -5.689 -3.710 1.000 1 A THR 38.719 1
ATOM 1419 O OG1 . THR 189 189 ? A -15.380 -6.722 -2.875 1.000 1 A THR 36.922 1
ATOM 1420 C CG2 . THR 189 189 ? A -14.895 -4.745 -4.150 1.000 1 A THR 36.260 1
ATOM 1421 N N . GLU 190 190 ? A -18.208 -6.512 -1.466 1.000 1 A GLU 40.556 1
ATOM 1422 C CA . GLU 190 190 ? A -19.309 -7.384 -1.103 1.000 1 A GLU 41.678 1
ATOM 1423 C C . GLU 190 190 ? A -20.593 -6.618 -0.850 1.000 1 A GLU 41.704 1
ATOM 1424 O O . GLU 190 190 ? A -21.672 -7.006 -1.275 1.000 1 A GLU 40.115 1
ATOM 1425 C CB . GLU 190 190 ? A -18.931 -8.241 0.109 1.000 1 A GLU 40.391 1
ATOM 1426 C CG . GLU 190 190 ? A -17.851 -9.266 -0.156 1.000 1 A GLU 39.905 1
ATOM 1427 C CD . GLU 190 190 ? A -17.470 -10.018 1.092 1.000 1 A GLU 37.881 1
ATOM 1428 O OE1 . GLU 190 190 ? A -18.017 -9.709 2.168 1.000 1 A GLU 35.500 1
ATOM 1429 O OE2 . GLU 190 190 ? A -16.643 -10.964 0.987 1.000 1 A GLU 33.957 1
ATOM 1430 N N . LEU 191 191 ? A -20.460 -5.505 -0.166 1.000 1 A LEU 39.551 1
ATOM 1431 C CA . LEU 191 191 ? A -21.640 -4.672 0.076 1.000 1 A LEU 42.423 1
ATOM 1432 C C . LEU 191 191 ? A -22.099 -3.945 -1.166 1.000 1 A LEU 42.755 1
ATOM 1433 O O . LEU 191 191 ? A -23.299 -3.743 -1.404 1.000 1 A LEU 41.511 1
ATOM 1434 C CB . LEU 191 191 ? A -21.360 -3.663 1.183 1.000 1 A LEU 39.924 1
ATOM 1435 C CG . LEU 191 191 ? A -21.132 -4.252 2.590 1.000 1 A LEU 38.760 1
ATOM 1436 C CD1 . LEU 191 191 ? A -22.393 -4.943 3.107 1.000 1 A LEU 38.030 1
ATOM 1437 C CD2 . LEU 191 191 ? A -20.693 -3.144 3.548 1.000 1 A LEU 36.399 1
ATOM 1438 N N . ASN 192 192 ? A -21.154 -3.554 -1.993 1.000 1 A ASN 40.793 1
ATOM 1439 C CA . ASN 192 192 ? A -21.527 -2.892 -3.247 1.000 1 A ASN 41.076 1
ATOM 1440 C C . ASN 192 192 ? A -22.085 -3.903 -4.253 1.000 1 A ASN 41.345 1
ATOM 1441 O O . ASN 192 192 ? A -23.027 -3.590 -4.977 1.000 1 A ASN 40.002 1
ATOM 1442 C CB . ASN 192 192 ? A -20.304 -2.177 -3.837 1.000 1 A ASN 39.585 1
ATOM 1443 C CG . ASN 192 192 ? A -19.906 -0.962 -3.028 1.000 1 A ASN 39.288 1
ATOM 1444 O OD1 . ASN 192 192 ? A -20.735 -0.213 -2.554 1.000 1 A ASN 34.137 1
ATOM 1445 N ND2 . ASN 192 192 ? A -18.589 -0.783 -2.881 1.000 1 A ASN 36.114 1
ATOM 1446 N N . SER 193 193 ? A -21.538 -5.083 -4.253 1.000 1 A SER 41.902 1
ATOM 1447 C CA . SER 193 193 ? A -22.027 -6.101 -5.174 1.000 1 A SER 43.495 1
ATOM 1448 C C . SER 193 193 ? A -23.399 -6.619 -4.728 1.000 1 A SER 43.621 1
ATOM 1449 O O . SER 193 193 ? A -24.242 -6.971 -5.553 1.000 1 A SER 42.137 1
ATOM 1450 C CB . SER 193 193 ? A -21.016 -7.223 -5.318 1.000 1 A SER 40.820 1
ATOM 1451 O OG . SER 193 193 ? A -20.851 -7.904 -4.092 1.000 1 A SER 38.266 1
ATOM 1452 N N . SER 194 194 ? A -23.584 -6.700 -3.436 1.000 1 A SER 41.489 1
ATOM 1453 C CA . SER 194 194 ? A -24.887 -7.122 -2.937 1.000 1 A SER 42.349 1
ATOM 1454 C C . SER 194 194 ? A -25.948 -6.064 -3.203 1.000 1 A SER 43.000 1
ATOM 1455 O O . SER 194 194 ? A -27.110 -6.388 -3.464 1.000 1 A SER 41.885 1
ATOM 1456 C CB . SER 194 194 ? A -24.801 -7.445 -1.441 1.000 1 A SER 40.173 1
ATOM 1457 O OG . SER 194 194 ? A -24.473 -6.292 -0.700 1.000 1 A SER 38.071 1
ATOM 1458 N N . GLU 195 195 ? A -25.560 -4.812 -3.118 1.000 1 A GLU 38.997 1
ATOM 1459 C CA . GLU 195 195 ? A -26.495 -3.728 -3.457 1.000 1 A GLU 39.782 1
ATOM 1460 C C . GLU 195 195 ? A -26.807 -3.727 -4.941 1.000 1 A GLU 39.948 1
ATOM 1461 O O . GLU 195 195 ? A -27.937 -3.441 -5.359 1.000 1 A GLU 38.298 1
ATOM 1462 C CB . GLU 195 195 ? A -25.950 -2.389 -3.019 1.000 1 A GLU 38.847 1
ATOM 1463 C CG . GLU 195 195 ? A -25.884 -2.197 -1.526 1.000 1 A GLU 37.439 1
ATOM 1464 C CD . GLU 195 195 ? A -25.283 -0.874 -1.092 1.000 1 A GLU 35.201 1
ATOM 1465 O OE1 . GLU 195 195 ? A -24.859 -0.094 -1.984 1.000 1 A GLU 33.921 1
ATOM 1466 O OE2 . GLU 195 195 ? A -25.245 -0.602 0.122 1.000 1 A GLU 33.060 1
ATOM 1467 N N . PHE 196 196 ? A -25.795 -4.008 -5.720 1.000 1 A PHE 40.515 1
ATOM 1468 C CA . PHE 196 196 ? A -26.013 -4.081 -7.161 1.000 1 A PHE 42.078 1
ATOM 1469 C C . PHE 196 196 ? A -26.847 -5.316 -7.557 1.000 1 A PHE 42.112 1
ATOM 1470 O O . PHE 196 196 ? A -27.649 -5.261 -8.470 1.000 1 A PHE 41.665 1
ATOM 1471 C CB . PHE 196 196 ? A -24.666 -4.093 -7.901 1.000 1 A PHE 40.902 1
ATOM 1472 C CG . PHE 196 196 ? A -24.793 -4.076 -9.393 1.000 1 A PHE 40.002 1
ATOM 1473 C CD1 . PHE 196 196 ? A -25.065 -2.888 -10.047 1.000 1 A PHE 38.792 1
ATOM 1474 C CD2 . PHE 196 196 ? A -24.629 -5.228 -10.145 1.000 1 A PHE 38.150 1
ATOM 1475 C CE1 . PHE 196 196 ? A -25.174 -2.848 -11.426 1.000 1 A PHE 35.082 1
ATOM 1476 C CE2 . PHE 196 196 ? A -24.729 -5.193 -11.500 1.000 1 A PHE 34.282 1
ATOM 1477 C CZ . PHE 196 196 ? A -25.007 -4.004 -12.149 1.000 1 A PHE 33.615 1
ATOM 1478 N N . VAL 197 197 ? A -26.616 -6.383 -6.841 1.000 1 A VAL 40.867 1
ATOM 1479 C CA . VAL 197 197 ? A -27.447 -7.571 -7.029 1.000 1 A VAL 44.254 1
ATOM 1480 C C . VAL 197 197 ? A -28.892 -7.307 -6.614 1.000 1 A VAL 44.349 1
ATOM 1481 O O . VAL 197 197 ? A -29.853 -7.736 -7.229 1.000 1 A VAL 43.487 1
ATOM 1482 C CB . VAL 197 197 ? A -26.845 -8.767 -6.272 1.000 1 A VAL 42.237 1
ATOM 1483 C CG1 . VAL 197 197 ? A -25.563 -9.202 -6.925 1.000 1 A VAL 40.811 1
ATOM 1484 C CG2 . VAL 197 197 ? A -27.822 -9.918 -6.168 1.000 1 A VAL 40.175 1
ATOM 1485 N N . TYR 198 198 ? A -29.019 -6.556 -5.543 1.000 1 A TYR 41.402 1
ATOM 1486 C CA . TYR 198 198 ? A -30.344 -6.198 -5.088 1.000 1 A TYR 43.475 1
ATOM 1487 C C . TYR 198 198 ? A -31.055 -5.273 -6.064 1.000 1 A TYR 43.871 1
ATOM 1488 O O . TYR 198 198 ? A -32.263 -5.358 -6.258 1.000 1 A TYR 42.964 1
ATOM 1489 C CB . TYR 198 198 ? A -30.274 -5.573 -3.686 1.000 1 A TYR 41.255 1
ATOM 1490 C CG . TYR 198 198 ? A -31.608 -5.182 -3.111 1.000 1 A TYR 39.800 1
ATOM 1491 C CD1 . TYR 198 198 ? A -32.480 -6.172 -2.670 1.000 1 A TYR 37.985 1
ATOM 1492 C CD2 . TYR 198 198 ? A -31.996 -3.855 -3.011 1.000 1 A TYR 36.610 1
ATOM 1493 C CE1 . TYR 198 198 ? A -33.712 -5.826 -2.136 1.000 1 A TYR 31.442 1
ATOM 1494 C CE2 . TYR 198 198 ? A -33.231 -3.516 -2.484 1.000 1 A TYR 31.431 1
ATOM 1495 C CZ . TYR 198 198 ? A -34.075 -4.505 -2.056 1.000 1 A TYR 28.630 1
ATOM 1496 O OH . TYR 198 198 ? A -35.291 -4.187 -1.514 1.000 1 A TYR 31.981 1
ATOM 1497 N N . VAL 199 199 ? A -30.288 -4.383 -6.626 1.000 1 A VAL 43.165 1
ATOM 1498 C CA . VAL 199 199 ? A -30.861 -3.488 -7.635 1.000 1 A VAL 44.042 1
ATOM 1499 C C . VAL 199 199 ? A -31.172 -4.280 -8.924 1.000 1 A VAL 44.999 1
ATOM 1500 O O . VAL 199 199 ? A -32.167 -3.995 -9.608 1.000 1 A VAL 43.101 1
ATOM 1501 C CB . VAL 199 199 ? A -29.904 -2.319 -7.912 1.000 1 A VAL 41.216 1
ATOM 1502 C CG1 . VAL 199 199 ? A -30.429 -1.440 -9.027 1.000 1 A VAL 40.489 1
ATOM 1503 C CG2 . VAL 199 199 ? A -29.723 -1.515 -6.670 1.000 1 A VAL 39.232 1
ATOM 1504 N N . ASP 200 200 ? A -30.363 -5.267 -9.200 1.000 1 A ASP 43.390 1
ATOM 1505 C CA . ASP 200 200 ? A -30.613 -6.113 -10.352 1.000 1 A ASP 44.274 1
ATOM 1506 C C . ASP 200 200 ? A -31.819 -7.008 -10.154 1.000 1 A ASP 44.141 1
ATOM 1507 O O . ASP 200 200 ? A -32.497 -7.364 -11.118 1.000 1 A ASP 43.045 1
ATOM 1508 C CB . ASP 200 200 ? A -29.394 -6.978 -10.685 1.000 1 A ASP 42.388 1
ATOM 1509 C CG . ASP 200 200 ? A -28.257 -6.169 -11.260 1.000 1 A ASP 41.648 1
ATOM 1510 O OD1 . ASP 200 200 ? A -28.526 -5.126 -11.875 1.000 1 A ASP 36.268 1
ATOM 1511 O OD2 . ASP 200 200 ? A -27.080 -6.613 -11.116 1.000 1 A ASP 36.749 1
ATOM 1512 N N . SER 201 201 ? A -32.057 -7.385 -8.917 1.000 1 A SER 46.171 1
ATOM 1513 C CA . SER 201 201 ? A -33.233 -8.229 -8.642 1.000 1 A SER 48.471 1
ATOM 1514 C C . SER 201 201 ? A -34.514 -7.432 -8.703 1.000 1 A SER 48.775 1
ATOM 1515 O O . SER 201 201 ? A -35.583 -7.968 -9.029 1.000 1 A SER 47.793 1
ATOM 1516 C CB . SER 201 201 ? A -33.066 -8.893 -7.273 1.000 1 A SER 45.986 1
ATOM 1517 O OG . SER 201 201 ? A -33.109 -7.957 -6.216 1.000 1 A SER 43.207 1
ATOM 1518 N N . VAL 202 202 ? A -34.419 -6.151 -8.403 1.000 1 A VAL 44.790 1
ATOM 1519 C CA . VAL 202 202 ? A -35.609 -5.311 -8.434 1.000 1 A VAL 47.708 1
ATOM 1520 C C . VAL 202 202 ? A -35.867 -4.810 -9.836 1.000 1 A VAL 48.502 1
ATOM 1521 O O . VAL 202 202 ? A -36.925 -5.067 -10.417 1.000 1 A VAL 46.837 1
ATOM 1522 C CB . VAL 202 202 ? A -35.478 -4.135 -7.432 1.000 1 A VAL 44.545 1
ATOM 1523 C CG1 . VAL 202 202 ? A -35.351 -4.675 -6.018 1.000 1 A VAL 44.641 1
ATOM 1524 C CG2 . VAL 202 202 ? A -36.668 -3.231 -7.551 1.000 1 A VAL 43.226 1
ATOM 1525 N N . ASP 203 203 ? A -34.905 -4.152 -10.409 1.000 1 A ASP 47.951 1
ATOM 1526 C CA . ASP 203 203 ? A -35.035 -3.568 -11.739 1.000 1 A ASP 49.057 1
ATOM 1527 C C . ASP 203 203 ? A -33.920 -4.086 -12.645 1.000 1 A ASP 48.990 1
ATOM 1528 O O . ASP 203 203 ? A -32.807 -3.581 -12.610 1.000 1 A ASP 47.737 1
ATOM 1529 C CB . ASP 203 203 ? A -34.994 -2.042 -11.678 1.000 1 A ASP 46.941 1
ATOM 1530 C CG . ASP 203 203 ? A -36.240 -1.464 -11.042 1.000 1 A ASP 44.730 1
ATOM 1531 O OD1 . ASP 203 203 ? A -37.322 -2.067 -11.192 1.000 1 A ASP 37.994 1
ATOM 1532 O OD2 . ASP 203 203 ? A -36.131 -0.405 -10.401 1.000 1 A ASP 39.343 1
ATOM 1533 N N . GLU 204 204 ? A -34.261 -5.074 -13.413 1.000 1 A GLU 42.021 1
ATOM 1534 C CA . GLU 204 204 ? A -33.309 -5.659 -14.356 1.000 1 A GLU 42.163 1
ATOM 1535 C C . GLU 204 204 ? A -33.346 -4.964 -15.721 1.000 1 A GLU 42.181 1
ATOM 1536 O O . GLU 204 204 ? A -32.391 -5.045 -16.500 1.000 1 A GLU 40.495 1
ATOM 1537 C CB . GLU 204 204 ? A -33.571 -7.140 -14.538 1.000 1 A GLU 40.771 1
ATOM 1538 C CG . GLU 204 204 ? A -33.372 -7.952 -13.282 1.000 1 A GLU 39.675 1
ATOM 1539 C CD . GLU 204 204 ? A -33.645 -9.421 -13.478 1.000 1 A GLU 37.355 1
ATOM 1540 O OE1 . GLU 204 204 ? A -34.083 -9.804 -14.575 1.000 1 A GLU 35.529 1
ATOM 1541 O OE2 . GLU 204 204 ? A -33.403 -10.194 -12.524 1.000 1 A GLU 34.052 1
ATOM 1542 N N . TRP 205 205 ? A -34.432 -4.302 -15.985 1.000 1 A TRP 44.956 1
ATOM 1543 C CA . TRP 205 205 ? A -34.563 -3.569 -17.254 1.000 1 A TRP 46.737 1
ATOM 1544 C C . TRP 205 205 ? A -33.803 -2.277 -17.269 1.000 1 A TRP 47.223 1
ATOM 1545 O O . TRP 205 205 ? A -33.634 -1.657 -18.307 1.000 1 A TRP 45.473 1
ATOM 1546 C CB . TRP 205 205 ? A -36.052 -3.329 -17.535 1.000 1 A TRP 44.324 1
ATOM 1547 C CG . TRP 205 205 ? A -36.749 -2.648 -16.385 1.000 1 A TRP 44.528 1
ATOM 1548 C CD1 . TRP 205 205 ? A -37.383 -3.254 -15.347 1.000 1 A TRP 41.869 1
ATOM 1549 C CD2 . TRP 205 205 ? A -36.887 -1.241 -16.188 1.000 1 A TRP 43.567 1
ATOM 1550 N NE1 . TRP 205 205 ? A -37.922 -2.308 -14.512 1.000 1 A TRP 38.581 1
ATOM 1551 C CE2 . TRP 205 205 ? A -37.610 -1.051 -15.013 1.000 1 A TRP 41.306 1
ATOM 1552 C CE3 . TRP 205 205 ? A -36.445 -0.110 -16.900 1.000 1 A TRP 37.846 1
ATOM 1553 C CZ2 . TRP 205 205 ? A -37.933 0.180 -14.536 1.000 1 A TRP 36.624 1
ATOM 1554 C CZ3 . TRP 205 205 ? A -36.786 1.139 -16.405 1.000 1 A TRP 37.084 1
ATOM 1555 C CH2 . TRP 205 205 ? A -37.501 1.286 -15.232 1.000 1 A TRP 35.476 1
ATOM 1556 N N . MET 206 206 ? A -33.352 -1.830 -16.104 1.000 1 A MET 46.016 1
ATOM 1557 C CA . MET 206 206 ? A -32.551 -0.610 -16.024 1.000 1 A MET 46.869 1
ATOM 1558 C C . MET 206 206 ? A -31.116 -0.825 -16.448 1.000 1 A MET 46.686 1
ATOM 1559 O O . MET 206 206 ? A -30.407 0.148 -16.708 1.000 1 A MET 45.847 1
ATOM 1560 C CB . MET 206 206 ? A -32.583 -0.036 -14.627 1.000 1 A MET 45.141 1
ATOM 1561 C CG . MET 206 206 ? A -33.930 0.487 -14.171 1.000 1 A MET 43.207 1
ATOM 1562 S SD . MET 206 206 ? A -33.853 1.172 -12.509 1.000 1 A MET 37.241 1
ATOM 1563 C CE . MET 206 206 ? A -35.561 1.656 -12.286 1.000 1 A MET 34.393 1
ATOM 1564 N N . TYR 207 207 ? A -30.691 -2.068 -16.499 1.000 1 A TYR 44.418 1
ATOM 1565 C CA . TYR 207 207 ? A -29.318 -2.395 -16.820 1.000 1 A TYR 47.780 1
ATOM 1566 C C . TYR 207 207 ? A -29.159 -2.807 -18.288 1.000 1 A TYR 47.904 1
ATOM 1567 O O . TYR 207 207 ? A -28.039 -3.062 -18.720 1.000 1 A TYR 47.406 1
ATOM 1568 C CB . TYR 207 207 ? A -28.792 -3.479 -15.906 1.000 1 A TYR 45.822 1
ATOM 1569 C CG . TYR 207 207 ? A -28.727 -3.046 -14.454 1.000 1 A TYR 43.444 1
ATOM 1570 C CD1 . TYR 207 207 ? A -27.662 -2.297 -14.013 1.000 1 A TYR 40.311 1
ATOM 1571 C CD2 . TYR 207 207 ? A -29.718 -3.384 -13.535 1.000 1 A TYR 39.490 1
ATOM 1572 C CE1 . TYR 207 207 ? A -27.583 -1.861 -12.694 1.000 1 A TYR 33.932 1
ATOM 1573 C CE2 . TYR 207 207 ? A -29.643 -2.976 -12.250 1.000 1 A TYR 33.257 1
ATOM 1574 C CZ . TYR 207 207 ? A -28.593 -2.215 -11.814 1.000 1 A TYR 32.511 1
ATOM 1575 O OH . TYR 207 207 ? A -28.537 -1.798 -10.508 1.000 1 A TYR 33.062 1
ATOM 1576 N N . THR 208 208 ? A -30.250 -2.892 -19.014 1.000 1 A THR 42.714 1
ATOM 1577 C CA . THR 208 208 ? A -30.176 -3.161 -20.435 1.000 1 A THR 44.433 1
ATOM 1578 C C . THR 208 208 ? A -29.754 -1.948 -21.275 1.000 1 A THR 44.688 1
ATOM 1579 O O . THR 208 208 ? A -29.122 -2.150 -22.331 1.000 1 A THR 43.711 1
ATOM 1580 C CB . THR 208 208 ? A -31.517 -3.713 -20.945 1.000 1 A THR 42.454 1
ATOM 1581 O OG1 . THR 208 208 ? A -32.557 -2.787 -20.644 1.000 1 A THR 37.711 1
ATOM 1582 C CG2 . THR 208 208 ? A -31.815 -5.033 -20.250 1.000 1 A THR 38.692 1
ATOM 1583 N N . PRO 209 209 ? A -30.067 -0.716 -20.928 1.000 1 A PRO 41.336 1
ATOM 1584 C CA . PRO 209 209 ? A -29.566 0.411 -21.707 1.000 1 A PRO 42.988 1
ATOM 1585 C C . PRO 209 209 ? A -28.034 0.525 -21.840 1.000 1 A PRO 43.368 1
ATOM 1586 O O . PRO 209 209 ? A -27.550 0.760 -22.943 1.000 1 A PRO 42.244 1
ATOM 1587 C CB . PRO 209 209 ? A -30.137 1.642 -21.037 1.000 1 A PRO 40.869 1
ATOM 1588 C CG . PRO 209 209 ? A -31.415 1.153 -20.472 1.000 1 A PRO 41.019 1
ATOM 1589 C CD . PRO 209 209 ? A -31.120 -0.237 -19.993 1.000 1 A PRO 41.704 1
ATOM 1590 N N . PRO 210 210 ? A -27.273 0.388 -20.770 1.000 1 A PRO 41.897 1
ATOM 1591 C CA . PRO 210 210 ? A -25.831 0.394 -20.983 1.000 1 A PRO 42.604 1
ATOM 1592 C C . PRO 210 210 ? A -25.324 -0.844 -21.706 1.000 1 A PRO 43.180 1
ATOM 1593 O O . PRO 210 210 ? A -24.195 -0.824 -22.254 1.000 1 A PRO 42.628 1
ATOM 1594 C CB . PRO 210 210 ? A -25.234 0.480 -19.585 1.000 1 A PRO 41.118 1
ATOM 1595 C CG . PRO 210 210 ? A -26.278 -0.017 -18.692 1.000 1 A PRO 40.947 1
ATOM 1596 C CD . PRO 210 210 ? A -27.572 0.392 -19.323 1.000 1 A PRO 41.902 1
ATOM 1597 N N . TRP 211 211 ? A -26.069 -1.934 -21.708 1.000 1 A TRP 44.991 1
ATOM 1598 C CA . TRP 211 211 ? A -25.696 -3.097 -22.484 1.000 1 A TRP 45.120 1
ATOM 1599 C C . TRP 211 211 ? A -25.842 -2.814 -23.974 1.000 1 A TRP 45.341 1
ATOM 1600 O O . TRP 211 211 ? A -25.028 -3.216 -24.792 1.000 1 A TRP 43.434 1
ATOM 1601 C CB . TRP 211 211 ? A -26.542 -4.315 -22.084 1.000 1 A TRP 43.186 1
ATOM 1602 C CG . TRP 211 211 ? A -26.286 -4.837 -20.720 1.000 1 A TRP 43.841 1
ATOM 1603 C CD1 . TRP 211 211 ? A -25.348 -4.427 -19.846 1.000 1 A TRP 40.199 1
ATOM 1604 C CD2 . TRP 211 211 ? A -26.993 -5.912 -20.092 1.000 1 A TRP 42.224 1
ATOM 1605 N NE1 . TRP 211 211 ? A -25.428 -5.162 -18.662 1.000 1 A TRP 37.860 1
ATOM 1606 C CE2 . TRP 211 211 ? A -26.437 -6.091 -18.801 1.000 1 A TRP 40.661 1
ATOM 1607 C CE3 . TRP 211 211 ? A -28.023 -6.744 -20.477 1.000 1 A TRP 38.851 1
ATOM 1608 C CZ2 . TRP 211 211 ? A -26.878 -7.071 -17.938 1.000 1 A TRP 36.215 1
ATOM 1609 C CZ3 . TRP 211 211 ? A -28.493 -7.723 -19.607 1.000 1 A TRP 35.868 1
ATOM 1610 C CH2 . TRP 211 211 ? A -27.896 -7.867 -18.368 1.000 1 A TRP 34.883 1
ATOM 1611 N N . LEU 212 212 ? A -26.892 -2.078 -24.292 1.000 1 A LEU 41.126 1
ATOM 1612 C CA . LEU 212 212 ? A -27.076 -1.666 -25.669 1.000 1 A LEU 43.018 1
ATOM 1613 C C . LEU 212 212 ? A -26.109 -0.556 -26.052 1.000 1 A LEU 42.879 1
ATOM 1614 O O . LEU 212 212 ? A -25.753 -0.399 -27.232 1.000 1 A LEU 41.760 1
ATOM 1615 C CB . LEU 212 212 ? A -28.516 -1.201 -25.898 1.000 1 A LEU 41.008 1
ATOM 1616 C CG . LEU 212 212 ? A -29.588 -2.283 -25.750 1.000 1 A LEU 39.458 1
ATOM 1617 C CD1 . LEU 212 212 ? A -29.367 -3.362 -26.803 1.000 1 A LEU 37.935 1
ATOM 1618 C CD2 . LEU 212 212 ? A -30.965 -1.660 -25.890 1.000 1 A LEU 37.223 1
ATOM 1619 N N . ASP 213 213 ? A -25.689 0.201 -25.076 1.000 1 A ASP 42.617 1
ATOM 1620 C CA . ASP 213 213 ? A -24.711 1.261 -25.338 1.000 1 A ASP 42.676 1
ATOM 1621 C C . ASP 213 213 ? A -23.364 0.661 -25.698 1.000 1 A ASP 42.443 1
ATOM 1622 O O . ASP 213 213 ? A -22.665 1.119 -26.607 1.000 1 A ASP 41.425 1
ATOM 1623 C CB . ASP 213 213 ? A -24.598 2.175 -24.109 1.000 1 A ASP 40.923 1
ATOM 1624 C CG . ASP 213 213 ? A -23.811 3.446 -24.381 1.000 1 A ASP 39.782 1
ATOM 1625 O OD1 . ASP 213 213 ? A -23.463 3.698 -25.559 1.000 1 A ASP 35.896 1
ATOM 1626 O OD2 . ASP 213 213 ? A -23.551 4.194 -23.429 1.000 1 A ASP 36.656 1
ATOM 1627 N N . PHE 214 214 ? A -22.981 -0.394 -24.968 1.000 1 A PHE 37.097 1
ATOM 1628 C CA . PHE 214 214 ? A -21.721 -1.058 -25.263 1.000 1 A PHE 38.196 1
ATOM 1629 C C . PHE 214 214 ? A -21.798 -1.868 -26.550 1.000 1 A PHE 38.275 1
ATOM 1630 O O . PHE 214 214 ? A -20.780 -2.123 -27.166 1.000 1 A PHE 37.002 1
ATOM 1631 C CB . PHE 214 214 ? A -21.276 -1.949 -24.111 1.000 1 A PHE 36.311 1
ATOM 1632 C CG . PHE 214 214 ? A -20.817 -1.161 -22.903 1.000 1 A PHE 34.947 1
ATOM 1633 C CD1 . PHE 214 214 ? A -20.849 -1.742 -21.633 1.000 1 A PHE 33.513 1
ATOM 1634 C CD2 . PHE 214 214 ? A -20.344 0.142 -23.002 1.000 1 A PHE 32.661 1
ATOM 1635 C CE1 . PHE 214 214 ? A -20.424 -1.024 -20.521 1.000 1 A PHE 28.988 1
ATOM 1636 C CE2 . PHE 214 214 ? A -19.906 0.835 -21.907 1.000 1 A PHE 28.163 1
ATOM 1637 C CZ . PHE 214 214 ? A -19.945 0.241 -20.649 1.000 1 A PHE 26.485 1
ATOM 1638 N N . ALA 215 215 ? A -22.987 -2.284 -26.906 1.000 1 A ALA 41.799 1
ATOM 1639 C CA . ALA 215 215 ? A -23.156 -3.056 -28.118 1.000 1 A ALA 42.542 1
ATOM 1640 C C . ALA 215 215 ? A -23.456 -2.155 -29.321 1.000 1 A ALA 43.293 1
ATOM 1641 O O . ALA 215 215 ? A -22.763 -2.226 -30.328 1.000 1 A ALA 41.974 1
ATOM 1642 C CB . ALA 215 215 ? A -24.270 -4.074 -27.941 1.000 1 A ALA 40.375 1
ATOM 1643 N N . ASP 216 216 ? A -24.470 -1.338 -29.195 1.000 1 A ASP 38.862 1
ATOM 1644 C CA . ASP 216 216 ? A -24.885 -0.480 -30.297 1.000 1 A ASP 39.404 1
ATOM 1645 C C . ASP 216 216 ? A -24.026 0.781 -30.430 1.000 1 A ASP 39.346 1
ATOM 1646 O O . ASP 216 216 ? A -24.012 1.398 -31.483 1.000 1 A ASP 37.797 1
ATOM 1647 C CB . ASP 216 216 ? A -26.363 -0.081 -30.157 1.000 1 A ASP 37.326 1
ATOM 1648 C CG . ASP 216 216 ? A -27.287 -1.247 -30.288 1.000 1 A ASP 36.841 1
ATOM 1649 O OD1 . ASP 216 216 ? A -26.922 -2.223 -30.980 1.000 1 A ASP 32.258 1
ATOM 1650 O OD2 . ASP 216 216 ? A -28.402 -1.182 -29.734 1.000 1 A ASP 32.628 1
ATOM 1651 N N . ASP 217 217 ? A -23.343 1.118 -29.364 1.000 1 A ASP 39.192 1
ATOM 1652 C CA . ASP 217 217 ? A -22.505 2.321 -29.288 1.000 1 A ASP 37.648 1
ATOM 1653 C C . ASP 217 217 ? A -23.298 3.590 -29.596 1.000 1 A ASP 37.844 1
ATOM 1654 O O . ASP 217 217 ? A -22.821 4.503 -30.267 1.000 1 A ASP 35.968 1
ATOM 1655 C CB . ASP 217 217 ? A -21.271 2.201 -30.221 1.000 1 A ASP 36.074 1
ATOM 1656 C CG . ASP 217 217 ? A -20.314 1.107 -29.759 1.000 1 A ASP 35.444 1
ATOM 1657 O OD1 . ASP 217 217 ? A -20.197 0.899 -28.544 1.000 1 A ASP 32.156 1
ATOM 1658 O OD2 . ASP 217 217 ? A -19.683 0.468 -30.635 1.000 1 A ASP 32.193 1
ATOM 1659 N N . GLY 218 218 ? A -24.487 3.635 -29.087 1.000 1 A GLY 38.257 1
ATOM 1660 C CA . GLY 218 218 ? A -25.350 4.772 -29.309 1.000 1 A GLY 36.491 1
ATOM 1661 C C . GLY 218 218 ? A -26.136 5.149 -28.071 1.000 1 A GLY 37.836 1
ATOM 1662 O O . GLY 218 218 ? A -26.386 4.332 -27.191 1.000 1 A GLY 36.365 1
ATOM 1663 N N . GLY 219 219 ? A -26.543 6.388 -28.033 1.000 1 A GLY 43.777 1
ATOM 1664 C CA . GLY 219 219 ? A -27.345 6.883 -26.921 1.000 1 A GLY 42.377 1
ATOM 1665 C C . GLY 219 219 ? A -26.606 6.920 -25.596 1.000 1 A GLY 43.717 1
ATOM 1666 O O . GLY 219 219 ? A -27.178 6.578 -24.556 1.000 1 A GLY 42.644 1
ATOM 1667 N N . GLY 220 220 ? A -25.358 7.356 -25.637 1.000 1 A GLY 38.926 1
ATOM 1668 C CA . GLY 220 220 ? A -24.595 7.461 -24.411 1.000 1 A GLY 37.163 1
ATOM 1669 C C . GLY 220 220 ? A -25.122 8.469 -23.419 1.000 1 A GLY 38.451 1
ATOM 1670 O O . GLY 220 220 ? A -25.005 8.285 -22.223 1.000 1 A GLY 37.018 1
ATOM 1671 N N . GLY 221 221 ? A -25.730 9.520 -23.949 1.000 1 A GLY 39.506 1
ATOM 1672 C CA . GLY 221 221 ? A -26.341 10.500 -23.079 1.000 1 A GLY 37.520 1
ATOM 1673 C C . GLY 221 221 ? A -27.550 9.968 -22.356 1.000 1 A GLY 39.417 1
ATOM 1674 O O . GLY 221 221 ? A -27.779 10.266 -21.193 1.000 1 A GLY 38.348 1
ATOM 1675 N N . TYR 222 222 ? A -28.328 9.158 -23.066 1.000 1 A TYR 43.521 1
ATOM 1676 C CA . TYR 222 222 ? A -29.520 8.550 -22.481 1.000 1 A TYR 44.388 1
ATOM 1677 C C . TYR 222 222 ? A -29.125 7.400 -21.541 1.000 1 A TYR 43.911 1
ATOM 1678 O O . TYR 222 222 ? A -29.818 7.142 -20.555 1.000 1 A TYR 42.738 1
ATOM 1679 C CB . TYR 222 222 ? A -30.462 8.052 -23.570 1.000 1 A TYR 43.579 1
ATOM 1680 C CG . TYR 222 222 ? A -30.952 9.147 -24.489 1.000 1 A TYR 42.395 1
ATOM 1681 C CD1 . TYR 222 222 ? A -31.937 10.027 -24.071 1.000 1 A TYR 40.252 1
ATOM 1682 C CD2 . TYR 222 222 ? A -30.411 9.314 -25.755 1.000 1 A TYR 39.167 1
ATOM 1683 C CE1 . TYR 222 222 ? A -32.401 11.049 -24.899 1.000 1 A TYR 35.519 1
ATOM 1684 C CE2 . TYR 222 222 ? A -30.848 10.318 -26.575 1.000 1 A TYR 32.867 1
ATOM 1685 C CZ . TYR 222 222 ? A -31.837 11.180 -26.129 1.000 1 A TYR 34.694 1
ATOM 1686 O OH . TYR 222 222 ? A -32.298 12.186 -26.952 1.000 1 A TYR 40.056 1
ATOM 1687 N N . PHE 223 223 ? A -28.052 6.720 -21.825 1.000 1 A PHE 38.743 1
ATOM 1688 C CA . PHE 223 223 ? A -27.577 5.642 -20.983 1.000 1 A PHE 39.170 1
ATOM 1689 C C . PHE 223 223 ? A -26.887 6.189 -19.737 1.000 1 A PHE 38.488 1
ATOM 1690 O O . PHE 223 223 ? A -26.901 5.554 -18.688 1.000 1 A PHE 37.682 1
ATOM 1691 C CB . PHE 223 223 ? A -26.627 4.733 -21.740 1.000 1 A PHE 37.457 1
ATOM 1692 C CG . PHE 223 223 ? A -27.282 3.903 -22.810 1.000 1 A PHE 36.440 1
ATOM 1693 C CD1 . PHE 223 223 ? A -28.649 3.703 -22.800 1.000 1 A PHE 35.180 1
ATOM 1694 C CD2 . PHE 223 223 ? A -26.533 3.334 -23.797 1.000 1 A PHE 34.284 1
ATOM 1695 C CE1 . PHE 223 223 ? A -29.250 2.957 -23.765 1.000 1 A PHE 31.372 1
ATOM 1696 C CE2 . PHE 223 223 ? A -27.121 2.565 -24.788 1.000 1 A PHE 30.677 1
ATOM 1697 C CZ . PHE 223 223 ? A -28.480 2.373 -24.766 1.000 1 A PHE 30.720 1
ATOM 1698 N N . SER 224 224 ? A -26.306 7.349 -19.851 1.000 1 A SER 41.381 1
ATOM 1699 C CA . SER 224 224 ? A -25.657 7.983 -18.708 1.000 1 A SER 43.497 1
ATOM 1700 C C . SER 224 224 ? A -26.670 8.546 -17.708 1.000 1 A SER 43.470 1
ATOM 1701 O O . SER 224 224 ? A -26.371 8.673 -16.524 1.000 1 A SER 41.794 1
ATOM 1702 C CB . SER 224 224 ? A -24.690 9.059 -19.135 1.000 1 A SER 41.159 1
ATOM 1703 O OG . SER 224 224 ? A -25.386 10.149 -19.727 1.000 1 A SER 39.217 1
ATOM 1704 N N . ASP 225 225 ? A -27.846 8.849 -18.185 1.000 1 A ASP 43.989 1
ATOM 1705 C CA . ASP 225 225 ? A -28.911 9.346 -17.316 1.000 1 A ASP 43.765 1
ATOM 1706 C C . ASP 225 225 ? A -29.624 8.218 -16.574 1.000 1 A ASP 43.393 1
ATOM 1707 O O . ASP 225 225 ? A -30.336 8.487 -15.608 1.000 1 A ASP 42.241 1
ATOM 1708 C CB . ASP 225 225 ? A -29.913 10.147 -18.129 1.000 1 A ASP 41.860 1
ATOM 1709 C CG . ASP 225 225 ? A -29.326 11.443 -18.644 1.000 1 A ASP 41.037 1
ATOM 1710 O OD1 . ASP 225 225 ? A -28.392 11.985 -18.029 1.000 1 A ASP 35.913 1
ATOM 1711 O OD2 . ASP 225 225 ? A -29.828 11.908 -19.696 1.000 1 A ASP 36.040 1
ATOM 1712 N N . GLU 226 226 ? A -29.416 7.004 -17.011 1.000 1 A GLU 39.819 1
ATOM 1713 C CA . GLU 226 226 ? A -30.024 5.848 -16.367 1.000 1 A GLU 39.171 1
ATOM 1714 C C . GLU 226 226 ? A -28.995 5.032 -15.585 1.000 1 A GLU 39.248 1
ATOM 1715 O O . GLU 226 226 ? A -29.211 3.832 -15.348 1.000 1 A GLU 38.807 1
ATOM 1716 C CB . GLU 226 226 ? A -30.710 4.971 -17.420 1.000 1 A GLU 39.717 1
ATOM 1717 C CG . GLU 226 226 ? A -31.896 5.618 -18.095 1.000 1 A GLU 39.489 1
ATOM 1718 C CD . GLU 226 226 ? A -32.578 4.733 -19.095 1.000 1 A GLU 37.744 1
ATOM 1719 O OE1 . GLU 226 226 ? A -32.046 3.654 -19.381 1.000 1 A GLU 35.009 1
ATOM 1720 O OE2 . GLU 226 226 ? A -33.669 5.109 -19.592 1.000 1 A GLU 32.602 1
ATOM 1721 N N . ILE 227 227 ? A -27.917 5.643 -15.226 1.000 1 A ILE 40.637 1
ATOM 1722 C CA . ILE 227 227 ? A -26.893 4.983 -14.444 1.000 1 A ILE 41.597 1
ATOM 1723 C C . ILE 227 227 ? A -27.422 4.652 -13.038 1.000 1 A ILE 41.538 1
ATOM 1724 O O . ILE 227 227 ? A -28.290 5.354 -12.504 1.000 1 A ILE 40.505 1
ATOM 1725 C CB . ILE 227 227 ? A -25.596 5.809 -14.357 1.000 1 A ILE 39.642 1
ATOM 1726 C CG1 . ILE 227 227 ? A -25.859 7.166 -13.681 1.000 1 A ILE 38.040 1
ATOM 1727 C CG2 . ILE 227 227 ? A -25.009 6.029 -15.731 1.000 1 A ILE 36.846 1
ATOM 1728 C CD1 . ILE 227 227 ? A -24.628 7.940 -13.344 1.000 1 A ILE 36.745 1
ATOM 1729 N N . PRO 228 228 ? A -26.961 3.589 -12.439 1.000 1 A PRO 42.838 1
ATOM 1730 C CA . PRO 228 228 ? A -27.347 3.246 -11.078 1.000 1 A PRO 44.732 1
ATOM 1731 C C . PRO 228 228 ? A -26.749 4.222 -10.056 1.000 1 A PRO 45.113 1
ATOM 1732 O O . PRO 228 228 ? A -26.230 5.289 -10.386 1.000 1 A PRO 44.567 1
ATOM 1733 C CB . PRO 228 228 ? A -26.806 1.843 -10.868 1.000 1 A PRO 43.202 1
ATOM 1734 C CG . PRO 228 228 ? A -26.575 1.315 -12.237 1.000 1 A PRO 43.071 1
ATOM 1735 C CD . PRO 228 228 ? A -26.217 2.496 -13.063 1.000 1 A PRO 44.137 1
ATOM 1736 N N . ALA 229 229 ? A -26.846 3.807 -8.815 1.000 1 A ALA 43.883 1
ATOM 1737 C CA . ALA 229 229 ? A -26.389 4.660 -7.713 1.000 1 A ALA 45.164 1
ATOM 1738 C C . ALA 229 229 ? A -24.855 4.794 -7.726 1.000 1 A ALA 45.618 1
ATOM 1739 O O . ALA 229 229 ? A -24.144 3.978 -8.337 1.000 1 A ALA 44.716 1
ATOM 1740 C CB . ALA 229 229 ? A -26.880 4.094 -6.387 1.000 1 A ALA 43.000 1
ATOM 1741 N N . PRO 230 230 ? A -24.309 5.802 -7.058 1.000 1 A PRO 40.347 1
ATOM 1742 C CA . PRO 230 230 ? A -22.860 5.929 -6.928 1.000 1 A PRO 39.880 1
ATOM 1743 C C . PRO 230 230 ? A -22.151 4.740 -6.246 1.000 1 A PRO 40.084 1
ATOM 1744 O O . PRO 230 230 ? A -21.011 4.474 -6.593 1.000 1 A PRO 39.577 1
ATOM 1745 C CB . PRO 230 230 ? A -22.655 7.211 -6.150 1.000 1 A PRO 39.292 1
ATOM 1746 C CG . PRO 230 230 ? A -23.860 8.007 -6.485 1.000 1 A PRO 39.247 1
ATOM 1747 C CD . PRO 230 230 ? A -24.993 7.008 -6.613 1.000 1 A PRO 39.863 1
ATOM 1748 N N . PRO 231 231 ? A -22.758 4.053 -5.270 1.000 1 A PRO 40.066 1
ATOM 1749 C CA . PRO 231 231 ? A -22.060 2.852 -4.783 1.000 1 A PRO 39.722 1
ATOM 1750 C C . PRO 231 231 ? A -21.986 1.721 -5.793 1.000 1 A PRO 40.320 1
ATOM 1751 O O . PRO 231 231 ? A -21.148 0.831 -5.660 1.000 1 A PRO 39.555 1
ATOM 1752 C CB . PRO 231 231 ? A -22.850 2.450 -3.546 1.000 1 A PRO 38.928 1
ATOM 1753 C CG . PRO 231 231 ? A -24.190 3.106 -3.702 1.000 1 A PRO 40.025 1
ATOM 1754 C CD . PRO 231 231 ? A -23.877 4.409 -4.382 1.000 1 A PRO 41.382 1
ATOM 1755 N N . GLU 232 232 ? A -22.863 1.757 -6.806 1.000 1 A GLU 40.457 1
ATOM 1756 C CA . GLU 232 232 ? A -22.702 0.821 -7.887 1.000 1 A GLU 40.046 1
ATOM 1757 C C . GLU 232 232 ? A -21.480 1.119 -8.744 1.000 1 A GLU 40.515 1
ATOM 1758 O O . GLU 232 232 ? A -20.902 0.237 -9.354 1.000 1 A GLU 38.699 1
ATOM 1759 C CB . GLU 232 232 ? A -23.946 0.827 -8.768 1.000 1 A GLU 39.282 1
ATOM 1760 C CG . GLU 232 232 ? A -25.208 0.308 -8.083 1.000 1 A GLU 37.974 1
ATOM 1761 C CD . GLU 232 232 ? A -26.410 0.352 -9.002 1.000 1 A GLU 36.469 1
ATOM 1762 O OE1 . GLU 232 232 ? A -26.276 0.899 -10.130 1.000 1 A GLU 33.520 1
ATOM 1763 O OE2 . GLU 232 232 ? A -27.475 -0.198 -8.635 1.000 1 A GLU 33.298 1
ATOM 1764 N N . SER 233 233 ? A -21.070 2.363 -8.747 1.000 1 A SER 42.419 1
ATOM 1765 C CA . SER 233 233 ? A -19.846 2.736 -9.449 1.000 1 A SER 43.432 1
ATOM 1766 C C . SER 233 233 ? A -18.597 2.226 -8.728 1.000 1 A SER 43.676 1
ATOM 1767 O O . SER 233 233 ? A -17.561 2.044 -9.350 1.000 1 A SER 42.872 1
ATOM 1768 C CB . SER 233 233 ? A -19.759 4.248 -9.608 1.000 1 A SER 40.973 1
ATOM 1769 O OG . SER 233 233 ? A -19.628 4.897 -8.370 1.000 1 A SER 38.149 1
ATOM 1770 N N . LEU 234 234 ? A -18.708 1.986 -7.427 1.000 1 A LEU 40.390 1
ATOM 1771 C CA . LEU 234 234 ? A -17.603 1.398 -6.700 1.000 1 A LEU 43.144 1
ATOM 1772 C C . LEU 234 234 ? A -17.386 -0.060 -7.079 1.000 1 A LEU 43.250 1
ATOM 1773 O O . LEU 234 234 ? A -16.274 -0.562 -6.913 1.000 1 A LEU 41.932 1
ATOM 1774 C CB . LEU 234 234 ? A -17.840 1.510 -5.202 1.000 1 A LEU 40.837 1
ATOM 1775 C CG . LEU 234 234 ? A -17.862 2.939 -4.584 1.000 1 A LEU 39.082 1
ATOM 1776 C CD1 . LEU 234 234 ? A -16.502 3.562 -4.736 1.000 1 A LEU 37.019 1
ATOM 1777 C CD2 . LEU 234 234 ? A -18.299 2.895 -3.133 1.000 1 A LEU 35.998 1
ATOM 1778 N N . ILE 235 235 ? A -18.388 -0.700 -7.547 1.000 1 A ILE 43.894 1
ATOM 1779 C CA . ILE 235 235 ? A -18.252 -2.031 -8.100 1.000 1 A ILE 45.572 1
ATOM 1780 C C . ILE 235 235 ? A -17.457 -1.966 -9.383 1.000 1 A ILE 45.908 1
ATOM 1781 O O . ILE 235 235 ? A -16.687 -2.893 -9.695 1.000 1 A ILE 45.582 1
ATOM 1782 C CB . ILE 235 235 ? A -19.630 -2.685 -8.324 1.000 1 A ILE 44.408 1
ATOM 1783 C CG1 . ILE 235 235 ? A -20.406 -2.727 -7.005 1.000 1 A ILE 45.068 1
ATOM 1784 C CG2 . ILE 235 235 ? A -19.510 -4.087 -8.859 1.000 1 A ILE 42.868 1
ATOM 1785 C CD1 . ILE 235 235 ? A -21.870 -3.100 -7.179 1.000 1 A ILE 41.488 1
ATOM 1786 N N . SER 236 236 ? A -17.603 -0.899 -10.100 1.000 1 A SER 44.308 1
ATOM 1787 C CA . SER 236 236 ? A -16.837 -0.703 -11.321 1.000 1 A SER 47.050 1
ATOM 1788 C C . SER 236 236 ? A -15.354 -0.476 -11.047 1.000 1 A SER 47.016 1
ATOM 1789 O O . SER 236 236 ? A -14.520 -0.764 -11.885 1.000 1 A SER 46.028 1
ATOM 1790 C CB . SER 236 236 ? A -17.398 0.462 -12.110 1.000 1 A SER 44.132 1
ATOM 1791 O OG . SER 236 236 ? A -17.247 1.685 -11.412 1.000 1 A SER 40.992 1
ATOM 1792 N N . THR 237 237 ? A -15.020 0.017 -9.870 1.000 1 A THR 43.147 1
ATOM 1793 C CA . THR 237 237 ? A -13.640 0.131 -9.460 1.000 1 A THR 44.561 1
ATOM 1794 C C . THR 237 237 ? A -13.065 -1.200 -9.026 1.000 1 A THR 44.900 1
ATOM 1795 O O . THR 237 237 ? A -11.854 -1.303 -8.809 1.000 1 A THR 43.666 1
ATOM 1796 C CB . THR 237 237 ? A -13.513 1.113 -8.304 1.000 1 A THR 42.028 1
ATOM 1797 O OG1 . THR 237 237 ? A -14.283 0.694 -7.177 1.000 1 A THR 40.242 1
ATOM 1798 C CG2 . THR 237 237 ? A -14.000 2.497 -8.767 1.000 1 A THR 39.582 1
ATOM 1799 N N . SER 238 238 ? A -13.889 -2.193 -8.884 1.000 1 A SER 44.262 1
ATOM 1800 C CA . SER 238 238 ? A -13.440 -3.519 -8.560 1.000 1 A SER 45.474 1
ATOM 1801 C C . SER 238 238 ? A -12.824 -4.199 -9.787 1.000 1 A SER 45.696 1
ATOM 1802 O O . SER 238 238 ? A -12.687 -3.630 -10.872 1.000 1 A SER 44.563 1
ATOM 1803 C CB . SER 238 238 ? A -14.580 -4.372 -7.996 1.000 1 A SER 43.592 1
ATOM 1804 O OG . SER 238 238 ? A -15.548 -4.611 -9.000 1.000 1 A SER 41.485 1
ATOM 1805 N N . PHE 239 239 ? A -12.436 -5.431 -9.569 1.000 1 A PHE 40.813 1
ATOM 1806 C CA . PHE 239 239 ? A -11.794 -6.184 -10.631 1.000 1 A PHE 42.885 1
ATOM 1807 C C . PHE 239 239 ? A -12.776 -6.610 -11.722 1.000 1 A PHE 43.434 1
ATOM 1808 O O . PHE 239 239 ? A -12.416 -6.658 -12.906 1.000 1 A PHE 42.473 1
ATOM 1809 C CB . PHE 239 239 ? A -11.109 -7.419 -10.034 1.000 1 A PHE 41.104 1
ATOM 1810 C CG . PHE 239 239 ? A -10.366 -8.250 -11.051 1.000 1 A PHE 39.356 1
ATOM 1811 C CD1 . PHE 239 239 ? A -9.168 -7.818 -11.584 1.000 1 A PHE 36.187 1
ATOM 1812 C CD2 . PHE 239 239 ? A -10.890 -9.466 -11.459 1.000 1 A PHE 35.681 1
ATOM 1813 C CE1 . PHE 239 239 ? A -8.488 -8.582 -12.488 1.000 1 A PHE 33.281 1
ATOM 1814 C CE2 . PHE 239 239 ? A -10.206 -10.243 -12.381 1.000 1 A PHE 31.892 1
ATOM 1815 C CZ . PHE 239 239 ? A -9.009 -9.788 -12.884 1.000 1 A PHE 30.931 1
ATOM 1816 N N . ASP 240 240 ? A -14.007 -6.872 -11.342 1.000 1 A ASP 45.154 1
ATOM 1817 C CA . ASP 240 240 ? A -15.008 -7.275 -12.305 1.000 1 A ASP 45.446 1
ATOM 1818 C C . ASP 240 240 ? A -15.402 -6.156 -13.246 1.000 1 A ASP 45.290 1
ATOM 1819 O O . ASP 240 240 ? A -15.662 -6.383 -14.428 1.000 1 A ASP 45.087 1
ATOM 1820 C CB . ASP 240 240 ? A -16.246 -7.814 -11.594 1.000 1 A ASP 44.637 1
ATOM 1821 C CG . ASP 240 240 ? A -15.969 -9.077 -10.804 1.000 1 A ASP 43.129 1
ATOM 1822 O OD1 . ASP 240 240 ? A -15.077 -9.854 -11.194 1.000 1 A ASP 37.299 1
ATOM 1823 O OD2 . ASP 240 240 ? A -16.703 -9.297 -9.819 1.000 1 A ASP 37.479 1
ATOM 1824 N N . SER 241 241 ? A -15.394 -4.960 -12.744 1.000 1 A SER 44.963 1
ATOM 1825 C CA . SER 241 241 ? A -15.695 -3.792 -13.592 1.000 1 A SER 45.182 1
ATOM 1826 C C . SER 241 241 ? A -14.554 -3.564 -14.592 1.000 1 A SER 44.866 1
ATOM 1827 O O . SER 241 241 ? A -14.773 -3.100 -15.690 1.000 1 A SER 44.375 1
ATOM 1828 C CB . SER 241 241 ? A -15.922 -2.558 -12.734 1.000 1 A SER 43.473 1
ATOM 1829 O OG . SER 241 241 ? A -14.751 -2.170 -12.074 1.000 1 A SER 40.942 1
ATOM 1830 N N . PHE 242 242 ? A -13.349 -3.900 -14.167 1.000 1 A PHE 40.872 1
ATOM 1831 C CA . PHE 242 242 ? A -12.228 -3.799 -15.095 1.000 1 A PHE 43.412 1
ATOM 1832 C C . PHE 242 242 ? A -12.330 -4.853 -16.190 1.000 1 A PHE 42.801 1
ATOM 1833 O O . PHE 242 242 ? A -12.044 -4.577 -17.346 1.000 1 A PHE 42.385 1
ATOM 1834 C CB . PHE 242 242 ? A -10.908 -3.963 -14.326 1.000 1 A PHE 42.002 1
ATOM 1835 C CG . PHE 242 242 ? A -9.689 -3.970 -15.205 1.000 1 A PHE 40.407 1
ATOM 1836 C CD1 . PHE 242 242 ? A -9.233 -2.807 -15.802 1.000 1 A PHE 39.033 1
ATOM 1837 C CD2 . PHE 242 242 ? A -9.024 -5.175 -15.448 1.000 1 A PHE 38.470 1
ATOM 1838 C CE1 . PHE 242 242 ? A -8.147 -2.816 -16.627 1.000 1 A PHE 36.007 1
ATOM 1839 C CE2 . PHE 242 242 ? A -7.902 -5.172 -16.274 1.000 1 A PHE 34.955 1
ATOM 1840 C CZ . PHE 242 242 ? A -7.463 -3.993 -16.851 1.000 1 A PHE 33.185 1
ATOM 1841 N N . LEU 243 243 ? A -12.721 -6.045 -15.835 1.000 1 A LEU 44.560 1
ATOM 1842 C CA . LEU 243 243 ? A -12.812 -7.114 -16.818 1.000 1 A LEU 45.668 1
ATOM 1843 C C . LEU 243 243 ? A -13.940 -6.870 -17.828 1.000 1 A LEU 45.330 1
ATOM 1844 O O . LEU 243 243 ? A -13.825 -7.251 -18.992 1.000 1 A LEU 44.708 1
ATOM 1845 C CB . LEU 243 243 ? A -13.023 -8.453 -16.141 1.000 1 A LEU 44.389 1
ATOM 1846 C CG . LEU 243 243 ? A -11.856 -8.988 -15.289 1.000 1 A LEU 43.324 1
ATOM 1847 C CD1 . LEU 243 243 ? A -10.626 -9.182 -16.154 1.000 1 A LEU 42.540 1
ATOM 1848 C CD2 . LEU 243 243 ? A -12.241 -10.266 -14.587 1.000 1 A LEU 41.759 1
ATOM 1849 N N . TRP 244 244 ? A -14.983 -6.254 -17.348 1.000 1 A TRP 41.138 1
ATOM 1850 C CA . TRP 244 244 ? A -16.085 -6.004 -18.270 1.000 1 A TRP 42.231 1
ATOM 1851 C C . TRP 244 244 ? A -15.788 -4.833 -19.200 1.000 1 A TRP 42.659 1
ATOM 1852 O O . TRP 244 244 ? A -16.047 -4.904 -20.394 1.000 1 A TRP 40.734 1
ATOM 1853 C CB . TRP 244 244 ? A -17.407 -5.745 -17.493 1.000 1 A TRP 40.411 1
ATOM 1854 C CG . TRP 244 244 ? A -18.544 -5.459 -18.442 1.000 1 A TRP 41.226 1
ATOM 1855 C CD1 . TRP 244 244 ? A -19.136 -4.276 -18.619 1.000 1 A TRP 38.257 1
ATOM 1856 C CD2 . TRP 244 244 ? A -19.185 -6.385 -19.303 1.000 1 A TRP 39.311 1
ATOM 1857 N NE1 . TRP 244 244 ? A -20.133 -4.397 -19.549 1.000 1 A TRP 36.402 1
ATOM 1858 C CE2 . TRP 244 244 ? A -20.176 -5.674 -19.984 1.000 1 A TRP 38.094 1
ATOM 1859 C CE3 . TRP 244 244 ? A -19.027 -7.733 -19.587 1.000 1 A TRP 35.627 1
ATOM 1860 C CZ2 . TRP 244 244 ? A -20.987 -6.275 -20.929 1.000 1 A TRP 34.401 1
ATOM 1861 C CZ3 . TRP 244 244 ? A -19.843 -8.313 -20.527 1.000 1 A TRP 34.763 1
ATOM 1862 C CH2 . TRP 244 244 ? A -20.846 -7.583 -21.193 1.000 1 A TRP 32.995 1
ATOM 1863 N N . ASN 245 245 ? A -15.220 -3.813 -18.678 1.000 1 A ASN 38.590 1
ATOM 1864 C CA . ASN 245 245 ? A -14.883 -2.676 -19.514 1.000 1 A ASN 37.872 1
ATOM 1865 C C . ASN 245 245 ? A -13.666 -2.947 -20.387 1.000 1 A ASN 37.109 1
ATOM 1866 O O . ASN 245 245 ? A -13.474 -2.283 -21.391 1.000 1 A ASN 35.349 1
ATOM 1867 C CB . ASN 245 245 ? A -14.649 -1.450 -18.628 1.000 1 A ASN 36.222 1
ATOM 1868 C CG . ASN 245 245 ? A -15.918 -0.916 -18.036 1.000 1 A ASN 35.513 1
ATOM 1869 O OD1 . ASN 245 245 ? A -16.898 -0.662 -18.747 1.000 1 A ASN 30.311 1
ATOM 1870 N ND2 . ASN 245 245 ? A -15.933 -0.743 -16.724 1.000 1 A ASN 31.717 1
ATOM 1871 N N . TYR 246 246 ? A -12.869 -3.902 -19.979 1.000 1 A TYR 39.100 1
ATOM 1872 C CA . TYR 246 246 ? A -11.814 -4.355 -20.865 1.000 1 A TYR 40.140 1
ATOM 1873 C C . TYR 246 246 ? A -12.369 -5.071 -22.083 1.000 1 A TYR 40.024 1
ATOM 1874 O O . TYR 246 246 ? A -11.894 -4.904 -23.200 1.000 1 A TYR 38.621 1
ATOM 1875 C CB . TYR 246 246 ? A -10.853 -5.263 -20.106 1.000 1 A TYR 38.566 1
ATOM 1876 C CG . TYR 246 246 ? A -9.665 -5.716 -20.942 1.000 1 A TYR 38.283 1
ATOM 1877 C CD1 . TYR 246 246 ? A -9.625 -7.004 -21.460 1.000 1 A TYR 34.245 1
ATOM 1878 C CD2 . TYR 246 246 ? A -8.613 -4.857 -21.178 1.000 1 A TYR 34.065 1
ATOM 1879 C CE1 . TYR 246 246 ? A -8.546 -7.428 -22.213 1.000 1 A TYR 32.907 1
ATOM 1880 C CE2 . TYR 246 246 ? A -7.520 -5.299 -21.939 1.000 1 A TYR 28.279 1
ATOM 1881 C CZ . TYR 246 246 ? A -7.495 -6.582 -22.424 1.000 1 A TYR 29.077 1
ATOM 1882 O OH . TYR 246 246 ? A -6.425 -7.011 -23.188 1.000 1 A TYR 40.803 1
ATOM 1883 N N . GLN 247 247 ? A -13.408 -5.854 -21.831 1.000 1 A GLN 39.475 1
ATOM 1884 C CA . GLN 247 247 ? A -14.076 -6.495 -22.943 1.000 1 A GLN 39.139 1
ATOM 1885 C C . GLN 247 247 ? A -14.920 -5.514 -23.748 1.000 1 A GLN 39.488 1
ATOM 1886 O O . GLN 247 247 ? A -15.158 -5.703 -24.934 1.000 1 A GLN 36.870 1
ATOM 1887 C CB . GLN 247 247 ? A -14.943 -7.647 -22.411 1.000 1 A GLN 36.729 1
ATOM 1888 C CG . GLN 247 247 ? A -15.577 -8.488 -23.491 1.000 1 A GLN 35.582 1
ATOM 1889 C CD . GLN 247 247 ? A -16.347 -9.653 -22.939 1.000 1 A GLN 34.707 1
ATOM 1890 O OE1 . GLN 247 247 ? A -16.465 -9.791 -21.713 1.000 1 A GLN 37.159 1
ATOM 1891 N NE2 . GLN 247 247 ? A -16.888 -10.508 -23.795 1.000 1 A GLN 34.608 1
ATOM 1892 N N . GLN 248 248 ? A -15.336 -4.472 -23.097 1.000 1 A GLN 30.207 1
ATOM 1893 C CA . GLN 248 248 ? A -16.168 -3.483 -23.764 1.000 1 A GLN 32.300 1
ATOM 1894 C C . GLN 248 248 ? A -15.339 -2.515 -24.604 1.000 1 A GLN 32.678 1
ATOM 1895 O O . GLN 248 248 ? A -14.181 -2.803 -24.989 1.000 1 A GLN 30.247 1
ATOM 1896 C CB . GLN 248 248 ? A -17.016 -2.696 -22.757 1.000 1 A GLN 28.809 1
ATOM 1897 C CG . GLN 248 248 ? A -18.080 -3.560 -22.079 1.000 1 A GLN 29.400 1
ATOM 1898 C CD . GLN 248 248 ? A -19.132 -3.990 -23.076 1.000 1 A GLN 30.053 1
ATOM 1899 O OE1 . GLN 248 248 ? A -19.547 -3.221 -23.942 1.000 1 A GLN 37.429 1
ATOM 1900 N NE2 . GLN 248 248 ? A -19.587 -5.205 -22.949 1.000 1 A GLN 34.714 1
ATOM 1901 N N . MET 1 1 ? B 7.723 -11.041 33.322 1.000 2 B MET 27.222 1
ATOM 1902 C CA . MET 1 1 ? B 6.346 -11.114 32.780 1.000 2 B MET 26.994 1
ATOM 1903 C C . MET 1 1 ? B 6.345 -11.650 31.362 1.000 2 B MET 26.443 1
ATOM 1904 O O . MET 1 1 ? B 5.257 -11.963 30.844 1.000 2 B MET 25.509 1
ATOM 1905 C CB . MET 1 1 ? B 5.660 -9.750 32.858 1.000 2 B MET 22.435 1
ATOM 1906 C CG . MET 1 1 ? B 5.401 -9.256 34.260 1.000 2 B MET 24.811 1
ATOM 1907 S SD . MET 1 1 ? B 4.543 -7.671 34.288 1.000 2 B MET 28.921 1
ATOM 1908 C CE . MET 1 1 ? B 5.868 -6.567 33.814 1.000 2 B MET 21.481 1
ATOM 1909 N N . ALA 2 2 ? B 7.496 -11.743 30.774 1.000 2 B ALA 35.939 1
ATOM 1910 C CA . ALA 2 2 ? B 7.561 -12.222 29.397 1.000 2 B ALA 35.492 1
ATOM 1911 C C . ALA 2 2 ? B 7.226 -13.716 29.346 1.000 2 B ALA 37.246 1
ATOM 1912 O O . ALA 2 2 ? B 7.594 -14.504 30.241 1.000 2 B ALA 35.195 1
ATOM 1913 C CB . ALA 2 2 ? B 8.947 -11.977 28.805 1.000 2 B ALA 33.154 1
ATOM 1914 N N . SER 3 3 ? B 6.537 -14.083 28.348 1.000 2 B SER 40.139 1
ATOM 1915 C CA . SER 3 3 ? B 6.113 -15.453 28.156 1.000 2 B SER 39.789 1
ATOM 1916 C C . SER 3 3 ? B 7.281 -16.333 27.712 1.000 2 B SER 40.390 1
ATOM 1917 O O . SER 3 3 ? B 8.338 -15.840 27.339 1.000 2 B SER 38.248 1
ATOM 1918 C CB . SER 3 3 ? B 4.967 -15.536 27.143 1.000 2 B SER 37.395 1
ATOM 1919 O OG . SER 3 3 ? B 5.356 -15.133 25.873 1.000 2 B SER 40.978 1
ATOM 1920 N N . SER 4 4 ? B 7.039 -17.604 27.735 1.000 2 B SER 44.121 1
ATOM 1921 C CA . SER 4 4 ? B 8.055 -18.563 27.327 1.000 2 B SER 42.859 1
ATOM 1922 C C . SER 4 4 ? B 7.749 -19.087 25.930 1.000 2 B SER 42.539 1
ATOM 1923 O O . SER 4 4 ? B 6.602 -19.066 25.456 1.000 2 B SER 40.536 1
ATOM 1924 C CB . SER 4 4 ? B 8.146 -19.723 28.316 1.000 2 B SER 41.000 1
ATOM 1925 O OG . SER 4 4 ? B 6.925 -20.430 28.351 1.000 2 B SER 42.772 1
ATOM 1926 N N . SER 5 5 ? B 8.772 -19.558 25.286 1.000 2 B SER 43.268 1
ATOM 1927 C CA . SER 5 5 ? B 8.596 -20.103 23.948 1.000 2 B SER 45.088 1
ATOM 1928 C C . SER 5 5 ? B 7.905 -21.476 23.987 1.000 2 B SER 44.825 1
ATOM 1929 O O . SER 5 5 ? B 7.199 -21.850 23.034 1.000 2 B SER 41.935 1
ATOM 1930 C CB . SER 5 5 ? B 9.951 -20.224 23.252 1.000 2 B SER 42.331 1
ATOM 1931 O OG . SER 5 5 ? B 10.775 -21.176 23.933 1.000 2 B SER 42.539 1
ATOM 1932 N N . GLY 6 6 ? B 8.107 -22.198 25.059 1.000 2 B GLY 38.965 1
ATOM 1933 C CA . GLY 6 6 ? B 7.447 -23.489 25.165 1.000 2 B GLY 37.492 1
ATOM 1934 C C . GLY 6 6 ? B 5.934 -23.354 25.278 1.000 2 B GLY 39.745 1
ATOM 1935 O O . GLY 6 6 ? B 5.185 -24.181 24.772 1.000 2 B GLY 37.541 1
ATOM 1936 N N . SER 7 7 ? B 5.488 -22.345 25.970 1.000 2 B SER 44.390 1
ATOM 1937 C CA . SER 7 7 ? B 4.057 -22.099 26.082 1.000 2 B SER 46.306 1
ATOM 1938 C C . SER 7 7 ? B 3.485 -21.600 24.764 1.000 2 B SER 45.519 1
ATOM 1939 O O . SER 7 7 ? B 2.348 -21.935 24.414 1.000 2 B SER 43.888 1
ATOM 1940 C CB . SER 7 7 ? B 3.785 -21.087 27.193 1.000 2 B SER 45.117 1
ATOM 1941 O OG . SER 7 7 ? B 4.350 -19.834 26.871 1.000 2 B SER 42.005 1
ATOM 1942 N N . LEU 8 8 ? B 4.268 -20.859 24.030 1.000 2 B LEU 45.027 1
ATOM 1943 C CA . LEU 8 8 ? B 3.818 -20.414 22.702 1.000 2 B LEU 47.117 1
ATOM 1944 C C . LEU 8 8 ? B 3.763 -21.577 21.713 1.000 2 B LEU 46.688 1
ATOM 1945 O O . LEU 8 8 ? B 2.936 -21.566 20.789 1.000 2 B LEU 45.280 1
ATOM 1946 C CB . LEU 8 8 ? B 4.731 -19.319 22.167 1.000 2 B LEU 45.260 1
ATOM 1947 C CG . LEU 8 8 ? B 4.678 -17.985 22.909 1.000 2 B LEU 42.900 1
ATOM 1948 C CD1 . LEU 8 8 ? B 3.292 -17.382 22.832 1.000 2 B LEU 42.024 1
ATOM 1949 C CD2 . LEU 8 8 ? B 5.722 -17.015 22.353 1.000 2 B LEU 40.928 1
ATOM 1950 N N . ASP 9 9 ? B 4.625 -22.555 21.923 1.000 2 B ASP 43.369 1
ATOM 1951 C CA . ASP 9 9 ? B 4.572 -23.727 21.073 1.000 2 B ASP 45.023 1
ATOM 1952 C C . ASP 9 9 ? B 3.323 -24.544 21.325 1.000 2 B ASP 44.139 1
ATOM 1953 O O . ASP 9 9 ? B 2.649 -25.006 20.388 1.000 2 B ASP 43.051 1
ATOM 1954 C CB . ASP 9 9 ? B 5.830 -24.561 21.319 1.000 2 B ASP 43.878 1
ATOM 1955 C CG . ASP 9 9 ? B 6.013 -25.664 20.291 1.000 2 B ASP 43.148 1
ATOM 1956 O OD1 . ASP 9 9 ? B 5.223 -25.779 19.345 1.000 2 B ASP 36.134 1
ATOM 1957 O OD2 . ASP 9 9 ? B 6.974 -26.442 20.461 1.000 2 B ASP 36.716 1
ATOM 1958 N N . THR 10 10 ? B 2.999 -24.711 22.568 1.000 2 B THR 43.214 1
ATOM 1959 C CA . THR 10 10 ? B 1.783 -25.434 22.900 1.000 2 B THR 43.084 1
ATOM 1960 C C . THR 10 10 ? B 0.544 -24.622 22.571 1.000 2 B THR 42.737 1
ATOM 1961 O O . THR 10 10 ? B -0.497 -25.205 22.244 1.000 2 B THR 41.204 1
ATOM 1962 C CB . THR 10 10 ? B 1.768 -25.801 24.402 1.000 2 B THR 40.658 1
ATOM 1963 O OG1 . THR 10 10 ? B 1.858 -24.630 25.210 1.000 2 B THR 39.431 1
ATOM 1964 C CG2 . THR 10 10 ? B 2.949 -26.727 24.697 1.000 2 B THR 38.445 1
ATOM 1965 N N . SER 11 11 ? B 0.635 -23.309 22.646 1.000 2 B SER 43.198 1
ATOM 1966 C CA . SER 11 11 ? B -0.486 -22.462 22.252 1.000 2 B SER 44.788 1
ATOM 1967 C C . SER 11 11 ? B -0.685 -22.414 20.740 1.000 2 B SER 44.471 1
ATOM 1968 O O . SER 11 11 ? B -1.801 -22.323 20.250 1.000 2 B SER 43.059 1
ATOM 1969 C CB . SER 11 11 ? B -0.291 -21.055 22.784 1.000 2 B SER 42.475 1
ATOM 1970 O OG . SER 11 11 ? B 0.826 -20.431 22.179 1.000 2 B SER 39.928 1
ATOM 1971 N N . ALA 12 12 ? B 0.415 -22.499 20.025 1.000 2 B ALA 43.293 1
ATOM 1972 C CA . ALA 12 12 ? B 0.331 -22.557 18.568 1.000 2 B ALA 44.839 1
ATOM 1973 C C . ALA 12 12 ? B -0.215 -23.896 18.102 1.000 2 B ALA 45.312 1
ATOM 1974 O O . ALA 12 12 ? B -0.884 -23.977 17.064 1.000 2 B ALA 44.006 1
ATOM 1975 C CB . ALA 12 12 ? B 1.689 -22.321 17.935 1.000 2 B ALA 42.868 1
ATOM 1976 N N . ASN 13 13 ? B 0.041 -24.938 18.856 1.000 2 B ASN 45.539 1
ATOM 1977 C CA . ASN 13 13 ? B -0.490 -26.254 18.522 1.000 2 B ASN 45.315 1
ATOM 1978 C C . ASN 13 13 ? B -1.934 -26.392 18.990 1.000 2 B ASN 44.811 1
ATOM 1979 O O . ASN 13 13 ? B -2.673 -27.209 18.448 1.000 2 B ASN 43.544 1
ATOM 1980 C CB . ASN 13 13 ? B 0.368 -27.339 19.154 1.000 2 B ASN 44.039 1
ATOM 1981 C CG . ASN 13 13 ? B 1.747 -27.419 18.519 1.000 2 B ASN 42.479 1
ATOM 1982 O OD1 . ASN 13 13 ? B 1.891 -27.240 17.317 1.000 2 B ASN 36.733 1
ATOM 1983 N ND2 . ASN 13 13 ? B 2.742 -27.711 19.334 1.000 2 B ASN 39.272 1
ATOM 1984 N N . SER 14 14 ? B -2.319 -25.621 19.960 1.000 2 B SER 44.427 1
ATOM 1985 C CA . SER 14 14 ? B -3.677 -25.704 20.498 1.000 2 B SER 45.294 1
ATOM 1986 C C . SER 14 14 ? B -4.675 -24.939 19.635 1.000 2 B SER 44.851 1
ATOM 1987 O O . SER 14 14 ? B -5.790 -25.404 19.390 1.000 2 B SER 44.069 1
ATOM 1988 C CB . SER 14 14 ? B -3.737 -25.183 21.918 1.000 2 B SER 44.149 1
ATOM 1989 O OG . SER 14 14 ? B -2.954 -25.978 22.781 1.000 2 B SER 38.934 1
ATOM 1990 N N . TYR 15 15 ? B -4.254 -23.776 19.164 1.000 2 B TYR 43.251 1
ATOM 1991 C CA . TYR 15 15 ? B -5.118 -22.916 18.371 1.000 2 B TYR 43.944 1
ATOM 1992 C C . TYR 15 15 ? B -4.458 -22.568 17.043 1.000 2 B TYR 43.862 1
ATOM 1993 O O . TYR 15 15 ? B -4.072 -21.421 16.832 1.000 2 B TYR 43.055 1
ATOM 1994 C CB . TYR 15 15 ? B -5.515 -21.657 19.142 1.000 2 B TYR 43.112 1
ATOM 1995 C CG . TYR 15 15 ? B -6.292 -21.960 20.416 1.000 2 B TYR 42.185 1
ATOM 1996 C CD1 . TYR 15 15 ? B -7.650 -22.198 20.371 1.000 2 B TYR 38.067 1
ATOM 1997 C CD2 . TYR 15 15 ? B -5.643 -22.009 21.652 1.000 2 B TYR 37.579 1
ATOM 1998 C CE1 . TYR 15 15 ? B -8.359 -22.474 21.498 1.000 2 B TYR 33.780 1
ATOM 1999 C CE2 . TYR 15 15 ? B -6.367 -22.278 22.803 1.000 2 B TYR 31.439 1
ATOM 2000 C CZ . TYR 15 15 ? B -7.725 -22.485 22.733 1.000 2 B TYR 31.580 1
ATOM 2001 O OH . TYR 15 15 ? B -8.438 -22.758 23.862 1.000 2 B TYR 34.876 1
ATOM 2002 N N . PRO 16 16 ? B -4.280 -23.541 16.167 1.000 2 B PRO 48.461 1
ATOM 2003 C CA . PRO 16 16 ? B -3.591 -23.248 14.914 1.000 2 B PRO 50.219 1
ATOM 2004 C C . PRO 16 16 ? B -4.444 -22.629 13.830 1.000 2 B PRO 50.393 1
ATOM 2005 O O . PRO 16 16 ? B -3.927 -22.014 12.892 1.000 2 B PRO 49.871 1
ATOM 2006 C CB . PRO 16 16 ? B -3.074 -24.609 14.459 1.000 2 B PRO 48.708 1
ATOM 2007 C CG . PRO 16 16 ? B -4.126 -25.550 14.972 1.000 2 B PRO 49.298 1
ATOM 2008 C CD . PRO 16 16 ? B -4.609 -24.951 16.292 1.000 2 B PRO 49.129 1
ATOM 2009 N N . LYS 17 17 ? B -5.760 -22.833 13.917 1.000 2 B LYS 45.863 1
ATOM 2010 C CA . LYS 17 17 ? B -6.624 -22.534 12.791 1.000 2 B LYS 46.811 1
ATOM 2011 C C . LYS 17 17 ? B -7.156 -21.106 12.770 1.000 2 B LYS 46.303 1
ATOM 2012 O O . LYS 17 17 ? B -7.794 -20.694 11.813 1.000 2 B LYS 45.140 1
ATOM 2013 C CB . LYS 17 17 ? B -7.809 -23.502 12.783 1.000 2 B LYS 45.556 1
ATOM 2014 C CG . LYS 17 17 ? B -7.405 -24.959 12.573 1.000 2 B LYS 43.638 1
ATOM 2015 C CD . LYS 17 17 ? B -8.591 -25.847 12.564 1.000 2 B LYS 41.019 1
ATOM 2016 C CE . LYS 17 17 ? B -8.201 -27.284 12.335 1.000 2 B LYS 33.586 1
ATOM 2017 N NZ . LYS 17 17 ? B -9.368 -28.204 12.318 1.000 2 B LYS 32.216 1
ATOM 2018 N N . LEU 18 18 ? B -6.904 -20.356 13.807 1.000 2 B LEU 43.952 1
ATOM 2019 C CA . LEU 18 18 ? B -7.407 -18.989 13.854 1.000 2 B LEU 45.993 1
ATOM 2020 C C . LEU 18 18 ? B -6.546 -18.007 13.065 1.000 2 B LEU 45.953 1
ATOM 2021 O O . LEU 18 18 ? B -7.114 -17.253 12.261 1.000 2 B LEU 45.719 1
ATOM 2022 C CB . LEU 18 18 ? B -7.569 -18.516 15.309 1.000 2 B LEU 45.290 1
ATOM 2023 C CG . LEU 18 18 ? B -8.625 -19.278 16.099 1.000 2 B LEU 42.591 1
ATOM 2024 C CD1 . LEU 18 18 ? B -9.978 -19.193 15.428 1.000 2 B LEU 42.045 1
ATOM 2025 C CD2 . LEU 18 18 ? B -8.669 -18.789 17.538 1.000 2 B LEU 41.044 1
ATOM 2026 N N . PRO 19 19 ? B -5.245 -17.963 13.213 1.000 2 B PRO 44.195 1
ATOM 2027 C CA . PRO 19 19 ? B -4.443 -17.028 12.419 1.000 2 B PRO 45.074 1
ATOM 2028 C C . PRO 19 19 ? B -4.353 -17.369 10.941 1.000 2 B PRO 45.105 1
ATOM 2029 O O . PRO 19 19 ? B -4.199 -16.454 10.133 1.000 2 B PRO 45.140 1
ATOM 2030 C CB . PRO 19 19 ? B -3.061 -17.037 13.057 1.000 2 B PRO 43.734 1
ATOM 2031 C CG . PRO 19 19 ? B -3.309 -17.518 14.432 1.000 2 B PRO 44.282 1
ATOM 2032 C CD . PRO 19 19 ? B -4.385 -18.519 14.305 1.000 2 B PRO 45.356 1
ATOM 2033 N N . PRO 20 20 ? B -4.462 -18.628 10.542 1.000 2 B PRO 42.294 1
ATOM 2034 C CA . PRO 20 20 ? B -4.457 -18.869 9.086 1.000 2 B PRO 43.610 1
ATOM 2035 C C . PRO 20 20 ? B -5.737 -18.501 8.391 1.000 2 B PRO 43.752 1
ATOM 2036 O O . PRO 20 20 ? B -5.744 -18.372 7.175 1.000 2 B PRO 42.752 1
ATOM 2037 C CB . PRO 20 20 ? B -4.187 -20.360 8.948 1.000 2 B PRO 41.958 1
ATOM 2038 C CG . PRO 20 20 ? B -3.523 -20.747 10.221 1.000 2 B PRO 42.109 1
ATOM 2039 C CD . PRO 20 20 ? B -4.161 -19.898 11.272 1.000 2 B PRO 43.176 1
ATOM 2040 N N . ILE 21 21 ? B -6.803 -18.348 9.142 1.000 2 B ILE 43.994 1
ATOM 2041 C CA . ILE 21 21 ? B -8.100 -18.060 8.528 1.000 2 B ILE 45.990 1
ATOM 2042 C C . ILE 21 21 ? B -8.286 -16.564 8.305 1.000 2 B ILE 45.854 1
ATOM 2043 O O . ILE 21 21 ? B -8.961 -16.169 7.336 1.000 2 B ILE 44.872 1
ATOM 2044 C CB . ILE 21 21 ? B -9.228 -18.659 9.400 1.000 2 B ILE 44.459 1
ATOM 2045 C CG1 . ILE 21 21 ? B -9.098 -20.173 9.440 1.000 2 B ILE 45.964 1
ATOM 2046 C CG2 . ILE 21 21 ? B -10.602 -18.284 8.872 1.000 2 B ILE 42.935 1
ATOM 2047 C CD1 . ILE 21 21 ? B -9.982 -20.862 10.429 1.000 2 B ILE 41.196 1
ATOM 2048 N N . THR 22 22 ? B -7.707 -15.764 9.148 1.000 2 B THR 41.152 1
ATOM 2049 C CA . THR 22 22 ? B -7.919 -14.304 9.085 1.000 2 B THR 42.159 1
ATOM 2050 C C . THR 22 22 ? B -7.410 -13.646 7.798 1.000 2 B THR 41.852 1
ATOM 2051 O O . THR 22 22 ? B -8.031 -12.672 7.365 1.000 2 B THR 40.990 1
ATOM 2052 C CB . THR 22 22 ? B -7.329 -13.632 10.315 1.000 2 B THR 41.197 1
ATOM 2053 O OG1 . THR 22 22 ? B -5.946 -13.968 10.454 1.000 2 B THR 36.069 1
ATOM 2054 C CG2 . THR 22 22 ? B -8.046 -14.107 11.562 1.000 2 B THR 36.525 1
ATOM 2055 N N . PRO 23 23 ? B -6.348 -14.075 7.169 1.000 2 B PRO 41.541 1
ATOM 2056 C CA . PRO 23 23 ? B -6.025 -13.479 5.858 1.000 2 B PRO 42.864 1
ATOM 2057 C C . PRO 23 23 ? B -6.948 -13.930 4.742 1.000 2 B PRO 43.167 1
ATOM 2058 O O . PRO 23 23 ? B -7.002 -13.285 3.712 1.000 2 B PRO 42.286 1
ATOM 2059 C CB . PRO 23 23 ? B -4.599 -13.933 5.560 1.000 2 B PRO 40.796 1
ATOM 2060 C CG . PRO 23 23 ? B -4.037 -14.255 6.898 1.000 2 B PRO 41.402 1
ATOM 2061 C CD . PRO 23 23 ? B -5.165 -14.848 7.664 1.000 2 B PRO 43.617 1
ATOM 2062 N N . THR 24 24 ? B -7.668 -15.029 4.969 1.000 2 B THR 41.358 1
ATOM 2063 C CA . THR 24 24 ? B -8.609 -15.502 3.959 1.000 2 B THR 41.761 1
ATOM 2064 C C . THR 24 24 ? B -9.824 -14.605 3.879 1.000 2 B THR 41.924 1
ATOM 2065 O O . THR 24 24 ? B -10.482 -14.533 2.841 1.000 2 B THR 40.519 1
ATOM 2066 C CB . THR 24 24 ? B -9.038 -16.932 4.281 1.000 2 B THR 40.115 1
ATOM 2067 O OG1 . THR 24 24 ? B -9.750 -16.993 5.530 1.000 2 B THR 38.159 1
ATOM 2068 C CG2 . THR 24 24 ? B -7.831 -17.830 4.350 1.000 2 B THR 36.818 1
ATOM 2069 N N . SER 25 25 ? B -10.147 -13.944 4.955 1.000 2 B SER 43.777 1
ATOM 2070 C CA . SER 25 25 ? B -11.245 -12.993 4.971 1.000 2 B SER 46.413 1
ATOM 2071 C C . SER 25 25 ? B -10.807 -11.691 4.322 1.000 2 B SER 46.343 1
ATOM 2072 O O . SER 25 25 ? B -9.755 -11.152 4.654 1.000 2 B SER 45.648 1
ATOM 2073 C CB . SER 25 25 ? B -11.747 -12.754 6.402 1.000 2 B SER 44.701 1
ATOM 2074 O OG . SER 25 25 ? B -10.739 -12.112 7.173 1.000 2 B SER 43.298 1
ATOM 2075 N N . ASN 26 26 ? B -11.612 -11.226 3.432 1.000 2 B ASN 42.935 1
ATOM 2076 C CA . ASN 26 26 ? B -11.319 -9.987 2.731 1.000 2 B ASN 44.446 1
ATOM 2077 C C . ASN 26 26 ? B -12.137 -8.839 3.349 1.000 2 B ASN 44.147 1
ATOM 2078 O O . ASN 26 26 ? B -13.265 -9.015 3.790 1.000 2 B ASN 43.474 1
ATOM 2079 C CB . ASN 26 26 ? B -11.628 -10.100 1.236 1.000 2 B ASN 43.440 1
ATOM 2080 C CG . ASN 26 26 ? B -10.684 -11.041 0.528 1.000 2 B ASN 41.380 1
ATOM 2081 O OD1 . ASN 26 26 ? B -9.486 -11.091 0.818 1.000 2 B ASN 36.261 1
ATOM 2082 N ND2 . ASN 26 26 ? B -11.212 -11.829 -0.426 1.000 2 B ASN 37.830 1
ATOM 2083 N N . PHE 27 27 ? B -11.535 -7.692 3.333 1.000 2 B PHE 38.867 1
ATOM 2084 C CA . PHE 27 27 ? B -12.152 -6.530 3.942 1.000 2 B PHE 40.124 1
ATOM 2085 C C . PHE 27 27 ? B -11.629 -5.272 3.258 1.000 2 B PHE 39.789 1
ATOM 2086 O O . PHE 27 27 ? B -10.636 -5.298 2.530 1.000 2 B PHE 39.370 1
ATOM 2087 C CB . PHE 27 27 ? B -11.846 -6.477 5.457 1.000 2 B PHE 39.383 1
ATOM 2088 C CG . PHE 27 27 ? B -10.405 -6.383 5.797 1.000 2 B PHE 37.875 1
ATOM 2089 C CD1 . PHE 27 27 ? B -9.617 -7.534 5.865 1.000 2 B PHE 36.662 1
ATOM 2090 C CD2 . PHE 27 27 ? B -9.820 -5.156 6.083 1.000 2 B PHE 36.026 1
ATOM 2091 C CE1 . PHE 27 27 ? B -8.296 -7.452 6.169 1.000 2 B PHE 31.727 1
ATOM 2092 C CE2 . PHE 27 27 ? B -8.503 -5.066 6.407 1.000 2 B PHE 31.607 1
ATOM 2093 C CZ . PHE 27 27 ? B -7.725 -6.217 6.451 1.000 2 B PHE 29.472 1
ATOM 2094 N N . SER 28 28 ? B -12.284 -4.193 3.529 1.000 2 B SER 41.796 1
ATOM 2095 C CA . SER 28 28 ? B -11.862 -2.911 2.991 1.000 2 B SER 43.042 1
ATOM 2096 C C . SER 28 28 ? B -10.824 -2.283 3.898 1.000 2 B SER 42.654 1
ATOM 2097 O O . SER 28 28 ? B -10.959 -2.266 5.126 1.000 2 B SER 42.168 1
ATOM 2098 C CB . SER 28 28 ? B -13.047 -1.970 2.798 1.000 2 B SER 42.641 1
ATOM 2099 O OG . SER 28 28 ? B -13.679 -1.681 4.059 1.000 2 B SER 37.877 1
ATOM 2100 N N . PHE 29 29 ? B -9.811 -1.747 3.306 1.000 2 B PHE 39.544 1
ATOM 2101 C CA . PHE 29 29 ? B -8.748 -1.110 4.030 1.000 2 B PHE 41.420 1
ATOM 2102 C C . PHE 29 29 ? B -8.170 0.024 3.213 1.000 2 B PHE 41.127 1
ATOM 2103 O O . PHE 29 29 ? B -8.163 -0.009 1.978 1.000 2 B PHE 40.572 1
ATOM 2104 C CB . PHE 29 29 ? B -7.650 -2.105 4.447 1.000 2 B PHE 40.345 1
ATOM 2105 C CG . PHE 29 29 ? B -6.968 -2.795 3.307 1.000 2 B PHE 39.131 1
ATOM 2106 C CD1 . PHE 29 29 ? B -7.561 -3.927 2.742 1.000 2 B PHE 37.455 1
ATOM 2107 C CD2 . PHE 29 29 ? B -5.768 -2.342 2.788 1.000 2 B PHE 36.997 1
ATOM 2108 C CE1 . PHE 29 29 ? B -6.947 -4.591 1.699 1.000 2 B PHE 33.868 1
ATOM 2109 C CE2 . PHE 29 29 ? B -5.163 -2.997 1.738 1.000 2 B PHE 32.745 1
ATOM 2110 C CZ . PHE 29 29 ? B -5.762 -4.117 1.181 1.000 2 B PHE 31.651 1
ATOM 2111 N N . SER 30 30 ? B -7.638 1.000 3.908 1.000 2 B SER 42.263 1
ATOM 2112 C CA . SER 30 30 ? B -7.051 2.165 3.245 1.000 2 B SER 43.904 1
ATOM 2113 C C . SER 30 30 ? B -5.579 1.942 2.948 1.000 2 B SER 43.732 1
ATOM 2114 O O . SER 30 30 ? B -5.107 2.207 1.840 1.000 2 B SER 42.306 1
ATOM 2115 C CB . SER 30 30 ? B -7.254 3.423 4.097 1.000 2 B SER 42.342 1
ATOM 2116 O OG . SER 30 30 ? B -6.561 3.349 5.322 1.000 2 B SER 39.895 1
ATOM 2117 N N . ASN 31 31 ? B -4.866 1.495 3.936 1.000 2 B ASN 41.173 1
ATOM 2118 C CA . ASN 31 31 ? B -3.425 1.271 3.827 1.000 2 B ASN 41.504 1
ATOM 2119 C C . ASN 31 31 ? B -3.090 -0.119 4.337 1.000 2 B ASN 41.975 1
ATOM 2120 O O . ASN 31 31 ? B -3.850 -0.713 5.087 1.000 2 B ASN 40.734 1
ATOM 2121 C CB . ASN 31 31 ? B -2.639 2.346 4.583 1.000 2 B ASN 40.351 1
ATOM 2122 C CG . ASN 31 31 ? B -2.997 2.449 6.047 1.000 2 B ASN 38.842 1
ATOM 2123 O OD1 . ASN 31 31 ? B -3.902 1.766 6.536 1.000 2 B ASN 33.368 1
ATOM 2124 N ND2 . ASN 31 31 ? B -2.285 3.297 6.772 1.000 2 B ASN 35.140 1
ATOM 2125 N N . PRO 32 32 ? B -1.923 -0.683 3.970 1.000 2 B PRO 42.539 1
ATOM 2126 C CA . PRO 32 32 ? B -1.539 -1.989 4.504 1.000 2 B PRO 42.126 1
ATOM 2127 C C . PRO 32 32 ? B -1.208 -1.981 5.986 1.000 2 B PRO 42.571 1
ATOM 2128 O O . PRO 32 32 ? B -1.245 -3.030 6.630 1.000 2 B PRO 42.343 1
ATOM 2129 C CB . PRO 32 32 ? B -0.335 -2.381 3.653 1.000 2 B PRO 41.409 1
ATOM 2130 C CG . PRO 32 32 ? B 0.228 -1.117 3.151 1.000 2 B PRO 42.087 1
ATOM 2131 C CD . PRO 32 32 ? B -0.954 -0.223 2.930 1.000 2 B PRO 44.031 1
ATOM 2132 N N . PHE 33 33 ? B -0.856 -0.838 6.514 1.000 2 B PHE 40.115 1
ATOM 2133 C CA . PHE 33 33 ? B -0.535 -0.779 7.933 1.000 2 B PHE 41.007 1
ATOM 2134 C C . PHE 33 33 ? B -1.777 -0.958 8.784 1.000 2 B PHE 41.053 1
ATOM 2135 O O . PHE 33 33 ? B -1.787 -1.761 9.694 1.000 2 B PHE 39.971 1
ATOM 2136 C CB . PHE 33 33 ? B 0.149 0.558 8.236 1.000 2 B PHE 39.564 1
ATOM 2137 C CG . PHE 33 33 ? B 0.538 0.709 9.675 1.000 2 B PHE 37.424 1
ATOM 2138 C CD1 . PHE 33 33 ? B 1.631 0.031 10.186 1.000 2 B PHE 35.582 1
ATOM 2139 C CD2 . PHE 33 33 ? B -0.172 1.563 10.501 1.000 2 B PHE 35.108 1
ATOM 2140 C CE1 . PHE 33 33 ? B 2.010 0.161 11.503 1.000 2 B PHE 33.758 1
ATOM 2141 C CE2 . PHE 33 33 ? B 0.195 1.686 11.843 1.000 2 B PHE 31.118 1
ATOM 2142 C CZ . PHE 33 33 ? B 1.292 0.989 12.326 1.000 2 B PHE 30.995 1
ATOM 2143 N N . MET 34 34 ? B -2.773 -0.205 8.443 1.000 2 B MET 40.783 1
ATOM 2144 C CA . MET 34 34 ? B -4.025 -0.317 9.194 1.000 2 B MET 42.893 1
ATOM 2145 C C . MET 34 34 ? B -4.758 -1.616 8.873 1.000 2 B MET 42.177 1
ATOM 2146 O O . MET 34 34 ? B -5.496 -2.129 9.690 1.000 2 B MET 39.756 1
ATOM 2147 C CB . MET 34 34 ? B -4.931 0.888 8.887 1.000 2 B MET 40.478 1
ATOM 2148 C CG . MET 34 34 ? B -4.335 2.206 9.375 1.000 2 B MET 39.696 1
ATOM 2149 S SD . MET 34 34 ? B -4.053 2.262 11.156 1.000 2 B MET 34.812 1
ATOM 2150 C CE . MET 34 34 ? B -5.728 2.202 11.729 1.000 2 B MET 31.381 1
ATOM 2151 N N . SER 35 35 ? B -4.524 -2.113 7.704 1.000 2 B SER 43.636 1
ATOM 2152 C CA . SER 35 35 ? B -5.103 -3.412 7.353 1.000 2 B SER 46.210 1
ATOM 2153 C C . SER 35 35 ? B -4.422 -4.531 8.134 1.000 2 B SER 46.024 1
ATOM 2154 O O . SER 35 35 ? B -5.055 -5.558 8.446 1.000 2 B SER 44.797 1
ATOM 2155 C CB . SER 35 35 ? B -5.002 -3.664 5.857 1.000 2 B SER 44.361 1
ATOM 2156 O OG . SER 35 35 ? B -3.654 -3.805 5.464 1.000 2 B SER 42.232 1
ATOM 2157 N N . SER 36 36 ? B -3.146 -4.361 8.425 1.000 2 B SER 42.072 1
ATOM 2158 C CA . SER 36 36 ? B -2.464 -5.340 9.256 1.000 2 B SER 43.689 1
ATOM 2159 C C . SER 36 36 ? B -2.957 -5.280 10.701 1.000 2 B SER 43.854 1
ATOM 2160 O O . SER 36 36 ? B -3.121 -6.311 11.372 1.000 2 B SER 42.396 1
ATOM 2161 C CB . SER 36 36 ? B -0.956 -5.118 9.177 1.000 2 B SER 41.252 1
ATOM 2162 O OG . SER 36 36 ? B -0.600 -3.879 9.762 1.000 2 B SER 40.143 1
ATOM 2163 N N . THR 37 37 ? B -3.209 -4.075 11.162 1.000 2 B THR 38.991 1
ATOM 2164 C CA . THR 37 37 ? B -3.767 -3.921 12.504 1.000 2 B THR 39.210 1
ATOM 2165 C C . THR 37 37 ? B -5.218 -4.373 12.566 1.000 2 B THR 39.675 1
ATOM 2166 O O . THR 37 37 ? B -5.664 -4.885 13.573 1.000 2 B THR 37.986 1
ATOM 2167 C CB . THR 37 37 ? B -3.624 -2.466 12.962 1.000 2 B THR 37.270 1
ATOM 2168 O OG1 . THR 37 37 ? B -4.347 -1.619 12.077 1.000 2 B THR 35.465 1
ATOM 2169 C CG2 . THR 37 37 ? B -2.165 -2.059 12.989 1.000 2 B THR 35.534 1
ATOM 2170 N N . ALA 38 38 ? B -5.926 -4.197 11.458 1.000 2 B ALA 42.440 1
ATOM 2171 C CA . ALA 38 38 ? B -7.325 -4.591 11.440 1.000 2 B ALA 44.142 1
ATOM 2172 C C . ALA 38 38 ? B -7.494 -6.115 11.400 1.000 2 B ALA 44.580 1
ATOM 2173 O O . ALA 38 38 ? B -8.385 -6.672 12.042 1.000 2 B ALA 43.554 1
ATOM 2174 C CB . ALA 38 38 ? B -8.026 -3.949 10.249 1.000 2 B ALA 42.438 1
ATOM 2175 N N . THR 39 39 ? B -6.634 -6.753 10.646 1.000 2 B THR 41.901 1
ATOM 2176 C CA . THR 39 39 ? B -6.686 -8.226 10.610 1.000 2 B THR 43.081 1
ATOM 2177 C C . THR 39 39 ? B -6.178 -8.843 11.919 1.000 2 B THR 42.954 1
ATOM 2178 O O . THR 39 39 ? B -6.624 -9.916 12.307 1.000 2 B THR 41.958 1
ATOM 2179 C CB . THR 39 39 ? B -5.872 -8.736 9.425 1.000 2 B THR 41.547 1
ATOM 2180 O OG1 . THR 39 39 ? B -4.521 -8.268 9.528 1.000 2 B THR 39.685 1
ATOM 2181 C CG2 . THR 39 39 ? B -6.480 -8.261 8.121 1.000 2 B THR 38.672 1
ATOM 2182 N N . VAL 40 40 ? B -5.253 -8.146 12.551 1.000 2 B VAL 42.493 1
ATOM 2183 C CA . VAL 40 40 ? B -4.794 -8.640 13.839 1.000 2 B VAL 46.143 1
ATOM 2184 C C . VAL 40 40 ? B -5.893 -8.421 14.899 1.000 2 B VAL 46.062 1
ATOM 2185 O O . VAL 40 40 ? B -6.074 -9.280 15.778 1.000 2 B VAL 45.052 1
ATOM 2186 C CB . VAL 40 40 ? B -3.479 -7.953 14.246 1.000 2 B VAL 44.367 1
ATOM 2187 C CG1 . VAL 40 40 ? B -3.061 -8.290 15.676 1.000 2 B VAL 45.765 1
ATOM 2188 C CG2 . VAL 40 40 ? B -2.394 -8.300 13.263 1.000 2 B VAL 43.276 1
ATOM 2189 N N . ASN 41 41 ? B -6.616 -7.346 14.796 1.000 2 B ASN 42.875 1
ATOM 2190 C CA . ASN 41 41 ? B -7.730 -7.124 15.706 1.000 2 B ASN 44.971 1
ATOM 2191 C C . ASN 41 41 ? B -8.867 -8.109 15.466 1.000 2 B ASN 44.942 1
ATOM 2192 O O . ASN 41 41 ? B -9.494 -8.572 16.400 1.000 2 B ASN 43.033 1
ATOM 2193 C CB . ASN 41 41 ? B -8.227 -5.692 15.583 1.000 2 B ASN 42.476 1
ATOM 2194 C CG . ASN 41 41 ? B -7.268 -4.672 16.167 1.000 2 B ASN 40.338 1
ATOM 2195 O OD1 . ASN 41 41 ? B -6.700 -4.883 17.236 1.000 2 B ASN 34.463 1
ATOM 2196 N ND2 . ASN 41 41 ? B -7.093 -3.560 15.466 1.000 2 B ASN 36.629 1
ATOM 2197 N N . ARG 42 42 ? B -9.090 -8.416 14.207 1.000 2 B ARG 43.498 1
ATOM 2198 C CA . ARG 42 42 ? B -10.097 -9.420 13.898 1.000 2 B ARG 44.136 1
ATOM 2199 C C . ARG 42 42 ? B -9.650 -10.811 14.310 1.000 2 B ARG 43.756 1
ATOM 2200 O O . ARG 42 42 ? B -10.475 -11.643 14.758 1.000 2 B ARG 42.613 1
ATOM 2201 C CB . ARG 42 42 ? B -10.418 -9.397 12.404 1.000 2 B ARG 43.332 1
ATOM 2202 C CG . ARG 42 42 ? B -11.180 -8.160 11.997 1.000 2 B ARG 42.330 1
ATOM 2203 C CD . ARG 42 42 ? B -11.391 -8.143 10.496 1.000 2 B ARG 40.561 1
ATOM 2204 N NE . ARG 42 42 ? B -12.076 -6.922 10.053 1.000 2 B ARG 34.816 1
ATOM 2205 C CZ . ARG 42 42 ? B -12.401 -6.664 8.806 1.000 2 B ARG 34.479 1
ATOM 2206 N NH1 . ARG 42 42 ? B -12.113 -7.533 7.860 1.000 2 B ARG 30.191 1
ATOM 2207 N NH2 . ARG 42 42 ? B -13.027 -5.519 8.495 1.000 2 B ARG 27.653 1
ATOM 2208 N N . GLY 43 43 ? B -8.378 -11.081 14.175 1.000 2 B GLY 38.245 1
ATOM 2209 C CA . GLY 43 43 ? B -7.848 -12.320 14.668 1.000 2 B GLY 39.400 1
ATOM 2210 C C . GLY 43 43 ? B -7.877 -12.445 16.170 1.000 2 B GLY 40.916 1
ATOM 2211 O O . GLY 43 43 ? B -8.126 -13.510 16.736 1.000 2 B GLY 40.498 1
ATOM 2212 N N . LEU 44 44 ? B -7.652 -11.334 16.829 1.000 2 B LEU 44.894 1
ATOM 2213 C CA . LEU 44 44 ? B -7.736 -11.317 18.282 1.000 2 B LEU 46.500 1
ATOM 2214 C C . LEU 44 44 ? B -9.167 -11.467 18.765 1.000 2 B LEU 46.984 1
ATOM 2215 O O . LEU 44 44 ? B -9.429 -12.129 19.779 1.000 2 B LEU 45.879 1
ATOM 2216 C CB . LEU 44 44 ? B -7.119 -10.021 18.825 1.000 2 B LEU 45.285 1
ATOM 2217 C CG . LEU 44 44 ? B -7.070 -9.918 20.358 1.000 2 B LEU 43.513 1
ATOM 2218 C CD1 . LEU 44 44 ? B -6.211 -11.029 20.926 1.000 2 B LEU 42.227 1
ATOM 2219 C CD2 . LEU 44 44 ? B -6.520 -8.556 20.749 1.000 2 B LEU 41.413 1
ATOM 2220 N N . SER 45 45 ? B -10.099 -10.876 18.054 1.000 2 B SER 45.597 1
ATOM 2221 C CA . SER 45 45 ? B -11.501 -11.027 18.391 1.000 2 B SER 48.500 1
ATOM 2222 C C . SER 45 45 ? B -11.989 -12.447 18.194 1.000 2 B SER 48.360 1
ATOM 2223 O O . SER 45 45 ? B -12.824 -12.940 18.953 1.000 2 B SER 47.162 1
ATOM 2224 C CB . SER 45 45 ? B -12.347 -10.043 17.588 1.000 2 B SER 46.616 1
ATOM 2225 O OG . SER 45 45 ? B -12.347 -10.394 16.202 1.000 2 B SER 42.439 1
ATOM 2226 N N . ASP 46 46 ? B -11.444 -13.113 17.192 1.000 2 B ASP 45.829 1
ATOM 2227 C CA . ASP 46 46 ? B -11.765 -14.524 16.998 1.000 2 B ASP 46.700 1
ATOM 2228 C C . ASP 46 46 ? B -11.131 -15.400 18.079 1.000 2 B ASP 46.309 1
ATOM 2229 O O . ASP 46 46 ? B -11.712 -16.413 18.480 1.000 2 B ASP 45.949 1
ATOM 2230 C CB . ASP 46 46 ? B -11.286 -14.979 15.621 1.000 2 B ASP 45.607 1
ATOM 2231 C CG . ASP 46 46 ? B -12.091 -14.356 14.486 1.000 2 B ASP 44.036 1
ATOM 2232 O OD1 . ASP 46 46 ? B -13.295 -14.056 14.688 1.000 2 B ASP 38.435 1
ATOM 2233 O OD2 . ASP 46 46 ? B -11.521 -14.164 13.388 1.000 2 B ASP 38.693 1
ATOM 2234 N N . ARG 47 47 ? B -9.965 -15.017 18.520 1.000 2 B ARG 45.475 1
ATOM 2235 C CA . ARG 47 47 ? B -9.332 -15.737 19.614 1.000 2 B ARG 46.129 1
ATOM 2236 C C . ARG 47 47 ? B -10.065 -15.512 20.936 1.000 2 B ARG 45.332 1
ATOM 2237 O O . ARG 47 47 ? B -10.164 -16.429 21.762 1.000 2 B ARG 44.938 1
ATOM 2238 C CB . ARG 47 47 ? B -7.870 -15.313 19.758 1.000 2 B ARG 45.377 1
ATOM 2239 C CG . ARG 47 47 ? B -6.987 -15.760 18.631 1.000 2 B ARG 43.602 1
ATOM 2240 C CD . ARG 47 47 ? B -5.592 -15.200 18.784 1.000 2 B ARG 41.625 1
ATOM 2241 N NE . ARG 47 47 ? B -4.736 -15.536 17.650 1.000 2 B ARG 37.349 1
ATOM 2242 C CZ . ARG 47 47 ? B -3.501 -15.098 17.472 1.000 2 B ARG 37.508 1
ATOM 2243 N NH1 . ARG 47 47 ? B -2.970 -14.276 18.361 1.000 2 B ARG 32.059 1
ATOM 2244 N NH2 . ARG 47 47 ? B -2.780 -15.478 16.424 1.000 2 B ARG 29.999 1
ATOM 2245 N N . ILE 48 48 ? B -10.576 -14.331 21.115 1.000 2 B ILE 45.155 1
ATOM 2246 C CA . ILE 48 48 ? B -11.393 -14.045 22.280 1.000 2 B ILE 45.958 1
ATOM 2247 C C . ILE 48 48 ? B -12.687 -14.834 22.230 1.000 2 B ILE 46.198 1
ATOM 2248 O O . ILE 48 48 ? B -13.137 -15.386 23.246 1.000 2 B ILE 46.060 1
ATOM 2249 C CB . ILE 48 48 ? B -11.639 -12.540 22.432 1.000 2 B ILE 45.317 1
ATOM 2250 C CG1 . ILE 48 48 ? B -10.356 -11.819 22.777 1.000 2 B ILE 48.141 1
ATOM 2251 C CG2 . ILE 48 48 ? B -12.687 -12.232 23.500 1.000 2 B ILE 45.159 1
ATOM 2252 C CD1 . ILE 48 48 ? B -10.432 -10.325 22.671 1.000 2 B ILE 43.939 1
ATOM 2253 N N . ALA 49 49 ? B -13.265 -14.930 21.061 1.000 2 B ALA 45.819 1
ATOM 2254 C CA . ALA 49 49 ? B -14.516 -15.647 20.904 1.000 2 B ALA 47.107 1
ATOM 2255 C C . ALA 49 49 ? B -14.338 -17.154 21.076 1.000 2 B ALA 47.138 1
ATOM 2256 O O . ALA 49 49 ? B -15.230 -17.851 21.578 1.000 2 B ALA 46.228 1
ATOM 2257 C CB . ALA 49 49 ? B -15.134 -15.353 19.545 1.000 2 B ALA 45.817 1
ATOM 2258 N N . ASP 50 50 ? B -13.191 -17.671 20.699 1.000 2 B ASP 42.526 1
ATOM 2259 C CA . ASP 50 50 ? B -12.948 -19.087 20.812 1.000 2 B ASP 42.240 1
ATOM 2260 C C . ASP 50 50 ? B -12.413 -19.466 22.202 1.000 2 B ASP 41.660 1
ATOM 2261 O O . ASP 50 50 ? B -12.742 -20.549 22.732 1.000 2 B ASP 40.449 1
ATOM 2262 C CB . ASP 50 50 ? B -11.971 -19.555 19.727 1.000 2 B ASP 40.721 1
ATOM 2263 C CG . ASP 50 50 ? B -12.565 -19.464 18.326 1.000 2 B ASP 39.828 1
ATOM 2264 O OD1 . ASP 50 50 ? B -13.780 -19.650 18.192 1.000 2 B ASP 35.145 1
ATOM 2265 O OD2 . ASP 50 50 ? B -11.794 -19.217 17.379 1.000 2 B ASP 34.592 1
ATOM 2266 N N . ARG 51 51 ? B -11.599 -18.629 22.778 1.000 2 B ARG 45.412 1
ATOM 2267 C CA . ARG 51 51 ? B -11.023 -18.939 24.070 1.000 2 B ARG 45.199 1
ATOM 2268 C C . ARG 51 51 ? B -11.969 -18.644 25.229 1.000 2 B ARG 44.313 1
ATOM 2269 O O . ARG 51 51 ? B -11.810 -19.209 26.314 1.000 2 B ARG 43.040 1
ATOM 2270 C CB . ARG 51 51 ? B -9.713 -18.174 24.280 1.000 2 B ARG 43.354 1
ATOM 2271 C CG . ARG 51 51 ? B -8.579 -18.695 23.418 1.000 2 B ARG 42.117 1
ATOM 2272 C CD . ARG 51 51 ? B -7.355 -17.818 23.524 1.000 2 B ARG 41.445 1
ATOM 2273 N NE . ARG 51 51 ? B -6.282 -18.324 22.645 1.000 2 B ARG 34.771 1
ATOM 2274 C CZ . ARG 51 51 ? B -5.119 -17.695 22.487 1.000 2 B ARG 32.631 1
ATOM 2275 N NH1 . ARG 51 51 ? B -4.887 -16.558 23.117 1.000 2 B ARG 29.312 1
ATOM 2276 N NH2 . ARG 51 51 ? B -4.203 -18.177 21.649 1.000 2 B ARG 27.091 1
ATOM 2277 N N . ASN 52 52 ? B -12.935 -17.798 24.994 1.000 2 B ASN 40.449 1
ATOM 2278 C CA . ASN 52 52 ? B -13.935 -17.548 26.019 1.000 2 B ASN 39.411 1
ATOM 2279 C C . ASN 52 52 ? B -14.892 -18.732 26.148 1.000 2 B ASN 38.881 1
ATOM 2280 O O . ASN 52 52 ? B -15.369 -19.001 27.245 1.000 2 B ASN 36.380 1
ATOM 2281 C CB . ASN 52 52 ? B -14.724 -16.265 25.726 1.000 2 B ASN 37.191 1
ATOM 2282 C CG . ASN 52 52 ? B -13.914 -15.010 25.952 1.000 2 B ASN 36.116 1
ATOM 2283 O OD1 . ASN 52 52 ? B -13.138 -14.933 26.909 1.000 2 B ASN 31.279 1
ATOM 2284 N ND2 . ASN 52 52 ? B -14.106 -14.028 25.081 1.000 2 B ASN 33.110 1
ATOM 2285 N N . GLY 53 53 ? B -15.119 -19.410 25.058 1.000 2 B GLY 42.534 1
ATOM 2286 C CA . GLY 53 53 ? B -15.937 -20.592 25.103 1.000 2 B GLY 40.620 1
ATOM 2287 C C . GLY 53 53 ? B -15.166 -21.854 25.450 1.000 2 B GLY 42.776 1
ATOM 2288 O O . GLY 53 53 ? B -15.669 -22.736 26.164 1.000 2 B GLY 40.692 1
ATOM 2289 N N . SER 54 54 ? B -13.948 -21.956 24.966 1.000 2 B SER 43.434 1
ATOM 2290 C CA . SER 54 54 ? B -13.122 -23.124 25.207 1.000 2 B SER 45.529 1
ATOM 2291 C C . SER 54 54 ? B -12.472 -23.091 26.590 1.000 2 B SER 45.425 1
ATOM 2292 O O . SER 54 54 ? B -12.130 -24.161 27.139 1.000 2 B SER 44.044 1
ATOM 2293 C CB . SER 54 54 ? B -12.065 -23.263 24.130 1.000 2 B SER 44.511 1
ATOM 2294 O OG . SER 54 54 ? B -11.170 -22.172 24.186 1.000 2 B SER 40.831 1
ATOM 2295 N N . GLY 55 55 ? B -12.300 -21.924 27.155 1.000 2 B GLY 37.285 1
ATOM 2296 C CA . GLY 55 55 ? B -11.685 -21.794 28.472 1.000 2 B GLY 36.317 1
ATOM 2297 C C . GLY 55 55 ? B -10.299 -21.266 28.423 1.000 2 B GLY 38.286 1
ATOM 2298 O O . GLY 55 55 ? B -9.862 -20.602 27.479 1.000 2 B GLY 36.516 1
ATOM 2299 N N . VAL 56 56 ? B -9.535 -21.577 29.471 1.000 2 B VAL 36.895 1
ATOM 2300 C CA . VAL 56 56 ? B -8.190 -21.085 29.624 1.000 2 B VAL 39.125 1
ATOM 2301 C C . VAL 56 56 ? B -7.260 -21.861 28.695 1.000 2 B VAL 39.369 1
ATOM 2302 O O . VAL 56 56 ? B -7.227 -23.089 28.734 1.000 2 B VAL 38.638 1
ATOM 2303 C CB . VAL 56 56 ? B -7.704 -21.203 31.072 1.000 2 B VAL 38.279 1
ATOM 2304 C CG1 . VAL 56 56 ? B -8.629 -20.441 31.998 1.000 2 B VAL 39.340 1
ATOM 2305 C CG2 . VAL 56 56 ? B -6.278 -20.702 31.220 1.000 2 B VAL 37.836 1
ATOM 2306 N N . PRO 57 57 ? B -6.504 -21.167 27.868 1.000 2 B PRO 35.454 1
ATOM 2307 C CA . PRO 57 57 ? B -5.583 -21.876 26.970 1.000 2 B PRO 35.765 1
ATOM 2308 C C . PRO 57 57 ? B -4.368 -22.423 27.713 1.000 2 B PRO 36.020 1
ATOM 2309 O O . PRO 57 57 ? B -4.137 -22.139 28.883 1.000 2 B PRO 35.376 1
ATOM 2310 C CB . PRO 57 57 ? B -5.190 -20.813 25.946 1.000 2 B PRO 34.645 1
ATOM 2311 C CG . PRO 57 57 ? B -5.317 -19.539 26.703 1.000 2 B PRO 36.283 1
ATOM 2312 C CD . PRO 57 57 ? B -6.492 -19.726 27.626 1.000 2 B PRO 40.189 1
ATOM 2313 N N . LYS 58 58 ? B -3.598 -23.201 26.991 1.000 2 B LYS 33.631 1
ATOM 2314 C CA . LYS 58 58 ? B -2.404 -23.833 27.544 1.000 2 B LYS 35.161 1
ATOM 2315 C C . LYS 58 58 ? B -1.137 -23.037 27.323 1.000 2 B LYS 34.572 1
ATOM 2316 O O . LYS 58 58 ? B -0.037 -23.522 27.621 1.000 2 B LYS 33.586 1
ATOM 2317 C CB . LYS 58 58 ? B -2.226 -25.232 26.939 1.000 2 B LYS 34.565 1
ATOM 2318 C CG . LYS 58 58 ? B -3.313 -26.212 27.316 1.000 2 B LYS 33.789 1
ATOM 2319 C CD . LYS 58 58 ? B -3.014 -27.571 26.714 1.000 2 B LYS 33.169 1
ATOM 2320 C CE . LYS 58 58 ? B -4.089 -28.585 27.104 1.000 2 B LYS 26.121 1
ATOM 2321 N NZ . LYS 58 58 ? B -3.811 -29.925 26.556 1.000 2 B LYS 26.986 1
ATOM 2322 N N . PHE 59 59 ? B -1.251 -21.846 26.817 1.000 2 B PHE 34.220 1
ATOM 2323 C CA . PHE 59 59 ? B -0.112 -21.020 26.505 1.000 2 B PHE 34.802 1
ATOM 2324 C C . PHE 59 59 ? B -0.239 -19.666 27.192 1.000 2 B PHE 34.544 1
ATOM 2325 O O . PHE 59 59 ? B -1.320 -19.249 27.578 1.000 2 B PHE 33.873 1
ATOM 2326 C CB . PHE 59 59 ? B 0.070 -20.836 24.988 1.000 2 B PHE 33.493 1
ATOM 2327 C CG . PHE 59 59 ? B -1.090 -20.128 24.332 1.000 2 B PHE 32.021 1
ATOM 2328 C CD1 . PHE 59 59 ? B -2.198 -20.868 23.921 1.000 2 B PHE 30.684 1
ATOM 2329 C CD2 . PHE 59 59 ? B -1.061 -18.776 24.101 1.000 2 B PHE 30.536 1
ATOM 2330 C CE1 . PHE 59 59 ? B -3.267 -20.260 23.315 1.000 2 B PHE 28.821 1
ATOM 2331 C CE2 . PHE 59 59 ? B -2.143 -18.144 23.485 1.000 2 B PHE 26.018 1
ATOM 2332 C CZ . PHE 59 59 ? B -3.237 -18.886 23.108 1.000 2 B PHE 24.497 1
ATOM 2333 N N . LYS 60 60 ? B 0.868 -18.990 27.282 1.000 2 B LYS 35.054 1
ATOM 2334 C CA . LYS 60 60 ? B 0.915 -17.677 27.925 1.000 2 B LYS 37.109 1
ATOM 2335 C C . LYS 60 60 ? B 1.027 -16.536 26.907 1.000 2 B LYS 36.737 1
ATOM 2336 O O . LYS 60 60 ? B 0.918 -15.363 27.291 1.000 2 B LYS 35.179 1
ATOM 2337 C CB . LYS 60 60 ? B 2.105 -17.570 28.896 1.000 2 B LYS 35.638 1
ATOM 2338 C CG . LYS 60 60 ? B 2.004 -18.496 30.085 1.000 2 B LYS 34.860 1
ATOM 2339 C CD . LYS 60 60 ? B 3.194 -18.339 30.981 1.000 2 B LYS 34.659 1
ATOM 2340 C CE . LYS 60 60 ? B 3.121 -19.293 32.159 1.000 2 B LYS 27.846 1
ATOM 2341 N NZ . LYS 60 60 ? B 4.288 -19.177 33.032 1.000 2 B LYS 28.278 1
ATOM 2342 N N . SER 61 61 ? B 1.207 -16.883 25.662 1.000 2 B SER 37.072 1
ATOM 2343 C CA . SER 61 61 ? B 1.323 -15.890 24.597 1.000 2 B SER 37.621 1
ATOM 2344 C C . SER 61 61 ? B 1.228 -16.607 23.251 1.000 2 B SER 37.466 1
ATOM 2345 O O . SER 61 61 ? B 1.590 -17.789 23.115 1.000 2 B SER 37.166 1
ATOM 2346 C CB . SER 61 61 ? B 2.634 -15.123 24.665 1.000 2 B SER 36.321 1
ATOM 2347 O OG . SER 61 61 ? B 2.743 -14.189 23.625 1.000 2 B SER 37.083 1
ATOM 2348 N N . ILE 62 62 ? B 0.736 -15.892 22.278 1.000 2 B ILE 34.251 1
ATOM 2349 C CA . ILE 62 62 ? B 0.533 -16.421 20.944 1.000 2 B ILE 35.398 1
ATOM 2350 C C . ILE 62 62 ? B 1.124 -15.445 19.926 1.000 2 B ILE 35.422 1
ATOM 2351 O O . ILE 62 62 ? B 1.135 -14.225 20.158 1.000 2 B ILE 34.749 1
ATOM 2352 C CB . ILE 62 62 ? B -0.951 -16.695 20.628 1.000 2 B ILE 34.296 1
ATOM 2353 C CG1 . ILE 62 62 ? B -1.795 -15.431 20.825 1.000 2 B ILE 34.438 1
ATOM 2354 C CG2 . ILE 62 62 ? B -1.497 -17.840 21.505 1.000 2 B ILE 33.955 1
ATOM 2355 C CD1 . ILE 62 62 ? B -3.224 -15.603 20.467 1.000 2 B ILE 32.743 1
ATOM 2356 N N . PRO 63 63 ? B 1.609 -15.938 18.826 1.000 2 B PRO 37.198 1
ATOM 2357 C CA . PRO 63 63 ? B 2.060 -15.051 17.752 1.000 2 B PRO 38.824 1
ATOM 2358 C C . PRO 63 63 ? B 0.891 -14.428 17.019 1.000 2 B PRO 39.082 1
ATOM 2359 O O . PRO 63 63 ? B -0.257 -14.867 17.186 1.000 2 B PRO 38.781 1
ATOM 2360 C CB . PRO 63 63 ? B 2.875 -15.953 16.848 1.000 2 B PRO 37.750 1
ATOM 2361 C CG . PRO 63 63 ? B 2.285 -17.299 17.058 1.000 2 B PRO 39.091 1
ATOM 2362 C CD . PRO 63 63 ? B 1.931 -17.350 18.520 1.000 2 B PRO 41.169 1
ATOM 2363 N N . PRO 64 64 ? B 1.140 -13.484 16.186 1.000 2 B PRO 36.345 1
ATOM 2364 C CA . PRO 64 64 ? B 0.067 -12.888 15.397 1.000 2 B PRO 36.993 1
ATOM 2365 C C . PRO 64 64 ? B -0.474 -13.851 14.345 1.000 2 B PRO 37.177 1
ATOM 2366 O O . PRO 64 64 ? B 0.206 -14.817 13.979 1.000 2 B PRO 36.726 1
ATOM 2367 C CB . PRO 64 64 ? B 0.686 -11.656 14.771 1.000 2 B PRO 36.113 1
ATOM 2368 C CG . PRO 64 64 ? B 2.147 -11.938 14.727 1.000 2 B PRO 37.051 1
ATOM 2369 C CD . PRO 64 64 ? B 2.373 -12.699 16.013 1.000 2 B PRO 38.290 1
ATOM 2370 N N . PRO 65 65 ? B -1.649 -13.625 13.833 1.000 2 B PRO 38.815 1
ATOM 2371 C CA . PRO 65 65 ? B -2.243 -14.539 12.855 1.000 2 B PRO 39.227 1
ATOM 2372 C C . PRO 65 65 ? B -1.587 -14.497 11.487 1.000 2 B PRO 39.311 1
ATOM 2373 O O . PRO 65 65 ? B -1.879 -15.340 10.647 1.000 2 B PRO 39.142 1
ATOM 2374 C CB . PRO 65 65 ? B -3.702 -14.099 12.771 1.000 2 B PRO 38.133 1
ATOM 2375 C CG . PRO 65 65 ? B -3.665 -12.670 13.169 1.000 2 B PRO 38.884 1
ATOM 2376 C CD . PRO 65 65 ? B -2.649 -12.581 14.242 1.000 2 B PRO 40.816 1
ATOM 2377 N N . SER 66 66 ? B -0.704 -13.546 11.261 1.000 2 B SER 38.346 1
ATOM 2378 C CA . SER 66 66 ? B 0.027 -13.471 10.000 1.000 2 B SER 38.773 1
ATOM 2379 C C . SER 66 66 ? B 1.278 -14.339 10.007 1.000 2 B SER 38.896 1
ATOM 2380 O O . SER 66 66 ? B 1.931 -14.463 8.960 1.000 2 B SER 38.384 1
ATOM 2381 C CB . SER 66 66 ? B 0.404 -12.028 9.696 1.000 2 B SER 37.980 1
ATOM 2382 O OG . SER 66 66 ? B 1.306 -11.537 10.677 1.000 2 B SER 35.900 1
ATOM 2383 N N . LEU 67 67 ? B 1.591 -14.899 11.130 1.000 2 B LEU 37.382 1
ATOM 2384 C CA . LEU 67 67 ? B 2.811 -15.690 11.260 1.000 2 B LEU 39.348 1
ATOM 2385 C C . LEU 67 67 ? B 2.789 -17.023 10.500 1.000 2 B LEU 39.237 1
ATOM 2386 O O . LEU 67 67 ? B 3.794 -17.345 9.882 1.000 2 B LEU 38.708 1
ATOM 2387 C CB . LEU 67 67 ? B 3.143 -15.907 12.730 1.000 2 B LEU 38.115 1
ATOM 2388 C CG . LEU 67 67 ? B 3.557 -14.632 13.488 1.000 2 B LEU 36.604 1
ATOM 2389 C CD1 . LEU 67 67 ? B 4.824 -14.030 12.887 1.000 2 B LEU 36.113 1
ATOM 2390 C CD2 . LEU 67 67 ? B 3.728 -14.912 14.968 1.000 2 B LEU 35.466 1
ATOM 2391 N N . PRO 68 68 ? B 1.722 -17.805 10.542 1.000 2 B PRO 35.955 1
ATOM 2392 C CA . PRO 68 68 ? B 1.792 -19.084 9.804 1.000 2 B PRO 38.025 1
ATOM 2393 C C . PRO 68 68 ? B 1.762 -18.908 8.295 1.000 2 B PRO 38.418 1
ATOM 2394 O O . PRO 68 68 ? B 2.196 -19.791 7.567 1.000 2 B PRO 37.755 1
ATOM 2395 C CB . PRO 68 68 ? B 0.573 -19.862 10.297 1.000 2 B PRO 36.733 1
ATOM 2396 C CG . PRO 68 68 ? B -0.394 -18.811 10.681 1.000 2 B PRO 37.566 1
ATOM 2397 C CD . PRO 68 68 ? B 0.437 -17.710 11.261 1.000 2 B PRO 39.706 1
ATOM 2398 N N . ILE 69 69 ? B 1.257 -17.792 7.836 1.000 2 B ILE 36.480 1
ATOM 2399 C CA . ILE 69 69 ? B 1.271 -17.519 6.395 1.000 2 B ILE 37.833 1
ATOM 2400 C C . ILE 69 69 ? B 2.658 -17.063 5.948 1.000 2 B ILE 37.814 1
ATOM 2401 O O . ILE 69 69 ? B 3.136 -17.456 4.892 1.000 2 B ILE 36.899 1
ATOM 2402 C CB . ILE 69 69 ? B 0.181 -16.488 6.041 1.000 2 B ILE 36.172 1
ATOM 2403 C CG1 . ILE 69 69 ? B -1.183 -17.059 6.386 1.000 2 B ILE 37.543 1
ATOM 2404 C CG2 . ILE 69 69 ? B 0.257 -16.122 4.562 1.000 2 B ILE 36.476 1
ATOM 2405 C CD1 . ILE 69 69 ? B -2.296 -16.066 6.328 1.000 2 B ILE 35.086 1
ATOM 2406 N N . SER 70 70 ? B 3.264 -16.235 6.750 1.000 2 B SER 37.947 1
ATOM 2407 C CA . SER 70 70 ? B 4.618 -15.766 6.475 1.000 2 B SER 39.769 1
ATOM 2408 C C . SER 70 70 ? B 5.619 -16.896 6.665 1.000 2 B SER 39.443 1
ATOM 2409 O O . SER 70 70 ? B 5.326 -17.894 7.337 1.000 2 B SER 38.834 1
ATOM 2410 C CB . SER 70 70 ? B 4.949 -14.593 7.368 1.000 2 B SER 38.295 1
ATOM 2411 O OG . SER 70 70 ? B 4.959 -14.974 8.718 1.000 2 B SER 36.914 1
ATOM 2412 N N . PRO 71 71 ? B 6.784 -16.786 6.088 1.000 2 B PRO 37.695 1
ATOM 2413 C CA . PRO 71 71 ? B 7.752 -17.862 6.226 1.000 2 B PRO 38.481 1
ATOM 2414 C C . PRO 71 71 ? B 8.274 -17.943 7.665 1.000 2 B PRO 38.982 1
ATOM 2415 O O . PRO 71 71 ? B 8.586 -16.940 8.276 1.000 2 B PRO 38.557 1
ATOM 2416 C CB . PRO 71 71 ? B 8.897 -17.491 5.269 1.000 2 B PRO 38.005 1
ATOM 2417 C CG . PRO 71 71 ? B 8.740 -16.002 5.088 1.000 2 B PRO 38.238 1
ATOM 2418 C CD . PRO 71 71 ? B 7.283 -15.769 5.140 1.000 2 B PRO 39.128 1
ATOM 2419 N N . PRO 72 72 ? B 8.360 -19.154 8.223 1.000 2 B PRO 37.835 1
ATOM 2420 C CA . PRO 72 72 ? B 8.779 -19.280 9.599 1.000 2 B PRO 38.608 1
ATOM 2421 C C . PRO 72 72 ? B 10.279 -19.003 9.766 1.000 2 B PRO 39.204 1
ATOM 2422 O O . PRO 72 72 ? B 11.116 -19.590 9.056 1.000 2 B PRO 38.733 1
ATOM 2423 C CB . PRO 72 72 ? B 8.441 -20.713 9.961 1.000 2 B PRO 37.862 1
ATOM 2424 C CG . PRO 72 72 ? B 8.469 -21.424 8.643 1.000 2 B PRO 38.482 1
ATOM 2425 C CD . PRO 72 72 ? B 8.033 -20.444 7.624 1.000 2 B PRO 39.941 1
ATOM 2426 N N . ALA 73 73 ? B 10.596 -18.172 10.703 1.000 2 B ALA 37.605 1
ATOM 2427 C CA . ALA 73 73 ? B 11.968 -17.783 10.968 1.000 2 B ALA 38.514 1
ATOM 2428 C C . ALA 73 73 ? B 12.457 -18.522 12.213 1.000 2 B ALA 39.371 1
ATOM 2429 O O . ALA 73 73 ? B 11.825 -18.435 13.275 1.000 2 B ALA 38.170 1
ATOM 2430 C CB . ALA 73 73 ? B 12.082 -16.285 11.147 1.000 2 B ALA 37.238 1
ATOM 2431 N N . PHE 74 74 ? B 13.547 -19.203 12.088 1.000 2 B PHE 36.230 1
ATOM 2432 C CA . PHE 74 74 ? B 14.068 -19.974 13.204 1.000 2 B PHE 37.561 1
ATOM 2433 C C . PHE 74 74 ? B 14.762 -19.123 14.239 1.000 2 B PHE 37.318 1
ATOM 2434 O O . PHE 74 74 ? B 14.707 -19.425 15.434 1.000 2 B PHE 37.253 1
ATOM 2435 C CB . PHE 74 74 ? B 15.009 -21.058 12.678 1.000 2 B PHE 36.919 1
ATOM 2436 C CG . PHE 74 74 ? B 15.370 -22.089 13.708 1.000 2 B PHE 35.270 1
ATOM 2437 C CD1 . PHE 74 74 ? B 16.546 -21.995 14.443 1.000 2 B PHE 33.987 1
ATOM 2438 C CD2 . PHE 74 74 ? B 14.521 -23.172 13.934 1.000 2 B PHE 33.378 1
ATOM 2439 C CE1 . PHE 74 74 ? B 16.886 -22.932 15.380 1.000 2 B PHE 30.154 1
ATOM 2440 C CE2 . PHE 74 74 ? B 14.866 -24.094 14.906 1.000 2 B PHE 29.345 1
ATOM 2441 C CZ . PHE 74 74 ? B 16.029 -23.979 15.616 1.000 2 B PHE 25.485 1
ATOM 2442 N N . SER 75 75 ? B 15.391 -18.095 13.823 1.000 2 B SER 39.153 1
ATOM 2443 C CA . SER 75 75 ? B 16.048 -17.183 14.766 1.000 2 B SER 40.799 1
ATOM 2444 C C . SER 75 75 ? B 15.002 -16.244 15.383 1.000 2 B SER 41.188 1
ATOM 2445 O O . SER 75 75 ? B 14.034 -15.840 14.720 1.000 2 B SER 40.741 1
ATOM 2446 C CB . SER 75 75 ? B 17.151 -16.387 14.076 1.000 2 B SER 40.182 1
ATOM 2447 O OG . SER 75 75 ? B 16.606 -15.491 13.123 1.000 2 B SER 38.613 1
ATOM 2448 N N . PRO 76 76 ? B 15.182 -15.859 16.619 1.000 2 B PRO 36.500 1
ATOM 2449 C CA . PRO 76 76 ? B 14.265 -14.888 17.235 1.000 2 B PRO 36.563 1
ATOM 2450 C C . PRO 76 76 ? B 14.375 -13.499 16.636 1.000 2 B PRO 37.130 1
ATOM 2451 O O . PRO 76 76 ? B 13.475 -12.685 16.789 1.000 2 B PRO 36.160 1
ATOM 2452 C CB . PRO 76 76 ? B 14.652 -14.876 18.708 1.000 2 B PRO 35.290 1
ATOM 2453 C CG . PRO 76 76 ? B 15.287 -16.201 18.923 1.000 2 B PRO 36.279 1
ATOM 2454 C CD . PRO 76 76 ? B 15.995 -16.507 17.641 1.000 2 B PRO 39.208 1
ATOM 2455 N N . SER 77 77 ? B 15.484 -13.230 15.979 1.000 2 B SER 36.985 1
ATOM 2456 C CA . SER 77 77 ? B 15.628 -11.920 15.319 1.000 2 B SER 38.411 1
ATOM 2457 C C . SER 77 77 ? B 14.666 -11.793 14.150 1.000 2 B SER 38.783 1
ATOM 2458 O O . SER 77 77 ? B 13.960 -10.795 14.003 1.000 2 B SER 37.703 1
ATOM 2459 C CB . SER 77 77 ? B 17.060 -11.694 14.873 1.000 2 B SER 36.798 1
ATOM 2460 O OG . SER 77 77 ? B 17.431 -12.674 13.904 1.000 2 B SER 35.473 1
ATOM 2461 N N . SER 78 78 ? B 14.618 -12.820 13.320 1.000 2 B SER 37.802 1
ATOM 2462 C CA . SER 78 78 ? B 13.659 -12.819 12.239 1.000 2 B SER 38.787 1
ATOM 2463 C C . SER 78 78 ? B 12.238 -12.995 12.758 1.000 2 B SER 39.194 1
ATOM 2464 O O . SER 78 78 ? B 11.268 -12.629 12.094 1.000 2 B SER 38.145 1
ATOM 2465 C CB . SER 78 78 ? B 13.988 -13.918 11.226 1.000 2 B SER 36.852 1
ATOM 2466 O OG . SER 78 78 ? B 13.937 -15.199 11.860 1.000 2 B SER 36.527 1
ATOM 2467 N N . TYR 79 79 ? B 12.131 -13.582 13.928 1.000 2 B TYR 31.692 1
ATOM 2468 C CA . TYR 79 79 ? B 10.814 -13.676 14.577 1.000 2 B TYR 32.883 1
ATOM 2469 C C . TYR 79 79 ? B 10.213 -12.304 14.823 1.000 2 B TYR 33.372 1
ATOM 2470 O O . TYR 79 79 ? B 9.026 -12.082 14.640 1.000 2 B TYR 32.115 1
ATOM 2471 C CB . TYR 79 79 ? B 10.904 -14.512 15.850 1.000 2 B TYR 31.184 1
ATOM 2472 C CG . TYR 79 79 ? B 9.607 -14.575 16.636 1.000 2 B TYR 29.860 1
ATOM 2473 C CD1 . TYR 79 79 ? B 9.425 -13.784 17.728 1.000 2 B TYR 29.489 1
ATOM 2474 C CD2 . TYR 79 79 ? B 8.592 -15.454 16.264 1.000 2 B TYR 27.679 1
ATOM 2475 C CE1 . TYR 79 79 ? B 8.245 -13.825 18.455 1.000 2 B TYR 25.735 1
ATOM 2476 C CE2 . TYR 79 79 ? B 7.413 -15.497 16.969 1.000 2 B TYR 24.006 1
ATOM 2477 C CZ . TYR 79 79 ? B 7.250 -14.677 18.084 1.000 2 B TYR 22.698 1
ATOM 2478 O OH . TYR 79 79 ? B 6.081 -14.733 18.790 1.000 2 B TYR 30.302 1
ATOM 2479 N N . PHE 80 80 ? B 11.055 -11.436 15.292 1.000 2 B PHE 38.119 1
ATOM 2480 C CA . PHE 80 80 ? B 10.587 -10.076 15.507 1.000 2 B PHE 39.359 1
ATOM 2481 C C . PHE 80 80 ? B 10.592 -9.270 14.207 1.000 2 B PHE 39.301 1
ATOM 2482 O O . PHE 80 80 ? B 9.796 -8.340 14.070 1.000 2 B PHE 38.579 1
ATOM 2483 C CB . PHE 80 80 ? B 11.459 -9.381 16.555 1.000 2 B PHE 38.142 1
ATOM 2484 C CG . PHE 80 80 ? B 11.041 -7.966 16.890 1.000 2 B PHE 36.666 1
ATOM 2485 C CD1 . PHE 80 80 ? B 9.924 -7.741 17.667 1.000 2 B PHE 35.422 1
ATOM 2486 C CD2 . PHE 80 80 ? B 11.776 -6.903 16.394 1.000 2 B PHE 34.939 1
ATOM 2487 C CE1 . PHE 80 80 ? B 9.542 -6.459 17.974 1.000 2 B PHE 31.073 1
ATOM 2488 C CE2 . PHE 80 80 ? B 11.376 -5.603 16.705 1.000 2 B PHE 31.082 1
ATOM 2489 C CZ . PHE 80 80 ? B 10.277 -5.387 17.482 1.000 2 B PHE 29.409 1
ATOM 2490 N N . ALA 81 81 ? B 11.454 -9.637 13.293 1.000 2 B ALA 40.781 1
ATOM 2491 C CA . ALA 81 81 ? B 11.566 -8.864 12.046 1.000 2 B ALA 42.303 1
ATOM 2492 C C . ALA 81 81 ? B 10.410 -9.162 11.099 1.000 2 B ALA 42.826 1
ATOM 2493 O O . ALA 81 81 ? B 10.056 -8.321 10.277 1.000 2 B ALA 42.525 1
ATOM 2494 C CB . ALA 81 81 ? B 12.883 -9.162 11.372 1.000 2 B ALA 41.057 1
ATOM 2495 N N . ILE 82 82 ? B 9.854 -10.340 11.198 1.000 2 B ILE 37.722 1
ATOM 2496 C CA . ILE 82 82 ? B 8.774 -10.724 10.297 1.000 2 B ILE 38.373 1
ATOM 2497 C C . ILE 82 82 ? B 7.481 -9.973 10.577 1.000 2 B ILE 38.227 1
ATOM 2498 O O . ILE 82 82 ? B 6.885 -9.419 9.630 1.000 2 B ILE 37.982 1
ATOM 2499 C CB . ILE 82 82 ? B 8.593 -12.267 10.288 1.000 2 B ILE 37.172 1
ATOM 2500 C CG1 . ILE 82 82 ? B 9.807 -12.913 9.614 1.000 2 B ILE 38.376 1
ATOM 2501 C CG2 . ILE 82 82 ? B 7.314 -12.659 9.606 1.000 2 B ILE 36.777 1
ATOM 2502 C CD1 . ILE 82 82 ? B 9.840 -14.411 9.749 1.000 2 B ILE 35.170 1
ATOM 2503 N N . PRO 83 83 ? B 6.994 -9.890 11.777 1.000 2 B PRO 38.541 1
ATOM 2504 C CA . PRO 83 83 ? B 5.784 -9.125 12.023 1.000 2 B PRO 40.223 1
ATOM 2505 C C . PRO 83 83 ? B 5.915 -7.618 11.753 1.000 2 B PRO 40.367 1
ATOM 2506 O O . PRO 83 83 ? B 4.950 -7.054 11.244 1.000 2 B PRO 39.792 1
ATOM 2507 C CB . PRO 83 83 ? B 5.447 -9.374 13.482 1.000 2 B PRO 38.587 1
ATOM 2508 C CG . PRO 83 83 ? B 6.050 -10.681 13.768 1.000 2 B PRO 39.942 1
ATOM 2509 C CD . PRO 83 83 ? B 7.309 -10.719 12.997 1.000 2 B PRO 42.227 1
ATOM 2510 N N . PRO 84 84 ? B 7.002 -6.963 12.038 1.000 2 B PRO 42.571 1
ATOM 2511 C CA . PRO 84 84 ? B 7.101 -5.538 11.657 1.000 2 B PRO 42.638 1
ATOM 2512 C C . PRO 84 84 ? B 7.204 -5.341 10.149 1.000 2 B PRO 43.178 1
ATOM 2513 O O . PRO 84 84 ? B 6.699 -4.346 9.620 1.000 2 B PRO 42.945 1
ATOM 2514 C CB . PRO 84 84 ? B 8.343 -5.015 12.365 1.000 2 B PRO 42.585 1
ATOM 2515 C CG . PRO 84 84 ? B 8.571 -5.975 13.478 1.000 2 B PRO 43.384 1
ATOM 2516 C CD . PRO 84 84 ? B 8.153 -7.282 12.975 1.000 2 B PRO 46.107 1
ATOM 2517 N N . GLY 85 85 ? B 7.845 -6.260 9.478 1.000 2 B GLY 42.135 1
ATOM 2518 C CA . GLY 85 85 ? B 7.960 -6.166 8.029 1.000 2 B GLY 40.296 1
ATOM 2519 C C . GLY 85 85 ? B 6.822 -6.812 7.276 1.000 2 B GLY 42.633 1
ATOM 2520 O O . GLY 85 85 ? B 6.688 -6.632 6.070 1.000 2 B GLY 41.669 1
ATOM 2521 N N . LEU 86 86 ? B 6.007 -7.557 7.987 1.000 2 B LEU 37.428 1
ATOM 2522 C CA . LEU 86 86 ? B 4.915 -8.276 7.365 1.000 2 B LEU 39.444 1
ATOM 2523 C C . LEU 86 86 ? B 3.761 -7.330 7.090 1.000 2 B LEU 39.555 1
ATOM 2524 O O . LEU 86 86 ? B 3.392 -6.507 7.911 1.000 2 B LEU 38.912 1
ATOM 2525 C CB . LEU 86 86 ? B 4.490 -9.441 8.235 1.000 2 B LEU 37.960 1
ATOM 2526 C CG . LEU 86 86 ? B 3.325 -10.311 7.714 1.000 2 B LEU 36.815 1
ATOM 2527 C CD1 . LEU 86 86 ? B 3.751 -11.017 6.435 1.000 2 B LEU 35.979 1
ATOM 2528 C CD2 . LEU 86 86 ? B 2.946 -11.336 8.754 1.000 2 B LEU 34.411 1
ATOM 2529 N N . SER 87 87 ? B 3.192 -7.470 5.916 1.000 2 B SER 44.192 1
ATOM 2530 C CA . SER 87 87 ? B 2.018 -6.714 5.523 1.000 2 B SER 46.695 1
ATOM 2531 C C . SER 87 87 ? B 0.880 -7.682 5.231 1.000 2 B SER 47.137 1
ATOM 2532 O O . SER 87 87 ? B 0.959 -8.498 4.307 1.000 2 B SER 46.640 1
ATOM 2533 C CB . SER 87 87 ? B 2.295 -5.822 4.329 1.000 2 B SER 45.232 1
ATOM 2534 O OG . SER 87 87 ? B 1.126 -5.146 3.922 1.000 2 B SER 42.604 1
ATOM 2535 N N . LEU 88 88 ? B -0.169 -7.576 5.982 1.000 2 B LEU 42.548 1
ATOM 2536 C CA . LEU 88 88 ? B -1.323 -8.449 5.772 1.000 2 B LEU 43.691 1
ATOM 2537 C C . LEU 88 88 ? B -2.152 -8.040 4.560 1.000 2 B LEU 44.095 1
ATOM 2538 O O . LEU 88 88 ? B -2.969 -8.820 4.093 1.000 2 B LEU 43.624 1
ATOM 2539 C CB . LEU 88 88 ? B -2.195 -8.468 7.006 1.000 2 B LEU 42.308 1
ATOM 2540 C CG . LEU 88 88 ? B -1.592 -9.122 8.250 1.000 2 B LEU 40.659 1
ATOM 2541 C CD1 . LEU 88 88 ? B -1.274 -10.568 7.974 1.000 2 B LEU 39.656 1
ATOM 2542 C CD2 . LEU 88 88 ? B -2.517 -9.012 9.435 1.000 2 B LEU 38.856 1
ATOM 2543 N N . ALA 89 89 ? B -1.952 -6.825 4.098 1.000 2 B ALA 43.048 1
ATOM 2544 C CA . ALA 89 89 ? B -2.634 -6.407 2.875 1.000 2 B ALA 43.858 1
ATOM 2545 C C . ALA 89 89 ? B -2.124 -7.156 1.664 1.000 2 B ALA 44.712 1
ATOM 2546 O O . ALA 89 89 ? B -2.878 -7.496 0.755 1.000 2 B ALA 44.293 1
ATOM 2547 C CB . ALA 89 89 ? B -2.460 -4.907 2.684 1.000 2 B ALA 42.916 1
ATOM 2548 N N . GLU 90 90 ? B -0.826 -7.416 1.657 1.000 2 B GLU 41.160 1
ATOM 2549 C CA . GLU 90 90 ? B -0.266 -8.216 0.584 1.000 2 B GLU 42.097 1
ATOM 2550 C C . GLU 90 90 ? B -0.709 -9.680 0.672 1.000 2 B GLU 41.990 1
ATOM 2551 O O . GLU 90 90 ? B -0.802 -10.351 -0.363 1.000 2 B GLU 41.244 1
ATOM 2552 C CB . GLU 90 90 ? B 1.258 -8.119 0.607 1.000 2 B GLU 41.595 1
ATOM 2553 C CG . GLU 90 90 ? B 1.783 -6.739 0.336 1.000 2 B GLU 40.733 1
ATOM 2554 C CD . GLU 90 90 ? B 3.279 -6.655 0.400 1.000 2 B GLU 38.440 1
ATOM 2555 O OE1 . GLU 90 90 ? B 3.912 -7.678 0.698 1.000 2 B GLU 36.190 1
ATOM 2556 O OE2 . GLU 90 90 ? B 3.830 -5.560 0.114 1.000 2 B GLU 34.619 1
ATOM 2557 N N . LEU 91 91 ? B -0.964 -10.108 1.876 1.000 2 B LEU 43.159 1
ATOM 2558 C CA . LEU 91 91 ? B -1.465 -11.461 2.056 1.000 2 B LEU 44.284 1
ATOM 2559 C C . LEU 91 91 ? B -2.944 -11.600 1.668 1.000 2 B LEU 44.123 1
ATOM 2560 O O . LEU 91 91 ? B -3.380 -12.658 1.223 1.000 2 B LEU 43.731 1
ATOM 2561 C CB . LEU 91 91 ? B -1.266 -11.901 3.492 1.000 2 B LEU 42.846 1
ATOM 2562 C CG . LEU 91 91 ? B 0.171 -12.005 4.017 1.000 2 B LEU 42.175 1
ATOM 2563 C CD1 . LEU 91 91 ? B 0.979 -13.022 3.237 1.000 2 B LEU 42.109 1
ATOM 2564 C CD2 . LEU 91 91 ? B 0.175 -12.322 5.496 1.000 2 B LEU 40.860 1
ATOM 2565 N N . LEU 92 92 ? B -3.675 -10.528 1.824 1.000 2 B LEU 43.472 1
ATOM 2566 C CA . LEU 92 92 ? B -5.103 -10.586 1.509 1.000 2 B LEU 44.933 1
ATOM 2567 C C . LEU 92 92 ? B -5.376 -10.243 0.046 1.000 2 B LEU 44.935 1
ATOM 2568 O O . LEU 92 92 ? B -6.317 -10.751 -0.535 1.000 2 B LEU 44.284 1
ATOM 2569 C CB . LEU 92 92 ? B -5.889 -9.656 2.434 1.000 2 B LEU 43.414 1
ATOM 2570 C CG . LEU 92 92 ? B -5.923 -10.063 3.920 1.000 2 B LEU 42.360 1
ATOM 2571 C CD1 . LEU 92 92 ? B -6.619 -11.394 4.091 1.000 2 B LEU 41.605 1
ATOM 2572 C CD2 . LEU 92 92 ? B -6.619 -8.993 4.735 1.000 2 B LEU 40.560 1
ATOM 2573 N N . ASP 93 93 ? B -4.576 -9.362 -0.523 1.000 2 B ASP 43.404 1
ATOM 2574 C CA . ASP 93 93 ? B -4.842 -8.917 -1.890 1.000 2 B ASP 42.763 1
ATOM 2575 C C . ASP 93 93 ? B -4.291 -9.886 -2.925 1.000 2 B ASP 42.921 1
ATOM 2576 O O . ASP 93 93 ? B -4.899 -10.063 -3.982 1.000 2 B ASP 42.264 1
ATOM 2577 C CB . ASP 93 93 ? B -4.228 -7.525 -2.103 1.000 2 B ASP 41.637 1
ATOM 2578 C CG . ASP 93 93 ? B -4.955 -6.459 -1.291 1.000 2 B ASP 40.688 1
ATOM 2579 O OD1 . ASP 93 93 ? B -6.162 -6.611 -1.024 1.000 2 B ASP 35.691 1
ATOM 2580 O OD2 . ASP 93 93 ? B -4.297 -5.460 -0.925 1.000 2 B ASP 36.240 1
ATOM 2581 N N . SER 94 94 ? B -3.165 -10.460 -2.643 1.000 2 B SER 44.146 1
ATOM 2582 C CA . SER 94 94 ? B -2.518 -11.354 -3.602 1.000 2 B SER 45.086 1
ATOM 2583 C C . SER 94 94 ? B -2.788 -12.809 -3.226 1.000 2 B SER 44.799 1
ATOM 2584 O O . SER 94 94 ? B -2.610 -13.230 -2.079 1.000 2 B SER 45.370 1
ATOM 2585 C CB . SER 94 94 ? B -1.030 -11.102 -3.645 1.000 2 B SER 43.364 1
ATOM 2586 O OG . SER 94 94 ? B -0.379 -12.017 -4.496 1.000 2 B SER 40.634 1
ATOM 2587 N N . PRO 95 95 ? B -3.152 -13.655 -4.166 1.000 2 B PRO 40.538 1
ATOM 2588 C CA . PRO 95 95 ? B -3.298 -15.063 -3.899 1.000 2 B PRO 41.100 1
ATOM 2589 C C . PRO 95 95 ? B -1.962 -15.781 -3.802 1.000 2 B PRO 41.501 1
ATOM 2590 O O . PRO 95 95 ? B -1.907 -16.882 -3.252 1.000 2 B PRO 41.243 1
ATOM 2591 C CB . PRO 95 95 ? B -4.118 -15.590 -5.057 1.000 2 B PRO 40.066 1
ATOM 2592 C CG . PRO 95 95 ? B -3.783 -14.678 -6.188 1.000 2 B PRO 40.410 1
ATOM 2593 C CD . PRO 95 95 ? B -3.599 -13.344 -5.567 1.000 2 B PRO 42.012 1
ATOM 2594 N N . VAL 96 96 ? B -0.899 -15.174 -4.317 1.000 2 B VAL 40.529 1
ATOM 2595 C CA . VAL 96 96 ? B 0.414 -15.799 -4.193 1.000 2 B VAL 42.156 1
ATOM 2596 C C . VAL 96 96 ? B 0.909 -15.703 -2.761 1.000 2 B VAL 42.241 1
ATOM 2597 O O . VAL 96 96 ? B 1.592 -16.596 -2.240 1.000 2 B VAL 41.473 1
ATOM 2598 C CB . VAL 96 96 ? B 1.392 -15.133 -5.168 1.000 2 B VAL 40.663 1
ATOM 2599 C CG1 . VAL 96 96 ? B 0.830 -15.176 -6.586 1.000 2 B VAL 41.206 1
ATOM 2600 C CG2 . VAL 96 96 ? B 2.754 -15.792 -5.114 1.000 2 B VAL 39.615 1
ATOM 2601 N N . LEU 97 97 ? B 0.545 -14.642 -2.077 1.000 2 B LEU 40.039 1
ATOM 2602 C CA . LEU 97 97 ? B 0.893 -14.497 -0.681 1.000 2 B LEU 41.216 1
ATOM 2603 C C . LEU 97 97 ? B 0.196 -15.531 0.207 1.000 2 B LEU 41.136 1
ATOM 2604 O O . LEU 97 97 ? B 0.688 -15.884 1.277 1.000 2 B LEU 40.512 1
ATOM 2605 C CB . LEU 97 97 ? B 0.543 -13.103 -0.186 1.000 2 B LEU 39.564 1
ATOM 2606 C CG . LEU 97 97 ? B 1.299 -11.908 -0.811 1.000 2 B LEU 38.381 1
ATOM 2607 C CD1 . LEU 97 97 ? B 2.776 -11.986 -0.436 1.000 2 B LEU 38.183 1
ATOM 2608 C CD2 . LEU 97 97 ? B 0.693 -10.607 -0.375 1.000 2 B LEU 37.224 1
ATOM 2609 N N . LEU 98 98 ? B -0.934 -15.996 -0.244 1.000 2 B LEU 38.150 1
ATOM 2610 C CA . LEU 98 98 ? B -1.676 -17.020 0.469 1.000 2 B LEU 39.820 1
ATOM 2611 C C . LEU 98 98 ? B -1.417 -18.430 -0.051 1.000 2 B LEU 39.954 1
ATOM 2612 O O . LEU 98 98 ? B -1.672 -19.405 0.665 1.000 2 B LEU 39.209 1
ATOM 2613 C CB . LEU 98 98 ? B -3.170 -16.730 0.427 1.000 2 B LEU 38.572 1
ATOM 2614 C CG . LEU 98 98 ? B -3.563 -15.393 1.082 1.000 2 B LEU 37.571 1
ATOM 2615 C CD1 . LEU 98 98 ? B -3.192 -15.387 2.556 1.000 2 B LEU 36.825 1
ATOM 2616 C CD2 . LEU 98 98 ? B -5.048 -15.148 0.897 1.000 2 B LEU 35.529 1
ATOM 2617 N N . SER 99 99 ? B -0.935 -18.519 -1.242 1.000 2 B SER 39.547 1
ATOM 2618 C CA . SER 99 99 ? B -0.703 -19.821 -1.828 1.000 2 B SER 40.670 1
ATOM 2619 C C . SER 99 99 ? B 0.637 -20.396 -1.407 1.000 2 B SER 40.720 1
ATOM 2620 O O . SER 99 99 ? B 0.756 -21.586 -1.056 1.000 2 B SER 39.854 1
ATOM 2621 C CB . SER 99 99 ? B -0.781 -19.751 -3.357 1.000 2 B SER 39.284 1
ATOM 2622 O OG . SER 99 99 ? B 0.251 -18.947 -3.867 1.000 2 B SER 37.836 1
ATOM 2623 N N . THR 100 100 ? B 1.682 -19.551 -1.428 1.000 2 B THR 37.694 1
ATOM 2624 C CA . THR 100 100 ? B 2.997 -20.058 -1.056 1.000 2 B THR 38.271 1
ATOM 2625 C C . THR 100 100 ? B 3.097 -20.281 0.453 1.000 2 B THR 38.529 1
ATOM 2626 O O . THR 100 100 ? B 3.752 -21.226 0.902 1.000 2 B THR 37.150 1
ATOM 2627 C CB . THR 100 100 ? B 4.080 -19.075 -1.511 1.000 2 B THR 36.280 1
ATOM 2628 O OG1 . THR 100 100 ? B 3.873 -17.806 -0.906 1.000 2 B THR 33.764 1
ATOM 2629 C CG2 . THR 100 100 ? B 4.037 -18.922 -3.018 1.000 2 B THR 34.060 1
ATOM 2630 N N . SER 101 101 ? B 2.473 -19.422 1.225 1.000 2 B SER 41.520 1
ATOM 2631 C CA . SER 101 101 ? B 2.484 -19.437 2.686 1.000 2 B SER 43.029 1
ATOM 2632 C C . SER 101 101 ? B 3.890 -19.248 3.275 1.000 2 B SER 43.057 1
ATOM 2633 O O . SER 101 101 ? B 4.101 -19.469 4.467 1.000 2 B SER 42.229 1
ATOM 2634 C CB . SER 101 101 ? B 1.853 -20.719 3.263 1.000 2 B SER 41.232 1
ATOM 2635 O OG . SER 101 101 ? B 0.479 -20.816 2.893 1.000 2 B SER 40.651 1
ATOM 2636 N N . ASN 102 102 ? B 4.795 -18.843 2.443 1.000 2 B ASN 37.661 1
ATOM 2637 C CA . ASN 102 102 ? B 6.176 -18.640 2.866 1.000 2 B ASN 37.853 1
ATOM 2638 C C . ASN 102 102 ? B 6.698 -17.347 2.299 1.000 2 B ASN 38.033 1
ATOM 2639 O O . ASN 102 102 ? B 7.910 -17.100 2.278 1.000 2 B ASN 36.565 1
ATOM 2640 C CB . ASN 102 102 ? B 7.024 -19.837 2.414 1.000 2 B ASN 36.356 1
ATOM 2641 C CG . ASN 102 102 ? B 8.321 -19.931 3.188 1.000 2 B ASN 35.500 1
ATOM 2642 O OD1 . ASN 102 102 ? B 8.606 -19.158 4.081 1.000 2 B ASN 31.961 1
ATOM 2643 N ND2 . ASN 102 102 ? B 9.139 -20.911 2.818 1.000 2 B ASN 33.590 1
ATOM 2644 N N . ILE 103 103 ? B 5.811 -16.484 1.837 1.000 2 B ILE 37.092 1
ATOM 2645 C CA . ILE 103 103 ? B 6.202 -15.214 1.230 1.000 2 B ILE 37.795 1
ATOM 2646 C C . ILE 103 103 ? B 6.711 -14.274 2.318 1.000 2 B ILE 37.782 1
ATOM 2647 O O . ILE 103 103 ? B 6.023 -14.053 3.329 1.000 2 B ILE 36.810 1
ATOM 2648 C CB . ILE 103 103 ? B 5.048 -14.602 0.436 1.000 2 B ILE 36.310 1
ATOM 2649 C CG1 . ILE 103 103 ? B 4.654 -15.535 -0.697 1.000 2 B ILE 37.269 1
ATOM 2650 C CG2 . ILE 103 103 ? B 5.433 -13.234 -0.104 1.000 2 B ILE 35.518 1
ATOM 2651 C CD1 . ILE 103 103 ? B 3.417 -15.114 -1.431 1.000 2 B ILE 35.239 1
ATOM 2652 N N . LEU 104 104 ? B 7.869 -13.745 2.091 1.000 2 B LEU 38.077 1
ATOM 2653 C CA . LEU 104 104 ? B 8.496 -12.887 3.094 1.000 2 B LEU 39.801 1
ATOM 2654 C C . LEU 104 104 ? B 7.776 -11.550 3.186 1.000 2 B LEU 39.919 1
ATOM 2655 O O . LEU 104 104 ? B 7.201 -11.070 2.201 1.000 2 B LEU 38.967 1
ATOM 2656 C CB . LEU 104 104 ? B 9.962 -12.686 2.750 1.000 2 B LEU 38.487 1
ATOM 2657 C CG . LEU 104 104 ? B 10.863 -13.912 2.895 1.000 2 B LEU 37.067 1
ATOM 2658 C CD1 . LEU 104 104 ? B 10.901 -14.367 4.315 1.000 2 B LEU 36.627 1
ATOM 2659 C CD2 . LEU 104 104 ? B 12.244 -13.636 2.384 1.000 2 B LEU 35.619 1
ATOM 2660 N N . PRO 105 105 ? B 7.792 -10.947 4.335 1.000 2 B PRO 35.679 1
ATOM 2661 C CA . PRO 105 105 ? B 7.089 -9.669 4.480 1.000 2 B PRO 36.706 1
ATOM 2662 C C . PRO 105 105 ? B 7.798 -8.533 3.750 1.000 2 B PRO 36.927 1
ATOM 2663 O O . PRO 105 105 ? B 8.980 -8.621 3.397 1.000 2 B PRO 36.493 1
ATOM 2664 C CB . PRO 105 105 ? B 7.087 -9.432 5.991 1.000 2 B PRO 35.517 1
ATOM 2665 C CG . PRO 105 105 ? B 8.230 -10.229 6.493 1.000 2 B PRO 36.254 1
ATOM 2666 C CD . PRO 105 105 ? B 8.293 -11.441 5.643 1.000 2 B PRO 38.557 1
ATOM 2667 N N . SER 106 106 ? B 7.066 -7.491 3.551 1.000 2 B SER 39.712 1
ATOM 2668 C CA . SER 106 106 ? B 7.594 -6.347 2.811 1.000 2 B SER 42.251 1
ATOM 2669 C C . SER 106 106 ? B 8.539 -5.539 3.689 1.000 2 B SER 42.107 1
ATOM 2670 O O . SER 106 106 ? B 8.216 -5.212 4.828 1.000 2 B SER 41.611 1
ATOM 2671 C CB . SER 106 106 ? B 6.444 -5.469 2.301 1.000 2 B SER 41.078 1
ATOM 2672 O OG . SER 106 106 ? B 6.934 -4.378 1.566 1.000 2 B SER 38.636 1
ATOM 2673 N N . PRO 107 107 ? B 9.680 -5.167 3.194 1.000 2 B PRO 34.339 1
ATOM 2674 C CA . PRO 107 107 ? B 10.601 -4.321 3.967 1.000 2 B PRO 34.375 1
ATOM 2675 C C . PRO 107 107 ? B 10.145 -2.890 4.080 1.000 2 B PRO 34.837 1
ATOM 2676 O O . PRO 107 107 ? B 10.647 -2.144 4.910 1.000 2 B PRO 33.974 1
ATOM 2677 C CB . PRO 107 107 ? B 11.916 -4.444 3.206 1.000 2 B PRO 32.772 1
ATOM 2678 C CG . PRO 107 107 ? B 11.537 -4.758 1.817 1.000 2 B PRO 33.712 1
ATOM 2679 C CD . PRO 107 107 ? B 10.312 -5.618 1.914 1.000 2 B PRO 36.551 1
ATOM 2680 N N . THR 108 108 ? B 9.194 -2.496 3.263 1.000 2 B THR 36.346 1
ATOM 2681 C CA . THR 108 108 ? B 8.665 -1.134 3.338 1.000 2 B THR 35.914 1
ATOM 2682 C C . THR 108 108 ? B 7.654 -1.010 4.481 1.000 2 B THR 36.061 1
ATOM 2683 O O . THR 108 108 ? B 7.328 0.098 4.880 1.000 2 B THR 34.213 1
ATOM 2684 C CB . THR 108 108 ? B 8.038 -0.731 2.008 1.000 2 B THR 34.260 1
ATOM 2685 O OG1 . THR 108 108 ? B 6.927 -1.579 1.720 1.000 2 B THR 33.790 1
ATOM 2686 C CG2 . THR 108 108 ? B 9.078 -0.831 0.902 1.000 2 B THR 32.728 1
ATOM 2687 N N . THR 109 109 ? B 7.173 -2.125 4.980 1.000 2 B THR 34.792 1
ATOM 2688 C CA . THR 109 109 ? B 6.295 -2.097 6.142 1.000 2 B THR 34.324 1
ATOM 2689 C C . THR 109 109 ? B 7.137 -2.020 7.420 1.000 2 B THR 34.386 1
ATOM 2690 O O . THR 109 109 ? B 8.256 -2.522 7.472 1.000 2 B THR 32.831 1
ATOM 2691 C CB . THR 109 109 ? B 5.401 -3.342 6.171 1.000 2 B THR 31.930 1
ATOM 2692 O OG1 . THR 109 109 ? B 6.196 -4.520 6.351 1.000 2 B THR 30.492 1
ATOM 2693 C CG2 . THR 109 109 ? B 4.603 -3.449 4.883 1.000 2 B THR 30.516 1
ATOM 2694 N N . GLY 110 110 ? B 6.561 -1.404 8.396 1.000 2 B GLY 33.115 1
ATOM 2695 C CA . GLY 110 110 ? B 7.327 -1.137 9.596 1.000 2 B GLY 33.053 1
ATOM 2696 C C . GLY 110 110 ? B 8.407 -0.119 9.415 1.000 2 B GLY 34.588 1
ATOM 2697 O O . GLY 110 110 ? B 9.470 -0.200 10.016 1.000 2 B GLY 33.111 1
ATOM 2698 N N . THR 111 111 ? B 8.125 0.854 8.592 1.000 2 B THR 37.266 1
ATOM 2699 C CA . THR 111 111 ? B 9.121 1.876 8.243 1.000 2 B THR 37.391 1
ATOM 2700 C C . THR 111 111 ? B 9.232 2.902 9.369 1.000 2 B THR 37.284 1
ATOM 2701 O O . THR 111 111 ? B 8.228 3.480 9.773 1.000 2 B THR 36.058 1
ATOM 2702 C CB . THR 111 111 ? B 8.760 2.554 6.920 1.000 2 B THR 36.038 1
ATOM 2703 O OG1 . THR 111 111 ? B 8.664 1.562 5.878 1.000 2 B THR 34.818 1
ATOM 2704 C CG2 . THR 111 111 ? B 9.808 3.575 6.531 1.000 2 B THR 34.334 1
ATOM 2705 N N . PHE 112 112 ? B 10.438 3.108 9.782 1.000 2 B PHE 33.968 1
ATOM 2706 C CA . PHE 112 112 ? B 10.692 4.100 10.824 1.000 2 B PHE 34.286 1
ATOM 2707 C C . PHE 112 112 ? B 11.891 4.943 10.408 1.000 2 B PHE 34.198 1
ATOM 2708 O O . PHE 112 112 ? B 12.869 4.419 9.858 1.000 2 B PHE 33.055 1
ATOM 2709 C CB . PHE 112 112 ? B 10.957 3.413 12.168 1.000 2 B PHE 33.298 1
ATOM 2710 C CG . PHE 112 112 ? B 11.070 4.352 13.340 1.000 2 B PHE 31.858 1
ATOM 2711 C CD1 . PHE 112 112 ? B 9.913 4.894 13.890 1.000 2 B PHE 30.826 1
ATOM 2712 C CD2 . PHE 112 112 ? B 12.297 4.722 13.873 1.000 2 B PHE 30.324 1
ATOM 2713 C CE1 . PHE 112 112 ? B 9.979 5.751 14.955 1.000 2 B PHE 27.260 1
ATOM 2714 C CE2 . PHE 112 112 ? B 12.370 5.589 14.935 1.000 2 B PHE 26.553 1
ATOM 2715 C CZ . PHE 112 112 ? B 11.207 6.105 15.491 1.000 2 B PHE 24.500 1
ATOM 2716 N N . PRO 113 113 ? B 11.869 6.221 10.670 1.000 2 B PRO 36.679 1
ATOM 2717 C CA . PRO 113 113 ? B 12.914 7.112 10.171 1.000 2 B PRO 37.582 1
ATOM 2718 C C . PRO 113 113 ? B 14.295 6.801 10.763 1.000 2 B PRO 37.572 1
ATOM 2719 O O . PRO 113 113 ? B 14.509 6.801 11.974 1.000 2 B PRO 36.899 1
ATOM 2720 C CB . PRO 113 113 ? B 12.448 8.519 10.537 1.000 2 B PRO 36.341 1
ATOM 2721 C CG . PRO 113 113 ? B 11.456 8.303 11.640 1.000 2 B PRO 37.145 1
ATOM 2722 C CD . PRO 113 113 ? B 10.788 7.052 11.275 1.000 2 B PRO 39.588 1
ATOM 2723 N N . ALA 114 114 ? B 15.238 6.542 9.874 1.000 2 B ALA 36.417 1
ATOM 2724 C CA . ALA 114 114 ? B 16.594 6.182 10.266 1.000 2 B ALA 35.458 1
ATOM 2725 C C . ALA 114 114 ? B 17.538 6.569 9.149 1.000 2 B ALA 36.069 1
ATOM 2726 O O . ALA 114 114 ? B 17.132 7.088 8.108 1.000 2 B ALA 34.774 1
ATOM 2727 C CB . ALA 114 114 ? B 16.722 4.699 10.590 1.000 2 B ALA 34.832 1
ATOM 2728 N N . GLN 115 115 ? B 18.810 6.298 9.351 1.000 2 B GLN 34.612 1
ATOM 2729 C CA . GLN 115 115 ? B 19.847 6.606 8.372 1.000 2 B GLN 34.276 1
ATOM 2730 C C . GLN 115 115 ? B 20.297 5.347 7.610 1.000 2 B GLN 34.322 1
ATOM 2731 O O . GLN 115 115 ? B 21.421 5.297 7.118 1.000 2 B GLN 33.220 1
ATOM 2732 C CB . GLN 115 115 ? B 21.034 7.264 9.030 1.000 2 B GLN 33.407 1
ATOM 2733 C CG . GLN 115 115 ? B 20.739 8.621 9.659 1.000 2 B GLN 32.654 1
ATOM 2734 C CD . GLN 115 115 ? B 21.921 9.250 10.321 1.000 2 B GLN 33.032 1
ATOM 2735 O OE1 . GLN 115 115 ? B 22.978 8.645 10.410 1.000 2 B GLN 31.833 1
ATOM 2736 N NE2 . GLN 115 115 ? B 21.767 10.487 10.776 1.000 2 B GLN 24.963 1
ATOM 2737 N N . GLY 116 116 ? B 19.438 4.351 7.560 1.000 2 B GLY 36.268 1
ATOM 2738 C CA . GLY 116 116 ? B 19.800 3.121 6.868 1.000 2 B GLY 36.071 1
ATOM 2739 C C . GLY 116 116 ? B 19.695 3.176 5.365 1.000 2 B GLY 36.726 1
ATOM 2740 O O . GLY 116 116 ? B 20.454 2.497 4.675 1.000 2 B GLY 35.966 1
ATOM 2741 N N . PHE 117 117 ? B 18.788 3.986 4.884 1.000 2 B PHE 39.280 1
ATOM 2742 C CA . PHE 117 117 ? B 18.537 4.063 3.454 1.000 2 B PHE 41.303 1
ATOM 2743 C C . PHE 117 117 ? B 19.258 5.219 2.795 1.000 2 B PHE 41.152 1
ATOM 2744 O O . PHE 117 117 ? B 18.897 5.588 1.668 1.000 2 B PHE 40.222 1
ATOM 2745 C CB . PHE 117 117 ? B 17.048 4.156 3.172 1.000 2 B PHE 39.861 1
ATOM 2746 C CG . PHE 117 117 ? B 16.290 2.912 3.561 1.000 2 B PHE 37.585 1
ATOM 2747 C CD1 . PHE 117 117 ? B 16.213 1.839 2.696 1.000 2 B PHE 36.563 1
ATOM 2748 C CD2 . PHE 117 117 ? B 15.644 2.830 4.800 1.000 2 B PHE 35.993 1
ATOM 2749 C CE1 . PHE 117 117 ? B 15.502 0.697 3.031 1.000 2 B PHE 32.284 1
ATOM 2750 C CE2 . PHE 117 117 ? B 14.940 1.687 5.130 1.000 2 B PHE 31.467 1
ATOM 2751 C CZ . PHE 117 117 ? B 14.866 0.620 4.269 1.000 2 B PHE 27.828 1
ATOM 2752 N N . ASN 118 118 ? B 20.233 5.771 3.451 1.000 2 B ASN 39.042 1
ATOM 2753 C CA . ASN 118 118 ? B 21.016 6.860 2.851 1.000 2 B ASN 39.366 1
ATOM 2754 C C . ASN 118 118 ? B 21.872 6.336 1.707 1.000 2 B ASN 38.939 1
ATOM 2755 O O . ASN 118 118 ? B 22.019 7.000 0.679 1.000 2 B ASN 37.854 1
ATOM 2756 C CB . ASN 118 118 ? B 21.884 7.515 3.928 1.000 2 B ASN 38.515 1
ATOM 2757 C CG . ASN 118 118 ? B 22.490 8.834 3.449 1.000 2 B ASN 36.858 1
ATOM 2758 O OD1 . ASN 118 118 ? B 22.225 9.282 2.326 1.000 2 B ASN 31.661 1
ATOM 2759 N ND2 . ASN 118 118 ? B 23.309 9.450 4.293 1.000 2 B ASN 32.720 1
ATOM 2760 N N . TRP 119 119 ? B 22.422 5.151 1.911 1.000 2 B TRP 40.554 1
ATOM 2761 C CA . TRP 119 119 ? B 23.265 4.597 0.853 1.000 2 B TRP 39.952 1
ATOM 2762 C C . TRP 119 119 ? B 22.436 4.149 -0.341 1.000 2 B TRP 40.460 1
ATOM 2763 O O . TRP 119 119 ? B 22.963 3.968 -1.444 1.000 2 B TRP 38.412 1
ATOM 2764 C CB . TRP 119 119 ? B 24.063 3.409 1.400 1.000 2 B TRP 38.224 1
ATOM 2765 C CG . TRP 119 119 ? B 25.027 3.781 2.482 1.000 2 B TRP 39.623 1
ATOM 2766 C CD1 . TRP 119 119 ? B 26.313 4.216 2.339 1.000 2 B TRP 36.084 1
ATOM 2767 C CD2 . TRP 119 119 ? B 24.777 3.714 3.874 1.000 2 B TRP 37.951 1
ATOM 2768 N NE1 . TRP 119 119 ? B 26.866 4.457 3.553 1.000 2 B TRP 35.170 1
ATOM 2769 C CE2 . TRP 119 119 ? B 25.949 4.145 4.533 1.000 2 B TRP 36.508 1
ATOM 2770 C CE3 . TRP 119 119 ? B 23.715 3.345 4.668 1.000 2 B TRP 35.106 1
ATOM 2771 C CZ2 . TRP 119 119 ? B 26.024 4.209 5.928 1.000 2 B TRP 33.121 1
ATOM 2772 C CZ3 . TRP 119 119 ? B 23.802 3.420 6.034 1.000 2 B TRP 32.668 1
ATOM 2773 C CH2 . TRP 119 119 ? B 24.963 3.851 6.653 1.000 2 B TRP 31.770 1
ATOM 2774 N N . LYS 120 120 ? B 21.184 3.934 -0.141 1.000 2 B LYS 38.331 1
ATOM 2775 C CA . LYS 120 120 ? B 20.340 3.495 -1.244 1.000 2 B LYS 41.384 1
ATOM 2776 C C . LYS 120 120 ? B 19.685 4.678 -1.950 1.000 2 B LYS 40.712 1
ATOM 2777 O O . LYS 120 120 ? B 19.593 4.667 -3.190 1.000 2 B LYS 39.117 1
ATOM 2778 C CB . LYS 120 120 ? B 19.265 2.536 -0.720 1.000 2 B LYS 39.882 1
ATOM 2779 C CG . LYS 120 120 ? B 18.417 1.881 -1.778 1.000 2 B LYS 38.778 1
ATOM 2780 C CD . LYS 120 120 ? B 17.437 0.918 -1.204 1.000 2 B LYS 37.326 1
ATOM 2781 C CE . LYS 120 120 ? B 16.599 0.244 -2.288 1.000 2 B LYS 30.102 1
ATOM 2782 N NZ . LYS 120 120 ? B 15.634 -0.728 -1.723 1.000 2 B LYS 29.406 1
ATOM 2783 N N . SER 121 121 ? B 19.268 5.643 -1.218 1.000 2 B SER 40.693 1
ATOM 2784 C CA . SER 121 121 ? B 18.546 6.773 -1.819 1.000 2 B SER 42.250 1
ATOM 2785 C C . SER 121 121 ? B 19.482 7.744 -2.530 1.000 2 B SER 41.654 1
ATOM 2786 O O . SER 121 121 ? B 19.119 8.300 -3.566 1.000 2 B SER 40.729 1
ATOM 2787 C CB . SER 121 121 ? B 17.735 7.493 -0.737 1.000 2 B SER 40.891 1
ATOM 2788 O OG . SER 121 121 ? B 18.635 8.106 0.188 1.000 2 B SER 38.330 1
ATOM 2789 N N . ASN 122 122 ? B 20.659 7.915 -1.983 1.000 2 B ASN 36.669 1
ATOM 2790 C CA . ASN 122 122 ? B 21.577 8.906 -2.530 1.000 2 B ASN 36.389 1
ATOM 2791 C C . ASN 122 122 ? B 22.357 8.388 -3.724 1.000 2 B ASN 36.384 1
ATOM 2792 O O . ASN 122 122 ? B 22.808 9.166 -4.553 1.000 2 B ASN 34.624 1
ATOM 2793 C CB . ASN 122 122 ? B 22.546 9.375 -1.457 1.000 2 B ASN 34.618 1
ATOM 2794 C CG . ASN 122 122 ? B 21.864 10.141 -0.356 1.000 2 B ASN 34.039 1
ATOM 2795 O OD1 . ASN 122 122 ? B 20.943 10.923 -0.603 1.000 2 B ASN 30.776 1
ATOM 2796 N ND2 . ASN 122 122 ? B 22.310 9.949 0.866 1.000 2 B ASN 31.767 1
ATOM 2797 N N . SER 123 123 ? B 22.538 7.078 -3.798 1.000 2 B SER 39.028 1
ATOM 2798 C CA . SER 123 123 ? B 23.358 6.522 -4.854 1.000 2 B SER 39.839 1
ATOM 2799 C C . SER 123 123 ? B 22.533 6.347 -6.139 1.000 2 B SER 39.667 1
ATOM 2800 O O . SER 123 123 ? B 21.312 6.411 -6.162 1.000 2 B SER 38.866 1
ATOM 2801 C CB . SER 123 123 ? B 23.978 5.194 -4.431 1.000 2 B SER 38.536 1
ATOM 2802 O OG . SER 123 123 ? B 22.955 4.238 -4.259 1.000 2 B SER 37.002 1
ATOM 2803 N N . ASN 124 124 ? B 23.266 6.109 -7.220 1.000 2 B ASN 39.131 1
ATOM 2804 C CA . ASN 124 124 ? B 22.617 5.920 -8.515 1.000 2 B ASN 40.168 1
ATOM 2805 C C . ASN 124 124 ? B 22.035 4.520 -8.673 1.000 2 B ASN 40.213 1
ATOM 2806 O O . ASN 124 124 ? B 21.204 4.290 -9.554 1.000 2 B ASN 38.741 1
ATOM 2807 C CB . ASN 124 124 ? B 23.614 6.169 -9.645 1.000 2 B ASN 38.526 1
ATOM 2808 C CG . ASN 124 124 ? B 24.005 7.633 -9.737 1.000 2 B ASN 36.997 1
ATOM 2809 O OD1 . ASN 124 124 ? B 23.179 8.513 -9.604 1.000 2 B ASN 32.550 1
ATOM 2810 N ND2 . ASN 124 124 ? B 25.290 7.900 -9.975 1.000 2 B ASN 33.819 1
ATOM 2811 N N . ASN 125 125 ? B 22.466 3.611 -7.811 1.000 2 B ASN 38.681 1
ATOM 2812 C CA . ASN 125 125 ? B 21.976 2.248 -7.859 1.000 2 B ASN 38.642 1
ATOM 2813 C C . ASN 125 125 ? B 20.720 2.062 -7.013 1.000 2 B ASN 38.549 1
ATOM 2814 O O . ASN 125 125 ? B 20.258 0.947 -6.815 1.000 2 B ASN 37.276 1
ATOM 2815 C CB . ASN 125 125 ? B 23.041 1.276 -7.365 1.000 2 B ASN 37.438 1
ATOM 2816 C CG . ASN 125 125 ? B 24.238 1.207 -8.290 1.000 2 B ASN 36.352 1
ATOM 2817 O OD1 . ASN 125 125 ? B 24.075 1.181 -9.507 1.000 2 B ASN 31.773 1
ATOM 2818 N ND2 . ASN 125 125 ? B 25.424 1.175 -7.709 1.000 2 B ASN 32.853 1
ATOM 2819 N N . HIS 126 126 ? B 20.169 3.143 -6.540 1.000 2 B HIS 36.964 1
ATOM 2820 C CA . HIS 126 126 ? B 18.984 3.076 -5.690 1.000 2 B HIS 36.224 1
ATOM 2821 C C . HIS 126 126 ? B 17.782 2.550 -6.463 1.000 2 B HIS 36.046 1
ATOM 2822 O O . HIS 126 126 ? B 17.116 1.610 -6.019 1.000 2 B HIS 34.829 1
ATOM 2823 C CB . HIS 126 126 ? B 18.669 4.446 -5.100 1.000 2 B HIS 35.042 1
ATOM 2824 C CG . HIS 126 126 ? B 17.392 4.494 -4.357 1.000 2 B HIS 34.604 1
ATOM 2825 N ND1 . HIS 126 126 ? B 17.207 3.894 -3.125 1.000 2 B HIS 30.709 1
ATOM 2826 C CD2 . HIS 126 126 ? B 16.215 5.093 -4.688 1.000 2 B HIS 32.966 1
ATOM 2827 C CE1 . HIS 126 126 ? B 15.963 4.085 -2.737 1.000 2 B HIS 30.031 1
ATOM 2828 N NE2 . HIS 126 126 ? B 15.339 4.809 -3.664 1.000 2 B HIS 23.730 1
ATOM 2829 N N . GLN 127 127 ? B 17.524 3.133 -7.586 1.000 2 B GLN 38.347 1
ATOM 2830 C CA . GLN 127 127 ? B 16.377 2.724 -8.380 1.000 2 B GLN 41.540 1
ATOM 2831 C C . GLN 127 127 ? B 16.620 1.354 -8.996 1.000 2 B GLN 41.393 1
ATOM 2832 O O . GLN 127 127 ? B 15.661 0.598 -9.216 1.000 2 B GLN 40.096 1
ATOM 2833 C CB . GLN 127 127 ? B 16.084 3.767 -9.467 1.000 2 B GLN 39.857 1
ATOM 2834 C CG . GLN 127 127 ? B 14.800 3.538 -10.240 1.000 2 B GLN 38.487 1
ATOM 2835 C CD . GLN 127 127 ? B 13.597 3.621 -9.360 1.000 2 B GLN 36.584 1
ATOM 2836 O OE1 . GLN 127 127 ? B 13.440 4.553 -8.566 1.000 2 B GLN 33.572 1
ATOM 2837 N NE2 . GLN 127 127 ? B 12.708 2.648 -9.478 1.000 2 B GLN 29.564 1
ATOM 2838 N N . GLN 128 128 ? B 17.844 1.036 -9.267 1.000 2 B GLN 42.070 1
ATOM 2839 C CA . GLN 128 128 ? B 18.148 -0.289 -9.777 1.000 2 B GLN 42.804 1
ATOM 2840 C C . GLN 128 128 ? B 17.794 -1.365 -8.752 1.000 2 B GLN 42.841 1
ATOM 2841 O O . GLN 128 128 ? B 17.126 -2.354 -9.055 1.000 2 B GLN 41.834 1
ATOM 2842 C CB . GLN 128 128 ? B 19.616 -0.395 -10.148 1.000 2 B GLN 42.121 1
ATOM 2843 C CG . GLN 128 128 ? B 20.025 0.527 -11.296 1.000 2 B GLN 40.732 1
ATOM 2844 C CD . GLN 128 128 ? B 21.499 0.425 -11.604 1.000 2 B GLN 38.700 1
ATOM 2845 O OE1 . GLN 128 128 ? B 22.198 -0.345 -10.974 1.000 2 B GLN 35.781 1
ATOM 2846 N NE2 . GLN 128 128 ? B 21.969 1.200 -12.571 1.000 2 B GLN 30.705 1
ATOM 2847 N N . SER 129 129 ? B 18.240 -1.154 -7.535 1.000 2 B SER 40.634 1
ATOM 2848 C CA . SER 129 129 ? B 17.937 -2.094 -6.471 1.000 2 B SER 42.496 1
ATOM 2849 C C . SER 129 129 ? B 16.476 -2.042 -6.060 1.000 2 B SER 42.432 1
ATOM 2850 O O . SER 129 129 ? B 15.911 -3.028 -5.567 1.000 2 B SER 41.774 1
ATOM 2851 C CB . SER 129 129 ? B 18.827 -1.842 -5.254 1.000 2 B SER 40.786 1
ATOM 2852 O OG . SER 129 129 ? B 18.583 -0.563 -4.709 1.000 2 B SER 38.714 1
ATOM 2853 N N . ILE 130 130 ? B 15.850 -0.901 -6.278 1.000 2 B ILE 38.527 1
ATOM 2854 C CA . ILE 130 130 ? B 14.417 -0.807 -5.995 1.000 2 B ILE 39.292 1
ATOM 2855 C C . ILE 130 130 ? B 13.619 -1.657 -6.983 1.000 2 B ILE 39.381 1
ATOM 2856 O O . ILE 130 130 ? B 12.740 -2.415 -6.582 1.000 2 B ILE 38.353 1
ATOM 2857 C CB . ILE 130 130 ? B 13.950 0.661 -6.039 1.000 2 B ILE 37.417 1
ATOM 2858 C CG1 . ILE 130 130 ? B 14.391 1.365 -4.757 1.000 2 B ILE 37.850 1
ATOM 2859 C CG2 . ILE 130 130 ? B 12.443 0.787 -6.176 1.000 2 B ILE 36.721 1
ATOM 2860 C CD1 . ILE 130 130 ? B 14.169 2.827 -4.740 1.000 2 B ILE 36.550 1
ATOM 2861 N N . LYS 131 131 ? B 13.943 -1.566 -8.239 1.000 2 B LYS 36.654 1
ATOM 2862 C CA . LYS 131 131 ? B 13.258 -2.367 -9.244 1.000 2 B LYS 38.924 1
ATOM 2863 C C . LYS 131 131 ? B 13.631 -3.854 -9.140 1.000 2 B LYS 39.130 1
ATOM 2864 O O . LYS 131 131 ? B 12.831 -4.723 -9.481 1.000 2 B LYS 37.607 1
ATOM 2865 C CB . LYS 131 131 ? B 13.570 -1.855 -10.644 1.000 2 B LYS 37.335 1
ATOM 2866 C CG . LYS 131 131 ? B 12.946 -0.498 -10.973 1.000 2 B LYS 36.437 1
ATOM 2867 C CD . LYS 131 131 ? B 13.307 -0.027 -12.345 1.000 2 B LYS 34.800 1
ATOM 2868 C CE . LYS 131 131 ? B 12.708 1.334 -12.652 1.000 2 B LYS 29.045 1
ATOM 2869 N NZ . LYS 131 131 ? B 13.110 1.806 -14.004 1.000 2 B LYS 28.677 1
ATOM 2870 N N . GLN 132 132 ? B 14.812 -4.093 -8.664 1.000 2 B GLN 40.096 1
ATOM 2871 C CA . GLN 132 132 ? B 15.202 -5.484 -8.416 1.000 2 B GLN 41.231 1
ATOM 2872 C C . GLN 132 132 ? B 14.434 -6.052 -7.236 1.000 2 B GLN 41.328 1
ATOM 2873 O O . GLN 132 132 ? B 13.926 -7.171 -7.305 1.000 2 B GLN 40.721 1
ATOM 2874 C CB . GLN 132 132 ? B 16.708 -5.577 -8.162 1.000 2 B GLN 39.795 1
ATOM 2875 C CG . GLN 132 132 ? B 17.571 -5.289 -9.378 1.000 2 B GLN 39.317 1
ATOM 2876 C CD . GLN 132 132 ? B 19.056 -5.353 -9.042 1.000 2 B GLN 37.969 1
ATOM 2877 O OE1 . GLN 132 132 ? B 19.428 -5.569 -7.906 1.000 2 B GLN 35.510 1
ATOM 2878 N NE2 . GLN 132 132 ? B 19.884 -5.196 -10.058 1.000 2 B GLN 30.242 1
ATOM 2879 N N . GLU 133 133 ? B 14.316 -5.266 -6.200 1.000 2 B GLU 39.059 1
ATOM 2880 C CA . GLU 133 133 ? B 13.572 -5.721 -5.040 1.000 2 B GLU 40.237 1
ATOM 2881 C C . GLU 133 133 ? B 12.074 -5.750 -5.307 1.000 2 B GLU 40.253 1
ATOM 2882 O O . GLU 133 133 ? B 11.348 -6.535 -4.703 1.000 2 B GLU 39.347 1
ATOM 2883 C CB . GLU 133 133 ? B 13.866 -4.815 -3.855 1.000 2 B GLU 39.164 1
ATOM 2884 C CG . GLU 133 133 ? B 15.265 -4.967 -3.266 1.000 2 B GLU 38.827 1
ATOM 2885 C CD . GLU 133 133 ? B 15.530 -4.034 -2.125 1.000 2 B GLU 36.478 1
ATOM 2886 O OE1 . GLU 133 133 ? B 14.650 -3.187 -1.827 1.000 2 B GLU 33.629 1
ATOM 2887 O OE2 . GLU 133 133 ? B 16.612 -4.130 -1.497 1.000 2 B GLU 31.971 1
ATOM 2888 N N . GLN 134 134 ? B 11.644 -4.902 -6.197 1.000 2 B GLN 35.985 1
ATOM 2889 C CA . GLN 134 134 ? B 10.230 -4.924 -6.569 1.000 2 B GLN 35.838 1
ATOM 2890 C C . GLN 134 134 ? B 9.859 -6.171 -7.350 1.000 2 B GLN 35.975 1
ATOM 2891 O O . GLN 134 134 ? B 8.785 -6.725 -7.164 1.000 2 B GLN 34.620 1
ATOM 2892 C CB . GLN 134 134 ? B 9.873 -3.675 -7.371 1.000 2 B GLN 34.564 1
ATOM 2893 C CG . GLN 134 134 ? B 9.857 -2.407 -6.565 1.000 2 B GLN 33.970 1
ATOM 2894 C CD . GLN 134 134 ? B 9.581 -1.165 -7.408 1.000 2 B GLN 33.402 1
ATOM 2895 O OE1 . GLN 134 134 ? B 9.462 -1.265 -8.634 1.000 2 B GLN 32.120 1
ATOM 2896 N NE2 . GLN 134 134 ? B 9.468 -0.028 -6.772 1.000 2 B GLN 25.502 1
ATOM 2897 N N . LYS 135 135 ? B 10.757 -6.599 -8.202 1.000 2 B LYS 37.161 1
ATOM 2898 C CA . LYS 135 135 ? B 10.504 -7.742 -9.039 1.000 2 B LYS 38.218 1
ATOM 2899 C C . LYS 135 135 ? B 10.977 -9.048 -8.436 1.000 2 B LYS 38.227 1
ATOM 2900 O O . LYS 135 135 ? B 11.077 -10.061 -9.118 1.000 2 B LYS 37.219 1
ATOM 2901 C CB . LYS 135 135 ? B 11.169 -7.574 -10.415 1.000 2 B LYS 36.896 1
ATOM 2902 C CG . LYS 135 135 ? B 10.642 -6.345 -11.182 1.000 2 B LYS 36.692 1
ATOM 2903 C CD . LYS 135 135 ? B 9.192 -6.450 -11.527 1.000 2 B LYS 35.539 1
ATOM 2904 C CE . LYS 135 135 ? B 8.699 -5.273 -12.310 1.000 2 B LYS 30.153 1
ATOM 2905 N NZ . LYS 135 135 ? B 7.280 -5.321 -12.563 1.000 2 B LYS 29.215 1
ATOM 2906 N N . ASN 136 136 ? B 11.247 -9.035 -7.124 1.000 2 B ASN 35.857 1
ATOM 2907 C CA . ASN 136 136 ? B 11.839 -10.195 -6.513 1.000 2 B ASN 34.500 1
ATOM 2908 C C . ASN 136 136 ? B 11.178 -10.568 -5.180 1.000 2 B ASN 34.667 1
ATOM 2909 O O . ASN 136 136 ? B 11.685 -11.404 -4.437 1.000 2 B ASN 33.628 1
ATOM 2910 C CB . ASN 136 136 ? B 13.337 -9.976 -6.281 1.000 2 B ASN 33.578 1
ATOM 2911 C CG . ASN 136 136 ? B 14.101 -11.256 -6.061 1.000 2 B ASN 32.195 1
ATOM 2912 O OD1 . ASN 136 136 ? B 13.642 -12.335 -6.439 1.000 2 B ASN 28.764 1
ATOM 2913 N ND2 . ASN 136 136 ? B 15.272 -11.149 -5.478 1.000 2 B ASN 29.993 1
ATOM 2914 N N . TYR 137 137 ? B 10.049 -9.959 -4.898 1.000 2 B TYR 38.380 1
ATOM 2915 C CA . TYR 137 137 ? B 9.395 -10.233 -3.636 1.000 2 B TYR 39.592 1
ATOM 2916 C C . TYR 137 137 ? B 8.882 -11.668 -3.595 1.000 2 B TYR 39.574 1
ATOM 2917 O O . TYR 137 137 ? B 9.215 -12.466 -2.730 1.000 2 B TYR 38.883 1
ATOM 2918 C CB . TYR 137 137 ? B 8.272 -9.215 -3.388 1.000 2 B TYR 38.680 1
ATOM 2919 C CG . TYR 137 137 ? B 7.593 -9.409 -2.061 1.000 2 B TYR 38.082 1
ATOM 2920 C CD1 . TYR 137 137 ? B 6.318 -9.968 -1.981 1.000 2 B TYR 35.474 1
ATOM 2921 C CD2 . TYR 137 137 ? B 8.225 -9.034 -0.873 1.000 2 B TYR 34.914 1
ATOM 2922 C CE1 . TYR 137 137 ? B 5.666 -10.139 -0.773 1.000 2 B TYR 31.203 1
ATOM 2923 C CE2 . TYR 137 137 ? B 7.581 -9.228 0.343 1.000 2 B TYR 30.564 1
ATOM 2924 C CZ . TYR 137 137 ? B 6.314 -9.786 0.368 1.000 2 B TYR 28.795 1
ATOM 2925 O OH . TYR 137 137 ? B 5.690 -9.970 1.601 1.000 2 B TYR 31.377 1
ATOM 2926 N N . TYR 138 138 ? B 8.025 -11.976 -4.555 1.000 2 B TYR 35.165 1
ATOM 2927 C CA . TYR 138 138 ? B 7.476 -13.304 -4.652 1.000 2 B TYR 35.429 1
ATOM 2928 C C . TYR 138 138 ? B 8.538 -14.309 -5.067 1.000 2 B TYR 35.872 1
ATOM 2929 O O . TYR 138 138 ? B 8.473 -15.476 -4.659 1.000 2 B TYR 34.704 1
ATOM 2930 C CB . TYR 138 138 ? B 6.302 -13.334 -5.623 1.000 2 B TYR 34.206 1
ATOM 2931 C CG . TYR 138 138 ? B 5.136 -12.468 -5.182 1.000 2 B TYR 33.492 1
ATOM 2932 C CD1 . TYR 138 138 ? B 4.948 -11.208 -5.717 1.000 2 B TYR 32.927 1
ATOM 2933 C CD2 . TYR 138 138 ? B 4.201 -12.948 -4.255 1.000 2 B TYR 32.468 1
ATOM 2934 C CE1 . TYR 138 138 ? B 3.879 -10.423 -5.348 1.000 2 B TYR 28.717 1
ATOM 2935 C CE2 . TYR 138 138 ? B 3.128 -12.154 -3.895 1.000 2 B TYR 28.824 1
ATOM 2936 C CZ . TYR 138 138 ? B 2.981 -10.908 -4.428 1.000 2 B TYR 25.382 1
ATOM 2937 O OH . TYR 138 138 ? B 1.886 -10.142 -4.056 1.000 2 B TYR 26.748 1
ATOM 2938 N N . ASP 139 139 ? B 9.477 -13.848 -5.840 1.000 2 B ASP 38.505 1
ATOM 2939 C CA . ASP 139 139 ? B 10.508 -14.756 -6.317 1.000 2 B ASP 38.928 1
ATOM 2940 C C . ASP 139 139 ? B 11.496 -15.132 -5.210 1.000 2 B ASP 38.944 1
ATOM 2941 O O . ASP 139 139 ? B 12.024 -16.247 -5.178 1.000 2 B ASP 38.167 1
ATOM 2942 C CB . ASP 139 139 ? B 11.262 -14.118 -7.491 1.000 2 B ASP 38.206 1
ATOM 2943 C CG . ASP 139 139 ? B 10.387 -13.936 -8.711 1.000 2 B ASP 37.655 1
ATOM 2944 O OD1 . ASP 139 139 ? B 9.401 -14.688 -8.848 1.000 2 B ASP 34.789 1
ATOM 2945 O OD2 . ASP 139 139 ? B 10.682 -13.031 -9.522 1.000 2 B ASP 35.049 1
ATOM 2946 N N . PHE 140 140 ? B 11.735 -14.182 -4.323 1.000 2 B PHE 35.076 1
ATOM 2947 C CA . PHE 140 140 ? B 12.661 -14.466 -3.239 1.000 2 B PHE 35.355 1
ATOM 2948 C C . PHE 140 140 ? B 12.000 -15.340 -2.174 1.000 2 B PHE 35.184 1
ATOM 2949 O O . PHE 140 140 ? B 12.627 -16.216 -1.599 1.000 2 B PHE 34.783 1
ATOM 2950 C CB . PHE 140 140 ? B 13.166 -13.168 -2.621 1.000 2 B PHE 34.235 1
ATOM 2951 C CG . PHE 140 140 ? B 14.133 -13.375 -1.486 1.000 2 B PHE 33.280 1
ATOM 2952 C CD1 . PHE 140 140 ? B 15.441 -13.751 -1.750 1.000 2 B PHE 32.121 1
ATOM 2953 C CD2 . PHE 140 140 ? B 13.740 -13.236 -0.176 1.000 2 B PHE 31.570 1
ATOM 2954 C CE1 . PHE 140 140 ? B 16.337 -13.955 -0.733 1.000 2 B PHE 27.663 1
ATOM 2955 C CE2 . PHE 140 140 ? B 14.648 -13.433 0.840 1.000 2 B PHE 27.179 1
ATOM 2956 C CZ . PHE 140 140 ? B 15.951 -13.784 0.576 1.000 2 B PHE 25.373 1
ATOM 2957 N N . SER 141 141 ? B 10.746 -15.122 -1.932 1.000 2 B SER 38.258 1
ATOM 2958 C CA . SER 141 141 ? B 10.008 -15.955 -0.988 1.000 2 B SER 39.915 1
ATOM 2959 C C . SER 141 141 ? B 9.830 -17.362 -1.521 1.000 2 B SER 39.941 1
ATOM 2960 O O . SER 141 141 ? B 9.857 -18.344 -0.765 1.000 2 B SER 39.734 1
ATOM 2961 C CB . SER 141 141 ? B 8.688 -15.308 -0.645 1.000 2 B SER 39.563 1
ATOM 2962 O OG . SER 141 141 ? B 7.842 -15.265 -1.778 1.000 2 B SER 35.683 1
ATOM 2963 N N . PHE 142 142 ? B 9.614 -17.469 -2.796 1.000 2 B PHE 39.034 1
ATOM 2964 C CA . PHE 142 142 ? B 9.553 -18.785 -3.419 1.000 2 B PHE 40.951 1
ATOM 2965 C C . PHE 142 142 ? B 10.940 -19.396 -3.577 1.000 2 B PHE 40.907 1
ATOM 2966 O O . PHE 142 142 ? B 11.059 -20.628 -3.584 1.000 2 B PHE 40.665 1
ATOM 2967 C CB . PHE 142 142 ? B 8.858 -18.700 -4.766 1.000 2 B PHE 40.540 1
ATOM 2968 C CG . PHE 142 142 ? B 8.584 -20.033 -5.400 1.000 2 B PHE 39.425 1
ATOM 2969 C CD1 . PHE 142 142 ? B 7.606 -20.865 -4.896 1.000 2 B PHE 36.766 1
ATOM 2970 C CD2 . PHE 142 142 ? B 9.323 -20.457 -6.500 1.000 2 B PHE 36.592 1
ATOM 2971 C CE1 . PHE 142 142 ? B 7.352 -22.094 -5.470 1.000 2 B PHE 32.743 1
ATOM 2972 C CE2 . PHE 142 142 ? B 9.079 -21.678 -7.082 1.000 2 B PHE 33.128 1
ATOM 2973 C CZ . PHE 142 142 ? B 8.079 -22.500 -6.570 1.000 2 B PHE 31.207 1
ATOM 2974 N N . GLN 143 143 ? B 11.917 -18.547 -3.712 1.000 2 B GLN 39.386 1
ATOM 2975 C CA . GLN 143 143 ? B 13.295 -19.027 -3.813 1.000 2 B GLN 41.808 1
ATOM 2976 C C . GLN 143 143 ? B 13.746 -19.656 -2.502 1.000 2 B GLN 41.944 1
ATOM 2977 O O . GLN 143 143 ? B 14.433 -20.668 -2.494 1.000 2 B GLN 41.092 1
ATOM 2978 C CB . GLN 143 143 ? B 14.209 -17.905 -4.223 1.000 2 B GLN 40.740 1
ATOM 2979 C CG . GLN 143 143 ? B 15.611 -18.326 -4.653 1.000 2 B GLN 39.094 1
ATOM 2980 C CD . GLN 143 143 ? B 16.590 -18.329 -3.473 1.000 2 B GLN 37.083 1
ATOM 2981 O OE1 . GLN 143 143 ? B 16.387 -17.608 -2.501 1.000 2 B GLN 34.358 1
ATOM 2982 N NE2 . GLN 143 143 ? B 17.622 -19.142 -3.600 1.000 2 B GLN 30.042 1
ATOM 2983 N N . THR 144 144 ? B 13.378 -19.026 -1.402 1.000 2 B THR 39.570 1
ATOM 2984 C CA . THR 144 144 ? B 13.713 -19.586 -0.107 1.000 2 B THR 40.197 1
ATOM 2985 C C . THR 144 144 ? B 12.936 -20.859 0.187 1.000 2 B THR 40.425 1
ATOM 2986 O O . THR 144 144 ? B 13.371 -21.684 0.995 1.000 2 B THR 39.437 1
ATOM 2987 C CB . THR 144 144 ? B 13.436 -18.559 0.986 1.000 2 B THR 38.885 1
ATOM 2988 O OG1 . THR 144 144 ? B 12.074 -18.198 1.007 1.000 2 B THR 37.188 1
ATOM 2989 C CG2 . THR 144 144 ? B 14.287 -17.333 0.779 1.000 2 B THR 36.342 1
ATOM 2990 N N . GLN 145 145 ? B 11.786 -21.010 -0.440 1.000 2 B GLN 39.569 1
ATOM 2991 C CA . GLN 145 145 ? B 11.027 -22.222 -0.286 1.000 2 B GLN 41.032 1
ATOM 2992 C C . GLN 145 145 ? B 11.639 -23.389 -1.071 1.000 2 B GLN 40.709 1
ATOM 2993 O O . GLN 145 145 ? B 11.586 -24.538 -0.636 1.000 2 B GLN 39.184 1
ATOM 2994 C CB . GLN 145 145 ? B 9.574 -22.018 -0.717 1.000 2 B GLN 39.823 1
ATOM 2995 C CG . GLN 145 145 ? B 8.798 -21.071 0.175 1.000 2 B GLN 38.529 1
ATOM 2996 C CD . GLN 145 145 ? B 7.387 -20.872 -0.309 1.000 2 B GLN 37.187 1
ATOM 2997 O OE1 . GLN 145 145 ? B 6.984 -21.420 -1.337 1.000 2 B GLN 34.485 1
ATOM 2998 N NE2 . GLN 145 145 ? B 6.606 -20.089 0.419 1.000 2 B GLN 29.549 1
ATOM 2999 N N . THR 146 146 ? B 12.198 -23.068 -2.221 1.000 2 B THR 43.493 1
ATOM 3000 C CA . THR 146 146 ? B 12.703 -24.107 -3.111 1.000 2 B THR 43.914 1
ATOM 3001 C C . THR 146 146 ? B 14.232 -24.181 -3.073 1.000 2 B THR 43.663 1
ATOM 3002 O O . THR 146 146 ? B 14.806 -25.070 -2.453 1.000 2 B THR 42.496 1
ATOM 3003 C CB . THR 146 146 ? B 12.205 -23.887 -4.537 1.000 2 B THR 41.733 1
ATOM 3004 O OG1 . THR 146 146 ? B 12.571 -22.590 -4.993 1.000 2 B THR 40.455 1
ATOM 3005 C CG2 . THR 146 146 ? B 10.708 -24.036 -4.598 1.000 2 B THR 38.968 1
ATOM 3006 N N . ARG 147 147 ? B 14.888 -23.263 -3.709 1.000 2 B ARG 40.507 1
ATOM 3007 C CA . ARG 147 147 ? B 16.314 -23.310 -3.950 1.000 2 B ARG 40.566 1
ATOM 3008 C C . ARG 147 147 ? B 16.944 -21.926 -3.888 1.000 2 B ARG 40.137 1
ATOM 3009 O O . ARG 147 147 ? B 16.248 -20.899 -3.925 1.000 2 B ARG 38.880 1
ATOM 3010 C CB . ARG 147 147 ? B 16.619 -23.927 -5.337 1.000 2 B ARG 39.890 1
ATOM 3011 C CG . ARG 147 147 ? B 16.374 -25.432 -5.405 1.000 2 B ARG 38.383 1
ATOM 3012 C CD . ARG 147 147 ? B 16.686 -26.016 -6.772 1.000 2 B ARG 37.978 1
ATOM 3013 N NE . ARG 147 147 ? B 18.142 -26.007 -7.037 1.000 2 B ARG 30.718 1
ATOM 3014 C CZ . ARG 147 147 ? B 18.680 -26.426 -8.180 1.000 2 B ARG 30.159 1
ATOM 3015 N NH1 . ARG 147 147 ? B 17.887 -26.779 -9.186 1.000 2 B ARG 26.669 1
ATOM 3016 N NH2 . ARG 147 147 ? B 19.992 -26.433 -8.341 1.000 2 B ARG 23.553 1
ATOM 3017 N N . PRO 148 148 ? B 18.234 -21.871 -3.819 1.000 2 B PRO 40.788 1
ATOM 3018 C CA . PRO 148 148 ? B 18.976 -20.634 -4.093 1.000 2 B PRO 40.672 1
ATOM 3019 C C . PRO 148 148 ? B 18.862 -20.194 -5.543 1.000 2 B PRO 40.967 1
ATOM 3020 O O . PRO 148 148 ? B 18.391 -20.971 -6.392 1.000 2 B PRO 40.398 1
ATOM 3021 C CB . PRO 148 148 ? B 20.412 -20.947 -3.726 1.000 2 B PRO 39.911 1
ATOM 3022 C CG . PRO 148 148 ? B 20.497 -22.449 -3.791 1.000 2 B PRO 40.804 1
ATOM 3023 C CD . PRO 148 148 ? B 19.153 -22.903 -3.333 1.000 2 B PRO 42.304 1
ATOM 3024 N N . PRO 149 149 ? B 19.295 -18.996 -5.882 1.000 2 B PRO 41.832 1
ATOM 3025 C CA . PRO 149 149 ? B 19.103 -18.518 -7.251 1.000 2 B PRO 42.439 1
ATOM 3026 C C . PRO 149 149 ? B 19.796 -19.346 -8.324 1.000 2 B PRO 42.428 1
ATOM 3027 O O . PRO 149 149 ? B 21.022 -19.299 -8.479 1.000 2 B PRO 41.775 1
ATOM 3028 C CB . PRO 149 149 ? B 19.638 -17.083 -7.241 1.000 2 B PRO 41.291 1
ATOM 3029 C CG . PRO 149 149 ? B 20.501 -17.016 -6.028 1.000 2 B PRO 42.134 1
ATOM 3030 C CD . PRO 149 149 ? B 19.858 -17.932 -5.052 1.000 2 B PRO 43.679 1
ATOM 3031 N N . THR 150 150 ? B 19.011 -20.110 -9.039 1.000 2 B THR 42.112 1
ATOM 3032 C CA . THR 150 150 ? B 19.478 -20.919 -10.153 1.000 2 B THR 42.720 1
ATOM 3033 C C . THR 150 150 ? B 18.405 -20.897 -11.224 1.000 2 B THR 42.784 1
ATOM 3034 O O . THR 150 150 ? B 17.313 -20.373 -11.003 1.000 2 B THR 41.278 1
ATOM 3035 C CB . THR 150 150 ? B 19.792 -22.375 -9.739 1.000 2 B THR 41.139 1
ATOM 3036 O OG1 . THR 150 150 ? B 18.654 -22.940 -9.083 1.000 2 B THR 41.120 1
ATOM 3037 C CG2 . THR 150 150 ? B 21.009 -22.426 -8.808 1.000 2 B THR 39.121 1
ATOM 3038 N N . SER 151 151 ? B 18.693 -21.443 -12.342 1.000 2 B SER 41.412 1
ATOM 3039 C CA . SER 151 151 ? B 17.726 -21.503 -13.436 1.000 2 B SER 43.610 1
ATOM 3040 C C . SER 151 151 ? B 16.597 -22.481 -13.102 1.000 2 B SER 43.658 1
ATOM 3041 O O . SER 151 151 ? B 15.470 -22.338 -13.603 1.000 2 B SER 41.928 1
ATOM 3042 C CB . SER 151 151 ? B 18.379 -21.899 -14.764 1.000 2 B SER 41.575 1
ATOM 3043 O OG . SER 151 151 ? B 18.924 -23.229 -14.686 1.000 2 B SER 39.903 1
ATOM 3044 N N . SER 152 152 ? B 16.890 -23.477 -12.292 1.000 2 B SER 42.523 1
ATOM 3045 C CA . SER 152 152 ? B 15.858 -24.395 -11.855 1.000 2 B SER 44.529 1
ATOM 3046 C C . SER 152 152 ? B 14.952 -23.776 -10.799 1.000 2 B SER 44.414 1
ATOM 3047 O O . SER 152 152 ? B 13.821 -24.242 -10.584 1.000 2 B SER 42.991 1
ATOM 3048 C CB . SER 152 152 ? B 16.461 -25.690 -11.343 1.000 2 B SER 42.170 1
ATOM 3049 O OG . SER 152 152 ? B 17.245 -25.459 -10.165 1.000 2 B SER 40.797 1
ATOM 3050 N N . THR 153 153 ? B 15.424 -22.743 -10.147 1.000 2 B THR 42.892 1
ATOM 3051 C CA . THR 153 153 ? B 14.598 -22.025 -9.201 1.000 2 B THR 43.977 1
ATOM 3052 C C . THR 153 153 ? B 13.504 -21.236 -9.938 1.000 2 B THR 44.091 1
ATOM 3053 O O . THR 153 153 ? B 12.367 -21.123 -9.426 1.000 2 B THR 42.524 1
ATOM 3054 C CB . THR 153 153 ? B 15.448 -21.064 -8.366 1.000 2 B THR 41.500 1
ATOM 3055 O OG1 . THR 153 153 ? B 16.505 -21.794 -7.714 1.000 2 B THR 41.227 1
ATOM 3056 C CG2 . THR 153 153 ? B 14.597 -20.367 -7.315 1.000 2 B THR 39.624 1
ATOM 3057 N N . THR 154 154 ? B 13.814 -20.732 -11.091 1.000 2 B THR 45.240 1
ATOM 3058 C CA . THR 154 154 ? B 12.820 -20.032 -11.894 1.000 2 B THR 47.421 1
ATOM 3059 C C . THR 154 154 ? B 11.744 -20.965 -12.422 1.000 2 B THR 47.204 1
ATOM 3060 O O . THR 154 154 ? B 10.624 -20.507 -12.719 1.000 2 B THR 46.290 1
ATOM 3061 C CB . THR 154 154 ? B 13.506 -19.333 -13.081 1.000 2 B THR 45.680 1
ATOM 3062 O OG1 . THR 154 154 ? B 14.159 -20.298 -13.934 1.000 2 B THR 45.374 1
ATOM 3063 C CG2 . THR 154 154 ? B 14.529 -18.337 -12.574 1.000 2 B THR 43.608 1
ATOM 3064 N N . SER 155 155 ? B 12.033 -22.234 -12.500 1.000 2 B SER 41.931 1
ATOM 3065 C CA . SER 155 155 ? B 11.009 -23.194 -12.891 1.000 2 B SER 43.528 1
ATOM 3066 C C . SER 155 155 ? B 10.010 -23.400 -11.771 1.000 2 B SER 42.944 1
ATOM 3067 O O . SER 155 155 ? B 8.806 -23.543 -12.005 1.000 2 B SER 42.410 1
ATOM 3068 C CB . SER 155 155 ? B 11.645 -24.532 -13.286 1.000 2 B SER 42.442 1
ATOM 3069 O OG . SER 155 155 ? B 12.252 -25.180 -12.161 1.000 2 B SER 39.165 1
ATOM 3070 N N . PHE 156 156 ? B 10.473 -23.412 -10.526 1.000 2 B PHE 39.463 1
ATOM 3071 C CA . PHE 156 156 ? B 9.578 -23.503 -9.396 1.000 2 B PHE 41.446 1
ATOM 3072 C C . PHE 156 156 ? B 8.837 -22.195 -9.167 1.000 2 B PHE 41.218 1
ATOM 3073 O O . PHE 156 156 ? B 7.745 -22.191 -8.626 1.000 2 B PHE 40.549 1
ATOM 3074 C CB . PHE 156 156 ? B 10.352 -23.872 -8.123 1.000 2 B PHE 40.103 1
ATOM 3075 C CG . PHE 156 156 ? B 10.902 -25.263 -8.136 1.000 2 B PHE 38.405 1
ATOM 3076 C CD1 . PHE 156 156 ? B 10.074 -26.349 -7.878 1.000 2 B PHE 37.928 1
ATOM 3077 C CD2 . PHE 156 156 ? B 12.249 -25.491 -8.387 1.000 2 B PHE 36.895 1
ATOM 3078 C CE1 . PHE 156 156 ? B 10.584 -27.617 -7.860 1.000 2 B PHE 33.757 1
ATOM 3079 C CE2 . PHE 156 156 ? B 12.744 -26.782 -8.379 1.000 2 B PHE 33.803 1
ATOM 3080 C CZ . PHE 156 156 ? B 11.929 -27.842 -8.108 1.000 2 B PHE 32.310 1
ATOM 3081 N N . GLN 157 157 ? B 9.431 -21.122 -9.624 1.000 2 B GLN 40.273 1
ATOM 3082 C CA . GLN 157 157 ? B 8.766 -19.823 -9.509 1.000 2 B GLN 42.914 1
ATOM 3083 C C . GLN 157 157 ? B 7.637 -19.677 -10.513 1.000 2 B GLN 42.806 1
ATOM 3084 O O . GLN 157 157 ? B 6.732 -18.901 -10.317 1.000 2 B GLN 41.657 1
ATOM 3085 C CB . GLN 157 157 ? B 9.771 -18.691 -9.699 1.000 2 B GLN 41.952 1
ATOM 3086 C CG . GLN 157 157 ? B 10.764 -18.570 -8.576 1.000 2 B GLN 40.323 1
ATOM 3087 C CD . GLN 157 157 ? B 11.812 -17.511 -8.825 1.000 2 B GLN 38.949 1
ATOM 3088 O OE1 . GLN 157 157 ? B 11.787 -16.898 -9.875 1.000 2 B GLN 37.066 1
ATOM 3089 N NE2 . GLN 157 157 ? B 12.689 -17.311 -7.880 1.000 2 B GLN 32.380 1
ATOM 3090 N N . SER 158 158 ? B 7.714 -20.443 -11.580 1.000 2 B SER 41.733 1
ATOM 3091 C CA . SER 158 158 ? B 6.684 -20.398 -12.607 1.000 2 B SER 43.091 1
ATOM 3092 C C . SER 158 158 ? B 5.434 -21.196 -12.217 1.000 2 B SER 42.617 1
ATOM 3093 O O . SER 158 158 ? B 4.425 -21.165 -12.893 1.000 2 B SER 42.060 1
ATOM 3094 C CB . SER 158 158 ? B 7.203 -20.932 -13.924 1.000 2 B SER 42.043 1
ATOM 3095 O OG . SER 158 158 ? B 7.530 -22.301 -13.830 1.000 2 B SER 39.586 1
ATOM 3096 N N . GLN 159 159 ? B 5.545 -21.916 -11.111 1.000 2 B GLN 40.404 1
ATOM 3097 C CA . GLN 159 159 ? B 4.429 -22.761 -10.647 1.000 2 B GLN 41.967 1
ATOM 3098 C C . GLN 159 159 ? B 3.514 -22.051 -9.657 1.000 2 B GLN 41.388 1
ATOM 3099 O O . GLN 159 159 ? B 2.553 -22.642 -9.190 1.000 2 B GLN 40.168 1
ATOM 3100 C CB . GLN 159 159 ? B 4.966 -24.034 -9.987 1.000 2 B GLN 40.883 1
ATOM 3101 C CG . GLN 159 159 ? B 5.716 -24.950 -10.936 1.000 2 B GLN 39.421 1
ATOM 3102 C CD . GLN 159 159 ? B 6.262 -26.181 -10.252 1.000 2 B GLN 37.534 1
ATOM 3103 O OE1 . GLN 159 159 ? B 6.140 -26.310 -9.027 1.000 2 B GLN 35.157 1
ATOM 3104 N NE2 . GLN 159 159 ? B 6.842 -27.089 -11.028 1.000 2 B GLN 30.397 1
ATOM 3105 N N . ILE 160 160 ? B 3.805 -20.808 -9.367 1.000 2 B ILE 39.459 1
ATOM 3106 C CA . ILE 160 160 ? B 2.996 -20.025 -8.418 1.000 2 B ILE 40.855 1
ATOM 3107 C C . ILE 160 160 ? B 1.632 -19.637 -9.015 1.000 2 B ILE 41.071 1
ATOM 3108 O O . ILE 160 160 ? B 0.645 -19.676 -8.291 1.000 2 B ILE 40.165 1
ATOM 3109 C CB . ILE 160 160 ? B 3.802 -18.811 -7.904 1.000 2 B ILE 39.216 1
ATOM 3110 C CG1 . ILE 160 160 ? B 5.099 -19.292 -7.236 1.000 2 B ILE 38.676 1
ATOM 3111 C CG2 . ILE 160 160 ? B 3.003 -18.013 -6.912 1.000 2 B ILE 37.292 1
ATOM 3112 C CD1 . ILE 160 160 ? B 6.030 -18.186 -6.847 1.000 2 B ILE 37.045 1
ATOM 3113 N N . PRO 161 161 ? B 1.518 -19.241 -10.274 1.000 2 B PRO 44.824 1
ATOM 3114 C CA . PRO 161 161 ? B 0.194 -18.955 -10.830 1.000 2 B PRO 46.769 1
ATOM 3115 C C . PRO 161 161 ? B -0.768 -20.137 -10.780 1.000 2 B PRO 46.918 1
ATOM 3116 O O . PRO 161 161 ? B -1.971 -19.940 -10.725 1.000 2 B PRO 46.383 1
ATOM 3117 C CB . PRO 161 161 ? B 0.477 -18.548 -12.280 1.000 2 B PRO 45.512 1
ATOM 3118 C CG . PRO 161 161 ? B 1.787 -17.932 -12.226 1.000 2 B PRO 45.816 1
ATOM 3119 C CD . PRO 161 161 ? B 2.560 -18.714 -11.209 1.000 2 B PRO 46.901 1
ATOM 3120 N N . ALA 162 162 ? B -0.238 -21.350 -10.782 1.000 2 B ALA 41.558 1
ATOM 3121 C CA . ALA 162 162 ? B -1.082 -22.510 -10.590 1.000 2 B ALA 43.220 1
ATOM 3122 C C . ALA 162 162 ? B -1.604 -22.579 -9.171 1.000 2 B ALA 43.447 1
ATOM 3123 O O . ALA 162 162 ? B -2.716 -23.056 -8.920 1.000 2 B ALA 42.211 1
ATOM 3124 C CB . ALA 162 162 ? B -0.331 -23.794 -10.941 1.000 2 B ALA 41.793 1
ATOM 3125 N N . GLU 163 163 ? B -0.833 -22.097 -8.230 1.000 2 B GLU 40.290 1
ATOM 3126 C CA . GLU 163 163 ? B -1.282 -21.984 -6.854 1.000 2 B GLU 41.313 1
ATOM 3127 C C . GLU 163 163 ? B -2.279 -20.852 -6.681 1.000 2 B GLU 40.817 1
ATOM 3128 O O . GLU 163 163 ? B -3.120 -20.905 -5.775 1.000 2 B GLU 39.661 1
ATOM 3129 C CB . GLU 163 163 ? B -0.084 -21.773 -5.934 1.000 2 B GLU 40.728 1
ATOM 3130 C CG . GLU 163 163 ? B 0.863 -22.932 -5.853 1.000 2 B GLU 39.696 1
ATOM 3131 C CD . GLU 163 163 ? B 2.075 -22.632 -4.995 1.000 2 B GLU 37.674 1
ATOM 3132 O OE1 . GLU 163 163 ? B 2.173 -21.510 -4.471 1.000 2 B GLU 34.768 1
ATOM 3133 O OE2 . GLU 163 163 ? B 2.924 -23.561 -4.824 1.000 2 B GLU 33.335 1
ATOM 3134 N N . ASN 164 164 ? B -2.193 -19.878 -7.538 1.000 2 B ASN 39.752 1
ATOM 3135 C CA . ASN 164 164 ? B -3.146 -18.763 -7.499 1.000 2 B ASN 40.446 1
ATOM 3136 C C . ASN 164 164 ? B -4.541 -19.245 -7.894 1.000 2 B ASN 40.126 1
ATOM 3137 O O . ASN 164 164 ? B -5.529 -18.830 -7.312 1.000 2 B ASN 38.588 1
ATOM 3138 C CB . ASN 164 164 ? B -2.654 -17.659 -8.436 1.000 2 B ASN 38.831 1
ATOM 3139 C CG . ASN 164 164 ? B -3.465 -16.398 -8.296 1.000 2 B ASN 37.951 1
ATOM 3140 O OD1 . ASN 164 164 ? B -4.302 -16.292 -7.421 1.000 2 B ASN 33.454 1
ATOM 3141 N ND2 . ASN 164 164 ? B -3.175 -15.416 -9.140 1.000 2 B ASN 35.153 1
ATOM 3142 N N . GLN 165 165 ? B -4.580 -20.100 -8.863 1.000 2 B GLN 41.823 1
ATOM 3143 C CA . GLN 165 165 ? B -5.866 -20.640 -9.331 1.000 2 B GLN 43.269 1
ATOM 3144 C C . GLN 165 165 ? B -6.458 -21.663 -8.345 1.000 2 B GLN 42.949 1
ATOM 3145 O O . GLN 165 165 ? B -7.635 -21.984 -8.462 1.000 2 B GLN 42.116 1
ATOM 3146 C CB . GLN 165 165 ? B -5.698 -21.292 -10.697 1.000 2 B GLN 42.943 1
ATOM 3147 C CG . GLN 165 165 ? B -5.338 -20.327 -11.786 1.000 2 B GLN 41.381 1
ATOM 3148 C CD . GLN 165 165 ? B -5.075 -20.998 -13.103 1.000 2 B GLN 39.347 1
ATOM 3149 O OE1 . GLN 165 165 ? B -5.092 -22.210 -13.179 1.000 2 B GLN 37.618 1
ATOM 3150 N NE2 . GLN 165 165 ? B -4.845 -20.194 -14.143 1.000 2 B GLN 32.375 1
ATOM 3151 N N . SER 166 166 ? B -5.646 -22.119 -7.422 1.000 2 B SER 41.421 1
ATOM 3152 C CA . SER 166 166 ? B -6.129 -23.061 -6.426 1.000 2 B SER 43.182 1
ATOM 3153 C C . SER 166 166 ? B -6.859 -22.382 -5.271 1.000 2 B SER 42.588 1
ATOM 3154 O O . SER 166 166 ? B -7.611 -23.042 -4.541 1.000 2 B SER 41.758 1
ATOM 3155 C CB . SER 166 166 ? B -4.980 -23.891 -5.849 1.000 2 B SER 41.548 1
ATOM 3156 O OG . SER 166 166 ? B -4.086 -23.088 -5.129 1.000 2 B SER 38.684 1
ATOM 3157 N N . TRP 167 167 ? B -6.670 -21.081 -5.106 1.000 2 B TRP 42.745 1
ATOM 3158 C CA . TRP 167 167 ? B -7.346 -20.373 -4.046 1.000 2 B TRP 42.762 1
ATOM 3159 C C . TRP 167 167 ? B -8.803 -20.114 -4.388 1.000 2 B TRP 42.917 1
ATOM 3160 O O . TRP 167 167 ? B -9.177 -19.996 -5.545 1.000 2 B TRP 40.978 1
ATOM 3161 C CB . TRP 167 167 ? B -6.647 -19.053 -3.735 1.000 2 B TRP 40.931 1
ATOM 3162 C CG . TRP 167 167 ? B -5.296 -19.225 -3.092 1.000 2 B TRP 41.374 1
ATOM 3163 C CD1 . TRP 167 167 ? B -4.092 -19.184 -3.688 1.000 2 B TRP 37.936 1
ATOM 3164 C CD2 . TRP 167 167 ? B -5.063 -19.476 -1.714 1.000 2 B TRP 39.520 1
ATOM 3165 N NE1 . TRP 167 167 ? B -3.105 -19.396 -2.760 1.000 2 B TRP 37.125 1
ATOM 3166 C CE2 . TRP 167 167 ? B -3.659 -19.579 -1.538 1.000 2 B TRP 38.631 1
ATOM 3167 C CE3 . TRP 167 167 ? B -5.879 -19.639 -0.595 1.000 2 B TRP 35.982 1
ATOM 3168 C CZ2 . TRP 167 167 ? B -3.093 -19.806 -0.297 1.000 2 B TRP 34.431 1
ATOM 3169 C CZ3 . TRP 167 167 ? B -5.296 -19.882 0.607 1.000 2 B TRP 34.233 1
ATOM 3170 C CH2 . TRP 167 167 ? B -3.928 -19.964 0.765 1.000 2 B TRP 33.080 1
ATOM 3171 N N . ALA 168 168 ? B -9.599 -20.114 -3.369 1.000 2 B ALA 39.209 1
ATOM 3172 C CA . ALA 168 168 ? B -11.024 -19.876 -3.565 1.000 2 B ALA 40.717 1
ATOM 3173 C C . ALA 168 168 ? B -11.352 -18.425 -3.889 1.000 2 B ALA 40.985 1
ATOM 3174 O O . ALA 168 168 ? B -12.379 -18.133 -4.486 1.000 2 B ALA 39.901 1
ATOM 3175 C CB . ALA 168 168 ? B -11.813 -20.310 -2.335 1.000 2 B ALA 39.573 1
ATOM 3176 N N . PHE 169 169 ? B -10.463 -17.534 -3.498 1.000 2 B PHE 39.004 1
ATOM 3177 C CA . PHE 169 169 ? B -10.660 -16.104 -3.730 1.000 2 B PHE 41.213 1
ATOM 3178 C C . PHE 169 169 ? B -9.513 -15.464 -4.496 1.000 2 B PHE 41.022 1
ATOM 3179 O O . PHE 169 169 ? B -8.891 -14.526 -4.008 1.000 2 B PHE 40.523 1
ATOM 3180 C CB . PHE 169 169 ? B -10.904 -15.370 -2.402 1.000 2 B PHE 40.015 1
ATOM 3181 C CG . PHE 169 169 ? B -9.827 -15.565 -1.363 1.000 2 B PHE 38.206 1
ATOM 3182 C CD1 . PHE 169 169 ? B -9.785 -16.715 -0.585 1.000 2 B PHE 36.826 1
ATOM 3183 C CD2 . PHE 169 169 ? B -8.857 -14.590 -1.183 1.000 2 B PHE 36.281 1
ATOM 3184 C CE1 . PHE 169 169 ? B -8.800 -16.914 0.347 1.000 2 B PHE 31.956 1
ATOM 3185 C CE2 . PHE 169 169 ? B -7.859 -14.779 -0.229 1.000 2 B PHE 31.488 1
ATOM 3186 C CZ . PHE 169 169 ? B -7.841 -15.929 0.528 1.000 2 B PHE 30.231 1
ATOM 3187 N N . PRO 170 170 ? B -9.217 -15.921 -5.678 1.000 2 B PRO 39.875 1
ATOM 3188 C CA . PRO 170 170 ? B -8.199 -15.216 -6.442 1.000 2 B PRO 41.909 1
ATOM 3189 C C . PRO 170 170 ? B -8.693 -13.975 -7.117 1.000 2 B PRO 42.018 1
ATOM 3190 O O . PRO 170 170 ? B -7.903 -13.205 -7.650 1.000 2 B PRO 41.232 1
ATOM 3191 C CB . PRO 170 170 ? B -7.762 -16.264 -7.474 1.000 2 B PRO 40.456 1
ATOM 3192 C CG . PRO 170 170 ? B -9.001 -17.051 -7.700 1.000 2 B PRO 41.275 1
ATOM 3193 C CD . PRO 170 170 ? B -9.704 -17.109 -6.371 1.000 2 B PRO 42.742 1
ATOM 3194 N N . GLU 171 171 ? B -9.975 -13.746 -7.081 1.000 2 B GLU 39.188 1
ATOM 3195 C CA . GLU 171 171 ? B -10.554 -12.587 -7.764 1.000 2 B GLU 38.949 1
ATOM 3196 C C . GLU 171 171 ? B -10.199 -11.271 -7.075 1.000 2 B GLU 38.549 1
ATOM 3197 O O . GLU 171 171 ? B -9.712 -10.362 -7.759 1.000 2 B GLU 36.910 1
ATOM 3198 C CB . GLU 171 171 ? B -12.056 -12.735 -7.876 1.000 2 B GLU 38.554 1
ATOM 3199 C CG . GLU 171 171 ? B -12.498 -13.919 -8.738 1.000 2 B GLU 37.546 1
ATOM 3200 C CD . GLU 171 171 ? B -14.004 -14.049 -8.804 1.000 2 B GLU 36.185 1
ATOM 3201 O OE1 . GLU 171 171 ? B -14.705 -13.338 -8.069 1.000 2 B GLU 33.008 1
ATOM 3202 O OE2 . GLU 171 171 ? B -14.498 -14.901 -9.606 1.000 2 B GLU 31.108 1
ATOM 3203 N N . PRO 172 172 ? B -10.440 -11.094 -5.782 1.000 2 B PRO 39.304 1
ATOM 3204 C CA . PRO 172 172 ? B -10.044 -9.817 -5.175 1.000 2 B PRO 40.368 1
ATOM 3205 C C . PRO 172 172 ? B -8.540 -9.629 -5.048 1.000 2 B PRO 40.558 1
ATOM 3206 O O . PRO 172 172 ? B -8.073 -8.494 -4.938 1.000 2 B PRO 39.668 1
ATOM 3207 C CB . PRO 172 172 ? B -10.703 -9.860 -3.801 1.000 2 B PRO 38.820 1
ATOM 3208 C CG . PRO 172 172 ? B -10.804 -11.302 -3.484 1.000 2 B PRO 38.935 1
ATOM 3209 C CD . PRO 172 172 ? B -11.111 -11.957 -4.776 1.000 2 B PRO 40.698 1
ATOM 3210 N N . ALA 173 173 ? B -7.772 -10.710 -5.107 1.000 2 B ALA 42.903 1
ATOM 3211 C CA . ALA 173 173 ? B -6.324 -10.580 -5.096 1.000 2 B ALA 44.867 1
ATOM 3212 C C . ALA 173 173 ? B -5.799 -10.069 -6.425 1.000 2 B ALA 45.035 1
ATOM 3213 O O . ALA 173 173 ? B -4.908 -9.217 -6.455 1.000 2 B ALA 44.309 1
ATOM 3214 C CB . ALA 173 173 ? B -5.675 -11.916 -4.750 1.000 2 B ALA 42.979 1
ATOM 3215 N N . THR 174 174 ? B -6.371 -10.542 -7.493 1.000 2 B THR 42.245 1
ATOM 3216 C CA . THR 174 174 ? B -5.999 -10.054 -8.819 1.000 2 B THR 43.554 1
ATOM 3217 C C . THR 174 174 ? B -6.509 -8.640 -9.050 1.000 2 B THR 43.624 1
ATOM 3218 O O . THR 174 174 ? B -5.867 -7.873 -9.750 1.000 2 B THR 42.365 1
ATOM 3219 C CB . THR 174 174 ? B -6.523 -10.980 -9.907 1.000 2 B THR 41.522 1
ATOM 3220 O OG1 . THR 174 174 ? B -7.951 -11.096 -9.787 1.000 2 B THR 39.336 1
ATOM 3221 C CG2 . THR 174 174 ? B -5.924 -12.370 -9.752 1.000 2 B THR 37.573 1
ATOM 3222 N N . LYS 175 175 ? B -7.592 -8.309 -8.451 1.000 2 B LYS 38.145 1
ATOM 3223 C CA . LYS 175 175 ? B -8.093 -6.948 -8.562 1.000 2 B LYS 39.629 1
ATOM 3224 C C . LYS 175 175 ? B -7.214 -5.992 -7.799 1.000 2 B LYS 39.110 1
ATOM 3225 O O . LYS 175 175 ? B -7.035 -4.857 -8.206 1.000 2 B LYS 37.759 1
ATOM 3226 C CB . LYS 175 175 ? B -9.537 -6.853 -8.061 1.000 2 B LYS 38.392 1
ATOM 3227 C CG . LYS 175 175 ? B -10.561 -7.540 -8.959 1.000 2 B LYS 37.768 1
ATOM 3228 C CD . LYS 175 175 ? B -11.968 -7.295 -8.483 1.000 2 B LYS 36.938 1
ATOM 3229 C CE . LYS 175 175 ? B -12.261 -8.022 -7.195 1.000 2 B LYS 29.899 1
ATOM 3230 N NZ . LYS 175 175 ? B -13.660 -7.788 -6.731 1.000 2 B LYS 30.001 1
ATOM 3231 N N . SER 176 176 ? B -6.687 -6.436 -6.686 1.000 2 B SER 39.822 1
ATOM 3232 C CA . SER 176 176 ? B -5.731 -5.596 -5.961 1.000 2 B SER 42.076 1
ATOM 3233 C C . SER 176 176 ? B -4.398 -5.504 -6.691 1.000 2 B SER 41.652 1
ATOM 3234 O O . SER 176 176 ? B -3.703 -4.502 -6.605 1.000 2 B SER 40.798 1
ATOM 3235 C CB . SER 176 176 ? B -5.529 -6.128 -4.534 1.000 2 B SER 40.227 1
ATOM 3236 O OG . SER 176 176 ? B -4.965 -7.419 -4.577 1.000 2 B SER 38.188 1
ATOM 3237 N N . GLU 177 177 ? B -4.054 -6.549 -7.396 1.000 2 B GLU 38.860 1
ATOM 3238 C CA . GLU 177 177 ? B -2.836 -6.531 -8.192 1.000 2 B GLU 40.128 1
ATOM 3239 C C . GLU 177 177 ? B -2.975 -5.603 -9.386 1.000 2 B GLU 39.812 1
ATOM 3240 O O . GLU 177 177 ? B -2.010 -4.924 -9.752 1.000 2 B GLU 38.436 1
ATOM 3241 C CB . GLU 177 177 ? B -2.490 -7.945 -8.643 1.000 2 B GLU 39.289 1
ATOM 3242 C CG . GLU 177 177 ? B -2.025 -8.869 -7.551 1.000 2 B GLU 37.953 1
ATOM 3243 C CD . GLU 177 177 ? B -1.739 -10.252 -8.048 1.000 2 B GLU 36.248 1
ATOM 3244 O OE1 . GLU 177 177 ? B -1.950 -10.531 -9.248 1.000 2 B GLU 33.159 1
ATOM 3245 O OE2 . GLU 177 177 ? B -1.280 -11.086 -7.221 1.000 2 B GLU 31.938 1
ATOM 3246 N N . ILE 178 178 ? B -4.136 -5.538 -9.946 1.000 2 B ILE 37.786 1
ATOM 3247 C CA . ILE 178 178 ? B -4.365 -4.624 -11.048 1.000 2 B ILE 39.031 1
ATOM 3248 C C . ILE 178 178 ? B -4.367 -3.174 -10.570 1.000 2 B ILE 39.189 1
ATOM 3249 O O . ILE 178 178 ? B -3.815 -2.296 -11.180 1.000 2 B ILE 37.766 1
ATOM 3250 C CB . ILE 178 178 ? B -5.687 -4.994 -11.777 1.000 2 B ILE 37.263 1
ATOM 3251 C CG1 . ILE 178 178 ? B -5.524 -6.325 -12.494 1.000 2 B ILE 37.644 1
ATOM 3252 C CG2 . ILE 178 178 ? B -6.108 -3.910 -12.742 1.000 2 B ILE 36.334 1
ATOM 3253 C CD1 . ILE 178 178 ? B -6.823 -6.881 -13.053 1.000 2 B ILE 36.828 1
ATOM 3254 N N . ALA 179 179 ? B -4.994 -2.968 -9.437 1.000 2 B ALA 39.580 1
ATOM 3255 C CA . ALA 179 179 ? B -5.000 -1.626 -8.849 1.000 2 B ALA 41.479 1
ATOM 3256 C C . ALA 179 179 ? B -3.627 -1.215 -8.374 1.000 2 B ALA 41.675 1
ATOM 3257 O O . ALA 179 179 ? B -3.307 -0.032 -8.323 1.000 2 B ALA 40.507 1
ATOM 3258 C CB . ALA 179 179 ? B -6.019 -1.569 -7.706 1.000 2 B ALA 39.621 1
ATOM 3259 N N . SER 180 180 ? B -2.810 -2.174 -8.002 1.000 2 B SER 39.935 1
ATOM 3260 C CA . SER 180 180 ? B -1.435 -1.864 -7.606 1.000 2 B SER 42.555 1
ATOM 3261 C C . SER 180 180 ? B -0.533 -1.672 -8.833 1.000 2 B SER 42.691 1
ATOM 3262 O O . SER 180 180 ? B 0.383 -0.874 -8.797 1.000 2 B SER 41.961 1
ATOM 3263 C CB . SER 180 180 ? B -0.897 -2.972 -6.715 1.000 2 B SER 41.116 1
ATOM 3264 O OG . SER 180 180 ? B -0.770 -4.198 -7.427 1.000 2 B SER 39.457 1
ATOM 3265 N N . MET 181 181 ? B -0.815 -2.392 -9.878 1.000 2 B MET 34.635 1
ATOM 3266 C CA . MET 181 181 ? B -0.023 -2.254 -11.089 1.000 2 B MET 34.509 1
ATOM 3267 C C . MET 181 181 ? B -0.303 -0.961 -11.831 1.000 2 B MET 34.798 1
ATOM 3268 O O . MET 181 181 ? B 0.521 -0.501 -12.588 1.000 2 B MET 33.403 1
ATOM 3269 C CB . MET 181 181 ? B -0.236 -3.460 -12.002 1.000 2 B MET 33.395 1
ATOM 3270 C CG . MET 181 181 ? B 0.338 -4.736 -11.477 1.000 2 B MET 32.636 1
ATOM 3271 S SD . MET 181 181 ? B 0.169 -6.099 -12.632 1.000 2 B MET 29.210 1
ATOM 3272 C CE . MET 181 181 ? B -1.553 -6.514 -12.425 1.000 2 B MET 26.196 1
ATOM 3273 N N . GLN 182 182 ? B -1.462 -0.390 -11.608 1.000 2 B GLN 37.142 1
ATOM 3274 C CA . GLN 182 182 ? B -1.776 0.873 -12.208 1.000 2 B GLN 37.638 1
ATOM 3275 C C . GLN 182 182 ? B -0.968 2.011 -11.617 1.000 2 B GLN 37.788 1
ATOM 3276 O O . GLN 182 182 ? B -0.819 3.052 -12.221 1.000 2 B GLN 36.783 1
ATOM 3277 C CB . GLN 182 182 ? B -3.261 1.173 -12.099 1.000 2 B GLN 36.551 1
ATOM 3278 C CG . GLN 182 182 ? B -4.157 0.221 -12.859 1.000 2 B GLN 35.597 1
ATOM 3279 C CD . GLN 182 182 ? B -5.625 0.500 -12.656 1.000 2 B GLN 35.387 1
ATOM 3280 O OE1 . GLN 182 182 ? B -6.001 1.276 -11.790 1.000 2 B GLN 34.152 1
ATOM 3281 N NE2 . GLN 182 182 ? B -6.480 -0.118 -13.473 1.000 2 B GLN 26.846 1
ATOM 3282 N N . SER 183 183 ? B -0.460 1.795 -10.423 1.000 2 B SER 37.887 1
ATOM 3283 C CA . SER 183 183 ? B 0.330 2.788 -9.719 1.000 2 B SER 39.492 1
ATOM 3284 C C . SER 183 183 ? B 1.803 2.417 -9.648 1.000 2 B SER 39.385 1
ATOM 3285 O O . SER 183 183 ? B 2.540 2.941 -8.806 1.000 2 B SER 38.332 1
ATOM 3286 C CB . SER 183 183 ? B -0.217 3.021 -8.307 1.000 2 B SER 37.796 1
ATOM 3287 O OG . SER 183 183 ? B -0.081 1.857 -7.533 1.000 2 B SER 35.672 1
ATOM 3288 N N . PHE 184 184 ? B 2.227 1.506 -10.479 1.000 2 B PHE 37.669 1
ATOM 3289 C CA . PHE 184 184 ? B 3.625 1.090 -10.449 1.000 2 B PHE 38.262 1
ATOM 3290 C C . PHE 184 184 ? B 4.535 2.100 -11.093 1.000 2 B PHE 37.921 1
ATOM 3291 O O . PHE 184 184 ? B 5.578 2.439 -10.560 1.000 2 B PHE 37.374 1
ATOM 3292 C CB . PHE 184 184 ? B 3.742 -0.263 -11.153 1.000 2 B PHE 37.362 1
ATOM 3293 C CG . PHE 184 184 ? B 5.140 -0.840 -11.149 1.000 2 B PHE 36.756 1
ATOM 3294 C CD1 . PHE 184 184 ? B 5.673 -1.401 -9.994 1.000 2 B PHE 36.426 1
ATOM 3295 C CD2 . PHE 184 184 ? B 5.930 -0.792 -12.282 1.000 2 B PHE 35.854 1
ATOM 3296 C CE1 . PHE 184 184 ? B 6.945 -1.911 -9.991 1.000 2 B PHE 32.189 1
ATOM 3297 C CE2 . PHE 184 184 ? B 7.205 -1.299 -12.275 1.000 2 B PHE 32.216 1
ATOM 3298 C CZ . PHE 184 184 ? B 7.724 -1.860 -11.124 1.000 2 B PHE 30.351 1
ATOM 3299 N N . SER 185 185 ? B 4.157 2.573 -12.257 1.000 2 B SER 37.175 1
ATOM 3300 C CA . SER 185 185 ? B 4.980 3.545 -12.969 1.000 2 B SER 38.350 1
ATOM 3301 C C . SER 185 185 ? B 5.113 4.894 -12.230 1.000 2 B SER 38.484 1
ATOM 3302 O O . SER 185 185 ? B 6.205 5.454 -12.192 1.000 2 B SER 37.514 1
ATOM 3303 C CB . SER 185 185 ? B 4.443 3.751 -14.388 1.000 2 B SER 37.479 1
ATOM 3304 O OG . SER 185 185 ? B 3.156 4.336 -14.391 1.000 2 B SER 35.104 1
ATOM 3305 N N . PRO 186 186 ? B 4.092 5.448 -11.611 1.000 2 B PRO 37.383 1
ATOM 3306 C CA . PRO 186 186 ? B 4.297 6.669 -10.855 1.000 2 B PRO 37.628 1
ATOM 3307 C C . PRO 186 186 ? B 5.080 6.472 -9.556 1.000 2 B PRO 38.228 1
ATOM 3308 O O . PRO 186 186 ? B 5.689 7.417 -9.058 1.000 2 B PRO 37.493 1
ATOM 3309 C CB . PRO 186 186 ? B 2.898 7.198 -10.575 1.000 2 B PRO 36.688 1
ATOM 3310 C CG . PRO 186 186 ? B 2.047 6.012 -10.651 1.000 2 B PRO 37.083 1
ATOM 3311 C CD . PRO 186 186 ? B 2.640 5.126 -11.657 1.000 2 B PRO 38.790 1
ATOM 3312 N N . GLU 187 187 ? B 5.038 5.281 -9.015 1.000 2 B GLU 36.451 1
ATOM 3313 C CA . GLU 187 187 ? B 5.816 4.983 -7.819 1.000 2 B GLU 37.544 1
ATOM 3314 C C . GLU 187 187 ? B 7.310 4.911 -8.113 1.000 2 B GLU 37.549 1
ATOM 3315 O O . GLU 187 187 ? B 8.124 5.260 -7.271 1.000 2 B GLU 35.856 1
ATOM 3316 C CB . GLU 187 187 ? B 5.344 3.703 -7.147 1.000 2 B GLU 36.741 1
ATOM 3317 C CG . GLU 187 187 ? B 3.952 3.802 -6.565 1.000 2 B GLU 35.768 1
ATOM 3318 C CD . GLU 187 187 ? B 3.510 2.504 -5.902 1.000 2 B GLU 34.376 1
ATOM 3319 O OE1 . GLU 187 187 ? B 4.242 1.493 -6.037 1.000 2 B GLU 31.485 1
ATOM 3320 O OE2 . GLU 187 187 ? B 2.426 2.513 -5.276 1.000 2 B GLU 30.076 1
ATOM 3321 N N . ILE 188 188 ? B 7.625 4.468 -9.294 1.000 2 B ILE 38.656 1
ATOM 3322 C CA . ILE 188 188 ? B 9.012 4.486 -9.731 1.000 2 B ILE 39.793 1
ATOM 3323 C C . ILE 188 188 ? B 9.490 5.913 -9.915 1.000 2 B ILE 40.037 1
ATOM 3324 O O . ILE 188 188 ? B 10.598 6.275 -9.535 1.000 2 B ILE 38.785 1
ATOM 3325 C CB . ILE 188 188 ? B 9.172 3.659 -11.024 1.000 2 B ILE 37.815 1
ATOM 3326 C CG1 . ILE 188 188 ? B 8.861 2.184 -10.729 1.000 2 B ILE 38.485 1
ATOM 3327 C CG2 . ILE 188 188 ? B 10.550 3.808 -11.617 1.000 2 B ILE 36.706 1
ATOM 3328 C CD1 . ILE 188 188 ? B 8.785 1.341 -11.972 1.000 2 B ILE 36.907 1
ATOM 3329 N N . SER 189 189 ? B 8.648 6.719 -10.492 1.000 2 B SER 38.921 1
ATOM 3330 C CA . SER 189 189 ? B 9.018 8.116 -10.718 1.000 2 B SER 40.980 1
ATOM 3331 C C . SER 189 189 ? B 9.134 8.888 -9.412 1.000 2 B SER 41.031 1
ATOM 3332 O O . SER 189 189 ? B 9.979 9.760 -9.250 1.000 2 B SER 40.146 1
ATOM 3333 C CB . SER 189 189 ? B 7.999 8.784 -11.644 1.000 2 B SER 39.119 1
ATOM 3334 O OG . SER 189 189 ? B 6.699 8.811 -11.053 1.000 2 B SER 37.997 1
ATOM 3335 N N . THR 190 190 ? B 8.273 8.565 -8.456 1.000 2 B THR 41.250 1
ATOM 3336 C CA . THR 190 190 ? B 8.341 9.240 -7.171 1.000 2 B THR 41.135 1
ATOM 3337 C C . THR 190 190 ? B 9.537 8.789 -6.356 1.000 2 B THR 41.035 1
ATOM 3338 O O . THR 190 190 ? B 10.103 9.567 -5.613 1.000 2 B THR 40.137 1
ATOM 3339 C CB . THR 190 190 ? B 7.048 8.970 -6.362 1.000 2 B THR 40.174 1
ATOM 3340 O OG1 . THR 190 190 ? B 6.809 7.575 -6.252 1.000 2 B THR 37.722 1
ATOM 3341 C CG2 . THR 190 190 ? B 5.880 9.647 -7.074 1.000 2 B THR 36.820 1
ATOM 3342 N N . ILE 191 191 ? B 9.903 7.529 -6.488 1.000 2 B ILE 38.049 1
ATOM 3343 C CA . ILE 191 191 ? B 11.108 7.063 -5.850 1.000 2 B ILE 40.619 1
ATOM 3344 C C . ILE 191 191 ? B 12.333 7.707 -6.484 1.000 2 B ILE 40.437 1
ATOM 3345 O O . ILE 191 191 ? B 13.272 8.117 -5.806 1.000 2 B ILE 39.547 1
ATOM 3346 C CB . ILE 191 191 ? B 11.177 5.515 -5.899 1.000 2 B ILE 39.243 1
ATOM 3347 C CG1 . ILE 191 191 ? B 10.077 4.934 -5.028 1.000 2 B ILE 39.919 1
ATOM 3348 C CG2 . ILE 191 191 ? B 12.533 5.007 -5.419 1.000 2 B ILE 38.602 1
ATOM 3349 C CD1 . ILE 191 191 ? B 9.872 3.457 -5.248 1.000 2 B ILE 38.542 1
ATOM 3350 N N . GLN 192 192 ? B 12.304 7.827 -7.791 1.000 2 B GLN 40.279 1
ATOM 3351 C CA . GLN 192 192 ? B 13.417 8.499 -8.491 1.000 2 B GLN 41.723 1
ATOM 3352 C C . GLN 192 192 ? B 13.510 9.961 -8.117 1.000 2 B GLN 41.239 1
ATOM 3353 O O . GLN 192 192 ? B 14.601 10.514 -8.019 1.000 2 B GLN 39.991 1
ATOM 3354 C CB . GLN 192 192 ? B 13.213 8.353 -9.999 1.000 2 B GLN 40.470 1
ATOM 3355 C CG . GLN 192 192 ? B 13.358 6.973 -10.557 1.000 2 B GLN 40.054 1
ATOM 3356 C CD . GLN 192 192 ? B 13.163 6.920 -12.058 1.000 2 B GLN 39.043 1
ATOM 3357 O OE1 . GLN 192 192 ? B 12.821 7.934 -12.672 1.000 2 B GLN 36.732 1
ATOM 3358 N NE2 . GLN 192 192 ? B 13.350 5.761 -12.658 1.000 2 B GLN 32.138 1
ATOM 3359 N N . SER 193 193 ? B 12.394 10.573 -7.911 1.000 2 B SER 40.026 1
ATOM 3360 C CA . SER 193 193 ? B 12.393 11.996 -7.552 1.000 2 B SER 41.274 1
ATOM 3361 C C . SER 193 193 ? B 12.788 12.208 -6.083 1.000 2 B SER 40.808 1
ATOM 3362 O O . SER 193 193 ? B 13.295 13.253 -5.708 1.000 2 B SER 39.959 1
ATOM 3363 C CB . SER 193 193 ? B 11.024 12.606 -7.849 1.000 2 B SER 39.984 1
ATOM 3364 O OG . SER 193 193 ? B 10.011 12.036 -7.045 1.000 2 B SER 37.607 1
ATOM 3365 N N . ASN 194 194 ? B 12.535 11.196 -5.269 1.000 2 B ASN 38.482 1
ATOM 3366 C CA . ASN 194 194 ? B 12.850 11.301 -3.859 1.000 2 B ASN 39.391 1
ATOM 3367 C C . ASN 194 194 ? B 14.170 10.626 -3.485 1.000 2 B ASN 39.035 1
ATOM 3368 O O . ASN 194 194 ? B 14.582 10.705 -2.336 1.000 2 B ASN 37.799 1
ATOM 3369 C CB . ASN 194 194 ? B 11.716 10.711 -3.006 1.000 2 B ASN 38.240 1
ATOM 3370 C CG . ASN 194 194 ? B 10.446 11.521 -3.079 1.000 2 B ASN 37.399 1
ATOM 3371 O OD1 . ASN 194 194 ? B 10.476 12.738 -2.996 1.000 2 B ASN 33.353 1
ATOM 3372 N ND2 . ASN 194 194 ? B 9.322 10.839 -3.231 1.000 2 B ASN 35.087 1
ATOM 3373 N N . SER 195 195 ? B 14.783 9.962 -4.428 1.000 2 B SER 36.459 1
ATOM 3374 C CA . SER 195 195 ? B 16.026 9.275 -4.156 1.000 2 B SER 37.482 1
ATOM 3375 C C . SER 195 195 ? B 17.246 10.131 -4.467 1.000 2 B SER 37.526 1
ATOM 3376 O O . SER 195 195 ? B 18.324 9.870 -3.953 1.000 2 B SER 36.353 1
ATOM 3377 C CB . SER 195 195 ? B 16.077 7.953 -4.927 1.000 2 B SER 36.342 1
ATOM 3378 O OG . SER 195 195 ? B 15.048 7.102 -4.536 1.000 2 B SER 34.612 1
ATOM 3379 N N . GLN 196 196 ? B 17.102 11.111 -5.321 1.000 2 B GLN 37.682 1
ATOM 3380 C CA . GLN 196 196 ? B 18.209 11.952 -5.711 1.000 2 B GLN 38.584 1
ATOM 3381 C C . GLN 196 196 ? B 18.172 13.288 -4.979 1.000 2 B GLN 38.489 1
ATOM 3382 O O . GLN 196 196 ? B 18.764 14.247 -5.454 1.000 2 B GLN 36.948 1
ATOM 3383 C CB . GLN 196 196 ? B 18.210 12.170 -7.229 1.000 2 B GLN 37.218 1
ATOM 3384 C CG . GLN 196 196 ? B 18.520 10.912 -8.017 1.000 2 B GLN 36.665 1
ATOM 3385 C CD . GLN 196 196 ? B 19.955 10.459 -7.764 1.000 2 B GLN 35.924 1
ATOM 3386 O OE1 . GLN 196 196 ? B 20.859 11.264 -7.646 1.000 2 B GLN 34.684 1
ATOM 3387 N NE2 . GLN 196 196 ? B 20.135 9.159 -7.658 1.000 2 B GLN 30.050 1
ATOM 3388 N N . THR 197 197 ? B 17.543 13.315 -3.857 1.000 2 B THR 37.536 1
ATOM 3389 C CA . THR 197 197 ? B 17.568 14.538 -3.056 1.000 2 B THR 38.242 1
ATOM 3390 C C . THR 197 197 ? B 18.944 14.727 -2.392 1.000 2 B THR 38.180 1
ATOM 3391 O O . THR 197 197 ? B 19.425 15.839 -2.252 1.000 2 B THR 36.353 1
ATOM 3392 C CB . THR 197 197 ? B 16.487 14.490 -1.980 1.000 2 B THR 36.430 1
ATOM 3393 O OG1 . THR 197 197 ? B 16.696 13.358 -1.124 1.000 2 B THR 36.359 1
ATOM 3394 C CG2 . THR 197 197 ? B 15.111 14.385 -2.627 1.000 2 B THR 35.457 1
ATOM 3395 N N . ASN 198 198 ? B 19.542 13.637 -1.975 1.000 2 B ASN 35.345 1
ATOM 3396 C CA . ASN 198 198 ? B 20.853 13.663 -1.379 1.000 2 B ASN 34.872 1
ATOM 3397 C C . ASN 198 198 ? B 21.726 12.620 -2.082 1.000 2 B ASN 34.657 1
ATOM 3398 O O . ASN 198 198 ? B 21.797 11.465 -1.671 1.000 2 B ASN 32.772 1
ATOM 3399 C CB . ASN 198 198 ? B 20.792 13.345 0.111 1.000 2 B ASN 33.191 1
ATOM 3400 C CG . ASN 198 198 ? B 20.122 14.469 0.902 1.000 2 B ASN 32.481 1
ATOM 3401 O OD1 . ASN 198 198 ? B 20.383 15.637 0.641 1.000 2 B ASN 28.432 1
ATOM 3402 N ND2 . ASN 198 198 ? B 19.273 14.092 1.845 1.000 2 B ASN 29.511 1
ATOM 3403 N N . PRO 199 199 ? B 22.403 13.023 -3.140 1.000 2 B PRO 37.948 1
ATOM 3404 C CA . PRO 199 199 ? B 23.219 12.093 -3.912 1.000 2 B PRO 38.013 1
ATOM 3405 C C . PRO 199 199 ? B 24.506 11.741 -3.178 1.000 2 B PRO 38.296 1
ATOM 3406 O O . PRO 199 199 ? B 24.992 12.486 -2.335 1.000 2 B PRO 37.394 1
ATOM 3407 C CB . PRO 199 199 ? B 23.471 12.805 -5.235 1.000 2 B PRO 37.009 1
ATOM 3408 C CG . PRO 199 199 ? B 23.395 14.265 -4.865 1.000 2 B PRO 38.323 1
ATOM 3409 C CD . PRO 199 199 ? B 22.374 14.344 -3.774 1.000 2 B PRO 40.540 1
ATOM 3410 N N . GLY 200 200 ? B 25.077 10.624 -3.570 1.000 2 B GLY 34.795 1
ATOM 3411 C CA . GLY 200 200 ? B 26.334 10.191 -2.984 1.000 2 B GLY 34.629 1
ATOM 3412 C C . GLY 200 200 ? B 26.216 8.845 -2.269 1.000 2 B GLY 36.407 1
ATOM 3413 O O . GLY 200 200 ? B 25.183 8.166 -2.321 1.000 2 B GLY 35.198 1
ATOM 3414 N N . PHE 201 201 ? B 27.294 8.488 -1.618 1.000 2 B PHE 33.312 1
ATOM 3415 C CA . PHE 201 201 ? B 27.421 7.254 -0.865 1.000 2 B PHE 35.197 1
ATOM 3416 C C . PHE 201 201 ? B 27.108 6.045 -1.744 1.000 2 B PHE 35.382 1
ATOM 3417 O O . PHE 201 201 ? B 26.349 5.162 -1.354 1.000 2 B PHE 34.200 1
ATOM 3418 C CB . PHE 201 201 ? B 26.584 7.261 0.400 1.000 2 B PHE 33.952 1
ATOM 3419 C CG . PHE 201 201 ? B 26.993 8.307 1.393 1.000 2 B PHE 33.027 1
ATOM 3420 C CD1 . PHE 201 201 ? B 28.076 8.111 2.216 1.000 2 B PHE 32.163 1
ATOM 3421 C CD2 . PHE 201 201 ? B 26.267 9.502 1.484 1.000 2 B PHE 31.489 1
ATOM 3422 C CE1 . PHE 201 201 ? B 28.461 9.064 3.119 1.000 2 B PHE 28.339 1
ATOM 3423 C CE2 . PHE 201 201 ? B 26.662 10.455 2.399 1.000 2 B PHE 28.063 1
ATOM 3424 C CZ . PHE 201 201 ? B 27.755 10.239 3.230 1.000 2 B PHE 25.825 1
ATOM 3425 N N . GLN 202 202 ? B 27.714 6.011 -2.904 1.000 2 B GLN 35.453 1
ATOM 3426 C CA . GLN 202 202 ? B 27.455 4.949 -3.850 1.000 2 B GLN 35.796 1
ATOM 3427 C C . GLN 202 202 ? B 28.076 3.613 -3.390 1.000 2 B GLN 36.048 1
ATOM 3428 O O . GLN 202 202 ? B 27.491 2.551 -3.557 1.000 2 B GLN 34.352 1
ATOM 3429 C CB . GLN 202 202 ? B 27.967 5.310 -5.237 1.000 2 B GLN 34.969 1
ATOM 3430 C CG . GLN 202 202 ? B 27.654 4.281 -6.306 1.000 2 B GLN 34.906 1
ATOM 3431 C CD . GLN 202 202 ? B 28.119 4.710 -7.684 1.000 2 B GLN 34.575 1
ATOM 3432 O OE1 . GLN 202 202 ? B 28.752 5.760 -7.835 1.000 2 B GLN 32.864 1
ATOM 3433 N NE2 . GLN 202 202 ? B 27.831 3.924 -8.694 1.000 2 B GLN 27.458 1
ATOM 3434 N N . SER 203 203 ? B 29.259 3.717 -2.803 1.000 2 B SER 36.673 1
ATOM 3435 C CA . SER 203 203 ? B 29.937 2.504 -2.326 1.000 2 B SER 37.756 1
ATOM 3436 C C . SER 203 203 ? B 29.197 1.919 -1.119 1.000 2 B SER 38.028 1
ATOM 3437 O O . SER 203 203 ? B 29.061 0.692 -0.991 1.000 2 B SER 37.022 1
ATOM 3438 C CB . SER 203 203 ? B 31.384 2.797 -1.985 1.000 2 B SER 36.329 1
ATOM 3439 O OG . SER 203 203 ? B 31.469 3.732 -0.921 1.000 2 B SER 35.949 1
ATOM 3440 N N . GLU 204 204 ? B 28.728 2.776 -0.265 1.000 2 B GLU 33.143 1
ATOM 3441 C CA . GLU 204 204 ? B 27.906 2.330 0.859 1.000 2 B GLU 31.741 1
ATOM 3442 C C . GLU 204 204 ? B 26.545 1.831 0.371 1.000 2 B GLU 31.726 1
ATOM 3443 O O . GLU 204 204 ? B 25.949 0.963 1.016 1.000 2 B GLU 29.971 1
ATOM 3444 C CB . GLU 204 204 ? B 27.737 3.444 1.880 1.000 2 B GLU 30.555 1
ATOM 3445 C CG . GLU 204 204 ? B 28.979 3.795 2.682 1.000 2 B GLU 30.114 1
ATOM 3446 C CD . GLU 204 204 ? B 29.910 4.778 1.960 1.000 2 B GLU 29.571 1
ATOM 3447 O OE1 . GLU 204 204 ? B 29.543 5.205 0.850 1.000 2 B GLU 27.735 1
ATOM 3448 O OE2 . GLU 204 204 ? B 30.985 5.077 2.497 1.000 2 B GLU 28.528 1
ATOM 3449 N N . TYR 205 205 ? B 26.119 2.379 -0.724 1.000 2 B TYR 34.328 1
ATOM 3450 C CA . TYR 205 205 ? B 24.864 1.923 -1.289 1.000 2 B TYR 37.248 1
ATOM 3451 C C . TYR 205 205 ? B 24.951 0.490 -1.837 1.000 2 B TYR 37.698 1
ATOM 3452 O O . TYR 205 205 ? B 24.018 -0.298 -1.730 1.000 2 B TYR 36.533 1
ATOM 3453 C CB . TYR 205 205 ? B 24.386 2.869 -2.398 1.000 2 B TYR 35.509 1
ATOM 3454 C CG . TYR 205 205 ? B 23.020 2.518 -2.951 1.000 2 B TYR 34.922 1
ATOM 3455 C CD1 . TYR 205 205 ? B 22.914 1.870 -4.193 1.000 2 B TYR 33.881 1
ATOM 3456 C CD2 . TYR 205 205 ? B 21.869 2.806 -2.251 1.000 2 B TYR 32.945 1
ATOM 3457 C CE1 . TYR 205 205 ? B 21.692 1.558 -4.706 1.000 2 B TYR 29.351 1
ATOM 3458 C CE2 . TYR 205 205 ? B 20.639 2.482 -2.765 1.000 2 B TYR 28.989 1
ATOM 3459 C CZ . TYR 205 205 ? B 20.564 1.854 -3.990 1.000 2 B TYR 26.770 1
ATOM 3460 O OH . TYR 205 205 ? B 19.321 1.526 -4.522 1.000 2 B TYR 29.760 1
ATOM 3461 N N . ASN 206 206 ? B 26.106 0.208 -2.418 1.000 2 B ASN 35.024 1
ATOM 3462 C CA . ASN 206 206 ? B 26.287 -1.133 -2.933 1.000 2 B ASN 34.733 1
ATOM 3463 C C . ASN 206 206 ? B 26.404 -2.139 -1.803 1.000 2 B ASN 34.983 1
ATOM 3464 O O . ASN 206 206 ? B 25.946 -3.277 -1.929 1.000 2 B ASN 33.191 1
ATOM 3465 C CB . ASN 206 206 ? B 27.544 -1.200 -3.821 1.000 2 B ASN 33.106 1
ATOM 3466 C CG . ASN 206 206 ? B 27.367 -0.431 -5.111 1.000 2 B ASN 32.073 1
ATOM 3467 O OD1 . ASN 206 206 ? B 26.304 -0.487 -5.732 1.000 2 B ASN 28.085 1
ATOM 3468 N ND2 . ASN 206 206 ? B 28.399 0.300 -5.525 1.000 2 B ASN 29.180 1
ATOM 3469 N N . GLN 207 207 ? B 27.039 -1.726 -0.713 1.000 2 B GLN 36.870 1
ATOM 3470 C CA . GLN 207 207 ? B 27.093 -2.581 0.458 1.000 2 B GLN 37.703 1
ATOM 3471 C C . GLN 207 207 ? B 25.721 -2.677 1.121 1.000 2 B GLN 37.842 1
ATOM 3472 O O . GLN 207 207 ? B 25.346 -3.716 1.677 1.000 2 B GLN 36.940 1
ATOM 3473 C CB . GLN 207 207 ? B 28.131 -2.048 1.437 1.000 2 B GLN 36.776 1
ATOM 3474 C CG . GLN 207 207 ? B 29.567 -2.134 0.940 1.000 2 B GLN 36.127 1
ATOM 3475 C CD . GLN 207 207 ? B 30.548 -1.606 1.953 1.000 2 B GLN 34.740 1
ATOM 3476 O OE1 . GLN 207 207 ? B 30.147 -1.144 3.027 1.000 2 B GLN 32.239 1
ATOM 3477 N NE2 . GLN 207 207 ? B 31.847 -1.717 1.637 1.000 2 B GLN 27.366 1
ATOM 3478 N N . TYR 208 208 ? B 25.001 -1.584 1.069 1.000 2 B TYR 32.708 1
ATOM 3479 C CA . TYR 208 208 ? B 23.647 -1.583 1.603 1.000 2 B TYR 33.876 1
ATOM 3480 C C . TYR 208 208 ? B 22.727 -2.450 0.755 1.000 2 B TYR 34.015 1
ATOM 3481 O O . TYR 208 208 ? B 21.790 -3.084 1.290 1.000 2 B TYR 32.531 1
ATOM 3482 C CB . TYR 208 208 ? B 23.097 -0.154 1.665 1.000 2 B TYR 31.659 1
ATOM 3483 C CG . TYR 208 208 ? B 21.730 -0.048 2.255 1.000 2 B TYR 30.231 1
ATOM 3484 C CD1 . TYR 208 208 ? B 20.624 0.099 1.429 1.000 2 B TYR 29.207 1
ATOM 3485 C CD2 . TYR 208 208 ? B 21.530 -0.095 3.631 1.000 2 B TYR 28.586 1
ATOM 3486 C CE1 . TYR 208 208 ? B 19.366 0.231 1.947 1.000 2 B TYR 25.328 1
ATOM 3487 C CE2 . TYR 208 208 ? B 20.254 -0.003 4.161 1.000 2 B TYR 24.836 1
ATOM 3488 C CZ . TYR 208 208 ? B 19.180 0.169 3.325 1.000 2 B TYR 21.931 1
ATOM 3489 O OH . TYR 208 208 ? B 17.915 0.287 3.833 1.000 2 B TYR 24.612 1
ATOM 3490 N N . ASN 209 209 ? B 22.984 -2.475 -0.521 1.000 2 B ASN 35.301 1
ATOM 3491 C CA . ASN 209 209 ? B 22.179 -3.338 -1.380 1.000 2 B ASN 36.789 1
ATOM 3492 C C . ASN 209 209 ? B 22.464 -4.817 -1.107 1.000 2 B ASN 36.669 1
ATOM 3493 O O . ASN 209 209 ? B 21.572 -5.667 -1.233 1.000 2 B ASN 35.376 1
ATOM 3494 C CB . ASN 209 209 ? B 22.481 -3.011 -2.855 1.000 2 B ASN 34.901 1
ATOM 3495 C CG . ASN 209 209 ? B 21.494 -3.645 -3.834 1.000 2 B ASN 34.547 1
ATOM 3496 O OD1 . ASN 209 209 ? B 20.513 -4.274 -3.420 1.000 2 B ASN 29.862 1
ATOM 3497 N ND2 . ASN 209 209 ? B 21.744 -3.498 -5.120 1.000 2 B ASN 31.106 1
ATOM 3498 N N . GLN 210 210 ? B 23.697 -5.116 -0.752 1.000 2 B GLN 35.360 1
ATOM 3499 C CA . GLN 210 210 ? B 24.028 -6.481 -0.387 1.000 2 B GLN 35.814 1
ATOM 3500 C C . GLN 210 210 ? B 23.461 -6.841 0.979 1.000 2 B GLN 35.841 1
ATOM 3501 O O . GLN 210 210 ? B 23.172 -8.017 1.230 1.000 2 B GLN 34.287 1
ATOM 3502 C CB . GLN 210 210 ? B 25.538 -6.661 -0.381 1.000 2 B GLN 34.476 1
ATOM 3503 C CG . GLN 210 210 ? B 26.169 -6.524 -1.757 1.000 2 B GLN 34.558 1
ATOM 3504 C CD . GLN 210 210 ? B 27.690 -6.662 -1.705 1.000 2 B GLN 33.685 1
ATOM 3505 O OE1 . GLN 210 210 ? B 28.282 -6.728 -0.625 1.000 2 B GLN 31.507 1
ATOM 3506 N NE2 . GLN 210 210 ? B 28.308 -6.692 -2.874 1.000 2 B GLN 26.120 1
ATOM 3507 N N . SER 211 211 ? B 23.319 -5.875 1.822 1.000 2 B SER 34.746 1
ATOM 3508 C CA . SER 211 211 ? B 22.784 -6.094 3.159 1.000 2 B SER 36.071 1
ATOM 3509 C C . SER 211 211 ? B 21.313 -5.750 3.281 1.000 2 B SER 36.228 1
ATOM 3510 O O . SER 211 211 ? B 20.786 -5.689 4.386 1.000 2 B SER 34.598 1
ATOM 3511 C CB . SER 211 211 ? B 23.595 -5.301 4.175 1.000 2 B SER 33.862 1
ATOM 3512 O OG . SER 211 211 ? B 23.434 -3.926 4.004 1.000 2 B SER 33.022 1
ATOM 3513 N N . SER 212 212 ? B 20.665 -5.506 2.163 1.000 2 B SER 35.373 1
ATOM 3514 C CA . SER 212 212 ? B 19.252 -5.164 2.181 1.000 2 B SER 37.246 1
ATOM 3515 C C . SER 212 212 ? B 18.408 -6.412 2.474 1.000 2 B SER 37.333 1
ATOM 3516 O O . SER 212 212 ? B 18.720 -7.511 2.038 1.000 2 B SER 36.065 1
ATOM 3517 C CB . SER 212 212 ? B 18.833 -4.533 0.844 1.000 2 B SER 35.063 1
ATOM 3518 O OG . SER 212 212 ? B 18.979 -5.451 -0.226 1.000 2 B SER 33.969 1
ATOM 3519 N N . SER 213 213 ? B 17.356 -6.192 3.178 1.000 2 B SER 33.534 1
ATOM 3520 C CA . SER 213 213 ? B 16.461 -7.265 3.550 1.000 2 B SER 35.326 1
ATOM 3521 C C . SER 213 213 ? B 15.479 -7.553 2.437 1.000 2 B SER 35.723 1
ATOM 3522 O O . SER 213 213 ? B 15.316 -6.805 1.469 1.000 2 B SER 34.621 1
ATOM 3523 C CB . SER 213 213 ? B 15.744 -6.937 4.848 1.000 2 B SER 33.151 1
ATOM 3524 O OG . SER 213 213 ? B 14.879 -5.836 4.661 1.000 2 B SER 31.874 1
ATOM 3525 N N . VAL 214 214 ? B 14.798 -8.660 2.561 1.000 2 B VAL 33.375 1
ATOM 3526 C CA . VAL 214 214 ? B 13.787 -9.017 1.559 1.000 2 B VAL 35.509 1
ATOM 3527 C C . VAL 214 214 ? B 12.530 -8.158 1.742 1.000 2 B VAL 35.776 1
ATOM 3528 O O . VAL 214 214 ? B 11.814 -7.889 0.778 1.000 2 B VAL 34.402 1
ATOM 3529 C CB . VAL 214 214 ? B 13.470 -10.529 1.649 1.000 2 B VAL 32.904 1
ATOM 3530 C CG1 . VAL 214 214 ? B 12.713 -10.864 2.915 1.000 2 B VAL 33.660 1
ATOM 3531 C CG2 . VAL 214 214 ? B 12.722 -11.004 0.420 1.000 2 B VAL 32.570 1
ATOM 3532 N N . ARG 215 215 ? B 12.306 -7.701 2.941 1.000 2 B ARG 34.276 1
ATOM 3533 C CA . ARG 215 215 ? B 11.188 -6.794 3.174 1.000 2 B ARG 36.367 1
ATOM 3534 C C . ARG 215 215 ? B 11.519 -5.398 2.687 1.000 2 B ARG 36.728 1
ATOM 3535 O O . ARG 215 215 ? B 10.610 -4.593 2.498 1.000 2 B ARG 35.129 1
ATOM 3536 C CB . ARG 215 215 ? B 10.878 -6.719 4.680 1.000 2 B ARG 33.848 1
ATOM 3537 C CG . ARG 215 215 ? B 10.387 -8.008 5.284 1.000 2 B ARG 32.894 1
ATOM 3538 C CD . ARG 215 215 ? B 10.227 -7.898 6.777 1.000 2 B ARG 31.506 1
ATOM 3539 N NE . ARG 215 215 ? B 11.523 -7.688 7.461 1.000 2 B ARG 27.562 1
ATOM 3540 C CZ . ARG 215 215 ? B 11.621 -7.412 8.741 1.000 2 B ARG 26.114 1
ATOM 3541 N NH1 . ARG 215 215 ? B 10.540 -7.318 9.508 1.000 2 B ARG 24.347 1
ATOM 3542 N NH2 . ARG 215 215 ? B 12.830 -7.250 9.268 1.000 2 B ARG 22.263 1
ATOM 3543 N N . GLU 216 216 ? B 12.767 -5.126 2.457 1.000 2 B GLU 37.215 1
ATOM 3544 C CA . GLU 216 216 ? B 13.189 -3.822 1.926 1.000 2 B GLU 38.190 1
ATOM 3545 C C . GLU 216 216 ? B 12.771 -3.663 0.490 1.000 2 B GLU 38.825 1
ATOM 3546 O O . GLU 216 216 ? B 12.736 -2.544 -0.017 1.000 2 B GLU 37.655 1
ATOM 3547 C CB . GLU 216 216 ? B 14.696 -3.684 2.092 1.000 2 B GLU 36.461 1
ATOM 3548 C CG . GLU 216 216 ? B 15.231 -2.279 1.887 1.000 2 B GLU 35.870 1
ATOM 3549 C CD . GLU 216 216 ? B 16.710 -2.180 2.168 1.000 2 B GLU 33.653 1
ATOM 3550 O OE1 . GLU 216 216 ? B 17.289 -3.224 2.531 1.000 2 B GLU 31.671 1
ATOM 3551 O OE2 . GLU 216 216 ? B 17.298 -1.073 2.040 1.000 2 B GLU 31.027 1
ATOM 3552 N N . GLN 217 217 ? B 12.461 -4.744 -0.162 1.000 2 B GLN 37.530 1
ATOM 3553 C CA . GLN 217 217 ? B 11.979 -4.674 -1.527 1.000 2 B GLN 38.781 1
ATOM 3554 C C . GLN 217 217 ? B 10.668 -3.905 -1.610 1.000 2 B GLN 39.103 1
ATOM 3555 O O . GLN 217 217 ? B 10.454 -3.081 -2.492 1.000 2 B GLN 37.969 1
ATOM 3556 C CB . GLN 217 217 ? B 11.797 -6.070 -2.100 1.000 2 B GLN 36.785 1
ATOM 3557 C CG . GLN 217 217 ? B 13.070 -6.848 -2.307 1.000 2 B GLN 36.160 1
ATOM 3558 C CD . GLN 217 217 ? B 12.832 -8.218 -2.897 1.000 2 B GLN 34.184 1
ATOM 3559 O OE1 . GLN 217 217 ? B 11.690 -8.657 -3.019 1.000 2 B GLN 31.319 1
ATOM 3560 N NE2 . GLN 217 217 ? B 13.914 -8.915 -3.269 1.000 2 B GLN 28.042 1
ATOM 3561 N N . ARG 218 218 ? B 9.791 -4.160 -0.650 1.000 2 B ARG 38.385 1
ATOM 3562 C CA . ARG 218 218 ? B 8.584 -3.378 -0.555 1.000 2 B ARG 40.282 1
ATOM 3563 C C . ARG 218 218 ? B 8.861 -2.036 0.104 1.000 2 B ARG 40.556 1
ATOM 3564 O O . ARG 218 218 ? B 8.214 -1.024 -0.255 1.000 2 B ARG 38.902 1
ATOM 3565 C CB . ARG 218 218 ? B 7.514 -4.156 0.216 1.000 2 B ARG 37.338 1
ATOM 3566 C CG . ARG 218 218 ? B 7.229 -5.522 -0.373 1.000 2 B ARG 36.315 1
ATOM 3567 C CD . ARG 218 218 ? B 6.592 -5.417 -1.749 1.000 2 B ARG 34.122 1
ATOM 3568 N NE . ARG 218 218 ? B 6.208 -6.736 -2.270 1.000 2 B ARG 29.342 1
ATOM 3569 C CZ . ARG 218 218 ? B 5.752 -6.944 -3.460 1.000 2 B ARG 28.134 1
ATOM 3570 N NH1 . ARG 218 218 ? B 5.628 -5.924 -4.307 1.000 2 B ARG 25.004 1
ATOM 3571 N NH2 . ARG 218 218 ? B 5.425 -8.166 -3.852 1.000 2 B ARG 22.746 1
ATOM 3572 N N . ARG 219 219 ? B 9.791 -2.023 1.016 1.000 2 B ARG 39.718 1
ATOM 3573 C CA . ARG 219 219 ? B 10.125 -0.781 1.693 1.000 2 B ARG 41.162 1
ATOM 3574 C C . ARG 219 219 ? B 10.933 0.143 0.794 1.000 2 B ARG 41.314 1
ATOM 3575 O O . ARG 219 219 ? B 10.922 1.361 0.983 1.000 2 B ARG 40.221 1
ATOM 3576 C CB . ARG 219 219 ? B 10.897 -1.067 2.978 1.000 2 B ARG 38.420 1
ATOM 3577 C CG . ARG 219 219 ? B 11.171 0.112 3.865 1.000 2 B ARG 37.549 1
ATOM 3578 C CD . ARG 219 219 ? B 11.826 -0.273 5.133 1.000 2 B ARG 34.770 1
ATOM 3579 N NE . ARG 219 219 ? B 12.079 0.876 6.012 1.000 2 B ARG 30.782 1
ATOM 3580 C CZ . ARG 219 219 ? B 12.719 0.799 7.157 1.000 2 B ARG 29.552 1
ATOM 3581 N NH1 . ARG 219 219 ? B 13.192 -0.346 7.587 1.000 2 B ARG 26.852 1
ATOM 3582 N NH2 . ARG 219 219 ? B 12.893 1.909 7.905 1.000 2 B ARG 24.562 1
ATOM 3583 N N . SER 220 220 ? B 11.625 -0.416 -0.165 1.000 2 B SER 41.452 1
ATOM 3584 C CA . SER 220 220 ? B 12.423 0.397 -1.099 1.000 2 B SER 42.909 1
ATOM 3585 C C . SER 220 220 ? B 11.565 1.185 -2.078 1.000 2 B SER 43.552 1
ATOM 3586 O O . SER 220 220 ? B 12.073 2.060 -2.760 1.000 2 B SER 42.463 1
ATOM 3587 C CB . SER 220 220 ? B 13.407 -0.478 -1.860 1.000 2 B SER 40.150 1
ATOM 3588 O OG . SER 220 220 ? B 12.750 -1.383 -2.732 1.000 2 B SER 37.763 1
ATOM 3589 N N . GLU 221 221 ? B 10.311 0.835 -2.180 1.000 2 B GLU 46.880 1
ATOM 3590 C CA . GLU 221 221 ? B 9.394 1.660 -2.958 1.000 2 B GLU 47.757 1
ATOM 3591 C C . GLU 221 221 ? B 9.358 3.067 -2.369 1.000 2 B GLU 48.952 1
ATOM 3592 O O . GLU 221 221 ? B 9.527 4.055 -3.069 1.000 2 B GLU 47.759 1
ATOM 3593 C CB . GLU 221 221 ? B 7.989 1.039 -2.951 1.000 2 B GLU 45.158 1
ATOM 3594 C CG . GLU 221 221 ? B 6.957 1.862 -3.662 1.000 2 B GLU 43.184 1
ATOM 3595 C CD . GLU 221 221 ? B 5.561 1.295 -3.544 1.000 2 B GLU 38.923 1
ATOM 3596 O OE1 . GLU 221 221 ? B 5.400 0.234 -2.931 1.000 2 B GLU 34.917 1
ATOM 3597 O OE2 . GLU 221 221 ? B 4.609 1.923 -4.084 1.000 2 B GLU 32.726 1
ATOM 3598 N N . ASP 222 222 ? B 9.100 3.150 -1.085 1.000 2 B ASP 52.893 1
ATOM 3599 C CA . ASP 222 222 ? B 9.101 4.423 -0.370 1.000 2 B ASP 53.228 1
ATOM 3600 C C . ASP 222 222 ? B 9.555 4.144 1.048 1.000 2 B ASP 54.436 1
ATOM 3601 O O . ASP 222 222 ? B 8.768 3.797 1.913 1.000 2 B ASP 53.235 1
ATOM 3602 C CB . ASP 222 222 ? B 7.728 5.070 -0.396 1.000 2 B ASP 50.602 1
ATOM 3603 C CG . ASP 222 222 ? B 7.738 6.505 0.147 1.000 2 B ASP 47.897 1
ATOM 3604 O OD1 . ASP 222 222 ? B 8.819 6.984 0.547 1.000 2 B ASP 43.463 1
ATOM 3605 O OD2 . ASP 222 222 ? B 6.656 7.136 0.139 1.000 2 B ASP 45.716 1
ATOM 3606 N N . GLY 223 223 ? B 10.837 4.308 1.256 1.000 2 B GLY 54.440 1
ATOM 3607 C CA . GLY 223 223 ? B 11.379 4.012 2.574 1.000 2 B GLY 55.390 1
ATOM 3608 C C . GLY 223 223 ? B 11.201 5.104 3.589 1.000 2 B GLY 57.615 1
ATOM 3609 O O . GLY 223 223 ? B 11.575 4.923 4.748 1.000 2 B GLY 57.485 1
ATOM 3610 N N . TYR 224 224 ? B 10.610 6.202 3.199 1.000 2 B TYR 58.754 1
ATOM 3611 C CA . TYR 224 224 ? B 10.409 7.334 4.077 1.000 2 B TYR 59.806 1
ATOM 3612 C C . TYR 224 224 ? B 9.079 7.210 4.794 1.000 2 B TYR 60.139 1
ATOM 3613 O O . TYR 224 224 ? B 8.126 6.597 4.289 1.000 2 B TYR 58.949 1
ATOM 3614 C CB . TYR 224 224 ? B 10.468 8.652 3.298 1.000 2 B TYR 57.856 1
ATOM 3615 C CG . TYR 224 224 ? B 11.823 8.935 2.668 1.000 2 B TYR 56.683 1
ATOM 3616 C CD1 . TYR 224 224 ? B 12.847 9.484 3.404 1.000 2 B TYR 55.523 1
ATOM 3617 C CD2 . TYR 224 224 ? B 12.062 8.607 1.338 1.000 2 B TYR 55.609 1
ATOM 3618 C CE1 . TYR 224 224 ? B 14.075 9.742 2.855 1.000 2 B TYR 54.218 1
ATOM 3619 C CE2 . TYR 224 224 ? B 13.302 8.846 0.771 1.000 2 B TYR 55.488 1
ATOM 3620 C CZ . TYR 224 224 ? B 14.289 9.420 1.524 1.000 2 B TYR 52.603 1
ATOM 3621 O OH . TYR 224 224 ? B 15.529 9.665 0.972 1.000 2 B TYR 51.284 1
ATOM 3622 N N . ASN 225 225 ? B 9.027 7.781 5.950 1.000 2 B ASN 60.832 1
ATOM 3623 C CA . ASN 225 225 ? B 7.813 7.813 6.728 1.000 2 B ASN 61.651 1
ATOM 3624 C C . ASN 225 225 ? B 6.955 8.994 6.308 1.000 2 B ASN 62.088 1
ATOM 3625 O O . ASN 225 225 ? B 7.464 10.050 5.943 1.000 2 B ASN 61.279 1
ATOM 3626 C CB . ASN 225 225 ? B 8.107 7.871 8.230 1.000 2 B ASN 58.961 1
ATOM 3627 C CG . ASN 225 225 ? B 8.787 6.625 8.737 1.000 2 B ASN 54.575 1
ATOM 3628 O OD1 . ASN 225 225 ? B 8.495 5.528 8.284 1.000 2 B ASN 51.559 1
ATOM 3629 N ND2 . ASN 225 225 ? B 9.696 6.780 9.693 1.000 2 B ASN 51.600 1
ATOM 3630 N N . TRP 226 226 ? B 5.644 8.780 6.389 1.000 2 B TRP 57.770 1
ATOM 3631 C CA . TRP 226 226 ? B 4.733 9.792 5.922 1.000 2 B TRP 58.847 1
ATOM 3632 C C . TRP 226 226 ? B 3.701 10.098 7.002 1.000 2 B TRP 58.954 1
ATOM 3633 O O . TRP 226 226 ? B 3.474 9.319 7.891 1.000 2 B TRP 59.092 1
ATOM 3634 C CB . TRP 226 226 ? B 4.065 9.360 4.611 1.000 2 B TRP 56.265 1
ATOM 3635 C CG . TRP 226 226 ? B 5.005 9.183 3.477 1.000 2 B TRP 57.387 1
ATOM 3636 C CD1 . TRP 226 226 ? B 5.575 8.020 3.082 1.000 2 B TRP 58.177 1
ATOM 3637 C CD2 . TRP 226 226 ? B 5.556 10.183 2.644 1.000 2 B TRP 59.408 1
ATOM 3638 N NE1 . TRP 226 226 ? B 6.418 8.238 2.005 1.000 2 B TRP 60.414 1
ATOM 3639 C CE2 . TRP 226 226 ? B 6.410 9.586 1.723 1.000 2 B TRP 57.348 1
ATOM 3640 C CE3 . TRP 226 226 ? B 5.388 11.551 2.574 1.000 2 B TRP 53.483 1
ATOM 3641 C CZ2 . TRP 226 226 ? B 7.102 10.304 0.758 1.000 2 B TRP 60.066 1
ATOM 3642 C CZ3 . TRP 226 226 ? B 6.073 12.275 1.603 1.000 2 B TRP 58.190 1
ATOM 3643 C CH2 . TRP 226 226 ? B 6.923 11.648 0.689 1.000 2 B TRP 57.972 1
ATOM 3644 N N . ARG 227 227 ? B 3.092 11.225 6.859 1.000 2 B ARG 59.007 1
ATOM 3645 C CA . ARG 227 227 ? B 2.056 11.667 7.778 1.000 2 B ARG 60.188 1
ATOM 3646 C C . ARG 227 227 ? B 0.862 12.139 6.975 1.000 2 B ARG 60.691 1
ATOM 3647 O O . ARG 227 227 ? B 0.982 13.009 6.100 1.000 2 B ARG 59.627 1
ATOM 3648 C CB . ARG 227 227 ? B 2.539 12.785 8.687 1.000 2 B ARG 57.767 1
ATOM 3649 C CG . ARG 227 227 ? B 1.513 13.281 9.681 1.000 2 B ARG 52.911 1
ATOM 3650 C CD . ARG 227 227 ? B 2.064 14.392 10.552 1.000 2 B ARG 48.351 1
ATOM 3651 N NE . ARG 227 227 ? B 1.078 14.865 11.523 1.000 2 B ARG 43.291 1
ATOM 3652 C CZ . ARG 227 227 ? B 1.301 15.816 12.420 1.000 2 B ARG 43.137 1
ATOM 3653 N NH1 . ARG 227 227 ? B 2.513 16.372 12.466 1.000 2 B ARG 36.192 1
ATOM 3654 N NH2 . ARG 227 227 ? B 0.385 16.187 13.265 1.000 2 B ARG 33.477 1
ATOM 3655 N N . LYS 228 228 ? B -0.266 11.603 7.289 1.000 2 B LYS 57.625 1
ATOM 3656 C CA . LYS 228 228 ? B -1.485 11.975 6.582 1.000 2 B LYS 58.932 1
ATOM 3657 C C . LYS 228 228 ? B -2.032 13.279 7.174 1.000 2 B LYS 59.334 1
ATOM 3658 O O . LYS 228 228 ? B -2.098 13.463 8.383 1.000 2 B LYS 57.545 1
ATOM 3659 C CB . LYS 228 228 ? B -2.529 10.867 6.685 1.000 2 B LYS 56.408 1
ATOM 3660 C CG . LYS 228 228 ? B -3.803 11.110 5.905 1.000 2 B LYS 53.658 1
ATOM 3661 C CD . LYS 228 228 ? B -4.708 9.925 5.931 1.000 2 B LYS 49.997 1
ATOM 3662 C CE . LYS 228 228 ? B -5.965 10.152 5.105 1.000 2 B LYS 49.555 1
ATOM 3663 N NZ . LYS 228 228 ? B -6.899 9.027 5.151 1.000 2 B LYS 43.959 1
ATOM 3664 N N . TYR 229 229 ? B -2.418 14.152 6.279 1.000 2 B TYR 56.012 1
ATOM 3665 C CA . TYR 229 229 ? B -2.940 15.454 6.701 1.000 2 B TYR 54.916 1
ATOM 3666 C C . TYR 229 229 ? B -4.301 15.770 6.087 1.000 2 B TYR 53.850 1
ATOM 3667 O O . TYR 229 229 ? B -4.843 16.833 6.312 1.000 2 B TYR 52.605 1
ATOM 3668 C CB . TYR 229 229 ? B -1.935 16.566 6.368 1.000 2 B TYR 53.508 1
ATOM 3669 C CG . TYR 229 229 ? B -1.618 16.733 4.907 1.000 2 B TYR 52.156 1
ATOM 3670 C CD1 . TYR 229 229 ? B -0.559 16.050 4.289 1.000 2 B TYR 50.800 1
ATOM 3671 C CD2 . TYR 229 229 ? B -2.394 17.586 4.105 1.000 2 B TYR 50.731 1
ATOM 3672 C CE1 . TYR 229 229 ? B -0.268 16.228 2.969 1.000 2 B TYR 47.844 1
ATOM 3673 C CE2 . TYR 229 229 ? B -2.074 17.752 2.777 1.000 2 B TYR 48.141 1
ATOM 3674 C CZ . TYR 229 229 ? B -1.026 17.058 2.217 1.000 2 B TYR 45.189 1
ATOM 3675 O OH . TYR 229 229 ? B -0.753 17.208 0.875 1.000 2 B TYR 44.090 1
ATOM 3676 N N . GLY 230 230 ? B -4.799 14.886 5.282 1.000 2 B GLY 53.606 1
ATOM 3677 C CA . GLY 230 230 ? B -6.092 15.131 4.694 1.000 2 B GLY 54.264 1
ATOM 3678 C C . GLY 230 230 ? B -6.543 13.990 3.814 1.000 2 B GLY 55.953 1
ATOM 3679 O O . GLY 230 230 ? B -5.738 13.164 3.368 1.000 2 B GLY 55.292 1
ATOM 3680 N N . GLN 231 231 ? B -7.815 13.947 3.578 1.000 2 B GLN 58.388 1
ATOM 3681 C CA . GLN 231 231 ? B -8.390 12.953 2.693 1.000 2 B GLN 59.698 1
ATOM 3682 C C . GLN 231 231 ? B -9.673 13.529 2.131 1.000 2 B GLN 59.332 1
ATOM 3683 O O . GLN 231 231 ? B -10.526 14.011 2.840 1.000 2 B GLN 58.885 1
ATOM 3684 C CB . GLN 231 231 ? B -8.676 11.640 3.445 1.000 2 B GLN 58.295 1
ATOM 3685 C CG . GLN 231 231 ? B -9.177 10.523 2.538 1.000 2 B GLN 54.640 1
ATOM 3686 C CD . GLN 231 231 ? B -9.413 9.249 3.286 1.000 2 B GLN 50.972 1
ATOM 3687 O OE1 . GLN 231 231 ? B -9.275 9.171 4.493 1.000 2 B GLN 49.666 1
ATOM 3688 N NE2 . GLN 231 231 ? B -9.779 8.198 2.552 1.000 2 B GLN 47.974 1
ATOM 3689 N N . LYS 232 232 ? B -9.780 13.427 0.832 1.000 2 B LYS 58.150 1
ATOM 3690 C CA . LYS 232 232 ? B -10.972 13.935 0.157 1.000 2 B LYS 59.004 1
ATOM 3691 C C . LYS 232 232 ? B -11.210 13.121 -1.108 1.000 2 B LYS 58.854 1
ATOM 3692 O O . LYS 232 232 ? B -10.370 12.337 -1.530 1.000 2 B LYS 57.454 1
ATOM 3693 C CB . LYS 232 232 ? B -10.855 15.417 -0.156 1.000 2 B LYS 56.945 1
ATOM 3694 C CG . LYS 232 232 ? B -9.754 15.779 -1.156 1.000 2 B LYS 52.986 1
ATOM 3695 C CD . LYS 232 232 ? B -9.678 17.276 -1.381 1.000 2 B LYS 48.928 1
ATOM 3696 C CE . LYS 232 232 ? B -8.584 17.649 -2.347 1.000 2 B LYS 44.704 1
ATOM 3697 N NZ . LYS 232 232 ? B -8.490 19.106 -2.555 1.000 2 B LYS 38.342 1
ATOM 3698 N N . GLN 233 233 ? B -12.352 13.351 -1.678 1.000 2 B GLN 58.535 1
ATOM 3699 C CA . GLN 233 233 ? B -12.713 12.639 -2.907 1.000 2 B GLN 58.541 1
ATOM 3700 C C . GLN 233 233 ? B -12.350 13.498 -4.088 1.000 2 B GLN 58.386 1
ATOM 3701 O O . GLN 233 233 ? B -12.782 14.654 -4.209 1.000 2 B GLN 57.227 1
ATOM 3702 C CB . GLN 233 233 ? B -14.199 12.321 -2.911 1.000 2 B GLN 55.823 1
ATOM 3703 C CG . GLN 233 233 ? B -14.645 11.529 -4.116 1.000 2 B GLN 51.827 1
ATOM 3704 C CD . GLN 233 233 ? B -14.005 10.156 -4.187 1.000 2 B GLN 48.130 1
ATOM 3705 O OE1 . GLN 233 233 ? B -13.852 9.496 -3.167 1.000 2 B GLN 45.431 1
ATOM 3706 N NE2 . GLN 233 233 ? B -13.627 9.737 -5.367 1.000 2 B GLN 43.988 1
ATOM 3707 N N . VAL 234 234 ? B -11.577 12.943 -4.991 1.000 2 B VAL 55.687 1
ATOM 3708 C CA . VAL 234 234 ? B -11.198 13.671 -6.194 1.000 2 B VAL 55.270 1
ATOM 3709 C C . VAL 234 234 ? B -12.380 13.653 -7.174 1.000 2 B VAL 54.726 1
ATOM 3710 O O . VAL 234 234 ? B -12.981 12.601 -7.405 1.000 2 B VAL 53.198 1
ATOM 3711 C CB . VAL 234 234 ? B -9.956 13.044 -6.830 1.000 2 B VAL 52.979 1
ATOM 3712 C CG1 . VAL 234 234 ? B -8.789 13.084 -5.849 1.000 2 B VAL 51.997 1
ATOM 3713 C CG2 . VAL 234 234 ? B -9.557 13.834 -8.092 1.000 2 B VAL 49.965 1
ATOM 3714 N N . LYS 235 235 ? B -12.666 14.793 -7.703 1.000 2 B LYS 53.226 1
ATOM 3715 C CA . LYS 235 235 ? B -13.765 14.888 -8.656 1.000 2 B LYS 54.225 1
ATOM 3716 C C . LYS 235 235 ? B -13.411 14.194 -9.966 1.000 2 B LYS 54.419 1
ATOM 3717 O O . LYS 235 235 ? B -12.381 14.452 -10.539 1.000 2 B LYS 51.527 1
ATOM 3718 C CB . LYS 235 235 ? B -14.072 16.362 -8.933 1.000 2 B LYS 49.609 1
ATOM 3719 C CG . LYS 235 235 ? B -14.517 17.145 -7.699 1.000 2 B LYS 46.508 1
ATOM 3720 C CD . LYS 235 235 ? B -15.843 16.609 -7.165 1.000 2 B LYS 42.835 1
ATOM 3721 C CE . LYS 235 235 ? B -16.349 17.414 -5.980 1.000 2 B LYS 35.228 1
ATOM 3722 N NZ . LYS 235 235 ? B -17.598 16.883 -5.417 1.000 2 B LYS 31.155 1
ATOM 3723 N N . GLY 236 236 ? B -14.282 13.304 -10.336 1.000 2 B GLY 50.835 1
ATOM 3724 C CA . GLY 236 236 ? B -14.021 12.510 -11.535 1.000 2 B GLY 50.593 1
ATOM 3725 C C . GLY 236 236 ? B -13.534 11.106 -11.225 1.000 2 B GLY 52.741 1
ATOM 3726 O O . GLY 236 236 ? B -13.257 10.341 -12.145 1.000 2 B GLY 51.246 1
ATOM 3727 N N . SER 237 237 ? B -13.423 10.779 -9.947 1.000 2 B SER 52.624 1
ATOM 3728 C CA . SER 237 237 ? B -12.981 9.448 -9.540 1.000 2 B SER 53.918 1
ATOM 3729 C C . SER 237 237 ? B -13.629 9.098 -8.209 1.000 2 B SER 55.094 1
ATOM 3730 O O . SER 237 237 ? B -13.780 9.932 -7.323 1.000 2 B SER 53.367 1
ATOM 3731 C CB . SER 237 237 ? B -11.457 9.366 -9.434 1.000 2 B SER 50.427 1
ATOM 3732 O OG . SER 237 237 ? B -11.078 8.081 -8.994 1.000 2 B SER 47.264 1
ATOM 3733 N N . GLU 238 238 ? B -13.985 7.833 -8.057 1.000 2 B GLU 51.735 1
ATOM 3734 C CA . GLU 238 238 ? B -14.568 7.361 -6.804 1.000 2 B GLU 54.165 1
ATOM 3735 C C . GLU 238 238 ? B -13.525 7.050 -5.760 1.000 2 B GLU 55.757 1
ATOM 3736 O O . GLU 238 238 ? B -13.854 6.885 -4.587 1.000 2 B GLU 54.445 1
ATOM 3737 C CB . GLU 238 238 ? B -15.435 6.129 -7.056 1.000 2 B GLU 50.966 1
ATOM 3738 C CG . GLU 238 238 ? B -16.684 6.388 -7.882 1.000 2 B GLU 48.082 1
ATOM 3739 C CD . GLU 238 238 ? B -17.656 7.331 -7.180 1.000 2 B GLU 43.314 1
ATOM 3740 O OE1 . GLU 238 238 ? B -17.757 7.267 -5.943 1.000 2 B GLU 41.091 1
ATOM 3741 O OE2 . GLU 238 238 ? B -18.316 8.145 -7.866 1.000 2 B GLU 39.175 1
ATOM 3742 N N . ASN 239 239 ? B -12.293 6.956 -6.198 1.000 2 B ASN 56.537 1
ATOM 3743 C CA . ASN 239 239 ? B -11.231 6.593 -5.270 1.000 2 B ASN 57.413 1
ATOM 3744 C C . ASN 239 239 ? B -10.887 7.787 -4.397 1.000 2 B ASN 59.181 1
ATOM 3745 O O . ASN 239 239 ? B -10.658 8.888 -4.899 1.000 2 B ASN 58.479 1
ATOM 3746 C CB . ASN 239 239 ? B -9.992 6.122 -6.037 1.000 2 B ASN 54.915 1
ATOM 3747 C CG . ASN 239 239 ? B -10.232 4.804 -6.753 1.000 2 B ASN 51.158 1
ATOM 3748 O OD1 . ASN 239 239 ? B -10.850 3.902 -6.195 1.000 2 B ASN 47.380 1
ATOM 3749 N ND2 . ASN 239 239 ? B -9.774 4.700 -7.999 1.000 2 B ASN 50.243 1
ATOM 3750 N N . PRO 240 240 ? B -10.851 7.579 -3.099 1.000 2 B PRO 56.159 1
ATOM 3751 C CA . PRO 240 240 ? B -10.469 8.689 -2.217 1.000 2 B PRO 58.376 1
ATOM 3752 C C . PRO 240 240 ? B -8.997 8.983 -2.309 1.000 2 B PRO 59.997 1
ATOM 3753 O O . PRO 240 240 ? B -8.159 8.100 -2.192 1.000 2 B PRO 59.337 1
ATOM 3754 C CB . PRO 240 240 ? B -10.857 8.195 -0.820 1.000 2 B PRO 55.805 1
ATOM 3755 C CG . PRO 240 240 ? B -10.788 6.717 -0.940 1.000 2 B PRO 53.719 1
ATOM 3756 C CD . PRO 240 240 ? B -11.216 6.392 -2.338 1.000 2 B PRO 53.139 1
ATOM 3757 N N . ARG 241 241 ? B -8.677 10.233 -2.476 1.000 2 B ARG 52.712 1
ATOM 3758 C CA . ARG 241 241 ? B -7.286 10.669 -2.606 1.000 2 B ARG 54.470 1
ATOM 3759 C C . ARG 241 241 ? B -6.831 11.236 -1.285 1.000 2 B ARG 54.541 1
ATOM 3760 O O . ARG 241 241 ? B -7.345 12.250 -0.798 1.000 2 B ARG 54.845 1
ATOM 3761 C CB . ARG 241 241 ? B -7.124 11.709 -3.718 1.000 2 B ARG 53.464 1
ATOM 3762 C CG . ARG 241 241 ? B -5.711 12.179 -3.903 1.000 2 B ARG 49.662 1
ATOM 3763 C CD . ARG 241 241 ? B -5.612 13.190 -5.041 1.000 2 B ARG 45.744 1
ATOM 3764 N NE . ARG 241 241 ? B -5.696 12.531 -6.364 1.000 2 B ARG 43.974 1
ATOM 3765 C CZ . ARG 241 241 ? B -5.707 13.177 -7.502 1.000 2 B ARG 43.095 1
ATOM 3766 N NH1 . ARG 241 241 ? B -5.651 14.527 -7.518 1.000 2 B ARG 37.987 1
ATOM 3767 N NH2 . ARG 241 241 ? B -5.778 12.540 -8.661 1.000 2 B ARG 36.337 1
ATOM 3768 N N . SER 242 242 ? B -5.848 10.588 -0.694 1.000 2 B SER 60.317 1
ATOM 3769 C CA . SER 242 242 ? B -5.323 10.984 0.606 1.000 2 B SER 61.820 1
ATOM 3770 C C . SER 242 242 ? B -4.014 11.742 0.427 1.000 2 B SER 62.084 1
ATOM 3771 O O . SER 242 242 ? B -3.186 11.380 -0.382 1.000 2 B SER 61.268 1
ATOM 3772 C CB . SER 242 242 ? B -5.099 9.773 1.501 1.000 2 B SER 59.290 1
ATOM 3773 O OG . SER 242 242 ? B -6.346 9.160 1.811 1.000 2 B SER 52.885 1
ATOM 3774 N N . TYR 243 243 ? B -3.871 12.751 1.220 1.000 2 B TYR 61.526 1
ATOM 3775 C CA . TYR 243 243 ? B -2.696 13.627 1.131 1.000 2 B TYR 61.872 1
ATOM 3776 C C . TYR 243 243 ? B -1.797 13.364 2.330 1.000 2 B TYR 61.882 1
ATOM 3777 O O . TYR 243 243 ? B -2.232 13.310 3.468 1.000 2 B TYR 62.430 1
ATOM 3778 C CB . TYR 243 243 ? B -3.108 15.108 1.057 1.000 2 B TYR 60.232 1
ATOM 3779 C CG . TYR 243 243 ? B -3.837 15.455 -0.240 1.000 2 B TYR 58.306 1
ATOM 3780 C CD1 . TYR 243 243 ? B -3.128 15.841 -1.351 1.000 2 B TYR 58.303 1
ATOM 3781 C CD2 . TYR 243 243 ? B -5.207 15.367 -0.328 1.000 2 B TYR 57.901 1
ATOM 3782 C CE1 . TYR 243 243 ? B -3.744 16.168 -2.543 1.000 2 B TYR 57.262 1
ATOM 3783 C CE2 . TYR 243 243 ? B -5.866 15.681 -1.521 1.000 2 B TYR 58.552 1
ATOM 3784 C CZ . TYR 243 243 ? B -5.131 16.065 -2.603 1.000 2 B TYR 55.844 1
ATOM 3785 O OH . TYR 243 243 ? B -5.759 16.375 -3.796 1.000 2 B TYR 52.403 1
ATOM 3786 N N . TYR 244 244 ? B -0.524 13.218 2.059 1.000 2 B TYR 61.498 1
ATOM 3787 C CA . TYR 244 244 ? B 0.429 12.851 3.074 1.000 2 B TYR 62.361 1
ATOM 3788 C C . TYR 244 244 ? B 1.626 13.782 3.026 1.000 2 B TYR 62.452 1
ATOM 3789 O O . TYR 244 244 ? B 1.859 14.493 2.032 1.000 2 B TYR 62.133 1
ATOM 3790 C CB . TYR 244 244 ? B 0.903 11.407 2.898 1.000 2 B TYR 60.871 1
ATOM 3791 C CG . TYR 244 244 ? B -0.203 10.400 3.045 1.000 2 B TYR 59.931 1
ATOM 3792 C CD1 . TYR 244 244 ? B -0.567 9.943 4.300 1.000 2 B TYR 59.852 1
ATOM 3793 C CD2 . TYR 244 244 ? B -0.867 9.911 1.964 1.000 2 B TYR 59.313 1
ATOM 3794 C CE1 . TYR 244 244 ? B -1.560 8.993 4.445 1.000 2 B TYR 59.657 1
ATOM 3795 C CE2 . TYR 244 244 ? B -1.860 8.950 2.086 1.000 2 B TYR 61.021 1
ATOM 3796 C CZ . TYR 244 244 ? B -2.201 8.523 3.340 1.000 2 B TYR 57.616 1
ATOM 3797 O OH . TYR 244 244 ? B -3.187 7.568 3.499 1.000 2 B TYR 54.596 1
ATOM 3798 N N . LYS 245 245 ? B 2.386 13.789 4.102 1.000 2 B LYS 58.379 1
ATOM 3799 C CA . LYS 245 245 ? B 3.622 14.536 4.173 1.000 2 B LYS 59.054 1
ATOM 3800 C C . LYS 245 245 ? B 4.642 13.688 4.895 1.000 2 B LYS 59.548 1
ATOM 3801 O O . LYS 245 245 ? B 4.309 12.704 5.570 1.000 2 B LYS 59.246 1
ATOM 3802 C CB . LYS 245 245 ? B 3.418 15.865 4.922 1.000 2 B LYS 57.009 1
ATOM 3803 C CG . LYS 245 245 ? B 2.996 15.730 6.363 1.000 2 B LYS 52.637 1
ATOM 3804 C CD . LYS 245 245 ? B 2.817 17.084 7.006 1.000 2 B LYS 48.359 1
ATOM 3805 C CE . LYS 245 245 ? B 2.342 16.964 8.462 1.000 2 B LYS 43.418 1
ATOM 3806 N NZ . LYS 245 245 ? B 2.122 18.289 9.089 1.000 2 B LYS 38.851 1
ATOM 3807 N N . CYS 246 246 ? B 5.877 14.055 4.732 1.000 2 B CYS 57.898 1
ATOM 3808 C CA . CYS 246 246 ? B 6.947 13.302 5.364 1.000 2 B CYS 58.826 1
ATOM 3809 C C . CYS 246 246 ? B 6.947 13.542 6.866 1.000 2 B CYS 58.545 1
ATOM 3810 O O . CYS 246 246 ? B 6.841 14.664 7.334 1.000 2 B CYS 56.746 1
ATOM 3811 C CB . CYS 246 246 ? B 8.306 13.678 4.764 1.000 2 B CYS 56.926 1
ATOM 3812 S SG . CYS 246 246 ? B 9.674 12.713 5.390 1.000 2 B CYS 57.554 1
ATOM 3813 N N . THR 247 247 ? B 7.057 12.470 7.616 1.000 2 B THR 59.086 1
ATOM 3814 C CA . THR 247 247 ? B 7.006 12.565 9.075 1.000 2 B THR 59.503 1
ATOM 3815 C C . THR 247 247 ? B 8.367 12.949 9.669 1.000 2 B THR 59.482 1
ATOM 3816 O O . THR 247 247 ? B 8.478 13.106 10.880 1.000 2 B THR 57.338 1
ATOM 3817 C CB . THR 247 247 ? B 6.568 11.237 9.669 1.000 2 B THR 56.898 1
ATOM 3818 O OG1 . THR 247 247 ? B 7.517 10.209 9.337 1.000 2 B THR 52.092 1
ATOM 3819 C CG2 . THR 247 247 ? B 5.180 10.861 9.172 1.000 2 B THR 51.239 1
ATOM 3820 N N . PHE 248 248 ? B 9.339 13.088 8.837 1.000 2 B PHE 60.103 1
ATOM 3821 C CA . PHE 248 248 ? B 10.658 13.499 9.293 1.000 2 B PHE 60.591 1
ATOM 3822 C C . PHE 248 248 ? B 10.621 14.981 9.622 1.000 2 B PHE 61.314 1
ATOM 3823 O O . PHE 248 248 ? B 10.029 15.775 8.899 1.000 2 B PHE 60.685 1
ATOM 3824 C CB . PHE 248 248 ? B 11.702 13.187 8.240 1.000 2 B PHE 58.567 1
ATOM 3825 C CG . PHE 248 248 ? B 13.131 13.378 8.729 1.000 2 B PHE 55.756 1
ATOM 3826 C CD1 . PHE 248 248 ? B 13.724 12.424 9.512 1.000 2 B PHE 54.482 1
ATOM 3827 C CD2 . PHE 248 248 ? B 13.839 14.521 8.395 1.000 2 B PHE 54.301 1
ATOM 3828 C CE1 . PHE 248 248 ? B 15.019 12.586 9.961 1.000 2 B PHE 54.924 1
ATOM 3829 C CE2 . PHE 248 248 ? B 15.145 14.694 8.841 1.000 2 B PHE 53.424 1
ATOM 3830 C CZ . PHE 248 248 ? B 15.722 13.712 9.629 1.000 2 B PHE 52.111 1
ATOM 3831 N N . PRO 249 249 ? B 11.263 15.404 10.689 1.000 2 B PRO 54.662 1
ATOM 3832 C CA . PRO 249 249 ? B 11.257 16.819 11.033 1.000 2 B PRO 55.359 1
ATOM 3833 C C . PRO 249 249 ? B 12.000 17.667 10.000 1.000 2 B PRO 56.597 1
ATOM 3834 O O . PRO 249 249 ? B 13.070 17.299 9.502 1.000 2 B PRO 54.993 1
ATOM 3835 C CB . PRO 249 249 ? B 11.957 16.875 12.400 1.000 2 B PRO 52.472 1
ATOM 3836 C CG . PRO 249 249 ? B 12.779 15.647 12.432 1.000 2 B PRO 51.233 1
ATOM 3837 C CD . PRO 249 249 ? B 11.996 14.602 11.688 1.000 2 B PRO 51.330 1
ATOM 3838 N N . ASN 250 250 ? B 11.422 18.799 9.712 1.000 2 B ASN 60.371 1
ATOM 3839 C CA . ASN 250 250 ? B 11.918 19.769 8.745 1.000 2 B ASN 61.065 1
ATOM 3840 C C . ASN 250 250 ? B 12.055 19.161 7.351 1.000 2 B ASN 63.128 1
ATOM 3841 O O . ASN 250 250 ? B 13.047 19.374 6.669 1.000 2 B ASN 61.827 1
ATOM 3842 C CB . ASN 250 250 ? B 13.227 20.404 9.194 1.000 2 B ASN 58.111 1
ATOM 3843 C CG . ASN 250 250 ? B 13.058 21.262 10.444 1.000 2 B ASN 53.639 1
ATOM 3844 O OD1 . ASN 250 250 ? B 12.059 21.984 10.569 1.000 2 B ASN 48.375 1
ATOM 3845 N ND2 . ASN 250 250 ? B 14.019 21.189 11.340 1.000 2 B ASN 51.341 1
ATOM 3846 N N . CYS 251 251 ? B 11.059 18.424 6.959 1.000 2 B CYS 59.550 1
ATOM 3847 C CA . CYS 251 251 ? B 11.048 17.836 5.627 1.000 2 B CYS 61.791 1
ATOM 3848 C C . CYS 251 251 ? B 9.854 18.392 4.850 1.000 2 B CYS 63.032 1
ATOM 3849 O O . CYS 251 251 ? B 8.700 18.215 5.248 1.000 2 B CYS 61.951 1
ATOM 3850 C CB . CYS 251 251 ? B 10.952 16.335 5.709 1.000 2 B CYS 60.054 1
ATOM 3851 S SG . CYS 251 251 ? B 11.012 15.502 4.104 1.000 2 B CYS 58.542 1
ATOM 3852 N N . PRO 252 252 ? B 10.087 19.107 3.778 1.000 2 B PRO 60.878 1
ATOM 3853 C CA . PRO 252 252 ? B 8.980 19.690 3.019 1.000 2 B PRO 61.918 1
ATOM 3854 C C . PRO 252 252 ? B 8.331 18.745 2.021 1.000 2 B PRO 63.515 1
ATOM 3855 O O . PRO 252 252 ? B 7.437 19.165 1.292 1.000 2 B PRO 62.205 1
ATOM 3856 C CB . PRO 252 252 ? B 9.641 20.864 2.290 1.000 2 B PRO 59.534 1
ATOM 3857 C CG . PRO 252 252 ? B 11.035 20.356 2.051 1.000 2 B PRO 58.319 1
ATOM 3858 C CD . PRO 252 252 ? B 11.404 19.521 3.245 1.000 2 B PRO 59.630 1
ATOM 3859 N N . THR 253 253 ? B 8.777 17.516 2.006 1.000 2 B THR 61.116 1
ATOM 3860 C CA . THR 253 253 ? B 8.266 16.580 1.002 1.000 2 B THR 62.299 1
ATOM 3861 C C . THR 253 253 ? B 6.829 16.213 1.311 1.000 2 B THR 62.672 1
ATOM 3862 O O . THR 253 253 ? B 6.481 15.882 2.453 1.000 2 B THR 62.081 1
ATOM 3863 C CB . THR 253 253 ? B 9.131 15.331 0.967 1.000 2 B THR 61.065 1
ATOM 3864 O OG1 . THR 253 253 ? B 10.481 15.711 0.665 1.000 2 B THR 53.822 1
ATOM 3865 C CG2 . THR 253 253 ? B 8.625 14.392 -0.113 1.000 2 B THR 54.634 1
ATOM 3866 N N . LYS 254 254 ? B 6.018 16.286 0.308 1.000 2 B LYS 56.398 1
ATOM 3867 C CA . LYS 254 254 ? B 4.604 15.977 0.393 1.000 2 B LYS 57.401 1
ATOM 3868 C C . LYS 254 254 ? B 4.231 14.942 -0.623 1.000 2 B LYS 57.688 1
ATOM 3869 O O . LYS 254 254 ? B 4.863 14.819 -1.682 1.000 2 B LYS 57.268 1
ATOM 3870 C CB . LYS 254 254 ? B 3.753 17.231 0.219 1.000 2 B LYS 55.333 1
ATOM 3871 C CG . LYS 254 254 ? B 3.912 18.245 1.327 1.000 2 B LYS 51.633 1
ATOM 3872 C CD . LYS 254 254 ? B 3.057 19.459 1.102 1.000 2 B LYS 47.803 1
ATOM 3873 C CE . LYS 254 254 ? B 3.234 20.485 2.170 1.000 2 B LYS 45.926 1
ATOM 3874 N NZ . LYS 254 254 ? B 2.444 21.710 1.946 1.000 2 B LYS 41.433 1
ATOM 3875 N N . LYS 255 255 ? B 3.211 14.216 -0.318 1.000 2 B LYS 59.319 1
ATOM 3876 C CA . LYS 255 255 ? B 2.795 13.120 -1.180 1.000 2 B LYS 60.730 1
ATOM 3877 C C . LYS 255 255 ? B 1.303 12.971 -1.118 1.000 2 B LYS 60.756 1
ATOM 3878 O O . LYS 255 255 ? B 0.693 12.977 -0.050 1.000 2 B LYS 60.519 1
ATOM 3879 C CB . LYS 255 255 ? B 3.484 11.808 -0.779 1.000 2 B LYS 58.829 1
ATOM 3880 C CG . LYS 255 255 ? B 3.053 10.600 -1.610 1.000 2 B LYS 55.445 1
ATOM 3881 C CD . LYS 255 255 ? B 3.812 9.357 -1.241 1.000 2 B LYS 52.656 1
ATOM 3882 C CE . LYS 255 255 ? B 3.374 8.854 0.098 1.000 2 B LYS 52.009 1
ATOM 3883 N NZ . LYS 255 255 ? B 3.978 7.546 0.431 1.000 2 B LYS 47.159 1
ATOM 3884 N N . LYS 256 256 ? B 0.690 12.807 -2.234 1.000 2 B LYS 57.133 1
ATOM 3885 C CA . LYS 256 256 ? B -0.720 12.522 -2.338 1.000 2 B LYS 57.076 1
ATOM 3886 C C . LYS 256 256 ? B -0.914 11.126 -2.908 1.000 2 B LYS 57.004 1
ATOM 3887 O O . LYS 256 256 ? B -0.227 10.701 -3.844 1.000 2 B LYS 56.618 1
ATOM 3888 C CB . LYS 256 256 ? B -1.434 13.577 -3.172 1.000 2 B LYS 55.084 1
ATOM 3889 C CG . LYS 256 256 ? B -0.983 13.721 -4.600 1.000 2 B LYS 50.891 1
ATOM 3890 C CD . LYS 256 256 ? B -1.740 14.807 -5.334 1.000 2 B LYS 47.136 1
ATOM 3891 C CE . LYS 256 256 ? B -1.218 14.990 -6.752 1.000 2 B LYS 43.878 1
ATOM 3892 N NZ . LYS 256 256 ? B -1.923 16.046 -7.500 1.000 2 B LYS 39.874 1
ATOM 3893 N N . VAL 257 257 ? B -1.827 10.413 -2.316 1.000 2 B VAL 59.156 1
ATOM 3894 C CA . VAL 257 257 ? B -2.089 9.032 -2.643 1.000 2 B VAL 59.963 1
ATOM 3895 C C . VAL 257 257 ? B -3.569 8.854 -2.905 1.000 2 B VAL 60.138 1
ATOM 3896 O O . VAL 257 257 ? B -4.404 9.088 -2.030 1.000 2 B VAL 59.342 1
ATOM 3897 C CB . VAL 257 257 ? B -1.603 8.077 -1.546 1.000 2 B VAL 57.733 1
ATOM 3898 C CG1 . VAL 257 257 ? B -0.106 8.177 -1.354 1.000 2 B VAL 56.960 1
ATOM 3899 C CG2 . VAL 257 257 ? B -2.004 6.653 -1.894 1.000 2 B VAL 55.142 1
ATOM 3900 N N . GLU 258 258 ? B -3.880 8.431 -4.076 1.000 2 B GLU 55.112 1
ATOM 3901 C CA . GLU 258 258 ? B -5.241 8.106 -4.430 1.000 2 B GLU 56.048 1
ATOM 3902 C C . GLU 258 258 ? B -5.478 6.632 -4.159 1.000 2 B GLU 55.626 1
ATOM 3903 O O . GLU 258 258 ? B -4.791 5.770 -4.709 1.000 2 B GLU 54.502 1
ATOM 3904 C CB . GLU 258 258 ? B -5.519 8.427 -5.898 1.000 2 B GLU 53.662 1
ATOM 3905 C CG . GLU 258 258 ? B -6.952 8.176 -6.323 1.000 2 B GLU 50.142 1
ATOM 3906 C CD . GLU 258 258 ? B -7.252 8.623 -7.744 1.000 2 B GLU 46.841 1
ATOM 3907 O OE1 . GLU 258 258 ? B -6.298 9.122 -8.393 1.000 2 B GLU 45.969 1
ATOM 3908 O OE2 . GLU 258 258 ? B -8.404 8.464 -8.205 1.000 2 B GLU 43.544 1
ATOM 3909 N N . ARG 259 259 ? B -6.443 6.351 -3.332 1.000 2 B ARG 58.444 1
ATOM 3910 C CA . ARG 259 259 ? B -6.694 5.021 -2.861 1.000 2 B ARG 59.192 1
ATOM 3911 C C . ARG 259 259 ? B -8.015 4.496 -3.440 1.000 2 B ARG 58.364 1
ATOM 3912 O O . ARG 259 259 ? B -8.970 5.248 -3.592 1.000 2 B ARG 57.543 1
ATOM 3913 C CB . ARG 259 259 ? B -6.706 4.949 -1.340 1.000 2 B ARG 56.976 1
ATOM 3914 C CG . ARG 259 259 ? B -5.396 5.243 -0.698 1.000 2 B ARG 53.756 1
ATOM 3915 C CD . ARG 259 259 ? B -5.498 5.212 0.802 1.000 2 B ARG 50.282 1
ATOM 3916 N NE . ARG 259 259 ? B -4.214 5.550 1.455 1.000 2 B ARG 46.832 1
ATOM 3917 C CZ . ARG 259 259 ? B -4.045 5.598 2.732 1.000 2 B ARG 46.809 1
ATOM 3918 N NH1 . ARG 259 259 ? B -5.027 5.373 3.553 1.000 2 B ARG 40.438 1
ATOM 3919 N NH2 . ARG 259 259 ? B -2.845 5.914 3.239 1.000 2 B ARG 38.515 1
ATOM 3920 N N . SER 260 260 ? B -8.028 3.238 -3.705 1.000 2 B SER 55.482 1
ATOM 3921 C CA . SER 260 260 ? B -9.184 2.593 -4.265 1.000 2 B SER 56.202 1
ATOM 3922 C C . SER 260 260 ? B -10.054 2.004 -3.160 1.000 2 B SER 55.775 1
ATOM 3923 O O . SER 260 260 ? B -9.697 2.070 -1.963 1.000 2 B SER 54.717 1
ATOM 3924 C CB . SER 260 260 ? B -8.802 1.540 -5.291 1.000 2 B SER 53.275 1
ATOM 3925 O OG . SER 260 260 ? B -8.068 0.486 -4.685 1.000 2 B SER 48.810 1
ATOM 3926 N N . ILE 261 261 ? B -11.151 1.418 -3.530 1.000 2 B ILE 52.301 1
ATOM 3927 C CA . ILE 261 261 ? B -12.011 0.795 -2.554 1.000 2 B ILE 53.010 1
ATOM 3928 C C . ILE 261 261 ? B -11.410 -0.491 -2.014 1.000 2 B ILE 53.417 1
ATOM 3929 O O . ILE 261 261 ? B -11.803 -0.957 -0.933 1.000 2 B ILE 52.542 1
ATOM 3930 C CB . ILE 261 261 ? B -13.418 0.551 -3.142 1.000 2 B ILE 50.624 1
ATOM 3931 C CG1 . ILE 261 261 ? B -13.356 -0.416 -4.313 1.000 2 B ILE 49.788 1
ATOM 3932 C CG2 . ILE 261 261 ? B -14.072 1.849 -3.523 1.000 2 B ILE 47.545 1
ATOM 3933 C CD1 . ILE 261 261 ? B -14.701 -0.858 -4.837 1.000 2 B ILE 44.362 1
ATOM 3934 N N . GLU 262 262 ? B -10.462 -1.047 -2.703 1.000 2 B GLU 53.960 1
ATOM 3935 C CA . GLU 262 262 ? B -9.758 -2.219 -2.247 1.000 2 B GLU 55.427 1
ATOM 3936 C C . GLU 262 262 ? B -8.605 -1.862 -1.348 1.000 2 B GLU 55.747 1
ATOM 3937 O O . GLU 262 262 ? B -7.953 -2.729 -0.791 1.000 2 B GLU 53.602 1
ATOM 3938 C CB . GLU 262 262 ? B -9.259 -3.036 -3.458 1.000 2 B GLU 52.660 1
ATOM 3939 C CG . GLU 262 262 ? B -10.345 -3.663 -4.294 1.000 2 B GLU 49.276 1
ATOM 3940 C CD . GLU 262 262 ? B -10.950 -2.722 -5.315 1.000 2 B GLU 45.020 1
ATOM 3941 O OE1 . GLU 262 262 ? B -10.444 -1.601 -5.474 1.000 2 B GLU 40.962 1
ATOM 3942 O OE2 . GLU 262 262 ? B -11.955 -3.107 -5.947 1.000 2 B GLU 38.963 1
ATOM 3943 N N . GLY 263 263 ? B -8.305 -0.593 -1.234 1.000 2 B GLY 51.555 1
ATOM 3944 C CA . GLY 263 263 ? B -7.237 -0.131 -0.379 1.000 2 B GLY 52.363 1
ATOM 3945 C C . GLY 263 263 ? B -5.876 -0.046 -1.063 1.000 2 B GLY 54.312 1
ATOM 3946 O O . GLY 263 263 ? B -4.869 0.214 -0.396 1.000 2 B GLY 52.882 1
ATOM 3947 N N . GLN 264 264 ? B -5.832 -0.243 -2.359 1.000 2 B GLN 48.982 1
ATOM 3948 C CA . GLN 264 264 ? B -4.594 -0.241 -3.111 1.000 2 B GLN 51.341 1
ATOM 3949 C C . GLN 264 264 ? B -4.270 1.142 -3.603 1.000 2 B GLN 52.808 1
ATOM 3950 O O . GLN 264 264 ? B -5.149 1.997 -3.740 1.000 2 B GLN 52.484 1
ATOM 3951 C CB . GLN 264 264 ? B -4.651 -1.232 -4.279 1.000 2 B GLN 49.235 1
ATOM 3952 C CG . GLN 264 264 ? B -4.792 -2.656 -3.837 1.000 2 B GLN 46.155 1
ATOM 3953 C CD . GLN 264 264 ? B -3.631 -3.154 -3.006 1.000 2 B GLN 41.875 1
ATOM 3954 O OE1 . GLN 264 264 ? B -3.769 -3.342 -1.810 1.000 2 B GLN 37.208 1
ATOM 3955 N NE2 . GLN 264 264 ? B -2.482 -3.326 -3.642 1.000 2 B GLN 34.693 1
ATOM 3956 N N . ILE 265 265 ? B -3.012 1.358 -3.893 1.000 2 B ILE 52.780 1
ATOM 3957 C CA . ILE 265 265 ? B -2.543 2.653 -4.380 1.000 2 B ILE 54.031 1
ATOM 3958 C C . ILE 265 265 ? B -2.731 2.715 -5.882 1.000 2 B ILE 54.880 1
ATOM 3959 O O . ILE 265 265 ? B -2.120 1.920 -6.622 1.000 2 B ILE 54.658 1
ATOM 3960 C CB . ILE 265 265 ? B -1.082 2.900 -3.972 1.000 2 B ILE 52.354 1
ATOM 3961 C CG1 . ILE 265 265 ? B -0.930 2.898 -2.453 1.000 2 B ILE 51.898 1
ATOM 3962 C CG2 . ILE 265 265 ? B -0.588 4.212 -4.556 1.000 2 B ILE 49.020 1
ATOM 3963 C CD1 . ILE 265 265 ? B 0.500 2.923 -1.985 1.000 2 B ILE 47.504 1
ATOM 3964 N N . THR 266 266 ? B -3.557 3.617 -6.316 1.000 2 B THR 54.340 1
ATOM 3965 C CA . THR 266 266 ? B -3.751 3.836 -7.744 1.000 2 B THR 56.114 1
ATOM 3966 C C . THR 266 266 ? B -3.059 5.073 -8.280 1.000 2 B THR 56.987 1
ATOM 3967 O O . THR 266 266 ? B -2.811 5.156 -9.465 1.000 2 B THR 56.420 1
ATOM 3968 C CB . THR 266 266 ? B -5.271 3.936 -8.043 1.000 2 B THR 54.078 1
ATOM 3969 O OG1 . THR 266 266 ? B -5.814 5.055 -7.367 1.000 2 B THR 52.451 1
ATOM 3970 C CG2 . THR 266 266 ? B -5.978 2.674 -7.616 1.000 2 B THR 49.353 1
ATOM 3971 N N . GLU 267 267 ? B -2.723 5.973 -7.387 1.000 2 B GLU 51.369 1
ATOM 3972 C CA . GLU 267 267 ? B -2.030 7.209 -7.811 1.000 2 B GLU 54.175 1
ATOM 3973 C C . GLU 267 267 ? B -1.181 7.709 -6.643 1.000 2 B GLU 55.394 1
ATOM 3974 O O . GLU 267 267 ? B -1.715 7.945 -5.550 1.000 2 B GLU 54.342 1
ATOM 3975 C CB . GLU 267 267 ? B -3.014 8.260 -8.257 1.000 2 B GLU 51.926 1
ATOM 3976 C CG . GLU 267 267 ? B -2.358 9.598 -8.683 1.000 2 B GLU 48.093 1
ATOM 3977 C CD . GLU 267 267 ? B -3.361 10.629 -9.203 1.000 2 B GLU 44.174 1
ATOM 3978 O OE1 . GLU 267 267 ? B -4.559 10.292 -9.233 1.000 2 B GLU 41.574 1
ATOM 3979 O OE2 . GLU 267 267 ? B -2.949 11.754 -9.559 1.000 2 B GLU 39.062 1
ATOM 3980 N N . ILE 268 268 ? B 0.086 7.859 -6.896 1.000 2 B ILE 54.315 1
ATOM 3981 C CA . ILE 268 268 ? B 1.009 8.431 -5.919 1.000 2 B ILE 55.773 1
ATOM 3982 C C . ILE 268 268 ? B 1.765 9.558 -6.588 1.000 2 B ILE 56.656 1
ATOM 3983 O O . ILE 268 268 ? B 2.453 9.353 -7.578 1.000 2 B ILE 56.482 1
ATOM 3984 C CB . ILE 268 268 ? B 1.976 7.389 -5.354 1.000 2 B ILE 53.759 1
ATOM 3985 C CG1 . ILE 268 268 ? B 1.231 6.310 -4.609 1.000 2 B ILE 53.641 1
ATOM 3986 C CG2 . ILE 268 268 ? B 2.982 8.066 -4.434 1.000 2 B ILE 49.874 1
ATOM 3987 C CD1 . ILE 268 268 ? B 2.109 5.194 -4.133 1.000 2 B ILE 49.477 1
ATOM 3988 N N . VAL 269 269 ? B 1.623 10.735 -6.024 1.000 2 B VAL 54.627 1
ATOM 3989 C CA . VAL 269 269 ? B 2.319 11.917 -6.551 1.000 2 B VAL 56.551 1
ATOM 3990 C C . VAL 269 269 ? B 3.149 12.504 -5.441 1.000 2 B VAL 57.483 1
ATOM 3991 O O . VAL 269 269 ? B 2.617 12.955 -4.435 1.000 2 B VAL 56.491 1
ATOM 3992 C CB . VAL 269 269 ? B 1.346 12.952 -7.109 1.000 2 B VAL 53.988 1
ATOM 3993 C CG1 . VAL 269 269 ? B 0.561 12.390 -8.280 1.000 2 B VAL 53.729 1
ATOM 3994 C CG2 . VAL 269 269 ? B 2.086 14.213 -7.524 1.000 2 B VAL 51.836 1
ATOM 3995 N N . TYR 270 270 ? B 4.445 12.485 -5.640 1.000 2 B TYR 55.275 1
ATOM 3996 C CA . TYR 270 270 ? B 5.359 13.073 -4.656 1.000 2 B TYR 56.556 1
ATOM 3997 C C . TYR 270 270 ? B 5.623 14.524 -5.024 1.000 2 B TYR 56.364 1
ATOM 3998 O O . TYR 270 270 ? B 6.011 14.827 -6.151 1.000 2 B TYR 55.672 1
ATOM 3999 C CB . TYR 270 270 ? B 6.654 12.271 -4.595 1.000 2 B TYR 55.126 1
ATOM 4000 C CG . TYR 270 270 ? B 6.511 10.903 -3.972 1.000 2 B TYR 52.785 1
ATOM 4001 C CD1 . TYR 270 270 ? B 6.511 10.725 -2.591 1.000 2 B TYR 51.110 1
ATOM 4002 C CD2 . TYR 270 270 ? B 6.372 9.769 -4.780 1.000 2 B TYR 50.563 1
ATOM 4003 C CE1 . TYR 270 270 ? B 6.390 9.486 -2.028 1.000 2 B TYR 47.526 1
ATOM 4004 C CE2 . TYR 270 270 ? B 6.234 8.514 -4.214 1.000 2 B TYR 46.785 1
ATOM 4005 C CZ . TYR 270 270 ? B 6.255 8.388 -2.845 1.000 2 B TYR 44.952 1
ATOM 4006 O OH . TYR 270 270 ? B 6.143 7.131 -2.272 1.000 2 B TYR 46.786 1
ATOM 4007 N N . LYS 271 271 ? B 5.444 15.358 -4.065 1.000 2 B LYS 51.538 1
ATOM 4008 C CA . LYS 271 271 ? B 5.738 16.775 -4.247 1.000 2 B LYS 53.266 1
ATOM 4009 C C . LYS 271 271 ? B 6.954 17.171 -3.437 1.000 2 B LYS 53.639 1
ATOM 4010 O O . LYS 271 271 ? B 6.996 16.929 -2.226 1.000 2 B LYS 52.421 1
ATOM 4011 C CB . LYS 271 271 ? B 4.536 17.653 -3.864 1.000 2 B LYS 51.096 1
ATOM 4012 C CG . LYS 271 271 ? B 3.312 17.478 -4.727 1.000 2 B LYS 48.778 1
ATOM 4013 C CD . LYS 271 271 ? B 2.194 18.384 -4.283 1.000 2 B LYS 44.849 1
ATOM 4014 C CE . LYS 271 271 ? B 0.966 18.241 -5.152 1.000 2 B LYS 40.238 1
ATOM 4015 N NZ . LYS 271 271 ? B -0.140 19.117 -4.712 1.000 2 B LYS 35.003 1
ATOM 4016 N N . GLY 272 272 ? B 7.901 17.737 -4.103 1.000 2 B GLY 59.678 1
ATOM 4017 C CA . GLY 272 272 ? B 9.149 18.069 -3.447 1.000 2 B GLY 60.768 1
ATOM 4018 C C . GLY 272 272 ? B 10.108 16.895 -3.395 1.000 2 B GLY 62.563 1
ATOM 4019 O O . GLY 272 272 ? B 9.994 15.945 -4.162 1.000 2 B GLY 60.231 1
ATOM 4020 N N . SER 273 273 ? B 11.036 16.945 -2.490 1.000 2 B SER 60.354 1
ATOM 4021 C CA . SER 273 273 ? B 12.017 15.908 -2.282 1.000 2 B SER 62.470 1
ATOM 4022 C C . SER 273 273 ? B 12.402 15.892 -0.813 1.000 2 B SER 63.606 1
ATOM 4023 O O . SER 273 273 ? B 12.308 16.886 -0.113 1.000 2 B SER 62.137 1
ATOM 4024 C CB . SER 273 273 ? B 13.267 16.078 -3.158 1.000 2 B SER 60.184 1
ATOM 4025 O OG . SER 273 273 ? B 12.956 15.986 -4.537 1.000 2 B SER 53.390 1
ATOM 4026 N N . HIS 274 274 ? B 12.855 14.715 -0.378 1.000 2 B HIS 58.942 1
ATOM 4027 C CA . HIS 274 274 ? B 13.264 14.567 0.998 1.000 2 B HIS 59.948 1
ATOM 4028 C C . HIS 274 274 ? B 14.640 15.189 1.214 1.000 2 B HIS 59.531 1
ATOM 4029 O O . HIS 274 274 ? B 15.502 15.132 0.323 1.000 2 B HIS 59.116 1
ATOM 4030 C CB . HIS 274 274 ? B 13.278 13.099 1.412 1.000 2 B HIS 58.103 1
ATOM 4031 C CG . HIS 274 274 ? B 11.920 12.464 1.399 1.000 2 B HIS 56.740 1
ATOM 4032 N ND1 . HIS 274 274 ? B 11.009 12.689 2.413 1.000 2 B HIS 56.004 1
ATOM 4033 C CD2 . HIS 274 274 ? B 11.314 11.644 0.516 1.000 2 B HIS 56.058 1
ATOM 4034 C CE1 . HIS 274 274 ? B 9.900 12.004 2.148 1.000 2 B HIS 54.949 1
ATOM 4035 N NE2 . HIS 274 274 ? B 10.061 11.358 1.012 1.000 2 B HIS 50.462 1
ATOM 4036 N N . ASN 275 275 ? B 14.854 15.744 2.375 1.000 2 B ASN 63.379 1
ATOM 4037 C CA . ASN 275 275 ? B 16.123 16.310 2.751 1.000 2 B ASN 63.437 1
ATOM 4038 C C . ASN 275 275 ? B 16.839 15.433 3.774 1.000 2 B ASN 63.066 1
ATOM 4039 O O . ASN 275 275 ? B 17.756 15.906 4.442 1.000 2 B ASN 61.345 1
ATOM 4040 C CB . ASN 275 275 ? B 15.942 17.734 3.285 1.000 2 B ASN 61.052 1
ATOM 4041 C CG . ASN 275 275 ? B 15.010 17.792 4.467 1.000 2 B ASN 57.698 1
ATOM 4042 O OD1 . ASN 275 275 ? B 14.482 16.785 4.943 1.000 2 B ASN 51.181 1
ATOM 4043 N ND2 . ASN 275 275 ? B 14.762 19.027 4.959 1.000 2 B ASN 55.181 1
ATOM 4044 N N . HIS 276 276 ? B 16.430 14.190 3.873 1.000 2 B HIS 62.371 1
ATOM 4045 C CA . HIS 276 276 ? B 16.976 13.267 4.848 1.000 2 B HIS 62.708 1
ATOM 4046 C C . HIS 276 276 ? B 17.080 11.900 4.210 1.000 2 B HIS 61.752 1
ATOM 4047 O O . HIS 276 276 ? B 16.401 11.628 3.219 1.000 2 B HIS 60.650 1
ATOM 4048 C CB . HIS 276 276 ? B 16.092 13.211 6.094 1.000 2 B HIS 61.057 1
ATOM 4049 C CG . HIS 276 276 ? B 14.688 12.794 5.811 1.000 2 B HIS 59.172 1
ATOM 4050 N ND1 . HIS 276 276 ? B 14.320 11.472 5.739 1.000 2 B HIS 58.971 1
ATOM 4051 C CD2 . HIS 276 276 ? B 13.555 13.498 5.559 1.000 2 B HIS 59.200 1
ATOM 4052 C CE1 . HIS 276 276 ? B 13.044 11.378 5.464 1.000 2 B HIS 58.591 1
ATOM 4053 N NE2 . HIS 276 276 ? B 12.568 12.597 5.349 1.000 2 B HIS 54.749 1
ATOM 4054 N N . PRO 277 277 ? B 17.901 11.019 4.751 1.000 2 B PRO 60.424 1
ATOM 4055 C CA . PRO 277 277 ? B 17.971 9.669 4.185 1.000 2 B PRO 62.024 1
ATOM 4056 C C . PRO 277 277 ? B 16.772 8.811 4.576 1.000 2 B PRO 62.557 1
ATOM 4057 O O . PRO 277 277 ? B 15.918 9.215 5.369 1.000 2 B PRO 62.075 1
ATOM 4058 C CB . PRO 277 277 ? B 19.256 9.098 4.758 1.000 2 B PRO 59.782 1
ATOM 4059 C CG . PRO 277 277 ? B 19.442 9.839 6.030 1.000 2 B PRO 57.712 1
ATOM 4060 C CD . PRO 277 277 ? B 18.903 11.191 5.783 1.000 2 B PRO 58.307 1
ATOM 4061 N N . LYS 278 278 ? B 16.733 7.643 4.023 1.000 2 B LYS 54.657 1
ATOM 4062 C CA . LYS 278 278 ? B 15.646 6.723 4.290 1.000 2 B LYS 55.080 1
ATOM 4063 C C . LYS 278 278 ? B 15.866 6.022 5.637 1.000 2 B LYS 54.406 1
ATOM 4064 O O . LYS 278 278 ? B 17.007 5.921 6.107 1.000 2 B LYS 53.939 1
ATOM 4065 C CB . LYS 278 278 ? B 15.513 5.689 3.181 1.000 2 B LYS 53.333 1
ATOM 4066 C CG . LYS 278 278 ? B 15.055 6.276 1.852 1.000 2 B LYS 50.446 1
ATOM 4067 C CD . LYS 278 278 ? B 14.890 5.219 0.799 1.000 2 B LYS 47.045 1
ATOM 4068 C CE . LYS 278 278 ? B 14.438 5.758 -0.532 1.000 2 B LYS 43.754 1
ATOM 4069 N NZ . LYS 278 278 ? B 14.270 4.696 -1.544 1.000 2 B LYS 39.139 1
ATOM 4070 N N . PRO 279 279 ? B 14.829 5.528 6.246 1.000 2 B PRO 52.598 1
ATOM 4071 C CA . PRO 279 279 ? B 15.011 4.780 7.498 1.000 2 B PRO 53.528 1
ATOM 4072 C C . PRO 279 279 ? B 15.759 3.464 7.277 1.000 2 B PRO 53.438 1
ATOM 4073 O O . PRO 279 279 ? B 15.604 2.795 6.242 1.000 2 B PRO 52.408 1
ATOM 4074 C CB . PRO 279 279 ? B 13.596 4.523 7.994 1.000 2 B PRO 51.532 1
ATOM 4075 C CG . PRO 279 279 ? B 12.795 5.577 7.359 1.000 2 B PRO 50.872 1
ATOM 4076 C CD . PRO 279 279 ? B 13.409 5.799 6.021 1.000 2 B PRO 51.005 1
ATOM 4077 N N . GLN 280 280 ? B 16.570 3.115 8.243 1.000 2 B GLN 48.489 1
ATOM 4078 C CA . GLN 280 280 ? B 17.357 1.900 8.152 1.000 2 B GLN 49.115 1
ATOM 4079 C C . GLN 280 280 ? B 16.454 0.701 8.491 1.000 2 B GLN 48.876 1
ATOM 4080 O O . GLN 280 280 ? B 15.666 0.748 9.421 1.000 2 B GLN 46.689 1
ATOM 4081 C CB . GLN 280 280 ? B 18.540 1.952 9.072 1.000 2 B GLN 46.160 1
ATOM 4082 C CG . GLN 280 280 ? B 19.457 0.749 8.999 1.000 2 B GLN 43.483 1
ATOM 4083 C CD . GLN 280 280 ? B 20.639 0.871 9.912 1.000 2 B GLN 39.714 1
ATOM 4084 O OE1 . GLN 280 280 ? B 20.762 1.839 10.697 1.000 2 B GLN 35.440 1
ATOM 4085 N NE2 . GLN 280 280 ? B 21.527 -0.109 9.841 1.000 2 B GLN 32.496 1
ATOM 4086 N N . SER 281 281 ? B 16.657 -0.348 7.756 1.000 2 B SER 41.268 1
ATOM 4087 C CA . SER 281 281 ? B 15.908 -1.571 7.976 1.000 2 B SER 42.184 1
ATOM 4088 C C . SER 281 281 ? B 16.826 -2.602 8.656 1.000 2 B SER 42.273 1
ATOM 4089 O O . SER 281 281 ? B 18.043 -2.599 8.441 1.000 2 B SER 40.987 1
ATOM 4090 C CB . SER 281 281 ? B 15.366 -2.144 6.673 1.000 2 B SER 39.564 1
ATOM 4091 O OG . SER 281 281 ? B 14.638 -3.328 6.885 1.000 2 B SER 36.902 1
ATOM 4092 N N . THR 282 282 ? B 16.213 -3.449 9.434 1.000 2 B THR 38.933 1
ATOM 4093 C CA . THR 282 282 ? B 16.981 -4.480 10.124 1.000 2 B THR 39.307 1
ATOM 4094 C C . THR 282 282 ? B 17.229 -5.690 9.250 1.000 2 B THR 39.340 1
ATOM 4095 O O . THR 282 282 ? B 18.198 -6.430 9.418 1.000 2 B THR 37.831 1
ATOM 4096 C CB . THR 282 282 ? B 16.255 -4.908 11.398 1.000 2 B THR 36.906 1
ATOM 4097 O OG1 . THR 282 282 ? B 14.978 -5.431 11.067 1.000 2 B THR 35.614 1
ATOM 4098 C CG2 . THR 282 282 ? B 16.100 -3.704 12.334 1.000 2 B THR 34.358 1
ATOM 4099 N N . ARG 283 283 ? B 16.352 -5.914 8.309 1.000 2 B ARG 33.556 1
ATOM 4100 C CA . ARG 283 283 ? B 16.473 -7.060 7.389 1.000 2 B ARG 34.105 1
ATOM 4101 C C . ARG 283 283 ? B 17.066 -6.617 6.077 1.000 2 B ARG 34.043 1
ATOM 4102 O O . ARG 283 283 ? B 16.449 -6.676 5.016 1.000 2 B ARG 32.215 1
ATOM 4103 C CB . ARG 283 283 ? B 15.114 -7.743 7.177 1.000 2 B ARG 31.512 1
ATOM 4104 C CG . ARG 283 283 ? B 14.518 -8.333 8.459 1.000 2 B ARG 30.005 1
ATOM 4105 C CD . ARG 283 283 ? B 13.150 -8.909 8.179 1.000 2 B ARG 29.140 1
ATOM 4106 N NE . ARG 283 283 ? B 13.237 -10.146 7.390 1.000 2 B ARG 27.424 1
ATOM 4107 C CZ . ARG 283 283 ? B 12.185 -10.802 6.915 1.000 2 B ARG 24.423 1
ATOM 4108 N NH1 . ARG 283 283 ? B 10.971 -10.324 7.163 1.000 2 B ARG 23.396 1
ATOM 4109 N NH2 . ARG 283 283 ? B 12.352 -11.907 6.230 1.000 2 B ARG 21.707 1
ATOM 4110 N N . ARG 284 284 ? B 18.293 -6.135 6.146 1.000 2 B ARG 34.125 1
ATOM 4111 C CA . ARG 284 284 ? B 18.992 -5.683 4.937 1.000 2 B ARG 35.408 1
ATOM 4112 C C . ARG 284 284 ? B 19.622 -6.857 4.227 1.000 2 B ARG 35.350 1
ATOM 4113 O O . ARG 284 284 ? B 19.754 -6.840 2.991 1.000 2 B ARG 33.506 1
ATOM 4114 C CB . ARG 284 284 ? B 20.049 -4.650 5.305 1.000 2 B ARG 32.521 1
ATOM 4115 C CG . ARG 284 284 ? B 19.432 -3.346 5.786 1.000 2 B ARG 31.272 1
ATOM 4116 C CD . ARG 284 284 ? B 20.501 -2.338 6.150 1.000 2 B ARG 30.604 1
ATOM 4117 N NE . ARG 284 284 ? B 21.219 -2.747 7.371 1.000 2 B ARG 27.525 1
ATOM 4118 C CZ . ARG 284 284 ? B 22.272 -2.083 7.863 1.000 2 B ARG 25.404 1
ATOM 4119 N NH1 . ARG 284 284 ? B 22.749 -1.049 7.226 1.000 2 B ARG 23.967 1
ATOM 4120 N NH2 . ARG 284 284 ? B 22.848 -2.496 8.964 1.000 2 B ARG 22.074 1
ATOM 4121 N N . SER 285 285 ? B 20.069 -7.842 4.955 1.000 2 B SER 36.884 1
ATOM 4122 C CA . SER 285 285 ? B 20.782 -8.957 4.347 1.000 2 B SER 38.982 1
ATOM 4123 C C . SER 285 285 ? B 19.855 -9.861 3.529 1.000 2 B SER 39.169 1
ATOM 4124 O O . SER 285 285 ? B 20.275 -10.423 2.502 1.000 2 B SER 37.840 1
ATOM 4125 C CB . SER 285 285 ? B 21.489 -9.779 5.419 1.000 2 B SER 36.604 1
ATOM 4126 O OG . SER 285 285 ? B 20.540 -10.386 6.291 1.000 2 B SER 34.548 1
ATOM 4127 N N . SER 286 286 ? B 18.620 -9.974 3.954 1.000 2 B SER 39.428 1
ATOM 4128 C CA . SER 286 286 ? B 17.691 -10.787 3.196 1.000 2 B SER 41.856 1
ATOM 4129 C C . SER 286 286 ? B 17.272 -10.093 1.896 1.000 2 B SER 41.789 1
ATOM 4130 O O . SER 286 286 ? B 17.137 -10.743 0.854 1.000 2 B SER 40.350 1
ATOM 4131 C CB . SER 286 286 ? B 16.454 -11.097 4.051 1.000 2 B SER 39.307 1
ATOM 4132 O OG . SER 286 286 ? B 15.755 -9.936 4.373 1.000 2 B SER 37.341 1
ATOM 4133 N N . ALA 287 287 ? B 17.080 -8.808 1.956 1.000 2 B ALA 36.782 1
ATOM 4134 C CA . ALA 287 287 ? B 16.768 -8.046 0.753 1.000 2 B ALA 38.366 1
ATOM 4135 C C . ALA 287 287 ? B 17.986 -7.952 -0.152 1.000 2 B ALA 38.558 1
ATOM 4136 O O . ALA 287 287 ? B 17.853 -7.869 -1.386 1.000 2 B ALA 37.272 1
ATOM 4137 C CB . ALA 287 287 ? B 16.250 -6.656 1.097 1.000 2 B ALA 35.989 1
ATOM 4138 N N . ALA 288 288 ? B 19.156 -7.961 0.437 1.000 2 B ALA 37.226 1
ATOM 4139 C CA . ALA 288 288 ? B 20.371 -7.997 -0.372 1.000 2 B ALA 39.709 1
ATOM 4140 C C . ALA 288 288 ? B 20.531 -9.342 -1.062 1.000 2 B ALA 40.144 1
ATOM 4141 O O . ALA 288 288 ? B 21.062 -9.428 -2.168 1.000 2 B ALA 38.956 1
ATOM 4142 C CB . ALA 288 288 ? B 21.594 -7.726 0.499 1.000 2 B ALA 37.838 1
ATOM 4143 N N . ALA 289 289 ? B 20.075 -10.401 -0.420 1.000 2 B ALA 37.057 1
ATOM 4144 C CA . ALA 289 289 ? B 20.077 -11.693 -1.049 1.000 2 B ALA 38.990 1
ATOM 4145 C C . ALA 289 289 ? B 18.992 -11.800 -2.107 1.000 2 B ALA 39.257 1
ATOM 4146 O O . ALA 289 289 ? B 19.137 -12.526 -3.093 1.000 2 B ALA 38.154 1
ATOM 4147 C CB . ALA 289 289 ? B 19.895 -12.802 -0.007 1.000 2 B ALA 37.109 1
ATOM 4148 N N . SER 290 290 ? B 17.907 -11.076 -1.915 1.000 2 B SER 37.729 1
ATOM 4149 C CA . SER 290 290 ? B 16.834 -11.059 -2.900 1.000 2 B SER 40.429 1
ATOM 4150 C C . SER 290 290 ? B 17.182 -10.203 -4.097 1.000 2 B SER 40.539 1
ATOM 4151 O O . SER 290 290 ? B 16.710 -10.442 -5.201 1.000 2 B SER 39.308 1
ATOM 4152 C CB . SER 290 290 ? B 15.542 -10.575 -2.260 1.000 2 B SER 38.219 1
ATOM 4153 O OG . SER 290 290 ? B 15.635 -9.206 -1.921 1.000 2 B SER 36.593 1
ATOM 4154 N N . SER 291 291 ? B 18.005 -9.188 -3.877 1.000 2 B SER 39.595 1
ATOM 4155 C CA . SER 291 291 ? B 18.424 -8.332 -4.989 1.000 2 B SER 41.419 1
ATOM 4156 C C . SER 291 291 ? B 19.323 -9.084 -5.954 1.000 2 B SER 41.798 1
ATOM 4157 O O . SER 291 291 ? B 19.363 -8.811 -7.156 1.000 2 B SER 40.732 1
ATOM 4158 C CB . SER 291 291 ? B 19.151 -7.088 -4.471 1.000 2 B SER 39.812 1
ATOM 4159 O OG . SER 291 291 ? B 20.375 -7.449 -3.851 1.000 2 B SER 37.609 1
ATOM 4160 N N . GLN 292 292 ? B 20.053 -10.039 -5.427 1.000 2 B GLN 39.772 1
ATOM 4161 C CA . GLN 292 292 ? B 20.891 -10.877 -6.293 1.000 2 B GLN 41.628 1
ATOM 4162 C C . GLN 292 292 ? B 20.022 -11.831 -7.123 1.000 2 B GLN 41.561 1
ATOM 4163 O O . GLN 292 292 ? B 20.355 -12.180 -8.259 1.000 2 B GLN 40.543 1
ATOM 4164 C CB . GLN 292 292 ? B 21.896 -11.650 -5.459 1.000 2 B GLN 40.172 1
ATOM 4165 C CG . GLN 292 292 ? B 22.912 -12.437 -6.268 1.000 2 B GLN 39.136 1
ATOM 4166 C CD . GLN 292 292 ? B 23.949 -13.113 -5.430 1.000 2 B GLN 36.975 1
ATOM 4167 O OE1 . GLN 292 292 ? B 23.834 -13.094 -4.202 1.000 2 B GLN 34.525 1
ATOM 4168 N NE2 . GLN 292 292 ? B 24.942 -13.727 -6.065 1.000 2 B GLN 30.888 1
ATOM 4169 N N . VAL 293 293 ? B 18.914 -12.249 -6.536 1.000 2 B VAL 38.581 1
ATOM 4170 C CA . VAL 293 293 ? B 17.976 -13.078 -7.285 1.000 2 B VAL 41.055 1
ATOM 4171 C C . VAL 293 293 ? B 17.344 -12.254 -8.404 1.000 2 B VAL 41.296 1
ATOM 4172 O O . VAL 293 293 ? B 17.099 -12.793 -9.507 1.000 2 B VAL 40.084 1
ATOM 4173 C CB . VAL 293 293 ? B 16.906 -13.645 -6.345 1.000 2 B VAL 39.087 1
ATOM 4174 C CG1 . VAL 293 293 ? B 17.578 -14.529 -5.286 1.000 2 B VAL 37.932 1
ATOM 4175 C CG2 . VAL 293 293 ? B 15.879 -14.440 -7.109 1.000 2 B VAL 36.745 1
ATOM 4176 N N . ILE 294 294 ? B 17.122 -10.991 -8.156 1.000 2 B ILE 39.255 1
ATOM 4177 C CA . ILE 294 294 ? B 16.612 -10.117 -9.219 1.000 2 B ILE 41.243 1
ATOM 4178 C C . ILE 294 294 ? B 17.659 -9.938 -10.309 1.000 2 B ILE 41.369 1
ATOM 4179 O O . ILE 294 294 ? B 17.328 -9.881 -11.505 1.000 2 B ILE 40.345 1
ATOM 4180 C CB . ILE 294 294 ? B 16.180 -8.754 -8.604 1.000 2 B ILE 39.392 1
ATOM 4181 C CG1 . ILE 294 294 ? B 15.031 -8.969 -7.612 1.000 2 B ILE 39.944 1
ATOM 4182 C CG2 . ILE 294 294 ? B 15.753 -7.782 -9.703 1.000 2 B ILE 38.103 1
ATOM 4183 C CD1 . ILE 294 294 ? B 14.715 -7.766 -6.768 1.000 2 B ILE 38.619 1
ATOM 4184 N N . GLN 295 295 ? B 18.905 -9.848 -9.904 1.000 2 B GLN 39.199 1
ATOM 4185 C CA . GLN 295 295 ? B 19.985 -9.747 -10.883 1.000 2 B GLN 41.250 1
ATOM 4186 C C . GLN 295 295 ? B 20.126 -11.037 -11.711 1.000 2 B GLN 40.708 1
ATOM 4187 O O . GLN 295 295 ? B 20.490 -10.984 -12.883 1.000 2 B GLN 39.949 1
ATOM 4188 C CB . GLN 295 295 ? B 21.301 -9.435 -10.203 1.000 2 B GLN 40.162 1
ATOM 4189 C CG . GLN 295 295 ? B 21.397 -8.055 -9.598 1.000 2 B GLN 39.938 1
ATOM 4190 C CD . GLN 295 295 ? B 22.699 -7.794 -8.886 1.000 2 B GLN 38.072 1
ATOM 4191 O OE1 . GLN 295 295 ? B 23.518 -8.703 -8.745 1.000 2 B GLN 35.730 1
ATOM 4192 N NE2 . GLN 295 295 ? B 22.902 -6.559 -8.413 1.000 2 B GLN 32.041 1
ATOM 4193 N N . HIS 296 296 ? B 19.825 -12.155 -11.078 1.000 2 B HIS 39.276 1
ATOM 4194 C CA . HIS 296 296 ? B 19.828 -13.388 -11.825 1.000 2 B HIS 40.350 1
ATOM 4195 C C . HIS 296 296 ? B 18.510 -13.616 -12.550 1.000 2 B HIS 40.189 1
ATOM 4196 O O . HIS 296 296 ? B 18.410 -14.445 -13.439 1.000 2 B HIS 39.224 1
ATOM 4197 C CB . HIS 296 296 ? B 20.123 -14.571 -10.902 1.000 2 B HIS 38.887 1
ATOM 4198 C CG . HIS 296 296 ? B 21.514 -14.581 -10.369 1.000 2 B HIS 38.379 1
ATOM 4199 N ND1 . HIS 296 296 ? B 22.609 -14.850 -11.179 1.000 2 B HIS 35.177 1
ATOM 4200 C CD2 . HIS 296 296 ? B 21.988 -14.350 -9.128 1.000 2 B HIS 36.735 1
ATOM 4201 C CE1 . HIS 296 296 ? B 23.717 -14.795 -10.441 1.000 2 B HIS 33.863 1
ATOM 4202 N NE2 . HIS 296 296 ? B 23.365 -14.480 -9.186 1.000 2 B HIS 28.795 1
ATOM 4203 N N . TYR 297 297 ? B 17.507 -12.872 -12.128 1.000 2 B TYR 34.996 1
ATOM 4204 C CA . TYR 297 297 ? B 16.171 -13.040 -12.713 1.000 2 B TYR 37.031 1
ATOM 4205 C C . TYR 297 297 ? B 16.002 -12.130 -13.952 1.000 2 B TYR 37.301 1
ATOM 4206 O O . TYR 297 297 ? B 15.619 -12.592 -15.016 1.000 2 B TYR 36.018 1
ATOM 4207 C CB . TYR 297 297 ? B 15.103 -12.743 -11.667 1.000 2 B TYR 35.414 1
ATOM 4208 C CG . TYR 297 297 ? B 13.695 -12.954 -12.172 1.000 2 B TYR 33.963 1
ATOM 4209 C CD1 . TYR 297 297 ? B 12.878 -11.893 -12.452 1.000 2 B TYR 31.966 1
ATOM 4210 C CD2 . TYR 297 297 ? B 13.191 -14.239 -12.364 1.000 2 B TYR 31.526 1
ATOM 4211 C CE1 . TYR 297 297 ? B 11.589 -12.082 -12.895 1.000 2 B TYR 27.881 1
ATOM 4212 C CE2 . TYR 297 297 ? B 11.902 -14.447 -12.796 1.000 2 B TYR 26.813 1
ATOM 4213 C CZ . TYR 297 297 ? B 11.098 -13.368 -13.067 1.000 2 B TYR 24.557 1
ATOM 4214 O OH . TYR 297 297 ? B 9.804 -13.565 -13.512 1.000 2 B TYR 28.619 1
ATOM 4215 N N . ASN 298 298 ? B 16.264 -10.856 -13.764 1.000 2 B ASN 40.612 1
ATOM 4216 C CA . ASN 298 298 ? B 16.109 -9.877 -14.828 1.000 2 B ASN 41.699 1
ATOM 4217 C C . ASN 298 298 ? B 17.359 -9.015 -14.881 1.000 2 B ASN 41.590 1
ATOM 4218 O O . ASN 298 298 ? B 17.531 -8.101 -14.075 1.000 2 B ASN 40.026 1
ATOM 4219 C CB . ASN 298 298 ? B 14.876 -8.992 -14.618 1.000 2 B ASN 39.457 1
ATOM 4220 C CG . ASN 298 298 ? B 13.571 -9.761 -14.774 1.000 2 B ASN 38.642 1
ATOM 4221 O OD1 . ASN 298 298 ? B 13.440 -10.592 -15.664 1.000 2 B ASN 32.785 1
ATOM 4222 N ND2 . ASN 298 298 ? B 12.591 -9.455 -13.900 1.000 2 B ASN 33.972 1
ATOM 4223 N N . PRO 299 299 ? B 18.266 -9.297 -15.801 1.000 2 B PRO 37.061 1
ATOM 4224 C CA . PRO 299 299 ? B 19.466 -8.485 -15.905 1.000 2 B PRO 37.378 1
ATOM 4225 C C . PRO 299 299 ? B 19.257 -7.122 -16.537 1.000 2 B PRO 37.985 1
ATOM 4226 O O . PRO 299 299 ? B 20.085 -6.234 -16.416 1.000 2 B PRO 36.574 1
ATOM 4227 C CB . PRO 299 299 ? B 20.416 -9.350 -16.729 1.000 2 B PRO 35.934 1
ATOM 4228 C CG . PRO 299 299 ? B 19.479 -10.149 -17.597 1.000 2 B PRO 36.803 1
ATOM 4229 C CD . PRO 299 299 ? B 18.268 -10.392 -16.739 1.000 2 B PRO 39.037 1
ATOM 4230 N N . GLU 300 300 ? B 18.171 -6.959 -17.261 1.000 2 B GLU 41.544 1
ATOM 4231 C CA . GLU 300 300 ? B 17.881 -5.708 -17.959 1.000 2 B GLU 42.972 1
ATOM 4232 C C . GLU 300 300 ? B 17.207 -4.668 -17.073 1.000 2 B GLU 42.778 1
ATOM 4233 O O . GLU 300 300 ? B 17.125 -3.502 -17.448 1.000 2 B GLU 41.127 1
ATOM 4234 C CB . GLU 300 300 ? B 17.023 -5.957 -19.202 1.000 2 B GLU 42.280 1
ATOM 4235 C CG . GLU 300 300 ? B 17.716 -6.787 -20.265 1.000 2 B GLU 41.077 1
ATOM 4236 C CD . GLU 300 300 ? B 16.866 -7.036 -21.496 1.000 2 B GLU 38.649 1
ATOM 4237 O OE1 . GLU 300 300 ? B 15.658 -6.706 -21.444 1.000 2 B GLU 36.070 1
ATOM 4238 O OE2 . GLU 300 300 ? B 17.392 -7.566 -22.489 1.000 2 B GLU 32.514 1
ATOM 4239 N N . ILE 301 301 ? B 16.757 -5.103 -15.944 1.000 2 B ILE 35.978 1
ATOM 4240 C CA . ILE 301 301 ? B 16.080 -4.177 -15.020 1.000 2 B ILE 37.902 1
ATOM 4241 C C . ILE 301 301 ? B 17.033 -3.151 -14.412 1.000 2 B ILE 38.227 1
ATOM 4242 O O . ILE 301 301 ? B 16.666 -1.974 -14.344 1.000 2 B ILE 36.858 1
ATOM 4243 C CB . ILE 301 301 ? B 15.319 -4.976 -13.944 1.000 2 B ILE 35.881 1
ATOM 4244 C CG1 . ILE 301 301 ? B 14.167 -5.738 -14.594 1.000 2 B ILE 35.309 1
ATOM 4245 C CG2 . ILE 301 301 ? B 14.779 -4.060 -12.871 1.000 2 B ILE 34.496 1
ATOM 4246 C CD1 . ILE 301 301 ? B 13.421 -6.630 -13.643 1.000 2 B ILE 33.623 1
ATOM 4247 N N . PRO 302 302 ? B 18.235 -3.509 -13.986 1.000 2 B PRO 38.951 1
ATOM 4248 C CA . PRO 302 302 ? B 19.165 -2.472 -13.523 1.000 2 B PRO 40.641 1
ATOM 4249 C C . PRO 302 302 ? B 19.610 -1.494 -14.590 1.000 2 B PRO 40.944 1
ATOM 4250 O O . PRO 302 302 ? B 19.898 -0.338 -14.307 1.000 2 B PRO 39.877 1
ATOM 4251 C CB . PRO 302 302 ? B 20.370 -3.262 -12.984 1.000 2 B PRO 38.258 1
ATOM 4252 C CG . PRO 302 302 ? B 19.784 -4.562 -12.621 1.000 2 B PRO 39.104 1
ATOM 4253 C CD . PRO 302 302 ? B 18.755 -4.844 -13.637 1.000 2 B PRO 40.598 1
ATOM 4254 N N . ASP 303 303 ? B 19.649 -1.951 -15.824 1.000 2 B ASP 37.694 1
ATOM 4255 C CA . ASP 303 303 ? B 20.049 -1.074 -16.921 1.000 2 B ASP 38.480 1
ATOM 4256 C C . ASP 303 303 ? B 18.969 -0.061 -17.240 1.000 2 B ASP 38.641 1
ATOM 4257 O O . ASP 303 303 ? B 19.258 1.113 -17.471 1.000 2 B ASP 37.275 1
ATOM 4258 C CB . ASP 303 303 ? B 20.380 -1.900 -18.157 1.000 2 B ASP 37.939 1
ATOM 4259 C CG . ASP 303 303 ? B 21.646 -2.729 -17.979 1.000 2 B ASP 37.160 1
ATOM 4260 O OD1 . ASP 303 303 ? B 22.520 -2.318 -17.195 1.000 2 B ASP 32.125 1
ATOM 4261 O OD2 . ASP 303 303 ? B 21.748 -3.775 -18.660 1.000 2 B ASP 31.343 1
ATOM 4262 N N . GLN 304 304 ? B 17.749 -0.514 -17.258 1.000 2 B GLN 38.480 1
ATOM 4263 C CA . GLN 304 304 ? B 16.653 0.398 -17.531 1.000 2 B GLN 39.164 1
ATOM 4264 C C . GLN 304 304 ? B 16.372 1.292 -16.336 1.000 2 B GLN 38.996 1
ATOM 4265 O O . GLN 304 304 ? B 15.950 2.446 -16.493 1.000 2 B GLN 37.974 1
ATOM 4266 C CB . GLN 304 304 ? B 15.387 -0.369 -17.893 1.000 2 B GLN 38.416 1
ATOM 4267 C CG . GLN 304 304 ? B 15.482 -1.138 -19.196 1.000 2 B GLN 38.117 1
ATOM 4268 C CD . GLN 304 304 ? B 14.214 -1.893 -19.509 1.000 2 B GLN 37.295 1
ATOM 4269 O OE1 . GLN 304 304 ? B 13.340 -2.000 -18.664 1.000 2 B GLN 34.426 1
ATOM 4270 N NE2 . GLN 304 304 ? B 14.137 -2.471 -20.705 1.000 2 B GLN 29.807 1
ATOM 4271 N N . SER 305 305 ? B 16.584 0.765 -15.152 1.000 2 B SER 39.641 1
ATOM 4272 C CA . SER 305 305 ? B 16.400 1.598 -13.972 1.000 2 B SER 41.176 1
ATOM 4273 C C . SER 305 305 ? B 17.497 2.657 -13.840 1.000 2 B SER 41.384 1
ATOM 4274 O O . SER 305 305 ? B 17.247 3.747 -13.302 1.000 2 B SER 40.164 1
ATOM 4275 C CB . SER 305 305 ? B 16.375 0.718 -12.711 1.000 2 B SER 39.239 1
ATOM 4276 O OG . SER 305 305 ? B 17.632 0.084 -12.521 1.000 2 B SER 37.447 1
ATOM 4277 N N . TYR 306 306 ? B 18.659 2.359 -14.314 1.000 2 B TYR 33.196 1
ATOM 4278 C CA . TYR 306 306 ? B 19.741 3.353 -14.316 1.000 2 B TYR 33.962 1
ATOM 4279 C C . TYR 306 306 ? B 19.482 4.429 -15.355 1.000 2 B TYR 34.106 1
ATOM 4280 O O . TYR 306 306 ? B 19.791 5.602 -15.135 1.000 2 B TYR 32.421 1
ATOM 4281 C CB . TYR 306 306 ? B 21.082 2.687 -14.564 1.000 2 B TYR 32.342 1
ATOM 4282 C CG . TYR 306 306 ? B 22.247 3.663 -14.552 1.000 2 B TYR 30.688 1
ATOM 4283 C CD1 . TYR 306 306 ? B 22.743 4.131 -13.352 1.000 2 B TYR 29.424 1
ATOM 4284 C CD2 . TYR 306 306 ? B 22.823 4.065 -15.741 1.000 2 B TYR 28.552 1
ATOM 4285 C CE1 . TYR 306 306 ? B 23.804 5.005 -13.334 1.000 2 B TYR 25.870 1
ATOM 4286 C CE2 . TYR 306 306 ? B 23.892 4.955 -15.724 1.000 2 B TYR 24.431 1
ATOM 4287 C CZ . TYR 306 306 ? B 24.371 5.429 -14.520 1.000 2 B TYR 22.637 1
ATOM 4288 O OH . TYR 306 306 ? B 25.427 6.301 -14.494 1.000 2 B TYR 26.638 1
ATOM 4289 N N . ALA 307 307 ? B 18.941 4.029 -16.498 1.000 2 B ALA 38.354 1
ATOM 4290 C CA . ALA 307 307 ? B 18.608 5.014 -17.530 1.000 2 B ALA 39.038 1
ATOM 4291 C C . ALA 307 307 ? B 17.432 5.879 -17.103 1.000 2 B ALA 39.543 1
ATOM 4292 O O . ALA 307 307 ? B 17.372 7.066 -17.435 1.000 2 B ALA 38.345 1
ATOM 4293 C CB . ALA 307 307 ? B 18.310 4.294 -18.845 1.000 2 B ALA 37.867 1
ATOM 4294 N N . SER 308 308 ? B 16.514 5.286 -16.388 1.000 2 B SER 38.256 1
ATOM 4295 C CA . SER 308 308 ? B 15.406 6.062 -15.881 1.000 2 B SER 39.257 1
ATOM 4296 C C . SER 308 308 ? B 15.757 6.791 -14.590 1.000 2 B SER 39.006 1
ATOM 4297 O O . SER 308 308 ? B 15.057 7.719 -14.179 1.000 2 B SER 37.764 1
ATOM 4298 C CB . SER 308 308 ? B 14.192 5.174 -15.640 1.000 2 B SER 37.931 1
ATOM 4299 O OG . SER 308 308 ? B 14.478 4.249 -14.617 1.000 2 B SER 36.630 1
ATOM 4300 N N . HIS 309 309 ? B 16.815 6.372 -13.948 1.000 2 B HIS 33.643 1
ATOM 4301 C CA . HIS 309 309 ? B 17.237 7.001 -12.699 1.000 2 B HIS 34.405 1
ATOM 4302 C C . HIS 309 309 ? B 17.783 8.397 -12.922 1.000 2 B HIS 34.108 1
ATOM 4303 O O . HIS 309 309 ? B 17.469 9.310 -12.174 1.000 2 B HIS 32.503 1
ATOM 4304 C CB . HIS 309 309 ? B 18.286 6.112 -12.016 1.000 2 B HIS 32.388 1
ATOM 4305 C CG . HIS 309 309 ? B 18.784 6.673 -10.712 1.000 2 B HIS 31.604 1
ATOM 4306 N ND1 . HIS 309 309 ? B 17.987 6.690 -9.588 1.000 2 B HIS 30.159 1
ATOM 4307 C CD2 . HIS 309 309 ? B 19.952 7.234 -10.371 1.000 2 B HIS 29.859 1
ATOM 4308 C CE1 . HIS 309 309 ? B 18.672 7.250 -8.594 1.000 2 B HIS 27.726 1
ATOM 4309 N NE2 . HIS 309 309 ? B 19.869 7.579 -9.061 1.000 2 B HIS 24.054 1
ATOM 4310 N N . GLY 310 310 ? B 18.572 8.534 -13.959 1.000 2 B GLY 37.514 1
ATOM 4311 C CA . GLY 310 310 ? B 19.106 9.859 -14.267 1.000 2 B GLY 36.352 1
ATOM 4312 C C . GLY 310 310 ? B 18.041 10.857 -14.709 1.000 2 B GLY 37.903 1
ATOM 4313 O O . GLY 310 310 ? B 18.101 12.028 -14.380 1.000 2 B GLY 36.519 1
ATOM 4314 N N . SER 311 311 ? B 17.079 10.371 -15.439 1.000 2 B SER 39.658 1
ATOM 4315 C CA . SER 311 311 ? B 15.977 11.223 -15.850 1.000 2 B SER 42.368 1
ATOM 4316 C C . SER 311 311 ? B 15.073 11.552 -14.677 1.000 2 B SER 42.117 1
ATOM 4317 O O . SER 311 311 ? B 14.513 12.650 -14.604 1.000 2 B SER 40.702 1
ATOM 4318 C CB . SER 311 311 ? B 15.166 10.535 -16.959 1.000 2 B SER 40.796 1
ATOM 4319 O OG . SER 311 311 ? B 15.957 10.334 -18.108 1.000 2 B SER 39.174 1
ATOM 4320 N N . GLY 312 312 ? B 14.958 10.618 -13.765 1.000 2 B GLY 34.275 1
ATOM 4321 C CA . GLY 312 312 ? B 14.222 10.913 -12.549 1.000 2 B GLY 33.046 1
ATOM 4322 C C . GLY 312 312 ? B 14.935 11.912 -11.664 1.000 2 B GLY 34.362 1
ATOM 4323 O O . GLY 312 312 ? B 14.289 12.682 -10.961 1.000 2 B GLY 32.735 1
ATOM 4324 N N . GLN 313 313 ? B 16.231 11.904 -11.735 1.000 2 B GLN 38.956 1
ATOM 4325 C CA . GLN 313 313 ? B 17.010 12.901 -11.021 1.000 2 B GLN 40.266 1
ATOM 4326 C C . GLN 313 313 ? B 16.785 14.286 -11.602 1.000 2 B GLN 40.240 1
ATOM 4327 O O . GLN 313 313 ? B 16.713 15.271 -10.861 1.000 2 B GLN 39.275 1
ATOM 4328 C CB . GLN 313 313 ? B 18.493 12.531 -11.051 1.000 2 B GLN 39.937 1
ATOM 4329 C CG . GLN 313 313 ? B 19.387 13.428 -10.266 1.000 2 B GLN 39.163 1
ATOM 4330 C CD . GLN 313 313 ? B 20.844 13.045 -10.323 1.000 2 B GLN 38.160 1
ATOM 4331 O OE1 . GLN 313 313 ? B 21.200 12.103 -11.020 1.000 2 B GLN 35.599 1
ATOM 4332 N NE2 . GLN 313 313 ? B 21.681 13.744 -9.575 1.000 2 B GLN 30.836 1
ATOM 4333 N N . LEU 314 314 ? B 16.695 14.373 -12.887 1.000 2 B LEU 36.121 1
ATOM 4334 C CA . LEU 314 314 ? B 16.390 15.625 -13.536 1.000 2 B LEU 37.232 1
ATOM 4335 C C . LEU 314 314 ? B 14.974 16.093 -13.241 1.000 2 B LEU 37.081 1
ATOM 4336 O O . LEU 314 314 ? B 14.713 17.283 -13.137 1.000 2 B LEU 35.798 1
ATOM 4337 C CB . LEU 314 314 ? B 16.600 15.541 -15.044 1.000 2 B LEU 35.658 1
ATOM 4338 C CG . LEU 314 314 ? B 18.051 15.320 -15.482 1.000 2 B LEU 34.704 1
ATOM 4339 C CD1 . LEU 314 314 ? B 18.918 16.466 -15.033 1.000 2 B LEU 35.214 1
ATOM 4340 C CD2 . LEU 314 314 ? B 18.130 15.127 -16.990 1.000 2 B LEU 33.724 1
ATOM 4341 N N . ASP 315 315 ? B 14.085 15.123 -13.103 1.000 2 B ASP 37.310 1
ATOM 4342 C CA . ASP 315 315 ? B 12.713 15.458 -12.758 1.000 2 B ASP 36.556 1
ATOM 4343 C C . ASP 315 315 ? B 12.613 15.924 -11.315 1.000 2 B ASP 36.303 1
ATOM 4344 O O . ASP 315 315 ? B 11.749 16.748 -11.002 1.000 2 B ASP 35.488 1
ATOM 4345 C CB . ASP 315 315 ? B 11.794 14.266 -13.002 1.000 2 B ASP 35.612 1
ATOM 4346 C CG . ASP 315 315 ? B 11.664 13.927 -14.485 1.000 2 B ASP 35.383 1
ATOM 4347 O OD1 . ASP 315 315 ? B 11.795 14.857 -15.296 1.000 2 B ASP 30.632 1
ATOM 4348 O OD2 . ASP 315 315 ? B 11.424 12.760 -14.793 1.000 2 B ASP 29.575 1
ATOM 4349 N N . SER 316 316 ? B 13.439 15.389 -10.479 1.000 2 B SER 35.966 1
ATOM 4350 C CA . SER 316 316 ? B 13.434 15.820 -9.078 1.000 2 B SER 37.177 1
ATOM 4351 C C . SER 316 316 ? B 14.052 17.202 -8.919 1.000 2 B SER 37.237 1
ATOM 4352 O O . SER 316 316 ? B 13.662 17.954 -8.025 1.000 2 B SER 36.330 1
ATOM 4353 C CB . SER 316 316 ? B 14.175 14.797 -8.212 1.000 2 B SER 35.510 1
ATOM 4354 O OG . SER 316 316 ? B 15.562 14.773 -8.523 1.000 2 B SER 34.358 1
ATOM 4355 N N . VAL 317 317 ? B 15.004 17.520 -9.750 1.000 2 B VAL 34.100 1
ATOM 4356 C CA . VAL 317 317 ? B 15.571 18.861 -9.743 1.000 2 B VAL 36.469 1
ATOM 4357 C C . VAL 317 317 ? B 14.601 19.853 -10.326 1.000 2 B VAL 36.726 1
ATOM 4358 O O . VAL 317 317 ? B 14.475 20.986 -9.862 1.000 2 B VAL 35.322 1
ATOM 4359 C CB . VAL 317 317 ? B 16.923 18.855 -10.499 1.000 2 B VAL 34.576 1
ATOM 4360 C CG1 . VAL 317 317 ? B 17.908 17.963 -9.783 1.000 2 B VAL 34.211 1
ATOM 4361 C CG2 . VAL 317 317 ? B 17.473 20.251 -10.614 1.000 2 B VAL 33.476 1
ATOM 4362 N N . ALA 318 318 ? B 13.898 19.449 -11.349 1.000 2 B ALA 36.766 1
ATOM 4363 C CA . ALA 318 318 ? B 12.922 20.335 -11.980 1.000 2 B ALA 38.358 1
ATOM 4364 C C . ALA 318 318 ? B 11.693 20.532 -11.116 1.000 2 B ALA 38.771 1
ATOM 4365 O O . ALA 318 318 ? B 11.042 21.570 -11.181 1.000 2 B ALA 37.467 1
ATOM 4366 C CB . ALA 318 318 ? B 12.520 19.768 -13.343 1.000 2 B ALA 36.688 1
ATOM 4367 N N . THR 319 319 ? B 11.407 19.553 -10.291 1.000 2 B THR 37.564 1
ATOM 4368 C CA . THR 319 319 ? B 10.257 19.652 -9.394 1.000 2 B THR 37.393 1
ATOM 4369 C C . THR 319 319 ? B 10.649 20.301 -8.090 1.000 2 B THR 37.409 1
ATOM 4370 O O . THR 319 319 ? B 11.491 19.784 -7.363 1.000 2 B THR 36.367 1
ATOM 4371 C CB . THR 319 319 ? B 9.684 18.256 -9.134 1.000 2 B THR 36.678 1
ATOM 4372 O OG1 . THR 319 319 ? B 9.242 17.673 -10.360 1.000 2 B THR 33.509 1
ATOM 4373 C CG2 . THR 319 319 ? B 8.502 18.344 -8.166 1.000 2 B THR 33.458 1
ATOM 4374 N N . PRO 320 320 ? B 10.081 21.450 -7.762 1.000 2 B PRO 33.536 1
ATOM 4375 C CA . PRO 320 320 ? B 10.414 22.102 -6.510 1.000 2 B PRO 33.407 1
ATOM 4376 C C . PRO 320 320 ? B 9.720 21.463 -5.333 1.000 2 B PRO 33.675 1
ATOM 4377 O O . PRO 320 320 ? B 9.014 20.471 -5.466 1.000 2 B PRO 32.533 1
ATOM 4378 C CB . PRO 320 320 ? B 9.935 23.524 -6.725 1.000 2 B PRO 32.245 1
ATOM 4379 C CG . PRO 320 320 ? B 8.820 23.392 -7.667 1.000 2 B PRO 33.473 1
ATOM 4380 C CD . PRO 320 320 ? B 9.204 22.281 -8.586 1.000 2 B PRO 36.121 1
ATOM 4381 N N . GLU 321 321 ? B 9.921 22.042 -4.175 1.000 2 B GLU 31.085 1
ATOM 4382 C CA . GLU 321 321 ? B 9.326 21.507 -2.964 1.000 2 B GLU 30.961 1
ATOM 4383 C C . GLU 321 321 ? B 7.840 21.742 -2.953 1.000 2 B GLU 31.139 1
ATOM 4384 O O . GLU 321 321 ? B 7.053 20.816 -2.691 1.000 2 B GLU 29.307 1
ATOM 4385 C CB . GLU 321 321 ? B 9.973 22.125 -1.752 1.000 2 B GLU 29.704 1
ATOM 4386 C CG . GLU 321 321 ? B 11.438 21.788 -1.577 1.000 2 B GLU 29.290 1
ATOM 4387 C CD . GLU 321 321 ? B 12.077 22.450 -0.379 1.000 2 B GLU 29.532 1
ATOM 4388 O OE1 . GLU 321 321 ? B 11.411 23.306 0.240 1.000 2 B GLU 29.002 1
ATOM 4389 O OE2 . GLU 321 321 ? B 13.248 22.118 -0.061 1.000 2 B GLU 29.153 1
ATOM 4390 N N . ASN 322 322 ? B 7.454 22.946 -3.235 1.000 2 B ASN 35.634 1
ATOM 4391 C CA . ASN 322 322 ? B 6.044 23.299 -3.343 1.000 2 B ASN 36.265 1
ATOM 4392 C C . ASN 322 322 ? B 5.591 23.110 -4.785 1.000 2 B ASN 36.015 1
ATOM 4393 O O . ASN 322 322 ? B 5.186 24.037 -5.455 1.000 2 B ASN 34.643 1
ATOM 4394 C CB . ASN 322 322 ? B 5.797 24.711 -2.858 1.000 2 B ASN 34.054 1
ATOM 4395 C CG . ASN 322 322 ? B 4.312 24.995 -2.642 1.000 2 B ASN 33.697 1
ATOM 4396 O OD1 . ASN 322 322 ? B 3.477 24.135 -2.833 1.000 2 B ASN 31.204 1
ATOM 4397 N ND2 . ASN 322 322 ? B 4.015 26.224 -2.250 1.000 2 B ASN 33.052 1
ATOM 4398 N N . SER 323 323 ? B 5.704 21.894 -5.226 1.000 2 B SER 34.919 1
ATOM 4399 C CA . SER 323 323 ? B 5.314 21.560 -6.594 1.000 2 B SER 35.509 1
ATOM 4400 C C . SER 323 323 ? B 3.798 21.496 -6.697 1.000 2 B SER 35.684 1
ATOM 4401 O O . SER 323 323 ? B 3.088 21.166 -5.749 1.000 2 B SER 34.589 1
ATOM 4402 C CB . SER 323 323 ? B 5.936 20.244 -7.028 1.000 2 B SER 33.489 1
ATOM 4403 O OG . SER 323 323 ? B 5.402 19.171 -6.286 1.000 2 B SER 33.214 1
ATOM 4404 N N . SER 324 324 ? B 3.352 21.770 -7.875 1.000 2 B SER 34.795 1
ATOM 4405 C CA . SER 324 324 ? B 1.938 21.713 -8.159 1.000 2 B SER 36.058 1
ATOM 4406 C C . SER 324 324 ? B 1.547 20.294 -8.597 1.000 2 B SER 36.110 1
ATOM 4407 O O . SER 324 324 ? B 2.356 19.373 -8.630 1.000 2 B SER 35.133 1
ATOM 4408 C CB . SER 324 324 ? B 1.551 22.721 -9.247 1.000 2 B SER 34.802 1
ATOM 4409 O OG . SER 324 324 ? B 2.178 22.404 -10.477 1.000 2 B SER 33.312 1
ATOM 4410 N N . ILE 325 325 ? B 0.295 20.143 -8.900 1.000 2 B ILE 32.796 1
ATOM 4411 C CA . ILE 325 325 ? B -0.204 18.859 -9.379 1.000 2 B ILE 33.536 1
ATOM 4412 C C . ILE 325 325 ? B 0.340 18.578 -10.777 1.000 2 B ILE 33.279 1
ATOM 4413 O O . ILE 325 325 ? B 0.697 17.433 -11.092 1.000 2 B ILE 32.312 1
ATOM 4414 C CB . ILE 325 325 ? B -1.734 18.831 -9.343 1.000 2 B ILE 31.552 1
ATOM 4415 C CG1 . ILE 325 325 ? B -2.234 19.007 -7.894 1.000 2 B ILE 32.800 1
ATOM 4416 C CG2 . ILE 325 325 ? B -2.267 17.538 -9.905 1.000 2 B ILE 31.435 1
ATOM 4417 C CD1 . ILE 325 325 ? B -3.725 19.198 -7.810 1.000 2 B ILE 32.280 1
ATOM 4418 N N . SER 326 326 ? B 0.411 19.585 -11.580 1.000 2 B SER 35.851 1
ATOM 4419 C CA . SER 326 326 ? B 0.859 19.424 -12.959 1.000 2 B SER 37.114 1
ATOM 4420 C C . SER 326 326 ? B 2.337 19.099 -13.028 1.000 2 B SER 37.137 1
ATOM 4421 O O . SER 326 326 ? B 2.768 18.400 -13.961 1.000 2 B SER 35.970 1
ATOM 4422 C CB . SER 326 326 ? B 0.543 20.682 -13.768 1.000 2 B SER 35.362 1
ATOM 4423 O OG . SER 326 326 ? B 1.244 21.815 -13.275 1.000 2 B SER 34.016 1
ATOM 4424 N N . ILE 327 327 ? B 3.105 19.587 -12.082 1.000 2 B ILE 30.554 1
ATOM 4425 C CA . ILE 327 327 ? B 4.530 19.257 -12.034 1.000 2 B ILE 29.834 1
ATOM 4426 C C . ILE 327 327 ? B 4.699 17.771 -11.716 1.000 2 B ILE 30.034 1
ATOM 4427 O O . ILE 327 327 ? B 5.484 17.069 -12.359 1.000 2 B ILE 28.460 1
ATOM 4428 C CB . ILE 327 327 ? B 5.244 20.144 -10.995 1.000 2 B ILE 27.999 1
ATOM 4429 C CG1 . ILE 327 327 ? B 5.253 21.586 -11.492 1.000 2 B ILE 27.578 1
ATOM 4430 C CG2 . ILE 327 327 ? B 6.668 19.659 -10.781 1.000 2 B ILE 27.641 1
ATOM 4431 C CD1 . ILE 327 327 ? B 5.756 22.575 -10.485 1.000 2 B ILE 29.043 1
ATOM 4432 N N . GLY 328 328 ? B 3.945 17.288 -10.760 1.000 2 B GLY 32.983 1
ATOM 4433 C CA . GLY 328 328 ? B 3.984 15.878 -10.457 1.000 2 B GLY 34.117 1
ATOM 4434 C C . GLY 328 328 ? B 3.423 15.009 -11.571 1.000 2 B GLY 35.357 1
ATOM 4435 O O . GLY 328 328 ? B 3.866 13.878 -11.767 1.000 2 B GLY 33.841 1
ATOM 4436 N N . ASP 329 329 ? B 2.487 15.549 -12.308 1.000 2 B ASP 34.899 1
ATOM 4437 C CA . ASP 329 329 ? B 1.913 14.826 -13.428 1.000 2 B ASP 35.775 1
ATOM 4438 C C . ASP 329 329 ? B 2.908 14.711 -14.580 1.000 2 B ASP 36.159 1
ATOM 4439 O O . ASP 329 329 ? B 2.969 13.685 -15.228 1.000 2 B ASP 34.280 1
ATOM 4440 C CB . ASP 329 329 ? B 0.647 15.533 -13.914 1.000 2 B ASP 33.678 1
ATOM 4441 C CG . ASP 329 329 ? B -0.498 15.436 -12.918 1.000 2 B ASP 32.701 1
ATOM 4442 O OD1 . ASP 329 329 ? B -0.518 14.477 -12.119 1.000 2 B ASP 27.841 1
ATOM 4443 O OD2 . ASP 329 329 ? B -1.383 16.334 -12.931 1.000 2 B ASP 26.335 1
ATOM 4444 N N . ASP 330 330 ? B 3.662 15.741 -14.797 1.000 2 B ASP 36.254 1
ATOM 4445 C CA . ASP 330 330 ? B 4.670 15.705 -15.849 1.000 2 B ASP 35.816 1
ATOM 4446 C C . ASP 330 330 ? B 5.842 14.805 -15.457 1.000 2 B ASP 35.975 1
ATOM 4447 O O . ASP 330 330 ? B 6.412 14.133 -16.326 1.000 2 B ASP 34.207 1
ATOM 4448 C CB . ASP 330 330 ? B 5.172 17.110 -16.140 1.000 2 B ASP 34.292 1
ATOM 4449 C CG . ASP 330 330 ? B 4.109 17.996 -16.779 1.000 2 B ASP 33.276 1
ATOM 4450 O OD1 . ASP 330 330 ? B 3.249 17.457 -17.491 1.000 2 B ASP 29.597 1
ATOM 4451 O OD2 . ASP 330 330 ? B 4.152 19.218 -16.568 1.000 2 B ASP 28.502 1
ATOM 4452 N N . GLU 331 331 ? B 6.155 14.812 -14.204 1.000 2 B GLU 34.897 1
ATOM 4453 C CA . GLU 331 331 ? B 7.203 13.937 -13.706 1.000 2 B GLU 34.405 1
ATOM 4454 C C . GLU 331 331 ? B 6.791 12.485 -13.816 1.000 2 B GLU 34.599 1
ATOM 4455 O O . GLU 331 331 ? B 7.588 11.605 -14.150 1.000 2 B GLU 32.444 1
ATOM 4456 C CB . GLU 331 331 ? B 7.561 14.300 -12.283 1.000 2 B GLU 32.644 1
ATOM 4457 C CG . GLU 331 331 ? B 8.686 13.486 -11.692 1.000 2 B GLU 31.749 1
ATOM 4458 C CD . GLU 331 331 ? B 9.022 13.928 -10.282 1.000 2 B GLU 32.770 1
ATOM 4459 O OE1 . GLU 331 331 ? B 8.283 14.801 -9.755 1.000 2 B GLU 31.947 1
ATOM 4460 O OE2 . GLU 331 331 ? B 9.989 13.388 -9.693 1.000 2 B GLU 30.835 1
ATOM 4461 N N . ILE 332 332 ? B 5.556 12.221 -13.471 1.000 2 B ILE 36.512 1
ATOM 4462 C CA . ILE 332 332 ? B 5.026 10.875 -13.589 1.000 2 B ILE 37.058 1
ATOM 4463 C C . ILE 332 332 ? B 4.905 10.462 -15.050 1.000 2 B ILE 37.147 1
ATOM 4464 O O . ILE 332 332 ? B 5.161 9.301 -15.411 1.000 2 B ILE 35.811 1
ATOM 4465 C CB . ILE 332 332 ? B 3.677 10.771 -12.835 1.000 2 B ILE 35.398 1
ATOM 4466 C CG1 . ILE 332 332 ? B 3.906 10.885 -11.346 1.000 2 B ILE 37.653 1
ATOM 4467 C CG2 . ILE 332 332 ? B 2.976 9.469 -13.126 1.000 2 B ILE 35.632 1
ATOM 4468 C CD1 . ILE 332 332 ? B 2.633 11.072 -10.545 1.000 2 B ILE 34.917 1
ATOM 4469 N N . ASP 333 333 ? B 4.566 11.399 -15.910 1.000 2 B ASP 35.387 1
ATOM 4470 C CA . ASP 333 333 ? B 4.473 11.085 -17.313 1.000 2 B ASP 35.407 1
ATOM 4471 C C . ASP 333 333 ? B 5.829 10.820 -17.948 1.000 2 B ASP 35.270 1
ATOM 4472 O O . ASP 333 333 ? B 5.937 10.019 -18.882 1.000 2 B ASP 33.671 1
ATOM 4473 C CB . ASP 333 333 ? B 3.779 12.233 -18.071 1.000 2 B ASP 34.107 1
ATOM 4474 C CG . ASP 333 333 ? B 2.292 12.341 -17.729 1.000 2 B ASP 33.676 1
ATOM 4475 O OD1 . ASP 333 333 ? B 1.690 11.296 -17.424 1.000 2 B ASP 28.981 1
ATOM 4476 O OD2 . ASP 333 333 ? B 1.762 13.463 -17.783 1.000 2 B ASP 27.834 1
ATOM 4477 N N . ARG 334 334 ? B 6.841 11.504 -17.464 1.000 2 B ARG 36.764 1
ATOM 4478 C CA . ARG 334 334 ? B 8.189 11.204 -17.960 1.000 2 B ARG 35.331 1
ATOM 4479 C C . ARG 334 334 ? B 8.697 9.867 -17.476 1.000 2 B ARG 34.739 1
ATOM 4480 O O . ARG 334 334 ? B 9.309 9.112 -18.241 1.000 2 B ARG 32.956 1
ATOM 4481 C CB . ARG 334 334 ? B 9.138 12.314 -17.517 1.000 2 B ARG 33.096 1
ATOM 4482 C CG . ARG 334 334 ? B 8.901 13.624 -18.207 1.000 2 B ARG 32.927 1
ATOM 4483 C CD . ARG 334 334 ? B 9.829 14.714 -17.714 1.000 2 B ARG 33.596 1
ATOM 4484 N NE . ARG 334 334 ? B 9.576 16.005 -18.350 1.000 2 B ARG 27.095 1
ATOM 4485 C CZ . ARG 334 334 ? B 10.221 17.111 -18.055 1.000 2 B ARG 26.881 1
ATOM 4486 N NH1 . ARG 334 334 ? B 11.129 17.110 -17.101 1.000 2 B ARG 25.126 1
ATOM 4487 N NH2 . ARG 334 334 ? B 9.942 18.241 -18.708 1.000 2 B ARG 23.103 1
ATOM 4488 N N . SER 335 335 ? B 8.418 9.561 -16.224 1.000 2 B SER 36.055 1
ATOM 4489 C CA . SER 335 335 ? B 8.827 8.290 -15.683 1.000 2 B SER 36.959 1
ATOM 4490 C C . SER 335 335 ? B 7.972 7.148 -16.197 1.000 2 B SER 36.790 1
ATOM 4491 O O . SER 335 335 ? B 8.399 5.983 -16.206 1.000 2 B SER 35.381 1
ATOM 4492 C CB . SER 335 335 ? B 8.796 8.312 -14.154 1.000 2 B SER 35.258 1
ATOM 4493 O OG . SER 335 335 ? B 7.496 8.543 -13.687 1.000 2 B SER 34.348 1
ATOM 4494 N N . SER 336 336 ? B 6.769 7.449 -16.601 1.000 2 B SER 36.004 1
ATOM 4495 C CA . SER 336 336 ? B 5.893 6.409 -17.123 1.000 2 B SER 37.782 1
ATOM 4496 C C . SER 336 336 ? B 6.374 5.893 -18.477 1.000 2 B SER 37.838 1
ATOM 4497 O O . SER 336 336 ? B 6.193 4.718 -18.795 1.000 2 B SER 36.774 1
ATOM 4498 C CB . SER 336 336 ? B 4.465 6.937 -17.242 1.000 2 B SER 36.081 1
ATOM 4499 O OG . SER 336 336 ? B 4.376 8.005 -18.191 1.000 2 B SER 35.145 1
ATOM 4500 N N . GLN 337 337 ? B 6.950 6.771 -19.265 1.000 2 B GLN 31.833 1
ATOM 4501 C CA . GLN 337 337 ? B 7.520 6.336 -20.517 1.000 2 B GLN 29.948 1
ATOM 4502 C C . GLN 337 337 ? B 8.756 5.469 -20.310 1.000 2 B GLN 30.082 1
ATOM 4503 O O . GLN 337 337 ? B 8.977 4.498 -21.058 1.000 2 B GLN 28.660 1
ATOM 4504 C CB . GLN 337 337 ? B 7.869 7.545 -21.381 1.000 2 B GLN 29.217 1
ATOM 4505 C CG . GLN 337 337 ? B 6.654 8.330 -21.885 1.000 2 B GLN 28.980 1
ATOM 4506 C CD . GLN 337 337 ? B 7.043 9.514 -22.735 1.000 2 B GLN 30.552 1
ATOM 4507 O OE1 . GLN 337 337 ? B 8.219 9.793 -22.946 1.000 2 B GLN 32.039 1
ATOM 4508 N NE2 . GLN 337 337 ? B 6.036 10.208 -23.263 1.000 2 B GLN 24.849 1
ATOM 4509 N N . ARG 338 338 ? B 9.551 5.828 -19.310 1.000 2 B ARG 37.177 1
ATOM 4510 C CA . ARG 338 338 ? B 10.732 5.034 -19.019 1.000 2 B ARG 38.987 1
ATOM 4511 C C . ARG 338 338 ? B 10.344 3.658 -18.484 1.000 2 B ARG 38.217 1
ATOM 4512 O O . ARG 338 338 ? B 10.910 2.632 -18.889 1.000 2 B ARG 36.395 1
ATOM 4513 C CB . ARG 338 338 ? B 11.612 5.760 -18.012 1.000 2 B ARG 36.690 1
ATOM 4514 C CG . ARG 338 338 ? B 12.193 7.050 -18.569 1.000 2 B ARG 35.482 1
ATOM 4515 C CD . ARG 338 338 ? B 13.146 7.686 -17.576 1.000 2 B ARG 35.942 1
ATOM 4516 N NE . ARG 338 338 ? B 12.459 8.114 -16.341 1.000 2 B ARG 30.177 1
ATOM 4517 C CZ . ARG 338 338 ? B 11.907 9.328 -16.173 1.000 2 B ARG 28.869 1
ATOM 4518 N NH1 . ARG 338 338 ? B 11.986 10.212 -17.122 1.000 2 B ARG 26.470 1
ATOM 4519 N NH2 . ARG 338 338 ? B 11.299 9.612 -15.048 1.000 2 B ARG 24.742 1
ATOM 4520 N N . SER 339 339 ? B 9.370 3.631 -17.615 1.000 2 B SER 34.526 1
ATOM 4521 C CA . SER 339 339 ? B 8.906 2.371 -17.070 1.000 2 B SER 36.118 1
ATOM 4522 C C . SER 339 339 ? B 8.062 1.596 -18.095 1.000 2 B SER 35.973 1
ATOM 4523 O O . SER 339 339 ? B 7.942 0.380 -18.010 1.000 2 B SER 34.612 1
ATOM 4524 C CB . SER 339 339 ? B 8.094 2.594 -15.813 1.000 2 B SER 34.062 1
ATOM 4525 O OG . SER 339 339 ? B 6.954 3.365 -16.099 1.000 2 B SER 32.720 1
ATOM 4526 N N . ARG 340 340 ? B 7.482 2.300 -19.018 1.000 2 B ARG 33.493 1
ATOM 4527 C CA . ARG 340 340 ? B 6.716 1.667 -20.088 1.000 2 B ARG 32.027 1
ATOM 4528 C C . ARG 340 340 ? B 7.626 0.862 -21.004 1.000 2 B ARG 32.060 1
ATOM 4529 O O . ARG 340 340 ? B 7.345 -0.262 -21.361 1.000 2 B ARG 29.945 1
ATOM 4530 C CB . ARG 340 340 ? B 5.950 2.712 -20.882 1.000 2 B ARG 29.395 1
ATOM 4531 C CG . ARG 340 340 ? B 5.085 2.100 -22.007 1.000 2 B ARG 28.562 1
ATOM 4532 C CD . ARG 340 340 ? B 4.379 3.199 -22.769 1.000 2 B ARG 30.628 1
ATOM 4533 N NE . ARG 340 340 ? B 3.387 3.900 -21.952 1.000 2 B ARG 26.037 1
ATOM 4534 C CZ . ARG 340 340 ? B 2.749 4.997 -22.299 1.000 2 B ARG 23.067 1
ATOM 4535 N NH1 . ARG 340 340 ? B 3.058 5.569 -23.465 1.000 2 B ARG 23.001 1
ATOM 4536 N NH2 . ARG 340 340 ? B 1.855 5.542 -21.512 1.000 2 B ARG 21.409 1
ATOM 4537 N N . SER 341 341 ? B 8.773 1.462 -21.345 1.000 2 B SER 36.392 1
ATOM 4538 C CA . SER 341 341 ? B 9.721 0.752 -22.190 1.000 2 B SER 38.369 1
ATOM 4539 C C . SER 341 341 ? B 10.400 -0.369 -21.392 1.000 2 B SER 38.120 1
ATOM 4540 O O . SER 341 341 ? B 10.662 -1.456 -21.930 1.000 2 B SER 36.634 1
ATOM 4541 C CB . SER 341 341 ? B 10.754 1.719 -22.758 1.000 2 B SER 36.712 1
ATOM 4542 O OG . SER 341 341 ? B 11.535 2.318 -21.722 1.000 2 B SER 35.633 1
ATOM 4543 N N . GLY 342 342 ? B 10.669 -0.110 -20.138 1.000 2 B GLY 34.281 1
ATOM 4544 C CA . GLY 342 342 ? B 11.256 -1.125 -19.313 1.000 2 B GLY 34.132 1
ATOM 4545 C C . GLY 342 342 ? B 10.304 -2.264 -19.017 1.000 2 B GLY 35.146 1
ATOM 4546 O O . GLY 342 342 ? B 10.688 -3.426 -18.984 1.000 2 B GLY 33.361 1
ATOM 4547 N N . GLY 343 343 ? B 9.045 -1.910 -18.815 1.000 2 B GLY 39.639 1
ATOM 4548 C CA . GLY 343 343 ? B 8.060 -2.926 -18.585 1.000 2 B GLY 41.373 1
ATOM 4549 C C . GLY 343 343 ? B 7.710 -3.734 -19.798 1.000 2 B GLY 43.120 1
ATOM 4550 O O . GLY 343 343 ? B 7.421 -4.919 -19.720 1.000 2 B GLY 41.384 1
ATOM 4551 N N . ASP 344 344 ? B 7.821 -3.105 -20.957 1.000 2 B ASP 38.904 1
ATOM 4552 C CA . ASP 344 344 ? B 7.574 -3.811 -22.194 1.000 2 B ASP 39.566 1
ATOM 4553 C C . ASP 344 344 ? B 8.681 -4.814 -22.496 1.000 2 B ASP 39.538 1
ATOM 4554 O O . ASP 344 344 ? B 8.417 -5.881 -23.025 1.000 2 B ASP 38.401 1
ATOM 4555 C CB . ASP 344 344 ? B 7.443 -2.810 -23.361 1.000 2 B ASP 38.176 1
ATOM 4556 C CG . ASP 344 344 ? B 6.173 -1.991 -23.263 1.000 2 B ASP 37.123 1
ATOM 4557 O OD1 . ASP 344 344 ? B 5.181 -2.492 -22.711 1.000 2 B ASP 32.785 1
ATOM 4558 O OD2 . ASP 344 344 ? B 6.170 -0.847 -23.800 1.000 2 B ASP 32.222 1
ATOM 4559 N N . GLU 345 345 ? B 9.878 -4.445 -22.126 1.000 2 B GLU 39.139 1
ATOM 4560 C CA . GLU 345 345 ? B 10.980 -5.369 -22.304 1.000 2 B GLU 39.486 1
ATOM 4561 C C . GLU 345 345 ? B 10.906 -6.525 -21.308 1.000 2 B GLU 39.176 1
ATOM 4562 O O . GLU 345 345 ? B 11.290 -7.644 -21.616 1.000 2 B GLU 37.185 1
ATOM 4563 C CB . GLU 345 345 ? B 12.312 -4.632 -22.218 1.000 2 B GLU 38.241 1
ATOM 4564 C CG . GLU 345 345 ? B 12.572 -3.668 -23.356 1.000 2 B GLU 37.252 1
ATOM 4565 C CD . GLU 345 345 ? B 13.909 -2.953 -23.228 1.000 2 B GLU 35.213 1
ATOM 4566 O OE1 . GLU 345 345 ? B 14.597 -3.185 -22.221 1.000 2 B GLU 32.452 1
ATOM 4567 O OE2 . GLU 345 345 ? B 14.264 -2.171 -24.147 1.000 2 B GLU 31.913 1
ATOM 4568 N N . ILE 346 346 ? B 10.428 -6.221 -20.130 1.000 2 B ILE 37.295 1
ATOM 4569 C CA . ILE 346 346 ? B 10.235 -7.267 -19.146 1.000 2 B ILE 37.754 1
ATOM 4570 C C . ILE 346 346 ? B 9.146 -8.243 -19.595 1.000 2 B ILE 38.001 1
ATOM 4571 O O . ILE 346 346 ? B 9.268 -9.466 -19.457 1.000 2 B ILE 36.753 1
ATOM 4572 C CB . ILE 346 346 ? B 9.910 -6.660 -17.767 1.000 2 B ILE 36.420 1
ATOM 4573 C CG1 . ILE 346 346 ? B 11.143 -5.937 -17.219 1.000 2 B ILE 38.607 1
ATOM 4574 C CG2 . ILE 346 346 ? B 9.464 -7.717 -16.783 1.000 2 B ILE 36.828 1
ATOM 4575 C CD1 . ILE 346 346 ? B 10.887 -5.134 -15.976 1.000 2 B ILE 35.548 1
ATOM 4576 N N . ASP 347 347 ? B 8.099 -7.709 -20.169 1.000 2 B ASP 36.262 1
ATOM 4577 C CA . ASP 347 347 ? B 7.011 -8.534 -20.629 1.000 2 B ASP 37.805 1
ATOM 4578 C C . ASP 347 347 ? B 7.411 -9.382 -21.829 1.000 2 B ASP 37.779 1
ATOM 4579 O O . ASP 347 347 ? B 6.937 -10.507 -21.996 1.000 2 B ASP 36.341 1
ATOM 4580 C CB . ASP 347 347 ? B 5.783 -7.667 -20.978 1.000 2 B ASP 36.192 1
ATOM 4581 C CG . ASP 347 347 ? B 5.152 -7.035 -19.768 1.000 2 B ASP 35.250 1
ATOM 4582 O OD1 . ASP 347 347 ? B 5.245 -7.644 -18.679 1.000 2 B ASP 30.892 1
ATOM 4583 O OD2 . ASP 347 347 ? B 4.562 -5.953 -19.912 1.000 2 B ASP 29.570 1
ATOM 4584 N N . GLU 348 348 ? B 8.272 -8.845 -22.647 1.000 2 B GLU 38.650 1
ATOM 4585 C CA . GLU 348 348 ? B 8.727 -9.574 -23.814 1.000 2 B GLU 39.637 1
ATOM 4586 C C . GLU 348 348 ? B 9.744 -10.657 -23.462 1.000 2 B GLU 39.673 1
ATOM 4587 O O . GLU 348 348 ? B 9.787 -11.705 -24.128 1.000 2 B GLU 37.617 1
ATOM 4588 C CB . GLU 348 348 ? B 9.294 -8.616 -24.853 1.000 2 B GLU 37.688 1
ATOM 4589 C CG . GLU 348 348 ? B 8.265 -7.716 -25.479 1.000 2 B GLU 37.122 1
ATOM 4590 C CD . GLU 348 348 ? B 8.882 -6.748 -26.474 1.000 2 B GLU 35.419 1
ATOM 4591 O OE1 . GLU 348 348 ? B 10.118 -6.717 -26.600 1.000 2 B GLU 32.815 1
ATOM 4592 O OE2 . GLU 348 348 ? B 8.111 -5.991 -27.138 1.000 2 B GLU 30.885 1
ATOM 4593 N N . ASP 349 349 ? B 10.521 -10.389 -22.438 1.000 2 B ASP 40.568 1
ATOM 4594 C CA . ASP 349 349 ? B 11.583 -11.327 -22.099 1.000 2 B ASP 40.943 1
ATOM 4595 C C . ASP 349 349 ? B 11.108 -12.379 -21.099 1.000 2 B ASP 41.168 1
ATOM 4596 O O . ASP 349 349 ? B 11.532 -13.546 -21.198 1.000 2 B ASP 39.663 1
ATOM 4597 C CB . ASP 349 349 ? B 12.793 -10.570 -21.537 1.000 2 B ASP 38.563 1
ATOM 4598 C CG . ASP 349 349 ? B 13.489 -9.725 -22.578 1.000 2 B ASP 37.158 1
ATOM 4599 O OD1 . ASP 349 349 ? B 13.490 -10.125 -23.759 1.000 2 B ASP 32.892 1
ATOM 4600 O OD2 . ASP 349 349 ? B 14.040 -8.659 -22.207 1.000 2 B ASP 32.587 1
ATOM 4601 N N . GLU 350 350 ? B 10.298 -11.997 -20.176 1.000 2 B GLU 38.859 1
ATOM 4602 C CA . GLU 350 350 ? B 9.865 -12.902 -19.123 1.000 2 B GLU 39.156 1
ATOM 4603 C C . GLU 350 350 ? B 8.741 -13.796 -19.598 1.000 2 B GLU 38.910 1
ATOM 4604 O O . GLU 350 350 ? B 8.024 -13.524 -20.550 1.000 2 B GLU 37.311 1
ATOM 4605 C CB . GLU 350 350 ? B 9.443 -12.118 -17.884 1.000 2 B GLU 37.906 1
ATOM 4606 C CG . GLU 350 350 ? B 10.583 -11.368 -17.236 1.000 2 B GLU 37.675 1
ATOM 4607 C CD . GLU 350 350 ? B 10.124 -10.563 -16.030 1.000 2 B GLU 36.265 1
ATOM 4608 O OE1 . GLU 350 350 ? B 8.905 -10.520 -15.783 1.000 2 B GLU 34.139 1
ATOM 4609 O OE2 . GLU 350 350 ? B 10.999 -9.991 -15.325 1.000 2 B GLU 32.654 1
ATOM 4610 N N . ARG 351 351 ? B 8.580 -14.875 -18.865 1.000 2 B ARG 37.603 1
ATOM 4611 C CA . ARG 351 351 ? B 7.527 -15.832 -19.197 1.000 2 B ARG 39.462 1
ATOM 4612 C C . ARG 351 351 ? B 6.177 -15.345 -18.660 1.000 2 B ARG 39.413 1
ATOM 4613 O O . ARG 351 351 ? B 6.070 -14.312 -17.976 1.000 2 B ARG 37.867 1
ATOM 4614 C CB . ARG 351 351 ? B 7.869 -17.200 -18.644 1.000 2 B ARG 37.891 1
ATOM 4615 C CG . ARG 351 351 ? B 9.120 -17.819 -19.285 1.000 2 B ARG 35.951 1
ATOM 4616 C CD . ARG 351 351 ? B 9.420 -19.178 -18.723 1.000 2 B ARG 34.250 1
ATOM 4617 N NE . ARG 351 351 ? B 10.580 -19.810 -19.352 1.000 2 B ARG 27.947 1
ATOM 4618 C CZ . ARG 351 351 ? B 11.098 -20.985 -18.997 1.000 2 B ARG 25.621 1
ATOM 4619 N NH1 . ARG 351 351 ? B 10.526 -21.680 -18.015 1.000 2 B ARG 24.193 1
ATOM 4620 N NH2 . ARG 351 351 ? B 12.132 -21.476 -19.644 1.000 2 B ARG 22.463 1
ATOM 4621 N N . ASP 352 352 ? B 5.163 -16.101 -18.982 1.000 2 B ASP 33.774 1
ATOM 4622 C CA . ASP 352 352 ? B 3.810 -15.717 -18.574 1.000 2 B ASP 34.033 1
ATOM 4623 C C . ASP 352 352 ? B 3.595 -15.767 -17.048 1.000 2 B ASP 34.133 1
ATOM 4624 O O . ASP 352 352 ? B 3.039 -14.833 -16.487 1.000 2 B ASP 33.116 1
ATOM 4625 C CB . ASP 352 352 ? B 2.783 -16.591 -19.286 1.000 2 B ASP 33.185 1
ATOM 4626 C CG . ASP 352 352 ? B 2.755 -16.358 -20.778 1.000 2 B ASP 32.612 1
ATOM 4627 O OD1 . ASP 352 352 ? B 3.084 -15.237 -21.210 1.000 2 B ASP 28.374 1
ATOM 4628 O OD2 . ASP 352 352 ? B 2.371 -17.294 -21.509 1.000 2 B ASP 27.257 1
ATOM 4629 N N . PRO 353 353 ? B 4.013 -16.827 -16.344 1.000 2 B PRO 35.776 1
ATOM 4630 C CA . PRO 353 353 ? B 3.872 -16.789 -14.900 1.000 2 B PRO 36.432 1
ATOM 4631 C C . PRO 353 353 ? B 4.837 -15.818 -14.226 1.000 2 B PRO 36.325 1
ATOM 4632 O O . PRO 353 353 ? B 4.564 -15.354 -13.126 1.000 2 B PRO 35.533 1
ATOM 4633 C CB . PRO 353 353 ? B 4.097 -18.226 -14.461 1.000 2 B PRO 34.956 1
ATOM 4634 C CG . PRO 353 353 ? B 4.975 -18.786 -15.521 1.000 2 B PRO 35.983 1
ATOM 4635 C CD . PRO 353 353 ? B 4.499 -18.157 -16.804 1.000 2 B PRO 38.279 1
ATOM 4636 N N . LYS 354 354 ? B 5.942 -15.566 -14.875 1.000 2 B LYS 36.124 1
ATOM 4637 C CA . LYS 354 354 ? B 6.889 -14.594 -14.315 1.000 2 B LYS 37.662 1
ATOM 4638 C C . LYS 354 354 ? B 6.392 -13.182 -14.427 1.000 2 B LYS 37.438 1
ATOM 4639 O O . LYS 354 354 ? B 6.597 -12.368 -13.519 1.000 2 B LYS 35.898 1
ATOM 4640 C CB . LYS 354 354 ? B 8.257 -14.738 -15.012 1.000 2 B LYS 35.878 1
ATOM 4641 C CG . LYS 354 354 ? B 8.939 -16.059 -14.766 1.000 2 B LYS 34.214 1
ATOM 4642 C CD . LYS 354 354 ? B 10.265 -16.125 -15.470 1.000 2 B LYS 32.840 1
ATOM 4643 C CE . LYS 354 354 ? B 10.933 -17.476 -15.232 1.000 2 B LYS 26.904 1
ATOM 4644 N NZ . LYS 354 354 ? B 12.213 -17.603 -15.949 1.000 2 B LYS 27.296 1
ATOM 4645 N N . ARG 355 355 ? B 5.724 -12.875 -15.504 1.000 2 B ARG 38.778 1
ATOM 4646 C CA . ARG 355 355 ? B 5.135 -11.542 -15.638 1.000 2 B ARG 41.386 1
ATOM 4647 C C . ARG 355 355 ? B 3.925 -11.399 -14.726 1.000 2 B ARG 40.632 1
ATOM 4648 O O . ARG 355 355 ? B 3.576 -10.312 -14.283 1.000 2 B ARG 39.059 1
ATOM 4649 C CB . ARG 355 355 ? B 4.735 -11.254 -17.082 1.000 2 B ARG 38.918 1
ATOM 4650 C CG . ARG 355 355 ? B 5.935 -11.120 -17.994 1.000 2 B ARG 36.379 1
ATOM 4651 C CD . ARG 355 355 ? B 5.505 -10.734 -19.427 1.000 2 B ARG 35.120 1
ATOM 4652 N NE . ARG 355 355 ? B 4.695 -11.757 -20.052 1.000 2 B ARG 30.585 1
ATOM 4653 C CZ . ARG 355 355 ? B 5.200 -12.772 -20.777 1.000 2 B ARG 29.150 1
ATOM 4654 N NH1 . ARG 355 355 ? B 6.522 -12.889 -20.916 1.000 2 B ARG 25.853 1
ATOM 4655 N NH2 . ARG 355 355 ? B 4.389 -13.656 -21.337 1.000 2 B ARG 23.510 1
ATOM 4656 N N . TRP 356 356 ? B 3.280 -12.492 -14.427 1.000 2 B TRP 40.441 1
ATOM 4657 C CA . TRP 356 356 ? B 2.165 -12.463 -13.497 1.000 2 B TRP 40.154 1
ATOM 4658 C C . TRP 356 356 ? B 2.689 -12.223 -12.079 1.000 2 B TRP 40.451 1
ATOM 4659 O O . TRP 356 356 ? B 2.070 -11.511 -11.284 1.000 2 B TRP 38.580 1
ATOM 4660 C CB . TRP 356 356 ? B 1.379 -13.788 -13.567 1.000 2 B TRP 39.231 1
ATOM 4661 C CG . TRP 356 356 ? B 0.186 -13.794 -12.673 1.000 2 B TRP 39.857 1
ATOM 4662 C CD1 . TRP 356 356 ? B -1.022 -13.231 -12.960 1.000 2 B TRP 36.882 1
ATOM 4663 C CD2 . TRP 356 356 ? B 0.057 -14.367 -11.389 1.000 2 B TRP 38.777 1
ATOM 4664 N NE1 . TRP 356 356 ? B -1.875 -13.411 -11.923 1.000 2 B TRP 36.833 1
ATOM 4665 C CE2 . TRP 356 356 ? B -1.230 -14.123 -10.943 1.000 2 B TRP 38.799 1
ATOM 4666 C CE3 . TRP 356 356 ? B 0.946 -15.080 -10.560 1.000 2 B TRP 35.496 1
ATOM 4667 C CZ2 . TRP 356 356 ? B -1.672 -14.547 -9.705 1.000 2 B TRP 34.297 1
ATOM 4668 C CZ3 . TRP 356 356 ? B 0.495 -15.495 -9.344 1.000 2 B TRP 34.236 1
ATOM 4669 C CH2 . TRP 356 356 ? B -0.800 -15.221 -8.902 1.000 2 B TRP 33.168 1
ATOM 4670 N N . LYS 357 357 ? B 3.834 -12.768 -11.787 1.000 2 B LYS 35.853 1
ATOM 4671 C CA . LYS 357 357 ? B 4.455 -12.503 -10.512 1.000 2 B LYS 37.104 1
ATOM 4672 C C . LYS 357 357 ? B 4.974 -11.065 -10.401 1.000 2 B LYS 36.637 1
ATOM 4673 O O . LYS 357 357 ? B 4.961 -10.486 -9.316 1.000 2 B LYS 35.165 1
[truncated: 253,818 more chars]
