# Supplementary material for: Transcriptional Regulation of the Novel Theacrine Synthase Gene CsTcS2 by the CsTINY–CsWRKY33 Module Underpins Theacrine Biosynthesis in Camellia sinensis
Source: Plant Biotechnol J. 2026 Apr 15;24(8):4823–43. doi: 10.1111/pbi.70665 (PMC13387896; doi:10.1111/pbi.70665)
Supplement: Supplementary file 5 — Data S5: Predicted one‐to‐one interaction between CsTINY and CsWRKY33 proteins. [file PBI-24-4823-s005.zip › pred.rank_3.cif]

data_model
_entry.id model
_struct.entry_id model
_struct.pdbx_model_details .
_struct.pdbx_structure_determination_methodology computational
_struct.title 'Chai-1 predicted structure'
_audit_conform.dict_location https://raw.githubusercontent.com/ihmwg/ModelCIF/80e1e22/dist/mmcif_ma.dic
_audit_conform.dict_name mmcif_ma.dic
_audit_conform.dict_version 1.4.7
#
loop_
_audit_author.name
_audit_author.pdbx_ordinal
'Chai Discovery team' 1
#
#
loop_
_chem_comp.id
_chem_comp.type
_chem_comp.name
_chem_comp.formula
_chem_comp.formula_weight
_chem_comp.ma_provenance
ALA 'L-peptide linking' . . . 'CCD Core'
ARG 'L-peptide linking' . . . 'CCD Core'
ASN 'L-peptide linking' . . . 'CCD Core'
ASP 'L-peptide linking' . . . 'CCD Core'
CYS 'L-peptide linking' . . . 'CCD Core'
DA 'DNA linking' . . . 'CCD Core'
DC 'DNA linking' . . . 'CCD Core'
DG 'DNA linking' . . . 'CCD Core'
DT 'DNA linking' . . . 'CCD Core'
GLN 'L-peptide linking' . . . 'CCD Core'
GLU 'L-peptide linking' . . . 'CCD Core'
GLY 'L-peptide linking' . . . 'CCD Core'
HIS 'L-peptide linking' . . . 'CCD Core'
ILE 'L-peptide linking' . . . 'CCD Core'
LEU 'L-peptide linking' . . . 'CCD Core'
LYS 'L-peptide linking' . . . 'CCD Core'
MET 'L-peptide linking' . . . 'CCD Core'
PHE 'L-peptide linking' . . . 'CCD Core'
PRO 'L-peptide linking' . . . 'CCD Core'
SER 'L-peptide linking' . . . 'CCD Core'
THR 'L-peptide linking' . . . 'CCD Core'
TRP 'L-peptide linking' . . . 'CCD Core'
TYR 'L-peptide linking' . . . 'CCD Core'
VAL 'L-peptide linking' . . . 'CCD Core'
#
#
loop_
_entity.id
_entity.type
_entity.src_method
_entity.pdbx_description
_entity.formula_weight
_entity.pdbx_number_of_molecules
_entity.details
1 polymer man 'Entity A' . 1 .
2 polymer man 'Entity B' . 1 .
3 polymer man 'Entity C' . 1 .
4 polymer man 'Entity D' . 1 .
#
#
loop_
_entity_poly.entity_id
_entity_poly.type
_entity_poly.nstd_linkage
_entity_poly.nstd_monomer
_entity_poly.pdbx_strand_id
_entity_poly.pdbx_seq_one_letter_code
_entity_poly.pdbx_seq_one_letter_code_can
1 polypeptide(L) no no A
;MSTEPPHNSEPETSSNSFSSSPSSSPSSSGLTQSLSNPQQPGNNPQPANQKPKRIRESSSKHPVYRGVRM
RNWGKWVSEIREPRKKSRIWLGTFPTPEMAARAHDVAALSIKGGSAVLNFPHLAGSLPRPASLLPRDVQA
AAAKAAAMVKFDSPSSSSSSSSVSVFTNSDELSQIVELPSLGTNYDESTELNSSEFVYVDSVDEWMYTPP
WLDFADDGGGGYFSDEIPAPPESLISTSFDSFLWNYQQ
;

;MSTEPPHNSEPETSSNSFSSSPSSSPSSSGLTQSLSNPQQPGNNPQPANQKPKRIRESSSKHPVYRGVRM
RNWGKWVSEIREPRKKSRIWLGTFPTPEMAARAHDVAALSIKGGSAVLNFPHLAGSLPRPASLLPRDVQA
AAAKAAAMVKFDSPSSSSSSSSVSVFTNSDELSQIVELPSLGTNYDESTELNSSEFVYVDSVDEWMYTPP
WLDFADDGGGGYFSDEIPAPPESLISTSFDSFLWNYQQ
;

2 polypeptide(L) no no B
;MASSSGSLDTSANSYPKLPPITPTSNFSFSNPFMSSTATVNRGLSDRIADRNGSGVPKFKSIPPPSLPIS
PPAFSPSSYFAIPPGLSLAELLDSPVLLSTSNILPSPTTGTFPAQGFNWKSNSNNHQQSIKQEQKNYYDF
SFQTQTRPPTSSTTSFQSQIPAENQSWAFPEPATKSEIASMQSFSPEISTIQSNSQTNPGFQSEYNQYNQ
SSSVREQRRSEDGYNWRKYGQKQVKGSENPRSYYKCTFPNCPTKKKVERSIEGQITEIVYKGSHNHPKPQ
STRRSSAAASSQVIQHYNPEIPDQSYASHGSGQLDSVATPENSSISIGDDEIDRSSQRSRSGGDEIDEDE
RDPKRWKIGAESEGISAPGNRTVREPRVVVQTTSDIDILDDGYRWRKYGQKVVKGNPNPRSYYKCTFPGC
PVRKHVERASNDLRAVITTYEGKHNHDVPAARGSGGHSANRPLPNTTTNNATAAIRPSAMSHHYSSTNPI
RNSRLQASEGQAPFTLEMLQSPGSFGFPGFGNSLGSYMNQSQLGDNLFSSRTKEEPRDDMFFESLQY
;

;MASSSGSLDTSANSYPKLPPITPTSNFSFSNPFMSSTATVNRGLSDRIADRNGSGVPKFKSIPPPSLPIS
PPAFSPSSYFAIPPGLSLAELLDSPVLLSTSNILPSPTTGTFPAQGFNWKSNSNNHQQSIKQEQKNYYDF
SFQTQTRPPTSSTTSFQSQIPAENQSWAFPEPATKSEIASMQSFSPEISTIQSNSQTNPGFQSEYNQYNQ
SSSVREQRRSEDGYNWRKYGQKQVKGSENPRSYYKCTFPNCPTKKKVERSIEGQITEIVYKGSHNHPKPQ
STRRSSAAASSQVIQHYNPEIPDQSYASHGSGQLDSVATPENSSISIGDDEIDRSSQRSRSGGDEIDEDE
RDPKRWKIGAESEGISAPGNRTVREPRVVVQTTSDIDILDDGYRWRKYGQKVVKGNPNPRSYYKCTFPGC
PVRKHVERASNDLRAVITTYEGKHNHDVPAARGSGGHSANRPLPNTTTNNATAAIRPSAMSHHYSSTNPI
RNSRLQASEGQAPFTLEMLQSPGSFGFPGFGNSLGSYMNQSQLGDNLFSSRTKEEPRDDMFFESLQY
;

3 polydeoxyribonucleotide no no C
;(DG)(DT)(DT)(DG)(DG)(DT)(DC)(DG)(DC)(DG)(DG)(DA)(DA)(DA)(DG)(DT)(DA)
(DT)(DA)(DC)(DT)(DA)(DT)(DT)(DG)(DG)(DC)(DG)(DA)(DC)(DC)(DA)(DA)(DA)
(DG)(DG)(DC)
;
GTTGGTCGCGGAAAGTATACTATTGGCGACCAAAGGC
4 polydeoxyribonucleotide no no D
;(DG)(DC)(DC)(DT)(DT)(DT)(DG)(DG)(DT)(DC)(DG)(DC)(DC)(DA)(DA)(DT)(DA)
(DG)(DT)(DA)(DT)(DA)(DC)(DT)(DT)(DT)(DC)(DC)(DG)(DC)(DG)(DA)(DC)(DC)
(DA)(DA)(DC)
;
GCCTTTGGTCGCCAATAGTATACTTTCCGCGACCAAC
#
#
loop_
_entity_poly_seq.entity_id
_entity_poly_seq.num
_entity_poly_seq.mon_id
_entity_poly_seq.hetero
1 1 MET .
1 2 SER .
1 3 THR .
1 4 GLU .
1 5 PRO .
1 6 PRO .
1 7 HIS .
1 8 ASN .
1 9 SER .
1 10 GLU .
1 11 PRO .
1 12 GLU .
1 13 THR .
1 14 SER .
1 15 SER .
1 16 ASN .
1 17 SER .
1 18 PHE .
1 19 SER .
1 20 SER .
1 21 SER .
1 22 PRO .
1 23 SER .
1 24 SER .
1 25 SER .
1 26 PRO .
1 27 SER .
1 28 SER .
1 29 SER .
1 30 GLY .
1 31 LEU .
1 32 THR .
1 33 GLN .
1 34 SER .
1 35 LEU .
1 36 SER .
1 37 ASN .
1 38 PRO .
1 39 GLN .
1 40 GLN .
1 41 PRO .
1 42 GLY .
1 43 ASN .
1 44 ASN .
1 45 PRO .
1 46 GLN .
1 47 PRO .
1 48 ALA .
1 49 ASN .
1 50 GLN .
1 51 LYS .
1 52 PRO .
1 53 LYS .
1 54 ARG .
1 55 ILE .
1 56 ARG .
1 57 GLU .
1 58 SER .
1 59 SER .
1 60 SER .
1 61 LYS .
1 62 HIS .
1 63 PRO .
1 64 VAL .
1 65 TYR .
1 66 ARG .
1 67 GLY .
1 68 VAL .
1 69 ARG .
1 70 MET .
1 71 ARG .
1 72 ASN .
1 73 TRP .
1 74 GLY .
1 75 LYS .
1 76 TRP .
1 77 VAL .
1 78 SER .
1 79 GLU .
1 80 ILE .
1 81 ARG .
1 82 GLU .
1 83 PRO .
1 84 ARG .
1 85 LYS .
1 86 LYS .
1 87 SER .
1 88 ARG .
1 89 ILE .
1 90 TRP .
1 91 LEU .
1 92 GLY .
1 93 THR .
1 94 PHE .
1 95 PRO .
1 96 THR .
1 97 PRO .
1 98 GLU .
1 99 MET .
1 100 ALA .
1 101 ALA .
1 102 ARG .
1 103 ALA .
1 104 HIS .
1 105 ASP .
1 106 VAL .
1 107 ALA .
1 108 ALA .
1 109 LEU .
1 110 SER .
1 111 ILE .
1 112 LYS .
1 113 GLY .
1 114 GLY .
1 115 SER .
1 116 ALA .
1 117 VAL .
1 118 LEU .
1 119 ASN .
1 120 PHE .
1 121 PRO .
1 122 HIS .
1 123 LEU .
1 124 ALA .
1 125 GLY .
1 126 SER .
1 127 LEU .
1 128 PRO .
1 129 ARG .
1 130 PRO .
1 131 ALA .
1 132 SER .
1 133 LEU .
1 134 LEU .
1 135 PRO .
1 136 ARG .
1 137 ASP .
1 138 VAL .
1 139 GLN .
1 140 ALA .
1 141 ALA .
1 142 ALA .
1 143 ALA .
1 144 LYS .
1 145 ALA .
1 146 ALA .
1 147 ALA .
1 148 MET .
1 149 VAL .
1 150 LYS .
1 151 PHE .
1 152 ASP .
1 153 SER .
1 154 PRO .
1 155 SER .
1 156 SER .
1 157 SER .
1 158 SER .
1 159 SER .
1 160 SER .
1 161 SER .
1 162 SER .
1 163 VAL .
1 164 SER .
1 165 VAL .
1 166 PHE .
1 167 THR .
1 168 ASN .
1 169 SER .
1 170 ASP .
1 171 GLU .
1 172 LEU .
1 173 SER .
1 174 GLN .
1 175 ILE .
1 176 VAL .
1 177 GLU .
1 178 LEU .
1 179 PRO .
1 180 SER .
1 181 LEU .
1 182 GLY .
1 183 THR .
1 184 ASN .
1 185 TYR .
1 186 ASP .
1 187 GLU .
1 188 SER .
1 189 THR .
1 190 GLU .
1 191 LEU .
1 192 ASN .
1 193 SER .
1 194 SER .
1 195 GLU .
1 196 PHE .
1 197 VAL .
1 198 TYR .
1 199 VAL .
1 200 ASP .
1 201 SER .
1 202 VAL .
1 203 ASP .
1 204 GLU .
1 205 TRP .
1 206 MET .
1 207 TYR .
1 208 THR .
1 209 PRO .
1 210 PRO .
1 211 TRP .
1 212 LEU .
1 213 ASP .
1 214 PHE .
1 215 ALA .
1 216 ASP .
1 217 ASP .
1 218 GLY .
1 219 GLY .
1 220 GLY .
1 221 GLY .
1 222 TYR .
1 223 PHE .
1 224 SER .
1 225 ASP .
1 226 GLU .
1 227 ILE .
1 228 PRO .
1 229 ALA .
1 230 PRO .
1 231 PRO .
1 232 GLU .
1 233 SER .
1 234 LEU .
1 235 ILE .
1 236 SER .
1 237 THR .
1 238 SER .
1 239 PHE .
1 240 ASP .
1 241 SER .
1 242 PHE .
1 243 LEU .
1 244 TRP .
1 245 ASN .
1 246 TYR .
1 247 GLN .
1 248 GLN .
2 1 MET .
2 2 ALA .
2 3 SER .
2 4 SER .
2 5 SER .
2 6 GLY .
2 7 SER .
2 8 LEU .
2 9 ASP .
2 10 THR .
2 11 SER .
2 12 ALA .
2 13 ASN .
2 14 SER .
2 15 TYR .
2 16 PRO .
2 17 LYS .
2 18 LEU .
2 19 PRO .
2 20 PRO .
2 21 ILE .
2 22 THR .
2 23 PRO .
2 24 THR .
2 25 SER .
2 26 ASN .
2 27 PHE .
2 28 SER .
2 29 PHE .
2 30 SER .
2 31 ASN .
2 32 PRO .
2 33 PHE .
2 34 MET .
2 35 SER .
2 36 SER .
2 37 THR .
2 38 ALA .
2 39 THR .
2 40 VAL .
2 41 ASN .
2 42 ARG .
2 43 GLY .
2 44 LEU .
2 45 SER .
2 46 ASP .
2 47 ARG .
2 48 ILE .
2 49 ALA .
2 50 ASP .
2 51 ARG .
2 52 ASN .
2 53 GLY .
2 54 SER .
2 55 GLY .
2 56 VAL .
2 57 PRO .
2 58 LYS .
2 59 PHE .
2 60 LYS .
2 61 SER .
2 62 ILE .
2 63 PRO .
2 64 PRO .
2 65 PRO .
2 66 SER .
2 67 LEU .
2 68 PRO .
2 69 ILE .
2 70 SER .
2 71 PRO .
2 72 PRO .
2 73 ALA .
2 74 PHE .
2 75 SER .
2 76 PRO .
2 77 SER .
2 78 SER .
2 79 TYR .
2 80 PHE .
2 81 ALA .
2 82 ILE .
2 83 PRO .
2 84 PRO .
2 85 GLY .
2 86 LEU .
2 87 SER .
2 88 LEU .
2 89 ALA .
2 90 GLU .
2 91 LEU .
2 92 LEU .
2 93 ASP .
2 94 SER .
2 95 PRO .
2 96 VAL .
2 97 LEU .
2 98 LEU .
2 99 SER .
2 100 THR .
2 101 SER .
2 102 ASN .
2 103 ILE .
2 104 LEU .
2 105 PRO .
2 106 SER .
2 107 PRO .
2 108 THR .
2 109 THR .
2 110 GLY .
2 111 THR .
2 112 PHE .
2 113 PRO .
2 114 ALA .
2 115 GLN .
2 116 GLY .
2 117 PHE .
2 118 ASN .
2 119 TRP .
2 120 LYS .
2 121 SER .
2 122 ASN .
2 123 SER .
2 124 ASN .
2 125 ASN .
2 126 HIS .
2 127 GLN .
2 128 GLN .
2 129 SER .
2 130 ILE .
2 131 LYS .
2 132 GLN .
2 133 GLU .
2 134 GLN .
2 135 LYS .
2 136 ASN .
2 137 TYR .
2 138 TYR .
2 139 ASP .
2 140 PHE .
2 141 SER .
2 142 PHE .
2 143 GLN .
2 144 THR .
2 145 GLN .
2 146 THR .
2 147 ARG .
2 148 PRO .
2 149 PRO .
2 150 THR .
2 151 SER .
2 152 SER .
2 153 THR .
2 154 THR .
2 155 SER .
2 156 PHE .
2 157 GLN .
2 158 SER .
2 159 GLN .
2 160 ILE .
2 161 PRO .
2 162 ALA .
2 163 GLU .
2 164 ASN .
2 165 GLN .
2 166 SER .
2 167 TRP .
2 168 ALA .
2 169 PHE .
2 170 PRO .
2 171 GLU .
2 172 PRO .
2 173 ALA .
2 174 THR .
2 175 LYS .
2 176 SER .
2 177 GLU .
2 178 ILE .
2 179 ALA .
2 180 SER .
2 181 MET .
2 182 GLN .
2 183 SER .
2 184 PHE .
2 185 SER .
2 186 PRO .
2 187 GLU .
2 188 ILE .
2 189 SER .
2 190 THR .
2 191 ILE .
2 192 GLN .
2 193 SER .
2 194 ASN .
2 195 SER .
2 196 GLN .
2 197 THR .
2 198 ASN .
2 199 PRO .
2 200 GLY .
2 201 PHE .
2 202 GLN .
2 203 SER .
2 204 GLU .
2 205 TYR .
2 206 ASN .
2 207 GLN .
2 208 TYR .
2 209 ASN .
2 210 GLN .
2 211 SER .
2 212 SER .
2 213 SER .
2 214 VAL .
2 215 ARG .
2 216 GLU .
2 217 GLN .
2 218 ARG .
2 219 ARG .
2 220 SER .
2 221 GLU .
2 222 ASP .
2 223 GLY .
2 224 TYR .
2 225 ASN .
2 226 TRP .
2 227 ARG .
2 228 LYS .
2 229 TYR .
2 230 GLY .
2 231 GLN .
2 232 LYS .
2 233 GLN .
2 234 VAL .
2 235 LYS .
2 236 GLY .
2 237 SER .
2 238 GLU .
2 239 ASN .
2 240 PRO .
2 241 ARG .
2 242 SER .
2 243 TYR .
2 244 TYR .
2 245 LYS .
2 246 CYS .
2 247 THR .
2 248 PHE .
2 249 PRO .
2 250 ASN .
2 251 CYS .
2 252 PRO .
2 253 THR .
2 254 LYS .
2 255 LYS .
2 256 LYS .
2 257 VAL .
2 258 GLU .
2 259 ARG .
2 260 SER .
2 261 ILE .
2 262 GLU .
2 263 GLY .
2 264 GLN .
2 265 ILE .
2 266 THR .
2 267 GLU .
2 268 ILE .
2 269 VAL .
2 270 TYR .
2 271 LYS .
2 272 GLY .
2 273 SER .
2 274 HIS .
2 275 ASN .
2 276 HIS .
2 277 PRO .
2 278 LYS .
2 279 PRO .
2 280 GLN .
2 281 SER .
2 282 THR .
2 283 ARG .
2 284 ARG .
2 285 SER .
2 286 SER .
2 287 ALA .
2 288 ALA .
2 289 ALA .
2 290 SER .
2 291 SER .
2 292 GLN .
2 293 VAL .
2 294 ILE .
2 295 GLN .
2 296 HIS .
2 297 TYR .
2 298 ASN .
2 299 PRO .
2 300 GLU .
2 301 ILE .
2 302 PRO .
2 303 ASP .
2 304 GLN .
2 305 SER .
2 306 TYR .
2 307 ALA .
2 308 SER .
2 309 HIS .
2 310 GLY .
2 311 SER .
2 312 GLY .
2 313 GLN .
2 314 LEU .
2 315 ASP .
2 316 SER .
2 317 VAL .
2 318 ALA .
2 319 THR .
2 320 PRO .
2 321 GLU .
2 322 ASN .
2 323 SER .
2 324 SER .
2 325 ILE .
2 326 SER .
2 327 ILE .
2 328 GLY .
2 329 ASP .
2 330 ASP .
2 331 GLU .
2 332 ILE .
2 333 ASP .
2 334 ARG .
2 335 SER .
2 336 SER .
2 337 GLN .
2 338 ARG .
2 339 SER .
2 340 ARG .
2 341 SER .
2 342 GLY .
2 343 GLY .
2 344 ASP .
2 345 GLU .
2 346 ILE .
2 347 ASP .
2 348 GLU .
2 349 ASP .
2 350 GLU .
2 351 ARG .
2 352 ASP .
2 353 PRO .
2 354 LYS .
2 355 ARG .
2 356 TRP .
2 357 LYS .
2 358 ILE .
2 359 GLY .
2 360 ALA .
2 361 GLU .
2 362 SER .
2 363 GLU .
2 364 GLY .
2 365 ILE .
2 366 SER .
2 367 ALA .
2 368 PRO .
2 369 GLY .
2 370 ASN .
2 371 ARG .
2 372 THR .
2 373 VAL .
2 374 ARG .
2 375 GLU .
2 376 PRO .
2 377 ARG .
2 378 VAL .
2 379 VAL .
2 380 VAL .
2 381 GLN .
2 382 THR .
2 383 THR .
2 384 SER .
2 385 ASP .
2 386 ILE .
2 387 ASP .
2 388 ILE .
2 389 LEU .
2 390 ASP .
2 391 ASP .
2 392 GLY .
2 393 TYR .
2 394 ARG .
2 395 TRP .
2 396 ARG .
2 397 LYS .
2 398 TYR .
2 399 GLY .
2 400 GLN .
2 401 LYS .
2 402 VAL .
2 403 VAL .
2 404 LYS .
2 405 GLY .
2 406 ASN .
2 407 PRO .
2 408 ASN .
2 409 PRO .
2 410 ARG .
2 411 SER .
2 412 TYR .
2 413 TYR .
2 414 LYS .
2 415 CYS .
2 416 THR .
2 417 PHE .
2 418 PRO .
2 419 GLY .
2 420 CYS .
2 421 PRO .
2 422 VAL .
2 423 ARG .
2 424 LYS .
2 425 HIS .
2 426 VAL .
2 427 GLU .
2 428 ARG .
2 429 ALA .
2 430 SER .
2 431 ASN .
2 432 ASP .
2 433 LEU .
2 434 ARG .
2 435 ALA .
2 436 VAL .
2 437 ILE .
2 438 THR .
2 439 THR .
2 440 TYR .
2 441 GLU .
2 442 GLY .
2 443 LYS .
2 444 HIS .
2 445 ASN .
2 446 HIS .
2 447 ASP .
2 448 VAL .
2 449 PRO .
2 450 ALA .
2 451 ALA .
2 452 ARG .
2 453 GLY .
2 454 SER .
2 455 GLY .
2 456 GLY .
2 457 HIS .
2 458 SER .
2 459 ALA .
2 460 ASN .
2 461 ARG .
2 462 PRO .
2 463 LEU .
2 464 PRO .
2 465 ASN .
2 466 THR .
2 467 THR .
2 468 THR .
2 469 ASN .
2 470 ASN .
2 471 ALA .
2 472 THR .
2 473 ALA .
2 474 ALA .
2 475 ILE .
2 476 ARG .
2 477 PRO .
2 478 SER .
2 479 ALA .
2 480 MET .
2 481 SER .
2 482 HIS .
2 483 HIS .
2 484 TYR .
2 485 SER .
2 486 SER .
2 487 THR .
2 488 ASN .
2 489 PRO .
2 490 ILE .
2 491 ARG .
2 492 ASN .
2 493 SER .
2 494 ARG .
2 495 LEU .
2 496 GLN .
2 497 ALA .
2 498 SER .
2 499 GLU .
2 500 GLY .
2 501 GLN .
2 502 ALA .
2 503 PRO .
2 504 PHE .
2 505 THR .
2 506 LEU .
2 507 GLU .
2 508 MET .
2 509 LEU .
2 510 GLN .
2 511 SER .
2 512 PRO .
2 513 GLY .
2 514 SER .
2 515 PHE .
2 516 GLY .
2 517 PHE .
2 518 PRO .
2 519 GLY .
2 520 PHE .
2 521 GLY .
2 522 ASN .
2 523 SER .
2 524 LEU .
2 525 GLY .
2 526 SER .
2 527 TYR .
2 528 MET .
2 529 ASN .
2 530 GLN .
2 531 SER .
2 532 GLN .
2 533 LEU .
2 534 GLY .
2 535 ASP .
2 536 ASN .
2 537 LEU .
2 538 PHE .
2 539 SER .
2 540 SER .
2 541 ARG .
2 542 THR .
2 543 LYS .
2 544 GLU .
2 545 GLU .
2 546 PRO .
2 547 ARG .
2 548 ASP .
2 549 ASP .
2 550 MET .
2 551 PHE .
2 552 PHE .
2 553 GLU .
2 554 SER .
2 555 LEU .
2 556 GLN .
2 557 TYR .
3 1 DG .
3 2 DT .
3 3 DT .
3 4 DG .
3 5 DG .
3 6 DT .
3 7 DC .
3 8 DG .
3 9 DC .
3 10 DG .
3 11 DG .
3 12 DA .
3 13 DA .
3 14 DA .
3 15 DG .
3 16 DT .
3 17 DA .
3 18 DT .
3 19 DA .
3 20 DC .
3 21 DT .
3 22 DA .
3 23 DT .
3 24 DT .
3 25 DG .
3 26 DG .
3 27 DC .
3 28 DG .
3 29 DA .
3 30 DC .
3 31 DC .
3 32 DA .
3 33 DA .
3 34 DA .
3 35 DG .
3 36 DG .
3 37 DC .
4 1 DG .
4 2 DC .
4 3 DC .
4 4 DT .
4 5 DT .
4 6 DT .
4 7 DG .
4 8 DG .
4 9 DT .
4 10 DC .
4 11 DG .
4 12 DC .
4 13 DC .
4 14 DA .
4 15 DA .
4 16 DT .
4 17 DA .
4 18 DG .
4 19 DT .
4 20 DA .
4 21 DT .
4 22 DA .
4 23 DC .
4 24 DT .
4 25 DT .
4 26 DT .
4 27 DC .
4 28 DC .
4 29 DG .
4 30 DC .
4 31 DG .
4 32 DA .
4 33 DC .
4 34 DC .
4 35 DA .
4 36 DA .
4 37 DC .
#
#
loop_
_struct_asym.id
_struct_asym.entity_id
_struct_asym.details
A 1 'Chain A'
B 2 'Chain B'
C 3 'Chain C'
D 4 'Chain D'
#
#
loop_
_pdbx_poly_seq_scheme.asym_id
_pdbx_poly_seq_scheme.entity_id
_pdbx_poly_seq_scheme.seq_id
_pdbx_poly_seq_scheme.mon_id
_pdbx_poly_seq_scheme.pdb_seq_num
_pdbx_poly_seq_scheme.auth_seq_num
_pdbx_poly_seq_scheme.pdb_mon_id
_pdbx_poly_seq_scheme.auth_mon_id
_pdbx_poly_seq_scheme.pdb_strand_id
_pdbx_poly_seq_scheme.pdb_ins_code
A 1 1 MET 1 1 MET MET A .
A 1 2 SER 2 2 SER SER A .
A 1 3 THR 3 3 THR THR A .
A 1 4 GLU 4 4 GLU GLU A .
A 1 5 PRO 5 5 PRO PRO A .
A 1 6 PRO 6 6 PRO PRO A .
A 1 7 HIS 7 7 HIS HIS A .
A 1 8 ASN 8 8 ASN ASN A .
A 1 9 SER 9 9 SER SER A .
A 1 10 GLU 10 10 GLU GLU A .
A 1 11 PRO 11 11 PRO PRO A .
A 1 12 GLU 12 12 GLU GLU A .
A 1 13 THR 13 13 THR THR A .
A 1 14 SER 14 14 SER SER A .
A 1 15 SER 15 15 SER SER A .
A 1 16 ASN 16 16 ASN ASN A .
A 1 17 SER 17 17 SER SER A .
A 1 18 PHE 18 18 PHE PHE A .
A 1 19 SER 19 19 SER SER A .
A 1 20 SER 20 20 SER SER A .
A 1 21 SER 21 21 SER SER A .
A 1 22 PRO 22 22 PRO PRO A .
A 1 23 SER 23 23 SER SER A .
A 1 24 SER 24 24 SER SER A .
A 1 25 SER 25 25 SER SER A .
A 1 26 PRO 26 26 PRO PRO A .
A 1 27 SER 27 27 SER SER A .
A 1 28 SER 28 28 SER SER A .
A 1 29 SER 29 29 SER SER A .
A 1 30 GLY 30 30 GLY GLY A .
A 1 31 LEU 31 31 LEU LEU A .
A 1 32 THR 32 32 THR THR A .
A 1 33 GLN 33 33 GLN GLN A .
A 1 34 SER 34 34 SER SER A .
A 1 35 LEU 35 35 LEU LEU A .
A 1 36 SER 36 36 SER SER A .
A 1 37 ASN 37 37 ASN ASN A .
A 1 38 PRO 38 38 PRO PRO A .
A 1 39 GLN 39 39 GLN GLN A .
A 1 40 GLN 40 40 GLN GLN A .
A 1 41 PRO 41 41 PRO PRO A .
A 1 42 GLY 42 42 GLY GLY A .
A 1 43 ASN 43 43 ASN ASN A .
A 1 44 ASN 44 44 ASN ASN A .
A 1 45 PRO 45 45 PRO PRO A .
A 1 46 GLN 46 46 GLN GLN A .
A 1 47 PRO 47 47 PRO PRO A .
A 1 48 ALA 48 48 ALA ALA A .
A 1 49 ASN 49 49 ASN ASN A .
A 1 50 GLN 50 50 GLN GLN A .
A 1 51 LYS 51 51 LYS LYS A .
A 1 52 PRO 52 52 PRO PRO A .
A 1 53 LYS 53 53 LYS LYS A .
A 1 54 ARG 54 54 ARG ARG A .
A 1 55 ILE 55 55 ILE ILE A .
A 1 56 ARG 56 56 ARG ARG A .
A 1 57 GLU 57 57 GLU GLU A .
A 1 58 SER 58 58 SER SER A .
A 1 59 SER 59 59 SER SER A .
A 1 60 SER 60 60 SER SER A .
A 1 61 LYS 61 61 LYS LYS A .
A 1 62 HIS 62 62 HIS HIS A .
A 1 63 PRO 63 63 PRO PRO A .
A 1 64 VAL 64 64 VAL VAL A .
A 1 65 TYR 65 65 TYR TYR A .
A 1 66 ARG 66 66 ARG ARG A .
A 1 67 GLY 67 67 GLY GLY A .
A 1 68 VAL 68 68 VAL VAL A .
A 1 69 ARG 69 69 ARG ARG A .
A 1 70 MET 70 70 MET MET A .
A 1 71 ARG 71 71 ARG ARG A .
A 1 72 ASN 72 72 ASN ASN A .
A 1 73 TRP 73 73 TRP TRP A .
A 1 74 GLY 74 74 GLY GLY A .
A 1 75 LYS 75 75 LYS LYS A .
A 1 76 TRP 76 76 TRP TRP A .
A 1 77 VAL 77 77 VAL VAL A .
A 1 78 SER 78 78 SER SER A .
A 1 79 GLU 79 79 GLU GLU A .
A 1 80 ILE 80 80 ILE ILE A .
A 1 81 ARG 81 81 ARG ARG A .
A 1 82 GLU 82 82 GLU GLU A .
A 1 83 PRO 83 83 PRO PRO A .
A 1 84 ARG 84 84 ARG ARG A .
A 1 85 LYS 85 85 LYS LYS A .
A 1 86 LYS 86 86 LYS LYS A .
A 1 87 SER 87 87 SER SER A .
A 1 88 ARG 88 88 ARG ARG A .
A 1 89 ILE 89 89 ILE ILE A .
A 1 90 TRP 90 90 TRP TRP A .
A 1 91 LEU 91 91 LEU LEU A .
A 1 92 GLY 92 92 GLY GLY A .
A 1 93 THR 93 93 THR THR A .
A 1 94 PHE 94 94 PHE PHE A .
A 1 95 PRO 95 95 PRO PRO A .
A 1 96 THR 96 96 THR THR A .
A 1 97 PRO 97 97 PRO PRO A .
A 1 98 GLU 98 98 GLU GLU A .
A 1 99 MET 99 99 MET MET A .
A 1 100 ALA 100 100 ALA ALA A .
A 1 101 ALA 101 101 ALA ALA A .
A 1 102 ARG 102 102 ARG ARG A .
A 1 103 ALA 103 103 ALA ALA A .
A 1 104 HIS 104 104 HIS HIS A .
A 1 105 ASP 105 105 ASP ASP A .
A 1 106 VAL 106 106 VAL VAL A .
A 1 107 ALA 107 107 ALA ALA A .
A 1 108 ALA 108 108 ALA ALA A .
A 1 109 LEU 109 109 LEU LEU A .
A 1 110 SER 110 110 SER SER A .
A 1 111 ILE 111 111 ILE ILE A .
A 1 112 LYS 112 112 LYS LYS A .
A 1 113 GLY 113 113 GLY GLY A .
A 1 114 GLY 114 114 GLY GLY A .
A 1 115 SER 115 115 SER SER A .
A 1 116 ALA 116 116 ALA ALA A .
A 1 117 VAL 117 117 VAL VAL A .
A 1 118 LEU 118 118 LEU LEU A .
A 1 119 ASN 119 119 ASN ASN A .
A 1 120 PHE 120 120 PHE PHE A .
A 1 121 PRO 121 121 PRO PRO A .
A 1 122 HIS 122 122 HIS HIS A .
A 1 123 LEU 123 123 LEU LEU A .
A 1 124 ALA 124 124 ALA ALA A .
A 1 125 GLY 125 125 GLY GLY A .
A 1 126 SER 126 126 SER SER A .
A 1 127 LEU 127 127 LEU LEU A .
A 1 128 PRO 128 128 PRO PRO A .
A 1 129 ARG 129 129 ARG ARG A .
A 1 130 PRO 130 130 PRO PRO A .
A 1 131 ALA 131 131 ALA ALA A .
A 1 132 SER 132 132 SER SER A .
A 1 133 LEU 133 133 LEU LEU A .
A 1 134 LEU 134 134 LEU LEU A .
A 1 135 PRO 135 135 PRO PRO A .
A 1 136 ARG 136 136 ARG ARG A .
A 1 137 ASP 137 137 ASP ASP A .
A 1 138 VAL 138 138 VAL VAL A .
A 1 139 GLN 139 139 GLN GLN A .
A 1 140 ALA 140 140 ALA ALA A .
A 1 141 ALA 141 141 ALA ALA A .
A 1 142 ALA 142 142 ALA ALA A .
A 1 143 ALA 143 143 ALA ALA A .
A 1 144 LYS 144 144 LYS LYS A .
A 1 145 ALA 145 145 ALA ALA A .
A 1 146 ALA 146 146 ALA ALA A .
A 1 147 ALA 147 147 ALA ALA A .
A 1 148 MET 148 148 MET MET A .
A 1 149 VAL 149 149 VAL VAL A .
A 1 150 LYS 150 150 LYS LYS A .
A 1 151 PHE 151 151 PHE PHE A .
A 1 152 ASP 152 152 ASP ASP A .
A 1 153 SER 153 153 SER SER A .
A 1 154 PRO 154 154 PRO PRO A .
A 1 155 SER 155 155 SER SER A .
A 1 156 SER 156 156 SER SER A .
A 1 157 SER 157 157 SER SER A .
A 1 158 SER 158 158 SER SER A .
A 1 159 SER 159 159 SER SER A .
A 1 160 SER 160 160 SER SER A .
A 1 161 SER 161 161 SER SER A .
A 1 162 SER 162 162 SER SER A .
A 1 163 VAL 163 163 VAL VAL A .
A 1 164 SER 164 164 SER SER A .
A 1 165 VAL 165 165 VAL VAL A .
A 1 166 PHE 166 166 PHE PHE A .
A 1 167 THR 167 167 THR THR A .
A 1 168 ASN 168 168 ASN ASN A .
A 1 169 SER 169 169 SER SER A .
A 1 170 ASP 170 170 ASP ASP A .
A 1 171 GLU 171 171 GLU GLU A .
A 1 172 LEU 172 172 LEU LEU A .
A 1 173 SER 173 173 SER SER A .
A 1 174 GLN 174 174 GLN GLN A .
A 1 175 ILE 175 175 ILE ILE A .
A 1 176 VAL 176 176 VAL VAL A .
A 1 177 GLU 177 177 GLU GLU A .
A 1 178 LEU 178 178 LEU LEU A .
A 1 179 PRO 179 179 PRO PRO A .
A 1 180 SER 180 180 SER SER A .
A 1 181 LEU 181 181 LEU LEU A .
A 1 182 GLY 182 182 GLY GLY A .
A 1 183 THR 183 183 THR THR A .
A 1 184 ASN 184 184 ASN ASN A .
A 1 185 TYR 185 185 TYR TYR A .
A 1 186 ASP 186 186 ASP ASP A .
A 1 187 GLU 187 187 GLU GLU A .
A 1 188 SER 188 188 SER SER A .
A 1 189 THR 189 189 THR THR A .
A 1 190 GLU 190 190 GLU GLU A .
A 1 191 LEU 191 191 LEU LEU A .
A 1 192 ASN 192 192 ASN ASN A .
A 1 193 SER 193 193 SER SER A .
A 1 194 SER 194 194 SER SER A .
A 1 195 GLU 195 195 GLU GLU A .
A 1 196 PHE 196 196 PHE PHE A .
A 1 197 VAL 197 197 VAL VAL A .
A 1 198 TYR 198 198 TYR TYR A .
A 1 199 VAL 199 199 VAL VAL A .
A 1 200 ASP 200 200 ASP ASP A .
A 1 201 SER 201 201 SER SER A .
A 1 202 VAL 202 202 VAL VAL A .
A 1 203 ASP 203 203 ASP ASP A .
A 1 204 GLU 204 204 GLU GLU A .
A 1 205 TRP 205 205 TRP TRP A .
A 1 206 MET 206 206 MET MET A .
A 1 207 TYR 207 207 TYR TYR A .
A 1 208 THR 208 208 THR THR A .
A 1 209 PRO 209 209 PRO PRO A .
A 1 210 PRO 210 210 PRO PRO A .
A 1 211 TRP 211 211 TRP TRP A .
A 1 212 LEU 212 212 LEU LEU A .
A 1 213 ASP 213 213 ASP ASP A .
A 1 214 PHE 214 214 PHE PHE A .
A 1 215 ALA 215 215 ALA ALA A .
A 1 216 ASP 216 216 ASP ASP A .
A 1 217 ASP 217 217 ASP ASP A .
A 1 218 GLY 218 218 GLY GLY A .
A 1 219 GLY 219 219 GLY GLY A .
A 1 220 GLY 220 220 GLY GLY A .
A 1 221 GLY 221 221 GLY GLY A .
A 1 222 TYR 222 222 TYR TYR A .
A 1 223 PHE 223 223 PHE PHE A .
A 1 224 SER 224 224 SER SER A .
A 1 225 ASP 225 225 ASP ASP A .
A 1 226 GLU 226 226 GLU GLU A .
A 1 227 ILE 227 227 ILE ILE A .
A 1 228 PRO 228 228 PRO PRO A .
A 1 229 ALA 229 229 ALA ALA A .
A 1 230 PRO 230 230 PRO PRO A .
A 1 231 PRO 231 231 PRO PRO A .
A 1 232 GLU 232 232 GLU GLU A .
A 1 233 SER 233 233 SER SER A .
A 1 234 LEU 234 234 LEU LEU A .
A 1 235 ILE 235 235 ILE ILE A .
A 1 236 SER 236 236 SER SER A .
A 1 237 THR 237 237 THR THR A .
A 1 238 SER 238 238 SER SER A .
A 1 239 PHE 239 239 PHE PHE A .
A 1 240 ASP 240 240 ASP ASP A .
A 1 241 SER 241 241 SER SER A .
A 1 242 PHE 242 242 PHE PHE A .
A 1 243 LEU 243 243 LEU LEU A .
A 1 244 TRP 244 244 TRP TRP A .
A 1 245 ASN 245 245 ASN ASN A .
A 1 246 TYR 246 246 TYR TYR A .
A 1 247 GLN 247 247 GLN GLN A .
A 1 248 GLN 248 248 GLN GLN A .
B 2 1 MET 1 1 MET MET B .
B 2 2 ALA 2 2 ALA ALA B .
B 2 3 SER 3 3 SER SER B .
B 2 4 SER 4 4 SER SER B .
B 2 5 SER 5 5 SER SER B .
B 2 6 GLY 6 6 GLY GLY B .
B 2 7 SER 7 7 SER SER B .
B 2 8 LEU 8 8 LEU LEU B .
B 2 9 ASP 9 9 ASP ASP B .
B 2 10 THR 10 10 THR THR B .
B 2 11 SER 11 11 SER SER B .
B 2 12 ALA 12 12 ALA ALA B .
B 2 13 ASN 13 13 ASN ASN B .
B 2 14 SER 14 14 SER SER B .
B 2 15 TYR 15 15 TYR TYR B .
B 2 16 PRO 16 16 PRO PRO B .
B 2 17 LYS 17 17 LYS LYS B .
B 2 18 LEU 18 18 LEU LEU B .
B 2 19 PRO 19 19 PRO PRO B .
B 2 20 PRO 20 20 PRO PRO B .
B 2 21 ILE 21 21 ILE ILE B .
B 2 22 THR 22 22 THR THR B .
B 2 23 PRO 23 23 PRO PRO B .
B 2 24 THR 24 24 THR THR B .
B 2 25 SER 25 25 SER SER B .
B 2 26 ASN 26 26 ASN ASN B .
B 2 27 PHE 27 27 PHE PHE B .
B 2 28 SER 28 28 SER SER B .
B 2 29 PHE 29 29 PHE PHE B .
B 2 30 SER 30 30 SER SER B .
B 2 31 ASN 31 31 ASN ASN B .
B 2 32 PRO 32 32 PRO PRO B .
B 2 33 PHE 33 33 PHE PHE B .
B 2 34 MET 34 34 MET MET B .
B 2 35 SER 35 35 SER SER B .
B 2 36 SER 36 36 SER SER B .
B 2 37 THR 37 37 THR THR B .
B 2 38 ALA 38 38 ALA ALA B .
B 2 39 THR 39 39 THR THR B .
B 2 40 VAL 40 40 VAL VAL B .
B 2 41 ASN 41 41 ASN ASN B .
B 2 42 ARG 42 42 ARG ARG B .
B 2 43 GLY 43 43 GLY GLY B .
B 2 44 LEU 44 44 LEU LEU B .
B 2 45 SER 45 45 SER SER B .
B 2 46 ASP 46 46 ASP ASP B .
B 2 47 ARG 47 47 ARG ARG B .
B 2 48 ILE 48 48 ILE ILE B .
B 2 49 ALA 49 49 ALA ALA B .
B 2 50 ASP 50 50 ASP ASP B .
B 2 51 ARG 51 51 ARG ARG B .
B 2 52 ASN 52 52 ASN ASN B .
B 2 53 GLY 53 53 GLY GLY B .
B 2 54 SER 54 54 SER SER B .
B 2 55 GLY 55 55 GLY GLY B .
B 2 56 VAL 56 56 VAL VAL B .
B 2 57 PRO 57 57 PRO PRO B .
B 2 58 LYS 58 58 LYS LYS B .
B 2 59 PHE 59 59 PHE PHE B .
B 2 60 LYS 60 60 LYS LYS B .
B 2 61 SER 61 61 SER SER B .
B 2 62 ILE 62 62 ILE ILE B .
B 2 63 PRO 63 63 PRO PRO B .
B 2 64 PRO 64 64 PRO PRO B .
B 2 65 PRO 65 65 PRO PRO B .
B 2 66 SER 66 66 SER SER B .
B 2 67 LEU 67 67 LEU LEU B .
B 2 68 PRO 68 68 PRO PRO B .
B 2 69 ILE 69 69 ILE ILE B .
B 2 70 SER 70 70 SER SER B .
B 2 71 PRO 71 71 PRO PRO B .
B 2 72 PRO 72 72 PRO PRO B .
B 2 73 ALA 73 73 ALA ALA B .
B 2 74 PHE 74 74 PHE PHE B .
B 2 75 SER 75 75 SER SER B .
B 2 76 PRO 76 76 PRO PRO B .
B 2 77 SER 77 77 SER SER B .
B 2 78 SER 78 78 SER SER B .
B 2 79 TYR 79 79 TYR TYR B .
B 2 80 PHE 80 80 PHE PHE B .
B 2 81 ALA 81 81 ALA ALA B .
B 2 82 ILE 82 82 ILE ILE B .
B 2 83 PRO 83 83 PRO PRO B .
B 2 84 PRO 84 84 PRO PRO B .
B 2 85 GLY 85 85 GLY GLY B .
B 2 86 LEU 86 86 LEU LEU B .
B 2 87 SER 87 87 SER SER B .
B 2 88 LEU 88 88 LEU LEU B .
B 2 89 ALA 89 89 ALA ALA B .
B 2 90 GLU 90 90 GLU GLU B .
B 2 91 LEU 91 91 LEU LEU B .
B 2 92 LEU 92 92 LEU LEU B .
B 2 93 ASP 93 93 ASP ASP B .
B 2 94 SER 94 94 SER SER B .
B 2 95 PRO 95 95 PRO PRO B .
B 2 96 VAL 96 96 VAL VAL B .
B 2 97 LEU 97 97 LEU LEU B .
B 2 98 LEU 98 98 LEU LEU B .
B 2 99 SER 99 99 SER SER B .
B 2 100 THR 100 100 THR THR B .
B 2 101 SER 101 101 SER SER B .
B 2 102 ASN 102 102 ASN ASN B .
B 2 103 ILE 103 103 ILE ILE B .
B 2 104 LEU 104 104 LEU LEU B .
B 2 105 PRO 105 105 PRO PRO B .
B 2 106 SER 106 106 SER SER B .
B 2 107 PRO 107 107 PRO PRO B .
B 2 108 THR 108 108 THR THR B .
B 2 109 THR 109 109 THR THR B .
B 2 110 GLY 110 110 GLY GLY B .
B 2 111 THR 111 111 THR THR B .
B 2 112 PHE 112 112 PHE PHE B .
B 2 113 PRO 113 113 PRO PRO B .
B 2 114 ALA 114 114 ALA ALA B .
B 2 115 GLN 115 115 GLN GLN B .
B 2 116 GLY 116 116 GLY GLY B .
B 2 117 PHE 117 117 PHE PHE B .
B 2 118 ASN 118 118 ASN ASN B .
B 2 119 TRP 119 119 TRP TRP B .
B 2 120 LYS 120 120 LYS LYS B .
B 2 121 SER 121 121 SER SER B .
B 2 122 ASN 122 122 ASN ASN B .
B 2 123 SER 123 123 SER SER B .
B 2 124 ASN 124 124 ASN ASN B .
B 2 125 ASN 125 125 ASN ASN B .
B 2 126 HIS 126 126 HIS HIS B .
B 2 127 GLN 127 127 GLN GLN B .
B 2 128 GLN 128 128 GLN GLN B .
B 2 129 SER 129 129 SER SER B .
B 2 130 ILE 130 130 ILE ILE B .
B 2 131 LYS 131 131 LYS LYS B .
B 2 132 GLN 132 132 GLN GLN B .
B 2 133 GLU 133 133 GLU GLU B .
B 2 134 GLN 134 134 GLN GLN B .
B 2 135 LYS 135 135 LYS LYS B .
B 2 136 ASN 136 136 ASN ASN B .
B 2 137 TYR 137 137 TYR TYR B .
B 2 138 TYR 138 138 TYR TYR B .
B 2 139 ASP 139 139 ASP ASP B .
B 2 140 PHE 140 140 PHE PHE B .
B 2 141 SER 141 141 SER SER B .
B 2 142 PHE 142 142 PHE PHE B .
B 2 143 GLN 143 143 GLN GLN B .
B 2 144 THR 144 144 THR THR B .
B 2 145 GLN 145 145 GLN GLN B .
B 2 146 THR 146 146 THR THR B .
B 2 147 ARG 147 147 ARG ARG B .
B 2 148 PRO 148 148 PRO PRO B .
B 2 149 PRO 149 149 PRO PRO B .
B 2 150 THR 150 150 THR THR B .
B 2 151 SER 151 151 SER SER B .
B 2 152 SER 152 152 SER SER B .
B 2 153 THR 153 153 THR THR B .
B 2 154 THR 154 154 THR THR B .
B 2 155 SER 155 155 SER SER B .
B 2 156 PHE 156 156 PHE PHE B .
B 2 157 GLN 157 157 GLN GLN B .
B 2 158 SER 158 158 SER SER B .
B 2 159 GLN 159 159 GLN GLN B .
B 2 160 ILE 160 160 ILE ILE B .
B 2 161 PRO 161 161 PRO PRO B .
B 2 162 ALA 162 162 ALA ALA B .
B 2 163 GLU 163 163 GLU GLU B .
B 2 164 ASN 164 164 ASN ASN B .
B 2 165 GLN 165 165 GLN GLN B .
B 2 166 SER 166 166 SER SER B .
B 2 167 TRP 167 167 TRP TRP B .
B 2 168 ALA 168 168 ALA ALA B .
B 2 169 PHE 169 169 PHE PHE B .
B 2 170 PRO 170 170 PRO PRO B .
B 2 171 GLU 171 171 GLU GLU B .
B 2 172 PRO 172 172 PRO PRO B .
B 2 173 ALA 173 173 ALA ALA B .
B 2 174 THR 174 174 THR THR B .
B 2 175 LYS 175 175 LYS LYS B .
B 2 176 SER 176 176 SER SER B .
B 2 177 GLU 177 177 GLU GLU B .
B 2 178 ILE 178 178 ILE ILE B .
B 2 179 ALA 179 179 ALA ALA B .
B 2 180 SER 180 180 SER SER B .
B 2 181 MET 181 181 MET MET B .
B 2 182 GLN 182 182 GLN GLN B .
B 2 183 SER 183 183 SER SER B .
B 2 184 PHE 184 184 PHE PHE B .
B 2 185 SER 185 185 SER SER B .
B 2 186 PRO 186 186 PRO PRO B .
B 2 187 GLU 187 187 GLU GLU B .
B 2 188 ILE 188 188 ILE ILE B .
B 2 189 SER 189 189 SER SER B .
B 2 190 THR 190 190 THR THR B .
B 2 191 ILE 191 191 ILE ILE B .
B 2 192 GLN 192 192 GLN GLN B .
B 2 193 SER 193 193 SER SER B .
B 2 194 ASN 194 194 ASN ASN B .
B 2 195 SER 195 195 SER SER B .
B 2 196 GLN 196 196 GLN GLN B .
B 2 197 THR 197 197 THR THR B .
B 2 198 ASN 198 198 ASN ASN B .
B 2 199 PRO 199 199 PRO PRO B .
B 2 200 GLY 200 200 GLY GLY B .
B 2 201 PHE 201 201 PHE PHE B .
B 2 202 GLN 202 202 GLN GLN B .
B 2 203 SER 203 203 SER SER B .
B 2 204 GLU 204 204 GLU GLU B .
B 2 205 TYR 205 205 TYR TYR B .
B 2 206 ASN 206 206 ASN ASN B .
B 2 207 GLN 207 207 GLN GLN B .
B 2 208 TYR 208 208 TYR TYR B .
B 2 209 ASN 209 209 ASN ASN B .
B 2 210 GLN 210 210 GLN GLN B .
B 2 211 SER 211 211 SER SER B .
B 2 212 SER 212 212 SER SER B .
B 2 213 SER 213 213 SER SER B .
B 2 214 VAL 214 214 VAL VAL B .
B 2 215 ARG 215 215 ARG ARG B .
B 2 216 GLU 216 216 GLU GLU B .
B 2 217 GLN 217 217 GLN GLN B .
B 2 218 ARG 218 218 ARG ARG B .
B 2 219 ARG 219 219 ARG ARG B .
B 2 220 SER 220 220 SER SER B .
B 2 221 GLU 221 221 GLU GLU B .
B 2 222 ASP 222 222 ASP ASP B .
B 2 223 GLY 223 223 GLY GLY B .
B 2 224 TYR 224 224 TYR TYR B .
B 2 225 ASN 225 225 ASN ASN B .
B 2 226 TRP 226 226 TRP TRP B .
B 2 227 ARG 227 227 ARG ARG B .
B 2 228 LYS 228 228 LYS LYS B .
B 2 229 TYR 229 229 TYR TYR B .
B 2 230 GLY 230 230 GLY GLY B .
B 2 231 GLN 231 231 GLN GLN B .
B 2 232 LYS 232 232 LYS LYS B .
B 2 233 GLN 233 233 GLN GLN B .
B 2 234 VAL 234 234 VAL VAL B .
B 2 235 LYS 235 235 LYS LYS B .
B 2 236 GLY 236 236 GLY GLY B .
B 2 237 SER 237 237 SER SER B .
B 2 238 GLU 238 238 GLU GLU B .
B 2 239 ASN 239 239 ASN ASN B .
B 2 240 PRO 240 240 PRO PRO B .
B 2 241 ARG 241 241 ARG ARG B .
B 2 242 SER 242 242 SER SER B .
B 2 243 TYR 243 243 TYR TYR B .
B 2 244 TYR 244 244 TYR TYR B .
B 2 245 LYS 245 245 LYS LYS B .
B 2 246 CYS 246 246 CYS CYS B .
B 2 247 THR 247 247 THR THR B .
B 2 248 PHE 248 248 PHE PHE B .
B 2 249 PRO 249 249 PRO PRO B .
B 2 250 ASN 250 250 ASN ASN B .
B 2 251 CYS 251 251 CYS CYS B .
B 2 252 PRO 252 252 PRO PRO B .
B 2 253 THR 253 253 THR THR B .
B 2 254 LYS 254 254 LYS LYS B .
B 2 255 LYS 255 255 LYS LYS B .
B 2 256 LYS 256 256 LYS LYS B .
B 2 257 VAL 257 257 VAL VAL B .
B 2 258 GLU 258 258 GLU GLU B .
B 2 259 ARG 259 259 ARG ARG B .
B 2 260 SER 260 260 SER SER B .
B 2 261 ILE 261 261 ILE ILE B .
B 2 262 GLU 262 262 GLU GLU B .
B 2 263 GLY 263 263 GLY GLY B .
B 2 264 GLN 264 264 GLN GLN B .
B 2 265 ILE 265 265 ILE ILE B .
B 2 266 THR 266 266 THR THR B .
B 2 267 GLU 267 267 GLU GLU B .
B 2 268 ILE 268 268 ILE ILE B .
B 2 269 VAL 269 269 VAL VAL B .
B 2 270 TYR 270 270 TYR TYR B .
B 2 271 LYS 271 271 LYS LYS B .
B 2 272 GLY 272 272 GLY GLY B .
B 2 273 SER 273 273 SER SER B .
B 2 274 HIS 274 274 HIS HIS B .
B 2 275 ASN 275 275 ASN ASN B .
B 2 276 HIS 276 276 HIS HIS B .
B 2 277 PRO 277 277 PRO PRO B .
B 2 278 LYS 278 278 LYS LYS B .
B 2 279 PRO 279 279 PRO PRO B .
B 2 280 GLN 280 280 GLN GLN B .
B 2 281 SER 281 281 SER SER B .
B 2 282 THR 282 282 THR THR B .
B 2 283 ARG 283 283 ARG ARG B .
B 2 284 ARG 284 284 ARG ARG B .
B 2 285 SER 285 285 SER SER B .
B 2 286 SER 286 286 SER SER B .
B 2 287 ALA 287 287 ALA ALA B .
B 2 288 ALA 288 288 ALA ALA B .
B 2 289 ALA 289 289 ALA ALA B .
B 2 290 SER 290 290 SER SER B .
B 2 291 SER 291 291 SER SER B .
B 2 292 GLN 292 292 GLN GLN B .
B 2 293 VAL 293 293 VAL VAL B .
B 2 294 ILE 294 294 ILE ILE B .
B 2 295 GLN 295 295 GLN GLN B .
B 2 296 HIS 296 296 HIS HIS B .
B 2 297 TYR 297 297 TYR TYR B .
B 2 298 ASN 298 298 ASN ASN B .
B 2 299 PRO 299 299 PRO PRO B .
B 2 300 GLU 300 300 GLU GLU B .
B 2 301 ILE 301 301 ILE ILE B .
B 2 302 PRO 302 302 PRO PRO B .
B 2 303 ASP 303 303 ASP ASP B .
B 2 304 GLN 304 304 GLN GLN B .
B 2 305 SER 305 305 SER SER B .
B 2 306 TYR 306 306 TYR TYR B .
B 2 307 ALA 307 307 ALA ALA B .
B 2 308 SER 308 308 SER SER B .
B 2 309 HIS 309 309 HIS HIS B .
B 2 310 GLY 310 310 GLY GLY B .
B 2 311 SER 311 311 SER SER B .
B 2 312 GLY 312 312 GLY GLY B .
B 2 313 GLN 313 313 GLN GLN B .
B 2 314 LEU 314 314 LEU LEU B .
B 2 315 ASP 315 315 ASP ASP B .
B 2 316 SER 316 316 SER SER B .
B 2 317 VAL 317 317 VAL VAL B .
B 2 318 ALA 318 318 ALA ALA B .
B 2 319 THR 319 319 THR THR B .
B 2 320 PRO 320 320 PRO PRO B .
B 2 321 GLU 321 321 GLU GLU B .
B 2 322 ASN 322 322 ASN ASN B .
B 2 323 SER 323 323 SER SER B .
B 2 324 SER 324 324 SER SER B .
B 2 325 ILE 325 325 ILE ILE B .
B 2 326 SER 326 326 SER SER B .
B 2 327 ILE 327 327 ILE ILE B .
B 2 328 GLY 328 328 GLY GLY B .
B 2 329 ASP 329 329 ASP ASP B .
B 2 330 ASP 330 330 ASP ASP B .
B 2 331 GLU 331 331 GLU GLU B .
B 2 332 ILE 332 332 ILE ILE B .
B 2 333 ASP 333 333 ASP ASP B .
B 2 334 ARG 334 334 ARG ARG B .
B 2 335 SER 335 335 SER SER B .
B 2 336 SER 336 336 SER SER B .
B 2 337 GLN 337 337 GLN GLN B .
B 2 338 ARG 338 338 ARG ARG B .
B 2 339 SER 339 339 SER SER B .
B 2 340 ARG 340 340 ARG ARG B .
B 2 341 SER 341 341 SER SER B .
B 2 342 GLY 342 342 GLY GLY B .
B 2 343 GLY 343 343 GLY GLY B .
B 2 344 ASP 344 344 ASP ASP B .
B 2 345 GLU 345 345 GLU GLU B .
B 2 346 ILE 346 346 ILE ILE B .
B 2 347 ASP 347 347 ASP ASP B .
B 2 348 GLU 348 348 GLU GLU B .
B 2 349 ASP 349 349 ASP ASP B .
B 2 350 GLU 350 350 GLU GLU B .
B 2 351 ARG 351 351 ARG ARG B .
B 2 352 ASP 352 352 ASP ASP B .
B 2 353 PRO 353 353 PRO PRO B .
B 2 354 LYS 354 354 LYS LYS B .
B 2 355 ARG 355 355 ARG ARG B .
B 2 356 TRP 356 356 TRP TRP B .
B 2 357 LYS 357 357 LYS LYS B .
B 2 358 ILE 358 358 ILE ILE B .
B 2 359 GLY 359 359 GLY GLY B .
B 2 360 ALA 360 360 ALA ALA B .
B 2 361 GLU 361 361 GLU GLU B .
B 2 362 SER 362 362 SER SER B .
B 2 363 GLU 363 363 GLU GLU B .
B 2 364 GLY 364 364 GLY GLY B .
B 2 365 ILE 365 365 ILE ILE B .
B 2 366 SER 366 366 SER SER B .
B 2 367 ALA 367 367 ALA ALA B .
B 2 368 PRO 368 368 PRO PRO B .
B 2 369 GLY 369 369 GLY GLY B .
B 2 370 ASN 370 370 ASN ASN B .
B 2 371 ARG 371 371 ARG ARG B .
B 2 372 THR 372 372 THR THR B .
B 2 373 VAL 373 373 VAL VAL B .
B 2 374 ARG 374 374 ARG ARG B .
B 2 375 GLU 375 375 GLU GLU B .
B 2 376 PRO 376 376 PRO PRO B .
B 2 377 ARG 377 377 ARG ARG B .
B 2 378 VAL 378 378 VAL VAL B .
B 2 379 VAL 379 379 VAL VAL B .
B 2 380 VAL 380 380 VAL VAL B .
B 2 381 GLN 381 381 GLN GLN B .
B 2 382 THR 382 382 THR THR B .
B 2 383 THR 383 383 THR THR B .
B 2 384 SER 384 384 SER SER B .
B 2 385 ASP 385 385 ASP ASP B .
B 2 386 ILE 386 386 ILE ILE B .
B 2 387 ASP 387 387 ASP ASP B .
B 2 388 ILE 388 388 ILE ILE B .
B 2 389 LEU 389 389 LEU LEU B .
B 2 390 ASP 390 390 ASP ASP B .
B 2 391 ASP 391 391 ASP ASP B .
B 2 392 GLY 392 392 GLY GLY B .
B 2 393 TYR 393 393 TYR TYR B .
B 2 394 ARG 394 394 ARG ARG B .
B 2 395 TRP 395 395 TRP TRP B .
B 2 396 ARG 396 396 ARG ARG B .
B 2 397 LYS 397 397 LYS LYS B .
B 2 398 TYR 398 398 TYR TYR B .
B 2 399 GLY 399 399 GLY GLY B .
B 2 400 GLN 400 400 GLN GLN B .
B 2 401 LYS 401 401 LYS LYS B .
B 2 402 VAL 402 402 VAL VAL B .
B 2 403 VAL 403 403 VAL VAL B .
B 2 404 LYS 404 404 LYS LYS B .
B 2 405 GLY 405 405 GLY GLY B .
B 2 406 ASN 406 406 ASN ASN B .
B 2 407 PRO 407 407 PRO PRO B .
B 2 408 ASN 408 408 ASN ASN B .
B 2 409 PRO 409 409 PRO PRO B .
B 2 410 ARG 410 410 ARG ARG B .
B 2 411 SER 411 411 SER SER B .
B 2 412 TYR 412 412 TYR TYR B .
B 2 413 TYR 413 413 TYR TYR B .
B 2 414 LYS 414 414 LYS LYS B .
B 2 415 CYS 415 415 CYS CYS B .
B 2 416 THR 416 416 THR THR B .
B 2 417 PHE 417 417 PHE PHE B .
B 2 418 PRO 418 418 PRO PRO B .
B 2 419 GLY 419 419 GLY GLY B .
B 2 420 CYS 420 420 CYS CYS B .
B 2 421 PRO 421 421 PRO PRO B .
B 2 422 VAL 422 422 VAL VAL B .
B 2 423 ARG 423 423 ARG ARG B .
B 2 424 LYS 424 424 LYS LYS B .
B 2 425 HIS 425 425 HIS HIS B .
B 2 426 VAL 426 426 VAL VAL B .
B 2 427 GLU 427 427 GLU GLU B .
B 2 428 ARG 428 428 ARG ARG B .
B 2 429 ALA 429 429 ALA ALA B .
B 2 430 SER 430 430 SER SER B .
B 2 431 ASN 431 431 ASN ASN B .
B 2 432 ASP 432 432 ASP ASP B .
B 2 433 LEU 433 433 LEU LEU B .
B 2 434 ARG 434 434 ARG ARG B .
B 2 435 ALA 435 435 ALA ALA B .
B 2 436 VAL 436 436 VAL VAL B .
B 2 437 ILE 437 437 ILE ILE B .
B 2 438 THR 438 438 THR THR B .
B 2 439 THR 439 439 THR THR B .
B 2 440 TYR 440 440 TYR TYR B .
B 2 441 GLU 441 441 GLU GLU B .
B 2 442 GLY 442 442 GLY GLY B .
B 2 443 LYS 443 443 LYS LYS B .
B 2 444 HIS 444 444 HIS HIS B .
B 2 445 ASN 445 445 ASN ASN B .
B 2 446 HIS 446 446 HIS HIS B .
B 2 447 ASP 447 447 ASP ASP B .
B 2 448 VAL 448 448 VAL VAL B .
B 2 449 PRO 449 449 PRO PRO B .
B 2 450 ALA 450 450 ALA ALA B .
B 2 451 ALA 451 451 ALA ALA B .
B 2 452 ARG 452 452 ARG ARG B .
B 2 453 GLY 453 453 GLY GLY B .
B 2 454 SER 454 454 SER SER B .
B 2 455 GLY 455 455 GLY GLY B .
B 2 456 GLY 456 456 GLY GLY B .
B 2 457 HIS 457 457 HIS HIS B .
B 2 458 SER 458 458 SER SER B .
B 2 459 ALA 459 459 ALA ALA B .
B 2 460 ASN 460 460 ASN ASN B .
B 2 461 ARG 461 461 ARG ARG B .
B 2 462 PRO 462 462 PRO PRO B .
B 2 463 LEU 463 463 LEU LEU B .
B 2 464 PRO 464 464 PRO PRO B .
B 2 465 ASN 465 465 ASN ASN B .
B 2 466 THR 466 466 THR THR B .
B 2 467 THR 467 467 THR THR B .
B 2 468 THR 468 468 THR THR B .
B 2 469 ASN 469 469 ASN ASN B .
B 2 470 ASN 470 470 ASN ASN B .
B 2 471 ALA 471 471 ALA ALA B .
B 2 472 THR 472 472 THR THR B .
B 2 473 ALA 473 473 ALA ALA B .
B 2 474 ALA 474 474 ALA ALA B .
B 2 475 ILE 475 475 ILE ILE B .
B 2 476 ARG 476 476 ARG ARG B .
B 2 477 PRO 477 477 PRO PRO B .
B 2 478 SER 478 478 SER SER B .
B 2 479 ALA 479 479 ALA ALA B .
B 2 480 MET 480 480 MET MET B .
B 2 481 SER 481 481 SER SER B .
B 2 482 HIS 482 482 HIS HIS B .
B 2 483 HIS 483 483 HIS HIS B .
B 2 484 TYR 484 484 TYR TYR B .
B 2 485 SER 485 485 SER SER B .
B 2 486 SER 486 486 SER SER B .
B 2 487 THR 487 487 THR THR B .
B 2 488 ASN 488 488 ASN ASN B .
B 2 489 PRO 489 489 PRO PRO B .
B 2 490 ILE 490 490 ILE ILE B .
B 2 491 ARG 491 491 ARG ARG B .
B 2 492 ASN 492 492 ASN ASN B .
B 2 493 SER 493 493 SER SER B .
B 2 494 ARG 494 494 ARG ARG B .
B 2 495 LEU 495 495 LEU LEU B .
B 2 496 GLN 496 496 GLN GLN B .
B 2 497 ALA 497 497 ALA ALA B .
B 2 498 SER 498 498 SER SER B .
B 2 499 GLU 499 499 GLU GLU B .
B 2 500 GLY 500 500 GLY GLY B .
B 2 501 GLN 501 501 GLN GLN B .
B 2 502 ALA 502 502 ALA ALA B .
B 2 503 PRO 503 503 PRO PRO B .
B 2 504 PHE 504 504 PHE PHE B .
B 2 505 THR 505 505 THR THR B .
B 2 506 LEU 506 506 LEU LEU B .
B 2 507 GLU 507 507 GLU GLU B .
B 2 508 MET 508 508 MET MET B .
B 2 509 LEU 509 509 LEU LEU B .
B 2 510 GLN 510 510 GLN GLN B .
B 2 511 SER 511 511 SER SER B .
B 2 512 PRO 512 512 PRO PRO B .
B 2 513 GLY 513 513 GLY GLY B .
B 2 514 SER 514 514 SER SER B .
B 2 515 PHE 515 515 PHE PHE B .
B 2 516 GLY 516 516 GLY GLY B .
B 2 517 PHE 517 517 PHE PHE B .
B 2 518 PRO 518 518 PRO PRO B .
B 2 519 GLY 519 519 GLY GLY B .
B 2 520 PHE 520 520 PHE PHE B .
B 2 521 GLY 521 521 GLY GLY B .
B 2 522 ASN 522 522 ASN ASN B .
B 2 523 SER 523 523 SER SER B .
B 2 524 LEU 524 524 LEU LEU B .
B 2 525 GLY 525 525 GLY GLY B .
B 2 526 SER 526 526 SER SER B .
B 2 527 TYR 527 527 TYR TYR B .
B 2 528 MET 528 528 MET MET B .
B 2 529 ASN 529 529 ASN ASN B .
B 2 530 GLN 530 530 GLN GLN B .
B 2 531 SER 531 531 SER SER B .
B 2 532 GLN 532 532 GLN GLN B .
B 2 533 LEU 533 533 LEU LEU B .
B 2 534 GLY 534 534 GLY GLY B .
B 2 535 ASP 535 535 ASP ASP B .
B 2 536 ASN 536 536 ASN ASN B .
B 2 537 LEU 537 537 LEU LEU B .
B 2 538 PHE 538 538 PHE PHE B .
B 2 539 SER 539 539 SER SER B .
B 2 540 SER 540 540 SER SER B .
B 2 541 ARG 541 541 ARG ARG B .
B 2 542 THR 542 542 THR THR B .
B 2 543 LYS 543 543 LYS LYS B .
B 2 544 GLU 544 544 GLU GLU B .
B 2 545 GLU 545 545 GLU GLU B .
B 2 546 PRO 546 546 PRO PRO B .
B 2 547 ARG 547 547 ARG ARG B .
B 2 548 ASP 548 548 ASP ASP B .
B 2 549 ASP 549 549 ASP ASP B .
B 2 550 MET 550 550 MET MET B .
B 2 551 PHE 551 551 PHE PHE B .
B 2 552 PHE 552 552 PHE PHE B .
B 2 553 GLU 553 553 GLU GLU B .
B 2 554 SER 554 554 SER SER B .
B 2 555 LEU 555 555 LEU LEU B .
B 2 556 GLN 556 556 GLN GLN B .
B 2 557 TYR 557 557 TYR TYR B .
C 3 1 DG 1 1 DG DG C .
C 3 2 DT 2 2 DT DT C .
C 3 3 DT 3 3 DT DT C .
C 3 4 DG 4 4 DG DG C .
C 3 5 DG 5 5 DG DG C .
C 3 6 DT 6 6 DT DT C .
C 3 7 DC 7 7 DC DC C .
C 3 8 DG 8 8 DG DG C .
C 3 9 DC 9 9 DC DC C .
C 3 10 DG 10 10 DG DG C .
C 3 11 DG 11 11 DG DG C .
C 3 12 DA 12 12 DA DA C .
C 3 13 DA 13 13 DA DA C .
C 3 14 DA 14 14 DA DA C .
C 3 15 DG 15 15 DG DG C .
C 3 16 DT 16 16 DT DT C .
C 3 17 DA 17 17 DA DA C .
C 3 18 DT 18 18 DT DT C .
C 3 19 DA 19 19 DA DA C .
C 3 20 DC 20 20 DC DC C .
C 3 21 DT 21 21 DT DT C .
C 3 22 DA 22 22 DA DA C .
C 3 23 DT 23 23 DT DT C .
C 3 24 DT 24 24 DT DT C .
C 3 25 DG 25 25 DG DG C .
C 3 26 DG 26 26 DG DG C .
C 3 27 DC 27 27 DC DC C .
C 3 28 DG 28 28 DG DG C .
C 3 29 DA 29 29 DA DA C .
C 3 30 DC 30 30 DC DC C .
C 3 31 DC 31 31 DC DC C .
C 3 32 DA 32 32 DA DA C .
C 3 33 DA 33 33 DA DA C .
C 3 34 DA 34 34 DA DA C .
C 3 35 DG 35 35 DG DG C .
C 3 36 DG 36 36 DG DG C .
C 3 37 DC 37 37 DC DC C .
D 4 1 DG 1 1 DG DG D .
D 4 2 DC 2 2 DC DC D .
D 4 3 DC 3 3 DC DC D .
D 4 4 DT 4 4 DT DT D .
D 4 5 DT 5 5 DT DT D .
D 4 6 DT 6 6 DT DT D .
D 4 7 DG 7 7 DG DG D .
D 4 8 DG 8 8 DG DG D .
D 4 9 DT 9 9 DT DT D .
D 4 10 DC 10 10 DC DC D .
D 4 11 DG 11 11 DG DG D .
D 4 12 DC 12 12 DC DC D .
D 4 13 DC 13 13 DC DC D .
D 4 14 DA 14 14 DA DA D .
D 4 15 DA 15 15 DA DA D .
D 4 16 DT 16 16 DT DT D .
D 4 17 DA 17 17 DA DA D .
D 4 18 DG 18 18 DG DG D .
D 4 19 DT 19 19 DT DT D .
D 4 20 DA 20 20 DA DA D .
D 4 21 DT 21 21 DT DT D .
D 4 22 DA 22 22 DA DA D .
D 4 23 DC 23 23 DC DC D .
D 4 24 DT 24 24 DT DT D .
D 4 25 DT 25 25 DT DT D .
D 4 26 DT 26 26 DT DT D .
D 4 27 DC 27 27 DC DC D .
D 4 28 DC 28 28 DC DC D .
D 4 29 DG 29 29 DG DG D .
D 4 30 DC 30 30 DC DC D .
D 4 31 DG 31 31 DG DG D .
D 4 32 DA 32 32 DA DA D .
D 4 33 DC 33 33 DC DC D .
D 4 34 DC 34 34 DC DC D .
D 4 35 DA 35 35 DA DA D .
D 4 36 DA 36 36 DA DA D .
D 4 37 DC 37 37 DC DC D .
#
#
loop_
_ma_data.id
_ma_data.name
_ma_data.content_type
_ma_data.content_type_other_details
1 'Entity A' target .
2 'Entity B' target .
3 'Entity C' target .
4 'Entity D' target .
5 pred_model_1 'model coordinates' .
#
#
loop_
_ma_target_entity.entity_id
_ma_target_entity.data_id
_ma_target_entity.origin
1 1 designed
2 2 designed
3 3 designed
4 4 designed
#
#
loop_
_ma_target_entity_instance.asym_id
_ma_target_entity_instance.entity_id
_ma_target_entity_instance.details
A 1 'Chain A'
B 2 'Chain B'
C 3 'Chain C'
D 4 'Chain D'
#
#
loop_
_ma_model_list.ordinal_id
_ma_model_list.model_name
_ma_model_list.data_id
_ma_model_list.model_type
_ma_model_list.model_type_other_details
1 pred_model_1 5 'Ab initio model' .
#
#
loop_
_ma_model_group.id
_ma_model_group.name
_ma_model_group.details
1 pred .
#
#
loop_
_ma_model_group_link.group_id
_ma_model_group_link.model_id
1 1
#
#
loop_
_atom_site.group_PDB
_atom_site.id
_atom_site.type_symbol
_atom_site.label_atom_id
_atom_site.label_alt_id
_atom_site.label_comp_id
_atom_site.label_seq_id
_atom_site.auth_seq_id
_atom_site.pdbx_PDB_ins_code
_atom_site.label_asym_id
_atom_site.Cartn_x
_atom_site.Cartn_y
_atom_site.Cartn_z
_atom_site.occupancy
_atom_site.label_entity_id
_atom_site.auth_asym_id
_atom_site.auth_comp_id
_atom_site.B_iso_or_equiv
_atom_site.pdbx_PDB_model_num
ATOM 1 N N . MET 1 1 ? A 21.525 -26.685 5.005 1.000 1 A MET 23.888 1
ATOM 2 C CA . MET 1 1 ? A 20.117 -26.550 5.424 1.000 1 A MET 24.031 1
ATOM 3 C C . MET 1 1 ? A 19.505 -25.283 4.898 1.000 1 A MET 23.801 1
ATOM 4 O O . MET 1 1 ? A 18.316 -25.244 4.602 1.000 1 A MET 22.383 1
ATOM 5 C CB . MET 1 1 ? A 19.998 -26.605 6.945 1.000 1 A MET 19.985 1
ATOM 6 C CG . MET 1 1 ? A 20.344 -27.952 7.582 1.000 1 A MET 22.011 1
ATOM 7 S SD . MET 1 1 ? A 20.202 -27.937 9.353 1.000 1 A MET 26.542 1
ATOM 8 C CE . MET 1 1 ? A 20.768 -29.602 9.743 1.000 1 A MET 20.324 1
ATOM 9 N N . SER 2 2 ? A 20.305 -24.278 4.787 1.000 1 A SER 33.821 1
ATOM 10 C CA . SER 2 2 ? A 19.854 -23.006 4.202 1.000 1 A SER 36.565 1
ATOM 11 C C . SER 2 2 ? A 19.699 -23.097 2.687 1.000 1 A SER 37.055 1
ATOM 12 O O . SER 2 2 ? A 19.026 -22.272 2.082 1.000 1 A SER 34.547 1
ATOM 13 C CB . SER 2 2 ? A 20.782 -21.870 4.595 1.000 1 A SER 33.106 1
ATOM 14 O OG . SER 2 2 ? A 22.087 -22.028 4.021 1.000 1 A SER 35.834 1
ATOM 15 N N . THR 3 3 ? A 20.320 -24.056 2.074 1.000 1 A THR 37.959 1
ATOM 16 C CA . THR 3 3 ? A 20.206 -24.226 0.635 1.000 1 A THR 37.639 1
ATOM 17 C C . THR 3 3 ? A 18.998 -25.078 0.258 1.000 1 A THR 37.754 1
ATOM 18 O O . THR 3 3 ? A 18.593 -25.108 -0.902 1.000 1 A THR 35.686 1
ATOM 19 C CB . THR 3 3 ? A 21.467 -24.864 0.066 1.000 1 A THR 34.904 1
ATOM 20 O OG1 . THR 3 3 ? A 21.673 -26.167 0.596 1.000 1 A THR 32.997 1
ATOM 21 C CG2 . THR 3 3 ? A 22.678 -23.986 0.373 1.000 1 A THR 32.658 1
ATOM 22 N N . GLU 4 4 ? A 18.422 -25.737 1.227 1.000 1 A GLU 33.985 1
ATOM 23 C CA . GLU 4 4 ? A 17.256 -26.573 0.986 1.000 1 A GLU 32.500 1
ATOM 24 C C . GLU 4 4 ? A 15.972 -25.793 0.754 1.000 1 A GLU 32.125 1
ATOM 25 O O . GLU 4 4 ? A 15.247 -26.081 -0.175 1.000 1 A GLU 29.940 1
ATOM 26 C CB . GLU 4 4 ? A 17.090 -27.617 2.094 1.000 1 A GLU 31.677 1
ATOM 27 C CG . GLU 4 4 ? A 18.241 -28.617 2.134 1.000 1 A GLU 31.468 1
ATOM 28 C CD . GLU 4 4 ? A 18.100 -29.609 3.259 1.000 1 A GLU 32.026 1
ATOM 29 O OE1 . GLU 4 4 ? A 17.179 -29.428 4.085 1.000 1 A GLU 29.103 1
ATOM 30 O OE2 . GLU 4 4 ? A 18.920 -30.553 3.323 1.000 1 A GLU 29.636 1
ATOM 31 N N . PRO 5 5 ? A 15.664 -24.789 1.560 1.000 1 A PRO 40.243 1
ATOM 32 C CA . PRO 5 5 ? A 14.451 -24.011 1.309 1.000 1 A PRO 40.422 1
ATOM 33 C C . PRO 5 5 ? A 14.368 -23.257 -0.019 1.000 1 A PRO 41.204 1
ATOM 34 O O . PRO 5 5 ? A 13.264 -23.149 -0.560 1.000 1 A PRO 40.766 1
ATOM 35 C CB . PRO 5 5 ? A 14.352 -23.047 2.510 1.000 1 A PRO 40.285 1
ATOM 36 C CG . PRO 5 5 ? A 15.741 -23.052 3.095 1.000 1 A PRO 41.237 1
ATOM 37 C CD . PRO 5 5 ? A 16.261 -24.409 2.869 1.000 1 A PRO 43.374 1
ATOM 38 N N . PRO 6 6 ? A 15.452 -22.759 -0.576 1.000 1 A PRO 41.830 1
ATOM 39 C CA . PRO 6 6 ? A 15.263 -22.081 -1.892 1.000 1 A PRO 42.143 1
ATOM 40 C C . PRO 6 6 ? A 14.899 -23.030 -3.026 1.000 1 A PRO 42.614 1
ATOM 41 O O . PRO 6 6 ? A 14.277 -22.621 -3.997 1.000 1 A PRO 41.726 1
ATOM 42 C CB . PRO 6 6 ? A 16.604 -21.374 -2.126 1.000 1 A PRO 41.239 1
ATOM 43 C CG . PRO 6 6 ? A 17.564 -22.170 -1.291 1.000 1 A PRO 42.351 1
ATOM 44 C CD . PRO 6 6 ? A 16.802 -22.572 -0.095 1.000 1 A PRO 43.963 1
ATOM 45 N N . HIS 7 7 ? A 15.309 -24.288 -2.900 1.000 1 A HIS 36.088 1
ATOM 46 C CA . HIS 7 7 ? A 14.893 -25.275 -3.879 1.000 1 A HIS 34.406 1
ATOM 47 C C . HIS 7 7 ? A 13.428 -25.637 -3.740 1.000 1 A HIS 34.330 1
ATOM 48 O O . HIS 7 7 ? A 12.783 -26.074 -4.709 1.000 1 A HIS 32.266 1
ATOM 49 C CB . HIS 7 7 ? A 15.766 -26.517 -3.767 1.000 1 A HIS 33.982 1
ATOM 50 C CG . HIS 7 7 ? A 17.201 -26.299 -4.163 1.000 1 A HIS 33.911 1
ATOM 51 N ND1 . HIS 7 7 ? A 18.143 -25.902 -3.245 1.000 1 A HIS 28.853 1
ATOM 52 C CD2 . HIS 7 7 ? A 17.795 -26.445 -5.367 1.000 1 A HIS 28.711 1
ATOM 53 C CE1 . HIS 7 7 ? A 19.313 -25.789 -3.861 1.000 1 A HIS 25.188 1
ATOM 54 N NE2 . HIS 7 7 ? A 19.143 -26.109 -5.161 1.000 1 A HIS 16.962 1
ATOM 55 N N . ASN 8 8 ? A 12.912 -25.461 -2.541 1.000 1 A ASN 40.873 1
ATOM 56 C CA . ASN 8 8 ? A 11.506 -25.713 -2.323 1.000 1 A ASN 41.480 1
ATOM 57 C C . ASN 8 8 ? A 10.653 -24.488 -2.641 1.000 1 A ASN 41.402 1
ATOM 58 O O . ASN 8 8 ? A 9.462 -24.623 -2.958 1.000 1 A ASN 39.597 1
ATOM 59 C CB . ASN 8 8 ? A 11.247 -26.147 -0.887 1.000 1 A ASN 39.406 1
ATOM 60 C CG . ASN 8 8 ? A 11.925 -27.477 -0.566 1.000 1 A ASN 38.497 1
ATOM 61 O OD1 . ASN 8 8 ? A 11.899 -28.396 -1.386 1.000 1 A ASN 32.383 1
ATOM 62 N ND2 . ASN 8 8 ? A 12.517 -27.555 0.591 1.000 1 A ASN 34.464 1
ATOM 63 N N . SER 9 9 ? A 11.222 -23.338 -2.535 1.000 1 A SER 42.309 1
ATOM 64 C CA . SER 9 9 ? A 10.502 -22.088 -2.796 1.000 1 A SER 42.368 1
ATOM 65 C C . SER 9 9 ? A 10.421 -21.747 -4.279 1.000 1 A SER 42.650 1
ATOM 66 O O . SER 9 9 ? A 9.512 -21.023 -4.691 1.000 1 A SER 41.341 1
ATOM 67 C CB . SER 9 9 ? A 11.149 -20.924 -2.040 1.000 1 A SER 41.021 1
ATOM 68 O OG . SER 9 9 ? A 12.458 -20.698 -2.504 1.000 1 A SER 37.975 1
ATOM 69 N N . GLU 10 10 ? A 11.339 -22.220 -5.040 1.000 1 A GLU 39.849 1
ATOM 70 C CA . GLU 10 10 ? A 11.336 -21.925 -6.481 1.000 1 A GLU 40.175 1
ATOM 71 C C . GLU 10 10 ? A 10.135 -22.520 -7.231 1.000 1 A GLU 40.313 1
ATOM 72 O O . GLU 10 10 ? A 9.496 -21.819 -7.997 1.000 1 A GLU 39.286 1
ATOM 73 C CB . GLU 10 10 ? A 12.661 -22.387 -7.124 1.000 1 A GLU 39.478 1
ATOM 74 C CG . GLU 10 10 ? A 13.865 -21.549 -6.702 1.000 1 A GLU 38.103 1
ATOM 75 C CD . GLU 10 10 ? A 15.140 -22.016 -7.353 1.000 1 A GLU 35.981 1
ATOM 76 O OE1 . GLU 10 10 ? A 15.113 -23.070 -7.999 1.000 1 A GLU 33.128 1
ATOM 77 O OE2 . GLU 10 10 ? A 16.198 -21.332 -7.203 1.000 1 A GLU 30.881 1
ATOM 78 N N . PRO 11 11 ? A 9.819 -23.777 -7.059 1.000 1 A PRO 44.967 1
ATOM 79 C CA . PRO 11 11 ? A 8.621 -24.272 -7.755 1.000 1 A PRO 45.700 1
ATOM 80 C C . PRO 11 11 ? A 7.311 -23.730 -7.226 1.000 1 A PRO 46.237 1
ATOM 81 O O . PRO 11 11 ? A 6.348 -23.507 -7.976 1.000 1 A PRO 45.336 1
ATOM 82 C CB . PRO 11 11 ? A 8.714 -25.774 -7.616 1.000 1 A PRO 44.182 1
ATOM 83 C CG . PRO 11 11 ? A 9.430 -25.960 -6.333 1.000 1 A PRO 44.815 1
ATOM 84 C CD . PRO 11 11 ? A 10.445 -24.851 -6.301 1.000 1 A PRO 45.438 1
ATOM 85 N N . GLU 12 12 ? A 7.270 -23.506 -5.937 1.000 1 A GLU 39.607 1
ATOM 86 C CA . GLU 12 12 ? A 6.045 -23.020 -5.343 1.000 1 A GLU 40.903 1
ATOM 87 C C . GLU 12 12 ? A 5.811 -21.538 -5.615 1.000 1 A GLU 40.648 1
ATOM 88 O O . GLU 12 12 ? A 4.678 -21.083 -5.698 1.000 1 A GLU 38.533 1
ATOM 89 C CB . GLU 12 12 ? A 6.031 -23.253 -3.830 1.000 1 A GLU 39.993 1
ATOM 90 C CG . GLU 12 12 ? A 6.032 -24.723 -3.471 1.000 1 A GLU 39.136 1
ATOM 91 C CD . GLU 12 12 ? A 5.983 -24.958 -1.976 1.000 1 A GLU 37.056 1
ATOM 92 O OE1 . GLU 12 12 ? A 6.116 -23.970 -1.205 1.000 1 A GLU 33.496 1
ATOM 93 O OE2 . GLU 12 12 ? A 5.853 -26.140 -1.556 1.000 1 A GLU 31.609 1
ATOM 94 N N . THR 13 13 ? A 6.884 -20.807 -5.755 1.000 1 A THR 40.140 1
ATOM 95 C CA . THR 13 13 ? A 6.748 -19.410 -6.155 1.000 1 A THR 40.728 1
ATOM 96 C C . THR 13 13 ? A 6.314 -19.284 -7.616 1.000 1 A THR 40.547 1
ATOM 97 O O . THR 13 13 ? A 5.599 -18.340 -7.953 1.000 1 A THR 38.936 1
ATOM 98 C CB . THR 13 13 ? A 8.069 -18.649 -5.968 1.000 1 A THR 38.685 1
ATOM 99 O OG1 . THR 13 13 ? A 9.120 -19.286 -6.714 1.000 1 A THR 38.257 1
ATOM 100 C CG2 . THR 13 13 ? A 8.453 -18.617 -4.501 1.000 1 A THR 36.379 1
ATOM 101 N N . SER 14 14 ? A 6.696 -20.207 -8.426 1.000 1 A SER 43.049 1
ATOM 102 C CA . SER 14 14 ? A 6.223 -20.234 -9.789 1.000 1 A SER 44.562 1
ATOM 103 C C . SER 14 14 ? A 4.737 -20.596 -9.837 1.000 1 A SER 44.467 1
ATOM 104 O O . SER 14 14 ? A 3.975 -20.084 -10.658 1.000 1 A SER 43.357 1
ATOM 105 C CB . SER 14 14 ? A 7.035 -21.217 -10.625 1.000 1 A SER 43.255 1
ATOM 106 O OG . SER 14 14 ? A 6.863 -22.532 -10.182 1.000 1 A SER 40.953 1
ATOM 107 N N . SER 15 15 ? A 4.336 -21.480 -8.965 1.000 1 A SER 41.186 1
ATOM 108 C CA . SER 15 15 ? A 2.923 -21.813 -8.866 1.000 1 A SER 42.460 1
ATOM 109 C C . SER 15 15 ? A 2.123 -20.692 -8.233 1.000 1 A SER 42.232 1
ATOM 110 O O . SER 15 15 ? A 0.966 -20.433 -8.579 1.000 1 A SER 40.964 1
ATOM 111 C CB . SER 15 15 ? A 2.733 -23.111 -8.065 1.000 1 A SER 41.345 1
ATOM 112 O OG . SER 15 15 ? A 3.164 -22.959 -6.732 1.000 1 A SER 36.770 1
ATOM 113 N N . ASN 16 16 ? A 2.742 -20.003 -7.290 1.000 1 A ASN 44.797 1
ATOM 114 C CA . ASN 16 16 ? A 2.118 -18.853 -6.667 1.000 1 A ASN 44.393 1
ATOM 115 C C . ASN 16 16 ? A 2.061 -17.652 -7.603 1.000 1 A ASN 44.080 1
ATOM 116 O O . ASN 16 16 ? A 1.244 -16.751 -7.403 1.000 1 A ASN 43.084 1
ATOM 117 C CB . ASN 16 16 ? A 2.837 -18.459 -5.379 1.000 1 A ASN 43.408 1
ATOM 118 C CG . ASN 16 16 ? A 2.670 -19.494 -4.293 1.000 1 A ASN 42.250 1
ATOM 119 O OD1 . ASN 16 16 ? A 1.590 -20.071 -4.140 1.000 1 A ASN 35.945 1
ATOM 120 N ND2 . ASN 16 16 ? A 3.714 -19.726 -3.531 1.000 1 A ASN 38.602 1
ATOM 121 N N . SER 17 17 ? A 2.908 -17.649 -8.594 1.000 1 A SER 42.463 1
ATOM 122 C CA . SER 17 17 ? A 2.918 -16.578 -9.584 1.000 1 A SER 44.197 1
ATOM 123 C C . SER 17 17 ? A 1.713 -16.666 -10.535 1.000 1 A SER 43.960 1
ATOM 124 O O . SER 17 17 ? A 1.343 -15.638 -11.136 1.000 1 A SER 42.949 1
ATOM 125 C CB . SER 17 17 ? A 4.226 -16.587 -10.370 1.000 1 A SER 43.190 1
ATOM 126 O OG . SER 17 17 ? A 4.365 -17.798 -11.125 1.000 1 A SER 39.497 1
ATOM 127 N N . PHE 18 18 ? A 1.120 -17.798 -10.628 1.000 1 A PHE 42.780 1
ATOM 128 C CA . PHE 18 18 ? A -0.081 -17.927 -11.432 1.000 1 A PHE 43.684 1
ATOM 129 C C . PHE 18 18 ? A -1.270 -17.305 -10.737 1.000 1 A PHE 43.042 1
ATOM 130 O O . PHE 18 18 ? A -2.104 -16.674 -11.385 1.000 1 A PHE 41.922 1
ATOM 131 C CB . PHE 18 18 ? A -0.394 -19.381 -11.744 1.000 1 A PHE 43.050 1
ATOM 132 C CG . PHE 18 18 ? A 0.565 -20.032 -12.701 1.000 1 A PHE 41.442 1
ATOM 133 C CD1 . PHE 18 18 ? A 0.485 -19.750 -14.049 1.000 1 A PHE 39.292 1
ATOM 134 C CD2 . PHE 18 18 ? A 1.512 -20.915 -12.237 1.000 1 A PHE 39.024 1
ATOM 135 C CE1 . PHE 18 18 ? A 1.349 -20.345 -14.934 1.000 1 A PHE 34.464 1
ATOM 136 C CE2 . PHE 18 18 ? A 2.383 -21.502 -13.120 1.000 1 A PHE 33.110 1
ATOM 137 C CZ . PHE 18 18 ? A 2.311 -21.208 -14.481 1.000 1 A PHE 32.299 1
ATOM 138 N N . SER 19 19 ? A -1.339 -17.450 -9.450 1.000 1 A SER 43.995 1
ATOM 139 C CA . SER 19 19 ? A -2.407 -16.844 -8.683 1.000 1 A SER 44.940 1
ATOM 140 C C . SER 19 19 ? A -2.148 -15.350 -8.510 1.000 1 A SER 44.763 1
ATOM 141 O O . SER 19 19 ? A -1.221 -14.940 -7.829 1.000 1 A SER 43.086 1
ATOM 142 C CB . SER 19 19 ? A -2.581 -17.544 -7.348 1.000 1 A SER 43.636 1
ATOM 143 O OG . SER 19 19 ? A -1.424 -17.373 -6.522 1.000 1 A SER 40.732 1
ATOM 144 N N . SER 20 20 ? A -2.971 -14.563 -9.131 1.000 1 A SER 42.791 1
ATOM 145 C CA . SER 20 20 ? A -2.880 -13.109 -9.009 1.000 1 A SER 43.114 1
ATOM 146 C C . SER 20 20 ? A -3.570 -12.644 -7.734 1.000 1 A SER 42.565 1
ATOM 147 O O . SER 20 20 ? A -4.708 -12.126 -7.767 1.000 1 A SER 40.771 1
ATOM 148 C CB . SER 20 20 ? A -3.479 -12.418 -10.230 1.000 1 A SER 41.329 1
ATOM 149 O OG . SER 20 20 ? A -4.882 -12.665 -10.274 1.000 1 A SER 39.530 1
ATOM 150 N N . SER 21 21 ? A -2.917 -12.845 -6.643 1.000 1 A SER 45.070 1
ATOM 151 C CA . SER 21 21 ? A -3.458 -12.512 -5.332 1.000 1 A SER 45.477 1
ATOM 152 C C . SER 21 21 ? A -2.722 -11.300 -4.765 1.000 1 A SER 44.849 1
ATOM 153 O O . SER 21 21 ? A -1.495 -11.342 -4.582 1.000 1 A SER 44.208 1
ATOM 154 C CB . SER 21 21 ? A -3.366 -13.697 -4.384 1.000 1 A SER 44.614 1
ATOM 155 O OG . SER 21 21 ? A -2.025 -14.063 -4.119 1.000 1 A SER 38.831 1
ATOM 156 N N . PRO 22 22 ? A -3.415 -10.254 -4.466 1.000 1 A PRO 42.571 1
ATOM 157 C CA . PRO 22 22 ? A -2.738 -9.074 -3.909 1.000 1 A PRO 43.355 1
ATOM 158 C C . PRO 22 22 ? A -2.285 -9.341 -2.469 1.000 1 A PRO 43.420 1
ATOM 159 O O . PRO 22 22 ? A -2.980 -9.973 -1.663 1.000 1 A PRO 42.180 1
ATOM 160 C CB . PRO 22 22 ? A -3.791 -7.978 -3.973 1.000 1 A PRO 41.605 1
ATOM 161 C CG . PRO 22 22 ? A -5.079 -8.706 -3.933 1.000 1 A PRO 42.464 1
ATOM 162 C CD . PRO 22 22 ? A -4.863 -10.002 -4.641 1.000 1 A PRO 44.414 1
ATOM 163 N N . SER 23 23 ? A -1.147 -8.807 -2.143 1.000 1 A SER 45.551 1
ATOM 164 C CA . SER 23 23 ? A -0.568 -9.019 -0.829 1.000 1 A SER 46.453 1
ATOM 165 C C . SER 23 23 ? A -0.168 -7.676 -0.228 1.000 1 A SER 46.083 1
ATOM 166 O O . SER 23 23 ? A -0.076 -6.653 -0.903 1.000 1 A SER 44.007 1
ATOM 167 C CB . SER 23 23 ? A 0.639 -9.957 -0.892 1.000 1 A SER 44.582 1
ATOM 168 O OG . SER 23 23 ? A 1.686 -9.418 -1.695 1.000 1 A SER 42.024 1
ATOM 169 N N . SER 24 24 ? A 0.063 -7.688 1.048 1.000 1 A SER 44.841 1
ATOM 170 C CA . SER 24 24 ? A 0.441 -6.471 1.737 1.000 1 A SER 46.159 1
ATOM 171 C C . SER 24 24 ? A 1.916 -6.167 1.525 1.000 1 A SER 45.714 1
ATOM 172 O O . SER 24 24 ? A 2.654 -6.907 0.861 1.000 1 A SER 44.381 1
ATOM 173 C CB . SER 24 24 ? A 0.103 -6.567 3.229 1.000 1 A SER 44.050 1
ATOM 174 O OG . SER 24 24 ? A 0.865 -7.570 3.849 1.000 1 A SER 41.652 1
ATOM 175 N N . SER 25 25 ? A 2.332 -5.062 2.068 1.000 1 A SER 43.241 1
ATOM 176 C CA . SER 25 25 ? A 3.716 -4.624 1.900 1.000 1 A SER 43.544 1
ATOM 177 C C . SER 25 25 ? A 4.744 -5.550 2.604 1.000 1 A SER 43.078 1
ATOM 178 O O . SER 25 25 ? A 5.790 -5.821 2.023 1.000 1 A SER 42.385 1
ATOM 179 C CB . SER 25 25 ? A 3.903 -3.174 2.356 1.000 1 A SER 42.518 1
ATOM 180 O OG . SER 25 25 ? A 3.541 -3.026 3.727 1.000 1 A SER 38.220 1
ATOM 181 N N . PRO 26 26 ? A 4.492 -6.059 3.774 1.000 1 A PRO 40.668 1
ATOM 182 C CA . PRO 26 26 ? A 5.442 -7.037 4.331 1.000 1 A PRO 41.186 1
ATOM 183 C C . PRO 26 26 ? A 5.416 -8.351 3.577 1.000 1 A PRO 41.067 1
ATOM 184 O O . PRO 26 26 ? A 6.413 -9.042 3.506 1.000 1 A PRO 40.171 1
ATOM 185 C CB . PRO 26 26 ? A 5.003 -7.217 5.786 1.000 1 A PRO 39.754 1
ATOM 186 C CG . PRO 26 26 ? A 3.570 -6.906 5.787 1.000 1 A PRO 41.168 1
ATOM 187 C CD . PRO 26 26 ? A 3.391 -5.806 4.778 1.000 1 A PRO 42.694 1
ATOM 188 N N . SER 27 27 ? A 4.287 -8.678 2.986 1.000 1 A SER 43.174 1
ATOM 189 C CA . SER 27 27 ? A 4.254 -9.847 2.136 1.000 1 A SER 44.990 1
ATOM 190 C C . SER 27 27 ? A 4.980 -9.605 0.830 1.000 1 A SER 44.697 1
ATOM 191 O O . SER 27 27 ? A 5.490 -10.515 0.189 1.000 1 A SER 42.916 1
ATOM 192 C CB . SER 27 27 ? A 2.810 -10.288 1.886 1.000 1 A SER 43.172 1
ATOM 193 O OG . SER 27 27 ? A 2.112 -9.314 1.138 1.000 1 A SER 41.054 1
ATOM 194 N N . SER 28 28 ? A 5.001 -8.362 0.395 1.000 1 A SER 43.075 1
ATOM 195 C CA . SER 28 28 ? A 5.762 -7.997 -0.785 1.000 1 A SER 43.318 1
ATOM 196 C C . SER 28 28 ? A 7.266 -8.268 -0.589 1.000 1 A SER 43.257 1
ATOM 197 O O . SER 28 28 ? A 7.976 -8.516 -1.544 1.000 1 A SER 41.881 1
ATOM 198 C CB . SER 28 28 ? A 5.511 -6.549 -1.182 1.000 1 A SER 41.599 1
ATOM 199 O OG . SER 28 28 ? A 6.030 -5.655 -0.221 1.000 1 A SER 39.669 1
ATOM 200 N N . SER 29 29 ? A 7.681 -8.145 0.622 1.000 1 A SER 42.933 1
ATOM 201 C CA . SER 29 29 ? A 9.063 -8.501 0.938 1.000 1 A SER 45.083 1
ATOM 202 C C . SER 29 29 ? A 9.314 -9.998 0.680 1.000 1 A SER 44.758 1
ATOM 203 O O . SER 29 29 ? A 10.396 -10.381 0.236 1.000 1 A SER 43.214 1
ATOM 204 C CB . SER 29 29 ? A 9.398 -8.143 2.370 1.000 1 A SER 42.773 1
ATOM 205 O OG . SER 29 29 ? A 8.677 -8.945 3.321 1.000 1 A SER 40.269 1
ATOM 206 N N . GLY 30 30 ? A 8.297 -10.782 0.941 1.000 1 A GLY 39.587 1
ATOM 207 C CA . GLY 30 30 ? A 8.409 -12.192 0.617 1.000 1 A GLY 39.167 1
ATOM 208 C C . GLY 30 30 ? A 8.310 -12.459 -0.866 1.000 1 A GLY 40.542 1
ATOM 209 O O . GLY 30 30 ? A 8.859 -13.440 -1.371 1.000 1 A GLY 39.470 1
ATOM 210 N N . LEU 31 31 ? A 7.612 -11.601 -1.558 1.000 1 A LEU 42.021 1
ATOM 211 C CA . LEU 31 31 ? A 7.466 -11.726 -3.000 1.000 1 A LEU 42.880 1
ATOM 212 C C . LEU 31 31 ? A 8.721 -11.303 -3.761 1.000 1 A LEU 42.851 1
ATOM 213 O O . LEU 31 31 ? A 8.857 -11.653 -4.927 1.000 1 A LEU 41.273 1
ATOM 214 C CB . LEU 31 31 ? A 6.269 -10.922 -3.502 1.000 1 A LEU 41.380 1
ATOM 215 C CG . LEU 31 31 ? A 4.875 -11.376 -3.026 1.000 1 A LEU 40.319 1
ATOM 216 C CD1 . LEU 31 31 ? A 4.555 -12.779 -3.521 1.000 1 A LEU 39.748 1
ATOM 217 C CD2 . LEU 31 31 ? A 3.829 -10.399 -3.492 1.000 1 A LEU 38.211 1
ATOM 218 N N . THR 32 32 ? A 9.549 -10.531 -3.118 1.000 1 A THR 40.254 1
ATOM 219 C CA . THR 32 32 ? A 10.787 -10.136 -3.791 1.000 1 A THR 40.198 1
ATOM 220 C C . THR 32 32 ? A 11.727 -11.332 -3.954 1.000 1 A THR 40.164 1
ATOM 221 O O . THR 32 32 ? A 12.275 -11.560 -5.028 1.000 1 A THR 38.676 1
ATOM 222 C CB . THR 32 32 ? A 11.485 -9.031 -3.010 1.000 1 A THR 38.536 1
ATOM 223 O OG1 . THR 32 32 ? A 11.785 -9.497 -1.697 1.000 1 A THR 38.552 1
ATOM 224 C CG2 . THR 32 32 ? A 10.611 -7.782 -2.953 1.000 1 A THR 36.660 1
ATOM 225 N N . GLN 33 33 ? A 11.878 -12.078 -2.890 1.000 1 A GLN 40.441 1
ATOM 226 C CA . GLN 33 33 ? A 12.668 -13.308 -2.979 1.000 1 A GLN 41.208 1
ATOM 227 C C . GLN 33 33 ? A 11.965 -14.370 -3.801 1.000 1 A GLN 40.915 1
ATOM 228 O O . GLN 33 33 ? A 12.606 -15.154 -4.489 1.000 1 A GLN 39.934 1
ATOM 229 C CB . GLN 33 33 ? A 12.979 -13.819 -1.580 1.000 1 A GLN 39.869 1
ATOM 230 C CG . GLN 33 33 ? A 13.893 -12.919 -0.780 1.000 1 A GLN 39.493 1
ATOM 231 C CD . GLN 33 33 ? A 14.216 -13.471 0.576 1.000 1 A GLN 37.838 1
ATOM 232 O OE1 . GLN 33 33 ? A 13.668 -14.480 0.983 1.000 1 A GLN 35.313 1
ATOM 233 N NE2 . GLN 33 33 ? A 15.137 -12.805 1.270 1.000 1 A GLN 31.189 1
ATOM 234 N N . SER 34 34 ? A 10.676 -14.339 -3.745 1.000 1 A SER 41.012 1
ATOM 235 C CA . SER 34 34 ? A 9.914 -15.290 -4.545 1.000 1 A SER 42.953 1
ATOM 236 C C . SER 34 34 ? A 10.015 -14.979 -6.019 1.000 1 A SER 42.529 1
ATOM 237 O O . SER 34 34 ? A 9.864 -15.863 -6.870 1.000 1 A SER 41.328 1
ATOM 238 C CB . SER 34 34 ? A 8.439 -15.303 -4.103 1.000 1 A SER 41.038 1
ATOM 239 O OG . SER 34 34 ? A 7.802 -14.068 -4.350 1.000 1 A SER 39.762 1
ATOM 240 N N . LEU 35 35 ? A 10.240 -13.711 -6.334 1.000 1 A LEU 39.146 1
ATOM 241 C CA . LEU 35 35 ? A 10.470 -13.333 -7.720 1.000 1 A LEU 41.726 1
ATOM 242 C C . LEU 35 35 ? A 11.911 -13.570 -8.140 1.000 1 A LEU 41.628 1
ATOM 243 O O . LEU 35 35 ? A 12.181 -13.927 -9.271 1.000 1 A LEU 40.204 1
ATOM 244 C CB . LEU 35 35 ? A 10.075 -11.871 -7.952 1.000 1 A LEU 39.606 1
ATOM 245 C CG . LEU 35 35 ? A 8.564 -11.581 -7.871 1.000 1 A LEU 38.892 1
ATOM 246 C CD1 . LEU 35 35 ? A 7.816 -12.328 -8.958 1.000 1 A LEU 39.116 1
ATOM 247 C CD2 . LEU 35 35 ? A 8.322 -10.092 -7.985 1.000 1 A LEU 38.248 1
ATOM 248 N N . SER 36 36 ? A 12.791 -13.340 -7.218 1.000 1 A SER 39.647 1
ATOM 249 C CA . SER 36 36 ? A 14.208 -13.584 -7.515 1.000 1 A SER 42.753 1
ATOM 250 C C . SER 36 36 ? A 14.514 -15.089 -7.629 1.000 1 A SER 42.799 1
ATOM 251 O O . SER 36 36 ? A 15.428 -15.505 -8.328 1.000 1 A SER 41.365 1
ATOM 252 C CB . SER 36 36 ? A 15.113 -12.939 -6.485 1.000 1 A SER 40.307 1
ATOM 253 O OG . SER 36 36 ? A 14.949 -13.552 -5.213 1.000 1 A SER 40.193 1
ATOM 254 N N . ASN 37 37 ? A 13.722 -15.870 -6.923 1.000 1 A ASN 36.772 1
ATOM 255 C CA . ASN 37 37 ? A 13.905 -17.316 -6.951 1.000 1 A ASN 36.639 1
ATOM 256 C C . ASN 37 37 ? A 13.522 -17.946 -8.305 1.000 1 A ASN 36.936 1
ATOM 257 O O . ASN 37 37 ? A 14.303 -18.752 -8.824 1.000 1 A ASN 35.085 1
ATOM 258 C CB . ASN 37 37 ? A 13.148 -17.972 -5.805 1.000 1 A ASN 35.003 1
ATOM 259 C CG . ASN 37 37 ? A 13.789 -17.710 -4.462 1.000 1 A ASN 34.451 1
ATOM 260 O OD1 . ASN 37 37 ? A 15.006 -17.667 -4.344 1.000 1 A ASN 29.465 1
ATOM 261 N ND2 . ASN 37 37 ? A 12.957 -17.521 -3.458 1.000 1 A ASN 30.788 1
ATOM 262 N N . PRO 38 38 ? A 12.393 -17.649 -8.907 1.000 1 A PRO 37.760 1
ATOM 263 C CA . PRO 38 38 ? A 12.109 -18.205 -10.222 1.000 1 A PRO 37.842 1
ATOM 264 C C . PRO 38 38 ? A 12.825 -17.511 -11.358 1.000 1 A PRO 38.460 1
ATOM 265 O O . PRO 38 38 ? A 12.776 -17.987 -12.481 1.000 1 A PRO 37.278 1
ATOM 266 C CB . PRO 38 38 ? A 10.589 -18.063 -10.360 1.000 1 A PRO 36.354 1
ATOM 267 C CG . PRO 38 38 ? A 10.278 -16.826 -9.589 1.000 1 A PRO 37.292 1
ATOM 268 C CD . PRO 38 38 ? A 11.190 -16.896 -8.406 1.000 1 A PRO 38.631 1
ATOM 269 N N . GLN 39 39 ? A 13.483 -16.406 -11.059 1.000 1 A GLN 34.166 1
ATOM 270 C CA . GLN 39 39 ? A 14.315 -15.784 -12.087 1.000 1 A GLN 32.209 1
ATOM 271 C C . GLN 39 39 ? A 15.519 -16.653 -12.421 1.000 1 A GLN 33.286 1
ATOM 272 O O . GLN 39 39 ? A 15.982 -16.704 -13.559 1.000 1 A GLN 31.014 1
ATOM 273 C CB . GLN 39 39 ? A 14.766 -14.410 -11.647 1.000 1 A GLN 32.186 1
ATOM 274 C CG . GLN 39 39 ? A 13.673 -13.343 -11.604 1.000 1 A GLN 31.890 1
ATOM 275 C CD . GLN 39 39 ? A 14.177 -11.988 -11.136 1.000 1 A GLN 31.913 1
ATOM 276 O OE1 . GLN 39 39 ? A 15.342 -11.879 -10.710 1.000 1 A GLN 27.672 1
ATOM 277 N NE2 . GLN 39 39 ? A 13.339 -10.984 -11.216 1.000 1 A GLN 22.043 1
ATOM 278 N N . GLN 40 40 ? A 15.983 -17.344 -11.409 1.000 1 A GLN 35.257 1
ATOM 279 C CA . GLN 40 40 ? A 17.102 -18.265 -11.641 1.000 1 A GLN 36.395 1
ATOM 280 C C . GLN 40 40 ? A 16.658 -19.516 -12.412 1.000 1 A GLN 36.608 1
ATOM 281 O O . GLN 40 40 ? A 17.325 -19.911 -13.382 1.000 1 A GLN 35.025 1
ATOM 282 C CB . GLN 40 40 ? A 17.789 -18.606 -10.338 1.000 1 A GLN 34.707 1
ATOM 283 C CG . GLN 40 40 ? A 18.988 -19.531 -10.527 1.000 1 A GLN 34.436 1
ATOM 284 C CD . GLN 40 40 ? A 20.114 -18.874 -11.314 1.000 1 A GLN 33.864 1
ATOM 285 O OE1 . GLN 40 40 ? A 20.573 -17.781 -10.991 1.000 1 A GLN 30.698 1
ATOM 286 N NE2 . GLN 40 40 ? A 20.543 -19.562 -12.363 1.000 1 A GLN 25.366 1
ATOM 287 N N . PRO 41 41 ? A 15.605 -20.207 -12.040 1.000 1 A PRO 39.688 1
ATOM 288 C CA . PRO 41 41 ? A 15.208 -21.350 -12.875 1.000 1 A PRO 40.607 1
ATOM 289 C C . PRO 41 41 ? A 14.560 -20.942 -14.194 1.000 1 A PRO 40.688 1
ATOM 290 O O . PRO 41 41 ? A 14.389 -21.809 -15.075 1.000 1 A PRO 39.370 1
ATOM 291 C CB . PRO 41 41 ? A 14.216 -22.120 -11.995 1.000 1 A PRO 38.330 1
ATOM 292 C CG . PRO 41 41 ? A 13.600 -21.064 -11.141 1.000 1 A PRO 39.402 1
ATOM 293 C CD . PRO 41 41 ? A 14.722 -20.094 -10.863 1.000 1 A PRO 41.441 1
ATOM 294 N N . GLY 42 42 ? A 14.204 -19.682 -14.356 1.000 1 A GLY 38.439 1
ATOM 295 C CA . GLY 42 42 ? A 13.770 -19.201 -15.662 1.000 1 A GLY 37.790 1
ATOM 296 C C . GLY 42 42 ? A 14.892 -19.190 -16.681 1.000 1 A GLY 38.900 1
ATOM 297 O O . GLY 42 42 ? A 14.656 -19.332 -17.881 1.000 1 A GLY 37.467 1
ATOM 298 N N . ASN 43 43 ? A 16.101 -19.057 -16.185 1.000 1 A ASN 37.608 1
ATOM 299 C CA . ASN 43 43 ? A 17.286 -19.092 -17.028 1.000 1 A ASN 37.666 1
ATOM 300 C C . ASN 43 43 ? A 17.890 -20.487 -17.135 1.000 1 A ASN 37.933 1
ATOM 301 O O . ASN 43 43 ? A 18.795 -20.696 -17.924 1.000 1 A ASN 36.211 1
ATOM 302 C CB . ASN 43 43 ? A 18.345 -18.121 -16.494 1.000 1 A ASN 35.611 1
ATOM 303 C CG . ASN 43 43 ? A 17.917 -16.673 -16.581 1.000 1 A ASN 34.961 1
ATOM 304 O OD1 . ASN 43 43 ? A 17.424 -16.231 -17.615 1.000 1 A ASN 29.002 1
ATOM 305 N ND2 . ASN 43 43 ? A 18.121 -15.922 -15.519 1.000 1 A ASN 31.151 1
ATOM 306 N N . ASN 44 44 ? A 17.370 -21.393 -16.349 1.000 1 A ASN 35.606 1
ATOM 307 C CA . ASN 44 44 ? A 17.860 -22.759 -16.379 1.000 1 A ASN 35.313 1
ATOM 308 C C . ASN 44 44 ? A 17.572 -23.508 -17.698 1.000 1 A ASN 36.058 1
ATOM 309 O O . ASN 44 44 ? A 18.442 -24.251 -18.152 1.000 1 A ASN 33.902 1
ATOM 310 C CB . ASN 44 44 ? A 17.331 -23.546 -15.183 1.000 1 A ASN 33.689 1
ATOM 311 C CG . ASN 44 44 ? A 17.957 -23.134 -13.881 1.000 1 A ASN 32.566 1
ATOM 312 O OD1 . ASN 44 44 ? A 19.126 -22.744 -13.837 1.000 1 A ASN 26.868 1
ATOM 313 N ND2 . ASN 44 44 ? A 17.197 -23.251 -12.796 1.000 1 A ASN 28.537 1
ATOM 314 N N . PRO 45 45 ? A 16.417 -23.346 -18.322 1.000 1 A PRO 37.485 1
ATOM 315 C CA . PRO 45 45 ? A 16.227 -23.958 -19.650 1.000 1 A PRO 36.593 1
ATOM 316 C C . PRO 45 45 ? A 16.985 -23.251 -20.763 1.000 1 A PRO 37.016 1
ATOM 317 O O . PRO 45 45 ? A 17.014 -23.755 -21.886 1.000 1 A PRO 35.891 1
ATOM 318 C CB . PRO 45 45 ? A 14.720 -23.862 -19.867 1.000 1 A PRO 35.040 1
ATOM 319 C CG . PRO 45 45 ? A 14.282 -22.710 -19.031 1.000 1 A PRO 35.540 1
ATOM 320 C CD . PRO 45 45 ? A 15.131 -22.839 -17.805 1.000 1 A PRO 37.541 1
ATOM 321 N N . GLN 46 46 ? A 17.582 -22.125 -20.474 1.000 1 A GLN 37.486 1
ATOM 322 C CA . GLN 46 46 ? A 18.388 -21.430 -21.481 1.000 1 A GLN 36.496 1
ATOM 323 C C . GLN 46 46 ? A 19.643 -22.231 -21.883 1.000 1 A GLN 36.607 1
ATOM 324 O O . GLN 46 46 ? A 19.877 -22.383 -23.087 1.000 1 A GLN 34.955 1
ATOM 325 C CB . GLN 46 46 ? A 18.763 -20.034 -20.987 1.000 1 A GLN 36.100 1
ATOM 326 C CG . GLN 46 46 ? A 17.565 -19.136 -20.672 1.000 1 A GLN 36.002 1
ATOM 327 C CD . GLN 46 46 ? A 16.729 -18.823 -21.887 1.000 1 A GLN 35.597 1
ATOM 328 O OE1 . GLN 46 46 ? A 17.244 -18.648 -22.972 1.000 1 A GLN 32.799 1
ATOM 329 N NE2 . GLN 46 46 ? A 15.396 -18.775 -21.693 1.000 1 A GLN 28.078 1
ATOM 330 N N . PRO 47 47 ? A 20.411 -22.750 -20.956 1.000 1 A PRO 36.972 1
ATOM 331 C CA . PRO 47 47 ? A 21.490 -23.618 -21.403 1.000 1 A PRO 36.824 1
ATOM 332 C C . PRO 47 47 ? A 21.031 -25.012 -21.786 1.000 1 A PRO 36.837 1
ATOM 333 O O . PRO 47 47 ? A 21.787 -25.762 -22.436 1.000 1 A PRO 35.423 1
ATOM 334 C CB . PRO 47 47 ? A 22.449 -23.656 -20.201 1.000 1 A PRO 35.007 1
ATOM 335 C CG . PRO 47 47 ? A 21.551 -23.488 -19.036 1.000 1 A PRO 36.525 1
ATOM 336 C CD . PRO 47 47 ? A 20.496 -22.529 -19.490 1.000 1 A PRO 38.688 1
ATOM 337 N N . ALA 48 48 ? A 19.824 -25.374 -21.393 1.000 1 A ALA 40.669 1
ATOM 338 C CA . ALA 48 48 ? A 19.324 -26.688 -21.727 1.000 1 A ALA 42.863 1
ATOM 339 C C . ALA 48 48 ? A 18.963 -26.803 -23.205 1.000 1 A ALA 43.287 1
ATOM 340 O O . ALA 48 48 ? A 19.263 -27.780 -23.867 1.000 1 A ALA 41.250 1
ATOM 341 C CB . ALA 48 48 ? A 18.119 -27.032 -20.860 1.000 1 A ALA 40.895 1
ATOM 342 N N . ASN 49 49 ? A 18.291 -25.801 -23.708 1.000 1 A ASN 38.075 1
ATOM 343 C CA . ASN 49 49 ? A 17.866 -25.782 -25.084 1.000 1 A ASN 37.590 1
ATOM 344 C C . ASN 49 49 ? A 19.025 -25.303 -25.972 1.000 1 A ASN 37.869 1
ATOM 345 O O . ASN 49 49 ? A 19.443 -24.147 -25.872 1.000 1 A ASN 35.900 1
ATOM 346 C CB . ASN 49 49 ? A 16.643 -24.879 -25.276 1.000 1 A ASN 35.435 1
ATOM 347 C CG . ASN 49 49 ? A 15.406 -25.441 -24.652 1.000 1 A ASN 35.323 1
ATOM 348 O OD1 . ASN 49 49 ? A 15.163 -26.650 -24.692 1.000 1 A ASN 29.376 1
ATOM 349 N ND2 . ASN 49 49 ? A 14.570 -24.568 -24.084 1.000 1 A ASN 31.668 1
ATOM 350 N N . GLN 50 50 ? A 19.466 -26.165 -26.797 1.000 1 A GLN 36.629 1
ATOM 351 C CA . GLN 50 50 ? A 20.574 -25.812 -27.686 1.000 1 A GLN 37.751 1
ATOM 352 C C . GLN 50 50 ? A 20.123 -24.880 -28.793 1.000 1 A GLN 38.369 1
ATOM 353 O O . GLN 50 50 ? A 20.849 -23.971 -29.179 1.000 1 A GLN 36.533 1
ATOM 354 C CB . GLN 50 50 ? A 21.165 -27.084 -28.293 1.000 1 A GLN 36.067 1
ATOM 355 C CG . GLN 50 50 ? A 21.828 -27.988 -27.286 1.000 1 A GLN 36.218 1
ATOM 356 C CD . GLN 50 50 ? A 22.400 -29.256 -27.920 1.000 1 A GLN 34.160 1
ATOM 357 O OE1 . GLN 50 50 ? A 22.215 -29.502 -29.117 1.000 1 A GLN 31.771 1
ATOM 358 N NE2 . GLN 50 50 ? A 23.103 -30.059 -27.127 1.000 1 A GLN 27.544 1
ATOM 359 N N . LYS 51 51 ? A 18.936 -25.080 -29.284 1.000 1 A LYS 38.106 1
ATOM 360 C CA . LYS 51 51 ? A 18.415 -24.209 -30.350 1.000 1 A LYS 39.246 1
ATOM 361 C C . LYS 51 51 ? A 17.973 -22.865 -29.800 1.000 1 A LYS 39.244 1
ATOM 362 O O . LYS 51 51 ? A 17.438 -22.789 -28.684 1.000 1 A LYS 36.971 1
ATOM 363 C CB . LYS 51 51 ? A 17.274 -24.894 -31.083 1.000 1 A LYS 36.473 1
ATOM 364 C CG . LYS 51 51 ? A 17.690 -26.103 -31.876 1.000 1 A LYS 35.441 1
ATOM 365 C CD . LYS 51 51 ? A 16.523 -26.737 -32.577 1.000 1 A LYS 34.232 1
ATOM 366 C CE . LYS 51 51 ? A 16.956 -27.949 -33.374 1.000 1 A LYS 28.451 1
ATOM 367 N NZ . LYS 51 51 ? A 15.852 -28.569 -34.114 1.000 1 A LYS 26.814 1
ATOM 368 N N . PRO 52 52 ? A 18.157 -21.801 -30.524 1.000 1 A PRO 38.328 1
ATOM 369 C CA . PRO 52 52 ? A 17.753 -20.481 -30.055 1.000 1 A PRO 39.160 1
ATOM 370 C C . PRO 52 52 ? A 16.247 -20.299 -29.976 1.000 1 A PRO 39.398 1
ATOM 371 O O . PRO 52 52 ? A 15.756 -19.513 -29.176 1.000 1 A PRO 38.501 1
ATOM 372 C CB . PRO 52 52 ? A 18.366 -19.496 -31.033 1.000 1 A PRO 37.058 1
ATOM 373 C CG . PRO 52 52 ? A 18.479 -20.270 -32.314 1.000 1 A PRO 38.874 1
ATOM 374 C CD . PRO 52 52 ? A 18.802 -21.661 -31.904 1.000 1 A PRO 39.265 1
ATOM 375 N N . LYS 53 53 ? A 15.517 -21.022 -30.822 1.000 1 A LYS 36.386 1
ATOM 376 C CA . LYS 53 53 ? A 14.065 -20.940 -30.788 1.000 1 A LYS 38.272 1
ATOM 377 C C . LYS 53 53 ? A 13.497 -21.570 -29.532 1.000 1 A LYS 37.889 1
ATOM 378 O O . LYS 53 53 ? A 12.512 -21.075 -28.965 1.000 1 A LYS 36.068 1
ATOM 379 C CB . LYS 53 53 ? A 13.441 -21.565 -32.022 1.000 1 A LYS 36.090 1
ATOM 380 C CG . LYS 53 53 ? A 13.749 -20.834 -33.317 1.000 1 A LYS 35.955 1
ATOM 381 C CD . LYS 53 53 ? A 13.152 -21.538 -34.477 1.000 1 A LYS 34.855 1
ATOM 382 C CE . LYS 53 53 ? A 13.440 -20.818 -35.780 1.000 1 A LYS 28.489 1
ATOM 383 N NZ . LYS 53 53 ? A 12.851 -21.476 -36.958 1.000 1 A LYS 27.560 1
ATOM 384 N N . ARG 54 54 ? A 14.109 -22.642 -29.097 1.000 1 A ARG 37.215 1
ATOM 385 C CA . ARG 54 54 ? A 13.725 -23.288 -27.869 1.000 1 A ARG 38.978 1
ATOM 386 C C . ARG 54 54 ? A 14.073 -22.445 -26.667 1.000 1 A ARG 38.524 1
ATOM 387 O O . ARG 54 54 ? A 13.346 -22.436 -25.671 1.000 1 A ARG 37.394 1
ATOM 388 C CB . ARG 54 54 ? A 14.363 -24.665 -27.756 1.000 1 A ARG 36.916 1
ATOM 389 C CG . ARG 54 54 ? A 13.904 -25.654 -28.826 1.000 1 A ARG 36.257 1
ATOM 390 C CD . ARG 54 54 ? A 14.570 -26.992 -28.670 1.000 1 A ARG 34.588 1
ATOM 391 N NE . ARG 54 54 ? A 14.124 -27.949 -29.677 1.000 1 A ARG 28.556 1
ATOM 392 C CZ . ARG 54 54 ? A 14.572 -29.222 -29.732 1.000 1 A ARG 27.982 1
ATOM 393 N NH1 . ARG 54 54 ? A 15.460 -29.630 -28.860 1.000 1 A ARG 24.980 1
ATOM 394 N NH2 . ARG 54 54 ? A 14.110 -30.015 -30.681 1.000 1 A ARG 23.382 1
ATOM 395 N N . ILE 55 55 ? A 15.167 -21.734 -26.746 1.000 1 A ILE 38.971 1
ATOM 396 C CA . ILE 55 55 ? A 15.548 -20.792 -25.690 1.000 1 A ILE 39.959 1
ATOM 397 C C . ILE 55 55 ? A 14.549 -19.643 -25.609 1.000 1 A ILE 40.087 1
ATOM 398 O O . ILE 55 55 ? A 14.182 -19.194 -24.524 1.000 1 A ILE 39.086 1
ATOM 399 C CB . ILE 55 55 ? A 16.980 -20.275 -25.929 1.000 1 A ILE 37.583 1
ATOM 400 C CG1 . ILE 55 55 ? A 17.982 -21.429 -25.776 1.000 1 A ILE 38.940 1
ATOM 401 C CG2 . ILE 55 55 ? A 17.327 -19.182 -24.924 1.000 1 A ILE 37.748 1
ATOM 402 C CD1 . ILE 55 55 ? A 19.378 -21.083 -26.188 1.000 1 A ILE 37.519 1
ATOM 403 N N . ARG 56 56 ? A 14.070 -19.199 -26.754 1.000 1 A ARG 40.567 1
ATOM 404 C CA . ARG 56 56 ? A 13.062 -18.126 -26.758 1.000 1 A ARG 41.853 1
ATOM 405 C C . ARG 56 56 ? A 11.733 -18.614 -26.221 1.000 1 A ARG 41.623 1
ATOM 406 O O . ARG 56 56 ? A 11.056 -17.873 -25.501 1.000 1 A ARG 40.046 1
ATOM 407 C CB . ARG 56 56 ? A 12.884 -17.588 -28.180 1.000 1 A ARG 39.755 1
ATOM 408 C CG . ARG 56 56 ? A 14.103 -16.843 -28.706 1.000 1 A ARG 38.978 1
ATOM 409 C CD . ARG 56 56 ? A 13.919 -16.392 -30.107 1.000 1 A ARG 36.620 1
ATOM 410 N NE . ARG 56 56 ? A 15.147 -15.753 -30.622 1.000 1 A ARG 33.314 1
ATOM 411 C CZ . ARG 56 56 ? A 15.295 -15.337 -31.876 1.000 1 A ARG 32.949 1
ATOM 412 N NH1 . ARG 56 56 ? A 14.321 -15.494 -32.747 1.000 1 A ARG 28.891 1
ATOM 413 N NH2 . ARG 56 56 ? A 16.430 -14.792 -32.269 1.000 1 A ARG 26.757 1
ATOM 414 N N . GLU 57 57 ? A 11.391 -19.840 -26.543 1.000 1 A GLU 38.056 1
ATOM 415 C CA . GLU 57 57 ? A 10.142 -20.401 -26.048 1.000 1 A GLU 39.343 1
ATOM 416 C C . GLU 57 57 ? A 10.203 -20.672 -24.551 1.000 1 A GLU 39.364 1
ATOM 417 O O . GLU 57 57 ? A 9.214 -20.488 -23.833 1.000 1 A GLU 37.781 1
ATOM 418 C CB . GLU 57 57 ? A 9.774 -21.672 -26.803 1.000 1 A GLU 36.925 1
ATOM 419 C CG . GLU 57 57 ? A 9.436 -21.454 -28.264 1.000 1 A GLU 37.158 1
ATOM 420 C CD . GLU 57 57 ? A 9.106 -22.740 -28.995 1.000 1 A GLU 35.355 1
ATOM 421 O OE1 . GLU 57 57 ? A 9.282 -23.802 -28.392 1.000 1 A GLU 33.378 1
ATOM 422 O OE2 . GLU 57 57 ? A 8.666 -22.660 -30.160 1.000 1 A GLU 32.365 1
ATOM 423 N N . SER 58 58 ? A 11.337 -21.089 -24.084 1.000 1 A SER 39.757 1
ATOM 424 C CA . SER 58 58 ? A 11.519 -21.310 -22.668 1.000 1 A SER 40.731 1
ATOM 425 C C . SER 58 58 ? A 11.618 -19.998 -21.901 1.000 1 A SER 40.890 1
ATOM 426 O O . SER 58 58 ? A 11.260 -19.936 -20.725 1.000 1 A SER 39.293 1
ATOM 427 C CB . SER 58 58 ? A 12.761 -22.155 -22.400 1.000 1 A SER 37.829 1
ATOM 428 O OG . SER 58 58 ? A 13.943 -21.469 -22.809 1.000 1 A SER 37.247 1
ATOM 429 N N . SER 59 59 ? A 12.112 -18.964 -22.531 1.000 1 A SER 38.963 1
ATOM 430 C CA . SER 59 59 ? A 12.202 -17.673 -21.900 1.000 1 A SER 40.107 1
ATOM 431 C C . SER 59 59 ? A 10.825 -17.026 -21.747 1.000 1 A SER 40.368 1
ATOM 432 O O . SER 59 59 ? A 10.598 -16.244 -20.827 1.000 1 A SER 38.917 1
ATOM 433 C CB . SER 59 59 ? A 13.125 -16.741 -22.693 1.000 1 A SER 36.919 1
ATOM 434 O OG . SER 59 59 ? A 12.598 -16.442 -23.974 1.000 1 A SER 35.660 1
ATOM 435 N N . SER 60 60 ? A 9.939 -17.362 -22.627 1.000 1 A SER 40.178 1
ATOM 436 C CA . SER 60 60 ? A 8.581 -16.827 -22.537 1.000 1 A SER 41.501 1
ATOM 437 C C . SER 60 60 ? A 7.795 -17.486 -21.401 1.000 1 A SER 42.245 1
ATOM 438 O O . SER 60 60 ? A 6.958 -16.846 -20.752 1.000 1 A SER 40.755 1
ATOM 439 C CB . SER 60 60 ? A 7.831 -17.052 -23.851 1.000 1 A SER 38.416 1
ATOM 440 O OG . SER 60 60 ? A 7.654 -18.419 -24.105 1.000 1 A SER 35.889 1
ATOM 441 N N . LYS 61 61 ? A 8.089 -18.717 -21.143 1.000 1 A LYS 37.757 1
ATOM 442 C CA . LYS 61 61 ? A 7.405 -19.436 -20.059 1.000 1 A LYS 38.888 1
ATOM 443 C C . LYS 61 61 ? A 8.069 -19.228 -18.710 1.000 1 A LYS 39.348 1
ATOM 444 O O . LYS 61 61 ? A 7.400 -19.321 -17.664 1.000 1 A LYS 37.462 1
ATOM 445 C CB . LYS 61 61 ? A 7.336 -20.918 -20.372 1.000 1 A LYS 35.970 1
ATOM 446 C CG . LYS 61 61 ? A 6.506 -21.245 -21.592 1.000 1 A LYS 34.975 1
ATOM 447 C CD . LYS 61 61 ? A 6.466 -22.722 -21.845 1.000 1 A LYS 33.337 1
ATOM 448 C CE . LYS 61 61 ? A 5.681 -23.059 -23.110 1.000 1 A LYS 27.666 1
ATOM 449 N NZ . LYS 61 61 ? A 5.605 -24.503 -23.356 1.000 1 A LYS 26.332 1
ATOM 450 N N . HIS 62 62 ? A 9.348 -18.942 -18.711 1.000 1 A HIS 44.007 1
ATOM 451 C CA . HIS 62 62 ? A 10.092 -18.775 -17.498 1.000 1 A HIS 45.028 1
ATOM 452 C C . HIS 62 62 ? A 10.546 -17.321 -17.365 1.000 1 A HIS 45.955 1
ATOM 453 O O . HIS 62 62 ? A 10.747 -16.648 -18.348 1.000 1 A HIS 45.166 1
ATOM 454 C CB . HIS 62 62 ? A 11.315 -19.704 -17.466 1.000 1 A HIS 42.665 1
ATOM 455 C CG . HIS 62 62 ? A 10.964 -21.155 -17.479 1.000 1 A HIS 41.363 1
ATOM 456 N ND1 . HIS 62 62 ? A 10.439 -21.796 -16.387 1.000 1 A HIS 36.811 1
ATOM 457 C CD2 . HIS 62 62 ? A 11.011 -22.068 -18.457 1.000 1 A HIS 37.587 1
ATOM 458 C CE1 . HIS 62 62 ? A 10.207 -23.063 -16.672 1.000 1 A HIS 34.091 1
ATOM 459 N NE2 . HIS 62 62 ? A 10.566 -23.263 -17.954 1.000 1 A HIS 31.363 1
ATOM 460 N N . PRO 63 63 ? A 10.695 -16.844 -16.145 1.000 1 A PRO 50.786 1
ATOM 461 C CA . PRO 63 63 ? A 11.169 -15.483 -15.953 1.000 1 A PRO 52.629 1
ATOM 462 C C . PRO 63 63 ? A 12.645 -15.363 -16.354 1.000 1 A PRO 54.420 1
ATOM 463 O O . PRO 63 63 ? A 13.497 -16.048 -15.809 1.000 1 A PRO 53.653 1
ATOM 464 C CB . PRO 63 63 ? A 10.965 -15.204 -14.465 1.000 1 A PRO 49.198 1
ATOM 465 C CG . PRO 63 63 ? A 11.004 -16.570 -13.840 1.000 1 A PRO 48.662 1
ATOM 466 C CD . PRO 63 63 ? A 10.404 -17.501 -14.875 1.000 1 A PRO 47.674 1
ATOM 467 N N . VAL 64 64 ? A 12.880 -14.474 -17.276 1.000 1 A VAL 56.260 1
ATOM 468 C CA . VAL 64 64 ? A 14.228 -14.271 -17.806 1.000 1 A VAL 58.517 1
ATOM 469 C C . VAL 64 64 ? A 14.569 -12.801 -17.626 1.000 1 A VAL 61.239 1
ATOM 470 O O . VAL 64 64 ? A 13.714 -11.925 -17.728 1.000 1 A VAL 60.572 1
ATOM 471 C CB . VAL 64 64 ? A 14.312 -14.666 -19.267 1.000 1 A VAL 54.676 1
ATOM 472 C CG1 . VAL 64 64 ? A 13.973 -16.142 -19.433 1.000 1 A VAL 53.246 1
ATOM 473 C CG2 . VAL 64 64 ? A 15.704 -14.417 -19.824 1.000 1 A VAL 50.932 1
ATOM 474 N N . TYR 65 65 ? A 15.824 -12.568 -17.310 1.000 1 A TYR 62.137 1
ATOM 475 C CA . TYR 65 65 ? A 16.305 -11.210 -17.142 1.000 1 A TYR 63.498 1
ATOM 476 C C . TYR 65 65 ? A 16.212 -10.414 -18.438 1.000 1 A TYR 64.363 1
ATOM 477 O O . TYR 65 65 ? A 16.429 -10.933 -19.538 1.000 1 A TYR 63.554 1
ATOM 478 C CB . TYR 65 65 ? A 17.747 -11.196 -16.634 1.000 1 A TYR 61.146 1
ATOM 479 C CG . TYR 65 65 ? A 17.947 -11.902 -15.315 1.000 1 A TYR 59.538 1
ATOM 480 C CD1 . TYR 65 65 ? A 17.581 -11.272 -14.144 1.000 1 A TYR 60.329 1
ATOM 481 C CD2 . TYR 65 65 ? A 18.471 -13.161 -15.252 1.000 1 A TYR 59.969 1
ATOM 482 C CE1 . TYR 65 65 ? A 17.767 -11.900 -12.930 1.000 1 A TYR 60.012 1
ATOM 483 C CE2 . TYR 65 65 ? A 18.652 -13.816 -14.042 1.000 1 A TYR 60.855 1
ATOM 484 C CZ . TYR 65 65 ? A 18.275 -13.165 -12.893 1.000 1 A TYR 57.621 1
ATOM 485 O OH . TYR 65 65 ? A 18.447 -13.783 -11.684 1.000 1 A TYR 56.618 1
ATOM 486 N N . ARG 66 66 ? A 15.889 -9.166 -18.298 1.000 1 A ARG 64.620 1
ATOM 487 C CA . ARG 66 66 ? A 15.749 -8.297 -19.455 1.000 1 A ARG 65.284 1
ATOM 488 C C . ARG 66 66 ? A 17.113 -7.941 -20.037 1.000 1 A ARG 66.714 1
ATOM 489 O O . ARG 66 66 ? A 18.031 -7.543 -19.321 1.000 1 A ARG 64.587 1
ATOM 490 C CB . ARG 66 66 ? A 14.982 -7.020 -19.087 1.000 1 A ARG 62.058 1
ATOM 491 C CG . ARG 66 66 ? A 13.524 -7.270 -18.793 1.000 1 A ARG 56.357 1
ATOM 492 C CD . ARG 66 66 ? A 12.800 -5.996 -18.406 1.000 1 A ARG 51.168 1
ATOM 493 N NE . ARG 66 66 ? A 11.369 -6.219 -18.230 1.000 1 A ARG 47.487 1
ATOM 494 C CZ . ARG 66 66 ? A 10.797 -6.538 -17.081 1.000 1 A ARG 45.604 1
ATOM 495 N NH1 . ARG 66 66 ? A 11.510 -6.683 -15.994 1.000 1 A ARG 39.299 1
ATOM 496 N NH2 . ARG 66 66 ? A 9.485 -6.713 -17.032 1.000 1 A ARG 36.654 1
ATOM 497 N N . GLY 67 67 ? A 17.214 -8.076 -21.330 1.000 1 A GLY 65.901 1
ATOM 498 C CA . GLY 67 67 ? A 18.467 -7.785 -21.991 1.000 1 A GLY 66.921 1
ATOM 499 C C . GLY 67 67 ? A 19.455 -8.924 -21.925 1.000 1 A GLY 68.839 1
ATOM 500 O O . GLY 67 67 ? A 20.641 -8.727 -22.207 1.000 1 A GLY 68.026 1
ATOM 501 N N . VAL 68 68 ? A 19.004 -10.088 -21.569 1.000 1 A VAL 66.372 1
ATOM 502 C CA . VAL 68 68 ? A 19.882 -11.255 -21.424 1.000 1 A VAL 67.886 1
ATOM 503 C C . VAL 68 68 ? A 19.382 -12.367 -22.292 1.000 1 A VAL 67.411 1
ATOM 504 O O . VAL 68 68 ? A 18.250 -12.795 -22.163 1.000 1 A VAL 65.137 1
ATOM 505 C CB . VAL 68 68 ? A 19.969 -11.715 -19.954 1.000 1 A VAL 66.092 1
ATOM 506 C CG1 . VAL 68 68 ? A 20.506 -10.611 -19.098 1.000 1 A VAL 65.690 1
ATOM 507 C CG2 . VAL 68 68 ? A 20.779 -12.972 -19.839 1.000 1 A VAL 64.639 1
ATOM 508 N N . ARG 69 69 ? A 20.223 -12.810 -23.192 1.000 1 A ARG 60.796 1
ATOM 509 C CA . ARG 69 69 ? A 19.898 -13.962 -24.002 1.000 1 A ARG 61.335 1
ATOM 510 C C . ARG 69 69 ? A 21.118 -14.886 -24.066 1.000 1 A ARG 61.550 1
ATOM 511 O O . ARG 69 69 ? A 22.244 -14.418 -24.115 1.000 1 A ARG 60.772 1
ATOM 512 C CB . ARG 69 69 ? A 19.419 -13.560 -25.394 1.000 1 A ARG 58.291 1
ATOM 513 C CG . ARG 69 69 ? A 20.469 -12.851 -26.249 1.000 1 A ARG 53.732 1
ATOM 514 C CD . ARG 69 69 ? A 19.890 -12.470 -27.596 1.000 1 A ARG 49.528 1
ATOM 515 N NE . ARG 69 69 ? A 20.832 -11.741 -28.429 1.000 1 A ARG 46.448 1
ATOM 516 C CZ . ARG 69 69 ? A 20.556 -11.325 -29.661 1.000 1 A ARG 45.755 1
ATOM 517 N NH1 . ARG 69 69 ? A 19.359 -11.521 -30.178 1.000 1 A ARG 38.395 1
ATOM 518 N NH2 . ARG 69 69 ? A 21.451 -10.679 -30.357 1.000 1 A ARG 36.363 1
ATOM 519 N N . MET 70 70 ? A 20.857 -16.141 -24.086 1.000 1 A MET 60.114 1
ATOM 520 C CA . MET 70 70 ? A 21.911 -17.157 -24.130 1.000 1 A MET 60.208 1
ATOM 521 C C . MET 70 70 ? A 22.191 -17.554 -25.563 1.000 1 A MET 59.794 1
ATOM 522 O O . MET 70 70 ? A 21.282 -17.766 -26.351 1.000 1 A MET 58.363 1
ATOM 523 C CB . MET 70 70 ? A 21.545 -18.364 -23.285 1.000 1 A MET 57.915 1
ATOM 524 C CG . MET 70 70 ? A 22.658 -19.379 -23.124 1.000 1 A MET 54.824 1
ATOM 525 S SD . MET 70 70 ? A 22.214 -20.694 -22.024 1.000 1 A MET 53.788 1
ATOM 526 C CE . MET 70 70 ? A 23.721 -21.699 -22.074 1.000 1 A MET 47.899 1
ATOM 527 N N . ARG 71 71 ? A 23.463 -17.675 -25.857 1.000 1 A ARG 58.377 1
ATOM 528 C CA . ARG 71 71 ? A 23.887 -18.090 -27.197 1.000 1 A ARG 58.665 1
ATOM 529 C C . ARG 71 71 ? A 23.881 -19.616 -27.309 1.000 1 A ARG 58.589 1
ATOM 530 O O . ARG 71 71 ? A 23.683 -20.341 -26.316 1.000 1 A ARG 57.326 1
ATOM 531 C CB . ARG 71 71 ? A 25.280 -17.560 -27.521 1.000 1 A ARG 55.400 1
ATOM 532 C CG . ARG 71 71 ? A 25.357 -16.027 -27.451 1.000 1 A ARG 53.194 1
ATOM 533 C CD . ARG 71 71 ? A 24.521 -15.360 -28.516 1.000 1 A ARG 49.540 1
ATOM 534 N NE . ARG 71 71 ? A 25.064 -15.545 -29.849 1.000 1 A ARG 45.439 1
ATOM 535 C CZ . ARG 71 71 ? A 24.439 -15.145 -30.973 1.000 1 A ARG 46.337 1
ATOM 536 N NH1 . ARG 71 71 ? A 23.289 -14.536 -30.903 1.000 1 A ARG 39.125 1
ATOM 537 N NH2 . ARG 71 71 ? A 25.025 -15.343 -32.126 1.000 1 A ARG 37.026 1
ATOM 538 N N . ASN 72 72 ? A 24.115 -20.071 -28.528 1.000 1 A ASN 54.288 1
ATOM 539 C CA . ASN 72 72 ? A 24.041 -21.484 -28.809 1.000 1 A ASN 52.735 1
ATOM 540 C C . ASN 72 72 ? A 25.184 -22.271 -28.190 1.000 1 A ASN 53.855 1
ATOM 541 O O . ASN 72 72 ? A 25.040 -23.485 -27.978 1.000 1 A ASN 52.470 1
ATOM 542 C CB . ASN 72 72 ? A 24.008 -21.734 -30.326 1.000 1 A ASN 49.219 1
ATOM 543 C CG . ASN 72 72 ? A 22.746 -21.226 -30.986 1.000 1 A ASN 46.550 1
ATOM 544 O OD1 . ASN 72 72 ? A 21.681 -21.234 -30.379 1.000 1 A ASN 43.547 1
ATOM 545 N ND2 . ASN 72 72 ? A 22.882 -20.752 -32.231 1.000 1 A ASN 44.001 1
ATOM 546 N N . TRP 73 73 ? A 26.259 -21.637 -27.920 1.000 1 A TRP 54.190 1
ATOM 547 C CA . TRP 73 73 ? A 27.387 -22.320 -27.315 1.000 1 A TRP 54.870 1
ATOM 548 C C . TRP 73 73 ? A 27.298 -22.336 -25.782 1.000 1 A TRP 55.884 1
ATOM 549 O O . TRP 73 73 ? A 28.249 -22.778 -25.120 1.000 1 A TRP 54.066 1
ATOM 550 C CB . TRP 73 73 ? A 28.702 -21.683 -27.792 1.000 1 A TRP 53.368 1
ATOM 551 C CG . TRP 73 73 ? A 28.845 -20.215 -27.408 1.000 1 A TRP 52.246 1
ATOM 552 C CD1 . TRP 73 73 ? A 29.211 -19.716 -26.212 1.000 1 A TRP 47.305 1
ATOM 553 C CD2 . TRP 73 73 ? A 28.594 -19.100 -28.256 1.000 1 A TRP 49.636 1
ATOM 554 N NE1 . TRP 73 73 ? A 29.211 -18.355 -26.270 1.000 1 A TRP 43.887 1
ATOM 555 C CE2 . TRP 73 73 ? A 28.824 -17.929 -27.507 1.000 1 A TRP 47.482 1
ATOM 556 C CE3 . TRP 73 73 ? A 28.175 -18.958 -29.581 1.000 1 A TRP 41.733 1
ATOM 557 C CZ2 . TRP 73 73 ? A 28.675 -16.667 -28.024 1.000 1 A TRP 41.181 1
ATOM 558 C CZ3 . TRP 73 73 ? A 28.024 -17.685 -30.091 1.000 1 A TRP 40.791 1
ATOM 559 C CH2 . TRP 73 73 ? A 28.257 -16.533 -29.329 1.000 1 A TRP 40.278 1
ATOM 560 N N . GLY 74 74 ? A 26.241 -21.815 -25.226 1.000 1 A GLY 56.085 1
ATOM 561 C CA . GLY 74 74 ? A 26.028 -21.899 -23.799 1.000 1 A GLY 56.244 1
ATOM 562 C C . GLY 74 74 ? A 26.591 -20.763 -22.993 1.000 1 A GLY 60.155 1
ATOM 563 O O . GLY 74 74 ? A 26.886 -20.925 -21.818 1.000 1 A GLY 58.575 1
ATOM 564 N N . LYS 75 75 ? A 26.710 -19.593 -23.602 1.000 1 A LYS 61.473 1
ATOM 565 C CA . LYS 75 75 ? A 27.206 -18.399 -22.905 1.000 1 A LYS 63.399 1
ATOM 566 C C . LYS 75 75 ? A 26.137 -17.317 -22.907 1.000 1 A LYS 64.983 1
ATOM 567 O O . LYS 75 75 ? A 25.497 -17.079 -23.927 1.000 1 A LYS 63.597 1
ATOM 568 C CB . LYS 75 75 ? A 28.492 -17.891 -23.516 1.000 1 A LYS 61.366 1
ATOM 569 C CG . LYS 75 75 ? A 29.692 -18.820 -23.321 1.000 1 A LYS 56.284 1
ATOM 570 C CD . LYS 75 75 ? A 30.974 -18.241 -23.897 1.000 1 A LYS 51.995 1
ATOM 571 C CE . LYS 75 75 ? A 32.151 -19.181 -23.738 1.000 1 A LYS 49.349 1
ATOM 572 N NZ . LYS 75 75 ? A 33.399 -18.602 -24.274 1.000 1 A LYS 43.638 1
ATOM 573 N N . TRP 76 76 ? A 25.998 -16.690 -21.780 1.000 1 A TRP 64.241 1
ATOM 574 C CA . TRP 76 76 ? A 24.988 -15.628 -21.622 1.000 1 A TRP 64.750 1
ATOM 575 C C . TRP 76 76 ? A 25.521 -14.326 -22.190 1.000 1 A TRP 65.747 1
ATOM 576 O O . TRP 76 76 ? A 26.579 -13.855 -21.814 1.000 1 A TRP 64.500 1
ATOM 577 C CB . TRP 76 76 ? A 24.651 -15.455 -20.145 1.000 1 A TRP 62.327 1
ATOM 578 C CG . TRP 76 76 ? A 24.032 -16.690 -19.553 1.000 1 A TRP 61.891 1
ATOM 579 C CD1 . TRP 76 76 ? A 24.657 -17.627 -18.788 1.000 1 A TRP 60.542 1
ATOM 580 C CD2 . TRP 76 76 ? A 22.665 -17.083 -19.629 1.000 1 A TRP 63.219 1
ATOM 581 N NE1 . TRP 76 76 ? A 23.764 -18.608 -18.437 1.000 1 A TRP 59.845 1
ATOM 582 C CE2 . TRP 76 76 ? A 22.526 -18.273 -18.933 1.000 1 A TRP 61.215 1
ATOM 583 C CE3 . TRP 76 76 ? A 21.528 -16.530 -20.235 1.000 1 A TRP 54.211 1
ATOM 584 C CZ2 . TRP 76 76 ? A 21.322 -18.945 -18.815 1.000 1 A TRP 58.764 1
ATOM 585 C CZ3 . TRP 76 76 ? A 20.325 -17.198 -20.102 1.000 1 A TRP 56.916 1
ATOM 586 C CH2 . TRP 76 76 ? A 20.220 -18.384 -19.413 1.000 1 A TRP 56.797 1
ATOM 587 N N . VAL 77 77 ? A 24.759 -13.753 -23.105 1.000 1 A VAL 64.266 1
ATOM 588 C CA . VAL 77 77 ? A 25.154 -12.522 -23.743 1.000 1 A VAL 65.578 1
ATOM 589 C C . VAL 77 77 ? A 24.242 -11.406 -23.280 1.000 1 A VAL 66.791 1
ATOM 590 O O . VAL 77 77 ? A 23.020 -11.483 -23.409 1.000 1 A VAL 65.593 1
ATOM 591 C CB . VAL 77 77 ? A 25.082 -12.652 -25.283 1.000 1 A VAL 63.134 1
ATOM 592 C CG1 . VAL 77 77 ? A 26.064 -13.702 -25.741 1.000 1 A VAL 59.842 1
ATOM 593 C CG2 . VAL 77 77 ? A 25.405 -11.311 -25.929 1.000 1 A VAL 58.804 1
ATOM 594 N N . SER 78 78 ? A 24.812 -10.373 -22.708 1.000 1 A SER 66.348 1
ATOM 595 C CA . SER 78 78 ? A 24.055 -9.212 -22.276 1.000 1 A SER 67.472 1
ATOM 596 C C . SER 78 78 ? A 24.079 -8.161 -23.375 1.000 1 A SER 67.062 1
ATOM 597 O O . SER 78 78 ? A 25.147 -7.711 -23.795 1.000 1 A SER 64.953 1
ATOM 598 C CB . SER 78 78 ? A 24.624 -8.651 -20.973 1.000 1 A SER 65.527 1
ATOM 599 O OG . SER 78 78 ? A 23.926 -7.493 -20.562 1.000 1 A SER 58.150 1
ATOM 600 N N . GLU 79 79 ? A 22.930 -7.774 -23.817 1.000 1 A GLU 64.989 1
ATOM 601 C CA . GLU 79 79 ? A 22.805 -6.793 -24.910 1.000 1 A GLU 65.431 1
ATOM 602 C C . GLU 79 79 ? A 21.799 -5.730 -24.522 1.000 1 A GLU 66.653 1
ATOM 603 O O . GLU 79 79 ? A 20.901 -5.928 -23.692 1.000 1 A GLU 65.473 1
ATOM 604 C CB . GLU 79 79 ? A 22.340 -7.465 -26.193 1.000 1 A GLU 62.161 1
ATOM 605 C CG . GLU 79 79 ? A 23.334 -8.430 -26.803 1.000 1 A GLU 57.476 1
ATOM 606 C CD . GLU 79 79 ? A 22.816 -9.060 -28.078 1.000 1 A GLU 52.931 1
ATOM 607 O OE1 . GLU 79 79 ? A 21.631 -8.792 -28.419 1.000 1 A GLU 49.975 1
ATOM 608 O OE2 . GLU 79 79 ? A 23.565 -9.812 -28.737 1.000 1 A GLU 48.607 1
ATOM 609 N N . ILE 80 80 ? A 21.927 -4.597 -25.112 1.000 1 A ILE 63.793 1
ATOM 610 C CA . ILE 80 80 ? A 21.026 -3.498 -24.889 1.000 1 A ILE 63.724 1
ATOM 611 C C . ILE 80 80 ? A 20.945 -2.670 -26.164 1.000 1 A ILE 63.381 1
ATOM 612 O O . ILE 80 80 ? A 21.943 -2.445 -26.833 1.000 1 A ILE 61.676 1
ATOM 613 C CB . ILE 80 80 ? A 21.449 -2.646 -23.688 1.000 1 A ILE 61.785 1
ATOM 614 C CG1 . ILE 80 80 ? A 20.466 -1.546 -23.402 1.000 1 A ILE 58.646 1
ATOM 615 C CG2 . ILE 80 80 ? A 22.860 -2.116 -23.881 1.000 1 A ILE 56.595 1
ATOM 616 C CD1 . ILE 80 80 ? A 20.712 -0.796 -22.133 1.000 1 A ILE 54.684 1
ATOM 617 N N . ARG 81 81 ? A 19.778 -2.252 -26.491 1.000 1 A ARG 62.752 1
ATOM 618 C CA . ARG 81 81 ? A 19.573 -1.434 -27.695 1.000 1 A ARG 63.446 1
ATOM 619 C C . ARG 81 81 ? A 19.505 0.029 -27.319 1.000 1 A ARG 63.796 1
ATOM 620 O O . ARG 81 81 ? A 18.831 0.412 -26.363 1.000 1 A ARG 62.560 1
ATOM 621 C CB . ARG 81 81 ? A 18.286 -1.886 -28.424 1.000 1 A ARG 60.378 1
ATOM 622 C CG . ARG 81 81 ? A 17.997 -1.178 -29.724 1.000 1 A ARG 56.152 1
ATOM 623 C CD . ARG 81 81 ? A 16.779 -1.746 -30.372 1.000 1 A ARG 51.809 1
ATOM 624 N NE . ARG 81 81 ? A 16.469 -1.084 -31.666 1.000 1 A ARG 49.158 1
ATOM 625 C CZ . ARG 81 81 ? A 15.470 -1.391 -32.446 1.000 1 A ARG 48.345 1
ATOM 626 N NH1 . ARG 81 81 ? A 14.606 -2.326 -32.064 1.000 1 A ARG 41.126 1
ATOM 627 N NH2 . ARG 81 81 ? A 15.300 -0.754 -33.587 1.000 1 A ARG 39.442 1
ATOM 628 N N . GLU 82 82 ? A 20.184 0.824 -28.059 1.000 1 A GLU 58.196 1
ATOM 629 C CA . GLU 82 82 ? A 20.192 2.268 -27.796 1.000 1 A GLU 58.998 1
ATOM 630 C C . GLU 82 82 ? A 18.797 2.835 -28.072 1.000 1 A GLU 59.315 1
ATOM 631 O O . GLU 82 82 ? A 18.151 2.458 -29.049 1.000 1 A GLU 58.478 1
ATOM 632 C CB . GLU 82 82 ? A 21.232 2.982 -28.658 1.000 1 A GLU 56.416 1
ATOM 633 C CG . GLU 82 82 ? A 22.654 2.647 -28.315 1.000 1 A GLU 53.379 1
ATOM 634 C CD . GLU 82 82 ? A 23.669 3.429 -29.131 1.000 1 A GLU 49.918 1
ATOM 635 O OE1 . GLU 82 82 ? A 23.250 4.152 -30.045 1.000 1 A GLU 47.168 1
ATOM 636 O OE2 . GLU 82 82 ? A 24.874 3.293 -28.878 1.000 1 A GLU 46.425 1
ATOM 637 N N . PRO 83 83 ? A 18.350 3.734 -27.247 1.000 1 A PRO 59.601 1
ATOM 638 C CA . PRO 83 83 ? A 16.993 4.243 -27.402 1.000 1 A PRO 60.056 1
ATOM 639 C C . PRO 83 83 ? A 16.855 5.121 -28.658 1.000 1 A PRO 60.730 1
ATOM 640 O O . PRO 83 83 ? A 17.704 5.972 -28.912 1.000 1 A PRO 59.196 1
ATOM 641 C CB . PRO 83 83 ? A 16.720 5.036 -26.131 1.000 1 A PRO 57.375 1
ATOM 642 C CG . PRO 83 83 ? A 18.066 5.431 -25.653 1.000 1 A PRO 56.011 1
ATOM 643 C CD . PRO 83 83 ? A 18.976 4.278 -26.028 1.000 1 A PRO 56.512 1
ATOM 644 N N . ARG 84 84 ? A 15.806 4.867 -29.389 1.000 1 A ARG 56.290 1
ATOM 645 C CA . ARG 84 84 ? A 15.568 5.568 -30.654 1.000 1 A ARG 56.061 1
ATOM 646 C C . ARG 84 84 ? A 16.692 5.393 -31.666 1.000 1 A ARG 56.611 1
ATOM 647 O O . ARG 84 84 ? A 16.978 6.279 -32.455 1.000 1 A ARG 55.505 1
ATOM 648 C CB . ARG 84 84 ? A 15.271 7.059 -30.420 1.000 1 A ARG 54.623 1
ATOM 649 C CG . ARG 84 84 ? A 14.017 7.310 -29.605 1.000 1 A ARG 51.311 1
ATOM 650 C CD . ARG 84 84 ? A 13.846 8.785 -29.346 1.000 1 A ARG 48.327 1
ATOM 651 N NE . ARG 84 84 ? A 12.688 9.068 -28.513 1.000 1 A ARG 44.844 1
ATOM 652 C CZ . ARG 84 84 ? A 12.363 10.268 -28.086 1.000 1 A ARG 45.028 1
ATOM 653 N NH1 . ARG 84 84 ? A 13.090 11.303 -28.404 1.000 1 A ARG 36.540 1
ATOM 654 N NH2 . ARG 84 84 ? A 11.297 10.427 -27.337 1.000 1 A ARG 34.337 1
ATOM 655 N N . LYS 85 85 ? A 17.334 4.254 -31.585 1.000 1 A LYS 56.073 1
ATOM 656 C CA . LYS 85 85 ? A 18.432 3.927 -32.507 1.000 1 A LYS 56.366 1
ATOM 657 C C . LYS 85 85 ? A 18.379 2.465 -32.877 1.000 1 A LYS 57.019 1
ATOM 658 O O . LYS 85 85 ? A 17.879 1.631 -32.123 1.000 1 A LYS 55.608 1
ATOM 659 C CB . LYS 85 85 ? A 19.786 4.263 -31.897 1.000 1 A LYS 53.406 1
ATOM 660 C CG . LYS 85 85 ? A 20.077 5.766 -31.792 1.000 1 A LYS 51.532 1
ATOM 661 C CD . LYS 85 85 ? A 21.442 6.034 -31.222 1.000 1 A LYS 47.738 1
ATOM 662 C CE . LYS 85 85 ? A 21.719 7.518 -31.061 1.000 1 A LYS 46.247 1
ATOM 663 N NZ . LYS 85 85 ? A 23.047 7.793 -30.509 1.000 1 A LYS 39.741 1
ATOM 664 N N . LYS 86 86 ? A 18.908 2.184 -34.039 1.000 1 A LYS 52.942 1
ATOM 665 C CA . LYS 86 86 ? A 18.944 0.797 -34.505 1.000 1 A LYS 53.708 1
ATOM 666 C C . LYS 86 86 ? A 20.209 0.064 -34.064 1.000 1 A LYS 55.616 1
ATOM 667 O O . LYS 86 86 ? A 20.283 -1.146 -34.209 1.000 1 A LYS 54.290 1
ATOM 668 C CB . LYS 86 86 ? A 18.832 0.735 -36.023 1.000 1 A LYS 50.241 1
ATOM 669 C CG . LYS 86 86 ? A 17.466 1.171 -36.554 1.000 1 A LYS 46.946 1
ATOM 670 C CD . LYS 86 86 ? A 17.385 1.095 -38.060 1.000 1 A LYS 42.928 1
ATOM 671 C CE . LYS 86 86 ? A 16.019 1.555 -38.554 1.000 1 A LYS 36.615 1
ATOM 672 N NZ . LYS 86 86 ? A 15.894 1.465 -40.020 1.000 1 A LYS 32.414 1
ATOM 673 N N . SER 87 87 ? A 21.154 0.799 -33.512 1.000 1 A SER 55.758 1
ATOM 674 C CA . SER 87 87 ? A 22.417 0.197 -33.110 1.000 1 A SER 57.762 1
ATOM 675 C C . SER 87 87 ? A 22.234 -0.508 -31.768 1.000 1 A SER 59.184 1
ATOM 676 O O . SER 87 87 ? A 21.476 -0.074 -30.894 1.000 1 A SER 57.459 1
ATOM 677 C CB . SER 87 87 ? A 23.526 1.233 -33.017 1.000 1 A SER 54.460 1
ATOM 678 O OG . SER 87 87 ? A 23.207 2.253 -32.095 1.000 1 A SER 49.284 1
ATOM 679 N N . ARG 88 88 ? A 22.956 -1.566 -31.616 1.000 1 A ARG 56.776 1
ATOM 680 C CA . ARG 88 88 ? A 22.932 -2.342 -30.371 1.000 1 A ARG 58.133 1
ATOM 681 C C . ARG 88 88 ? A 24.316 -2.362 -29.759 1.000 1 A ARG 59.377 1
ATOM 682 O O . ARG 88 88 ? A 25.327 -2.346 -30.454 1.000 1 A ARG 59.487 1
ATOM 683 C CB . ARG 88 88 ? A 22.481 -3.779 -30.628 1.000 1 A ARG 56.269 1
ATOM 684 C CG . ARG 88 88 ? A 21.055 -3.901 -31.104 1.000 1 A ARG 52.207 1
ATOM 685 C CD . ARG 88 88 ? A 20.702 -5.342 -31.319 1.000 1 A ARG 47.407 1
ATOM 686 N NE . ARG 88 88 ? A 19.331 -5.527 -31.805 1.000 1 A ARG 45.316 1
ATOM 687 C CZ . ARG 88 88 ? A 18.785 -6.698 -32.140 1.000 1 A ARG 45.605 1
ATOM 688 N NH1 . ARG 88 88 ? A 19.516 -7.805 -32.048 1.000 1 A ARG 38.202 1
ATOM 689 N NH2 . ARG 88 88 ? A 17.546 -6.761 -32.565 1.000 1 A ARG 36.568 1
ATOM 690 N N . ILE 89 89 ? A 24.330 -2.343 -28.445 1.000 1 A ILE 64.107 1
ATOM 691 C CA . ILE 89 89 ? A 25.585 -2.350 -27.692 1.000 1 A ILE 64.747 1
ATOM 692 C C . ILE 89 89 ? A 25.783 -3.734 -27.097 1.000 1 A ILE 65.748 1
ATOM 693 O O . ILE 89 89 ? A 24.962 -4.218 -26.322 1.000 1 A ILE 65.218 1
ATOM 694 C CB . ILE 89 89 ? A 25.591 -1.286 -26.567 1.000 1 A ILE 62.832 1
ATOM 695 C CG1 . ILE 89 89 ? A 25.445 0.100 -27.164 1.000 1 A ILE 63.624 1
ATOM 696 C CG2 . ILE 89 89 ? A 26.870 -1.398 -25.756 1.000 1 A ILE 60.584 1
ATOM 697 C CD1 . ILE 89 89 ? A 25.257 1.168 -26.143 1.000 1 A ILE 58.777 1
ATOM 698 N N . TRP 90 90 ? A 26.873 -4.323 -27.492 1.000 1 A TRP 62.403 1
ATOM 699 C CA . TRP 90 90 ? A 27.214 -5.639 -26.958 1.000 1 A TRP 63.637 1
ATOM 700 C C . TRP 90 90 ? A 27.913 -5.439 -25.632 1.000 1 A TRP 64.557 1
ATOM 701 O O . TRP 90 90 ? A 29.004 -4.886 -25.564 1.000 1 A TRP 62.829 1
ATOM 702 C CB . TRP 90 90 ? A 28.104 -6.419 -27.930 1.000 1 A TRP 62.085 1
ATOM 703 C CG . TRP 90 90 ? A 27.400 -6.817 -29.196 1.000 1 A TRP 60.171 1
ATOM 704 C CD1 . TRP 90 90 ? A 27.288 -6.064 -30.315 1.000 1 A TRP 55.643 1
ATOM 705 C CD2 . TRP 90 90 ? A 26.778 -8.068 -29.475 1.000 1 A TRP 57.700 1
ATOM 706 N NE1 . TRP 90 90 ? A 26.586 -6.757 -31.277 1.000 1 A TRP 49.204 1
ATOM 707 C CE2 . TRP 90 90 ? A 26.256 -7.986 -30.779 1.000 1 A TRP 55.095 1
ATOM 708 C CE3 . TRP 90 90 ? A 26.576 -9.225 -28.730 1.000 1 A TRP 49.281 1
ATOM 709 C CZ2 . TRP 90 90 ? A 25.568 -9.041 -31.356 1.000 1 A TRP 46.045 1
ATOM 710 C CZ3 . TRP 90 90 ? A 25.884 -10.270 -29.319 1.000 1 A TRP 46.553 1
ATOM 711 C CH2 . TRP 90 90 ? A 25.382 -10.168 -30.618 1.000 1 A TRP 45.797 1
ATOM 712 N N . LEU 91 91 ? A 27.292 -5.915 -24.565 1.000 1 A LEU 68.833 1
ATOM 713 C CA . LEU 91 91 ? A 27.860 -5.791 -23.241 1.000 1 A LEU 69.045 1
ATOM 714 C C . LEU 91 91 ? A 28.835 -6.923 -22.926 1.000 1 A LEU 68.709 1
ATOM 715 O O . LEU 91 91 ? A 29.431 -6.933 -21.859 1.000 1 A LEU 65.496 1
ATOM 716 C CB . LEU 91 91 ? A 26.766 -5.747 -22.186 1.000 1 A LEU 67.343 1
ATOM 717 C CG . LEU 91 91 ? A 25.806 -4.553 -22.291 1.000 1 A LEU 66.308 1
ATOM 718 C CD1 . LEU 91 91 ? A 26.571 -3.267 -22.074 1.000 1 A LEU 66.578 1
ATOM 719 C CD2 . LEU 91 91 ? A 24.674 -4.665 -21.283 1.000 1 A LEU 66.341 1
ATOM 720 N N . GLY 92 92 ? A 28.954 -7.850 -23.828 1.000 1 A GLY 65.232 1
ATOM 721 C CA . GLY 92 92 ? A 29.888 -8.945 -23.676 1.000 1 A GLY 65.696 1
ATOM 722 C C . GLY 92 92 ? A 29.208 -10.251 -23.315 1.000 1 A GLY 67.382 1
ATOM 723 O O . GLY 92 92 ? A 27.981 -10.330 -23.186 1.000 1 A GLY 65.355 1
ATOM 724 N N . THR 93 93 ? A 30.010 -11.247 -23.167 1.000 1 A THR 66.005 1
ATOM 725 C CA . THR 93 93 ? A 29.550 -12.574 -22.821 1.000 1 A THR 66.771 1
ATOM 726 C C . THR 93 93 ? A 29.825 -12.865 -21.364 1.000 1 A THR 67.636 1
ATOM 727 O O . THR 93 93 ? A 30.840 -12.424 -20.826 1.000 1 A THR 66.751 1
ATOM 728 C CB . THR 93 93 ? A 30.197 -13.637 -23.693 1.000 1 A THR 64.674 1
ATOM 729 O OG1 . THR 93 93 ? A 31.605 -13.600 -23.550 1.000 1 A THR 59.529 1
ATOM 730 C CG2 . THR 93 93 ? A 29.833 -13.431 -25.152 1.000 1 A THR 58.115 1
ATOM 731 N N . PHE 94 94 ? A 28.943 -13.566 -20.738 1.000 1 A PHE 66.924 1
ATOM 732 C CA . PHE 94 94 ? A 29.059 -13.824 -19.317 1.000 1 A PHE 66.779 1
ATOM 733 C C . PHE 94 94 ? A 28.705 -15.270 -19.028 1.000 1 A PHE 66.338 1
ATOM 734 O O . PHE 94 94 ? A 27.779 -15.799 -19.628 1.000 1 A PHE 65.203 1
ATOM 735 C CB . PHE 94 94 ? A 28.161 -12.880 -18.512 1.000 1 A PHE 64.873 1
ATOM 736 C CG . PHE 94 94 ? A 28.508 -11.428 -18.671 1.000 1 A PHE 63.591 1
ATOM 737 C CD1 . PHE 94 94 ? A 29.554 -10.866 -17.982 1.000 1 A PHE 64.064 1
ATOM 738 C CD2 . PHE 94 94 ? A 27.778 -10.636 -19.561 1.000 1 A PHE 63.667 1
ATOM 739 C CE1 . PHE 94 94 ? A 29.846 -9.524 -18.133 1.000 1 A PHE 63.448 1
ATOM 740 C CE2 . PHE 94 94 ? A 28.079 -9.299 -19.704 1.000 1 A PHE 64.252 1
ATOM 741 C CZ . PHE 94 94 ? A 29.112 -8.752 -18.991 1.000 1 A PHE 61.699 1
ATOM 742 N N . PRO 95 95 ? A 29.418 -15.896 -18.147 1.000 1 A PRO 65.585 1
ATOM 743 C CA . PRO 95 95 ? A 29.113 -17.302 -17.823 1.000 1 A PRO 65.410 1
ATOM 744 C C . PRO 95 95 ? A 27.844 -17.476 -17.019 1.000 1 A PRO 66.722 1
ATOM 745 O O . PRO 95 95 ? A 27.245 -18.539 -17.023 1.000 1 A PRO 65.346 1
ATOM 746 C CB . PRO 95 95 ? A 30.324 -17.758 -17.033 1.000 1 A PRO 63.002 1
ATOM 747 C CG . PRO 95 95 ? A 30.872 -16.522 -16.429 1.000 1 A PRO 61.536 1
ATOM 748 C CD . PRO 95 95 ? A 30.664 -15.446 -17.443 1.000 1 A PRO 64.736 1
ATOM 749 N N . THR 96 96 ? A 27.444 -16.415 -16.307 1.000 1 A THR 68.825 1
ATOM 750 C CA . THR 96 96 ? A 26.257 -16.457 -15.465 1.000 1 A THR 69.245 1
ATOM 751 C C . THR 96 96 ? A 25.241 -15.443 -15.936 1.000 1 A THR 70.323 1
ATOM 752 O O . THR 96 96 ? A 25.601 -14.378 -16.447 1.000 1 A THR 69.896 1
ATOM 753 C CB . THR 96 96 ? A 26.604 -16.229 -13.995 1.000 1 A THR 66.528 1
ATOM 754 O OG1 . THR 96 96 ? A 27.189 -14.930 -13.857 1.000 1 A THR 63.324 1
ATOM 755 C CG2 . THR 96 96 ? A 27.565 -17.272 -13.515 1.000 1 A THR 61.680 1
ATOM 756 N N . PRO 97 97 ? A 23.951 -15.717 -15.820 1.000 1 A PRO 65.654 1
ATOM 757 C CA . PRO 97 97 ? A 22.952 -14.751 -16.212 1.000 1 A PRO 66.331 1
ATOM 758 C C . PRO 97 97 ? A 22.843 -13.538 -15.286 1.000 1 A PRO 67.128 1
ATOM 759 O O . PRO 97 97 ? A 22.416 -12.473 -15.705 1.000 1 A PRO 65.909 1
ATOM 760 C CB . PRO 97 97 ? A 21.659 -15.551 -16.227 1.000 1 A PRO 63.633 1
ATOM 761 C CG . PRO 97 97 ? A 21.902 -16.639 -15.248 1.000 1 A PRO 61.580 1
ATOM 762 C CD . PRO 97 97 ? A 23.351 -16.984 -15.421 1.000 1 A PRO 61.621 1
ATOM 763 N N . GLU 98 98 ? A 23.269 -13.701 -14.058 1.000 1 A GLU 66.871 1
ATOM 764 C CA . GLU 98 98 ? A 23.224 -12.578 -13.120 1.000 1 A GLU 67.106 1
ATOM 765 C C . GLU 98 98 ? A 24.236 -11.481 -13.500 1.000 1 A GLU 67.867 1
ATOM 766 O O . GLU 98 98 ? A 23.965 -10.314 -13.361 1.000 1 A GLU 66.993 1
ATOM 767 C CB . GLU 98 98 ? A 23.486 -13.053 -11.694 1.000 1 A GLU 64.151 1
ATOM 768 C CG . GLU 98 98 ? A 22.410 -13.933 -11.112 1.000 1 A GLU 59.768 1
ATOM 769 C CD . GLU 98 98 ? A 22.567 -15.413 -11.516 1.000 1 A GLU 53.468 1
ATOM 770 O OE1 . GLU 98 98 ? A 23.535 -15.755 -12.232 1.000 1 A GLU 49.649 1
ATOM 771 O OE2 . GLU 98 98 ? A 21.712 -16.213 -11.096 1.000 1 A GLU 47.435 1
ATOM 772 N N . MET 99 99 ? A 25.371 -11.904 -13.983 1.000 1 A MET 69.223 1
ATOM 773 C CA . MET 99 99 ? A 26.358 -10.957 -14.462 1.000 1 A MET 69.479 1
ATOM 774 C C . MET 99 99 ? A 25.876 -10.215 -15.695 1.000 1 A MET 70.283 1
ATOM 775 O O . MET 99 99 ? A 26.054 -8.996 -15.839 1.000 1 A MET 69.001 1
ATOM 776 C CB . MET 99 99 ? A 27.681 -11.670 -14.781 1.000 1 A MET 67.774 1
ATOM 777 C CG . MET 99 99 ? A 28.324 -12.340 -13.573 1.000 1 A MET 65.996 1
ATOM 778 S SD . MET 99 99 ? A 29.761 -13.333 -14.013 1.000 1 A MET 65.071 1
ATOM 779 C CE . MET 99 99 ? A 30.948 -12.075 -14.411 1.000 1 A MET 58.111 1
ATOM 780 N N . ALA 100 100 ? A 25.231 -10.943 -16.594 1.000 1 A ALA 68.013 1
ATOM 781 C CA . ALA 100 100 ? A 24.650 -10.311 -17.771 1.000 1 A ALA 69.530 1
ATOM 782 C C . ALA 100 100 ? A 23.502 -9.379 -17.384 1.000 1 A ALA 70.320 1
ATOM 783 O O . ALA 100 100 ? A 23.327 -8.331 -18.003 1.000 1 A ALA 68.637 1
ATOM 784 C CB . ALA 100 100 ? A 24.148 -11.397 -18.728 1.000 1 A ALA 67.754 1
ATOM 785 N N . ALA 101 101 ? A 22.760 -9.748 -16.387 1.000 1 A ALA 69.709 1
ATOM 786 C CA . ALA 101 101 ? A 21.687 -8.898 -15.910 1.000 1 A ALA 70.551 1
ATOM 787 C C . ALA 101 101 ? A 22.208 -7.648 -15.251 1.000 1 A ALA 70.984 1
ATOM 788 O O . ALA 101 101 ? A 21.663 -6.566 -15.404 1.000 1 A ALA 69.033 1
ATOM 789 C CB . ALA 101 101 ? A 20.778 -9.684 -14.961 1.000 1 A ALA 68.231 1
ATOM 790 N N . ARG 102 102 ? A 23.285 -7.801 -14.499 1.000 1 A ARG 69.784 1
ATOM 791 C CA . ARG 102 102 ? A 23.903 -6.638 -13.857 1.000 1 A ARG 69.730 1
ATOM 792 C C . ARG 102 102 ? A 24.525 -5.713 -14.890 1.000 1 A ARG 70.059 1
ATOM 793 O O . ARG 102 102 ? A 24.443 -4.488 -14.764 1.000 1 A ARG 69.055 1
ATOM 794 C CB . ARG 102 102 ? A 24.981 -7.087 -12.861 1.000 1 A ARG 67.138 1
ATOM 795 C CG . ARG 102 102 ? A 24.424 -7.771 -11.617 1.000 1 A ARG 64.129 1
ATOM 796 C CD . ARG 102 102 ? A 25.526 -8.163 -10.664 1.000 1 A ARG 60.895 1
ATOM 797 N NE . ARG 102 102 ? A 24.988 -8.989 -9.572 1.000 1 A ARG 56.419 1
ATOM 798 C CZ . ARG 102 102 ? A 24.518 -8.515 -8.440 1.000 1 A ARG 55.989 1
ATOM 799 N NH1 . ARG 102 102 ? A 24.513 -7.207 -8.225 1.000 1 A ARG 47.573 1
ATOM 800 N NH2 . ARG 102 102 ? A 24.076 -9.335 -7.517 1.000 1 A ARG 47.419 1
ATOM 801 N N . ALA 103 103 ? A 25.127 -6.274 -15.915 1.000 1 A ALA 69.522 1
ATOM 802 C CA . ALA 103 103 ? A 25.653 -5.476 -17.021 1.000 1 A ALA 70.508 1
ATOM 803 C C . ALA 103 103 ? A 24.550 -4.762 -17.765 1.000 1 A ALA 70.828 1
ATOM 804 O O . ALA 103 103 ? A 24.675 -3.605 -18.167 1.000 1 A ALA 68.496 1
ATOM 805 C CB . ALA 103 103 ? A 26.462 -6.363 -17.976 1.000 1 A ALA 68.728 1
ATOM 806 N N . HIS 104 104 ? A 23.458 -5.442 -17.933 1.000 1 A HIS 69.205 1
ATOM 807 C CA . HIS 104 104 ? A 22.295 -4.819 -18.557 1.000 1 A HIS 68.417 1
ATOM 808 C C . HIS 104 104 ? A 21.729 -3.715 -17.662 1.000 1 A HIS 68.679 1
ATOM 809 O O . HIS 104 104 ? A 21.234 -2.708 -18.172 1.000 1 A HIS 67.586 1
ATOM 810 C CB . HIS 104 104 ? A 21.215 -5.851 -18.875 1.000 1 A HIS 66.740 1
ATOM 811 C CG . HIS 104 104 ? A 19.989 -5.298 -19.521 1.000 1 A HIS 62.449 1
ATOM 812 N ND1 . HIS 104 104 ? A 19.993 -4.835 -20.817 1.000 1 A HIS 58.819 1
ATOM 813 C CD2 . HIS 104 104 ? A 18.745 -5.092 -19.042 1.000 1 A HIS 58.293 1
ATOM 814 C CE1 . HIS 104 104 ? A 18.795 -4.396 -21.104 1.000 1 A HIS 57.917 1
ATOM 815 N NE2 . HIS 104 104 ? A 18.023 -4.539 -20.058 1.000 1 A HIS 55.485 1
ATOM 816 N N . ASP 105 105 ? A 21.768 -3.908 -16.394 1.000 1 A ASP 69.043 1
ATOM 817 C CA . ASP 105 105 ? A 21.300 -2.874 -15.459 1.000 1 A ASP 67.933 1
ATOM 818 C C . ASP 105 105 ? A 22.218 -1.650 -15.475 1.000 1 A ASP 68.055 1
ATOM 819 O O . ASP 105 105 ? A 21.739 -0.514 -15.401 1.000 1 A ASP 66.659 1
ATOM 820 C CB . ASP 105 105 ? A 21.172 -3.424 -14.043 1.000 1 A ASP 65.254 1
ATOM 821 C CG . ASP 105 105 ? A 20.059 -4.438 -13.904 1.000 1 A ASP 62.907 1
ATOM 822 O OD1 . ASP 105 105 ? A 19.057 -4.305 -14.649 1.000 1 A ASP 59.146 1
ATOM 823 O OD2 . ASP 105 105 ? A 20.161 -5.324 -13.037 1.000 1 A ASP 60.141 1
ATOM 824 N N . VAL 106 106 ? A 23.480 -1.888 -15.571 1.000 1 A VAL 70.541 1
ATOM 825 C CA . VAL 106 106 ? A 24.408 -0.757 -15.635 1.000 1 A VAL 70.570 1
ATOM 826 C C . VAL 106 106 ? A 24.231 0.021 -16.928 1.000 1 A VAL 70.715 1
ATOM 827 O O . VAL 106 106 ? A 24.177 1.260 -16.936 1.000 1 A VAL 69.233 1
ATOM 828 C CB . VAL 106 106 ? A 25.856 -1.256 -15.504 1.000 1 A VAL 68.607 1
ATOM 829 C CG1 . VAL 106 106 ? A 26.081 -1.774 -14.086 1.000 1 A VAL 68.476 1
ATOM 830 C CG2 . VAL 106 106 ? A 26.855 -0.142 -15.782 1.000 1 A VAL 68.610 1
ATOM 831 N N . ALA 107 107 ? A 24.098 -0.689 -18.019 1.000 1 A ALA 70.269 1
ATOM 832 C CA . ALA 107 107 ? A 23.883 -0.010 -19.312 1.000 1 A ALA 70.496 1
ATOM 833 C C . ALA 107 107 ? A 22.512 0.620 -19.395 1.000 1 A ALA 70.589 1
ATOM 834 O O . ALA 107 107 ? A 22.329 1.664 -20.001 1.000 1 A ALA 68.566 1
ATOM 835 C CB . ALA 107 107 ? A 24.049 -1.032 -20.429 1.000 1 A ALA 69.508 1
ATOM 836 N N . ALA 108 108 ? A 21.554 0.014 -18.725 1.000 1 A ALA 69.631 1
ATOM 837 C CA . ALA 108 108 ? A 20.215 0.570 -18.682 1.000 1 A ALA 69.209 1
ATOM 838 C C . ALA 108 108 ? A 20.190 1.837 -17.844 1.000 1 A ALA 69.178 1
ATOM 839 O O . ALA 108 108 ? A 19.485 2.788 -18.166 1.000 1 A ALA 67.178 1
ATOM 840 C CB . ALA 108 108 ? A 19.220 -0.443 -18.160 1.000 1 A ALA 67.523 1
ATOM 841 N N . LEU 109 109 ? A 20.936 1.847 -16.760 1.000 1 A LEU 68.176 1
ATOM 842 C CA . LEU 109 109 ? A 20.994 3.037 -15.921 1.000 1 A LEU 68.028 1
ATOM 843 C C . LEU 109 109 ? A 21.764 4.173 -16.586 1.000 1 A LEU 68.262 1
ATOM 844 O O . LEU 109 109 ? A 21.402 5.339 -16.440 1.000 1 A LEU 67.370 1
ATOM 845 C CB . LEU 109 109 ? A 21.609 2.728 -14.567 1.000 1 A LEU 65.571 1
ATOM 846 C CG . LEU 109 109 ? A 20.769 1.906 -13.604 1.000 1 A LEU 61.619 1
ATOM 847 C CD1 . LEU 109 109 ? A 19.505 2.660 -13.225 1.000 1 A LEU 62.331 1
ATOM 848 C CD2 . LEU 109 109 ? A 21.578 1.547 -12.343 1.000 1 A LEU 61.565 1
ATOM 849 N N . SER 110 110 ? A 22.784 3.810 -17.325 1.000 1 A SER 70.002 1
ATOM 850 C CA . SER 110 110 ? A 23.587 4.842 -17.986 1.000 1 A SER 69.518 1
ATOM 851 C C . SER 110 110 ? A 22.853 5.477 -19.166 1.000 1 A SER 69.271 1
ATOM 852 O O . SER 110 110 ? A 22.839 6.696 -19.332 1.000 1 A SER 67.192 1
ATOM 853 C CB . SER 110 110 ? A 24.915 4.240 -18.447 1.000 1 A SER 67.575 1
ATOM 854 O OG . SER 110 110 ? A 24.726 3.257 -19.434 1.000 1 A SER 60.413 1
ATOM 855 N N . ILE 111 111 ? A 22.244 4.639 -19.974 1.000 1 A ILE 68.077 1
ATOM 856 C CA . ILE 111 111 ? A 21.598 5.128 -21.201 1.000 1 A ILE 67.405 1
ATOM 857 C C . ILE 111 111 ? A 20.183 5.595 -20.916 1.000 1 A ILE 66.975 1
ATOM 858 O O . ILE 111 111 ? A 19.822 6.735 -21.175 1.000 1 A ILE 64.972 1
ATOM 859 C CB . ILE 111 111 ? A 21.610 4.056 -22.278 1.000 1 A ILE 65.588 1
ATOM 860 C CG1 . ILE 111 111 ? A 23.055 3.723 -22.668 1.000 1 A ILE 65.610 1
ATOM 861 C CG2 . ILE 111 111 ? A 20.835 4.535 -23.507 1.000 1 A ILE 62.055 1
ATOM 862 C CD1 . ILE 111 111 ? A 23.189 2.532 -23.557 1.000 1 A ILE 60.314 1
ATOM 863 N N . LYS 112 112 ? A 19.412 4.694 -20.353 1.000 1 A LYS 65.426 1
ATOM 864 C CA . LYS 112 112 ? A 17.996 5.039 -20.134 1.000 1 A LYS 65.635 1
ATOM 865 C C . LYS 112 112 ? A 17.774 5.960 -18.937 1.000 1 A LYS 64.443 1
ATOM 866 O O . LYS 112 112 ? A 16.808 6.702 -18.887 1.000 1 A LYS 61.161 1
ATOM 867 C CB . LYS 112 112 ? A 17.177 3.765 -20.006 1.000 1 A LYS 63.195 1
ATOM 868 C CG . LYS 112 112 ? A 17.129 2.930 -21.253 1.000 1 A LYS 59.347 1
ATOM 869 C CD . LYS 112 112 ? A 16.308 1.665 -21.046 1.000 1 A LYS 55.921 1
ATOM 870 C CE . LYS 112 112 ? A 16.258 0.833 -22.309 1.000 1 A LYS 52.961 1
ATOM 871 N NZ . LYS 112 112 ? A 15.484 -0.427 -22.122 1.000 1 A LYS 46.329 1
ATOM 872 N N . GLY 113 113 ? A 18.657 5.891 -17.987 1.000 1 A GLY 67.378 1
ATOM 873 C CA . GLY 113 113 ? A 18.526 6.723 -16.814 1.000 1 A GLY 67.051 1
ATOM 874 C C . GLY 113 113 ? A 17.453 6.220 -15.893 1.000 1 A GLY 68.606 1
ATOM 875 O O . GLY 113 113 ? A 17.372 5.034 -15.582 1.000 1 A GLY 64.716 1
ATOM 876 N N . GLY 114 114 ? A 16.601 7.127 -15.453 1.000 1 A GLY 63.328 1
ATOM 877 C CA . GLY 114 114 ? A 15.517 6.770 -14.542 1.000 1 A GLY 62.101 1
ATOM 878 C C . GLY 114 114 ? A 14.413 5.955 -15.204 1.000 1 A GLY 63.926 1
ATOM 879 O O . GLY 114 114 ? A 13.699 5.234 -14.542 1.000 1 A GLY 61.961 1
ATOM 880 N N . SER 115 115 ? A 14.315 6.094 -16.496 1.000 1 A SER 60.110 1
ATOM 881 C CA . SER 115 115 ? A 13.306 5.368 -17.243 1.000 1 A SER 61.150 1
ATOM 882 C C . SER 115 115 ? A 13.746 3.950 -17.582 1.000 1 A SER 62.189 1
ATOM 883 O O . SER 115 115 ? A 12.977 3.219 -18.228 1.000 1 A SER 61.241 1
ATOM 884 C CB . SER 115 115 ? A 12.933 6.112 -18.517 1.000 1 A SER 58.358 1
ATOM 885 O OG . SER 115 115 ? A 14.056 6.173 -19.407 1.000 1 A SER 52.585 1
ATOM 886 N N . ALA 116 116 ? A 14.914 3.573 -17.178 1.000 1 A ALA 64.173 1
ATOM 887 C CA . ALA 116 116 ? A 15.426 2.249 -17.470 1.000 1 A ALA 65.028 1
ATOM 888 C C . ALA 116 116 ? A 14.695 1.188 -16.691 1.000 1 A ALA 65.740 1
ATOM 889 O O . ALA 116 116 ? A 14.333 1.354 -15.533 1.000 1 A ALA 64.122 1
ATOM 890 C CB . ALA 116 116 ? A 16.915 2.173 -17.165 1.000 1 A ALA 63.221 1
ATOM 891 N N . VAL 117 117 ? A 14.484 0.081 -17.332 1.000 1 A VAL 64.417 1
ATOM 892 C CA . VAL 117 117 ? A 13.833 -1.061 -16.706 1.000 1 A VAL 65.248 1
ATOM 893 C C . VAL 117 117 ? A 14.893 -2.004 -16.182 1.000 1 A VAL 66.132 1
ATOM 894 O O . VAL 117 117 ? A 15.587 -2.656 -16.952 1.000 1 A VAL 64.145 1
ATOM 895 C CB . VAL 117 117 ? A 12.908 -1.787 -17.693 1.000 1 A VAL 62.063 1
ATOM 896 C CG1 . VAL 117 117 ? A 11.820 -0.836 -18.185 1.000 1 A VAL 60.477 1
ATOM 897 C CG2 . VAL 117 117 ? A 12.287 -3.014 -17.047 1.000 1 A VAL 59.182 1
ATOM 898 N N . LEU 118 118 ? A 15.021 -2.047 -14.894 1.000 1 A LEU 65.642 1
ATOM 899 C CA . LEU 118 118 ? A 16.106 -2.785 -14.251 1.000 1 A LEU 66.735 1
ATOM 900 C C . LEU 118 118 ? A 15.660 -4.192 -13.857 1.000 1 A LEU 66.836 1
ATOM 901 O O . LEU 118 118 ? A 14.510 -4.427 -13.521 1.000 1 A LEU 64.228 1
ATOM 902 C CB . LEU 118 118 ? A 16.604 -2.060 -13.018 1.000 1 A LEU 64.221 1
ATOM 903 C CG . LEU 118 118 ? A 17.224 -0.691 -13.259 1.000 1 A LEU 61.969 1
ATOM 904 C CD1 . LEU 118 118 ? A 18.475 -0.844 -14.114 1.000 1 A LEU 64.127 1
ATOM 905 C CD2 . LEU 118 118 ? A 17.551 -0.023 -11.940 1.000 1 A LEU 63.775 1
ATOM 906 N N . ASN 119 119 ? A 16.605 -5.103 -13.905 1.000 1 A ASN 63.886 1
ATOM 907 C CA . ASN 119 119 ? A 16.347 -6.443 -13.417 1.000 1 A ASN 63.098 1
ATOM 908 C C . ASN 119 119 ? A 16.575 -6.537 -11.915 1.000 1 A ASN 62.643 1
ATOM 909 O O . ASN 119 119 ? A 15.936 -7.354 -11.245 1.000 1 A ASN 61.443 1
ATOM 910 C CB . ASN 119 119 ? A 17.255 -7.445 -14.149 1.000 1 A ASN 61.093 1
ATOM 911 C CG . ASN 119 119 ? A 16.875 -7.604 -15.611 1.000 1 A ASN 58.128 1
ATOM 912 O OD1 . ASN 119 119 ? A 15.703 -7.612 -15.974 1.000 1 A ASN 55.372 1
ATOM 913 N ND2 . ASN 119 119 ? A 17.880 -7.725 -16.457 1.000 1 A ASN 55.651 1
ATOM 914 N N . PHE 120 120 ? A 17.455 -5.731 -11.405 1.000 1 A PHE 66.569 1
ATOM 915 C CA . PHE 120 120 ? A 17.758 -5.700 -9.976 1.000 1 A PHE 66.840 1
ATOM 916 C C . PHE 120 120 ? A 17.715 -4.260 -9.503 1.000 1 A PHE 65.748 1
ATOM 917 O O . PHE 120 120 ? A 18.737 -3.582 -9.489 1.000 1 A PHE 64.794 1
ATOM 918 C CB . PHE 120 120 ? A 19.100 -6.339 -9.674 1.000 1 A PHE 64.944 1
ATOM 919 C CG . PHE 120 120 ? A 19.182 -7.807 -9.986 1.000 1 A PHE 63.637 1
ATOM 920 C CD1 . PHE 120 120 ? A 18.666 -8.747 -9.121 1.000 1 A PHE 63.496 1
ATOM 921 C CD2 . PHE 120 120 ? A 19.735 -8.235 -11.190 1.000 1 A PHE 63.275 1
ATOM 922 C CE1 . PHE 120 120 ? A 18.722 -10.102 -9.410 1.000 1 A PHE 62.663 1
ATOM 923 C CE2 . PHE 120 120 ? A 19.793 -9.573 -11.482 1.000 1 A PHE 63.213 1
ATOM 924 C CZ . PHE 120 120 ? A 19.292 -10.510 -10.583 1.000 1 A PHE 60.273 1
ATOM 925 N N . PRO 121 121 ? A 16.587 -3.755 -9.136 1.000 1 A PRO 62.151 1
ATOM 926 C CA . PRO 121 121 ? A 16.501 -2.368 -8.684 1.000 1 A PRO 61.992 1
ATOM 927 C C . PRO 121 121 ? A 17.126 -2.113 -7.329 1.000 1 A PRO 62.150 1
ATOM 928 O O . PRO 121 121 ? A 17.513 -0.987 -7.022 1.000 1 A PRO 60.141 1
ATOM 929 C CB . PRO 121 121 ? A 14.992 -2.093 -8.668 1.000 1 A PRO 59.510 1
ATOM 930 C CG . PRO 121 121 ? A 14.399 -3.426 -8.423 1.000 1 A PRO 58.512 1
ATOM 931 C CD . PRO 121 121 ? A 15.249 -4.414 -9.139 1.000 1 A PRO 59.435 1
ATOM 932 N N . HIS 122 122 ? A 17.220 -3.183 -6.538 1.000 1 A HIS 58.847 1
ATOM 933 C CA . HIS 122 122 ? A 17.799 -3.021 -5.201 1.000 1 A HIS 58.046 1
ATOM 934 C C . HIS 122 122 ? A 19.315 -2.876 -5.213 1.000 1 A HIS 58.473 1
ATOM 935 O O . HIS 122 122 ? A 19.906 -2.422 -4.257 1.000 1 A HIS 58.163 1
ATOM 936 C CB . HIS 122 122 ? A 17.381 -4.177 -4.316 1.000 1 A HIS 55.051 1
ATOM 937 C CG . HIS 122 122 ? A 17.888 -5.509 -4.810 1.000 1 A HIS 52.253 1
ATOM 938 N ND1 . HIS 122 122 ? A 17.325 -6.163 -5.892 1.000 1 A HIS 46.197 1
ATOM 939 C CD2 . HIS 122 122 ? A 18.864 -6.271 -4.331 1.000 1 A HIS 48.065 1
ATOM 940 C CE1 . HIS 122 122 ? A 17.970 -7.312 -6.072 1.000 1 A HIS 45.056 1
ATOM 941 N NE2 . HIS 122 122 ? A 18.910 -7.395 -5.136 1.000 1 A HIS 40.113 1
ATOM 942 N N . LEU 123 123 ? A 19.916 -3.292 -6.293 1.000 1 A LEU 60.157 1
ATOM 943 C CA . LEU 123 123 ? A 21.372 -3.192 -6.414 1.000 1 A LEU 60.748 1
ATOM 944 C C . LEU 123 123 ? A 21.793 -2.069 -7.340 1.000 1 A LEU 61.160 1
ATOM 945 O O . LEU 123 123 ? A 22.951 -2.021 -7.742 1.000 1 A LEU 60.267 1
ATOM 946 C CB . LEU 123 123 ? A 21.946 -4.518 -6.903 1.000 1 A LEU 58.105 1
ATOM 947 C CG . LEU 123 123 ? A 21.815 -5.691 -5.936 1.000 1 A LEU 54.941 1
ATOM 948 C CD1 . LEU 123 123 ? A 22.561 -5.393 -4.638 1.000 1 A LEU 53.652 1
ATOM 949 C CD2 . LEU 123 123 ? A 22.309 -6.956 -6.576 1.000 1 A LEU 52.818 1
ATOM 950 N N . ALA 124 124 ? A 20.892 -1.183 -7.686 1.000 1 A ALA 60.303 1
ATOM 951 C CA . ALA 124 124 ? A 21.214 -0.113 -8.629 1.000 1 A ALA 61.172 1
ATOM 952 C C . ALA 124 124 ? A 22.211 0.872 -8.050 1.000 1 A ALA 62.833 1
ATOM 953 O O . ALA 124 124 ? A 23.037 1.417 -8.798 1.000 1 A ALA 60.265 1
ATOM 954 C CB . ALA 124 124 ? A 19.941 0.618 -9.037 1.000 1 A ALA 57.792 1
ATOM 955 N N . GLY 125 125 ? A 22.162 1.101 -6.759 1.000 1 A GLY 59.218 1
ATOM 956 C CA . GLY 125 125 ? A 23.107 2.025 -6.141 1.000 1 A GLY 59.499 1
ATOM 957 C C . GLY 125 125 ? A 24.539 1.515 -6.116 1.000 1 A GLY 62.040 1
ATOM 958 O O . GLY 125 125 ? A 25.494 2.281 -6.185 1.000 1 A GLY 60.516 1
ATOM 959 N N . SER 126 126 ? A 24.657 0.227 -5.987 1.000 1 A SER 61.487 1
ATOM 960 C CA . SER 126 126 ? A 25.986 -0.371 -5.926 1.000 1 A SER 62.724 1
ATOM 961 C C . SER 126 126 ? A 26.578 -0.647 -7.312 1.000 1 A SER 64.367 1
ATOM 962 O O . SER 126 126 ? A 27.716 -1.120 -7.409 1.000 1 A SER 63.163 1
ATOM 963 C CB . SER 126 126 ? A 25.967 -1.666 -5.128 1.000 1 A SER 59.717 1
ATOM 964 O OG . SER 126 126 ? A 25.131 -2.622 -5.752 1.000 1 A SER 54.704 1
ATOM 965 N N . LEU 127 127 ? A 25.836 -0.384 -8.338 1.000 1 A LEU 65.351 1
ATOM 966 C CA . LEU 127 127 ? A 26.337 -0.605 -9.684 1.000 1 A LEU 67.091 1
ATOM 967 C C . LEU 127 127 ? A 27.290 0.513 -10.090 1.000 1 A LEU 67.621 1
ATOM 968 O O . LEU 127 127 ? A 27.020 1.680 -9.847 1.000 1 A LEU 66.872 1
ATOM 969 C CB . LEU 127 127 ? A 25.195 -0.700 -10.685 1.000 1 A LEU 64.907 1
ATOM 970 C CG . LEU 127 127 ? A 24.281 -1.918 -10.559 1.000 1 A LEU 62.105 1
ATOM 971 C CD1 . LEU 127 127 ? A 25.069 -3.172 -10.831 1.000 1 A LEU 61.335 1
ATOM 972 C CD2 . LEU 127 127 ? A 23.112 -1.784 -11.511 1.000 1 A LEU 61.871 1
ATOM 973 N N . PRO 128 128 ? A 28.382 0.185 -10.716 1.000 1 A PRO 63.196 1
ATOM 974 C CA . PRO 128 128 ? A 29.305 1.224 -11.180 1.000 1 A PRO 65.244 1
ATOM 975 C C . PRO 128 128 ? A 28.742 1.978 -12.358 1.000 1 A PRO 66.635 1
ATOM 976 O O . PRO 128 128 ? A 27.996 1.464 -13.181 1.000 1 A PRO 64.969 1
ATOM 977 C CB . PRO 128 128 ? A 30.570 0.444 -11.557 1.000 1 A PRO 62.282 1
ATOM 978 C CG . PRO 128 128 ? A 30.046 -0.888 -11.948 1.000 1 A PRO 59.946 1
ATOM 979 C CD . PRO 128 128 ? A 28.861 -1.164 -11.050 1.000 1 A PRO 59.690 1
ATOM 980 N N . ARG 129 129 ? A 29.167 3.229 -12.439 1.000 1 A ARG 67.593 1
ATOM 981 C CA . ARG 129 129 ? A 28.713 4.105 -13.493 1.000 1 A ARG 67.224 1
ATOM 982 C C . ARG 129 129 ? A 29.781 4.243 -14.558 1.000 1 A ARG 67.489 1
ATOM 983 O O . ARG 129 129 ? A 30.979 4.372 -14.243 1.000 1 A ARG 65.680 1
ATOM 984 C CB . ARG 129 129 ? A 28.309 5.480 -12.925 1.000 1 A ARG 64.412 1
ATOM 985 C CG . ARG 129 129 ? A 27.227 5.400 -11.876 1.000 1 A ARG 58.540 1
ATOM 986 C CD . ARG 129 129 ? A 25.915 4.907 -12.470 1.000 1 A ARG 52.976 1
ATOM 987 N NE . ARG 129 129 ? A 24.884 4.781 -11.451 1.000 1 A ARG 48.548 1
ATOM 988 C CZ . ARG 129 129 ? A 24.106 5.790 -11.054 1.000 1 A ARG 46.361 1
ATOM 989 N NH1 . ARG 129 129 ? A 24.257 7.000 -11.597 1.000 1 A ARG 39.541 1
ATOM 990 N NH2 . ARG 129 129 ? A 23.210 5.604 -10.095 1.000 1 A ARG 36.558 1
ATOM 991 N N . PRO 130 130 ? A 29.433 4.268 -15.801 1.000 1 A PRO 65.701 1
ATOM 992 C CA . PRO 130 130 ? A 30.430 4.452 -16.838 1.000 1 A PRO 66.244 1
ATOM 993 C C . PRO 130 130 ? A 30.906 5.899 -16.911 1.000 1 A PRO 66.685 1
ATOM 994 O O . PRO 130 130 ? A 30.212 6.840 -16.478 1.000 1 A PRO 63.724 1
ATOM 995 C CB . PRO 130 130 ? A 29.703 4.036 -18.123 1.000 1 A PRO 63.792 1
ATOM 996 C CG . PRO 130 130 ? A 28.269 4.307 -17.845 1.000 1 A PRO 63.442 1
ATOM 997 C CD . PRO 130 130 ? A 28.075 4.018 -16.379 1.000 1 A PRO 64.630 1
ATOM 998 N N . ALA 131 131 ? A 32.071 6.071 -17.460 1.000 1 A ALA 69.107 1
ATOM 999 C CA . ALA 131 131 ? A 32.659 7.407 -17.586 1.000 1 A ALA 68.390 1
ATOM 1000 C C . ALA 131 131 ? A 31.945 8.222 -18.635 1.000 1 A ALA 69.156 1
ATOM 1001 O O . ALA 131 131 ? A 31.958 9.454 -18.585 1.000 1 A ALA 66.490 1
ATOM 1002 C CB . ALA 131 131 ? A 34.138 7.294 -17.918 1.000 1 A ALA 66.531 1
ATOM 1003 N N . SER 132 132 ? A 31.316 7.582 -19.574 1.000 1 A SER 69.721 1
ATOM 1004 C CA . SER 132 132 ? A 30.602 8.263 -20.638 1.000 1 A SER 70.407 1
ATOM 1005 C C . SER 132 132 ? A 29.535 7.347 -21.178 1.000 1 A SER 71.190 1
ATOM 1006 O O . SER 132 132 ? A 29.420 6.188 -20.798 1.000 1 A SER 68.816 1
ATOM 1007 C CB . SER 132 132 ? A 31.552 8.707 -21.764 1.000 1 A SER 67.716 1
ATOM 1008 O OG . SER 132 132 ? A 32.063 7.595 -22.476 1.000 1 A SER 58.740 1
ATOM 1009 N N . LEU 133 133 ? A 28.745 7.881 -22.078 1.000 1 A LEU 65.307 1
ATOM 1010 C CA . LEU 133 133 ? A 27.701 7.110 -22.748 1.000 1 A LEU 66.048 1
ATOM 1011 C C . LEU 133 133 ? A 28.238 6.306 -23.923 1.000 1 A LEU 66.289 1
ATOM 1012 O O . LEU 133 133 ? A 27.453 5.710 -24.676 1.000 1 A LEU 64.569 1
ATOM 1013 C CB . LEU 133 133 ? A 26.583 8.006 -23.216 1.000 1 A LEU 63.518 1
ATOM 1014 C CG . LEU 133 133 ? A 25.748 8.668 -22.106 1.000 1 A LEU 61.523 1
ATOM 1015 C CD1 . LEU 133 133 ? A 25.052 7.632 -21.271 1.000 1 A LEU 59.921 1
ATOM 1016 C CD2 . LEU 133 133 ? A 24.756 9.633 -22.706 1.000 1 A LEU 60.497 1
ATOM 1017 N N . LEU 134 134 ? A 29.543 6.298 -24.142 1.000 1 A LEU 67.395 1
ATOM 1018 C CA . LEU 134 134 ? A 30.112 5.532 -25.191 1.000 1 A LEU 70.423 1
ATOM 1019 C C . LEU 134 134 ? A 29.966 4.039 -24.891 1.000 1 A LEU 72.233 1
ATOM 1020 O O . LEU 134 134 ? A 30.006 3.645 -23.721 1.000 1 A LEU 71.181 1
ATOM 1021 C CB . LEU 134 134 ? A 31.590 5.887 -25.407 1.000 1 A LEU 68.696 1
ATOM 1022 C CG . LEU 134 134 ? A 31.890 7.311 -25.922 1.000 1 A LEU 63.564 1
ATOM 1023 C CD1 . LEU 134 134 ? A 31.271 7.509 -27.303 1.000 1 A LEU 63.273 1
ATOM 1024 C CD2 . LEU 134 134 ? A 33.368 7.580 -25.942 1.000 1 A LEU 63.125 1
ATOM 1025 N N . PRO 135 135 ? A 29.801 3.231 -25.876 1.000 1 A PRO 63.578 1
ATOM 1026 C CA . PRO 135 135 ? A 29.583 1.802 -25.615 1.000 1 A PRO 65.580 1
ATOM 1027 C C . PRO 135 135 ? A 30.782 1.090 -25.008 1.000 1 A PRO 67.740 1
ATOM 1028 O O . PRO 135 135 ? A 30.625 0.065 -24.351 1.000 1 A PRO 66.239 1
ATOM 1029 C CB . PRO 135 135 ? A 29.239 1.254 -26.982 1.000 1 A PRO 63.322 1
ATOM 1030 C CG . PRO 135 135 ? A 29.846 2.176 -27.944 1.000 1 A PRO 62.184 1
ATOM 1031 C CD . PRO 135 135 ? A 29.742 3.533 -27.322 1.000 1 A PRO 63.235 1
ATOM 1032 N N . ARG 136 136 ? A 31.966 1.638 -25.244 1.000 1 A ARG 65.788 1
ATOM 1033 C CA . ARG 136 136 ? A 33.159 1.081 -24.601 1.000 1 A ARG 67.539 1
ATOM 1034 C C . ARG 136 136 ? A 33.147 1.298 -23.097 1.000 1 A ARG 69.248 1
ATOM 1035 O O . ARG 136 136 ? A 33.515 0.421 -22.334 1.000 1 A ARG 68.956 1
ATOM 1036 C CB . ARG 136 136 ? A 34.426 1.671 -25.207 1.000 1 A ARG 65.472 1
ATOM 1037 C CG . ARG 136 136 ? A 34.648 1.304 -26.648 1.000 1 A ARG 60.055 1
ATOM 1038 C CD . ARG 136 136 ? A 35.922 1.906 -27.201 1.000 1 A ARG 53.859 1
ATOM 1039 N NE . ARG 136 136 ? A 36.157 1.535 -28.590 1.000 1 A ARG 49.431 1
ATOM 1040 C CZ . ARG 136 136 ? A 37.171 2.002 -29.303 1.000 1 A ARG 48.026 1
ATOM 1041 N NH1 . ARG 136 136 ? A 38.019 2.850 -28.771 1.000 1 A ARG 40.777 1
ATOM 1042 N NH2 . ARG 136 136 ? A 37.328 1.614 -30.548 1.000 1 A ARG 37.750 1
ATOM 1043 N N . ASP 137 137 ? A 32.714 2.459 -22.683 1.000 1 A ASP 69.246 1
ATOM 1044 C CA . ASP 137 137 ? A 32.600 2.767 -21.264 1.000 1 A ASP 70.086 1
ATOM 1045 C C . ASP 137 137 ? A 31.460 1.998 -20.645 1.000 1 A ASP 72.043 1
ATOM 1046 O O . ASP 137 137 ? A 31.519 1.626 -19.474 1.000 1 A ASP 72.654 1
ATOM 1047 C CB . ASP 137 137 ? A 32.414 4.268 -21.056 1.000 1 A ASP 69.360 1
ATOM 1048 C CG . ASP 137 137 ? A 33.649 5.059 -21.437 1.000 1 A ASP 65.620 1
ATOM 1049 O OD1 . ASP 137 137 ? A 34.764 4.537 -21.317 1.000 1 A ASP 61.987 1
ATOM 1050 O OD2 . ASP 137 137 ? A 33.483 6.212 -21.903 1.000 1 A ASP 63.763 1
ATOM 1051 N N . VAL 138 138 ? A 30.415 1.788 -21.408 1.000 1 A VAL 71.220 1
ATOM 1052 C CA . VAL 138 138 ? A 29.305 0.975 -20.937 1.000 1 A VAL 72.671 1
ATOM 1053 C C . VAL 138 138 ? A 29.733 -0.466 -20.736 1.000 1 A VAL 73.136 1
ATOM 1054 O O . VAL 138 138 ? A 29.376 -1.101 -19.750 1.000 1 A VAL 71.988 1
ATOM 1055 C CB . VAL 138 138 ? A 28.107 1.079 -21.902 1.000 1 A VAL 70.928 1
ATOM 1056 C CG1 . VAL 138 138 ? A 27.622 2.511 -21.961 1.000 1 A VAL 70.216 1
ATOM 1057 C CG2 . VAL 138 138 ? A 26.981 0.169 -21.468 1.000 1 A VAL 70.323 1
ATOM 1058 N N . GLN 139 139 ? A 30.517 -0.946 -21.648 1.000 1 A GLN 70.099 1
ATOM 1059 C CA . GLN 139 139 ? A 31.044 -2.306 -21.521 1.000 1 A GLN 69.985 1
ATOM 1060 C C . GLN 139 139 ? A 32.032 -2.417 -20.378 1.000 1 A GLN 70.653 1
ATOM 1061 O O . GLN 139 139 ? A 32.092 -3.446 -19.700 1.000 1 A GLN 69.557 1
ATOM 1062 C CB . GLN 139 139 ? A 31.678 -2.741 -22.830 1.000 1 A GLN 67.709 1
ATOM 1063 C CG . GLN 139 139 ? A 30.675 -2.955 -23.963 1.000 1 A GLN 63.112 1
ATOM 1064 C CD . GLN 139 139 ? A 31.354 -3.331 -25.265 1.000 1 A GLN 58.397 1
ATOM 1065 O OE1 . GLN 139 139 ? A 32.570 -3.417 -25.351 1.000 1 A GLN 57.290 1
ATOM 1066 N NE2 . GLN 139 139 ? A 30.534 -3.562 -26.287 1.000 1 A GLN 54.125 1
ATOM 1067 N N . ALA 140 140 ? A 32.792 -1.356 -20.145 1.000 1 A ALA 75.652 1
ATOM 1068 C CA . ALA 140 140 ? A 33.727 -1.351 -19.024 1.000 1 A ALA 75.854 1
ATOM 1069 C C . ALA 140 140 ? A 33.000 -1.331 -17.695 1.000 1 A ALA 76.640 1
ATOM 1070 O O . ALA 140 140 ? A 33.374 -2.015 -16.739 1.000 1 A ALA 75.097 1
ATOM 1071 C CB . ALA 140 140 ? A 34.672 -0.159 -19.122 1.000 1 A ALA 75.052 1
ATOM 1072 N N . ALA 141 141 ? A 31.942 -0.546 -17.626 1.000 1 A ALA 71.707 1
ATOM 1073 C CA . ALA 141 141 ? A 31.126 -0.518 -16.437 1.000 1 A ALA 72.990 1
ATOM 1074 C C . ALA 141 141 ? A 30.378 -1.831 -16.242 1.000 1 A ALA 73.835 1
ATOM 1075 O O . ALA 141 141 ? A 30.148 -2.267 -15.122 1.000 1 A ALA 72.548 1
ATOM 1076 C CB . ALA 141 141 ? A 30.148 0.651 -16.483 1.000 1 A ALA 72.081 1
ATOM 1077 N N . ALA 142 142 ? A 30.004 -2.441 -17.340 1.000 1 A ALA 72.481 1
ATOM 1078 C CA . ALA 142 142 ? A 29.374 -3.737 -17.274 1.000 1 A ALA 72.798 1
ATOM 1079 C C . ALA 142 142 ? A 30.325 -4.800 -16.750 1.000 1 A ALA 72.883 1
ATOM 1080 O O . ALA 142 142 ? A 29.927 -5.681 -15.979 1.000 1 A ALA 70.350 1
ATOM 1081 C CB . ALA 142 142 ? A 28.835 -4.124 -18.641 1.000 1 A ALA 71.584 1
ATOM 1082 N N . ALA 143 143 ? A 31.571 -4.701 -17.146 1.000 1 A ALA 72.937 1
ATOM 1083 C CA . ALA 143 143 ? A 32.580 -5.616 -16.638 1.000 1 A ALA 72.434 1
ATOM 1084 C C . ALA 143 143 ? A 32.845 -5.391 -15.156 1.000 1 A ALA 71.503 1
ATOM 1085 O O . ALA 143 143 ? A 33.072 -6.327 -14.400 1.000 1 A ALA 68.903 1
ATOM 1086 C CB . ALA 143 143 ? A 33.868 -5.484 -17.431 1.000 1 A ALA 70.545 1
ATOM 1087 N N . LYS 144 144 ? A 32.814 -4.133 -14.743 1.000 1 A LYS 69.047 1
ATOM 1088 C CA . LYS 144 144 ? A 32.955 -3.818 -13.310 1.000 1 A LYS 68.115 1
ATOM 1089 C C . LYS 144 144 ? A 31.775 -4.350 -12.519 1.000 1 A LYS 67.620 1
ATOM 1090 O O . LYS 144 144 ? A 31.938 -4.819 -11.400 1.000 1 A LYS 65.966 1
ATOM 1091 C CB . LYS 144 144 ? A 33.096 -2.309 -13.105 1.000 1 A LYS 66.906 1
ATOM 1092 C CG . LYS 144 144 ? A 34.403 -1.743 -13.604 1.000 1 A LYS 63.293 1
ATOM 1093 C CD . LYS 144 144 ? A 34.478 -0.254 -13.367 1.000 1 A LYS 59.545 1
ATOM 1094 C CE . LYS 144 144 ? A 35.774 0.314 -13.926 1.000 1 A LYS 54.568 1
ATOM 1095 N NZ . LYS 144 144 ? A 35.869 1.781 -13.709 1.000 1 A LYS 46.645 1
ATOM 1096 N N . ALA 145 145 ? A 30.611 -4.244 -13.095 1.000 1 A ALA 69.351 1
ATOM 1097 C CA . ALA 145 145 ? A 29.442 -4.805 -12.443 1.000 1 A ALA 69.604 1
ATOM 1098 C C . ALA 145 145 ? A 29.509 -6.316 -12.372 1.000 1 A ALA 68.857 1
ATOM 1099 O O . ALA 145 145 ? A 29.094 -6.934 -11.394 1.000 1 A ALA 66.884 1
ATOM 1100 C CB . ALA 145 145 ? A 28.180 -4.358 -13.169 1.000 1 A ALA 68.132 1
ATOM 1101 N N . ALA 146 146 ? A 30.052 -6.916 -13.415 1.000 1 A ALA 69.160 1
ATOM 1102 C CA . ALA 146 146 ? A 30.256 -8.346 -13.384 1.000 1 A ALA 68.626 1
ATOM 1103 C C . ALA 146 146 ? A 31.281 -8.743 -12.347 1.000 1 A ALA 67.796 1
ATOM 1104 O O . ALA 146 146 ? A 31.155 -9.785 -11.700 1.000 1 A ALA 64.525 1
ATOM 1105 C CB . ALA 146 146 ? A 30.691 -8.846 -14.764 1.000 1 A ALA 66.281 1
ATOM 1106 N N . ALA 147 147 ? A 32.290 -7.912 -12.164 1.000 1 A ALA 69.541 1
ATOM 1107 C CA . ALA 147 147 ? A 33.265 -8.156 -11.109 1.000 1 A ALA 68.881 1
ATOM 1108 C C . ALA 147 147 ? A 32.640 -7.994 -9.744 1.000 1 A ALA 67.777 1
ATOM 1109 O O . ALA 147 147 ? A 33.024 -8.664 -8.781 1.000 1 A ALA 64.715 1
ATOM 1110 C CB . ALA 147 147 ? A 34.452 -7.223 -11.260 1.000 1 A ALA 65.618 1
ATOM 1111 N N . MET 148 148 ? A 31.679 -7.125 -9.644 1.000 1 A MET 62.240 1
ATOM 1112 C CA . MET 148 148 ? A 30.935 -6.973 -8.399 1.000 1 A MET 62.761 1
ATOM 1113 C C . MET 148 148 ? A 30.079 -8.204 -8.119 1.000 1 A MET 61.414 1
ATOM 1114 O O . MET 148 148 ? A 29.861 -8.558 -6.966 1.000 1 A MET 58.867 1
ATOM 1115 C CB . MET 148 148 ? A 30.064 -5.716 -8.433 1.000 1 A MET 59.197 1
ATOM 1116 C CG . MET 148 148 ? A 30.850 -4.414 -8.384 1.000 1 A MET 56.381 1
ATOM 1117 S SD . MET 148 148 ? A 29.789 -2.963 -8.492 1.000 1 A MET 55.849 1
ATOM 1118 C CE . MET 148 148 ? A 29.053 -3.002 -6.876 1.000 1 A MET 49.796 1
ATOM 1119 N N . VAL 149 149 ? A 29.620 -8.802 -9.189 1.000 1 A VAL 55.711 1
ATOM 1120 C CA . VAL 149 149 ? A 28.869 -10.054 -9.043 1.000 1 A VAL 55.912 1
ATOM 1121 C C . VAL 149 149 ? A 29.777 -11.157 -8.536 1.000 1 A VAL 55.552 1
ATOM 1122 O O . VAL 149 149 ? A 29.387 -11.961 -7.701 1.000 1 A VAL 52.363 1
ATOM 1123 C CB . VAL 149 149 ? A 28.200 -10.421 -10.377 1.000 1 A VAL 50.854 1
ATOM 1124 C CG1 . VAL 149 149 ? A 27.160 -9.395 -10.743 1.000 1 A VAL 49.876 1
ATOM 1125 C CG2 . VAL 149 149 ? A 27.579 -11.802 -10.285 1.000 1 A VAL 48.573 1
ATOM 1126 N N . LYS 150 150 ? A 30.994 -11.162 -9.032 1.000 1 A LYS 48.876 1
ATOM 1127 C CA . LYS 150 150 ? A 31.968 -12.139 -8.562 1.000 1 A LYS 51.226 1
ATOM 1128 C C . LYS 150 150 ? A 32.399 -11.884 -7.128 1.000 1 A LYS 51.316 1
ATOM 1129 O O . LYS 150 150 ? A 32.789 -12.825 -6.409 1.000 1 A LYS 48.914 1
ATOM 1130 C CB . LYS 150 150 ? A 33.193 -12.141 -9.478 1.000 1 A LYS 46.820 1
ATOM 1131 C CG . LYS 150 150 ? A 32.945 -12.627 -10.881 1.000 1 A LYS 45.046 1
ATOM 1132 C CD . LYS 150 150 ? A 34.195 -12.587 -11.721 1.000 1 A LYS 41.829 1
ATOM 1133 C CE . LYS 150 150 ? A 33.939 -13.094 -13.113 1.000 1 A LYS 36.228 1
ATOM 1134 N NZ . LYS 150 150 ? A 35.155 -13.044 -13.959 1.000 1 A LYS 31.440 1
ATOM 1135 N N . PHE 151 151 ? A 32.318 -10.663 -6.713 1.000 1 A PHE 45.244 1
ATOM 1136 C CA . PHE 151 151 ? A 32.714 -10.291 -5.366 1.000 1 A PHE 45.557 1
ATOM 1137 C C . PHE 151 151 ? A 31.561 -10.366 -4.384 1.000 1 A PHE 45.754 1
ATOM 1138 O O . PHE 151 151 ? A 31.757 -10.698 -3.221 1.000 1 A PHE 44.485 1
ATOM 1139 C CB . PHE 151 151 ? A 33.297 -8.876 -5.342 1.000 1 A PHE 42.536 1
ATOM 1140 C CG . PHE 151 151 ? A 34.612 -8.732 -6.056 1.000 1 A PHE 41.848 1
ATOM 1141 C CD1 . PHE 151 151 ? A 35.420 -9.820 -6.283 1.000 1 A PHE 40.195 1
ATOM 1142 C CD2 . PHE 151 151 ? A 35.025 -7.486 -6.479 1.000 1 A PHE 39.800 1
ATOM 1143 C CE1 . PHE 151 151 ? A 36.627 -9.673 -6.955 1.000 1 A PHE 37.325 1
ATOM 1144 C CE2 . PHE 151 151 ? A 36.242 -7.340 -7.127 1.000 1 A PHE 37.157 1
ATOM 1145 C CZ . PHE 151 151 ? A 37.027 -8.433 -7.376 1.000 1 A PHE 35.183 1
ATOM 1146 N N . ASP 152 152 ? A 30.384 -10.060 -4.841 1.000 1 A ASP 43.829 1
ATOM 1147 C CA . ASP 152 152 ? A 29.219 -10.049 -3.953 1.000 1 A ASP 44.178 1
ATOM 1148 C C . ASP 152 152 ? A 28.628 -11.409 -3.741 1.000 1 A ASP 44.314 1
ATOM 1149 O O . ASP 152 152 ? A 27.863 -11.598 -2.816 1.000 1 A ASP 42.408 1
ATOM 1150 C CB . ASP 152 152 ? A 28.143 -9.096 -4.500 1.000 1 A ASP 40.740 1
ATOM 1151 C CG . ASP 152 152 ? A 28.567 -7.639 -4.453 1.000 1 A ASP 40.173 1
ATOM 1152 O OD1 . ASP 152 152 ? A 29.370 -7.295 -3.578 1.000 1 A ASP 36.502 1
ATOM 1153 O OD2 . ASP 152 152 ? A 28.064 -6.857 -5.321 1.000 1 A ASP 36.250 1
ATOM 1154 N N . SER 153 153 ? A 28.959 -12.329 -4.616 1.000 1 A SER 41.877 1
ATOM 1155 C CA . SER 153 153 ? A 28.408 -13.671 -4.463 1.000 1 A SER 42.392 1
ATOM 1156 C C . SER 153 153 ? A 28.880 -14.383 -3.187 1.000 1 A SER 42.446 1
ATOM 1157 O O . SER 153 153 ? A 28.041 -14.950 -2.471 1.000 1 A SER 40.724 1
ATOM 1158 C CB . SER 153 153 ? A 28.671 -14.512 -5.713 1.000 1 A SER 39.409 1
ATOM 1159 O OG . SER 153 153 ? A 30.062 -14.622 -5.977 1.000 1 A SER 36.174 1
ATOM 1160 N N . PRO 154 154 ? A 30.166 -14.424 -2.872 1.000 1 A PRO 42.498 1
ATOM 1161 C CA . PRO 154 154 ? A 30.540 -15.017 -1.600 1.000 1 A PRO 43.365 1
ATOM 1162 C C . PRO 154 154 ? A 30.335 -14.104 -0.405 1.000 1 A PRO 43.747 1
ATOM 1163 O O . PRO 154 154 ? A 30.190 -14.583 0.729 1.000 1 A PRO 42.582 1
ATOM 1164 C CB . PRO 154 154 ? A 31.999 -15.359 -1.797 1.000 1 A PRO 40.739 1
ATOM 1165 C CG . PRO 154 154 ? A 32.523 -14.265 -2.656 1.000 1 A PRO 41.567 1
ATOM 1166 C CD . PRO 154 154 ? A 31.378 -13.982 -3.621 1.000 1 A PRO 42.459 1
ATOM 1167 N N . SER 155 155 ? A 30.338 -12.816 -0.631 1.000 1 A SER 40.452 1
ATOM 1168 C CA . SER 155 155 ? A 30.224 -11.876 0.481 1.000 1 A SER 41.888 1
ATOM 1169 C C . SER 155 155 ? A 28.785 -11.791 0.995 1.000 1 A SER 42.173 1
ATOM 1170 O O . SER 155 155 ? A 28.579 -11.516 2.185 1.000 1 A SER 40.028 1
ATOM 1171 C CB . SER 155 155 ? A 30.727 -10.489 0.063 1.000 1 A SER 38.954 1
ATOM 1172 O OG . SER 155 155 ? A 29.918 -9.935 -0.968 1.000 1 A SER 37.399 1
ATOM 1173 N N . SER 156 156 ? A 27.842 -12.020 0.150 1.000 1 A SER 40.816 1
ATOM 1174 C CA . SER 156 156 ? A 26.444 -11.965 0.570 1.000 1 A SER 42.870 1
ATOM 1175 C C . SER 156 156 ? A 26.120 -13.078 1.538 1.000 1 A SER 42.991 1
ATOM 1176 O O . SER 156 156 ? A 25.361 -12.888 2.499 1.000 1 A SER 41.334 1
ATOM 1177 C CB . SER 156 156 ? A 25.531 -12.003 -0.631 1.000 1 A SER 39.722 1
ATOM 1178 O OG . SER 156 156 ? A 25.664 -13.256 -1.302 1.000 1 A SER 38.204 1
ATOM 1179 N N . SER 157 157 ? A 26.670 -14.232 1.300 1.000 1 A SER 40.587 1
ATOM 1180 C CA . SER 157 157 ? A 26.395 -15.361 2.165 1.000 1 A SER 42.420 1
ATOM 1181 C C . SER 157 157 ? A 27.178 -15.298 3.485 1.000 1 A SER 42.436 1
ATOM 1182 O O . SER 157 157 ? A 26.751 -15.875 4.487 1.000 1 A SER 40.630 1
ATOM 1183 C CB . SER 157 157 ? A 26.735 -16.665 1.424 1.000 1 A SER 39.184 1
ATOM 1184 O OG . SER 157 157 ? A 28.128 -16.762 1.171 1.000 1 A SER 38.312 1
ATOM 1185 N N . SER 158 158 ? A 28.291 -14.611 3.477 1.000 1 A SER 41.802 1
ATOM 1186 C CA . SER 158 158 ? A 29.144 -14.591 4.659 1.000 1 A SER 43.395 1
ATOM 1187 C C . SER 158 158 ? A 28.862 -13.404 5.571 1.000 1 A SER 43.573 1
ATOM 1188 O O . SER 158 158 ? A 28.606 -13.573 6.764 1.000 1 A SER 41.944 1
ATOM 1189 C CB . SER 158 158 ? A 30.615 -14.599 4.231 1.000 1 A SER 40.673 1
ATOM 1190 O OG . SER 158 158 ? A 30.945 -13.433 3.504 1.000 1 A SER 39.409 1
ATOM 1191 N N . SER 159 159 ? A 28.900 -12.224 5.016 1.000 1 A SER 41.512 1
ATOM 1192 C CA . SER 159 159 ? A 28.760 -11.013 5.813 1.000 1 A SER 43.882 1
ATOM 1193 C C . SER 159 159 ? A 27.381 -10.384 5.570 1.000 1 A SER 43.794 1
ATOM 1194 O O . SER 159 159 ? A 26.894 -10.327 4.436 1.000 1 A SER 42.040 1
ATOM 1195 C CB . SER 159 159 ? A 29.860 -10.004 5.515 1.000 1 A SER 40.930 1
ATOM 1196 O OG . SER 159 159 ? A 29.782 -9.559 4.168 1.000 1 A SER 39.510 1
ATOM 1197 N N . SER 160 160 ? A 26.812 -9.908 6.628 1.000 1 A SER 40.512 1
ATOM 1198 C CA . SER 160 160 ? A 25.519 -9.229 6.521 1.000 1 A SER 42.806 1
ATOM 1199 C C . SER 160 160 ? A 25.616 -7.884 5.842 1.000 1 A SER 42.828 1
ATOM 1200 O O . SER 160 160 ? A 24.619 -7.364 5.316 1.000 1 A SER 41.194 1
ATOM 1201 C CB . SER 160 160 ? A 24.903 -9.075 7.912 1.000 1 A SER 40.085 1
ATOM 1202 O OG . SER 160 160 ? A 25.659 -8.188 8.701 1.000 1 A SER 38.911 1
ATOM 1203 N N . SER 161 161 ? A 26.798 -7.312 5.828 1.000 1 A SER 40.112 1
ATOM 1204 C CA . SER 161 161 ? A 26.994 -6.016 5.177 1.000 1 A SER 41.754 1
ATOM 1205 C C . SER 161 161 ? A 26.841 -6.137 3.661 1.000 1 A SER 41.816 1
ATOM 1206 O O . SER 161 161 ? A 26.304 -5.236 3.006 1.000 1 A SER 40.272 1
ATOM 1207 C CB . SER 161 161 ? A 28.363 -5.431 5.543 1.000 1 A SER 38.768 1
ATOM 1208 O OG . SER 161 161 ? A 29.408 -6.254 5.049 1.000 1 A SER 37.595 1
ATOM 1209 N N . SER 162 162 ? A 27.293 -7.223 3.119 1.000 1 A SER 41.576 1
ATOM 1210 C CA . SER 162 162 ? A 27.097 -7.458 1.715 1.000 1 A SER 43.636 1
ATOM 1211 C C . SER 162 162 ? A 25.629 -7.678 1.377 1.000 1 A SER 43.881 1
ATOM 1212 O O . SER 162 162 ? A 25.152 -7.304 0.300 1.000 1 A SER 42.516 1
ATOM 1213 C CB . SER 162 162 ? A 27.915 -8.663 1.244 1.000 1 A SER 40.977 1
ATOM 1214 O OG . SER 162 162 ? A 27.439 -9.857 1.856 1.000 1 A SER 39.256 1
ATOM 1215 N N . VAL 163 163 ? A 24.901 -8.268 2.297 1.000 1 A VAL 40.672 1
ATOM 1216 C CA . VAL 163 163 ? A 23.471 -8.358 2.139 1.000 1 A VAL 42.088 1
ATOM 1217 C C . VAL 163 163 ? A 22.841 -6.967 2.174 1.000 1 A VAL 42.434 1
ATOM 1218 O O . VAL 163 163 ? A 21.892 -6.679 1.407 1.000 1 A VAL 40.943 1
ATOM 1219 C CB . VAL 163 163 ? A 22.846 -9.262 3.202 1.000 1 A VAL 39.898 1
ATOM 1220 C CG1 . VAL 163 163 ? A 21.329 -9.322 3.106 1.000 1 A VAL 39.470 1
ATOM 1221 C CG2 . VAL 163 163 ? A 23.466 -10.645 3.155 1.000 1 A VAL 38.313 1
ATOM 1222 N N . SER 164 164 ? A 23.367 -6.125 2.989 1.000 1 A SER 40.359 1
ATOM 1223 C CA . SER 164 164 ? A 22.899 -4.737 3.053 1.000 1 A SER 42.905 1
ATOM 1224 C C . SER 164 164 ? A 23.210 -3.975 1.770 1.000 1 A SER 42.814 1
ATOM 1225 O O . SER 164 164 ? A 22.452 -3.082 1.355 1.000 1 A SER 41.580 1
ATOM 1226 C CB . SER 164 164 ? A 23.473 -4.008 4.255 1.000 1 A SER 40.617 1
ATOM 1227 O OG . SER 164 164 ? A 24.867 -3.845 4.119 1.000 1 A SER 38.427 1
ATOM 1228 N N . VAL 165 165 ? A 24.307 -4.312 1.144 1.000 1 A VAL 38.638 1
ATOM 1229 C CA . VAL 165 165 ? A 24.646 -3.684 -0.144 1.000 1 A VAL 41.727 1
ATOM 1230 C C . VAL 165 165 ? A 23.666 -4.130 -1.215 1.000 1 A VAL 41.936 1
ATOM 1231 O O . VAL 165 165 ? A 23.271 -3.348 -2.088 1.000 1 A VAL 40.435 1
ATOM 1232 C CB . VAL 165 165 ? A 26.103 -4.015 -0.521 1.000 1 A VAL 39.909 1
ATOM 1233 C CG1 . VAL 165 165 ? A 27.048 -3.430 0.494 1.000 1 A VAL 39.244 1
ATOM 1234 C CG2 . VAL 165 165 ? A 26.420 -3.477 -1.902 1.000 1 A VAL 38.223 1
ATOM 1235 N N . PHE 166 166 ? A 23.249 -5.350 -1.144 1.000 1 A PHE 39.748 1
ATOM 1236 C CA . PHE 166 166 ? A 22.305 -5.872 -2.143 1.000 1 A PHE 41.030 1
ATOM 1237 C C . PHE 166 166 ? A 20.911 -5.322 -1.963 1.000 1 A PHE 40.980 1
ATOM 1238 O O . PHE 166 166 ? A 20.132 -5.313 -2.917 1.000 1 A PHE 39.655 1
ATOM 1239 C CB . PHE 166 166 ? A 22.255 -7.397 -2.057 1.000 1 A PHE 39.421 1
ATOM 1240 C CG . PHE 166 166 ? A 23.519 -8.100 -2.481 1.000 1 A PHE 39.360 1
ATOM 1241 C CD1 . PHE 166 166 ? A 24.450 -7.456 -3.257 1.000 1 A PHE 37.585 1
ATOM 1242 C CD2 . PHE 166 166 ? A 23.762 -9.400 -2.097 1.000 1 A PHE 36.645 1
ATOM 1243 C CE1 . PHE 166 166 ? A 25.598 -8.111 -3.656 1.000 1 A PHE 34.317 1
ATOM 1244 C CE2 . PHE 166 166 ? A 24.902 -10.055 -2.492 1.000 1 A PHE 32.846 1
ATOM 1245 C CZ . PHE 166 166 ? A 25.825 -9.408 -3.277 1.000 1 A PHE 30.930 1
ATOM 1246 N N . THR 167 167 ? A 20.609 -4.838 -0.790 1.000 1 A THR 36.729 1
ATOM 1247 C CA . THR 167 167 ? A 19.306 -4.264 -0.529 1.000 1 A THR 38.973 1
ATOM 1248 C C . THR 167 167 ? A 19.171 -2.839 -1.053 1.000 1 A THR 39.612 1
ATOM 1249 O O . THR 167 167 ? A 18.074 -2.257 -0.952 1.000 1 A THR 37.834 1
ATOM 1250 C CB . THR 167 167 ? A 18.983 -4.285 0.972 1.000 1 A THR 35.991 1
ATOM 1251 O OG1 . THR 167 167 ? A 19.978 -3.612 1.710 1.000 1 A THR 35.114 1
ATOM 1252 C CG2 . THR 167 167 ? A 18.873 -5.729 1.448 1.000 1 A THR 34.772 1
ATOM 1253 N N . ASN 168 168 ? A 20.225 -2.300 -1.612 1.000 1 A ASN 39.533 1
ATOM 1254 C CA . ASN 168 168 ? A 20.172 -0.966 -2.166 1.000 1 A ASN 39.987 1
ATOM 1255 C C . ASN 168 168 ? A 19.255 -0.901 -3.364 1.000 1 A ASN 40.157 1
ATOM 1256 O O . ASN 168 168 ? A 19.111 -1.868 -4.142 1.000 1 A ASN 38.699 1
ATOM 1257 C CB . ASN 168 168 ? A 21.565 -0.471 -2.576 1.000 1 A ASN 37.980 1
ATOM 1258 C CG . ASN 168 168 ? A 22.464 -0.198 -1.384 1.000 1 A ASN 37.334 1
ATOM 1259 O OD1 . ASN 168 168 ? A 22.015 0.393 -0.394 1.000 1 A ASN 32.711 1
ATOM 1260 N ND2 . ASN 168 168 ? A 23.713 -0.620 -1.479 1.000 1 A ASN 33.688 1
ATOM 1261 N N . SER 169 169 ? A 18.653 0.237 -3.532 1.000 1 A SER 44.017 1
ATOM 1262 C CA . SER 169 169 ? A 17.719 0.454 -4.626 1.000 1 A SER 45.236 1
ATOM 1263 C C . SER 169 169 ? A 17.762 1.913 -5.054 1.000 1 A SER 45.846 1
ATOM 1264 O O . SER 169 169 ? A 18.228 2.789 -4.336 1.000 1 A SER 44.593 1
ATOM 1265 C CB . SER 169 169 ? A 16.299 0.025 -4.266 1.000 1 A SER 42.527 1
ATOM 1266 O OG . SER 169 169 ? A 15.778 0.819 -3.214 1.000 1 A SER 40.521 1
ATOM 1267 N N . ASP 170 170 ? A 17.203 2.161 -6.217 1.000 1 A ASP 41.745 1
ATOM 1268 C CA . ASP 170 170 ? A 17.196 3.528 -6.762 1.000 1 A ASP 41.335 1
ATOM 1269 C C . ASP 170 170 ? A 15.777 3.989 -7.076 1.000 1 A ASP 41.423 1
ATOM 1270 O O . ASP 170 170 ? A 14.961 3.244 -7.588 1.000 1 A ASP 40.565 1
ATOM 1271 C CB . ASP 170 170 ? A 18.073 3.611 -8.009 1.000 1 A ASP 40.178 1
ATOM 1272 C CG . ASP 170 170 ? A 17.661 2.599 -9.069 1.000 1 A ASP 39.355 1
ATOM 1273 O OD1 . ASP 170 170 ? A 16.761 1.772 -8.797 1.000 1 A ASP 33.114 1
ATOM 1274 O OD2 . ASP 170 170 ? A 18.235 2.632 -10.191 1.000 1 A ASP 32.477 1
ATOM 1275 N N . GLU 171 171 ? A 15.523 5.222 -6.734 1.000 1 A GLU 42.257 1
ATOM 1276 C CA . GLU 171 171 ? A 14.312 5.925 -7.158 1.000 1 A GLU 44.674 1
ATOM 1277 C C . GLU 171 171 ? A 13.028 5.196 -6.755 1.000 1 A GLU 44.835 1
ATOM 1278 O O . GLU 171 171 ? A 12.107 5.050 -7.560 1.000 1 A GLU 42.490 1
ATOM 1279 C CB . GLU 171 171 ? A 14.342 6.230 -8.645 1.000 1 A GLU 42.818 1
ATOM 1280 C CG . GLU 171 171 ? A 15.459 7.147 -9.047 1.000 1 A GLU 41.503 1
ATOM 1281 C CD . GLU 171 171 ? A 15.475 7.472 -10.549 1.000 1 A GLU 39.377 1
ATOM 1282 O OE1 . GLU 171 171 ? A 14.669 6.879 -11.272 1.000 1 A GLU 36.436 1
ATOM 1283 O OE2 . GLU 171 171 ? A 16.275 8.329 -10.959 1.000 1 A GLU 34.330 1
ATOM 1284 N N . LEU 172 172 ? A 13.052 4.736 -5.500 1.000 1 A LEU 42.326 1
ATOM 1285 C CA . LEU 172 172 ? A 11.873 4.061 -4.948 1.000 1 A LEU 43.497 1
ATOM 1286 C C . LEU 172 172 ? A 11.537 2.762 -5.672 1.000 1 A LEU 44.045 1
ATOM 1287 O O . LEU 172 172 ? A 10.384 2.357 -5.722 1.000 1 A LEU 42.335 1
ATOM 1288 C CB . LEU 172 172 ? A 10.649 4.966 -4.886 1.000 1 A LEU 41.811 1
ATOM 1289 C CG . LEU 172 172 ? A 10.777 6.262 -4.074 1.000 1 A LEU 39.576 1
ATOM 1290 C CD1 . LEU 172 172 ? A 10.984 5.971 -2.607 1.000 1 A LEU 37.745 1
ATOM 1291 C CD2 . LEU 172 172 ? A 9.581 7.188 -4.287 1.000 1 A LEU 36.853 1
ATOM 1292 N N . SER 173 173 ? A 12.513 2.168 -6.262 1.000 1 A SER 50.080 1
ATOM 1293 C CA . SER 173 173 ? A 12.315 0.931 -6.997 1.000 1 A SER 51.468 1
ATOM 1294 C C . SER 173 173 ? A 12.017 -0.227 -6.045 1.000 1 A SER 51.825 1
ATOM 1295 O O . SER 173 173 ? A 12.168 -0.152 -4.847 1.000 1 A SER 50.996 1
ATOM 1296 C CB . SER 173 173 ? A 13.522 0.617 -7.871 1.000 1 A SER 49.425 1
ATOM 1297 O OG . SER 173 173 ? A 13.729 1.613 -8.858 1.000 1 A SER 47.764 1
ATOM 1298 N N . GLN 174 174 ? A 11.636 -1.304 -6.653 1.000 1 A GLN 47.592 1
ATOM 1299 C CA . GLN 174 174 ? A 11.332 -2.499 -5.866 1.000 1 A GLN 48.828 1
ATOM 1300 C C . GLN 174 174 ? A 12.630 -3.086 -5.325 1.000 1 A GLN 49.052 1
ATOM 1301 O O . GLN 174 174 ? A 13.596 -3.321 -6.052 1.000 1 A GLN 48.603 1
ATOM 1302 C CB . GLN 174 174 ? A 10.575 -3.532 -6.696 1.000 1 A GLN 47.895 1
ATOM 1303 C CG . GLN 174 174 ? A 10.210 -4.789 -5.948 1.000 1 A GLN 46.344 1
ATOM 1304 C CD . GLN 174 174 ? A 9.190 -4.569 -4.852 1.000 1 A GLN 43.296 1
ATOM 1305 O OE1 . GLN 174 174 ? A 8.351 -3.676 -4.936 1.000 1 A GLN 40.510 1
ATOM 1306 N NE2 . GLN 174 174 ? A 9.274 -5.360 -3.828 1.000 1 A GLN 37.369 1
ATOM 1307 N N . ILE 175 175 ? A 12.650 -3.352 -4.044 1.000 1 A ILE 48.346 1
ATOM 1308 C CA . ILE 175 175 ? A 13.832 -3.956 -3.434 1.000 1 A ILE 48.724 1
ATOM 1309 C C . ILE 175 175 ? A 13.756 -5.473 -3.642 1.000 1 A ILE 49.097 1
ATOM 1310 O O . ILE 175 175 ? A 13.149 -6.189 -2.863 1.000 1 A ILE 48.743 1
ATOM 1311 C CB . ILE 175 175 ? A 13.928 -3.600 -1.943 1.000 1 A ILE 46.740 1
ATOM 1312 C CG1 . ILE 175 175 ? A 13.995 -2.080 -1.766 1.000 1 A ILE 48.155 1
ATOM 1313 C CG2 . ILE 175 175 ? A 15.177 -4.241 -1.341 1.000 1 A ILE 45.460 1
ATOM 1314 C CD1 . ILE 175 175 ? A 13.954 -1.614 -0.345 1.000 1 A ILE 43.471 1
ATOM 1315 N N . VAL 176 176 ? A 14.377 -5.902 -4.685 1.000 1 A VAL 45.493 1
ATOM 1316 C CA . VAL 176 176 ? A 14.379 -7.310 -4.993 1.000 1 A VAL 48.972 1
ATOM 1317 C C . VAL 176 176 ? A 15.463 -7.977 -4.186 1.000 1 A VAL 49.174 1
ATOM 1318 O O . VAL 176 176 ? A 16.662 -7.837 -4.443 1.000 1 A VAL 48.002 1
ATOM 1319 C CB . VAL 176 176 ? A 14.626 -7.571 -6.498 1.000 1 A VAL 46.395 1
ATOM 1320 C CG1 . VAL 176 176 ? A 13.546 -6.892 -7.315 1.000 1 A VAL 46.714 1
ATOM 1321 C CG2 . VAL 176 176 ? A 14.640 -9.075 -6.780 1.000 1 A VAL 45.263 1
ATOM 1322 N N . GLU 177 177 ? A 15.052 -8.720 -3.187 1.000 1 A GLU 47.642 1
ATOM 1323 C CA . GLU 177 177 ? A 15.998 -9.353 -2.303 1.000 1 A GLU 49.512 1
ATOM 1324 C C . GLU 177 177 ? A 16.647 -10.577 -2.922 1.000 1 A GLU 49.038 1
ATOM 1325 O O . GLU 177 177 ? A 16.068 -11.242 -3.747 1.000 1 A GLU 47.747 1
ATOM 1326 C CB . GLU 177 177 ? A 15.319 -9.738 -0.973 1.000 1 A GLU 47.561 1
ATOM 1327 C CG . GLU 177 177 ? A 14.789 -8.577 -0.160 1.000 1 A GLU 45.173 1
ATOM 1328 C CD . GLU 177 177 ? A 15.907 -7.669 0.306 1.000 1 A GLU 42.101 1
ATOM 1329 O OE1 . GLU 177 177 ? A 17.010 -8.182 0.572 1.000 1 A GLU 39.010 1
ATOM 1330 O OE2 . GLU 177 177 ? A 15.686 -6.462 0.389 1.000 1 A GLU 35.853 1
ATOM 1331 N N . LEU 178 178 ? A 17.830 -10.813 -2.498 1.000 1 A LEU 48.000 1
ATOM 1332 C CA . LEU 178 178 ? A 18.545 -11.982 -2.957 1.000 1 A LEU 49.711 1
ATOM 1333 C C . LEU 178 178 ? A 18.081 -13.215 -2.205 1.000 1 A LEU 49.403 1
ATOM 1334 O O . LEU 178 178 ? A 17.677 -13.136 -1.050 1.000 1 A LEU 49.231 1
ATOM 1335 C CB . LEU 178 178 ? A 20.060 -11.794 -2.810 1.000 1 A LEU 47.855 1
ATOM 1336 C CG . LEU 178 178 ? A 20.679 -10.681 -3.664 1.000 1 A LEU 45.753 1
ATOM 1337 C CD1 . LEU 178 178 ? A 20.472 -10.997 -5.139 1.000 1 A LEU 44.033 1
ATOM 1338 C CD2 . LEU 178 178 ? A 22.145 -10.516 -3.371 1.000 1 A LEU 43.414 1
ATOM 1339 N N . PRO 179 179 ? A 18.180 -14.375 -2.818 1.000 1 A PRO 43.288 1
ATOM 1340 C CA . PRO 179 179 ? A 17.863 -15.596 -2.070 1.000 1 A PRO 44.864 1
ATOM 1341 C C . PRO 179 179 ? A 18.902 -15.917 -1.016 1.000 1 A PRO 45.115 1
ATOM 1342 O O . PRO 179 179 ? A 18.622 -16.682 -0.090 1.000 1 A PRO 44.754 1
ATOM 1343 C CB . PRO 179 179 ? A 17.811 -16.669 -3.153 1.000 1 A PRO 42.666 1
ATOM 1344 C CG . PRO 179 179 ? A 18.617 -16.136 -4.262 1.000 1 A PRO 42.610 1
ATOM 1345 C CD . PRO 179 179 ? A 18.404 -14.651 -4.247 1.000 1 A PRO 43.371 1
ATOM 1346 N N . SER 180 180 ? A 20.068 -15.368 -1.156 1.000 1 A SER 43.639 1
ATOM 1347 C CA . SER 180 180 ? A 21.085 -15.535 -0.128 1.000 1 A SER 44.076 1
ATOM 1348 C C . SER 180 180 ? A 20.696 -14.865 1.181 1.000 1 A SER 43.479 1
ATOM 1349 O O . SER 180 180 ? A 21.116 -15.287 2.262 1.000 1 A SER 42.299 1
ATOM 1350 C CB . SER 180 180 ? A 22.439 -15.006 -0.606 1.000 1 A SER 42.618 1
ATOM 1351 O OG . SER 180 180 ? A 22.410 -13.601 -0.789 1.000 1 A SER 39.638 1
ATOM 1352 N N . LEU 181 181 ? A 19.916 -13.842 1.083 1.000 1 A LEU 42.755 1
ATOM 1353 C CA . LEU 181 181 ? A 19.399 -13.188 2.279 1.000 1 A LEU 43.906 1
ATOM 1354 C C . LEU 181 181 ? A 18.483 -14.113 3.046 1.000 1 A LEU 43.418 1
ATOM 1355 O O . LEU 181 181 ? A 18.564 -14.212 4.292 1.000 1 A LEU 41.905 1
ATOM 1356 C CB . LEU 181 181 ? A 18.654 -11.903 1.896 1.000 1 A LEU 42.099 1
ATOM 1357 C CG . LEU 181 181 ? A 18.056 -11.103 3.056 1.000 1 A LEU 40.785 1
ATOM 1358 C CD1 . LEU 181 181 ? A 19.152 -10.608 4.000 1.000 1 A LEU 38.859 1
ATOM 1359 C CD2 . LEU 181 181 ? A 17.243 -9.930 2.511 1.000 1 A LEU 37.451 1
ATOM 1360 N N . GLY 182 182 ? A 17.633 -14.792 2.331 1.000 1 A GLY 39.006 1
ATOM 1361 C CA . GLY 182 182 ? A 16.764 -15.751 2.989 1.000 1 A GLY 39.568 1
ATOM 1362 C C . GLY 182 182 ? A 17.498 -16.939 3.580 1.000 1 A GLY 40.790 1
ATOM 1363 O O . GLY 182 182 ? A 17.103 -17.472 4.620 1.000 1 A GLY 39.729 1
ATOM 1364 N N . THR 183 183 ? A 18.551 -17.336 2.926 1.000 1 A THR 42.595 1
ATOM 1365 C CA . THR 183 183 ? A 19.356 -18.427 3.442 1.000 1 A THR 43.915 1
ATOM 1366 C C . THR 183 183 ? A 20.094 -18.010 4.706 1.000 1 A THR 44.166 1
ATOM 1367 O O . THR 183 183 ? A 20.216 -18.820 5.632 1.000 1 A THR 42.622 1
ATOM 1368 C CB . THR 183 183 ? A 20.327 -18.917 2.386 1.000 1 A THR 41.661 1
ATOM 1369 O OG1 . THR 183 183 ? A 21.198 -17.853 1.985 1.000 1 A THR 40.021 1
ATOM 1370 C CG2 . THR 183 183 ? A 19.572 -19.439 1.150 1.000 1 A THR 39.615 1
ATOM 1371 N N . ASN 184 184 ? A 20.561 -16.801 4.750 1.000 1 A ASN 38.533 1
ATOM 1372 C CA . ASN 184 184 ? A 21.201 -16.295 5.956 1.000 1 A ASN 38.601 1
ATOM 1373 C C . ASN 184 184 ? A 20.185 -16.163 7.086 1.000 1 A ASN 38.744 1
ATOM 1374 O O . ASN 184 184 ? A 20.500 -16.392 8.255 1.000 1 A ASN 37.158 1
ATOM 1375 C CB . ASN 184 184 ? A 21.876 -14.928 5.684 1.000 1 A ASN 36.822 1
ATOM 1376 C CG . ASN 184 184 ? A 23.093 -15.064 4.795 1.000 1 A ASN 35.930 1
ATOM 1377 O OD1 . ASN 184 184 ? A 23.906 -15.958 4.937 1.000 1 A ASN 32.334 1
ATOM 1378 N ND2 . ASN 184 184 ? A 23.178 -14.146 3.834 1.000 1 A ASN 33.882 1
ATOM 1379 N N . TYR 185 185 ? A 18.995 -15.805 6.717 1.000 1 A TYR 38.506 1
ATOM 1380 C CA . TYR 185 185 ? A 17.944 -15.765 7.697 1.000 1 A TYR 41.639 1
ATOM 1381 C C . TYR 185 185 ? A 17.614 -17.151 8.219 1.000 1 A TYR 41.963 1
ATOM 1382 O O . TYR 185 185 ? A 17.408 -17.342 9.424 1.000 1 A TYR 40.348 1
ATOM 1383 C CB . TYR 185 185 ? A 16.668 -15.123 7.085 1.000 1 A TYR 38.624 1
ATOM 1384 C CG . TYR 185 185 ? A 15.470 -15.194 7.976 1.000 1 A TYR 37.719 1
ATOM 1385 C CD1 . TYR 185 185 ? A 15.332 -14.338 9.058 1.000 1 A TYR 36.857 1
ATOM 1386 C CD2 . TYR 185 185 ? A 14.466 -16.136 7.761 1.000 1 A TYR 35.791 1
ATOM 1387 C CE1 . TYR 185 185 ? A 14.239 -14.390 9.898 1.000 1 A TYR 31.416 1
ATOM 1388 C CE2 . TYR 185 185 ? A 13.365 -16.193 8.606 1.000 1 A TYR 32.402 1
ATOM 1389 C CZ . TYR 185 185 ? A 13.259 -15.311 9.648 1.000 1 A TYR 30.157 1
ATOM 1390 O OH . TYR 185 185 ? A 12.180 -15.356 10.478 1.000 1 A TYR 32.514 1
ATOM 1391 N N . ASP 186 186 ? A 17.581 -18.101 7.311 1.000 1 A ASP 38.893 1
ATOM 1392 C CA . ASP 186 186 ? A 17.259 -19.465 7.697 1.000 1 A ASP 40.335 1
ATOM 1393 C C . ASP 186 186 ? A 18.346 -20.052 8.580 1.000 1 A ASP 40.601 1
ATOM 1394 O O . ASP 186 186 ? A 18.072 -20.837 9.513 1.000 1 A ASP 38.309 1
ATOM 1395 C CB . ASP 186 186 ? A 17.054 -20.338 6.462 1.000 1 A ASP 38.005 1
ATOM 1396 C CG . ASP 186 186 ? A 15.814 -19.958 5.658 1.000 1 A ASP 37.103 1
ATOM 1397 O OD1 . ASP 186 186 ? A 14.830 -19.532 6.276 1.000 1 A ASP 32.234 1
ATOM 1398 O OD2 . ASP 186 186 ? A 15.819 -20.106 4.421 1.000 1 A ASP 31.021 1
ATOM 1399 N N . GLU 187 187 ? A 19.561 -19.685 8.295 1.000 1 A GLU 38.910 1
ATOM 1400 C CA . GLU 187 187 ? A 20.651 -20.134 9.153 1.000 1 A GLU 40.299 1
ATOM 1401 C C . GLU 187 187 ? A 20.568 -19.537 10.549 1.000 1 A GLU 40.378 1
ATOM 1402 O O . GLU 187 187 ? A 20.829 -20.213 11.545 1.000 1 A GLU 38.347 1
ATOM 1403 C CB . GLU 187 187 ? A 21.983 -19.781 8.507 1.000 1 A GLU 38.170 1
ATOM 1404 C CG . GLU 187 187 ? A 22.306 -20.535 7.244 1.000 1 A GLU 38.750 1
ATOM 1405 C CD . GLU 187 187 ? A 23.602 -20.090 6.591 1.000 1 A GLU 37.238 1
ATOM 1406 O OE1 . GLU 187 187 ? A 24.230 -19.118 7.118 1.000 1 A GLU 33.896 1
ATOM 1407 O OE2 . GLU 187 187 ? A 24.036 -20.718 5.597 1.000 1 A GLU 32.623 1
ATOM 1408 N N . SER 188 188 ? A 20.196 -18.303 10.605 1.000 1 A SER 40.400 1
ATOM 1409 C CA . SER 188 188 ? A 20.050 -17.619 11.897 1.000 1 A SER 41.837 1
ATOM 1410 C C . SER 188 188 ? A 18.849 -18.202 12.677 1.000 1 A SER 42.170 1
ATOM 1411 O O . SER 188 188 ? A 18.936 -18.363 13.918 1.000 1 A SER 40.805 1
ATOM 1412 C CB . SER 188 188 ? A 19.867 -16.135 11.736 1.000 1 A SER 39.338 1
ATOM 1413 O OG . SER 188 188 ? A 18.665 -15.834 11.064 1.000 1 A SER 38.050 1
ATOM 1414 N N . THR 189 189 ? A 17.815 -18.524 11.979 1.000 1 A THR 40.174 1
ATOM 1415 C CA . THR 189 189 ? A 16.683 -19.116 12.638 1.000 1 A THR 40.268 1
ATOM 1416 C C . THR 189 189 ? A 16.943 -20.587 13.009 1.000 1 A THR 40.887 1
ATOM 1417 O O . THR 189 189 ? A 16.414 -21.084 14.020 1.000 1 A THR 39.580 1
ATOM 1418 C CB . THR 189 189 ? A 15.432 -19.049 11.764 1.000 1 A THR 38.233 1
ATOM 1419 O OG1 . THR 189 189 ? A 15.663 -19.720 10.515 1.000 1 A THR 36.622 1
ATOM 1420 C CG2 . THR 189 189 ? A 15.070 -17.603 11.518 1.000 1 A THR 35.955 1
ATOM 1421 N N . GLU 190 190 ? A 17.738 -21.220 12.215 1.000 1 A GLU 39.627 1
ATOM 1422 C CA . GLU 190 190 ? A 18.096 -22.604 12.527 1.000 1 A GLU 41.019 1
ATOM 1423 C C . GLU 190 190 ? A 18.988 -22.699 13.760 1.000 1 A GLU 41.103 1
ATOM 1424 O O . GLU 190 190 ? A 18.951 -23.700 14.482 1.000 1 A GLU 39.485 1
ATOM 1425 C CB . GLU 190 190 ? A 18.810 -23.258 11.350 1.000 1 A GLU 39.672 1
ATOM 1426 C CG . GLU 190 190 ? A 17.903 -23.565 10.176 1.000 1 A GLU 39.134 1
ATOM 1427 C CD . GLU 190 190 ? A 18.655 -24.135 8.979 1.000 1 A GLU 37.134 1
ATOM 1428 O OE1 . GLU 190 190 ? A 19.904 -24.151 9.009 1.000 1 A GLU 34.823 1
ATOM 1429 O OE2 . GLU 190 190 ? A 17.996 -24.563 8.004 1.000 1 A GLU 33.402 1
ATOM 1430 N N . LEU 191 191 ? A 19.768 -21.691 14.002 1.000 1 A LEU 38.970 1
ATOM 1431 C CA . LEU 191 191 ? A 20.572 -21.667 15.215 1.000 1 A LEU 41.820 1
ATOM 1432 C C . LEU 191 191 ? A 19.705 -21.484 16.456 1.000 1 A LEU 42.224 1
ATOM 1433 O O . LEU 191 191 ? A 20.085 -21.905 17.550 1.000 1 A LEU 40.930 1
ATOM 1434 C CB . LEU 191 191 ? A 21.617 -20.555 15.141 1.000 1 A LEU 39.279 1
ATOM 1435 C CG . LEU 191 191 ? A 22.715 -20.781 14.105 1.000 1 A LEU 38.206 1
ATOM 1436 C CD1 . LEU 191 191 ? A 23.558 -21.988 14.437 1.000 1 A LEU 37.439 1
ATOM 1437 C CD2 . LEU 191 191 ? A 23.593 -19.545 13.994 1.000 1 A LEU 35.864 1
ATOM 1438 N N . ASN 192 192 ? A 18.569 -20.875 16.281 1.000 1 A ASN 39.760 1
ATOM 1439 C CA . ASN 192 192 ? A 17.645 -20.739 17.409 1.000 1 A ASN 40.346 1
ATOM 1440 C C . ASN 192 192 ? A 16.958 -22.059 17.688 1.000 1 A ASN 40.679 1
ATOM 1441 O O . ASN 192 192 ? A 16.987 -22.580 18.807 1.000 1 A ASN 39.219 1
ATOM 1442 C CB . ASN 192 192 ? A 16.636 -19.625 17.120 1.000 1 A ASN 38.663 1
ATOM 1443 C CG . ASN 192 192 ? A 17.259 -18.248 17.088 1.000 1 A ASN 38.296 1
ATOM 1444 O OD1 . ASN 192 192 ? A 18.128 -17.925 17.882 1.000 1 A ASN 33.477 1
ATOM 1445 N ND2 . ASN 192 192 ? A 16.804 -17.422 16.142 1.000 1 A ASN 35.187 1
ATOM 1446 N N . SER 193 193 ? A 16.313 -22.584 16.668 1.000 1 A SER 42.533 1
ATOM 1447 C CA . SER 193 193 ? A 15.631 -23.860 16.781 1.000 1 A SER 44.099 1
ATOM 1448 C C . SER 193 193 ? A 15.774 -24.598 15.462 1.000 1 A SER 44.296 1
ATOM 1449 O O . SER 193 193 ? A 15.208 -24.199 14.447 1.000 1 A SER 42.791 1
ATOM 1450 C CB . SER 193 193 ? A 14.153 -23.684 17.142 1.000 1 A SER 41.511 1
ATOM 1451 O OG . SER 193 193 ? A 13.465 -22.995 16.110 1.000 1 A SER 38.764 1
ATOM 1452 N N . SER 194 194 ? A 16.507 -25.645 15.483 1.000 1 A SER 41.957 1
ATOM 1453 C CA . SER 194 194 ? A 16.888 -26.324 14.248 1.000 1 A SER 42.762 1
ATOM 1454 C C . SER 194 194 ? A 15.680 -26.920 13.517 1.000 1 A SER 43.404 1
ATOM 1455 O O . SER 194 194 ? A 15.492 -26.747 12.329 1.000 1 A SER 42.185 1
ATOM 1456 C CB . SER 194 194 ? A 17.930 -27.385 14.517 1.000 1 A SER 40.612 1
ATOM 1457 O OG . SER 194 194 ? A 17.414 -28.420 15.345 1.000 1 A SER 38.363 1
ATOM 1458 N N . GLU 195 195 ? A 14.873 -27.615 14.262 1.000 1 A GLU 39.631 1
ATOM 1459 C CA . GLU 195 195 ? A 13.743 -28.300 13.659 1.000 1 A GLU 40.396 1
ATOM 1460 C C . GLU 195 195 ? A 12.675 -27.328 13.165 1.000 1 A GLU 40.466 1
ATOM 1461 O O . GLU 195 195 ? A 12.179 -27.440 12.035 1.000 1 A GLU 38.840 1
ATOM 1462 C CB . GLU 195 195 ? A 13.135 -29.312 14.622 1.000 1 A GLU 39.504 1
ATOM 1463 C CG . GLU 195 195 ? A 14.060 -30.462 14.983 1.000 1 A GLU 38.063 1
ATOM 1464 C CD . GLU 195 195 ? A 13.481 -31.440 15.958 1.000 1 A GLU 35.748 1
ATOM 1465 O OE1 . GLU 195 195 ? A 12.377 -31.154 16.483 1.000 1 A GLU 34.171 1
ATOM 1466 O OE2 . GLU 195 195 ? A 14.096 -32.482 16.228 1.000 1 A GLU 33.232 1
ATOM 1467 N N . PHE 196 196 ? A 12.375 -26.379 13.980 1.000 1 A PHE 40.255 1
ATOM 1468 C CA . PHE 196 196 ? A 11.358 -25.393 13.606 1.000 1 A PHE 42.026 1
ATOM 1469 C C . PHE 196 196 ? A 11.838 -24.469 12.535 1.000 1 A PHE 42.054 1
ATOM 1470 O O . PHE 196 196 ? A 11.054 -24.036 11.677 1.000 1 A PHE 41.610 1
ATOM 1471 C CB . PHE 196 196 ? A 10.932 -24.592 14.838 1.000 1 A PHE 40.739 1
ATOM 1472 C CG . PHE 196 196 ? A 10.217 -25.407 15.871 1.000 1 A PHE 39.819 1
ATOM 1473 C CD1 . PHE 196 196 ? A 10.893 -25.918 16.977 1.000 1 A PHE 38.581 1
ATOM 1474 C CD2 . PHE 196 196 ? A 8.856 -25.661 15.746 1.000 1 A PHE 37.886 1
ATOM 1475 C CE1 . PHE 196 196 ? A 10.224 -26.657 17.909 1.000 1 A PHE 34.567 1
ATOM 1476 C CE2 . PHE 196 196 ? A 8.207 -26.422 16.704 1.000 1 A PHE 33.957 1
ATOM 1477 C CZ . PHE 196 196 ? A 8.890 -26.910 17.779 1.000 1 A PHE 33.098 1
ATOM 1478 N N . VAL 197 197 ? A 13.102 -24.158 12.568 1.000 1 A VAL 41.420 1
ATOM 1479 C CA . VAL 197 197 ? A 13.682 -23.307 11.540 1.000 1 A VAL 44.558 1
ATOM 1480 C C . VAL 197 197 ? A 13.714 -24.048 10.215 1.000 1 A VAL 44.592 1
ATOM 1481 O O . VAL 197 197 ? A 13.438 -23.468 9.156 1.000 1 A VAL 43.743 1
ATOM 1482 C CB . VAL 197 197 ? A 15.091 -22.835 11.934 1.000 1 A VAL 42.528 1
ATOM 1483 C CG1 . VAL 197 197 ? A 15.711 -22.075 10.772 1.000 1 A VAL 40.907 1
ATOM 1484 C CG2 . VAL 197 197 ? A 14.996 -21.958 13.158 1.000 1 A VAL 40.315 1
ATOM 1485 N N . TYR 198 198 ? A 14.008 -25.313 10.267 1.000 1 A TYR 41.858 1
ATOM 1486 C CA . TYR 198 198 ? A 14.067 -26.106 9.042 1.000 1 A TYR 43.900 1
ATOM 1487 C C . TYR 198 198 ? A 12.695 -26.210 8.365 1.000 1 A TYR 44.397 1
ATOM 1488 O O . TYR 198 198 ? A 12.546 -26.009 7.157 1.000 1 A TYR 43.374 1
ATOM 1489 C CB . TYR 198 198 ? A 14.629 -27.485 9.305 1.000 1 A TYR 41.672 1
ATOM 1490 C CG . TYR 198 198 ? A 14.732 -28.337 8.082 1.000 1 A TYR 40.151 1
ATOM 1491 C CD1 . TYR 198 198 ? A 13.803 -29.337 7.835 1.000 1 A TYR 38.251 1
ATOM 1492 C CD2 . TYR 198 198 ? A 15.767 -28.157 7.175 1.000 1 A TYR 36.860 1
ATOM 1493 C CE1 . TYR 198 198 ? A 13.908 -30.125 6.726 1.000 1 A TYR 31.646 1
ATOM 1494 C CE2 . TYR 198 198 ? A 15.847 -28.935 6.047 1.000 1 A TYR 31.767 1
ATOM 1495 C CZ . TYR 198 198 ? A 14.925 -29.910 5.815 1.000 1 A TYR 28.707 1
ATOM 1496 O OH . TYR 198 198 ? A 15.010 -30.712 4.702 1.000 1 A TYR 32.020 1
ATOM 1497 N N . VAL 199 199 ? A 11.704 -26.500 9.181 1.000 1 A VAL 43.542 1
ATOM 1498 C CA . VAL 199 199 ? A 10.351 -26.587 8.632 1.000 1 A VAL 44.274 1
ATOM 1499 C C . VAL 199 199 ? A 9.822 -25.234 8.218 1.000 1 A VAL 45.158 1
ATOM 1500 O O . VAL 199 199 ? A 9.306 -25.045 7.108 1.000 1 A VAL 43.312 1
ATOM 1501 C CB . VAL 199 199 ? A 9.394 -27.220 9.653 1.000 1 A VAL 41.481 1
ATOM 1502 C CG1 . VAL 199 199 ? A 9.859 -28.633 9.999 1.000 1 A VAL 40.844 1
ATOM 1503 C CG2 . VAL 199 199 ? A 7.974 -27.257 9.114 1.000 1 A VAL 39.457 1
ATOM 1504 N N . ASP 200 200 ? A 9.979 -24.274 9.075 1.000 1 A ASP 42.862 1
ATOM 1505 C CA . ASP 200 200 ? A 9.458 -22.926 8.817 1.000 1 A ASP 43.667 1
ATOM 1506 C C . ASP 200 200 ? A 10.270 -22.211 7.766 1.000 1 A ASP 43.517 1
ATOM 1507 O O . ASP 200 200 ? A 9.720 -21.359 7.069 1.000 1 A ASP 42.491 1
ATOM 1508 C CB . ASP 200 200 ? A 9.420 -22.111 10.113 1.000 1 A ASP 41.717 1
ATOM 1509 C CG . ASP 200 200 ? A 8.431 -22.631 11.110 1.000 1 A ASP 40.975 1
ATOM 1510 O OD1 . ASP 200 200 ? A 7.413 -23.211 10.694 1.000 1 A ASP 35.667 1
ATOM 1511 O OD2 . ASP 200 200 ? A 8.665 -22.449 12.317 1.000 1 A ASP 36.021 1
ATOM 1512 N N . SER 201 201 ? A 11.506 -22.523 7.661 1.000 1 A SER 46.365 1
ATOM 1513 C CA . SER 201 201 ? A 12.339 -21.886 6.645 1.000 1 A SER 48.828 1
ATOM 1514 C C . SER 201 201 ? A 11.895 -22.287 5.242 1.000 1 A SER 49.297 1
ATOM 1515 O O . SER 201 201 ? A 11.857 -21.465 4.330 1.000 1 A SER 48.119 1
ATOM 1516 C CB . SER 201 201 ? A 13.809 -22.247 6.875 1.000 1 A SER 45.997 1
ATOM 1517 O OG . SER 201 201 ? A 14.045 -23.634 6.701 1.000 1 A SER 43.188 1
ATOM 1518 N N . VAL 202 202 ? A 11.575 -23.536 5.087 1.000 1 A VAL 44.941 1
ATOM 1519 C CA . VAL 202 202 ? A 11.047 -23.980 3.802 1.000 1 A VAL 47.948 1
ATOM 1520 C C . VAL 202 202 ? A 9.719 -23.326 3.525 1.000 1 A VAL 48.746 1
ATOM 1521 O O . VAL 202 202 ? A 9.418 -22.913 2.413 1.000 1 A VAL 47.092 1
ATOM 1522 C CB . VAL 202 202 ? A 10.926 -25.517 3.766 1.000 1 A VAL 44.633 1
ATOM 1523 C CG1 . VAL 202 202 ? A 12.301 -26.146 3.931 1.000 1 A VAL 44.648 1
ATOM 1524 C CG2 . VAL 202 202 ? A 10.284 -25.990 2.483 1.000 1 A VAL 43.253 1
ATOM 1525 N N . ASP 203 203 ? A 8.916 -23.183 4.541 1.000 1 A ASP 48.374 1
ATOM 1526 C CA . ASP 203 203 ? A 7.627 -22.508 4.378 1.000 1 A ASP 49.568 1
ATOM 1527 C C . ASP 203 203 ? A 7.793 -21.040 4.076 1.000 1 A ASP 49.697 1
ATOM 1528 O O . ASP 203 203 ? A 6.970 -20.454 3.384 1.000 1 A ASP 48.537 1
ATOM 1529 C CB . ASP 203 203 ? A 6.784 -22.709 5.641 1.000 1 A ASP 47.460 1
ATOM 1530 C CG . ASP 203 203 ? A 6.340 -24.138 5.806 1.000 1 A ASP 45.199 1
ATOM 1531 O OD1 . ASP 203 203 ? A 6.151 -24.835 4.770 1.000 1 A ASP 38.399 1
ATOM 1532 O OD2 . ASP 203 203 ? A 6.168 -24.564 6.959 1.000 1 A ASP 39.732 1
ATOM 1533 N N . GLU 204 204 ? A 8.825 -20.459 4.591 1.000 1 A GLU 42.599 1
ATOM 1534 C CA . GLU 204 204 ? A 9.100 -19.054 4.311 1.000 1 A GLU 42.998 1
ATOM 1535 C C . GLU 204 204 ? A 9.528 -18.845 2.869 1.000 1 A GLU 43.025 1
ATOM 1536 O O . GLU 204 204 ? A 9.197 -17.844 2.247 1.000 1 A GLU 41.313 1
ATOM 1537 C CB . GLU 204 204 ? A 10.130 -18.520 5.281 1.000 1 A GLU 41.412 1
ATOM 1538 C CG . GLU 204 204 ? A 9.612 -18.387 6.702 1.000 1 A GLU 40.141 1
ATOM 1539 C CD . GLU 204 204 ? A 10.660 -17.944 7.691 1.000 1 A GLU 37.609 1
ATOM 1540 O OE1 . GLU 204 204 ? A 11.859 -17.936 7.333 1.000 1 A GLU 35.755 1
ATOM 1541 O OE2 . GLU 204 204 ? A 10.327 -17.608 8.848 1.000 1 A GLU 34.368 1
ATOM 1542 N N . TRP 205 205 ? A 10.257 -19.783 2.359 1.000 1 A TRP 46.322 1
ATOM 1543 C CA . TRP 205 205 ? A 10.616 -19.700 0.957 1.000 1 A TRP 48.180 1
ATOM 1544 C C . TRP 205 205 ? A 9.448 -20.128 0.057 1.000 1 A TRP 48.643 1
ATOM 1545 O O . TRP 205 205 ? A 9.468 -19.944 -1.158 1.000 1 A TRP 46.995 1
ATOM 1546 C CB . TRP 205 205 ? A 11.849 -20.572 0.651 1.000 1 A TRP 45.758 1
ATOM 1547 C CG . TRP 205 205 ? A 13.128 -20.026 1.206 1.000 1 A TRP 45.766 1
ATOM 1548 C CD1 . TRP 205 205 ? A 13.796 -20.466 2.293 1.000 1 A TRP 42.982 1
ATOM 1549 C CD2 . TRP 205 205 ? A 13.851 -18.951 0.655 1.000 1 A TRP 44.769 1
ATOM 1550 N NE1 . TRP 205 205 ? A 14.919 -19.695 2.449 1.000 1 A TRP 39.422 1
ATOM 1551 C CE2 . TRP 205 205 ? A 14.977 -18.734 1.472 1.000 1 A TRP 42.323 1
ATOM 1552 C CE3 . TRP 205 205 ? A 13.685 -18.121 -0.455 1.000 1 A TRP 38.593 1
ATOM 1553 C CZ2 . TRP 205 205 ? A 15.910 -17.731 1.230 1.000 1 A TRP 37.223 1
ATOM 1554 C CZ3 . TRP 205 205 ? A 14.630 -17.133 -0.683 1.000 1 A TRP 37.869 1
ATOM 1555 C CH2 . TRP 205 205 ? A 15.726 -16.944 0.140 1.000 1 A TRP 36.261 1
ATOM 1556 N N . MET 206 206 ? A 8.454 -20.733 0.642 1.000 1 A MET 47.393 1
ATOM 1557 C CA . MET 206 206 ? A 7.251 -21.054 -0.092 1.000 1 A MET 48.213 1
ATOM 1558 C C . MET 206 206 ? A 6.333 -19.852 -0.167 1.000 1 A MET 48.069 1
ATOM 1559 O O . MET 206 206 ? A 5.932 -19.423 -1.266 1.000 1 A MET 47.390 1
ATOM 1560 C CB . MET 206 206 ? A 6.518 -22.222 0.559 1.000 1 A MET 46.529 1
ATOM 1561 C CG . MET 206 206 ? A 7.286 -23.545 0.523 1.000 1 A MET 44.414 1
ATOM 1562 S SD . MET 206 206 ? A 6.415 -24.862 1.333 1.000 1 A MET 38.425 1
ATOM 1563 C CE . MET 206 206 ? A 7.641 -26.189 1.190 1.000 1 A MET 35.481 1
ATOM 1564 N N . TYR 207 207 ? A 6.011 -19.287 0.967 1.000 1 A TYR 46.206 1
ATOM 1565 C CA . TYR 207 207 ? A 5.151 -18.129 1.058 1.000 1 A TYR 49.713 1
ATOM 1566 C C . TYR 207 207 ? A 5.287 -17.525 2.462 1.000 1 A TYR 49.734 1
ATOM 1567 O O . TYR 207 207 ? A 5.765 -18.185 3.383 1.000 1 A TYR 49.139 1
ATOM 1568 C CB . TYR 207 207 ? A 3.682 -18.473 0.745 1.000 1 A TYR 47.627 1
ATOM 1569 C CG . TYR 207 207 ? A 3.157 -19.704 1.409 1.000 1 A TYR 44.998 1
ATOM 1570 C CD1 . TYR 207 207 ? A 2.544 -19.640 2.638 1.000 1 A TYR 41.496 1
ATOM 1571 C CD2 . TYR 207 207 ? A 3.265 -20.947 0.791 1.000 1 A TYR 40.791 1
ATOM 1572 C CE1 . TYR 207 207 ? A 2.046 -20.757 3.274 1.000 1 A TYR 34.967 1
ATOM 1573 C CE2 . TYR 207 207 ? A 2.787 -22.080 1.402 1.000 1 A TYR 34.334 1
ATOM 1574 C CZ . TYR 207 207 ? A 2.170 -21.980 2.642 1.000 1 A TYR 33.677 1
ATOM 1575 O OH . TYR 207 207 ? A 1.679 -23.095 3.253 1.000 1 A TYR 34.090 1
ATOM 1576 N N . THR 208 208 ? A 4.813 -16.356 2.601 1.000 1 A THR 43.252 1
ATOM 1577 C CA . THR 208 208 ? A 4.989 -15.624 3.859 1.000 1 A THR 45.223 1
ATOM 1578 C C . THR 208 208 ? A 4.091 -16.058 5.019 1.000 1 A THR 45.488 1
ATOM 1579 O O . THR 208 208 ? A 4.507 -15.897 6.168 1.000 1 A THR 44.522 1
ATOM 1580 C CB . THR 208 208 ? A 4.842 -14.089 3.613 1.000 1 A THR 43.006 1
ATOM 1581 O OG1 . THR 208 208 ? A 3.573 -13.828 3.030 1.000 1 A THR 38.268 1
ATOM 1582 C CG2 . THR 208 208 ? A 5.936 -13.614 2.684 1.000 1 A THR 39.150 1
ATOM 1583 N N . PRO 209 209 ? A 2.907 -16.570 4.806 1.000 1 A PRO 42.726 1
ATOM 1584 C CA . PRO 209 209 ? A 2.114 -17.047 5.953 1.000 1 A PRO 44.580 1
ATOM 1585 C C . PRO 209 209 ? A 2.801 -18.074 6.867 1.000 1 A PRO 44.991 1
ATOM 1586 O O . PRO 209 209 ? A 2.609 -18.004 8.067 1.000 1 A PRO 43.853 1
ATOM 1587 C CB . PRO 209 209 ? A 0.876 -17.620 5.329 1.000 1 A PRO 42.385 1
ATOM 1588 C CG . PRO 209 209 ? A 0.680 -16.774 4.126 1.000 1 A PRO 42.389 1
ATOM 1589 C CD . PRO 209 209 ? A 2.055 -16.495 3.595 1.000 1 A PRO 42.962 1
ATOM 1590 N N . PRO 210 210 ? A 3.577 -19.004 6.368 1.000 1 A PRO 43.200 1
ATOM 1591 C CA . PRO 210 210 ? A 4.317 -19.828 7.288 1.000 1 A PRO 44.129 1
ATOM 1592 C C . PRO 210 210 ? A 5.435 -19.079 8.022 1.000 1 A PRO 44.749 1
ATOM 1593 O O . PRO 210 210 ? A 5.991 -19.599 8.982 1.000 1 A PRO 44.288 1
ATOM 1594 C CB . PRO 210 210 ? A 4.893 -20.950 6.428 1.000 1 A PRO 42.647 1
ATOM 1595 C CG . PRO 210 210 ? A 4.902 -20.371 5.059 1.000 1 A PRO 42.274 1
ATOM 1596 C CD . PRO 210 210 ? A 3.679 -19.522 4.987 1.000 1 A PRO 42.978 1
ATOM 1597 N N . TRP 211 211 ? A 5.716 -17.871 7.574 1.000 1 A TRP 46.838 1
ATOM 1598 C CA . TRP 211 211 ? A 6.613 -17.015 8.324 1.000 1 A TRP 47.414 1
ATOM 1599 C C . TRP 211 211 ? A 6.053 -16.764 9.728 1.000 1 A TRP 47.506 1
ATOM 1600 O O . TRP 211 211 ? A 6.742 -16.879 10.724 1.000 1 A TRP 45.599 1
ATOM 1601 C CB . TRP 211 211 ? A 6.817 -15.694 7.593 1.000 1 A TRP 45.216 1
ATOM 1602 C CG . TRP 211 211 ? A 7.755 -14.706 8.248 1.000 1 A TRP 45.397 1
ATOM 1603 C CD1 . TRP 211 211 ? A 7.487 -13.931 9.325 1.000 1 A TRP 41.601 1
ATOM 1604 C CD2 . TRP 211 211 ? A 9.096 -14.424 7.843 1.000 1 A TRP 43.649 1
ATOM 1605 N NE1 . TRP 211 211 ? A 8.591 -13.174 9.653 1.000 1 A TRP 39.358 1
ATOM 1606 C CE2 . TRP 211 211 ? A 9.592 -13.462 8.747 1.000 1 A TRP 41.994 1
ATOM 1607 C CE3 . TRP 211 211 ? A 9.911 -14.876 6.855 1.000 1 A TRP 40.413 1
ATOM 1608 C CZ2 . TRP 211 211 ? A 10.860 -12.943 8.662 1.000 1 A TRP 37.774 1
ATOM 1609 C CZ3 . TRP 211 211 ? A 11.197 -14.369 6.749 1.000 1 A TRP 37.412 1
ATOM 1610 C CH2 . TRP 211 211 ? A 11.667 -13.389 7.635 1.000 1 A TRP 36.308 1
ATOM 1611 N N . LEU 212 212 ? A 4.786 -16.466 9.769 1.000 1 A LEU 42.815 1
ATOM 1612 C CA . LEU 212 212 ? A 4.117 -16.259 11.050 1.000 1 A LEU 44.656 1
ATOM 1613 C C . LEU 212 212 ? A 3.955 -17.582 11.800 1.000 1 A LEU 44.526 1
ATOM 1614 O O . LEU 212 212 ? A 3.944 -17.606 13.042 1.000 1 A LEU 43.379 1
ATOM 1615 C CB . LEU 212 212 ? A 2.762 -15.579 10.840 1.000 1 A LEU 42.673 1
ATOM 1616 C CG . LEU 212 212 ? A 2.817 -14.166 10.245 1.000 1 A LEU 40.912 1
ATOM 1617 C CD1 . LEU 212 212 ? A 1.420 -13.633 10.048 1.000 1 A LEU 39.100 1
ATOM 1618 C CD2 . LEU 212 212 ? A 3.645 -13.239 11.107 1.000 1 A LEU 38.403 1
ATOM 1619 N N . ASP 213 213 ? A 3.810 -18.647 11.044 1.000 1 A ASP 43.501 1
ATOM 1620 C CA . ASP 213 213 ? A 3.728 -19.961 11.688 1.000 1 A ASP 43.548 1
ATOM 1621 C C . ASP 213 213 ? A 5.029 -20.327 12.369 1.000 1 A ASP 43.313 1
ATOM 1622 O O . ASP 213 213 ? A 5.025 -20.939 13.436 1.000 1 A ASP 42.353 1
ATOM 1623 C CB . ASP 213 213 ? A 3.376 -21.028 10.633 1.000 1 A ASP 41.882 1
ATOM 1624 C CG . ASP 213 213 ? A 1.965 -20.911 10.115 1.000 1 A ASP 40.455 1
ATOM 1625 O OD1 . ASP 213 213 ? A 1.108 -20.394 10.858 1.000 1 A ASP 36.338 1
ATOM 1626 O OD2 . ASP 213 213 ? A 1.730 -21.315 8.960 1.000 1 A ASP 36.865 1
ATOM 1627 N N . PHE 214 214 ? A 6.091 -19.938 11.762 1.000 1 A PHE 38.292 1
ATOM 1628 C CA . PHE 214 214 ? A 7.393 -20.167 12.398 1.000 1 A PHE 39.232 1
ATOM 1629 C C . PHE 214 214 ? A 7.512 -19.320 13.672 1.000 1 A PHE 39.297 1
ATOM 1630 O O . PHE 214 214 ? A 7.995 -19.818 14.687 1.000 1 A PHE 38.128 1
ATOM 1631 C CB . PHE 214 214 ? A 8.521 -19.803 11.426 1.000 1 A PHE 37.424 1
ATOM 1632 C CG . PHE 214 214 ? A 9.898 -19.864 12.041 1.000 1 A PHE 36.049 1
ATOM 1633 C CD1 . PHE 214 214 ? A 10.505 -21.084 12.279 1.000 1 A PHE 34.406 1
ATOM 1634 C CD2 . PHE 214 214 ? A 10.556 -18.700 12.391 1.000 1 A PHE 33.597 1
ATOM 1635 C CE1 . PHE 214 214 ? A 11.775 -21.144 12.827 1.000 1 A PHE 29.649 1
ATOM 1636 C CE2 . PHE 214 214 ? A 11.824 -18.757 12.963 1.000 1 A PHE 29.176 1
ATOM 1637 C CZ . PHE 214 214 ? A 12.425 -19.984 13.173 1.000 1 A PHE 27.293 1
ATOM 1638 N N . ALA 215 215 ? A 7.098 -18.110 13.620 1.000 1 A ALA 42.745 1
ATOM 1639 C CA . ALA 215 215 ? A 7.165 -17.252 14.788 1.000 1 A ALA 43.561 1
ATOM 1640 C C . ALA 215 215 ? A 6.291 -17.746 15.921 1.000 1 A ALA 44.191 1
ATOM 1641 O O . ALA 215 215 ? A 6.657 -17.709 17.097 1.000 1 A ALA 42.911 1
ATOM 1642 C CB . ALA 215 215 ? A 6.761 -15.818 14.408 1.000 1 A ALA 41.509 1
ATOM 1643 N N . ASP 216 216 ? A 5.146 -18.258 15.556 1.000 1 A ASP 40.130 1
ATOM 1644 C CA . ASP 216 216 ? A 4.242 -18.769 16.579 1.000 1 A ASP 40.581 1
ATOM 1645 C C . ASP 216 216 ? A 4.619 -20.176 17.053 1.000 1 A ASP 40.401 1
ATOM 1646 O O . ASP 216 216 ? A 4.405 -20.511 18.200 1.000 1 A ASP 38.919 1
ATOM 1647 C CB . ASP 216 216 ? A 2.795 -18.756 16.057 1.000 1 A ASP 38.666 1
ATOM 1648 C CG . ASP 216 216 ? A 2.253 -17.355 15.875 1.000 1 A ASP 38.022 1
ATOM 1649 O OD1 . ASP 216 216 ? A 2.748 -16.429 16.577 1.000 1 A ASP 33.044 1
ATOM 1650 O OD2 . ASP 216 216 ? A 1.308 -17.184 15.064 1.000 1 A ASP 33.398 1
ATOM 1651 N N . ASP 217 217 ? A 5.139 -20.955 16.154 1.000 1 A ASP 40.424 1
ATOM 1652 C CA . ASP 217 217 ? A 5.559 -22.295 16.550 1.000 1 A ASP 38.528 1
ATOM 1653 C C . ASP 217 217 ? A 6.801 -22.252 17.428 1.000 1 A ASP 38.632 1
ATOM 1654 O O . ASP 217 217 ? A 6.943 -23.039 18.352 1.000 1 A ASP 36.778 1
ATOM 1655 C CB . ASP 217 217 ? A 5.808 -23.166 15.325 1.000 1 A ASP 37.166 1
ATOM 1656 C CG . ASP 217 217 ? A 4.537 -23.498 14.569 1.000 1 A ASP 36.321 1
ATOM 1657 O OD1 . ASP 217 217 ? A 3.459 -23.495 15.188 1.000 1 A ASP 32.536 1
ATOM 1658 O OD2 . ASP 217 217 ? A 4.641 -23.745 13.357 1.000 1 A ASP 32.618 1
ATOM 1659 N N . GLY 218 218 ? A 7.682 -21.336 17.123 1.000 1 A GLY 39.002 1
ATOM 1660 C CA . GLY 218 218 ? A 8.864 -21.146 17.930 1.000 1 A GLY 37.124 1
ATOM 1661 C C . GLY 218 218 ? A 8.577 -20.458 19.258 1.000 1 A GLY 38.291 1
ATOM 1662 O O . GLY 218 218 ? A 9.299 -20.661 20.223 1.000 1 A GLY 36.974 1
ATOM 1663 N N . GLY 219 219 ? A 7.537 -19.706 19.267 1.000 1 A GLY 44.532 1
ATOM 1664 C CA . GLY 219 219 ? A 7.171 -18.957 20.453 1.000 1 A GLY 43.170 1
ATOM 1665 C C . GLY 219 219 ? A 8.226 -17.924 20.767 1.000 1 A GLY 44.525 1
ATOM 1666 O O . GLY 219 219 ? A 8.643 -17.123 19.934 1.000 1 A GLY 43.480 1
ATOM 1667 N N . GLY 220 220 ? A 8.611 -17.932 22.020 1.000 1 A GLY 39.515 1
ATOM 1668 C CA . GLY 220 220 ? A 9.694 -17.038 22.438 1.000 1 A GLY 37.984 1
ATOM 1669 C C . GLY 220 220 ? A 11.039 -17.472 21.905 1.000 1 A GLY 39.189 1
ATOM 1670 O O . GLY 220 220 ? A 11.884 -16.634 21.569 1.000 1 A GLY 37.738 1
ATOM 1671 N N . GLY 221 221 ? A 11.225 -18.748 21.833 1.000 1 A GLY 39.147 1
ATOM 1672 C CA . GLY 221 221 ? A 12.459 -19.275 21.348 1.000 1 A GLY 37.731 1
ATOM 1673 C C . GLY 221 221 ? A 13.627 -18.979 22.260 1.000 1 A GLY 39.522 1
ATOM 1674 O O . GLY 221 221 ? A 13.491 -18.964 23.486 1.000 1 A GLY 38.558 1
ATOM 1675 N N . TYR 222 222 ? A 14.768 -18.756 21.678 1.000 1 A TYR 44.757 1
ATOM 1676 C CA . TYR 222 222 ? A 15.949 -18.386 22.446 1.000 1 A TYR 45.404 1
ATOM 1677 C C . TYR 222 222 ? A 16.556 -17.161 21.838 1.000 1 A TYR 44.942 1
ATOM 1678 O O . TYR 222 222 ? A 16.696 -17.021 20.616 1.000 1 A TYR 43.768 1
ATOM 1679 C CB . TYR 222 222 ? A 16.983 -19.529 22.461 1.000 1 A TYR 44.890 1
ATOM 1680 C CG . TYR 222 222 ? A 16.516 -20.790 23.156 1.000 1 A TYR 43.844 1
ATOM 1681 C CD1 . TYR 222 222 ? A 16.648 -20.932 24.545 1.000 1 A TYR 41.790 1
ATOM 1682 C CD2 . TYR 222 222 ? A 15.946 -21.841 22.429 1.000 1 A TYR 40.894 1
ATOM 1683 C CE1 . TYR 222 222 ? A 16.207 -22.063 25.184 1.000 1 A TYR 37.074 1
ATOM 1684 C CE2 . TYR 222 222 ? A 15.535 -22.980 23.078 1.000 1 A TYR 34.793 1
ATOM 1685 C CZ . TYR 222 222 ? A 15.652 -23.095 24.448 1.000 1 A TYR 36.540 1
ATOM 1686 O OH . TYR 222 222 ? A 15.211 -24.221 25.088 1.000 1 A TYR 41.094 1
ATOM 1687 N N . PHE 223 223 ? A 16.933 -16.274 22.683 1.000 1 A PHE 39.729 1
ATOM 1688 C CA . PHE 223 223 ? A 17.531 -15.018 22.231 1.000 1 A PHE 40.330 1
ATOM 1689 C C . PHE 223 223 ? A 18.941 -15.269 21.755 1.000 1 A PHE 39.574 1
ATOM 1690 O O . PHE 223 223 ? A 19.705 -16.045 22.317 1.000 1 A PHE 38.746 1
ATOM 1691 C CB . PHE 223 223 ? A 17.504 -13.968 23.328 1.000 1 A PHE 38.541 1
ATOM 1692 C CG . PHE 223 223 ? A 18.054 -12.644 22.900 1.000 1 A PHE 37.503 1
ATOM 1693 C CD1 . PHE 223 223 ? A 19.343 -12.278 23.210 1.000 1 A PHE 36.203 1
ATOM 1694 C CD2 . PHE 223 223 ? A 17.266 -11.770 22.166 1.000 1 A PHE 35.391 1
ATOM 1695 C CE1 . PHE 223 223 ? A 19.838 -11.070 22.810 1.000 1 A PHE 32.399 1
ATOM 1696 C CE2 . PHE 223 223 ? A 17.773 -10.544 21.748 1.000 1 A PHE 32.022 1
ATOM 1697 C CZ . PHE 223 223 ? A 19.059 -10.198 22.072 1.000 1 A PHE 31.670 1
ATOM 1698 N N . SER 224 224 ? A 19.289 -14.601 20.690 1.000 1 A SER 41.515 1
ATOM 1699 C CA . SER 224 224 ? A 20.621 -14.757 20.120 1.000 1 A SER 43.772 1
ATOM 1700 C C . SER 224 224 ? A 21.074 -13.435 19.522 1.000 1 A SER 43.530 1
ATOM 1701 O O . SER 224 224 ? A 20.279 -12.551 19.204 1.000 1 A SER 42.016 1
ATOM 1702 C CB . SER 224 224 ? A 20.669 -15.864 19.055 1.000 1 A SER 41.539 1
ATOM 1703 O OG . SER 224 224 ? A 19.869 -15.506 17.946 1.000 1 A SER 39.600 1
ATOM 1704 N N . ASP 225 225 ? A 22.358 -13.315 19.364 1.000 1 A ASP 43.618 1
ATOM 1705 C CA . ASP 225 225 ? A 22.920 -12.127 18.751 1.000 1 A ASP 43.369 1
ATOM 1706 C C . ASP 225 225 ? A 22.670 -12.114 17.257 1.000 1 A ASP 42.899 1
ATOM 1707 O O . ASP 225 225 ? A 22.676 -11.063 16.635 1.000 1 A ASP 41.737 1
ATOM 1708 C CB . ASP 225 225 ? A 24.431 -12.048 19.019 1.000 1 A ASP 41.494 1
ATOM 1709 C CG . ASP 225 225 ? A 24.737 -11.829 20.487 1.000 1 A ASP 40.513 1
ATOM 1710 O OD1 . ASP 225 225 ? A 23.921 -11.189 21.172 1.000 1 A ASP 35.480 1
ATOM 1711 O OD2 . ASP 225 225 ? A 25.810 -12.288 20.938 1.000 1 A ASP 35.644 1
ATOM 1712 N N . GLU 226 226 ? A 22.464 -13.244 16.692 1.000 1 A GLU 39.041 1
ATOM 1713 C CA . GLU 226 226 ? A 22.130 -13.335 15.271 1.000 1 A GLU 38.263 1
ATOM 1714 C C . GLU 226 226 ? A 20.696 -12.926 15.052 1.000 1 A GLU 38.324 1
ATOM 1715 O O . GLU 226 226 ? A 19.809 -13.314 15.803 1.000 1 A GLU 37.800 1
ATOM 1716 C CB . GLU 226 226 ? A 22.370 -14.754 14.741 1.000 1 A GLU 38.643 1
ATOM 1717 C CG . GLU 226 226 ? A 23.810 -15.203 14.806 1.000 1 A GLU 38.427 1
ATOM 1718 C CD . GLU 226 226 ? A 24.004 -16.599 14.291 1.000 1 A GLU 36.679 1
ATOM 1719 O OE1 . GLU 226 226 ? A 22.985 -17.252 14.004 1.000 1 A GLU 33.646 1
ATOM 1720 O OE2 . GLU 226 226 ? A 25.175 -17.038 14.166 1.000 1 A GLU 31.367 1
ATOM 1721 N N . ILE 227 227 ? A 20.489 -12.155 14.013 1.000 1 A ILE 40.771 1
ATOM 1722 C CA . ILE 227 227 ? A 19.188 -11.613 13.703 1.000 1 A ILE 41.710 1
ATOM 1723 C C . ILE 227 227 ? A 18.643 -12.305 12.468 1.000 1 A ILE 41.569 1
ATOM 1724 O O . ILE 227 227 ? A 19.279 -12.254 11.403 1.000 1 A ILE 40.637 1
ATOM 1725 C CB . ILE 227 227 ? A 19.219 -10.097 13.518 1.000 1 A ILE 39.783 1
ATOM 1726 C CG1 . ILE 227 227 ? A 19.657 -9.404 14.813 1.000 1 A ILE 38.009 1
ATOM 1727 C CG2 . ILE 227 227 ? A 17.861 -9.568 13.078 1.000 1 A ILE 36.971 1
ATOM 1728 C CD1 . ILE 227 227 ? A 19.852 -7.921 14.676 1.000 1 A ILE 36.921 1
ATOM 1729 N N . PRO 228 228 ? A 17.513 -12.935 12.530 1.000 1 A PRO 41.848 1
ATOM 1730 C CA . PRO 228 228 ? A 16.936 -13.530 11.340 1.000 1 A PRO 43.621 1
ATOM 1731 C C . PRO 228 228 ? A 16.454 -12.464 10.342 1.000 1 A PRO 43.978 1
ATOM 1732 O O . PRO 228 228 ? A 15.846 -11.450 10.696 1.000 1 A PRO 43.573 1
ATOM 1733 C CB . PRO 228 228 ? A 15.761 -14.343 11.867 1.000 1 A PRO 42.146 1
ATOM 1734 C CG . PRO 228 228 ? A 15.386 -13.678 13.165 1.000 1 A PRO 42.186 1
ATOM 1735 C CD . PRO 228 228 ? A 16.689 -13.195 13.735 1.000 1 A PRO 43.139 1
ATOM 1736 N N . ALA 229 229 ? A 16.736 -12.699 9.105 1.000 1 A ALA 42.199 1
ATOM 1737 C CA . ALA 229 229 ? A 16.417 -11.755 8.047 1.000 1 A ALA 43.548 1
ATOM 1738 C C . ALA 229 229 ? A 15.257 -12.256 7.206 1.000 1 A ALA 43.897 1
ATOM 1739 O O . ALA 229 229 ? A 15.392 -13.284 6.537 1.000 1 A ALA 43.086 1
ATOM 1740 C CB . ALA 229 229 ? A 17.632 -11.518 7.171 1.000 1 A ALA 41.346 1
ATOM 1741 N N . PRO 230 230 ? A 14.148 -11.599 7.227 1.000 1 A PRO 39.354 1
ATOM 1742 C CA . PRO 230 230 ? A 13.027 -11.971 6.372 1.000 1 A PRO 39.088 1
ATOM 1743 C C . PRO 230 230 ? A 13.282 -11.567 4.913 1.000 1 A PRO 39.268 1
ATOM 1744 O O . PRO 230 230 ? A 14.195 -10.782 4.649 1.000 1 A PRO 38.756 1
ATOM 1745 C CB . PRO 230 230 ? A 11.851 -11.224 6.964 1.000 1 A PRO 38.326 1
ATOM 1746 C CG . PRO 230 230 ? A 12.471 -10.002 7.543 1.000 1 A PRO 38.326 1
ATOM 1747 C CD . PRO 230 230 ? A 13.789 -10.464 8.104 1.000 1 A PRO 38.559 1
ATOM 1748 N N . PRO 231 231 ? A 12.519 -12.065 3.976 1.000 1 A PRO 38.390 1
ATOM 1749 C CA . PRO 231 231 ? A 12.667 -11.643 2.589 1.000 1 A PRO 38.279 1
ATOM 1750 C C . PRO 231 231 ? A 12.150 -10.230 2.319 1.000 1 A PRO 38.815 1
ATOM 1751 O O . PRO 231 231 ? A 10.992 -10.041 1.923 1.000 1 A PRO 38.090 1
ATOM 1752 C CB . PRO 231 231 ? A 11.892 -12.695 1.804 1.000 1 A PRO 37.233 1
ATOM 1753 C CG . PRO 231 231 ? A 10.866 -13.169 2.782 1.000 1 A PRO 38.487 1
ATOM 1754 C CD . PRO 231 231 ? A 11.542 -13.158 4.115 1.000 1 A PRO 39.593 1
ATOM 1755 N N . GLU 232 232 ? A 13.026 -9.289 2.580 1.000 1 A GLU 37.872 1
ATOM 1756 C CA . GLU 232 232 ? A 12.742 -7.890 2.366 1.000 1 A GLU 37.566 1
ATOM 1757 C C . GLU 232 232 ? A 14.100 -7.141 2.351 1.000 1 A GLU 38.107 1
ATOM 1758 O O . GLU 232 232 ? A 15.157 -7.782 2.284 1.000 1 A GLU 36.340 1
ATOM 1759 C CB . GLU 232 232 ? A 11.818 -7.340 3.469 1.000 1 A GLU 36.361 1
ATOM 1760 C CG . GLU 232 232 ? A 11.096 -6.075 3.133 1.000 1 A GLU 35.052 1
ATOM 1761 C CD . GLU 232 232 ? A 10.176 -5.589 4.238 1.000 1 A GLU 33.891 1
ATOM 1762 O OE1 . GLU 232 232 ? A 10.180 -6.247 5.307 1.000 1 A GLU 31.180 1
ATOM 1763 O OE2 . GLU 232 232 ? A 9.485 -4.569 4.077 1.000 1 A GLU 31.500 1
ATOM 1764 N N . SER 233 233 ? A 14.039 -5.854 2.394 1.000 1 A SER 40.860 1
ATOM 1765 C CA . SER 233 233 ? A 15.273 -5.074 2.532 1.000 1 A SER 42.129 1
ATOM 1766 C C . SER 233 233 ? A 15.961 -5.364 3.850 1.000 1 A SER 42.480 1
ATOM 1767 O O . SER 233 233 ? A 15.387 -5.952 4.764 1.000 1 A SER 41.758 1
ATOM 1768 C CB . SER 233 233 ? A 14.993 -3.591 2.382 1.000 1 A SER 39.717 1
ATOM 1769 O OG . SER 233 233 ? A 14.236 -3.141 3.482 1.000 1 A SER 37.361 1
ATOM 1770 N N . LEU 234 234 ? A 17.177 -4.921 3.941 1.000 1 A LEU 39.164 1
ATOM 1771 C CA . LEU 234 234 ? A 17.940 -5.177 5.142 1.000 1 A LEU 41.680 1
ATOM 1772 C C . LEU 234 234 ? A 17.348 -4.440 6.340 1.000 1 A LEU 41.995 1
ATOM 1773 O O . LEU 234 234 ? A 17.372 -4.949 7.475 1.000 1 A LEU 40.895 1
ATOM 1774 C CB . LEU 234 234 ? A 19.415 -4.800 4.949 1.000 1 A LEU 39.598 1
ATOM 1775 C CG . LEU 234 234 ? A 20.368 -5.049 6.136 1.000 1 A LEU 37.921 1
ATOM 1776 C CD1 . LEU 234 234 ? A 20.410 -6.513 6.508 1.000 1 A LEU 35.961 1
ATOM 1777 C CD2 . LEU 234 234 ? A 21.759 -4.528 5.832 1.000 1 A LEU 34.890 1
ATOM 1778 N N . ILE 235 235 ? A 16.826 -3.281 6.079 1.000 1 A ILE 42.453 1
ATOM 1779 C CA . ILE 235 235 ? A 16.172 -2.535 7.145 1.000 1 A ILE 44.137 1
ATOM 1780 C C . ILE 235 235 ? A 14.923 -3.258 7.607 1.000 1 A ILE 44.516 1
ATOM 1781 O O . ILE 235 235 ? A 14.633 -3.400 8.772 1.000 1 A ILE 44.256 1
ATOM 1782 C CB . ILE 235 235 ? A 15.845 -1.101 6.679 1.000 1 A ILE 42.861 1
ATOM 1783 C CG1 . ILE 235 235 ? A 17.148 -0.316 6.464 1.000 1 A ILE 43.626 1
ATOM 1784 C CG2 . ILE 235 235 ? A 15.002 -0.387 7.696 1.000 1 A ILE 41.546 1
ATOM 1785 C CD1 . ILE 235 235 ? A 17.636 -0.276 5.060 1.000 1 A ILE 40.327 1
ATOM 1786 N N . SER 236 236 ? A 14.171 -3.734 6.637 1.000 1 A SER 43.548 1
ATOM 1787 C CA . SER 236 236 ? A 12.957 -4.483 6.951 1.000 1 A SER 46.196 1
ATOM 1788 C C . SER 236 236 ? A 13.292 -5.852 7.524 1.000 1 A SER 46.254 1
ATOM 1789 O O . SER 236 236 ? A 12.588 -6.343 8.404 1.000 1 A SER 45.523 1
ATOM 1790 C CB . SER 236 236 ? A 12.103 -4.605 5.708 1.000 1 A SER 43.480 1
ATOM 1791 O OG . SER 236 236 ? A 12.760 -5.363 4.729 1.000 1 A SER 40.861 1
ATOM 1792 N N . THR 237 237 ? A 14.328 -6.462 6.999 1.000 1 A THR 42.113 1
ATOM 1793 C CA . THR 237 237 ? A 14.714 -7.771 7.522 1.000 1 A THR 43.651 1
ATOM 1794 C C . THR 237 237 ? A 15.327 -7.636 8.924 1.000 1 A THR 44.002 1
ATOM 1795 O O . THR 237 237 ? A 15.100 -8.495 9.769 1.000 1 A THR 43.053 1
ATOM 1796 C CB . THR 237 237 ? A 15.731 -8.432 6.590 1.000 1 A THR 41.221 1
ATOM 1797 O OG1 . THR 237 237 ? A 16.865 -7.596 6.412 1.000 1 A THR 39.723 1
ATOM 1798 C CG2 . THR 237 237 ? A 15.072 -8.714 5.243 1.000 1 A THR 38.995 1
ATOM 1799 N N . SER 238 238 ? A 16.033 -6.580 9.145 1.000 1 A SER 43.572 1
ATOM 1800 C CA . SER 238 238 ? A 16.526 -6.311 10.501 1.000 1 A SER 44.861 1
ATOM 1801 C C . SER 238 238 ? A 15.381 -5.930 11.408 1.000 1 A SER 45.147 1
ATOM 1802 O O . SER 238 238 ? A 15.402 -6.226 12.622 1.000 1 A SER 44.036 1
ATOM 1803 C CB . SER 238 238 ? A 17.577 -5.199 10.474 1.000 1 A SER 43.042 1
ATOM 1804 O OG . SER 238 238 ? A 17.024 -3.972 10.048 1.000 1 A SER 41.006 1
ATOM 1805 N N . PHE 239 239 ? A 14.394 -5.309 10.858 1.000 1 A PHE 39.915 1
ATOM 1806 C CA . PHE 239 239 ? A 13.194 -4.998 11.606 1.000 1 A PHE 41.905 1
ATOM 1807 C C . PHE 239 239 ? A 12.479 -6.257 12.042 1.000 1 A PHE 42.462 1
ATOM 1808 O O . PHE 239 239 ? A 12.076 -6.418 13.206 1.000 1 A PHE 41.640 1
ATOM 1809 C CB . PHE 239 239 ? A 12.267 -4.126 10.766 1.000 1 A PHE 40.189 1
ATOM 1810 C CG . PHE 239 239 ? A 10.964 -3.758 11.442 1.000 1 A PHE 38.673 1
ATOM 1811 C CD1 . PHE 239 239 ? A 10.931 -2.754 12.405 1.000 1 A PHE 35.767 1
ATOM 1812 C CD2 . PHE 239 239 ? A 9.790 -4.407 11.111 1.000 1 A PHE 35.174 1
ATOM 1813 C CE1 . PHE 239 239 ? A 9.753 -2.404 13.025 1.000 1 A PHE 32.658 1
ATOM 1814 C CE2 . PHE 239 239 ? A 8.592 -4.057 11.731 1.000 1 A PHE 31.765 1
ATOM 1815 C CZ . PHE 239 239 ? A 8.589 -3.052 12.684 1.000 1 A PHE 30.010 1
ATOM 1816 N N . ASP 240 240 ? A 12.287 -7.161 11.109 1.000 1 A ASP 44.979 1
ATOM 1817 C CA . ASP 240 240 ? A 11.649 -8.431 11.450 1.000 1 A ASP 45.405 1
ATOM 1818 C C . ASP 240 240 ? A 12.544 -9.270 12.343 1.000 1 A ASP 45.285 1
ATOM 1819 O O . ASP 240 240 ? A 12.057 -10.029 13.178 1.000 1 A ASP 45.169 1
ATOM 1820 C CB . ASP 240 240 ? A 11.299 -9.201 10.177 1.000 1 A ASP 44.500 1
ATOM 1821 C CG . ASP 240 240 ? A 10.211 -8.544 9.367 1.000 1 A ASP 43.124 1
ATOM 1822 O OD1 . ASP 240 240 ? A 9.338 -7.875 9.957 1.000 1 A ASP 37.333 1
ATOM 1823 O OD2 . ASP 240 240 ? A 10.208 -8.703 8.116 1.000 1 A ASP 37.598 1
ATOM 1824 N N . SER 241 241 ? A 13.817 -9.136 12.132 1.000 1 A SER 44.852 1
ATOM 1825 C CA . SER 241 241 ? A 14.761 -9.828 13.028 1.000 1 A SER 45.294 1
ATOM 1826 C C . SER 241 241 ? A 14.677 -9.282 14.439 1.000 1 A SER 45.070 1
ATOM 1827 O O . SER 241 241 ? A 14.819 -10.037 15.419 1.000 1 A SER 44.585 1
ATOM 1828 C CB . SER 241 241 ? A 16.179 -9.694 12.501 1.000 1 A SER 43.639 1
ATOM 1829 O OG . SER 241 241 ? A 16.311 -10.329 11.234 1.000 1 A SER 41.201 1
ATOM 1830 N N . PHE 242 242 ? A 14.420 -8.014 14.564 1.000 1 A PHE 40.259 1
ATOM 1831 C CA . PHE 242 242 ? A 14.211 -7.426 15.880 1.000 1 A PHE 42.490 1
ATOM 1832 C C . PHE 242 242 ? A 12.933 -7.953 16.483 1.000 1 A PHE 41.973 1
ATOM 1833 O O . PHE 242 242 ? A 12.867 -8.207 17.709 1.000 1 A PHE 41.625 1
ATOM 1834 C CB . PHE 242 242 ? A 14.127 -5.896 15.788 1.000 1 A PHE 40.969 1
ATOM 1835 C CG . PHE 242 242 ? A 15.427 -5.229 15.386 1.000 1 A PHE 39.569 1
ATOM 1836 C CD1 . PHE 242 242 ? A 16.657 -5.874 15.555 1.000 1 A PHE 38.139 1
ATOM 1837 C CD2 . PHE 242 242 ? A 15.410 -3.951 14.877 1.000 1 A PHE 37.637 1
ATOM 1838 C CE1 . PHE 242 242 ? A 17.831 -5.262 15.194 1.000 1 A PHE 34.900 1
ATOM 1839 C CE2 . PHE 242 242 ? A 16.584 -3.330 14.513 1.000 1 A PHE 34.338 1
ATOM 1840 C CZ . PHE 242 242 ? A 17.806 -3.994 14.670 1.000 1 A PHE 32.111 1
ATOM 1841 N N . LEU 243 243 ? A 11.940 -8.161 15.661 1.000 1 A LEU 44.130 1
ATOM 1842 C CA . LEU 243 243 ? A 10.674 -8.686 16.154 1.000 1 A LEU 45.382 1
ATOM 1843 C C . LEU 243 243 ? A 10.833 -10.141 16.587 1.000 1 A LEU 45.096 1
ATOM 1844 O O . LEU 243 243 ? A 10.225 -10.567 17.588 1.000 1 A LEU 44.569 1
ATOM 1845 C CB . LEU 243 243 ? A 9.615 -8.588 15.068 1.000 1 A LEU 44.127 1
ATOM 1846 C CG . LEU 243 243 ? A 9.263 -7.166 14.651 1.000 1 A LEU 43.104 1
ATOM 1847 C CD1 . LEU 243 243 ? A 8.744 -6.348 15.816 1.000 1 A LEU 42.033 1
ATOM 1848 C CD2 . LEU 243 243 ? A 8.259 -7.166 13.509 1.000 1 A LEU 41.245 1
ATOM 1849 N N . TRP 244 244 ? A 11.588 -10.867 15.837 1.000 1 A TRP 42.260 1
ATOM 1850 C CA . TRP 244 244 ? A 11.843 -12.238 16.192 1.000 1 A TRP 43.665 1
ATOM 1851 C C . TRP 244 244 ? A 12.681 -12.342 17.464 1.000 1 A TRP 43.997 1
ATOM 1852 O O . TRP 244 244 ? A 12.462 -13.220 18.299 1.000 1 A TRP 42.172 1
ATOM 1853 C CB . TRP 244 244 ? A 12.568 -12.968 15.035 1.000 1 A TRP 41.765 1
ATOM 1854 C CG . TRP 244 244 ? A 12.902 -14.382 15.362 1.000 1 A TRP 42.159 1
ATOM 1855 C CD1 . TRP 244 244 ? A 14.146 -14.907 15.461 1.000 1 A TRP 39.102 1
ATOM 1856 C CD2 . TRP 244 244 ? A 11.976 -15.434 15.614 1.000 1 A TRP 40.168 1
ATOM 1857 N NE1 . TRP 244 244 ? A 14.056 -16.233 15.755 1.000 1 A TRP 37.309 1
ATOM 1858 C CE2 . TRP 244 244 ? A 12.732 -16.587 15.848 1.000 1 A TRP 38.907 1
ATOM 1859 C CE3 . TRP 244 244 ? A 10.570 -15.507 15.665 1.000 1 A TRP 36.670 1
ATOM 1860 C CZ2 . TRP 244 244 ? A 12.147 -17.801 16.122 1.000 1 A TRP 35.132 1
ATOM 1861 C CZ3 . TRP 244 244 ? A 10.005 -16.726 15.932 1.000 1 A TRP 35.405 1
ATOM 1862 C CH2 . TRP 244 244 ? A 10.791 -17.856 16.185 1.000 1 A TRP 33.935 1
ATOM 1863 N N . ASN 245 245 ? A 13.641 -11.454 17.607 1.000 1 A ASN 39.059 1
ATOM 1864 C CA . ASN 245 245 ? A 14.423 -11.428 18.837 1.000 1 A ASN 38.561 1
ATOM 1865 C C . ASN 245 245 ? A 13.571 -11.017 20.026 1.000 1 A ASN 37.784 1
ATOM 1866 O O . ASN 245 245 ? A 13.860 -11.430 21.164 1.000 1 A ASN 36.075 1
ATOM 1867 C CB . ASN 245 245 ? A 15.621 -10.478 18.687 1.000 1 A ASN 36.970 1
ATOM 1868 C CG . ASN 245 245 ? A 16.656 -11.003 17.707 1.000 1 A ASN 36.288 1
ATOM 1869 O OD1 . ASN 245 245 ? A 16.931 -12.196 17.651 1.000 1 A ASN 31.158 1
ATOM 1870 N ND2 . ASN 245 245 ? A 17.230 -10.077 16.943 1.000 1 A ASN 32.414 1
ATOM 1871 N N . TYR 246 246 ? A 12.578 -10.251 19.774 1.000 1 A TYR 39.528 1
ATOM 1872 C CA . TYR 246 246 ? A 11.621 -9.947 20.819 1.000 1 A TYR 41.190 1
ATOM 1873 C C . TYR 246 246 ? A 10.835 -11.180 21.227 1.000 1 A TYR 40.948 1
ATOM 1874 O O . TYR 246 246 ? A 10.535 -11.374 22.403 1.000 1 A TYR 39.727 1
ATOM 1875 C CB . TYR 246 246 ? A 10.661 -8.826 20.373 1.000 1 A TYR 39.804 1
ATOM 1876 C CG . TYR 246 246 ? A 9.600 -8.496 21.399 1.000 1 A TYR 39.543 1
ATOM 1877 C CD1 . TYR 246 246 ? A 9.902 -7.746 22.532 1.000 1 A TYR 35.779 1
ATOM 1878 C CD2 . TYR 246 246 ? A 8.300 -8.956 21.239 1.000 1 A TYR 35.487 1
ATOM 1879 C CE1 . TYR 246 246 ? A 8.955 -7.433 23.468 1.000 1 A TYR 33.515 1
ATOM 1880 C CE2 . TYR 246 246 ? A 7.339 -8.636 22.185 1.000 1 A TYR 29.869 1
ATOM 1881 C CZ . TYR 246 246 ? A 7.669 -7.879 23.278 1.000 1 A TYR 29.833 1
ATOM 1882 O OH . TYR 246 246 ? A 6.704 -7.594 24.214 1.000 1 A TYR 39.345 1
ATOM 1883 N N . GLN 247 247 ? A 10.522 -11.976 20.273 1.000 1 A GLN 39.688 1
ATOM 1884 C CA . GLN 247 247 ? A 9.826 -13.227 20.559 1.000 1 A GLN 39.630 1
ATOM 1885 C C . GLN 247 247 ? A 10.703 -14.204 21.347 1.000 1 A GLN 39.824 1
ATOM 1886 O O . GLN 247 247 ? A 10.204 -14.980 22.167 1.000 1 A GLN 37.281 1
ATOM 1887 C CB . GLN 247 247 ? A 9.342 -13.880 19.261 1.000 1 A GLN 37.273 1
ATOM 1888 C CG . GLN 247 247 ? A 8.278 -13.094 18.533 1.000 1 A GLN 36.131 1
ATOM 1889 C CD . GLN 247 247 ? A 7.885 -13.725 17.232 1.000 1 A GLN 35.018 1
ATOM 1890 O OE1 . GLN 247 247 ? A 8.478 -14.703 16.799 1.000 1 A GLN 36.289 1
ATOM 1891 N NE2 . GLN 247 247 ? A 6.861 -13.189 16.611 1.000 1 A GLN 33.885 1
ATOM 1892 N N . GLN 248 248 ? A 11.952 -14.139 21.113 1.000 1 A GLN 29.911 1
ATOM 1893 C CA . GLN 248 248 ? A 12.891 -14.951 21.854 1.000 1 A GLN 31.383 1
ATOM 1894 C C . GLN 248 248 ? A 13.075 -14.437 23.279 1.000 1 A GLN 31.730 1
ATOM 1895 O O . GLN 248 248 ? A 13.572 -15.156 24.150 1.000 1 A GLN 29.388 1
ATOM 1896 C CB . GLN 248 248 ? A 14.246 -14.983 21.160 1.000 1 A GLN 27.916 1
ATOM 1897 C CG . GLN 248 248 ? A 14.242 -15.671 19.817 1.000 1 A GLN 28.447 1
ATOM 1898 C CD . GLN 248 248 ? A 15.563 -15.604 19.123 1.000 1 A GLN 29.185 1
ATOM 1899 O OE1 . GLN 248 248 ? A 16.486 -14.924 19.590 1.000 1 A GLN 36.545 1
ATOM 1900 N NE2 . GLN 248 248 ? A 15.725 -16.315 18.029 1.000 1 A GLN 33.389 1
ATOM 1901 N N . MET 1 1 ? B 17.340 1.867 24.560 1.000 2 B MET 25.485 1
ATOM 1902 C CA . MET 1 1 ? B 16.600 3.078 24.173 1.000 2 B MET 25.936 1
ATOM 1903 C C . MET 1 1 ? B 17.168 3.725 22.929 1.000 2 B MET 25.519 1
ATOM 1904 O O . MET 1 1 ? B 16.436 4.156 22.066 1.000 2 B MET 24.341 1
ATOM 1905 C CB . MET 1 1 ? B 16.589 4.077 25.332 1.000 2 B MET 21.448 1
ATOM 1906 C CG . MET 1 1 ? B 15.799 3.636 26.567 1.000 2 B MET 23.513 1
ATOM 1907 S SD . MET 1 1 ? B 15.805 4.845 27.876 1.000 2 B MET 28.038 1
ATOM 1908 C CE . MET 1 1 ? B 14.806 4.006 29.103 1.000 2 B MET 21.080 1
ATOM 1909 N N . ALA 2 2 ? B 18.498 3.748 22.910 1.000 2 B ALA 34.195 1
ATOM 1910 C CA . ALA 2 2 ? B 19.141 4.247 21.701 1.000 2 B ALA 34.758 1
ATOM 1911 C C . ALA 2 2 ? B 18.939 3.285 20.520 1.000 2 B ALA 36.307 1
ATOM 1912 O O . ALA 2 2 ? B 18.823 3.721 19.368 1.000 2 B ALA 34.306 1
ATOM 1913 C CB . ALA 2 2 ? B 20.647 4.444 21.944 1.000 2 B ALA 32.406 1
ATOM 1914 N N . SER 3 3 ? B 18.869 2.041 20.829 1.000 2 B SER 38.093 1
ATOM 1915 C CA . SER 3 3 ? B 18.592 1.050 19.791 1.000 2 B SER 39.364 1
ATOM 1916 C C . SER 3 3 ? B 17.173 1.160 19.280 1.000 2 B SER 39.764 1
ATOM 1917 O O . SER 3 3 ? B 16.880 0.900 18.115 1.000 2 B SER 37.856 1
ATOM 1918 C CB . SER 3 3 ? B 18.859 -0.367 20.288 1.000 2 B SER 36.967 1
ATOM 1919 O OG . SER 3 3 ? B 17.999 -0.686 21.368 1.000 2 B SER 39.602 1
ATOM 1920 N N . SER 4 4 ? B 16.280 1.556 20.153 1.000 2 B SER 40.501 1
ATOM 1921 C CA . SER 4 4 ? B 14.904 1.808 19.741 1.000 2 B SER 41.381 1
ATOM 1922 C C . SER 4 4 ? B 14.823 3.026 18.829 1.000 2 B SER 41.036 1
ATOM 1923 O O . SER 4 4 ? B 14.050 3.068 17.864 1.000 2 B SER 39.382 1
ATOM 1924 C CB . SER 4 4 ? B 13.995 1.993 20.940 1.000 2 B SER 39.305 1
ATOM 1925 O OG . SER 4 4 ? B 12.655 2.259 20.571 1.000 2 B SER 40.352 1
ATOM 1926 N N . SER 5 5 ? B 15.598 4.033 19.142 1.000 2 B SER 40.746 1
ATOM 1927 C CA . SER 5 5 ? B 15.673 5.210 18.293 1.000 2 B SER 43.632 1
ATOM 1928 C C . SER 5 5 ? B 16.406 4.898 16.992 1.000 2 B SER 43.493 1
ATOM 1929 O O . SER 5 5 ? B 16.141 5.487 15.942 1.000 2 B SER 41.107 1
ATOM 1930 C CB . SER 5 5 ? B 16.349 6.366 19.023 1.000 2 B SER 40.895 1
ATOM 1931 O OG . SER 5 5 ? B 17.700 6.043 19.352 1.000 2 B SER 40.869 1
ATOM 1932 N N . GLY 6 6 ? B 17.325 3.971 17.060 1.000 2 B GLY 38.463 1
ATOM 1933 C CA . GLY 6 6 ? B 17.980 3.510 15.852 1.000 2 B GLY 37.835 1
ATOM 1934 C C . GLY 6 6 ? B 17.047 2.822 14.892 1.000 2 B GLY 39.795 1
ATOM 1935 O O . GLY 6 6 ? B 17.157 2.988 13.662 1.000 2 B GLY 38.098 1
ATOM 1936 N N . SER 7 7 ? B 16.138 2.070 15.433 1.000 2 B SER 42.207 1
ATOM 1937 C CA . SER 7 7 ? B 15.141 1.441 14.597 1.000 2 B SER 44.673 1
ATOM 1938 C C . SER 7 7 ? B 14.182 2.451 14.021 1.000 2 B SER 43.981 1
ATOM 1939 O O . SER 7 7 ? B 13.661 2.284 12.910 1.000 2 B SER 42.788 1
ATOM 1940 C CB . SER 7 7 ? B 14.374 0.364 15.380 1.000 2 B SER 43.430 1
ATOM 1941 O OG . SER 7 7 ? B 13.644 0.937 16.438 1.000 2 B SER 40.919 1
ATOM 1942 N N . LEU 8 8 ? B 13.911 3.505 14.746 1.000 2 B LEU 42.249 1
ATOM 1943 C CA . LEU 8 8 ? B 13.101 4.588 14.232 1.000 2 B LEU 44.324 1
ATOM 1944 C C . LEU 8 8 ? B 13.847 5.356 13.144 1.000 2 B LEU 44.120 1
ATOM 1945 O O . LEU 8 8 ? B 13.219 5.843 12.192 1.000 2 B LEU 42.918 1
ATOM 1946 C CB . LEU 8 8 ? B 12.695 5.541 15.344 1.000 2 B LEU 42.485 1
ATOM 1947 C CG . LEU 8 8 ? B 11.744 4.945 16.407 1.000 2 B LEU 40.616 1
ATOM 1948 C CD1 . LEU 8 8 ? B 10.430 4.581 15.766 1.000 2 B LEU 40.039 1
ATOM 1949 C CD2 . LEU 8 8 ? B 11.537 5.923 17.537 1.000 2 B LEU 38.813 1
ATOM 1950 N N . ASP 9 9 ? B 15.130 5.450 13.275 1.000 2 B ASP 41.044 1
ATOM 1951 C CA . ASP 9 9 ? B 15.907 6.130 12.241 1.000 2 B ASP 42.945 1
ATOM 1952 C C . ASP 9 9 ? B 15.939 5.322 10.953 1.000 2 B ASP 42.292 1
ATOM 1953 O O . ASP 9 9 ? B 15.970 5.908 9.868 1.000 2 B ASP 41.271 1
ATOM 1954 C CB . ASP 9 9 ? B 17.340 6.366 12.737 1.000 2 B ASP 41.675 1
ATOM 1955 C CG . ASP 9 9 ? B 17.418 7.384 13.879 1.000 2 B ASP 41.312 1
ATOM 1956 O OD1 . ASP 9 9 ? B 16.524 8.242 13.919 1.000 2 B ASP 35.651 1
ATOM 1957 O OD2 . ASP 9 9 ? B 18.370 7.292 14.655 1.000 2 B ASP 35.844 1
ATOM 1958 N N . THR 10 10 ? B 15.923 4.043 11.061 1.000 2 B THR 40.651 1
ATOM 1959 C CA . THR 10 10 ? B 15.828 3.211 9.863 1.000 2 B THR 40.957 1
ATOM 1960 C C . THR 10 10 ? B 14.468 3.367 9.209 1.000 2 B THR 40.708 1
ATOM 1961 O O . THR 10 10 ? B 14.361 3.282 7.987 1.000 2 B THR 39.219 1
ATOM 1962 C CB . THR 10 10 ? B 16.092 1.741 10.182 1.000 2 B THR 38.414 1
ATOM 1963 O OG1 . THR 10 10 ? B 15.138 1.261 11.136 1.000 2 B THR 37.746 1
ATOM 1964 C CG2 . THR 10 10 ? B 17.502 1.570 10.736 1.000 2 B THR 36.674 1
ATOM 1965 N N . SER 11 11 ? B 13.476 3.624 9.995 1.000 2 B SER 40.600 1
ATOM 1966 C CA . SER 11 11 ? B 12.178 3.985 9.456 1.000 2 B SER 42.360 1
ATOM 1967 C C . SER 11 11 ? B 12.225 5.347 8.783 1.000 2 B SER 42.137 1
ATOM 1968 O O . SER 11 11 ? B 11.524 5.591 7.796 1.000 2 B SER 40.946 1
ATOM 1969 C CB . SER 11 11 ? B 11.106 3.978 10.549 1.000 2 B SER 40.014 1
ATOM 1970 O OG . SER 11 11 ? B 10.916 2.665 11.047 1.000 2 B SER 38.142 1
ATOM 1971 N N . ALA 12 12 ? B 13.044 6.213 9.285 1.000 2 B ALA 41.421 1
ATOM 1972 C CA . ALA 12 12 ? B 13.267 7.485 8.620 1.000 2 B ALA 42.910 1
ATOM 1973 C C . ALA 12 12 ? B 14.039 7.286 7.321 1.000 2 B ALA 43.331 1
ATOM 1974 O O . ALA 12 12 ? B 13.951 8.120 6.412 1.000 2 B ALA 42.210 1
ATOM 1975 C CB . ALA 12 12 ? B 14.006 8.445 9.561 1.000 2 B ALA 40.999 1
ATOM 1976 N N . ASN 13 13 ? B 14.766 6.220 7.250 1.000 2 B ASN 42.694 1
ATOM 1977 C CA . ASN 13 13 ? B 15.478 5.847 6.029 1.000 2 B ASN 42.854 1
ATOM 1978 C C . ASN 13 13 ? B 14.573 5.077 5.073 1.000 2 B ASN 42.563 1
ATOM 1979 O O . ASN 13 13 ? B 15.064 4.281 4.271 1.000 2 B ASN 41.391 1
ATOM 1980 C CB . ASN 13 13 ? B 16.713 5.024 6.361 1.000 2 B ASN 41.532 1
ATOM 1981 C CG . ASN 13 13 ? B 17.777 5.831 7.075 1.000 2 B ASN 40.306 1
ATOM 1982 O OD1 . ASN 13 13 ? B 17.988 6.999 6.763 1.000 2 B ASN 35.543 1
ATOM 1983 N ND2 . ASN 13 13 ? B 18.464 5.221 8.015 1.000 2 B ASN 37.690 1
ATOM 1984 N N . SER 14 14 ? B 13.308 5.295 5.167 1.000 2 B SER 42.023 1
ATOM 1985 C CA . SER 14 14 ? B 12.289 4.709 4.302 1.000 2 B SER 42.825 1
ATOM 1986 C C . SER 14 14 ? B 12.264 3.183 4.363 1.000 2 B SER 42.606 1
ATOM 1987 O O . SER 14 14 ? B 12.011 2.489 3.374 1.000 2 B SER 41.787 1
ATOM 1988 C CB . SER 14 14 ? B 12.427 5.168 2.845 1.000 2 B SER 41.455 1
ATOM 1989 O OG . SER 14 14 ? B 13.587 4.642 2.223 1.000 2 B SER 37.087 1
ATOM 1990 N N . TYR 15 15 ? B 12.493 2.674 5.529 1.000 2 B TYR 41.292 1
ATOM 1991 C CA . TYR 15 15 ? B 12.478 1.239 5.760 1.000 2 B TYR 42.280 1
ATOM 1992 C C . TYR 15 15 ? B 11.798 0.966 7.097 1.000 2 B TYR 42.311 1
ATOM 1993 O O . TYR 15 15 ? B 11.955 1.735 8.056 1.000 2 B TYR 41.511 1
ATOM 1994 C CB . TYR 15 15 ? B 13.876 0.666 5.758 1.000 2 B TYR 41.334 1
ATOM 1995 C CG . TYR 15 15 ? B 14.530 0.628 4.387 1.000 2 B TYR 40.643 1
ATOM 1996 C CD1 . TYR 15 15 ? B 14.213 -0.390 3.504 1.000 2 B TYR 37.102 1
ATOM 1997 C CD2 . TYR 15 15 ? B 15.442 1.600 3.998 1.000 2 B TYR 36.659 1
ATOM 1998 C CE1 . TYR 15 15 ? B 14.815 -0.445 2.247 1.000 2 B TYR 33.234 1
ATOM 1999 C CE2 . TYR 15 15 ? B 16.036 1.542 2.754 1.000 2 B TYR 31.298 1
ATOM 2000 C CZ . TYR 15 15 ? B 15.709 0.520 1.897 1.000 2 B TYR 30.730 1
ATOM 2001 O OH . TYR 15 15 ? B 16.295 0.460 0.667 1.000 2 B TYR 33.605 1
ATOM 2002 N N . PRO 16 16 ? B 11.043 -0.084 7.173 1.000 2 B PRO 46.459 1
ATOM 2003 C CA . PRO 16 16 ? B 10.255 -0.332 8.380 1.000 2 B PRO 48.398 1
ATOM 2004 C C . PRO 16 16 ? B 11.126 -0.766 9.571 1.000 2 B PRO 48.612 1
ATOM 2005 O O . PRO 16 16 ? B 11.962 -1.654 9.442 1.000 2 B PRO 48.208 1
ATOM 2006 C CB . PRO 16 16 ? B 9.290 -1.436 7.982 1.000 2 B PRO 46.664 1
ATOM 2007 C CG . PRO 16 16 ? B 9.992 -2.140 6.890 1.000 2 B PRO 47.452 1
ATOM 2008 C CD . PRO 16 16 ? B 10.765 -1.095 6.163 1.000 2 B PRO 47.294 1
ATOM 2009 N N . LYS 17 17 ? B 10.883 -0.119 10.681 1.000 2 B LYS 44.180 1
ATOM 2010 C CA . LYS 17 17 ? B 11.543 -0.479 11.930 1.000 2 B LYS 45.334 1
ATOM 2011 C C . LYS 17 17 ? B 10.521 -0.426 13.050 1.000 2 B LYS 44.903 1
ATOM 2012 O O . LYS 17 17 ? B 9.606 0.404 13.079 1.000 2 B LYS 43.885 1
ATOM 2013 C CB . LYS 17 17 ? B 12.711 0.448 12.256 1.000 2 B LYS 43.849 1
ATOM 2014 C CG . LYS 17 17 ? B 13.921 0.285 11.366 1.000 2 B LYS 42.280 1
ATOM 2015 C CD . LYS 17 17 ? B 14.615 -1.046 11.571 1.000 2 B LYS 39.655 1
ATOM 2016 C CE . LYS 17 17 ? B 15.865 -1.212 10.733 1.000 2 B LYS 32.824 1
ATOM 2017 N NZ . LYS 17 17 ? B 16.491 -2.532 10.941 1.000 2 B LYS 31.258 1
ATOM 2018 N N . LEU 18 18 ? B 10.724 -1.295 13.989 1.000 2 B LEU 42.139 1
ATOM 2019 C CA . LEU 18 18 ? B 9.848 -1.383 15.144 1.000 2 B LEU 44.064 1
ATOM 2020 C C . LEU 18 18 ? B 10.653 -1.231 16.430 1.000 2 B LEU 44.045 1
ATOM 2021 O O . LEU 18 18 ? B 11.553 -1.998 16.688 1.000 2 B LEU 43.856 1
ATOM 2022 C CB . LEU 18 18 ? B 9.095 -2.723 15.148 1.000 2 B LEU 43.336 1
ATOM 2023 C CG . LEU 18 18 ? B 8.087 -2.958 16.283 1.000 2 B LEU 41.053 1
ATOM 2024 C CD1 . LEU 18 18 ? B 6.972 -1.932 16.210 1.000 2 B LEU 40.553 1
ATOM 2025 C CD2 . LEU 18 18 ? B 7.518 -4.348 16.234 1.000 2 B LEU 39.561 1
ATOM 2026 N N . PRO 19 19 ? B 10.347 -0.235 17.229 1.000 2 B PRO 42.889 1
ATOM 2027 C CA . PRO 19 19 ? B 11.034 -0.088 18.488 1.000 2 B PRO 43.853 1
ATOM 2028 C C . PRO 19 19 ? B 10.584 -1.142 19.501 1.000 2 B PRO 43.918 1
ATOM 2029 O O . PRO 19 19 ? B 9.439 -1.111 19.954 1.000 2 B PRO 43.996 1
ATOM 2030 C CB . PRO 19 19 ? B 10.676 1.326 18.951 1.000 2 B PRO 42.414 1
ATOM 2031 C CG . PRO 19 19 ? B 9.384 1.619 18.283 1.000 2 B PRO 42.932 1
ATOM 2032 C CD . PRO 19 19 ? B 9.458 0.908 16.977 1.000 2 B PRO 43.794 1
ATOM 2033 N N . PRO 20 20 ? B 11.430 -2.037 19.874 1.000 2 B PRO 41.526 1
ATOM 2034 C CA . PRO 20 20 ? B 11.046 -3.079 20.803 1.000 2 B PRO 42.764 1
ATOM 2035 C C . PRO 20 20 ? B 10.955 -2.568 22.234 1.000 2 B PRO 43.023 1
ATOM 2036 O O . PRO 20 20 ? B 11.458 -1.488 22.567 1.000 2 B PRO 42.059 1
ATOM 2037 C CB . PRO 20 20 ? B 12.117 -4.151 20.670 1.000 2 B PRO 41.113 1
ATOM 2038 C CG . PRO 20 20 ? B 13.339 -3.388 20.263 1.000 2 B PRO 41.254 1
ATOM 2039 C CD . PRO 20 20 ? B 12.858 -2.256 19.423 1.000 2 B PRO 42.229 1
ATOM 2040 N N . ILE 21 21 ? B 10.330 -3.364 23.051 1.000 2 B ILE 43.072 1
ATOM 2041 C CA . ILE 21 21 ? B 10.094 -2.972 24.426 1.000 2 B ILE 44.890 1
ATOM 2042 C C . ILE 21 21 ? B 11.205 -3.447 25.355 1.000 2 B ILE 44.794 1
ATOM 2043 O O . ILE 21 21 ? B 11.712 -2.723 26.212 1.000 2 B ILE 43.817 1
ATOM 2044 C CB . ILE 21 21 ? B 8.735 -3.516 24.909 1.000 2 B ILE 43.395 1
ATOM 2045 C CG1 . ILE 21 21 ? B 7.604 -2.940 24.059 1.000 2 B ILE 44.643 1
ATOM 2046 C CG2 . ILE 21 21 ? B 8.500 -3.206 26.385 1.000 2 B ILE 41.888 1
ATOM 2047 C CD1 . ILE 21 21 ? B 6.240 -3.512 24.318 1.000 2 B ILE 40.557 1
ATOM 2048 N N . THR 22 22 ? B 11.561 -4.694 25.152 1.000 2 B THR 39.979 1
ATOM 2049 C CA . THR 22 22 ? B 12.627 -5.287 25.986 1.000 2 B THR 40.913 1
ATOM 2050 C C . THR 22 22 ? B 13.989 -4.747 25.566 1.000 2 B THR 40.659 1
ATOM 2051 O O . THR 22 22 ? B 14.234 -4.485 24.381 1.000 2 B THR 39.684 1
ATOM 2052 C CB . THR 22 22 ? B 12.595 -6.801 25.885 1.000 2 B THR 39.773 1
ATOM 2053 O OG1 . THR 22 22 ? B 12.854 -7.190 24.539 1.000 2 B THR 34.980 1
ATOM 2054 C CG2 . THR 22 22 ? B 11.241 -7.350 26.295 1.000 2 B THR 35.285 1
ATOM 2055 N N . PRO 23 23 ? B 14.875 -4.552 26.506 1.000 2 B PRO 41.201 1
ATOM 2056 C CA . PRO 23 23 ? B 16.209 -4.068 26.142 1.000 2 B PRO 42.286 1
ATOM 2057 C C . PRO 23 23 ? B 17.054 -5.111 25.432 1.000 2 B PRO 42.596 1
ATOM 2058 O O . PRO 23 23 ? B 18.024 -4.747 24.746 1.000 2 B PRO 41.624 1
ATOM 2059 C CB . PRO 23 23 ? B 16.811 -3.669 27.492 1.000 2 B PRO 40.109 1
ATOM 2060 C CG . PRO 23 23 ? B 16.100 -4.520 28.487 1.000 2 B PRO 40.732 1
ATOM 2061 C CD . PRO 23 23 ? B 14.730 -4.684 27.967 1.000 2 B PRO 43.066 1
ATOM 2062 N N . THR 24 24 ? B 16.718 -6.328 25.603 1.000 2 B THR 40.729 1
ATOM 2063 C CA . THR 24 24 ? B 17.438 -7.400 24.933 1.000 2 B THR 40.930 1
ATOM 2064 C C . THR 24 24 ? B 17.240 -7.320 23.423 1.000 2 B THR 41.139 1
ATOM 2065 O O . THR 24 24 ? B 18.172 -7.463 22.650 1.000 2 B THR 39.576 1
ATOM 2066 C CB . THR 24 24 ? B 16.975 -8.766 25.424 1.000 2 B THR 39.226 1
ATOM 2067 O OG1 . THR 24 24 ? B 15.572 -8.923 25.217 1.000 2 B THR 37.432 1
ATOM 2068 C CG2 . THR 24 24 ? B 17.281 -8.908 26.928 1.000 2 B THR 36.188 1
ATOM 2069 N N . SER 25 25 ? B 16.024 -7.066 23.036 1.000 2 B SER 42.799 1
ATOM 2070 C CA . SER 25 25 ? B 15.728 -6.891 21.619 1.000 2 B SER 45.576 1
ATOM 2071 C C . SER 25 25 ? B 16.338 -5.610 21.088 1.000 2 B SER 45.547 1
ATOM 2072 O O . SER 25 25 ? B 16.702 -5.508 19.917 1.000 2 B SER 44.754 1
ATOM 2073 C CB . SER 25 25 ? B 14.231 -6.928 21.374 1.000 2 B SER 43.708 1
ATOM 2074 O OG . SER 25 25 ? B 13.566 -5.882 22.075 1.000 2 B SER 42.629 1
ATOM 2075 N N . ASN 26 26 ? B 16.438 -4.625 21.947 1.000 2 B ASN 42.647 1
ATOM 2076 C CA . ASN 26 26 ? B 17.074 -3.376 21.558 1.000 2 B ASN 43.928 1
ATOM 2077 C C . ASN 26 26 ? B 18.559 -3.574 21.256 1.000 2 B ASN 43.725 1
ATOM 2078 O O . ASN 26 26 ? B 19.108 -2.992 20.331 1.000 2 B ASN 42.977 1
ATOM 2079 C CB . ASN 26 26 ? B 16.897 -2.294 22.647 1.000 2 B ASN 42.950 1
ATOM 2080 C CG . ASN 26 26 ? B 15.470 -1.869 22.792 1.000 2 B ASN 41.117 1
ATOM 2081 O OD1 . ASN 26 26 ? B 14.748 -1.736 21.799 1.000 2 B ASN 36.450 1
ATOM 2082 N ND2 . ASN 26 26 ? B 15.034 -1.581 24.010 1.000 2 B ASN 37.781 1
ATOM 2083 N N . PHE 27 27 ? B 19.160 -4.402 22.033 1.000 2 B PHE 37.975 1
ATOM 2084 C CA . PHE 27 27 ? B 20.566 -4.719 21.776 1.000 2 B PHE 38.755 1
ATOM 2085 C C . PHE 27 27 ? B 20.700 -5.635 20.569 1.000 2 B PHE 38.572 1
ATOM 2086 O O . PHE 27 27 ? B 21.737 -5.683 19.948 1.000 2 B PHE 38.036 1
ATOM 2087 C CB . PHE 27 27 ? B 21.221 -5.397 22.993 1.000 2 B PHE 37.873 1
ATOM 2088 C CG . PHE 27 27 ? B 21.306 -4.514 24.220 1.000 2 B PHE 36.515 1
ATOM 2089 C CD1 . PHE 27 27 ? B 21.379 -5.045 25.482 1.000 2 B PHE 35.655 1
ATOM 2090 C CD2 . PHE 27 27 ? B 21.326 -3.143 24.061 1.000 2 B PHE 34.948 1
ATOM 2091 C CE1 . PHE 27 27 ? B 21.479 -4.230 26.596 1.000 2 B PHE 30.672 1
ATOM 2092 C CE2 . PHE 27 27 ? B 21.406 -2.317 25.166 1.000 2 B PHE 30.821 1
ATOM 2093 C CZ . PHE 27 27 ? B 21.488 -2.869 26.444 1.000 2 B PHE 28.323 1
ATOM 2094 N N . SER 28 28 ? B 19.637 -6.332 20.238 1.000 2 B SER 40.423 1
ATOM 2095 C CA . SER 28 28 ? B 19.701 -7.276 19.126 1.000 2 B SER 41.788 1
ATOM 2096 C C . SER 28 28 ? B 19.831 -6.569 17.783 1.000 2 B SER 41.629 1
ATOM 2097 O O . SER 28 28 ? B 20.600 -6.992 16.935 1.000 2 B SER 41.174 1
ATOM 2098 C CB . SER 28 28 ? B 18.462 -8.182 19.143 1.000 2 B SER 41.059 1
ATOM 2099 O OG . SER 28 28 ? B 17.287 -7.426 18.925 1.000 2 B SER 37.030 1
ATOM 2100 N N . PHE 29 29 ? B 19.117 -5.491 17.594 1.000 2 B PHE 39.491 1
ATOM 2101 C CA . PHE 29 29 ? B 19.179 -4.746 16.365 1.000 2 B PHE 41.075 1
ATOM 2102 C C . PHE 29 29 ? B 20.100 -3.520 16.440 1.000 2 B PHE 40.936 1
ATOM 2103 O O . PHE 29 29 ? B 20.020 -2.670 15.582 1.000 2 B PHE 40.479 1
ATOM 2104 C CB . PHE 29 29 ? B 17.747 -4.322 15.919 1.000 2 B PHE 39.909 1
ATOM 2105 C CG . PHE 29 29 ? B 17.066 -3.374 16.862 1.000 2 B PHE 38.943 1
ATOM 2106 C CD1 . PHE 29 29 ? B 16.212 -3.831 17.844 1.000 2 B PHE 37.190 1
ATOM 2107 C CD2 . PHE 29 29 ? B 17.277 -2.010 16.738 1.000 2 B PHE 36.814 1
ATOM 2108 C CE1 . PHE 29 29 ? B 15.561 -2.947 18.693 1.000 2 B PHE 33.621 1
ATOM 2109 C CE2 . PHE 29 29 ? B 16.624 -1.132 17.605 1.000 2 B PHE 32.897 1
ATOM 2110 C CZ . PHE 29 29 ? B 15.778 -1.609 18.581 1.000 2 B PHE 31.663 1
ATOM 2111 N N . SER 30 30 ? B 20.895 -3.457 17.468 1.000 2 B SER 40.363 1
ATOM 2112 C CA . SER 30 30 ? B 21.799 -2.319 17.639 1.000 2 B SER 42.190 1
ATOM 2113 C C . SER 30 30 ? B 22.849 -2.255 16.517 1.000 2 B SER 42.350 1
ATOM 2114 O O . SER 30 30 ? B 23.350 -1.198 16.189 1.000 2 B SER 41.001 1
ATOM 2115 C CB . SER 30 30 ? B 22.484 -2.370 18.993 1.000 2 B SER 40.378 1
ATOM 2116 O OG . SER 30 30 ? B 23.361 -3.473 19.089 1.000 2 B SER 38.341 1
ATOM 2117 N N . ASN 31 31 ? B 23.158 -3.387 15.977 1.000 2 B ASN 40.538 1
ATOM 2118 C CA . ASN 31 31 ? B 24.144 -3.420 14.879 1.000 2 B ASN 41.149 1
ATOM 2119 C C . ASN 31 31 ? B 23.539 -3.288 13.489 1.000 2 B ASN 41.635 1
ATOM 2120 O O . ASN 31 31 ? B 24.034 -2.488 12.699 1.000 2 B ASN 40.405 1
ATOM 2121 C CB . ASN 31 31 ? B 24.995 -4.692 14.977 1.000 2 B ASN 39.760 1
ATOM 2122 C CG . ASN 31 31 ? B 25.926 -4.670 16.169 1.000 2 B ASN 38.222 1
ATOM 2123 O OD1 . ASN 31 31 ? B 26.508 -3.629 16.469 1.000 2 B ASN 33.128 1
ATOM 2124 N ND2 . ASN 31 31 ? B 26.097 -5.810 16.806 1.000 2 B ASN 34.640 1
ATOM 2125 N N . PRO 32 32 ? B 22.522 -4.016 13.123 1.000 2 B PRO 42.976 1
ATOM 2126 C CA . PRO 32 32 ? B 21.975 -3.935 11.768 1.000 2 B PRO 42.896 1
ATOM 2127 C C . PRO 32 32 ? B 21.339 -2.609 11.426 1.000 2 B PRO 43.351 1
ATOM 2128 O O . PRO 32 32 ? B 21.294 -2.262 10.239 1.000 2 B PRO 43.053 1
ATOM 2129 C CB . PRO 32 32 ? B 20.957 -5.072 11.686 1.000 2 B PRO 41.901 1
ATOM 2130 C CG . PRO 32 32 ? B 21.328 -5.990 12.790 1.000 2 B PRO 42.479 1
ATOM 2131 C CD . PRO 32 32 ? B 21.849 -5.109 13.877 1.000 2 B PRO 44.175 1
ATOM 2132 N N . PHE 33 33 ? B 20.854 -1.901 12.382 1.000 2 B PHE 40.818 1
ATOM 2133 C CA . PHE 33 33 ? B 20.224 -0.622 12.086 1.000 2 B PHE 41.789 1
ATOM 2134 C C . PHE 33 33 ? B 21.245 0.407 11.598 1.000 2 B PHE 41.728 1
ATOM 2135 O O . PHE 33 33 ? B 20.956 1.237 10.767 1.000 2 B PHE 40.836 1
ATOM 2136 C CB . PHE 33 33 ? B 19.433 -0.075 13.290 1.000 2 B PHE 40.554 1
ATOM 2137 C CG . PHE 33 33 ? B 20.300 0.525 14.390 1.000 2 B PHE 38.560 1
ATOM 2138 C CD1 . PHE 33 33 ? B 20.853 -0.285 15.357 1.000 2 B PHE 36.686 1
ATOM 2139 C CD2 . PHE 33 33 ? B 20.491 1.897 14.452 1.000 2 B PHE 36.147 1
ATOM 2140 C CE1 . PHE 33 33 ? B 21.629 0.261 16.371 1.000 2 B PHE 34.439 1
ATOM 2141 C CE2 . PHE 33 33 ? B 21.264 2.437 15.460 1.000 2 B PHE 32.439 1
ATOM 2142 C CZ . PHE 33 33 ? B 21.823 1.615 16.410 1.000 2 B PHE 32.089 1
ATOM 2143 N N . MET 34 34 ? B 22.427 0.330 12.151 1.000 2 B MET 40.862 1
ATOM 2144 C CA . MET 34 34 ? B 23.487 1.240 11.704 1.000 2 B MET 42.877 1
ATOM 2145 C C . MET 34 34 ? B 23.891 0.935 10.263 1.000 2 B MET 42.236 1
ATOM 2146 O O . MET 34 34 ? B 24.051 1.859 9.450 1.000 2 B MET 39.805 1
ATOM 2147 C CB . MET 34 34 ? B 24.703 1.108 12.642 1.000 2 B MET 40.516 1
ATOM 2148 C CG . MET 34 34 ? B 24.438 1.524 14.065 1.000 2 B MET 39.791 1
ATOM 2149 S SD . MET 34 34 ? B 23.995 3.253 14.238 1.000 2 B MET 35.192 1
ATOM 2150 C CE . MET 34 34 ? B 25.515 4.037 13.802 1.000 2 B MET 31.844 1
ATOM 2151 N N . SER 35 35 ? B 24.038 -0.319 9.967 1.000 2 B SER 43.116 1
ATOM 2152 C CA . SER 35 35 ? B 24.397 -0.696 8.596 1.000 2 B SER 45.799 1
ATOM 2153 C C . SER 35 35 ? B 23.237 -0.496 7.640 1.000 2 B SER 45.574 1
ATOM 2154 O O . SER 35 35 ? B 23.431 -0.145 6.479 1.000 2 B SER 44.359 1
ATOM 2155 C CB . SER 35 35 ? B 24.850 -2.149 8.562 1.000 2 B SER 43.760 1
ATOM 2156 O OG . SER 35 35 ? B 23.802 -3.016 8.954 1.000 2 B SER 41.888 1
ATOM 2157 N N . SER 36 36 ? B 22.038 -0.702 8.135 1.000 2 B SER 42.892 1
ATOM 2158 C CA . SER 36 36 ? B 20.867 -0.512 7.284 1.000 2 B SER 44.535 1
ATOM 2159 C C . SER 36 36 ? B 20.640 0.969 6.954 1.000 2 B SER 44.699 1
ATOM 2160 O O . SER 36 36 ? B 20.235 1.299 5.833 1.000 2 B SER 43.389 1
ATOM 2161 C CB . SER 36 36 ? B 19.622 -1.098 7.964 1.000 2 B SER 42.204 1
ATOM 2162 O OG . SER 36 36 ? B 19.306 -0.376 9.152 1.000 2 B SER 40.754 1
ATOM 2163 N N . THR 37 37 ? B 20.869 1.821 7.892 1.000 2 B THR 39.262 1
ATOM 2164 C CA . THR 37 37 ? B 20.763 3.246 7.628 1.000 2 B THR 39.803 1
ATOM 2165 C C . THR 37 37 ? B 21.836 3.704 6.640 1.000 2 B THR 40.163 1
ATOM 2166 O O . THR 37 37 ? B 21.590 4.573 5.800 1.000 2 B THR 38.576 1
ATOM 2167 C CB . THR 37 37 ? B 20.868 4.055 8.923 1.000 2 B THR 37.708 1
ATOM 2168 O OG1 . THR 37 37 ? B 22.106 3.817 9.570 1.000 2 B THR 36.012 1
ATOM 2169 C CG2 . THR 37 37 ? B 19.732 3.688 9.861 1.000 2 B THR 35.835 1
ATOM 2170 N N . ALA 38 38 ? B 22.985 3.127 6.738 1.000 2 B ALA 42.927 1
ATOM 2171 C CA . ALA 38 38 ? B 24.071 3.503 5.845 1.000 2 B ALA 44.627 1
ATOM 2172 C C . ALA 38 38 ? B 23.780 3.051 4.418 1.000 2 B ALA 45.058 1
ATOM 2173 O O . ALA 38 38 ? B 24.047 3.790 3.446 1.000 2 B ALA 44.054 1
ATOM 2174 C CB . ALA 38 38 ? B 25.380 2.928 6.344 1.000 2 B ALA 42.907 1
ATOM 2175 N N . THR 39 39 ? B 23.260 1.869 4.285 1.000 2 B THR 42.102 1
ATOM 2176 C CA . THR 39 39 ? B 22.950 1.360 2.958 1.000 2 B THR 43.321 1
ATOM 2177 C C . THR 39 39 ? B 21.751 2.104 2.342 1.000 2 B THR 43.256 1
ATOM 2178 O O . THR 39 39 ? B 21.714 2.358 1.144 1.000 2 B THR 42.338 1
ATOM 2179 C CB . THR 39 39 ? B 22.658 -0.107 2.976 1.000 2 B THR 41.566 1
ATOM 2180 O OG1 . THR 39 39 ? B 21.535 -0.375 3.843 1.000 2 B THR 40.022 1
ATOM 2181 C CG2 . THR 39 39 ? B 23.864 -0.874 3.483 1.000 2 B THR 38.841 1
ATOM 2182 N N . VAL 40 40 ? B 20.826 2.459 3.171 1.000 2 B VAL 43.386 1
ATOM 2183 C CA . VAL 40 40 ? B 19.687 3.247 2.696 1.000 2 B VAL 46.714 1
ATOM 2184 C C . VAL 40 40 ? B 20.126 4.632 2.302 1.000 2 B VAL 46.493 1
ATOM 2185 O O . VAL 40 40 ? B 19.639 5.198 1.305 1.000 2 B VAL 45.643 1
ATOM 2186 C CB . VAL 40 40 ? B 18.575 3.270 3.760 1.000 2 B VAL 45.013 1
ATOM 2187 C CG1 . VAL 40 40 ? B 17.999 1.895 3.946 1.000 2 B VAL 46.217 1
ATOM 2188 C CG2 . VAL 40 40 ? B 17.486 4.250 3.406 1.000 2 B VAL 43.741 1
ATOM 2189 N N . ASN 41 41 ? B 21.063 5.177 3.044 1.000 2 B ASN 43.147 1
ATOM 2190 C CA . ASN 41 41 ? B 21.577 6.484 2.694 1.000 2 B ASN 45.143 1
ATOM 2191 C C . ASN 41 41 ? B 22.332 6.453 1.370 1.000 2 B ASN 45.080 1
ATOM 2192 O O . ASN 41 41 ? B 22.221 7.377 0.548 1.000 2 B ASN 43.291 1
ATOM 2193 C CB . ASN 41 41 ? B 22.465 7.023 3.802 1.000 2 B ASN 42.675 1
ATOM 2194 C CG . ASN 41 41 ? B 21.703 7.428 5.042 1.000 2 B ASN 40.704 1
ATOM 2195 O OD1 . ASN 41 41 ? B 20.612 8.008 4.943 1.000 2 B ASN 35.138 1
ATOM 2196 N ND2 . ASN 41 41 ? B 22.222 7.130 6.224 1.000 2 B ASN 37.012 1
ATOM 2197 N N . ARG 42 42 ? B 23.048 5.417 1.160 1.000 2 B ARG 43.327 1
ATOM 2198 C CA . ARG 42 42 ? B 23.767 5.266 -0.114 1.000 2 B ARG 43.697 1
ATOM 2199 C C . ARG 42 42 ? B 22.759 5.044 -1.247 1.000 2 B ARG 43.391 1
ATOM 2200 O O . ARG 42 42 ? B 22.920 5.551 -2.353 1.000 2 B ARG 42.222 1
ATOM 2201 C CB . ARG 42 42 ? B 24.786 4.141 -0.074 1.000 2 B ARG 42.785 1
ATOM 2202 C CG . ARG 42 42 ? B 25.960 4.437 0.836 1.000 2 B ARG 41.696 1
ATOM 2203 C CD . ARG 42 42 ? B 27.038 3.370 0.711 1.000 2 B ARG 40.200 1
ATOM 2204 N NE . ARG 42 42 ? B 26.584 2.081 1.215 1.000 2 B ARG 34.214 1
ATOM 2205 C CZ . ARG 42 42 ? B 26.810 1.629 2.453 1.000 2 B ARG 33.818 1
ATOM 2206 N NH1 . ARG 42 42 ? B 27.465 2.387 3.318 1.000 2 B ARG 29.679 1
ATOM 2207 N NH2 . ARG 42 42 ? B 26.353 0.440 2.822 1.000 2 B ARG 27.132 1
ATOM 2208 N N . GLY 43 43 ? B 21.745 4.249 -0.997 1.000 2 B GLY 38.265 1
ATOM 2209 C CA . GLY 43 43 ? B 20.751 4.000 -2.006 1.000 2 B GLY 39.304 1
ATOM 2210 C C . GLY 43 43 ? B 19.881 5.187 -2.337 1.000 2 B GLY 40.956 1
ATOM 2211 O O . GLY 43 43 ? B 19.563 5.438 -3.500 1.000 2 B GLY 40.601 1
ATOM 2212 N N . LEU 44 44 ? B 19.547 5.936 -1.327 1.000 2 B LEU 44.549 1
ATOM 2213 C CA . LEU 44 44 ? B 18.734 7.114 -1.521 1.000 2 B LEU 46.080 1
ATOM 2214 C C . LEU 44 44 ? B 19.501 8.193 -2.273 1.000 2 B LEU 46.563 1
ATOM 2215 O O . LEU 44 44 ? B 18.936 8.869 -3.135 1.000 2 B LEU 45.633 1
ATOM 2216 C CB . LEU 44 44 ? B 18.224 7.669 -0.187 1.000 2 B LEU 44.875 1
ATOM 2217 C CG . LEU 44 44 ? B 17.192 6.828 0.569 1.000 2 B LEU 43.178 1
ATOM 2218 C CD1 . LEU 44 44 ? B 15.929 6.726 -0.224 1.000 2 B LEU 41.704 1
ATOM 2219 C CD2 . LEU 44 44 ? B 16.958 7.422 1.933 1.000 2 B LEU 41.019 1
ATOM 2220 N N . SER 45 45 ? B 20.731 8.346 -1.944 1.000 2 B SER 46.196 1
ATOM 2221 C CA . SER 45 45 ? B 21.560 9.320 -2.639 1.000 2 B SER 48.945 1
ATOM 2222 C C . SER 45 45 ? B 21.748 8.933 -4.111 1.000 2 B SER 48.869 1
ATOM 2223 O O . SER 45 45 ? B 21.771 9.800 -5.006 1.000 2 B SER 47.685 1
ATOM 2224 C CB . SER 45 45 ? B 22.915 9.495 -1.956 1.000 2 B SER 47.069 1
ATOM 2225 O OG . SER 45 45 ? B 23.677 8.316 -2.035 1.000 2 B SER 42.655 1
ATOM 2226 N N . ASP 46 46 ? B 21.873 7.669 -4.348 1.000 2 B ASP 47.352 1
ATOM 2227 C CA . ASP 46 46 ? B 22.013 7.217 -5.723 1.000 2 B ASP 48.141 1
ATOM 2228 C C . ASP 46 46 ? B 20.723 7.353 -6.494 1.000 2 B ASP 47.793 1
ATOM 2229 O O . ASP 46 46 ? B 20.741 7.664 -7.690 1.000 2 B ASP 47.545 1
ATOM 2230 C CB . ASP 46 46 ? B 22.498 5.767 -5.738 1.000 2 B ASP 47.023 1
ATOM 2231 C CG . ASP 46 46 ? B 23.899 5.596 -5.222 1.000 2 B ASP 45.385 1
ATOM 2232 O OD1 . ASP 46 46 ? B 24.705 6.548 -5.355 1.000 2 B ASP 39.992 1
ATOM 2233 O OD2 . ASP 46 46 ? B 24.214 4.508 -4.716 1.000 2 B ASP 40.413 1
ATOM 2234 N N . ARG 47 47 ? B 19.629 7.160 -5.837 1.000 2 B ARG 44.608 1
ATOM 2235 C CA . ARG 47 47 ? B 18.350 7.320 -6.495 1.000 2 B ARG 45.213 1
ATOM 2236 C C . ARG 47 47 ? B 18.059 8.794 -6.780 1.000 2 B ARG 44.520 1
ATOM 2237 O O . ARG 47 47 ? B 17.462 9.108 -7.816 1.000 2 B ARG 44.025 1
ATOM 2238 C CB . ARG 47 47 ? B 17.239 6.683 -5.634 1.000 2 B ARG 44.261 1
ATOM 2239 C CG . ARG 47 47 ? B 17.294 5.160 -5.684 1.000 2 B ARG 42.512 1
ATOM 2240 C CD . ARG 47 47 ? B 16.188 4.551 -4.858 1.000 2 B ARG 40.611 1
ATOM 2241 N NE . ARG 47 47 ? B 16.401 4.777 -3.410 1.000 2 B ARG 36.238 1
ATOM 2242 C CZ . ARG 47 47 ? B 15.567 4.380 -2.465 1.000 2 B ARG 36.134 1
ATOM 2243 N NH1 . ARG 47 47 ? B 14.463 3.747 -2.803 1.000 2 B ARG 31.038 1
ATOM 2244 N NH2 . ARG 47 47 ? B 15.831 4.581 -1.189 1.000 2 B ARG 29.057 1
ATOM 2245 N N . ILE 48 48 ? B 18.439 9.631 -5.874 1.000 2 B ILE 45.430 1
ATOM 2246 C CA . ILE 48 48 ? B 18.309 11.061 -6.105 1.000 2 B ILE 46.276 1
ATOM 2247 C C . ILE 48 48 ? B 19.202 11.493 -7.259 1.000 2 B ILE 46.567 1
ATOM 2248 O O . ILE 48 48 ? B 18.838 12.322 -8.107 1.000 2 B ILE 46.241 1
ATOM 2249 C CB . ILE 48 48 ? B 18.629 11.854 -4.824 1.000 2 B ILE 45.489 1
ATOM 2250 C CG1 . ILE 48 48 ? B 17.574 11.596 -3.760 1.000 2 B ILE 48.391 1
ATOM 2251 C CG2 . ILE 48 48 ? B 18.674 13.344 -5.127 1.000 2 B ILE 45.392 1
ATOM 2252 C CD1 . ILE 48 48 ? B 17.968 12.088 -2.402 1.000 2 B ILE 44.228 1
ATOM 2253 N N . ALA 49 49 ? B 20.382 10.947 -7.306 1.000 2 B ALA 45.996 1
ATOM 2254 C CA . ALA 49 49 ? B 21.289 11.250 -8.409 1.000 2 B ALA 47.225 1
ATOM 2255 C C . ALA 49 49 ? B 20.731 10.732 -9.740 1.000 2 B ALA 47.252 1
ATOM 2256 O O . ALA 49 49 ? B 20.837 11.416 -10.768 1.000 2 B ALA 46.399 1
ATOM 2257 C CB . ALA 49 49 ? B 22.675 10.659 -8.134 1.000 2 B ALA 45.919 1
ATOM 2258 N N . ASP 50 50 ? B 20.170 9.574 -9.693 1.000 2 B ASP 43.450 1
ATOM 2259 C CA . ASP 50 50 ? B 19.568 9.004 -10.903 1.000 2 B ASP 42.828 1
ATOM 2260 C C . ASP 50 50 ? B 18.330 9.793 -11.331 1.000 2 B ASP 42.304 1
ATOM 2261 O O . ASP 50 50 ? B 18.074 9.993 -12.517 1.000 2 B ASP 41.107 1
ATOM 2262 C CB . ASP 50 50 ? B 19.204 7.541 -10.709 1.000 2 B ASP 41.387 1
ATOM 2263 C CG . ASP 50 50 ? B 20.423 6.653 -10.618 1.000 2 B ASP 40.552 1
ATOM 2264 O OD1 . ASP 50 50 ? B 21.474 6.988 -11.205 1.000 2 B ASP 35.830 1
ATOM 2265 O OD2 . ASP 50 50 ? B 20.315 5.603 -9.943 1.000 2 B ASP 35.339 1
ATOM 2266 N N . ARG 51 51 ? B 17.579 10.233 -10.361 1.000 2 B ARG 44.503 1
ATOM 2267 C CA . ARG 51 51 ? B 16.426 11.051 -10.633 1.000 2 B ARG 44.183 1
ATOM 2268 C C . ARG 51 51 ? B 16.823 12.395 -11.258 1.000 2 B ARG 43.277 1
ATOM 2269 O O . ARG 51 51 ? B 16.222 12.837 -12.213 1.000 2 B ARG 41.974 1
ATOM 2270 C CB . ARG 51 51 ? B 15.591 11.270 -9.355 1.000 2 B ARG 42.291 1
ATOM 2271 C CG . ARG 51 51 ? B 14.375 12.165 -9.588 1.000 2 B ARG 41.197 1
ATOM 2272 C CD . ARG 51 51 ? B 13.641 12.404 -8.279 1.000 2 B ARG 40.609 1
ATOM 2273 N NE . ARG 51 51 ? B 14.449 13.192 -7.363 1.000 2 B ARG 33.817 1
ATOM 2274 C CZ . ARG 51 51 ? B 14.125 13.447 -6.078 1.000 2 B ARG 31.847 1
ATOM 2275 N NH1 . ARG 51 51 ? B 13.028 12.925 -5.584 1.000 2 B ARG 28.622 1
ATOM 2276 N NH2 . ARG 51 51 ? B 14.914 14.198 -5.334 1.000 2 B ARG 26.479 1
ATOM 2277 N N . ASN 52 52 ? B 17.809 13.004 -10.679 1.000 2 B ASN 40.491 1
ATOM 2278 C CA . ASN 52 52 ? B 18.265 14.297 -11.201 1.000 2 B ASN 39.267 1
ATOM 2279 C C . ASN 52 52 ? B 18.969 14.135 -12.550 1.000 2 B ASN 38.742 1
ATOM 2280 O O . ASN 52 52 ? B 18.844 14.986 -13.428 1.000 2 B ASN 36.222 1
ATOM 2281 C CB . ASN 52 52 ? B 19.183 14.970 -10.200 1.000 2 B ASN 36.942 1
ATOM 2282 C CG . ASN 52 52 ? B 18.480 15.388 -8.924 1.000 2 B ASN 36.028 1
ATOM 2283 O OD1 . ASN 52 52 ? B 17.331 15.817 -8.963 1.000 2 B ASN 31.341 1
ATOM 2284 N ND2 . ASN 52 52 ? B 19.141 15.229 -7.793 1.000 2 B ASN 33.364 1
ATOM 2285 N N . GLY 53 53 ? B 19.666 13.063 -12.674 1.000 2 B GLY 42.503 1
ATOM 2286 C CA . GLY 53 53 ? B 20.343 12.825 -13.938 1.000 2 B GLY 40.475 1
ATOM 2287 C C . GLY 53 53 ? B 19.406 12.446 -15.075 1.000 2 B GLY 42.661 1
ATOM 2288 O O . GLY 53 53 ? B 19.556 12.930 -16.204 1.000 2 B GLY 40.695 1
ATOM 2289 N N . SER 54 54 ? B 18.447 11.613 -14.765 1.000 2 B SER 42.586 1
ATOM 2290 C CA . SER 54 54 ? B 17.499 11.170 -15.792 1.000 2 B SER 44.385 1
ATOM 2291 C C . SER 54 54 ? B 16.259 12.053 -15.866 1.000 2 B SER 44.445 1
ATOM 2292 O O . SER 54 54 ? B 15.650 12.184 -16.924 1.000 2 B SER 43.204 1
ATOM 2293 C CB . SER 54 54 ? B 17.097 9.726 -15.548 1.000 2 B SER 43.228 1
ATOM 2294 O OG . SER 54 54 ? B 16.395 9.596 -14.314 1.000 2 B SER 40.063 1
ATOM 2295 N N . GLY 55 55 ? B 15.902 12.658 -14.755 1.000 2 B GLY 36.827 1
ATOM 2296 C CA . GLY 55 55 ? B 14.711 13.471 -14.716 1.000 2 B GLY 35.980 1
ATOM 2297 C C . GLY 55 55 ? B 13.420 12.691 -14.613 1.000 2 B GLY 37.948 1
ATOM 2298 O O . GLY 55 55 ? B 12.333 13.273 -14.489 1.000 2 B GLY 36.222 1
ATOM 2299 N N . VAL 56 56 ? B 13.510 11.395 -14.645 1.000 2 B VAL 36.180 1
ATOM 2300 C CA . VAL 56 56 ? B 12.371 10.528 -14.558 1.000 2 B VAL 38.211 1
ATOM 2301 C C . VAL 56 56 ? B 12.276 9.920 -13.160 1.000 2 B VAL 38.522 1
ATOM 2302 O O . VAL 56 56 ? B 13.132 9.140 -12.772 1.000 2 B VAL 37.704 1
ATOM 2303 C CB . VAL 56 56 ? B 12.421 9.416 -15.606 1.000 2 B VAL 37.178 1
ATOM 2304 C CG1 . VAL 56 56 ? B 11.205 8.491 -15.483 1.000 2 B VAL 38.077 1
ATOM 2305 C CG2 . VAL 56 56 ? B 12.507 10.028 -16.997 1.000 2 B VAL 36.851 1
ATOM 2306 N N . PRO 57 57 ? B 11.304 10.304 -12.400 1.000 2 B PRO 35.746 1
ATOM 2307 C CA . PRO 57 57 ? B 11.163 9.732 -11.055 1.000 2 B PRO 36.182 1
ATOM 2308 C C . PRO 57 57 ? B 10.704 8.275 -11.073 1.000 2 B PRO 36.312 1
ATOM 2309 O O . PRO 57 57 ? B 9.898 7.889 -11.920 1.000 2 B PRO 35.704 1
ATOM 2310 C CB . PRO 57 57 ? B 10.122 10.632 -10.378 1.000 2 B PRO 35.074 1
ATOM 2311 C CG . PRO 57 57 ? B 9.306 11.134 -11.507 1.000 2 B PRO 36.686 1
ATOM 2312 C CD . PRO 57 57 ? B 10.232 11.271 -12.664 1.000 2 B PRO 40.079 1
ATOM 2313 N N . LYS 58 58 ? B 11.145 7.545 -10.084 1.000 2 B LYS 33.150 1
ATOM 2314 C CA . LYS 58 58 ? B 10.787 6.130 -9.958 1.000 2 B LYS 34.681 1
ATOM 2315 C C . LYS 58 58 ? B 10.089 5.936 -8.633 1.000 2 B LYS 34.205 1
ATOM 2316 O O . LYS 58 58 ? B 10.609 6.294 -7.566 1.000 2 B LYS 33.084 1
ATOM 2317 C CB . LYS 58 58 ? B 12.022 5.243 -10.054 1.000 2 B LYS 33.707 1
ATOM 2318 C CG . LYS 58 58 ? B 12.641 5.181 -11.420 1.000 2 B LYS 32.873 1
ATOM 2319 C CD . LYS 58 58 ? B 13.837 4.245 -11.446 1.000 2 B LYS 32.189 1
ATOM 2320 C CE . LYS 58 58 ? B 14.476 4.192 -12.820 1.000 2 B LYS 25.676 1
ATOM 2321 N NZ . LYS 58 58 ? B 15.672 3.325 -12.855 1.000 2 B LYS 25.933 1
ATOM 2322 N N . PHE 59 59 ? B 8.953 5.302 -8.715 1.000 2 B PHE 34.877 1
ATOM 2323 C CA . PHE 59 59 ? B 8.129 5.090 -7.530 1.000 2 B PHE 35.634 1
ATOM 2324 C C . PHE 59 59 ? B 7.623 3.662 -7.510 1.000 2 B PHE 35.369 1
ATOM 2325 O O . PHE 59 59 ? B 7.948 2.855 -8.377 1.000 2 B PHE 34.635 1
ATOM 2326 C CB . PHE 59 59 ? B 6.979 6.088 -7.444 1.000 2 B PHE 34.114 1
ATOM 2327 C CG . PHE 59 59 ? B 7.432 7.500 -7.191 1.000 2 B PHE 32.639 1
ATOM 2328 C CD1 . PHE 59 59 ? B 7.572 8.379 -8.222 1.000 2 B PHE 31.352 1
ATOM 2329 C CD2 . PHE 59 59 ? B 7.720 7.921 -5.903 1.000 2 B PHE 31.264 1
ATOM 2330 C CE1 . PHE 59 59 ? B 7.976 9.665 -8.018 1.000 2 B PHE 29.471 1
ATOM 2331 C CE2 . PHE 59 59 ? B 8.124 9.212 -5.685 1.000 2 B PHE 26.904 1
ATOM 2332 C CZ . PHE 59 59 ? B 8.254 10.093 -6.737 1.000 2 B PHE 25.321 1
ATOM 2333 N N . LYS 60 60 ? B 6.760 3.392 -6.555 1.000 2 B LYS 35.318 1
ATOM 2334 C CA . LYS 60 60 ? B 6.205 2.058 -6.377 1.000 2 B LYS 37.774 1
ATOM 2335 C C . LYS 60 60 ? B 4.711 2.169 -6.139 1.000 2 B LYS 37.463 1
ATOM 2336 O O . LYS 60 60 ? B 4.268 2.794 -5.181 1.000 2 B LYS 35.941 1
ATOM 2337 C CB . LYS 60 60 ? B 6.877 1.312 -5.242 1.000 2 B LYS 36.059 1
ATOM 2338 C CG . LYS 60 60 ? B 8.323 0.953 -5.473 1.000 2 B LYS 35.256 1
ATOM 2339 C CD . LYS 60 60 ? B 8.889 0.204 -4.277 1.000 2 B LYS 34.546 1
ATOM 2340 C CE . LYS 60 60 ? B 10.368 -0.126 -4.477 1.000 2 B LYS 28.362 1
ATOM 2341 N NZ . LYS 60 60 ? B 10.950 -0.806 -3.326 1.000 2 B LYS 28.291 1
ATOM 2342 N N . SER 61 61 ? B 3.961 1.517 -6.988 1.000 2 B SER 37.899 1
ATOM 2343 C CA . SER 61 61 ? B 2.532 1.487 -6.820 1.000 2 B SER 38.748 1
ATOM 2344 C C . SER 61 61 ? B 2.078 0.448 -5.802 1.000 2 B SER 38.608 1
ATOM 2345 O O . SER 61 61 ? B 0.936 0.458 -5.328 1.000 2 B SER 38.212 1
ATOM 2346 C CB . SER 61 61 ? B 1.836 1.233 -8.155 1.000 2 B SER 37.296 1
ATOM 2347 O OG . SER 61 61 ? B 2.130 -0.062 -8.635 1.000 2 B SER 37.412 1
ATOM 2348 N N . ILE 62 62 ? B 2.978 -0.443 -5.470 1.000 2 B ILE 35.051 1
ATOM 2349 C CA . ILE 62 62 ? B 2.710 -1.342 -4.375 1.000 2 B ILE 36.331 1
ATOM 2350 C C . ILE 62 62 ? B 2.748 -0.510 -3.082 1.000 2 B ILE 36.400 1
ATOM 2351 O O . ILE 62 62 ? B 3.599 0.362 -2.930 1.000 2 B ILE 35.786 1
ATOM 2352 C CB . ILE 62 62 ? B 3.736 -2.511 -4.342 1.000 2 B ILE 35.210 1
ATOM 2353 C CG1 . ILE 62 62 ? B 3.530 -3.476 -3.180 1.000 2 B ILE 35.143 1
ATOM 2354 C CG2 . ILE 62 62 ? B 5.157 -1.974 -4.315 1.000 2 B ILE 34.556 1
ATOM 2355 C CD1 . ILE 62 62 ? B 4.409 -4.688 -3.212 1.000 2 B ILE 33.466 1
ATOM 2356 N N . PRO 63 63 ? B 1.839 -0.761 -2.179 1.000 2 B PRO 38.690 1
ATOM 2357 C CA . PRO 63 63 ? B 1.817 0.026 -0.941 1.000 2 B PRO 40.808 1
ATOM 2358 C C . PRO 63 63 ? B 3.011 -0.282 -0.052 1.000 2 B PRO 40.998 1
ATOM 2359 O O . PRO 63 63 ? B 3.176 -1.400 0.422 1.000 2 B PRO 40.833 1
ATOM 2360 C CB . PRO 63 63 ? B 0.497 -0.363 -0.277 1.000 2 B PRO 39.614 1
ATOM 2361 C CG . PRO 63 63 ? B 0.209 -1.714 -0.843 1.000 2 B PRO 40.706 1
ATOM 2362 C CD . PRO 63 63 ? B 0.653 -1.667 -2.232 1.000 2 B PRO 42.186 1
ATOM 2363 N N . PRO 64 64 ? B 3.844 0.689 0.186 1.000 2 B PRO 37.521 1
ATOM 2364 C CA . PRO 64 64 ? B 5.014 0.478 1.004 1.000 2 B PRO 38.167 1
ATOM 2365 C C . PRO 64 64 ? B 4.657 0.415 2.494 1.000 2 B PRO 38.481 1
ATOM 2366 O O . PRO 64 64 ? B 3.634 0.953 2.910 1.000 2 B PRO 38.088 1
ATOM 2367 C CB . PRO 64 64 ? B 5.914 1.670 0.701 1.000 2 B PRO 37.293 1
ATOM 2368 C CG . PRO 64 64 ? B 4.971 2.741 0.330 1.000 2 B PRO 38.212 1
ATOM 2369 C CD . PRO 64 64 ? B 3.849 2.079 -0.377 1.000 2 B PRO 39.330 1
ATOM 2370 N N . PRO 65 65 ? B 5.458 -0.202 3.292 1.000 2 B PRO 39.863 1
ATOM 2371 C CA . PRO 65 65 ? B 5.204 -0.235 4.740 1.000 2 B PRO 40.547 1
ATOM 2372 C C . PRO 65 65 ? B 5.375 1.132 5.378 1.000 2 B PRO 40.638 1
ATOM 2373 O O . PRO 65 65 ? B 6.187 1.930 4.898 1.000 2 B PRO 40.556 1
ATOM 2374 C CB . PRO 65 65 ? B 6.219 -1.238 5.277 1.000 2 B PRO 39.409 1
ATOM 2375 C CG . PRO 65 65 ? B 7.327 -1.214 4.280 1.000 2 B PRO 40.026 1
ATOM 2376 C CD . PRO 65 65 ? B 6.668 -1.025 2.955 1.000 2 B PRO 41.642 1
ATOM 2377 N N . SER 66 66 ? B 4.629 1.374 6.379 1.000 2 B SER 40.312 1
ATOM 2378 C CA . SER 66 66 ? B 4.719 2.627 7.093 1.000 2 B SER 40.860 1
ATOM 2379 C C . SER 66 66 ? B 5.978 2.667 7.947 1.000 2 B SER 40.891 1
ATOM 2380 O O . SER 66 66 ? B 6.456 1.631 8.395 1.000 2 B SER 40.458 1
ATOM 2381 C CB . SER 66 66 ? B 3.470 2.871 7.955 1.000 2 B SER 39.974 1
ATOM 2382 O OG . SER 66 66 ? B 3.372 1.900 8.962 1.000 2 B SER 37.561 1
ATOM 2383 N N . LEU 67 67 ? B 6.458 3.846 8.130 1.000 2 B LEU 39.055 1
ATOM 2384 C CA . LEU 67 67 ? B 7.682 4.023 8.911 1.000 2 B LEU 40.887 1
ATOM 2385 C C . LEU 67 67 ? B 7.341 4.307 10.375 1.000 2 B LEU 40.840 1
ATOM 2386 O O . LEU 67 67 ? B 6.530 5.199 10.670 1.000 2 B LEU 40.218 1
ATOM 2387 C CB . LEU 67 67 ? B 8.524 5.164 8.337 1.000 2 B LEU 39.556 1
ATOM 2388 C CG . LEU 67 67 ? B 9.058 4.973 6.920 1.000 2 B LEU 38.094 1
ATOM 2389 C CD1 . LEU 67 67 ? B 10.007 3.803 6.890 1.000 2 B LEU 37.364 1
ATOM 2390 C CD2 . LEU 67 67 ? B 9.744 6.225 6.422 1.000 2 B LEU 36.838 1
ATOM 2391 N N . PRO 68 68 ? B 7.951 3.612 11.291 1.000 2 B PRO 37.725 1
ATOM 2392 C CA . PRO 68 68 ? B 7.679 3.834 12.702 1.000 2 B PRO 39.730 1
ATOM 2393 C C . PRO 68 68 ? B 8.439 5.037 13.243 1.000 2 B PRO 40.116 1
ATOM 2394 O O . PRO 68 68 ? B 9.362 4.924 14.058 1.000 2 B PRO 39.454 1
ATOM 2395 C CB . PRO 68 68 ? B 8.129 2.537 13.357 1.000 2 B PRO 38.354 1
ATOM 2396 C CG . PRO 68 68 ? B 9.220 2.036 12.484 1.000 2 B PRO 39.085 1
ATOM 2397 C CD . PRO 68 68 ? B 8.810 2.437 11.097 1.000 2 B PRO 40.858 1
ATOM 2398 N N . ILE 69 69 ? B 8.068 6.214 12.748 1.000 2 B ILE 37.417 1
ATOM 2399 C CA . ILE 69 69 ? B 8.721 7.458 13.166 1.000 2 B ILE 38.581 1
ATOM 2400 C C . ILE 69 69 ? B 7.724 8.297 13.941 1.000 2 B ILE 38.551 1
ATOM 2401 O O . ILE 69 69 ? B 6.685 8.691 13.410 1.000 2 B ILE 37.680 1
ATOM 2402 C CB . ILE 69 69 ? B 9.236 8.241 11.958 1.000 2 B ILE 36.838 1
ATOM 2403 C CG1 . ILE 69 69 ? B 10.291 7.438 11.213 1.000 2 B ILE 38.145 1
ATOM 2404 C CG2 . ILE 69 69 ? B 9.807 9.571 12.421 1.000 2 B ILE 37.036 1
ATOM 2405 C CD1 . ILE 69 69 ? B 10.704 8.063 9.907 1.000 2 B ILE 35.426 1
ATOM 2406 N N . SER 70 70 ? B 8.054 8.528 15.178 1.000 2 B SER 39.022 1
ATOM 2407 C CA . SER 70 70 ? B 7.193 9.335 16.015 1.000 2 B SER 40.599 1
ATOM 2408 C C . SER 70 70 ? B 7.428 10.810 15.711 1.000 2 B SER 40.365 1
ATOM 2409 O O . SER 70 70 ? B 8.562 11.252 15.565 1.000 2 B SER 39.866 1
ATOM 2410 C CB . SER 70 70 ? B 7.453 9.067 17.487 1.000 2 B SER 39.152 1
ATOM 2411 O OG . SER 70 70 ? B 8.772 9.394 17.844 1.000 2 B SER 37.532 1
ATOM 2412 N N . PRO 71 71 ? B 6.382 11.598 15.606 1.000 2 B PRO 38.061 1
ATOM 2413 C CA . PRO 71 71 ? B 6.547 13.013 15.324 1.000 2 B PRO 38.775 1
ATOM 2414 C C . PRO 71 71 ? B 7.076 13.784 16.536 1.000 2 B PRO 39.276 1
ATOM 2415 O O . PRO 71 71 ? B 6.726 13.468 17.680 1.000 2 B PRO 38.959 1
ATOM 2416 C CB . PRO 71 71 ? B 5.156 13.480 14.955 1.000 2 B PRO 38.176 1
ATOM 2417 C CG . PRO 71 71 ? B 4.256 12.525 15.668 1.000 2 B PRO 38.257 1
ATOM 2418 C CD . PRO 71 71 ? B 4.964 11.199 15.617 1.000 2 B PRO 39.152 1
ATOM 2419 N N . PRO 72 72 ? B 7.896 14.763 16.338 1.000 2 B PRO 38.534 1
ATOM 2420 C CA . PRO 72 72 ? B 8.403 15.549 17.438 1.000 2 B PRO 39.316 1
ATOM 2421 C C . PRO 72 72 ? B 7.391 16.608 17.884 1.000 2 B PRO 39.959 1
ATOM 2422 O O . PRO 72 72 ? B 6.601 17.105 17.082 1.000 2 B PRO 39.456 1
ATOM 2423 C CB . PRO 72 72 ? B 9.669 16.209 16.912 1.000 2 B PRO 38.360 1
ATOM 2424 C CG . PRO 72 72 ? B 9.398 16.349 15.439 1.000 2 B PRO 38.730 1
ATOM 2425 C CD . PRO 72 72 ? B 8.560 15.143 15.048 1.000 2 B PRO 40.273 1
ATOM 2426 N N . ALA 73 73 ? B 7.438 16.944 19.145 1.000 2 B ALA 39.293 1
ATOM 2427 C CA . ALA 73 73 ? B 6.555 17.931 19.717 1.000 2 B ALA 40.152 1
ATOM 2428 C C . ALA 73 73 ? B 7.336 19.130 20.250 1.000 2 B ALA 40.954 1
ATOM 2429 O O . ALA 73 73 ? B 6.990 20.280 19.989 1.000 2 B ALA 39.744 1
ATOM 2430 C CB . ALA 73 73 ? B 5.725 17.319 20.837 1.000 2 B ALA 38.846 1
ATOM 2431 N N . PHE 74 74 ? B 8.378 18.856 20.986 1.000 2 B PHE 37.802 1
ATOM 2432 C CA . PHE 74 74 ? B 9.184 19.935 21.538 1.000 2 B PHE 38.960 1
ATOM 2433 C C . PHE 74 74 ? B 10.093 20.550 20.496 1.000 2 B PHE 38.754 1
ATOM 2434 O O . PHE 74 74 ? B 10.474 21.681 20.604 1.000 2 B PHE 38.656 1
ATOM 2435 C CB . PHE 74 74 ? B 10.016 19.410 22.725 1.000 2 B PHE 38.357 1
ATOM 2436 C CG . PHE 74 74 ? B 10.982 18.315 22.391 1.000 2 B PHE 36.645 1
ATOM 2437 C CD1 . PHE 74 74 ? B 12.286 18.612 22.022 1.000 2 B PHE 35.278 1
ATOM 2438 C CD2 . PHE 74 74 ? B 10.545 17.001 22.419 1.000 2 B PHE 34.830 1
ATOM 2439 C CE1 . PHE 74 74 ? B 13.161 17.587 21.709 1.000 2 B PHE 31.771 1
ATOM 2440 C CE2 . PHE 74 74 ? B 11.444 15.975 22.113 1.000 2 B PHE 30.566 1
ATOM 2441 C CZ . PHE 74 74 ? B 12.737 16.258 21.763 1.000 2 B PHE 27.287 1
ATOM 2442 N N . SER 75 75 ? B 10.390 19.804 19.467 1.000 2 B SER 40.543 1
ATOM 2443 C CA . SER 75 75 ? B 11.225 20.318 18.369 1.000 2 B SER 42.030 1
ATOM 2444 C C . SER 75 75 ? B 10.612 19.871 17.043 1.000 2 B SER 42.380 1
ATOM 2445 O O . SER 75 75 ? B 11.115 18.968 16.363 1.000 2 B SER 42.009 1
ATOM 2446 C CB . SER 75 75 ? B 12.653 19.822 18.498 1.000 2 B SER 41.424 1
ATOM 2447 O OG . SER 75 75 ? B 12.722 18.427 18.356 1.000 2 B SER 39.796 1
ATOM 2448 N N . PRO 76 76 ? B 9.535 20.521 16.645 1.000 2 B PRO 38.005 1
ATOM 2449 C CA . PRO 76 76 ? B 8.907 20.150 15.375 1.000 2 B PRO 38.167 1
ATOM 2450 C C . PRO 76 76 ? B 9.723 20.626 14.167 1.000 2 B PRO 38.634 1
ATOM 2451 O O . PRO 76 76 ? B 10.240 21.747 14.141 1.000 2 B PRO 37.634 1
ATOM 2452 C CB . PRO 76 76 ? B 7.539 20.866 15.432 1.000 2 B PRO 36.731 1
ATOM 2453 C CG . PRO 76 76 ? B 7.782 22.036 16.311 1.000 2 B PRO 37.495 1
ATOM 2454 C CD . PRO 76 76 ? B 8.768 21.584 17.336 1.000 2 B PRO 39.814 1
ATOM 2455 N N . SER 77 77 ? B 9.801 19.768 13.209 1.000 2 B SER 38.461 1
ATOM 2456 C CA . SER 77 77 ? B 10.519 20.096 11.991 1.000 2 B SER 39.912 1
ATOM 2457 C C . SER 77 77 ? B 9.566 19.938 10.817 1.000 2 B SER 40.245 1
ATOM 2458 O O . SER 77 77 ? B 8.492 19.344 10.919 1.000 2 B SER 39.148 1
ATOM 2459 C CB . SER 77 77 ? B 11.750 19.196 11.809 1.000 2 B SER 38.298 1
ATOM 2460 O OG . SER 77 77 ? B 11.395 17.856 11.633 1.000 2 B SER 36.550 1
ATOM 2461 N N . SER 78 78 ? B 9.989 20.494 9.709 1.000 2 B SER 39.900 1
ATOM 2462 C CA . SER 78 78 ? B 9.153 20.424 8.493 1.000 2 B SER 40.815 1
ATOM 2463 C C . SER 78 78 ? B 9.208 19.051 7.836 1.000 2 B SER 41.014 1
ATOM 2464 O O . SER 78 78 ? B 8.362 18.730 7.015 1.000 2 B SER 40.183 1
ATOM 2465 C CB . SER 78 78 ? B 9.585 21.503 7.487 1.000 2 B SER 39.140 1
ATOM 2466 O OG . SER 78 78 ? B 10.920 21.310 7.092 1.000 2 B SER 38.426 1
ATOM 2467 N N . TYR 79 79 ? B 10.202 18.257 8.181 1.000 2 B TYR 34.231 1
ATOM 2468 C CA . TYR 79 79 ? B 10.371 16.988 7.551 1.000 2 B TYR 35.941 1
ATOM 2469 C C . TYR 79 79 ? B 9.633 15.872 8.287 1.000 2 B TYR 36.366 1
ATOM 2470 O O . TYR 79 79 ? B 9.160 14.929 7.666 1.000 2 B TYR 35.225 1
ATOM 2471 C CB . TYR 79 79 ? B 11.844 16.629 7.445 1.000 2 B TYR 34.265 1
ATOM 2472 C CG . TYR 79 79 ? B 12.630 17.573 6.569 1.000 2 B TYR 32.875 1
ATOM 2473 C CD1 . TYR 79 79 ? B 12.620 17.395 5.193 1.000 2 B TYR 32.256 1
ATOM 2474 C CD2 . TYR 79 79 ? B 13.344 18.626 7.106 1.000 2 B TYR 30.446 1
ATOM 2475 C CE1 . TYR 79 79 ? B 13.329 18.267 4.370 1.000 2 B TYR 27.496 1
ATOM 2476 C CE2 . TYR 79 79 ? B 14.046 19.488 6.292 1.000 2 B TYR 26.312 1
ATOM 2477 C CZ . TYR 79 79 ? B 14.031 19.297 4.926 1.000 2 B TYR 24.832 1
ATOM 2478 O OH . TYR 79 79 ? B 14.748 20.161 4.116 1.000 2 B TYR 31.440 1
ATOM 2479 N N . PHE 80 80 ? B 9.510 15.992 9.595 1.000 2 B PHE 40.833 1
ATOM 2480 C CA . PHE 80 80 ? B 8.884 15.001 10.395 1.000 2 B PHE 41.880 1
ATOM 2481 C C . PHE 80 80 ? B 8.242 15.612 11.629 1.000 2 B PHE 41.799 1
ATOM 2482 O O . PHE 80 80 ? B 8.439 16.796 11.931 1.000 2 B PHE 41.124 1
ATOM 2483 C CB . PHE 80 80 ? B 9.868 13.898 10.802 1.000 2 B PHE 40.552 1
ATOM 2484 C CG . PHE 80 80 ? B 11.058 14.394 11.583 1.000 2 B PHE 38.964 1
ATOM 2485 C CD1 . PHE 80 80 ? B 11.014 14.412 12.970 1.000 2 B PHE 37.268 1
ATOM 2486 C CD2 . PHE 80 80 ? B 12.186 14.851 10.935 1.000 2 B PHE 36.917 1
ATOM 2487 C CE1 . PHE 80 80 ? B 12.102 14.866 13.696 1.000 2 B PHE 32.949 1
ATOM 2488 C CE2 . PHE 80 80 ? B 13.262 15.304 11.665 1.000 2 B PHE 33.053 1
ATOM 2489 C CZ . PHE 80 80 ? B 13.231 15.311 13.046 1.000 2 B PHE 31.345 1
ATOM 2490 N N . ALA 81 81 ? B 7.523 14.801 12.336 1.000 2 B ALA 42.911 1
ATOM 2491 C CA . ALA 81 81 ? B 6.917 15.235 13.595 1.000 2 B ALA 44.560 1
ATOM 2492 C C . ALA 81 81 ? B 6.969 14.082 14.569 1.000 2 B ALA 44.974 1
ATOM 2493 O O . ALA 81 81 ? B 6.615 12.942 14.231 1.000 2 B ALA 44.901 1
ATOM 2494 C CB . ALA 81 81 ? B 5.494 15.722 13.413 1.000 2 B ALA 43.139 1
ATOM 2495 N N . ILE 82 82 ? B 7.414 14.371 15.749 1.000 2 B ILE 38.943 1
ATOM 2496 C CA . ILE 82 82 ? B 7.617 13.353 16.781 1.000 2 B ILE 39.373 1
ATOM 2497 C C . ILE 82 82 ? B 7.042 13.861 18.096 1.000 2 B ILE 39.192 1
ATOM 2498 O O . ILE 82 82 ? B 7.355 14.959 18.512 1.000 2 B ILE 39.036 1
ATOM 2499 C CB . ILE 82 82 ? B 9.119 13.021 16.948 1.000 2 B ILE 38.179 1
ATOM 2500 C CG1 . ILE 82 82 ? B 9.678 12.433 15.666 1.000 2 B ILE 39.246 1
ATOM 2501 C CG2 . ILE 82 82 ? B 9.308 12.039 18.084 1.000 2 B ILE 37.750 1
ATOM 2502 C CD1 . ILE 82 82 ? B 11.177 12.196 15.713 1.000 2 B ILE 36.213 1
ATOM 2503 N N . PRO 83 83 ? B 6.216 13.120 18.747 1.000 2 B PRO 39.297 1
ATOM 2504 C CA . PRO 83 83 ? B 5.693 13.513 20.042 1.000 2 B PRO 41.069 1
ATOM 2505 C C . PRO 83 83 ? B 6.773 13.455 21.128 1.000 2 B PRO 41.151 1
ATOM 2506 O O . PRO 83 83 ? B 7.832 12.839 20.932 1.000 2 B PRO 40.462 1
ATOM 2507 C CB . PRO 83 83 ? B 4.592 12.505 20.329 1.000 2 B PRO 39.149 1
ATOM 2508 C CG . PRO 83 83 ? B 4.999 11.318 19.573 1.000 2 B PRO 40.332 1
ATOM 2509 C CD . PRO 83 83 ? B 5.667 11.809 18.346 1.000 2 B PRO 42.072 1
ATOM 2510 N N . PRO 84 84 ? B 6.560 14.118 22.248 1.000 2 B PRO 43.058 1
ATOM 2511 C CA . PRO 84 84 ? B 7.596 14.128 23.267 1.000 2 B PRO 43.786 1
ATOM 2512 C C . PRO 84 84 ? B 7.751 12.783 23.978 1.000 2 B PRO 44.232 1
ATOM 2513 O O . PRO 84 84 ? B 6.769 12.025 24.162 1.000 2 B PRO 43.884 1
ATOM 2514 C CB . PRO 84 84 ? B 7.118 15.213 24.248 1.000 2 B PRO 43.396 1
ATOM 2515 C CG . PRO 84 84 ? B 5.633 15.239 24.048 1.000 2 B PRO 44.061 1
ATOM 2516 C CD . PRO 84 84 ? B 5.412 14.918 22.614 1.000 2 B PRO 46.121 1
ATOM 2517 N N . GLY 85 85 ? B 8.944 12.505 24.350 1.000 2 B GLY 44.213 1
ATOM 2518 C CA . GLY 85 85 ? B 9.231 11.228 24.984 1.000 2 B GLY 42.332 1
ATOM 2519 C C . GLY 85 85 ? B 10.743 10.953 24.996 1.000 2 B GLY 44.660 1
ATOM 2520 O O . GLY 85 85 ? B 11.517 11.603 24.334 1.000 2 B GLY 43.729 1
ATOM 2521 N N . LEU 86 86 ? B 11.126 9.990 25.804 1.000 2 B LEU 39.808 1
ATOM 2522 C CA . LEU 86 86 ? B 12.527 9.646 25.908 1.000 2 B LEU 41.462 1
ATOM 2523 C C . LEU 86 86 ? B 13.036 9.004 24.632 1.000 2 B LEU 41.633 1
ATOM 2524 O O . LEU 86 86 ? B 14.090 9.366 24.124 1.000 2 B LEU 40.878 1
ATOM 2525 C CB . LEU 86 86 ? B 12.751 8.702 27.085 1.000 2 B LEU 40.023 1
ATOM 2526 C CG . LEU 86 86 ? B 12.461 9.292 28.479 1.000 2 B LEU 38.680 1
ATOM 2527 C CD1 . LEU 86 86 ? B 13.369 10.489 28.741 1.000 2 B LEU 37.620 1
ATOM 2528 C CD2 . LEU 86 86 ? B 12.611 8.238 29.545 1.000 2 B LEU 36.100 1
ATOM 2529 N N . SER 87 87 ? B 12.279 8.074 24.103 1.000 2 B SER 45.570 1
ATOM 2530 C CA . SER 87 87 ? B 12.671 7.420 22.859 1.000 2 B SER 48.026 1
ATOM 2531 C C . SER 87 87 ? B 12.587 8.374 21.680 1.000 2 B SER 48.292 1
ATOM 2532 O O . SER 87 87 ? B 13.411 8.350 20.766 1.000 2 B SER 47.713 1
ATOM 2533 C CB . SER 87 87 ? B 11.808 6.181 22.607 1.000 2 B SER 46.313 1
ATOM 2534 O OG . SER 87 87 ? B 10.469 6.555 22.432 1.000 2 B SER 43.371 1
ATOM 2535 N N . LEU 88 88 ? B 11.572 9.216 21.697 1.000 2 B LEU 44.282 1
ATOM 2536 C CA . LEU 88 88 ? B 11.442 10.231 20.654 1.000 2 B LEU 45.118 1
ATOM 2537 C C . LEU 88 88 ? B 12.549 11.259 20.704 1.000 2 B LEU 45.445 1
ATOM 2538 O O . LEU 88 88 ? B 13.015 11.736 19.667 1.000 2 B LEU 44.994 1
ATOM 2539 C CB . LEU 88 88 ? B 10.077 10.910 20.753 1.000 2 B LEU 43.804 1
ATOM 2540 C CG . LEU 88 88 ? B 8.878 10.025 20.492 1.000 2 B LEU 41.968 1
ATOM 2541 C CD1 . LEU 88 88 ? B 8.930 9.471 19.096 1.000 2 B LEU 40.961 1
ATOM 2542 C CD2 . LEU 88 88 ? B 7.596 10.802 20.703 1.000 2 B LEU 40.254 1
ATOM 2543 N N . ALA 89 89 ? B 12.957 11.607 21.906 1.000 2 B ALA 43.729 1
ATOM 2544 C CA . ALA 89 89 ? B 14.080 12.535 22.042 1.000 2 B ALA 44.463 1
ATOM 2545 C C . ALA 89 89 ? B 15.385 11.922 21.560 1.000 2 B ALA 45.313 1
ATOM 2546 O O . ALA 89 89 ? B 16.224 12.579 20.932 1.000 2 B ALA 44.869 1
ATOM 2547 C CB . ALA 89 89 ? B 14.218 12.968 23.510 1.000 2 B ALA 43.485 1
ATOM 2548 N N . GLU 90 90 ? B 15.535 10.658 21.838 1.000 2 B GLU 42.313 1
ATOM 2549 C CA . GLU 90 90 ? B 16.685 9.936 21.321 1.000 2 B GLU 43.112 1
ATOM 2550 C C . GLU 90 90 ? B 16.607 9.754 19.816 1.000 2 B GLU 42.947 1
ATOM 2551 O O . GLU 90 90 ? B 17.626 9.720 19.132 1.000 2 B GLU 42.278 1
ATOM 2552 C CB . GLU 90 90 ? B 16.782 8.574 22.000 1.000 2 B GLU 42.466 1
ATOM 2553 C CG . GLU 90 90 ? B 17.101 8.649 23.472 1.000 2 B GLU 41.448 1
ATOM 2554 C CD . GLU 90 90 ? B 17.180 7.288 24.125 1.000 2 B GLU 38.932 1
ATOM 2555 O OE1 . GLU 90 90 ? B 16.897 6.275 23.430 1.000 2 B GLU 36.664 1
ATOM 2556 O OE2 . GLU 90 90 ? B 17.527 7.215 25.326 1.000 2 B GLU 35.041 1
ATOM 2557 N N . LEU 91 91 ? B 15.399 9.673 19.316 1.000 2 B LEU 44.007 1
ATOM 2558 C CA . LEU 91 91 ? B 15.213 9.612 17.881 1.000 2 B LEU 45.004 1
ATOM 2559 C C . LEU 91 91 ? B 15.608 10.933 17.220 1.000 2 B LEU 44.861 1
ATOM 2560 O O . LEU 91 91 ? B 16.230 10.946 16.138 1.000 2 B LEU 44.407 1
ATOM 2561 C CB . LEU 91 91 ? B 13.762 9.260 17.544 1.000 2 B LEU 43.465 1
ATOM 2562 C CG . LEU 91 91 ? B 13.402 9.162 16.068 1.000 2 B LEU 42.661 1
ATOM 2563 C CD1 . LEU 91 91 ? B 14.266 8.133 15.389 1.000 2 B LEU 42.468 1
ATOM 2564 C CD2 . LEU 91 91 ? B 11.921 8.853 15.878 1.000 2 B LEU 41.302 1
ATOM 2565 N N . LEU 92 92 ? B 15.242 12.017 17.842 1.000 2 B LEU 44.551 1
ATOM 2566 C CA . LEU 92 92 ? B 15.642 13.332 17.316 1.000 2 B LEU 45.959 1
ATOM 2567 C C . LEU 92 92 ? B 17.115 13.610 17.493 1.000 2 B LEU 46.080 1
ATOM 2568 O O . LEU 92 92 ? B 17.710 14.339 16.683 1.000 2 B LEU 45.302 1
ATOM 2569 C CB . LEU 92 92 ? B 14.817 14.426 18.004 1.000 2 B LEU 44.374 1
ATOM 2570 C CG . LEU 92 92 ? B 13.331 14.454 17.664 1.000 2 B LEU 43.186 1
ATOM 2571 C CD1 . LEU 92 92 ? B 13.141 14.807 16.207 1.000 2 B LEU 42.474 1
ATOM 2572 C CD2 . LEU 92 92 ? B 12.593 15.436 18.540 1.000 2 B LEU 41.488 1
ATOM 2573 N N . ASP 93 93 ? B 17.712 13.040 18.513 1.000 2 B ASP 44.611 1
ATOM 2574 C CA . ASP 93 93 ? B 19.125 13.279 18.788 1.000 2 B ASP 43.837 1
ATOM 2575 C C . ASP 93 93 ? B 20.038 12.467 17.893 1.000 2 B ASP 43.985 1
ATOM 2576 O O . ASP 93 93 ? B 21.220 12.787 17.754 1.000 2 B ASP 43.319 1
ATOM 2577 C CB . ASP 93 93 ? B 19.418 12.988 20.258 1.000 2 B ASP 42.639 1
ATOM 2578 C CG . ASP 93 93 ? B 18.798 13.999 21.200 1.000 2 B ASP 41.569 1
ATOM 2579 O OD1 . ASP 93 93 ? B 18.559 15.140 20.738 1.000 2 B ASP 36.544 1
ATOM 2580 O OD2 . ASP 93 93 ? B 18.555 13.641 22.364 1.000 2 B ASP 37.160 1
ATOM 2581 N N . SER 94 94 ? B 19.503 11.425 17.315 1.000 2 B SER 45.015 1
ATOM 2582 C CA . SER 94 94 ? B 20.311 10.599 16.441 1.000 2 B SER 45.892 1
ATOM 2583 C C . SER 94 94 ? B 20.617 11.322 15.124 1.000 2 B SER 45.560 1
ATOM 2584 O O . SER 94 94 ? B 19.739 11.958 14.532 1.000 2 B SER 46.068 1
ATOM 2585 C CB . SER 94 94 ? B 19.582 9.272 16.145 1.000 2 B SER 44.130 1
ATOM 2586 O OG . SER 94 94 ? B 18.391 9.489 15.441 1.000 2 B SER 41.103 1
ATOM 2587 N N . PRO 95 95 ? B 21.840 11.247 14.652 1.000 2 B PRO 41.768 1
ATOM 2588 C CA . PRO 95 95 ? B 22.162 11.941 13.407 1.000 2 B PRO 42.154 1
ATOM 2589 C C . PRO 95 95 ? B 21.606 11.250 12.163 1.000 2 B PRO 42.493 1
ATOM 2590 O O . PRO 95 95 ? B 21.471 11.888 11.111 1.000 2 B PRO 42.290 1
ATOM 2591 C CB . PRO 95 95 ? B 23.687 11.939 13.375 1.000 2 B PRO 41.092 1
ATOM 2592 C CG . PRO 95 95 ? B 24.045 10.730 14.133 1.000 2 B PRO 41.300 1
ATOM 2593 C CD . PRO 95 95 ? B 23.040 10.592 15.218 1.000 2 B PRO 43.122 1
ATOM 2594 N N . VAL 96 96 ? B 21.280 10.001 12.272 1.000 2 B VAL 42.461 1
ATOM 2595 C CA . VAL 96 96 ? B 20.771 9.270 11.130 1.000 2 B VAL 44.033 1
ATOM 2596 C C . VAL 96 96 ? B 19.363 9.740 10.793 1.000 2 B VAL 44.057 1
ATOM 2597 O O . VAL 96 96 ? B 19.005 9.879 9.611 1.000 2 B VAL 43.296 1
ATOM 2598 C CB . VAL 96 96 ? B 20.803 7.756 11.405 1.000 2 B VAL 42.537 1
ATOM 2599 C CG1 . VAL 96 96 ? B 22.214 7.328 11.728 1.000 2 B VAL 43.157 1
ATOM 2600 C CG2 . VAL 96 96 ? B 20.273 6.995 10.221 1.000 2 B VAL 41.481 1
ATOM 2601 N N . LEU 97 97 ? B 18.588 10.035 11.777 1.000 2 B LEU 41.291 1
ATOM 2602 C CA . LEU 97 97 ? B 17.253 10.578 11.541 1.000 2 B LEU 42.318 1
ATOM 2603 C C . LEU 97 97 ? B 17.324 11.964 10.914 1.000 2 B LEU 42.235 1
ATOM 2604 O O . LEU 97 97 ? B 16.477 12.308 10.068 1.000 2 B LEU 41.449 1
ATOM 2605 C CB . LEU 97 97 ? B 16.469 10.641 12.863 1.000 2 B LEU 40.585 1
ATOM 2606 C CG . LEU 97 97 ? B 15.077 11.205 12.788 1.000 2 B LEU 39.201 1
ATOM 2607 C CD1 . LEU 97 97 ? B 14.220 10.347 11.889 1.000 2 B LEU 38.936 1
ATOM 2608 C CD2 . LEU 97 97 ? B 14.470 11.300 14.173 1.000 2 B LEU 37.969 1
ATOM 2609 N N . LEU 98 98 ? B 18.284 12.728 11.286 1.000 2 B LEU 38.962 1
ATOM 2610 C CA . LEU 98 98 ? B 18.441 14.058 10.696 1.000 2 B LEU 40.553 1
ATOM 2611 C C . LEU 98 98 ? B 18.812 13.954 9.218 1.000 2 B LEU 40.562 1
ATOM 2612 O O . LEU 98 98 ? B 18.309 14.729 8.400 1.000 2 B LEU 39.990 1
ATOM 2613 C CB . LEU 98 98 ? B 19.519 14.852 11.427 1.000 2 B LEU 39.284 1
ATOM 2614 C CG . LEU 98 98 ? B 19.224 15.189 12.894 1.000 2 B LEU 38.095 1
ATOM 2615 C CD1 . LEU 98 98 ? B 17.969 16.014 13.015 1.000 2 B LEU 37.224 1
ATOM 2616 C CD2 . LEU 98 98 ? B 20.413 15.864 13.559 1.000 2 B LEU 35.962 1
ATOM 2617 N N . SER 99 99 ? B 19.641 13.024 8.896 1.000 2 B SER 41.143 1
ATOM 2618 C CA . SER 99 99 ? B 20.014 12.851 7.483 1.000 2 B SER 42.338 1
ATOM 2619 C C . SER 99 99 ? B 18.853 12.300 6.668 1.000 2 B SER 42.384 1
ATOM 2620 O O . SER 99 99 ? B 18.594 12.747 5.543 1.000 2 B SER 41.485 1
ATOM 2621 C CB . SER 99 99 ? B 21.227 11.913 7.370 1.000 2 B SER 40.892 1
ATOM 2622 O OG . SER 99 99 ? B 20.901 10.611 7.811 1.000 2 B SER 39.080 1
ATOM 2623 N N . THR 100 100 ? B 18.155 11.361 7.239 1.000 2 B THR 39.154 1
ATOM 2624 C CA . THR 100 100 ? B 17.029 10.794 6.526 1.000 2 B THR 39.542 1
ATOM 2625 C C . THR 100 100 ? B 15.847 11.743 6.468 1.000 2 B THR 39.766 1
ATOM 2626 O O . THR 100 100 ? B 15.092 11.721 5.496 1.000 2 B THR 38.498 1
ATOM 2627 C CB . THR 100 100 ? B 16.575 9.487 7.185 1.000 2 B THR 37.561 1
ATOM 2628 O OG1 . THR 100 100 ? B 16.235 9.704 8.547 1.000 2 B THR 34.560 1
ATOM 2629 C CG2 . THR 100 100 ? B 17.728 8.466 7.116 1.000 2 B THR 35.138 1
ATOM 2630 N N . SER 101 101 ? B 15.717 12.589 7.437 1.000 2 B SER 42.469 1
ATOM 2631 C CA . SER 101 101 ? B 14.617 13.569 7.407 1.000 2 B SER 44.091 1
ATOM 2632 C C . SER 101 101 ? B 14.876 14.625 6.301 1.000 2 B SER 44.174 1
ATOM 2633 O O . SER 101 101 ? B 13.937 15.186 5.770 1.000 2 B SER 43.309 1
ATOM 2634 C CB . SER 101 101 ? B 14.465 14.242 8.765 1.000 2 B SER 42.092 1
ATOM 2635 O OG . SER 101 101 ? B 15.620 15.011 9.109 1.000 2 B SER 41.306 1
ATOM 2636 N N . ASN 102 102 ? B 16.126 14.848 6.011 1.000 2 B ASN 39.337 1
ATOM 2637 C CA . ASN 102 102 ? B 16.445 15.752 4.915 1.000 2 B ASN 39.146 1
ATOM 2638 C C . ASN 102 102 ? B 16.181 15.114 3.558 1.000 2 B ASN 39.280 1
ATOM 2639 O O . ASN 102 102 ? B 15.959 15.816 2.567 1.000 2 B ASN 37.910 1
ATOM 2640 C CB . ASN 102 102 ? B 17.907 16.175 4.993 1.000 2 B ASN 37.707 1
ATOM 2641 C CG . ASN 102 102 ? B 18.191 17.058 6.193 1.000 2 B ASN 36.732 1
ATOM 2642 O OD1 . ASN 102 102 ? B 17.393 17.907 6.550 1.000 2 B ASN 32.915 1
ATOM 2643 N ND2 . ASN 102 102 ? B 19.355 16.877 6.790 1.000 2 B ASN 34.894 1
ATOM 2644 N N . ILE 103 103 ? B 16.194 13.812 3.523 1.000 2 B ILE 38.193 1
ATOM 2645 C CA . ILE 103 103 ? B 15.925 13.086 2.278 1.000 2 B ILE 38.960 1
ATOM 2646 C C . ILE 103 103 ? B 14.440 12.723 2.183 1.000 2 B ILE 38.940 1
ATOM 2647 O O . ILE 103 103 ? B 13.964 12.321 1.126 1.000 2 B ILE 38.039 1
ATOM 2648 C CB . ILE 103 103 ? B 16.837 11.846 2.199 1.000 2 B ILE 37.572 1
ATOM 2649 C CG1 . ILE 103 103 ? B 18.279 12.253 2.398 1.000 2 B ILE 39.271 1
ATOM 2650 C CG2 . ILE 103 103 ? B 16.722 11.159 0.835 1.000 2 B ILE 37.090 1
ATOM 2651 C CD1 . ILE 103 103 ? B 19.255 11.102 2.517 1.000 2 B ILE 36.463 1
ATOM 2652 N N . LEU 104 104 ? B 13.733 12.886 3.257 1.000 2 B LEU 39.908 1
ATOM 2653 C CA . LEU 104 104 ? B 12.296 12.594 3.306 1.000 2 B LEU 41.494 1
ATOM 2654 C C . LEU 104 104 ? B 11.440 13.376 2.306 1.000 2 B LEU 41.531 1
ATOM 2655 O O . LEU 104 104 ? B 10.497 12.770 1.747 1.000 2 B LEU 40.600 1
ATOM 2656 C CB . LEU 104 104 ? B 11.741 12.788 4.711 1.000 2 B LEU 40.208 1
ATOM 2657 C CG . LEU 104 104 ? B 12.119 11.699 5.716 1.000 2 B LEU 38.607 1
ATOM 2658 C CD1 . LEU 104 104 ? B 11.588 10.364 5.314 1.000 2 B LEU 38.112 1
ATOM 2659 C CD2 . LEU 104 104 ? B 11.683 12.090 7.090 1.000 2 B LEU 37.217 1
ATOM 2660 N N . PRO 105 105 ? B 11.696 14.628 2.022 1.000 2 B PRO 37.966 1
ATOM 2661 C CA . PRO 105 105 ? B 10.907 15.279 0.984 1.000 2 B PRO 38.896 1
ATOM 2662 C C . PRO 105 105 ? B 11.206 14.763 -0.413 1.000 2 B PRO 39.083 1
ATOM 2663 O O . PRO 105 105 ? B 10.399 14.963 -1.339 1.000 2 B PRO 38.703 1
ATOM 2664 C CB . PRO 105 105 ? B 11.275 16.766 1.127 1.000 2 B PRO 37.796 1
ATOM 2665 C CG . PRO 105 105 ? B 12.614 16.745 1.763 1.000 2 B PRO 38.510 1
ATOM 2666 C CD . PRO 105 105 ? B 12.560 15.572 2.697 1.000 2 B PRO 40.642 1
ATOM 2667 N N . SER 106 106 ? B 12.322 14.130 -0.576 1.000 2 B SER 39.993 1
ATOM 2668 C CA . SER 106 106 ? B 12.628 13.530 -1.873 1.000 2 B SER 42.380 1
ATOM 2669 C C . SER 106 106 ? B 11.705 12.360 -2.158 1.000 2 B SER 42.252 1
ATOM 2670 O O . SER 106 106 ? B 11.421 11.546 -1.271 1.000 2 B SER 41.728 1
ATOM 2671 C CB . SER 106 106 ? B 14.099 13.094 -1.920 1.000 2 B SER 41.385 1
ATOM 2672 O OG . SER 106 106 ? B 14.328 11.996 -1.056 1.000 2 B SER 39.009 1
ATOM 2673 N N . PRO 107 107 ? B 11.236 12.245 -3.367 1.000 2 B PRO 35.124 1
ATOM 2674 C CA . PRO 107 107 ? B 10.379 11.109 -3.694 1.000 2 B PRO 34.668 1
ATOM 2675 C C . PRO 107 107 ? B 11.111 9.778 -3.788 1.000 2 B PRO 35.031 1
ATOM 2676 O O . PRO 107 107 ? B 10.482 8.724 -3.793 1.000 2 B PRO 34.211 1
ATOM 2677 C CB . PRO 107 107 ? B 9.767 11.504 -5.045 1.000 2 B PRO 33.057 1
ATOM 2678 C CG . PRO 107 107 ? B 10.770 12.405 -5.634 1.000 2 B PRO 34.209 1
ATOM 2679 C CD . PRO 107 107 ? B 11.353 13.164 -4.514 1.000 2 B PRO 37.771 1
ATOM 2680 N N . THR 108 108 ? B 12.419 9.861 -3.839 1.000 2 B THR 37.354 1
ATOM 2681 C CA . THR 108 108 ? B 13.244 8.655 -3.950 1.000 2 B THR 36.588 1
ATOM 2682 C C . THR 108 108 ? B 13.756 8.217 -2.583 1.000 2 B THR 36.734 1
ATOM 2683 O O . THR 108 108 ? B 14.861 7.714 -2.445 1.000 2 B THR 34.898 1
ATOM 2684 C CB . THR 108 108 ? B 14.424 8.910 -4.895 1.000 2 B THR 34.899 1
ATOM 2685 O OG1 . THR 108 108 ? B 15.254 9.961 -4.342 1.000 2 B THR 34.733 1
ATOM 2686 C CG2 . THR 108 108 ? B 13.918 9.361 -6.265 1.000 2 B THR 33.695 1
ATOM 2687 N N . THR 109 109 ? B 12.945 8.433 -1.562 1.000 2 B THR 35.371 1
ATOM 2688 C CA . THR 109 109 ? B 13.332 8.036 -0.224 1.000 2 B THR 34.838 1
ATOM 2689 C C . THR 109 109 ? B 13.363 6.521 -0.057 1.000 2 B THR 34.858 1
ATOM 2690 O O . THR 109 109 ? B 13.987 6.023 0.869 1.000 2 B THR 33.310 1
ATOM 2691 C CB . THR 109 109 ? B 12.356 8.632 0.807 1.000 2 B THR 32.493 1
ATOM 2692 O OG1 . THR 109 109 ? B 11.011 8.236 0.505 1.000 2 B THR 31.134 1
ATOM 2693 C CG2 . THR 109 109 ? B 12.491 10.144 0.809 1.000 2 B THR 31.248 1
ATOM 2694 N N . GLY 110 110 ? B 12.693 5.812 -0.917 1.000 2 B GLY 32.830 1
ATOM 2695 C CA . GLY 110 110 ? B 12.761 4.386 -0.876 1.000 2 B GLY 32.706 1
ATOM 2696 C C . GLY 110 110 ? B 11.506 3.763 -0.258 1.000 2 B GLY 34.218 1
ATOM 2697 O O . GLY 110 110 ? B 10.432 4.345 -0.242 1.000 2 B GLY 32.752 1
ATOM 2698 N N . THR 111 111 ? B 11.688 2.597 0.253 1.000 2 B THR 35.871 1
ATOM 2699 C CA . THR 111 111 ? B 10.583 1.832 0.821 1.000 2 B THR 35.861 1
ATOM 2700 C C . THR 111 111 ? B 10.184 2.388 2.198 1.000 2 B THR 35.820 1
ATOM 2701 O O . THR 111 111 ? B 10.950 3.091 2.849 1.000 2 B THR 34.692 1
ATOM 2702 C CB . THR 111 111 ? B 10.931 0.361 0.946 1.000 2 B THR 34.370 1
ATOM 2703 O OG1 . THR 111 111 ? B 12.063 0.196 1.815 1.000 2 B THR 33.530 1
ATOM 2704 C CG2 . THR 111 111 ? B 11.268 -0.215 -0.431 1.000 2 B THR 33.130 1
ATOM 2705 N N . PHE 112 112 ? B 9.001 2.042 2.570 1.000 2 B PHE 33.451 1
ATOM 2706 C CA . PHE 112 112 ? B 8.453 2.488 3.832 1.000 2 B PHE 33.853 1
ATOM 2707 C C . PHE 112 112 ? B 7.846 1.302 4.548 1.000 2 B PHE 33.835 1
ATOM 2708 O O . PHE 112 112 ? B 7.416 0.352 3.924 1.000 2 B PHE 32.584 1
ATOM 2709 C CB . PHE 112 112 ? B 7.415 3.582 3.639 1.000 2 B PHE 32.628 1
ATOM 2710 C CG . PHE 112 112 ? B 8.010 4.906 3.191 1.000 2 B PHE 31.496 1
ATOM 2711 C CD1 . PHE 112 112 ? B 8.103 5.196 1.826 1.000 2 B PHE 30.620 1
ATOM 2712 C CD2 . PHE 112 112 ? B 8.481 5.830 4.094 1.000 2 B PHE 30.249 1
ATOM 2713 C CE1 . PHE 112 112 ? B 8.634 6.390 1.386 1.000 2 B PHE 27.131 1
ATOM 2714 C CE2 . PHE 112 112 ? B 9.039 7.021 3.666 1.000 2 B PHE 26.812 1
ATOM 2715 C CZ . PHE 112 112 ? B 9.120 7.296 2.333 1.000 2 B PHE 24.482 1
ATOM 2716 N N . PRO 113 113 ? B 7.748 1.363 5.848 1.000 2 B PRO 34.987 1
ATOM 2717 C CA . PRO 113 113 ? B 7.158 0.254 6.561 1.000 2 B PRO 35.462 1
ATOM 2718 C C . PRO 113 113 ? B 5.648 0.183 6.397 1.000 2 B PRO 35.690 1
ATOM 2719 O O . PRO 113 113 ? B 4.967 1.200 6.274 1.000 2 B PRO 35.072 1
ATOM 2720 C CB . PRO 113 113 ? B 7.517 0.525 8.012 1.000 2 B PRO 34.370 1
ATOM 2721 C CG . PRO 113 113 ? B 7.711 1.974 8.124 1.000 2 B PRO 35.422 1
ATOM 2722 C CD . PRO 113 113 ? B 8.281 2.397 6.802 1.000 2 B PRO 37.880 1
ATOM 2723 N N . ALA 114 114 ? B 5.140 -0.997 6.349 1.000 2 B ALA 33.773 1
ATOM 2724 C CA . ALA 114 114 ? B 3.706 -1.209 6.211 1.000 2 B ALA 32.803 1
ATOM 2725 C C . ALA 114 114 ? B 3.013 -1.031 7.558 1.000 2 B ALA 33.509 1
ATOM 2726 O O . ALA 114 114 ? B 3.591 -1.329 8.617 1.000 2 B ALA 32.264 1
ATOM 2727 C CB . ALA 114 114 ? B 3.432 -2.591 5.650 1.000 2 B ALA 31.956 1
ATOM 2728 N N . GLN 115 115 ? B 1.826 -0.588 7.497 1.000 2 B GLN 32.564 1
ATOM 2729 C CA . GLN 115 115 ? B 1.044 -0.426 8.705 1.000 2 B GLN 32.316 1
ATOM 2730 C C . GLN 115 115 ? B 0.599 -1.815 9.208 1.000 2 B GLN 32.538 1
ATOM 2731 O O . GLN 115 115 ? B 0.607 -2.091 10.408 1.000 2 B GLN 31.326 1
ATOM 2732 C CB . GLN 115 115 ? B -0.165 0.454 8.449 1.000 2 B GLN 31.021 1
ATOM 2733 C CG . GLN 115 115 ? B 0.221 1.872 8.130 1.000 2 B GLN 30.425 1
ATOM 2734 C CD . GLN 115 115 ? B -0.968 2.757 7.791 1.000 2 B GLN 30.466 1
ATOM 2735 O OE1 . GLN 115 115 ? B -2.050 2.252 7.597 1.000 2 B GLN 29.217 1
ATOM 2736 N NE2 . GLN 115 115 ? B -0.742 4.073 7.719 1.000 2 B GLN 22.916 1
ATOM 2737 N N . GLY 116 116 ? B 0.186 -2.646 8.282 1.000 2 B GLY 34.781 1
ATOM 2738 C CA . GLY 116 116 ? B -0.199 -3.985 8.655 1.000 2 B GLY 34.553 1
ATOM 2739 C C . GLY 116 116 ? B 0.967 -4.843 9.104 1.000 2 B GLY 35.289 1
ATOM 2740 O O . GLY 116 116 ? B 0.803 -5.726 9.918 1.000 2 B GLY 34.572 1
ATOM 2741 N N . PHE 117 117 ? B 2.129 -4.527 8.611 1.000 2 B PHE 36.454 1
ATOM 2742 C CA . PHE 117 117 ? B 3.325 -5.203 9.048 1.000 2 B PHE 37.687 1
ATOM 2743 C C . PHE 117 117 ? B 3.612 -4.920 10.499 1.000 2 B PHE 37.805 1
ATOM 2744 O O . PHE 117 117 ? B 3.916 -5.818 11.268 1.000 2 B PHE 37.195 1
ATOM 2745 C CB . PHE 117 117 ? B 4.516 -4.752 8.186 1.000 2 B PHE 36.514 1
ATOM 2746 C CG . PHE 117 117 ? B 5.845 -5.312 8.624 1.000 2 B PHE 34.942 1
ATOM 2747 C CD1 . PHE 117 117 ? B 6.167 -6.613 8.336 1.000 2 B PHE 34.274 1
ATOM 2748 C CD2 . PHE 117 117 ? B 6.740 -4.521 9.323 1.000 2 B PHE 33.820 1
ATOM 2749 C CE1 . PHE 117 117 ? B 7.389 -7.136 8.713 1.000 2 B PHE 30.168 1
ATOM 2750 C CE2 . PHE 117 117 ? B 7.969 -5.044 9.723 1.000 2 B PHE 29.860 1
ATOM 2751 C CZ . PHE 117 117 ? B 8.310 -6.349 9.414 1.000 2 B PHE 25.849 1
ATOM 2752 N N . ASN 118 118 ? B 3.513 -3.666 10.865 1.000 2 B ASN 36.828 1
ATOM 2753 C CA . ASN 118 118 ? B 3.773 -3.319 12.252 1.000 2 B ASN 36.734 1
ATOM 2754 C C . ASN 118 118 ? B 2.647 -3.773 13.189 1.000 2 B ASN 36.645 1
ATOM 2755 O O . ASN 118 118 ? B 2.884 -4.128 14.334 1.000 2 B ASN 35.595 1
ATOM 2756 C CB . ASN 118 118 ? B 3.978 -1.811 12.369 1.000 2 B ASN 36.004 1
ATOM 2757 C CG . ASN 118 118 ? B 5.248 -1.357 11.677 1.000 2 B ASN 34.984 1
ATOM 2758 O OD1 . ASN 118 118 ? B 6.274 -2.012 11.759 1.000 2 B ASN 30.348 1
ATOM 2759 N ND2 . ASN 118 118 ? B 5.153 -0.230 10.961 1.000 2 B ASN 31.196 1
ATOM 2760 N N . TRP 119 119 ? B 1.446 -3.792 12.634 1.000 2 B TRP 39.037 1
ATOM 2761 C CA . TRP 119 119 ? B 0.338 -4.243 13.462 1.000 2 B TRP 39.550 1
ATOM 2762 C C . TRP 119 119 ? B 0.372 -5.754 13.647 1.000 2 B TRP 40.206 1
ATOM 2763 O O . TRP 119 119 ? B -0.016 -6.241 14.710 1.000 2 B TRP 38.219 1
ATOM 2764 C CB . TRP 119 119 ? B -0.993 -3.783 12.878 1.000 2 B TRP 37.807 1
ATOM 2765 C CG . TRP 119 119 ? B -1.299 -2.354 13.167 1.000 2 B TRP 38.414 1
ATOM 2766 C CD1 . TRP 119 119 ? B -1.364 -1.346 12.259 1.000 2 B TRP 34.656 1
ATOM 2767 C CD2 . TRP 119 119 ? B -1.591 -1.768 14.433 1.000 2 B TRP 36.159 1
ATOM 2768 N NE1 . TRP 119 119 ? B -1.697 -0.167 12.901 1.000 2 B TRP 35.337 1
ATOM 2769 C CE2 . TRP 119 119 ? B -1.835 -0.408 14.255 1.000 2 B TRP 35.821 1
ATOM 2770 C CE3 . TRP 119 119 ? B -1.689 -2.290 15.730 1.000 2 B TRP 34.465 1
ATOM 2771 C CZ2 . TRP 119 119 ? B -2.153 0.441 15.280 1.000 2 B TRP 33.196 1
ATOM 2772 C CZ3 . TRP 119 119 ? B -1.986 -1.423 16.744 1.000 2 B TRP 32.964 1
ATOM 2773 C CH2 . TRP 119 119 ? B -2.216 -0.080 16.543 1.000 2 B TRP 32.148 1
ATOM 2774 N N . LYS 120 120 ? B 0.794 -6.433 12.645 1.000 2 B LYS 36.495 1
ATOM 2775 C CA . LYS 120 120 ? B 0.922 -7.885 12.813 1.000 2 B LYS 38.818 1
ATOM 2776 C C . LYS 120 120 ? B 2.058 -8.239 13.773 1.000 2 B LYS 38.513 1
ATOM 2777 O O . LYS 120 120 ? B 1.975 -9.207 14.524 1.000 2 B LYS 36.993 1
ATOM 2778 C CB . LYS 120 120 ? B 1.138 -8.562 11.464 1.000 2 B LYS 37.611 1
ATOM 2779 C CG . LYS 120 120 ? B -0.077 -8.570 10.560 1.000 2 B LYS 36.933 1
ATOM 2780 C CD . LYS 120 120 ? B 0.196 -9.277 9.249 1.000 2 B LYS 35.651 1
ATOM 2781 C CE . LYS 120 120 ? B -1.036 -9.312 8.371 1.000 2 B LYS 29.189 1
ATOM 2782 N NZ . LYS 120 120 ? B -0.812 -9.984 7.080 1.000 2 B LYS 28.165 1
ATOM 2783 N N . SER 121 121 ? B 3.088 -7.441 13.746 1.000 2 B SER 39.535 1
ATOM 2784 C CA . SER 121 121 ? B 4.172 -7.646 14.704 1.000 2 B SER 40.908 1
ATOM 2785 C C . SER 121 121 ? B 3.731 -7.255 16.109 1.000 2 B SER 40.495 1
ATOM 2786 O O . SER 121 121 ? B 4.153 -7.879 17.086 1.000 2 B SER 39.859 1
ATOM 2787 C CB . SER 121 121 ? B 5.397 -6.855 14.274 1.000 2 B SER 39.556 1
ATOM 2788 O OG . SER 121 121 ? B 5.142 -5.456 14.369 1.000 2 B SER 37.385 1
ATOM 2789 N N . ASN 122 122 ? B 2.902 -6.269 16.198 1.000 2 B ASN 37.109 1
ATOM 2790 C CA . ASN 122 122 ? B 2.352 -5.879 17.495 1.000 2 B ASN 36.963 1
ATOM 2791 C C . ASN 122 122 ? B 1.337 -6.906 18.000 1.000 2 B ASN 36.964 1
ATOM 2792 O O . ASN 122 122 ? B 1.171 -7.094 19.204 1.000 2 B ASN 35.256 1
ATOM 2793 C CB . ASN 122 122 ? B 1.699 -4.501 17.421 1.000 2 B ASN 35.081 1
ATOM 2794 C CG . ASN 122 122 ? B 2.708 -3.390 17.211 1.000 2 B ASN 34.567 1
ATOM 2795 O OD1 . ASN 122 122 ? B 3.829 -3.457 17.731 1.000 2 B ASN 31.253 1
ATOM 2796 N ND2 . ASN 122 122 ? B 2.323 -2.385 16.435 1.000 2 B ASN 32.272 1
ATOM 2797 N N . SER 123 123 ? B 0.688 -7.555 17.075 1.000 2 B SER 39.152 1
ATOM 2798 C CA . SER 123 123 ? B -0.316 -8.539 17.415 1.000 2 B SER 39.998 1
ATOM 2799 C C . SER 123 123 ? B 0.189 -9.955 17.221 1.000 2 B SER 39.866 1
ATOM 2800 O O . SER 123 123 ? B -0.551 -10.849 16.787 1.000 2 B SER 39.176 1
ATOM 2801 C CB . SER 123 123 ? B -1.576 -8.315 16.587 1.000 2 B SER 38.591 1
ATOM 2802 O OG . SER 123 123 ? B -1.351 -8.598 15.236 1.000 2 B SER 36.793 1
ATOM 2803 N N . ASN 124 124 ? B 1.430 -10.147 17.554 1.000 2 B ASN 39.079 1
ATOM 2804 C CA . ASN 124 124 ? B 2.026 -11.467 17.358 1.000 2 B ASN 40.125 1
ATOM 2805 C C . ASN 124 124 ? B 1.385 -12.501 18.268 1.000 2 B ASN 40.181 1
ATOM 2806 O O . ASN 124 124 ? B 1.308 -13.690 17.890 1.000 2 B ASN 38.832 1
ATOM 2807 C CB . ASN 124 124 ? B 3.539 -11.372 17.644 1.000 2 B ASN 38.430 1
ATOM 2808 C CG . ASN 124 124 ? B 4.286 -12.597 17.179 1.000 2 B ASN 37.032 1
ATOM 2809 O OD1 . ASN 124 124 ? B 3.714 -13.527 16.628 1.000 2 B ASN 32.792 1
ATOM 2810 N ND2 . ASN 124 124 ? B 5.587 -12.603 17.432 1.000 2 B ASN 33.989 1
ATOM 2811 N N . ASN 125 125 ? B 0.924 -12.089 19.397 1.000 2 B ASN 38.074 1
ATOM 2812 C CA . ASN 125 125 ? B 0.218 -13.016 20.284 1.000 2 B ASN 37.993 1
ATOM 2813 C C . ASN 125 125 ? B -1.112 -13.433 19.706 1.000 2 B ASN 37.971 1
ATOM 2814 O O . ASN 125 125 ? B -1.582 -14.549 19.955 1.000 2 B ASN 36.741 1
ATOM 2815 C CB . ASN 125 125 ? B 0.006 -12.404 21.663 1.000 2 B ASN 36.697 1
ATOM 2816 C CG . ASN 125 125 ? B 1.313 -12.259 22.438 1.000 2 B ASN 35.677 1
ATOM 2817 O OD1 . ASN 125 125 ? B 2.177 -13.125 22.376 1.000 2 B ASN 31.302 1
ATOM 2818 N ND2 . ASN 125 125 ? B 1.435 -11.148 23.154 1.000 2 B ASN 32.355 1
ATOM 2819 N N . HIS 126 126 ? B -1.702 -12.572 18.922 1.000 2 B HIS 36.699 1
ATOM 2820 C CA . HIS 126 126 ? B -2.990 -12.874 18.270 1.000 2 B HIS 36.029 1
ATOM 2821 C C . HIS 126 126 ? B -2.783 -13.538 16.911 1.000 2 B HIS 35.819 1
ATOM 2822 O O . HIS 126 126 ? B -3.741 -14.060 16.355 1.000 2 B HIS 34.684 1
ATOM 2823 C CB . HIS 126 126 ? B -3.806 -11.617 18.133 1.000 2 B HIS 34.710 1
ATOM 2824 C CG . HIS 126 126 ? B -4.177 -10.988 19.446 1.000 2 B HIS 34.229 1
ATOM 2825 N ND1 . HIS 126 126 ? B -3.373 -10.034 20.067 1.000 2 B HIS 30.368 1
ATOM 2826 C CD2 . HIS 126 126 ? B -5.249 -11.196 20.244 1.000 2 B HIS 32.588 1
ATOM 2827 C CE1 . HIS 126 126 ? B -3.963 -9.687 21.191 1.000 2 B HIS 29.828 1
ATOM 2828 N NE2 . HIS 126 126 ? B -5.093 -10.360 21.324 1.000 2 B HIS 23.485 1
ATOM 2829 N N . GLN 127 127 ? B -1.570 -13.471 16.409 1.000 2 B GLN 38.040 1
ATOM 2830 C CA . GLN 127 127 ? B -1.286 -14.066 15.117 1.000 2 B GLN 41.018 1
ATOM 2831 C C . GLN 127 127 ? B -0.966 -15.560 15.202 1.000 2 B GLN 40.954 1
ATOM 2832 O O . GLN 127 127 ? B -0.712 -16.177 14.162 1.000 2 B GLN 39.709 1
ATOM 2833 C CB . GLN 127 127 ? B -0.126 -13.329 14.442 1.000 2 B GLN 39.367 1
ATOM 2834 C CG . GLN 127 127 ? B -0.412 -11.891 14.085 1.000 2 B GLN 37.968 1
ATOM 2835 C CD . GLN 127 127 ? B -1.417 -11.789 12.946 1.000 2 B GLN 36.062 1
ATOM 2836 O OE1 . GLN 127 127 ? B -1.369 -12.549 12.014 1.000 2 B GLN 33.230 1
ATOM 2837 N NE2 . GLN 127 127 ? B -2.340 -10.835 13.074 1.000 2 B GLN 28.937 1
ATOM 2838 N N . GLN 128 128 ? B -0.980 -16.084 16.374 1.000 2 B GLN 42.567 1
ATOM 2839 C CA . GLN 128 128 ? B -0.733 -17.514 16.535 1.000 2 B GLN 42.905 1
ATOM 2840 C C . GLN 128 128 ? B -1.886 -18.330 15.958 1.000 2 B GLN 43.008 1
ATOM 2841 O O . GLN 128 128 ? B -1.700 -19.443 15.493 1.000 2 B GLN 41.927 1
ATOM 2842 C CB . GLN 128 128 ? B -0.506 -17.839 18.002 1.000 2 B GLN 42.339 1
ATOM 2843 C CG . GLN 128 128 ? B 0.755 -17.232 18.584 1.000 2 B GLN 40.901 1
ATOM 2844 C CD . GLN 128 128 ? B 0.902 -17.496 20.058 1.000 2 B GLN 38.998 1
ATOM 2845 O OE1 . GLN 128 128 ? B 0.016 -18.042 20.697 1.000 2 B GLN 36.310 1
ATOM 2846 N NE2 . GLN 128 128 ? B 2.055 -17.138 20.596 1.000 2 B GLN 30.842 1
ATOM 2847 N N . SER 129 129 ? B -3.053 -17.769 16.018 1.000 2 B SER 41.664 1
ATOM 2848 C CA . SER 129 129 ? B -4.245 -18.417 15.472 1.000 2 B SER 43.191 1
ATOM 2849 C C . SER 129 129 ? B -4.760 -17.719 14.210 1.000 2 B SER 43.102 1
ATOM 2850 O O . SER 129 129 ? B -5.803 -18.101 13.683 1.000 2 B SER 42.395 1
ATOM 2851 C CB . SER 129 129 ? B -5.345 -18.488 16.523 1.000 2 B SER 41.428 1
ATOM 2852 O OG . SER 129 129 ? B -5.783 -17.183 16.856 1.000 2 B SER 39.214 1
ATOM 2853 N N . ILE 130 130 ? B -4.056 -16.720 13.763 1.000 2 B ILE 39.636 1
ATOM 2854 C CA . ILE 130 130 ? B -4.506 -15.920 12.623 1.000 2 B ILE 40.283 1
ATOM 2855 C C . ILE 130 130 ? B -3.808 -16.335 11.330 1.000 2 B ILE 40.244 1
ATOM 2856 O O . ILE 130 130 ? B -4.434 -16.389 10.263 1.000 2 B ILE 39.237 1
ATOM 2857 C CB . ILE 130 130 ? B -4.282 -14.410 12.903 1.000 2 B ILE 38.354 1
ATOM 2858 C CG1 . ILE 130 130 ? B -5.282 -13.969 13.976 1.000 2 B ILE 38.972 1
ATOM 2859 C CG2 . ILE 130 130 ? B -4.524 -13.577 11.646 1.000 2 B ILE 37.514 1
ATOM 2860 C CD1 . ILE 130 130 ? B -5.016 -12.586 14.498 1.000 2 B ILE 37.346 1
ATOM 2861 N N . LYS 131 131 ? B -2.537 -16.579 11.387 1.000 2 B LYS 37.588 1
ATOM 2862 C CA . LYS 131 131 ? B -1.797 -16.881 10.158 1.000 2 B LYS 39.531 1
ATOM 2863 C C . LYS 131 131 ? B -2.249 -18.165 9.487 1.000 2 B LYS 39.683 1
ATOM 2864 O O . LYS 131 131 ? B -2.070 -18.335 8.286 1.000 2 B LYS 38.116 1
ATOM 2865 C CB . LYS 131 131 ? B -0.294 -16.939 10.464 1.000 2 B LYS 38.022 1
ATOM 2866 C CG . LYS 131 131 ? B 0.086 -18.084 11.361 1.000 2 B LYS 37.023 1
ATOM 2867 C CD . LYS 131 131 ? B 1.584 -18.173 11.592 1.000 2 B LYS 35.381 1
ATOM 2868 C CE . LYS 131 131 ? B 2.072 -17.038 12.444 1.000 2 B LYS 29.352 1
ATOM 2869 N NZ . LYS 131 131 ? B 1.695 -17.196 13.865 1.000 2 B LYS 29.398 1
ATOM 2870 N N . GLN 132 132 ? B -2.775 -19.059 10.242 1.000 2 B GLN 40.599 1
ATOM 2871 C CA . GLN 132 132 ? B -3.325 -20.296 9.673 1.000 2 B GLN 41.526 1
ATOM 2872 C C . GLN 132 132 ? B -4.584 -19.997 8.860 1.000 2 B GLN 41.582 1
ATOM 2873 O O . GLN 132 132 ? B -4.911 -20.742 7.940 1.000 2 B GLN 40.826 1
ATOM 2874 C CB . GLN 132 132 ? B -3.621 -21.300 10.771 1.000 2 B GLN 40.027 1
ATOM 2875 C CG . GLN 132 132 ? B -2.368 -21.783 11.499 1.000 2 B GLN 39.484 1
ATOM 2876 C CD . GLN 132 132 ? B -2.683 -22.728 12.635 1.000 2 B GLN 38.255 1
ATOM 2877 O OE1 . GLN 132 132 ? B -3.845 -22.912 12.991 1.000 2 B GLN 35.841 1
ATOM 2878 N NE2 . GLN 132 132 ? B -1.669 -23.336 13.205 1.000 2 B GLN 30.350 1
ATOM 2879 N N . GLU 133 133 ? B -5.252 -18.958 9.204 1.000 2 B GLU 39.623 1
ATOM 2880 C CA . GLU 133 133 ? B -6.437 -18.548 8.440 1.000 2 B GLU 40.623 1
ATOM 2881 C C . GLU 133 133 ? B -6.105 -17.598 7.322 1.000 2 B GLU 40.704 1
ATOM 2882 O O . GLU 133 133 ? B -6.832 -17.506 6.346 1.000 2 B GLU 39.752 1
ATOM 2883 C CB . GLU 133 133 ? B -7.452 -17.906 9.382 1.000 2 B GLU 39.549 1
ATOM 2884 C CG . GLU 133 133 ? B -8.012 -18.854 10.423 1.000 2 B GLU 39.044 1
ATOM 2885 C CD . GLU 133 133 ? B -9.012 -18.184 11.342 1.000 2 B GLU 36.625 1
ATOM 2886 O OE1 . GLU 133 133 ? B -9.179 -16.958 11.222 1.000 2 B GLU 33.770 1
ATOM 2887 O OE2 . GLU 133 133 ? B -9.621 -18.913 12.174 1.000 2 B GLU 31.982 1
ATOM 2888 N N . GLN 134 134 ? B -5.015 -16.911 7.462 1.000 2 B GLN 37.103 1
ATOM 2889 C CA . GLN 134 134 ? B -4.594 -15.995 6.406 1.000 2 B GLN 36.757 1
ATOM 2890 C C . GLN 134 134 ? B -3.976 -16.731 5.212 1.000 2 B GLN 36.821 1
ATOM 2891 O O . GLN 134 134 ? B -3.929 -16.193 4.116 1.000 2 B GLN 35.435 1
ATOM 2892 C CB . GLN 134 134 ? B -3.622 -14.969 6.948 1.000 2 B GLN 35.502 1
ATOM 2893 C CG . GLN 134 134 ? B -4.228 -13.990 7.905 1.000 2 B GLN 34.794 1
ATOM 2894 C CD . GLN 134 134 ? B -3.245 -12.971 8.430 1.000 2 B GLN 34.094 1
ATOM 2895 O OE1 . GLN 134 134 ? B -2.050 -13.091 8.196 1.000 2 B GLN 32.557 1
ATOM 2896 N NE2 . GLN 134 134 ? B -3.736 -11.977 9.143 1.000 2 B GLN 25.824 1
ATOM 2897 N N . LYS 135 135 ? B -3.541 -17.911 5.435 1.000 2 B LYS 38.206 1
ATOM 2898 C CA . LYS 135 135 ? B -2.976 -18.675 4.337 1.000 2 B LYS 39.120 1
ATOM 2899 C C . LYS 135 135 ? B -4.023 -19.063 3.298 1.000 2 B LYS 39.099 1
ATOM 2900 O O . LYS 135 135 ? B -3.702 -19.259 2.136 1.000 2 B LYS 38.118 1
ATOM 2901 C CB . LYS 135 135 ? B -2.321 -19.951 4.857 1.000 2 B LYS 37.815 1
ATOM 2902 C CG . LYS 135 135 ? B -1.074 -19.727 5.651 1.000 2 B LYS 37.551 1
ATOM 2903 C CD . LYS 135 135 ? B -0.495 -21.000 6.190 1.000 2 B LYS 36.320 1
ATOM 2904 C CE . LYS 135 135 ? B 0.735 -20.749 7.008 1.000 2 B LYS 30.828 1
ATOM 2905 N NZ . LYS 135 135 ? B 1.278 -21.991 7.583 1.000 2 B LYS 29.945 1
ATOM 2906 N N . ASN 136 136 ? B -5.246 -19.107 3.742 1.000 2 B ASN 36.700 1
ATOM 2907 C CA . ASN 136 136 ? B -6.340 -19.428 2.825 1.000 2 B ASN 34.712 1
ATOM 2908 C C . ASN 136 136 ? B -6.661 -18.252 1.911 1.000 2 B ASN 34.903 1
ATOM 2909 O O . ASN 136 136 ? B -7.334 -18.449 0.897 1.000 2 B ASN 33.886 1
ATOM 2910 C CB . ASN 136 136 ? B -7.597 -19.802 3.627 1.000 2 B ASN 33.951 1
ATOM 2911 C CG . ASN 136 136 ? B -7.398 -21.090 4.399 1.000 2 B ASN 32.526 1
ATOM 2912 O OD1 . ASN 136 136 ? B -6.842 -22.063 3.910 1.000 2 B ASN 29.059 1
ATOM 2913 N ND2 . ASN 136 136 ? B -7.885 -21.105 5.630 1.000 2 B ASN 30.376 1
ATOM 2914 N N . TYR 137 137 ? B -6.166 -17.101 2.241 1.000 2 B TYR 38.910 1
ATOM 2915 C CA . TYR 137 137 ? B -6.450 -15.934 1.433 1.000 2 B TYR 39.815 1
ATOM 2916 C C . TYR 137 137 ? B -5.210 -15.324 0.812 1.000 2 B TYR 39.635 1
ATOM 2917 O O . TYR 137 137 ? B -5.247 -14.812 -0.302 1.000 2 B TYR 39.113 1
ATOM 2918 C CB . TYR 137 137 ? B -7.175 -14.866 2.275 1.000 2 B TYR 39.059 1
ATOM 2919 C CG . TYR 137 137 ? B -8.506 -15.357 2.814 1.000 2 B TYR 38.530 1
ATOM 2920 C CD1 . TYR 137 137 ? B -9.625 -15.359 2.017 1.000 2 B TYR 35.856 1
ATOM 2921 C CD2 . TYR 137 137 ? B -8.634 -15.772 4.114 1.000 2 B TYR 35.227 1
ATOM 2922 C CE1 . TYR 137 137 ? B -10.855 -15.783 2.517 1.000 2 B TYR 31.368 1
ATOM 2923 C CE2 . TYR 137 137 ? B -9.839 -16.228 4.616 1.000 2 B TYR 30.485 1
ATOM 2924 C CZ . TYR 137 137 ? B -10.957 -16.207 3.817 1.000 2 B TYR 28.775 1
ATOM 2925 O OH . TYR 137 137 ? B -12.176 -16.640 4.303 1.000 2 B TYR 32.272 1
ATOM 2926 N N . TYR 138 138 ? B -4.132 -15.331 1.535 1.000 2 B TYR 34.536 1
ATOM 2927 C CA . TYR 138 138 ? B -2.921 -14.688 1.073 1.000 2 B TYR 34.569 1
ATOM 2928 C C . TYR 138 138 ? B -1.753 -15.662 1.196 1.000 2 B TYR 34.995 1
ATOM 2929 O O . TYR 138 138 ? B -1.655 -16.430 2.145 1.000 2 B TYR 33.830 1
ATOM 2930 C CB . TYR 138 138 ? B -2.647 -13.409 1.850 1.000 2 B TYR 33.289 1
ATOM 2931 C CG . TYR 138 138 ? B -3.702 -12.337 1.629 1.000 2 B TYR 32.468 1
ATOM 2932 C CD1 . TYR 138 138 ? B -4.733 -12.150 2.533 1.000 2 B TYR 31.785 1
ATOM 2933 C CD2 . TYR 138 138 ? B -3.651 -11.546 0.507 1.000 2 B TYR 31.298 1
ATOM 2934 C CE1 . TYR 138 138 ? B -5.683 -11.176 2.332 1.000 2 B TYR 27.600 1
ATOM 2935 C CE2 . TYR 138 138 ? B -4.590 -10.590 0.277 1.000 2 B TYR 27.515 1
ATOM 2936 C CZ . TYR 138 138 ? B -5.607 -10.402 1.200 1.000 2 B TYR 23.785 1
ATOM 2937 O OH . TYR 138 138 ? B -6.547 -9.429 1.001 1.000 2 B TYR 26.045 1
ATOM 2938 N N . ASP 139 139 ? B -0.861 -15.534 0.218 1.000 2 B ASP 39.012 1
ATOM 2939 C CA . ASP 139 139 ? B 0.303 -16.429 0.172 1.000 2 B ASP 38.935 1
ATOM 2940 C C . ASP 139 139 ? B 1.505 -15.895 0.923 1.000 2 B ASP 38.943 1
ATOM 2941 O O . ASP 139 139 ? B 2.498 -16.595 1.065 1.000 2 B ASP 38.190 1
ATOM 2942 C CB . ASP 139 139 ? B 0.691 -16.698 -1.281 1.000 2 B ASP 38.353 1
ATOM 2943 C CG . ASP 139 139 ? B -0.373 -17.492 -2.024 1.000 2 B ASP 37.881 1
ATOM 2944 O OD1 . ASP 139 139 ? B -1.088 -18.277 -1.368 1.000 2 B ASP 35.024 1
ATOM 2945 O OD2 . ASP 139 139 ? B -0.474 -17.327 -3.248 1.000 2 B ASP 35.590 1
ATOM 2946 N N . PHE 140 140 ? B 1.411 -14.648 1.350 1.000 2 B PHE 35.774 1
ATOM 2947 C CA . PHE 140 140 ? B 2.541 -14.021 2.006 1.000 2 B PHE 36.083 1
ATOM 2948 C C . PHE 140 140 ? B 2.091 -13.247 3.225 1.000 2 B PHE 35.811 1
ATOM 2949 O O . PHE 140 140 ? B 0.966 -12.785 3.288 1.000 2 B PHE 35.389 1
ATOM 2950 C CB . PHE 140 140 ? B 3.305 -13.116 1.031 1.000 2 B PHE 34.985 1
ATOM 2951 C CG . PHE 140 140 ? B 4.021 -13.851 -0.043 1.000 2 B PHE 34.231 1
ATOM 2952 C CD1 . PHE 140 140 ? B 3.440 -14.014 -1.299 1.000 2 B PHE 33.286 1
ATOM 2953 C CD2 . PHE 140 140 ? B 5.284 -14.398 0.178 1.000 2 B PHE 32.657 1
ATOM 2954 C CE1 . PHE 140 140 ? B 4.098 -14.665 -2.301 1.000 2 B PHE 28.724 1
ATOM 2955 C CE2 . PHE 140 140 ? B 5.928 -15.065 -0.839 1.000 2 B PHE 27.944 1
ATOM 2956 C CZ . PHE 140 140 ? B 5.349 -15.199 -2.075 1.000 2 B PHE 26.568 1
ATOM 2957 N N . SER 141 141 ? B 2.996 -13.084 4.128 1.000 2 B SER 37.698 1
ATOM 2958 C CA . SER 141 141 ? B 2.777 -12.352 5.361 1.000 2 B SER 39.174 1
ATOM 2959 C C . SER 141 141 ? B 4.129 -11.892 5.907 1.000 2 B SER 39.141 1
ATOM 2960 O O . SER 141 141 ? B 5.112 -11.796 5.179 1.000 2 B SER 38.822 1
ATOM 2961 C CB . SER 141 141 ? B 2.023 -13.194 6.383 1.000 2 B SER 38.748 1
ATOM 2962 O OG . SER 141 141 ? B 2.820 -14.279 6.826 1.000 2 B SER 35.231 1
ATOM 2963 N N . PHE 142 142 ? B 4.166 -11.578 7.149 1.000 2 B PHE 38.259 1
ATOM 2964 C CA . PHE 142 142 ? B 5.383 -11.149 7.808 1.000 2 B PHE 39.753 1
ATOM 2965 C C . PHE 142 142 ? B 5.428 -11.682 9.220 1.000 2 B PHE 39.648 1
ATOM 2966 O O . PHE 142 142 ? B 4.439 -12.146 9.758 1.000 2 B PHE 39.348 1
ATOM 2967 C CB . PHE 142 142 ? B 5.525 -9.630 7.793 1.000 2 B PHE 39.459 1
ATOM 2968 C CG . PHE 142 142 ? B 4.512 -8.915 8.619 1.000 2 B PHE 38.494 1
ATOM 2969 C CD1 . PHE 142 142 ? B 3.237 -8.663 8.097 1.000 2 B PHE 36.039 1
ATOM 2970 C CD2 . PHE 142 142 ? B 4.792 -8.482 9.923 1.000 2 B PHE 35.850 1
ATOM 2971 C CE1 . PHE 142 142 ? B 2.289 -7.995 8.851 1.000 2 B PHE 32.038 1
ATOM 2972 C CE2 . PHE 142 142 ? B 3.829 -7.829 10.667 1.000 2 B PHE 32.242 1
ATOM 2973 C CZ . PHE 142 142 ? B 2.587 -7.595 10.130 1.000 2 B PHE 30.459 1
ATOM 2974 N N . GLN 143 143 ? B 6.588 -11.567 9.820 1.000 2 B GLN 38.999 1
ATOM 2975 C CA . GLN 143 143 ? B 6.763 -12.002 11.196 1.000 2 B GLN 40.951 1
ATOM 2976 C C . GLN 143 143 ? B 6.228 -10.946 12.147 1.000 2 B GLN 41.080 1
ATOM 2977 O O . GLN 143 143 ? B 6.496 -9.758 12.008 1.000 2 B GLN 40.256 1
ATOM 2978 C CB . GLN 143 143 ? B 8.221 -12.294 11.489 1.000 2 B GLN 39.866 1
ATOM 2979 C CG . GLN 143 143 ? B 8.482 -12.850 12.877 1.000 2 B GLN 38.248 1
ATOM 2980 C CD . GLN 143 143 ? B 9.920 -13.162 13.113 1.000 2 B GLN 36.352 1
ATOM 2981 O OE1 . GLN 143 143 ? B 10.773 -12.955 12.237 1.000 2 B GLN 33.455 1
ATOM 2982 N NE2 . GLN 143 143 ? B 10.248 -13.679 14.300 1.000 2 B GLN 28.894 1
ATOM 2983 N N . THR 144 144 ? B 5.472 -11.382 13.102 1.000 2 B THR 38.710 1
ATOM 2984 C CA . THR 144 144 ? B 4.907 -10.517 14.100 1.000 2 B THR 39.289 1
ATOM 2985 C C . THR 144 144 ? B 5.793 -10.410 15.329 1.000 2 B THR 39.549 1
ATOM 2986 O O . THR 144 144 ? B 6.779 -11.115 15.484 1.000 2 B THR 38.534 1
ATOM 2987 C CB . THR 144 144 ? B 3.507 -10.991 14.504 1.000 2 B THR 37.728 1
ATOM 2988 O OG1 . THR 144 144 ? B 3.588 -12.294 15.069 1.000 2 B THR 35.933 1
ATOM 2989 C CG2 . THR 144 144 ? B 2.562 -10.983 13.301 1.000 2 B THR 35.228 1
ATOM 2990 N N . GLN 145 145 ? B 5.408 -9.534 16.213 1.000 2 B GLN 38.289 1
ATOM 2991 C CA . GLN 145 145 ? B 6.160 -9.296 17.424 1.000 2 B GLN 39.563 1
ATOM 2992 C C . GLN 145 145 ? B 5.247 -9.537 18.628 1.000 2 B GLN 39.245 1
ATOM 2993 O O . GLN 145 145 ? B 4.147 -8.993 18.706 1.000 2 B GLN 37.781 1
ATOM 2994 C CB . GLN 145 145 ? B 6.707 -7.878 17.444 1.000 2 B GLN 38.340 1
ATOM 2995 C CG . GLN 145 145 ? B 7.514 -7.540 18.665 1.000 2 B GLN 37.432 1
ATOM 2996 C CD . GLN 145 145 ? B 8.042 -6.134 18.631 1.000 2 B GLN 36.210 1
ATOM 2997 O OE1 . GLN 145 145 ? B 7.763 -5.394 17.694 1.000 2 B GLN 33.558 1
ATOM 2998 N NE2 . GLN 145 145 ? B 8.805 -5.758 19.641 1.000 2 B GLN 28.475 1
ATOM 2999 N N . THR 146 146 ? B 5.730 -10.316 19.533 1.000 2 B THR 43.189 1
ATOM 3000 C CA . THR 146 146 ? B 4.992 -10.595 20.773 1.000 2 B THR 43.493 1
ATOM 3001 C C . THR 146 146 ? B 5.223 -9.470 21.762 1.000 2 B THR 43.359 1
ATOM 3002 O O . THR 146 146 ? B 6.372 -9.057 21.983 1.000 2 B THR 42.340 1
ATOM 3003 C CB . THR 146 146 ? B 5.409 -11.916 21.373 1.000 2 B THR 41.439 1
ATOM 3004 O OG1 . THR 146 146 ? B 6.807 -11.894 21.659 1.000 2 B THR 40.221 1
ATOM 3005 C CG2 . THR 146 146 ? B 5.121 -13.053 20.389 1.000 2 B THR 38.757 1
ATOM 3006 N N . ARG 147 147 ? B 4.170 -8.996 22.325 1.000 2 B ARG 39.217 1
ATOM 3007 C CA . ARG 147 147 ? B 4.241 -7.903 23.274 1.000 2 B ARG 39.510 1
ATOM 3008 C C . ARG 147 147 ? B 3.326 -8.186 24.446 1.000 2 B ARG 39.210 1
ATOM 3009 O O . ARG 147 147 ? B 2.160 -8.482 24.270 1.000 2 B ARG 37.947 1
ATOM 3010 C CB . ARG 147 147 ? B 3.824 -6.574 22.644 1.000 2 B ARG 38.594 1
ATOM 3011 C CG . ARG 147 147 ? B 4.799 -6.043 21.615 1.000 2 B ARG 37.139 1
ATOM 3012 C CD . ARG 147 147 ? B 4.347 -4.692 21.063 1.000 2 B ARG 36.523 1
ATOM 3013 N NE . ARG 147 147 ? B 5.239 -4.214 20.018 1.000 2 B ARG 29.789 1
ATOM 3014 C CZ . ARG 147 147 ? B 6.280 -3.425 20.257 1.000 2 B ARG 28.943 1
ATOM 3015 N NH1 . ARG 147 147 ? B 6.550 -3.063 21.486 1.000 2 B ARG 25.918 1
ATOM 3016 N NH2 . ARG 147 147 ? B 7.022 -2.984 19.246 1.000 2 B ARG 22.963 1
ATOM 3017 N N . PRO 148 148 ? B 3.834 -8.091 25.664 1.000 2 B PRO 40.183 1
ATOM 3018 C CA . PRO 148 148 ? B 2.996 -8.255 26.829 1.000 2 B PRO 39.924 1
ATOM 3019 C C . PRO 148 148 ? B 2.157 -6.990 27.080 1.000 2 B PRO 40.279 1
ATOM 3020 O O . PRO 148 148 ? B 2.569 -5.875 26.770 1.000 2 B PRO 39.750 1
ATOM 3021 C CB . PRO 148 148 ? B 4.007 -8.492 27.958 1.000 2 B PRO 39.222 1
ATOM 3022 C CG . PRO 148 148 ? B 5.238 -7.814 27.501 1.000 2 B PRO 40.191 1
ATOM 3023 C CD . PRO 148 148 ? B 5.255 -7.950 26.009 1.000 2 B PRO 41.813 1
ATOM 3024 N N . PRO 149 149 ? B 0.994 -7.156 27.666 1.000 2 B PRO 41.392 1
ATOM 3025 C CA . PRO 149 149 ? B 0.133 -6.000 27.932 1.000 2 B PRO 42.015 1
ATOM 3026 C C . PRO 149 149 ? B 0.564 -5.213 29.150 1.000 2 B PRO 41.947 1
ATOM 3027 O O . PRO 149 149 ? B -0.133 -5.170 30.178 1.000 2 B PRO 41.456 1
ATOM 3028 C CB . PRO 149 149 ? B -1.247 -6.629 28.109 1.000 2 B PRO 40.857 1
ATOM 3029 C CG . PRO 149 149 ? B -0.947 -7.996 28.610 1.000 2 B PRO 41.828 1
ATOM 3030 C CD . PRO 149 149 ? B 0.322 -8.435 27.973 1.000 2 B PRO 43.272 1
ATOM 3031 N N . THR 150 150 ? B 1.675 -4.576 29.037 1.000 2 B THR 42.428 1
ATOM 3032 C CA . THR 150 150 ? B 2.221 -3.750 30.102 1.000 2 B THR 42.957 1
ATOM 3033 C C . THR 150 150 ? B 2.209 -2.276 29.668 1.000 2 B THR 43.071 1
ATOM 3034 O O . THR 150 150 ? B 1.864 -1.940 28.551 1.000 2 B THR 41.518 1
ATOM 3035 C CB . THR 150 150 ? B 3.644 -4.154 30.470 1.000 2 B THR 41.407 1
ATOM 3036 O OG1 . THR 150 150 ? B 4.495 -4.021 29.337 1.000 2 B THR 41.303 1
ATOM 3037 C CG2 . THR 150 150 ? B 3.651 -5.587 30.951 1.000 2 B THR 39.315 1
ATOM 3038 N N . SER 151 151 ? B 2.604 -1.444 30.576 1.000 2 B SER 41.239 1
ATOM 3039 C CA . SER 151 151 ? B 2.677 -0.006 30.271 1.000 2 B SER 43.397 1
ATOM 3040 C C . SER 151 151 ? B 3.762 0.303 29.242 1.000 2 B SER 43.321 1
ATOM 3041 O O . SER 151 151 ? B 3.609 1.207 28.417 1.000 2 B SER 41.675 1
ATOM 3042 C CB . SER 151 151 ? B 2.895 0.788 31.551 1.000 2 B SER 41.349 1
ATOM 3043 O OG . SER 151 151 ? B 4.149 0.459 32.137 1.000 2 B SER 39.607 1
ATOM 3044 N N . SER 152 152 ? B 4.828 -0.416 29.305 1.000 2 B SER 41.590 1
ATOM 3045 C CA . SER 152 152 ? B 5.888 -0.226 28.324 1.000 2 B SER 43.671 1
ATOM 3046 C C . SER 152 152 ? B 5.462 -0.711 26.946 1.000 2 B SER 43.522 1
ATOM 3047 O O . SER 152 152 ? B 5.798 -0.102 25.923 1.000 2 B SER 42.164 1
ATOM 3048 C CB . SER 152 152 ? B 7.163 -0.947 28.772 1.000 2 B SER 41.273 1
ATOM 3049 O OG . SER 152 152 ? B 6.959 -2.336 28.831 1.000 2 B SER 40.098 1
ATOM 3050 N N . THR 153 153 ? B 4.705 -1.770 26.909 1.000 2 B THR 42.892 1
ATOM 3051 C CA . THR 153 153 ? B 4.227 -2.280 25.627 1.000 2 B THR 43.973 1
ATOM 3052 C C . THR 153 153 ? B 3.222 -1.335 25.010 1.000 2 B THR 44.023 1
ATOM 3053 O O . THR 153 153 ? B 3.222 -1.109 23.811 1.000 2 B THR 42.485 1
ATOM 3054 C CB . THR 153 153 ? B 3.611 -3.662 25.793 1.000 2 B THR 41.499 1
ATOM 3055 O OG1 . THR 153 153 ? B 2.477 -3.605 26.664 1.000 2 B THR 41.278 1
ATOM 3056 C CG2 . THR 153 153 ? B 4.640 -4.613 26.407 1.000 2 B THR 39.843 1
ATOM 3057 N N . THR 154 154 ? B 2.369 -0.785 25.836 1.000 2 B THR 44.008 1
ATOM 3058 C CA . THR 154 154 ? B 1.399 0.181 25.337 1.000 2 B THR 46.012 1
ATOM 3059 C C . THR 154 154 ? B 2.065 1.459 24.907 1.000 2 B THR 45.722 1
ATOM 3060 O O . THR 154 154 ? B 1.584 2.149 23.995 1.000 2 B THR 44.884 1
ATOM 3061 C CB . THR 154 154 ? B 0.329 0.485 26.404 1.000 2 B THR 44.304 1
ATOM 3062 O OG1 . THR 154 154 ? B 0.953 0.993 27.585 1.000 2 B THR 44.133 1
ATOM 3063 C CG2 . THR 154 154 ? B -0.453 -0.777 26.767 1.000 2 B THR 42.411 1
ATOM 3064 N N . SER 155 155 ? B 3.149 1.795 25.530 1.000 2 B SER 40.372 1
ATOM 3065 C CA . SER 155 155 ? B 3.887 3.001 25.139 1.000 2 B SER 42.025 1
ATOM 3066 C C . SER 155 155 ? B 4.541 2.816 23.763 1.000 2 B SER 41.509 1
ATOM 3067 O O . SER 155 155 ? B 4.423 3.665 22.871 1.000 2 B SER 40.889 1
ATOM 3068 C CB . SER 155 155 ? B 4.908 3.375 26.194 1.000 2 B SER 40.752 1
ATOM 3069 O OG . SER 155 155 ? B 5.899 2.375 26.348 1.000 2 B SER 37.973 1
ATOM 3070 N N . PHE 156 156 ? B 5.208 1.718 23.588 1.000 2 B PHE 38.531 1
ATOM 3071 C CA . PHE 156 156 ? B 5.830 1.444 22.291 1.000 2 B PHE 40.242 1
ATOM 3072 C C . PHE 156 156 ? B 4.799 1.097 21.256 1.000 2 B PHE 40.072 1
ATOM 3073 O O . PHE 156 156 ? B 4.957 1.407 20.090 1.000 2 B PHE 39.358 1
ATOM 3074 C CB . PHE 156 156 ? B 6.859 0.327 22.422 1.000 2 B PHE 38.892 1
ATOM 3075 C CG . PHE 156 156 ? B 8.120 0.695 23.178 1.000 2 B PHE 37.355 1
ATOM 3076 C CD1 . PHE 156 156 ? B 9.113 1.410 22.517 1.000 2 B PHE 36.960 1
ATOM 3077 C CD2 . PHE 156 156 ? B 8.305 0.338 24.479 1.000 2 B PHE 35.968 1
ATOM 3078 C CE1 . PHE 156 156 ? B 10.277 1.734 23.176 1.000 2 B PHE 32.851 1
ATOM 3079 C CE2 . PHE 156 156 ? B 9.446 0.668 25.137 1.000 2 B PHE 33.084 1
ATOM 3080 C CZ . PHE 156 156 ? B 10.441 1.367 24.498 1.000 2 B PHE 31.231 1
ATOM 3081 N N . GLN 157 157 ? B 3.755 0.470 21.661 1.000 2 B GLN 38.937 1
ATOM 3082 C CA . GLN 157 157 ? B 2.671 0.172 20.740 1.000 2 B GLN 41.471 1
ATOM 3083 C C . GLN 157 157 ? B 1.945 1.433 20.315 1.000 2 B GLN 41.408 1
ATOM 3084 O O . GLN 157 157 ? B 1.408 1.485 19.205 1.000 2 B GLN 40.268 1
ATOM 3085 C CB . GLN 157 157 ? B 1.679 -0.825 21.371 1.000 2 B GLN 40.306 1
ATOM 3086 C CG . GLN 157 157 ? B 2.219 -2.216 21.519 1.000 2 B GLN 38.877 1
ATOM 3087 C CD . GLN 157 157 ? B 1.261 -3.143 22.244 1.000 2 B GLN 37.626 1
ATOM 3088 O OE1 . GLN 157 157 ? B 0.160 -2.731 22.604 1.000 2 B GLN 35.826 1
ATOM 3089 N NE2 . GLN 157 157 ? B 1.657 -4.398 22.440 1.000 2 B GLN 31.286 1
ATOM 3090 N N . SER 158 158 ? B 1.911 2.389 21.143 1.000 2 B SER 40.076 1
ATOM 3091 C CA . SER 158 158 ? B 1.338 3.675 20.757 1.000 2 B SER 41.513 1
ATOM 3092 C C . SER 158 158 ? B 2.281 4.471 19.864 1.000 2 B SER 41.230 1
ATOM 3093 O O . SER 158 158 ? B 1.869 5.173 18.953 1.000 2 B SER 40.632 1
ATOM 3094 C CB . SER 158 158 ? B 0.944 4.488 21.985 1.000 2 B SER 40.468 1
ATOM 3095 O OG . SER 158 158 ? B 2.099 4.846 22.740 1.000 2 B SER 38.457 1
ATOM 3096 N N . GLN 159 159 ? B 3.550 4.358 20.143 1.000 2 B GLN 38.679 1
ATOM 3097 C CA . GLN 159 159 ? B 4.533 5.082 19.342 1.000 2 B GLN 40.159 1
ATOM 3098 C C . GLN 159 159 ? B 4.703 4.486 17.947 1.000 2 B GLN 39.728 1
ATOM 3099 O O . GLN 159 159 ? B 4.965 5.207 16.981 1.000 2 B GLN 38.423 1
ATOM 3100 C CB . GLN 159 159 ? B 5.885 5.122 20.056 1.000 2 B GLN 38.869 1
ATOM 3101 C CG . GLN 159 159 ? B 5.875 5.877 21.365 1.000 2 B GLN 37.714 1
ATOM 3102 C CD . GLN 159 159 ? B 7.200 5.852 22.066 1.000 2 B GLN 35.996 1
ATOM 3103 O OE1 . GLN 159 159 ? B 8.127 5.164 21.613 1.000 2 B GLN 33.556 1
ATOM 3104 N NE2 . GLN 159 159 ? B 7.308 6.573 23.163 1.000 2 B GLN 28.860 1
ATOM 3105 N N . ILE 160 160 ? B 4.526 3.228 17.868 1.000 2 B ILE 39.018 1
ATOM 3106 C CA . ILE 160 160 ? B 4.745 2.531 16.590 1.000 2 B ILE 40.347 1
ATOM 3107 C C . ILE 160 160 ? B 3.668 2.871 15.543 1.000 2 B ILE 40.557 1
ATOM 3108 O O . ILE 160 160 ? B 4.005 3.279 14.440 1.000 2 B ILE 39.726 1
ATOM 3109 C CB . ILE 160 160 ? B 4.867 1.019 16.792 1.000 2 B ILE 38.824 1
ATOM 3110 C CG1 . ILE 160 160 ? B 6.185 0.706 17.500 1.000 2 B ILE 38.421 1
ATOM 3111 C CG2 . ILE 160 160 ? B 4.810 0.280 15.484 1.000 2 B ILE 37.132 1
ATOM 3112 C CD1 . ILE 160 160 ? B 6.313 -0.715 18.003 1.000 2 B ILE 37.139 1
ATOM 3113 N N . PRO 161 161 ? B 2.387 2.743 15.845 1.000 2 B PRO 42.383 1
ATOM 3114 C CA . PRO 161 161 ? B 1.427 3.061 14.784 1.000 2 B PRO 44.368 1
ATOM 3115 C C . PRO 161 161 ? B 1.305 4.531 14.499 1.000 2 B PRO 44.440 1
ATOM 3116 O O . PRO 161 161 ? B 0.908 4.930 13.403 1.000 2 B PRO 43.943 1
ATOM 3117 C CB . PRO 161 161 ? B 0.097 2.491 15.328 1.000 2 B PRO 43.029 1
ATOM 3118 C CG . PRO 161 161 ? B 0.242 2.579 16.796 1.000 2 B PRO 43.611 1
ATOM 3119 C CD . PRO 161 161 ? B 1.669 2.210 17.052 1.000 2 B PRO 44.461 1
ATOM 3120 N N . ALA 162 162 ? B 1.648 5.349 15.454 1.000 2 B ALA 39.530 1
ATOM 3121 C CA . ALA 162 162 ? B 1.682 6.789 15.194 1.000 2 B ALA 41.262 1
ATOM 3122 C C . ALA 162 162 ? B 2.789 7.143 14.191 1.000 2 B ALA 41.508 1
ATOM 3123 O O . ALA 162 162 ? B 2.631 7.965 13.307 1.000 2 B ALA 40.446 1
ATOM 3124 C CB . ALA 162 162 ? B 1.864 7.563 16.488 1.000 2 B ALA 39.882 1
ATOM 3125 N N . GLU 163 163 ? B 3.893 6.505 14.349 1.000 2 B GLU 38.770 1
ATOM 3126 C CA . GLU 163 163 ? B 5.009 6.685 13.410 1.000 2 B GLU 39.754 1
ATOM 3127 C C . GLU 163 163 ? B 4.659 6.050 12.067 1.000 2 B GLU 39.464 1
ATOM 3128 O O . GLU 163 163 ? B 5.032 6.592 11.020 1.000 2 B GLU 38.337 1
ATOM 3129 C CB . GLU 163 163 ? B 6.294 6.111 13.982 1.000 2 B GLU 38.945 1
ATOM 3130 C CG . GLU 163 163 ? B 6.769 6.813 15.234 1.000 2 B GLU 38.170 1
ATOM 3131 C CD . GLU 163 163 ? B 8.000 6.145 15.835 1.000 2 B GLU 36.384 1
ATOM 3132 O OE1 . GLU 163 163 ? B 8.436 5.103 15.285 1.000 2 B GLU 33.462 1
ATOM 3133 O OE2 . GLU 163 163 ? B 8.537 6.671 16.857 1.000 2 B GLU 32.142 1
ATOM 3134 N N . ASN 164 164 ? B 3.997 4.944 12.128 1.000 2 B ASN 37.719 1
ATOM 3135 C CA . ASN 164 164 ? B 3.590 4.282 10.885 1.000 2 B ASN 38.746 1
ATOM 3136 C C . ASN 164 164 ? B 2.570 5.122 10.133 1.000 2 B ASN 38.591 1
ATOM 3137 O O . ASN 164 164 ? B 2.582 5.171 8.912 1.000 2 B ASN 37.103 1
ATOM 3138 C CB . ASN 164 164 ? B 3.016 2.886 11.165 1.000 2 B ASN 37.014 1
ATOM 3139 C CG . ASN 164 164 ? B 4.058 1.937 11.706 1.000 2 B ASN 36.407 1
ATOM 3140 O OD1 . ASN 164 164 ? B 5.231 1.999 11.300 1.000 2 B ASN 32.433 1
ATOM 3141 N ND2 . ASN 164 164 ? B 3.671 1.060 12.589 1.000 2 B ASN 33.677 1
ATOM 3142 N N . GLN 165 165 ? B 1.718 5.743 10.839 1.000 2 B GLN 39.191 1
ATOM 3143 C CA . GLN 165 165 ? B 0.723 6.640 10.219 1.000 2 B GLN 40.908 1
ATOM 3144 C C . GLN 165 165 ? B 1.418 7.805 9.560 1.000 2 B GLN 40.833 1
ATOM 3145 O O . GLN 165 165 ? B 0.948 8.274 8.510 1.000 2 B GLN 40.078 1
ATOM 3146 C CB . GLN 165 165 ? B -0.283 7.095 11.269 1.000 2 B GLN 40.225 1
ATOM 3147 C CG . GLN 165 165 ? B -1.413 7.930 10.739 1.000 2 B GLN 38.987 1
ATOM 3148 C CD . GLN 165 165 ? B -2.285 7.123 9.786 1.000 2 B GLN 37.008 1
ATOM 3149 O OE1 . GLN 165 165 ? B -2.743 6.037 10.120 1.000 2 B GLN 35.418 1
ATOM 3150 N NE2 . GLN 165 165 ? B -2.475 7.671 8.598 1.000 2 B GLN 30.250 1
ATOM 3151 N N . SER 166 166 ? B 2.446 8.281 10.138 1.000 2 B SER 39.860 1
ATOM 3152 C CA . SER 166 166 ? B 3.151 9.434 9.576 1.000 2 B SER 41.769 1
ATOM 3153 C C . SER 166 166 ? B 3.916 9.069 8.310 1.000 2 B SER 41.486 1
ATOM 3154 O O . SER 166 166 ? B 4.056 9.890 7.394 1.000 2 B SER 40.705 1
ATOM 3155 C CB . SER 166 166 ? B 4.101 10.030 10.601 1.000 2 B SER 40.185 1
ATOM 3156 O OG . SER 166 166 ? B 5.155 9.155 10.923 1.000 2 B SER 37.714 1
ATOM 3157 N N . TRP 167 167 ? B 4.366 7.833 8.208 1.000 2 B TRP 41.784 1
ATOM 3158 C CA . TRP 167 167 ? B 5.116 7.401 7.065 1.000 2 B TRP 41.875 1
ATOM 3159 C C . TRP 167 167 ? B 4.322 6.475 6.167 1.000 2 B TRP 42.185 1
ATOM 3160 O O . TRP 167 167 ? B 4.882 5.814 5.293 1.000 2 B TRP 40.244 1
ATOM 3161 C CB . TRP 167 167 ? B 6.404 6.697 7.508 1.000 2 B TRP 40.193 1
ATOM 3162 C CG . TRP 167 167 ? B 7.363 7.619 8.192 1.000 2 B TRP 40.520 1
ATOM 3163 C CD1 . TRP 167 167 ? B 7.545 7.781 9.529 1.000 2 B TRP 37.239 1
ATOM 3164 C CD2 . TRP 167 167 ? B 8.230 8.584 7.562 1.000 2 B TRP 38.692 1
ATOM 3165 N NE1 . TRP 167 167 ? B 8.488 8.738 9.773 1.000 2 B TRP 36.376 1
ATOM 3166 C CE2 . TRP 167 167 ? B 8.929 9.257 8.580 1.000 2 B TRP 38.101 1
ATOM 3167 C CE3 . TRP 167 167 ? B 8.471 8.916 6.247 1.000 2 B TRP 35.592 1
ATOM 3168 C CZ2 . TRP 167 167 ? B 9.851 10.257 8.304 1.000 2 B TRP 33.792 1
ATOM 3169 C CZ3 . TRP 167 167 ? B 9.391 9.912 5.981 1.000 2 B TRP 33.641 1
ATOM 3170 C CH2 . TRP 167 167 ? B 10.067 10.583 7.004 1.000 2 B TRP 32.533 1
ATOM 3171 N N . ALA 168 168 ? B 3.045 6.443 6.348 1.000 2 B ALA 38.528 1
ATOM 3172 C CA . ALA 168 168 ? B 2.215 5.567 5.551 1.000 2 B ALA 40.118 1
ATOM 3173 C C . ALA 168 168 ? B 1.885 6.191 4.203 1.000 2 B ALA 40.495 1
ATOM 3174 O O . ALA 168 168 ? B 1.687 7.383 4.054 1.000 2 B ALA 39.583 1
ATOM 3175 C CB . ALA 168 168 ? B 0.933 5.219 6.293 1.000 2 B ALA 38.908 1
ATOM 3176 N N . PHE 169 169 ? B 1.818 5.327 3.201 1.000 2 B PHE 36.829 1
ATOM 3177 C CA . PHE 169 169 ? B 1.414 5.731 1.862 1.000 2 B PHE 38.557 1
ATOM 3178 C C . PHE 169 169 ? B 0.323 4.796 1.407 1.000 2 B PHE 38.660 1
ATOM 3179 O O . PHE 169 169 ? B 0.500 4.020 0.482 1.000 2 B PHE 38.242 1
ATOM 3180 C CB . PHE 169 169 ? B 2.596 5.720 0.898 1.000 2 B PHE 37.222 1
ATOM 3181 C CG . PHE 169 169 ? B 3.663 6.708 1.241 1.000 2 B PHE 35.500 1
ATOM 3182 C CD1 . PHE 169 169 ? B 3.570 8.027 0.815 1.000 2 B PHE 34.278 1
ATOM 3183 C CD2 . PHE 169 169 ? B 4.767 6.327 2.005 1.000 2 B PHE 33.734 1
ATOM 3184 C CE1 . PHE 169 169 ? B 4.551 8.948 1.118 1.000 2 B PHE 29.455 1
ATOM 3185 C CE2 . PHE 169 169 ? B 5.723 7.260 2.330 1.000 2 B PHE 29.415 1
ATOM 3186 C CZ . PHE 169 169 ? B 5.634 8.569 1.874 1.000 2 B PHE 27.598 1
ATOM 3187 N N . PRO 170 170 ? B -0.811 4.824 2.025 1.000 2 B PRO 39.193 1
ATOM 3188 C CA . PRO 170 170 ? B -1.859 3.877 1.723 1.000 2 B PRO 41.024 1
ATOM 3189 C C . PRO 170 170 ? B -2.588 4.191 0.423 1.000 2 B PRO 41.199 1
ATOM 3190 O O . PRO 170 170 ? B -2.677 5.351 -0.008 1.000 2 B PRO 40.654 1
ATOM 3191 C CB . PRO 170 170 ? B -2.826 3.997 2.893 1.000 2 B PRO 39.819 1
ATOM 3192 C CG . PRO 170 170 ? B -2.673 5.399 3.344 1.000 2 B PRO 40.739 1
ATOM 3193 C CD . PRO 170 170 ? B -1.219 5.711 3.135 1.000 2 B PRO 42.001 1
ATOM 3194 N N . GLU 171 171 ? B -3.091 3.160 -0.195 1.000 2 B GLU 38.686 1
ATOM 3195 C CA . GLU 171 171 ? B -3.918 3.299 -1.367 1.000 2 B GLU 38.708 1
ATOM 3196 C C . GLU 171 171 ? B -5.298 2.781 -1.042 1.000 2 B GLU 38.388 1
ATOM 3197 O O . GLU 171 171 ? B -5.443 1.803 -0.315 1.000 2 B GLU 36.947 1
ATOM 3198 C CB . GLU 171 171 ? B -3.329 2.559 -2.566 1.000 2 B GLU 38.234 1
ATOM 3199 C CG . GLU 171 171 ? B -2.049 3.150 -3.114 1.000 2 B GLU 37.188 1
ATOM 3200 C CD . GLU 171 171 ? B -1.496 2.410 -4.303 1.000 2 B GLU 35.663 1
ATOM 3201 O OE1 . GLU 171 171 ? B -2.059 1.362 -4.642 1.000 2 B GLU 32.589 1
ATOM 3202 O OE2 . GLU 171 171 ? B -0.468 2.851 -4.878 1.000 2 B GLU 30.914 1
ATOM 3203 N N . PRO 172 172 ? B -6.324 3.388 -1.608 1.000 2 B PRO 40.178 1
ATOM 3204 C CA . PRO 172 172 ? B -7.677 2.947 -1.293 1.000 2 B PRO 41.319 1
ATOM 3205 C C . PRO 172 172 ? B -7.973 1.575 -1.874 1.000 2 B PRO 41.582 1
ATOM 3206 O O . PRO 172 172 ? B -7.630 1.292 -3.037 1.000 2 B PRO 40.668 1
ATOM 3207 C CB . PRO 172 172 ? B -8.580 4.007 -1.923 1.000 2 B PRO 39.785 1
ATOM 3208 C CG . PRO 172 172 ? B -7.703 5.200 -2.081 1.000 2 B PRO 39.709 1
ATOM 3209 C CD . PRO 172 172 ? B -6.349 4.668 -2.337 1.000 2 B PRO 41.307 1
ATOM 3210 N N . ALA 173 173 ? B -8.574 0.768 -1.089 1.000 2 B ALA 43.044 1
ATOM 3211 C CA . ALA 173 173 ? B -8.936 -0.576 -1.517 1.000 2 B ALA 44.970 1
ATOM 3212 C C . ALA 173 173 ? B -10.208 -0.537 -2.355 1.000 2 B ALA 45.229 1
ATOM 3213 O O . ALA 173 173 ? B -10.744 0.516 -2.681 1.000 2 B ALA 44.438 1
ATOM 3214 C CB . ALA 173 173 ? B -9.118 -1.484 -0.306 1.000 2 B ALA 43.126 1
ATOM 3215 N N . THR 174 174 ? B -10.688 -1.695 -2.700 1.000 2 B THR 41.662 1
ATOM 3216 C CA . THR 174 174 ? B -11.927 -1.788 -3.452 1.000 2 B THR 42.718 1
ATOM 3217 C C . THR 174 174 ? B -13.128 -1.485 -2.553 1.000 2 B THR 42.702 1
ATOM 3218 O O . THR 174 174 ? B -12.987 -1.424 -1.321 1.000 2 B THR 41.333 1
ATOM 3219 C CB . THR 174 174 ? B -12.083 -3.159 -4.100 1.000 2 B THR 40.737 1
ATOM 3220 O OG1 . THR 174 174 ? B -12.173 -4.190 -3.102 1.000 2 B THR 38.185 1
ATOM 3221 C CG2 . THR 174 174 ? B -10.933 -3.449 -5.021 1.000 2 B THR 36.816 1
ATOM 3222 N N . LYS 175 175 ? B -14.242 -1.280 -3.168 1.000 2 B LYS 37.799 1
ATOM 3223 C CA . LYS 175 175 ? B -15.431 -0.966 -2.404 1.000 2 B LYS 38.426 1
ATOM 3224 C C . LYS 175 175 ? B -15.912 -2.155 -1.571 1.000 2 B LYS 37.908 1
ATOM 3225 O O . LYS 175 175 ? B -16.450 -1.961 -0.457 1.000 2 B LYS 36.442 1
ATOM 3226 C CB . LYS 175 175 ? B -16.557 -0.525 -3.348 1.000 2 B LYS 37.477 1
ATOM 3227 C CG . LYS 175 175 ? B -16.299 0.800 -4.036 1.000 2 B LYS 36.966 1
ATOM 3228 C CD . LYS 175 175 ? B -17.440 1.164 -4.942 1.000 2 B LYS 36.633 1
ATOM 3229 C CE . LYS 175 175 ? B -17.147 2.470 -5.681 1.000 2 B LYS 29.141 1
ATOM 3230 N NZ . LYS 175 175 ? B -18.263 2.829 -6.607 1.000 2 B LYS 29.693 1
ATOM 3231 N N . SER 176 176 ? B -15.736 -3.331 -2.087 1.000 2 B SER 40.164 1
ATOM 3232 C CA . SER 176 176 ? B -16.170 -4.511 -1.350 1.000 2 B SER 41.985 1
ATOM 3233 C C . SER 176 176 ? B -15.262 -4.759 -0.133 1.000 2 B SER 41.514 1
ATOM 3234 O O . SER 176 176 ? B -15.739 -5.129 0.931 1.000 2 B SER 40.712 1
ATOM 3235 C CB . SER 176 176 ? B -16.157 -5.733 -2.255 1.000 2 B SER 40.348 1
ATOM 3236 O OG . SER 176 176 ? B -14.867 -5.982 -2.788 1.000 2 B SER 37.881 1
ATOM 3237 N N . GLU 177 177 ? B -14.001 -4.519 -0.293 1.000 2 B GLU 38.587 1
ATOM 3238 C CA . GLU 177 177 ? B -13.052 -4.710 0.793 1.000 2 B GLU 39.734 1
ATOM 3239 C C . GLU 177 177 ? B -13.277 -3.657 1.879 1.000 2 B GLU 39.462 1
ATOM 3240 O O . GLU 177 177 ? B -13.141 -3.934 3.072 1.000 2 B GLU 38.053 1
ATOM 3241 C CB . GLU 177 177 ? B -11.627 -4.652 0.289 1.000 2 B GLU 38.943 1
ATOM 3242 C CG . GLU 177 177 ? B -11.248 -5.801 -0.635 1.000 2 B GLU 37.531 1
ATOM 3243 C CD . GLU 177 177 ? B -9.863 -5.697 -1.206 1.000 2 B GLU 35.720 1
ATOM 3244 O OE1 . GLU 177 177 ? B -9.203 -4.658 -0.960 1.000 2 B GLU 32.710 1
ATOM 3245 O OE2 . GLU 177 177 ? B -9.394 -6.668 -1.857 1.000 2 B GLU 31.652 1
ATOM 3246 N N . ILE 178 178 ? B -13.578 -2.458 1.451 1.000 2 B ILE 37.501 1
ATOM 3247 C CA . ILE 178 178 ? B -13.861 -1.397 2.413 1.000 2 B ILE 38.524 1
ATOM 3248 C C . ILE 178 178 ? B -15.149 -1.704 3.172 1.000 2 B ILE 38.701 1
ATOM 3249 O O . ILE 178 178 ? B -15.220 -1.499 4.389 1.000 2 B ILE 37.346 1
ATOM 3250 C CB . ILE 178 178 ? B -13.942 -0.038 1.696 1.000 2 B ILE 36.860 1
ATOM 3251 C CG1 . ILE 178 178 ? B -12.593 0.318 1.105 1.000 2 B ILE 36.674 1
ATOM 3252 C CG2 . ILE 178 178 ? B -14.407 1.052 2.647 1.000 2 B ILE 35.643 1
ATOM 3253 C CD1 . ILE 178 178 ? B -12.620 1.527 0.217 1.000 2 B ILE 35.836 1
ATOM 3254 N N . ALA 179 179 ? B -16.118 -2.205 2.476 1.000 2 B ALA 41.165 1
ATOM 3255 C CA . ALA 179 179 ? B -17.363 -2.556 3.132 1.000 2 B ALA 42.693 1
ATOM 3256 C C . ALA 179 179 ? B -17.172 -3.714 4.106 1.000 2 B ALA 43.031 1
ATOM 3257 O O . ALA 179 179 ? B -17.835 -3.793 5.151 1.000 2 B ALA 41.784 1
ATOM 3258 C CB . ALA 179 179 ? B -18.412 -2.922 2.104 1.000 2 B ALA 41.061 1
ATOM 3259 N N . SER 180 180 ? B -16.279 -4.599 3.788 1.000 2 B SER 41.814 1
ATOM 3260 C CA . SER 180 180 ? B -15.991 -5.691 4.683 1.000 2 B SER 44.255 1
ATOM 3261 C C . SER 180 180 ? B -15.251 -5.204 5.929 1.000 2 B SER 44.178 1
ATOM 3262 O O . SER 180 180 ? B -15.502 -5.680 7.038 1.000 2 B SER 43.341 1
ATOM 3263 C CB . SER 180 180 ? B -15.182 -6.785 3.984 1.000 2 B SER 43.085 1
ATOM 3264 O OG . SER 180 180 ? B -13.908 -6.308 3.588 1.000 2 B SER 40.866 1
ATOM 3265 N N . MET 181 181 ? B -14.374 -4.270 5.737 1.000 2 B MET 36.007 1
ATOM 3266 C CA . MET 181 181 ? B -13.701 -3.668 6.884 1.000 2 B MET 35.894 1
ATOM 3267 C C . MET 181 181 ? B -14.674 -2.847 7.729 1.000 2 B MET 36.069 1
ATOM 3268 O O . MET 181 181 ? B -14.556 -2.801 8.951 1.000 2 B MET 34.642 1
ATOM 3269 C CB . MET 181 181 ? B -12.534 -2.815 6.413 1.000 2 B MET 35.034 1
ATOM 3270 C CG . MET 181 181 ? B -11.401 -3.597 5.783 1.000 2 B MET 34.245 1
ATOM 3271 S SD . MET 181 181 ? B -10.018 -2.524 5.318 1.000 2 B MET 29.837 1
ATOM 3272 C CE . MET 181 181 ? B -10.676 -1.731 3.885 1.000 2 B MET 26.906 1
ATOM 3273 N N . GLN 182 182 ? B -15.589 -2.214 7.064 1.000 2 B GLN 38.474 1
ATOM 3274 C CA . GLN 182 182 ? B -16.582 -1.417 7.786 1.000 2 B GLN 38.804 1
ATOM 3275 C C . GLN 182 182 ? B -17.514 -2.313 8.594 1.000 2 B GLN 38.768 1
ATOM 3276 O O . GLN 182 182 ? B -17.998 -1.914 9.656 1.000 2 B GLN 37.684 1
ATOM 3277 C CB . GLN 182 182 ? B -17.376 -0.560 6.810 1.000 2 B GLN 38.099 1
ATOM 3278 C CG . GLN 182 182 ? B -16.583 0.545 6.180 1.000 2 B GLN 37.169 1
ATOM 3279 C CD . GLN 182 182 ? B -17.378 1.341 5.167 1.000 2 B GLN 36.536 1
ATOM 3280 O OE1 . GLN 182 182 ? B -18.467 0.945 4.776 1.000 2 B GLN 34.975 1
ATOM 3281 N NE2 . GLN 182 182 ? B -16.841 2.480 4.756 1.000 2 B GLN 28.204 1
ATOM 3282 N N . SER 183 183 ? B -17.765 -3.482 8.081 1.000 2 B SER 40.340 1
ATOM 3283 C CA . SER 183 183 ? B -18.571 -4.429 8.826 1.000 2 B SER 41.400 1
ATOM 3284 C C . SER 183 183 ? B -17.817 -5.016 10.029 1.000 2 B SER 40.998 1
ATOM 3285 O O . SER 183 183 ? B -18.429 -5.442 10.992 1.000 2 B SER 39.988 1
ATOM 3286 C CB . SER 183 183 ? B -19.041 -5.562 7.911 1.000 2 B SER 40.225 1
ATOM 3287 O OG . SER 183 183 ? B -17.967 -6.295 7.417 1.000 2 B SER 37.335 1
ATOM 3288 N N . PHE 184 184 ? B -16.505 -4.993 9.955 1.000 2 B PHE 37.432 1
ATOM 3289 C CA . PHE 184 184 ? B -15.680 -5.507 11.036 1.000 2 B PHE 38.076 1
ATOM 3290 C C . PHE 184 184 ? B -15.313 -4.437 12.048 1.000 2 B PHE 37.655 1
ATOM 3291 O O . PHE 184 184 ? B -14.969 -4.744 13.167 1.000 2 B PHE 37.039 1
ATOM 3292 C CB . PHE 184 184 ? B -14.421 -6.165 10.496 1.000 2 B PHE 37.032 1
ATOM 3293 C CG . PHE 184 184 ? B -14.678 -7.422 9.710 1.000 2 B PHE 36.280 1
ATOM 3294 C CD1 . PHE 184 184 ? B -15.772 -8.194 9.967 1.000 2 B PHE 35.777 1
ATOM 3295 C CD2 . PHE 184 184 ? B -13.797 -7.813 8.731 1.000 2 B PHE 35.071 1
ATOM 3296 C CE1 . PHE 184 184 ? B -15.995 -9.330 9.263 1.000 2 B PHE 31.074 1
ATOM 3297 C CE2 . PHE 184 184 ? B -14.016 -8.974 8.024 1.000 2 B PHE 31.294 1
ATOM 3298 C CZ . PHE 184 184 ? B -15.119 -9.729 8.286 1.000 2 B PHE 29.245 1
ATOM 3299 N N . SER 185 185 ? B -15.334 -3.199 11.609 1.000 2 B SER 37.491 1
ATOM 3300 C CA . SER 185 185 ? B -14.944 -2.112 12.508 1.000 2 B SER 38.580 1
ATOM 3301 C C . SER 185 185 ? B -15.856 -1.957 13.738 1.000 2 B SER 38.535 1
ATOM 3302 O O . SER 185 185 ? B -15.349 -1.764 14.841 1.000 2 B SER 37.481 1
ATOM 3303 C CB . SER 185 185 ? B -14.839 -0.797 11.737 1.000 2 B SER 37.758 1
ATOM 3304 O OG . SER 185 185 ? B -16.038 -0.466 11.069 1.000 2 B SER 35.155 1
ATOM 3305 N N . PRO 186 186 ? B -17.163 -2.027 13.619 1.000 2 B PRO 37.249 1
ATOM 3306 C CA . PRO 186 186 ? B -17.959 -1.933 14.845 1.000 2 B PRO 37.375 1
ATOM 3307 C C . PRO 186 186 ? B -17.923 -3.166 15.711 1.000 2 B PRO 37.945 1
ATOM 3308 O O . PRO 186 186 ? B -17.989 -3.063 16.949 1.000 2 B PRO 37.330 1
ATOM 3309 C CB . PRO 186 186 ? B -19.376 -1.643 14.345 1.000 2 B PRO 36.701 1
ATOM 3310 C CG . PRO 186 186 ? B -19.435 -2.324 13.028 1.000 2 B PRO 37.042 1
ATOM 3311 C CD . PRO 186 186 ? B -18.057 -2.191 12.462 1.000 2 B PRO 38.671 1
ATOM 3312 N N . GLU 187 187 ? B -17.833 -4.313 15.086 1.000 2 B GLU 36.176 1
ATOM 3313 C CA . GLU 187 187 ? B -17.885 -5.572 15.856 1.000 2 B GLU 36.778 1
ATOM 3314 C C . GLU 187 187 ? B -16.629 -5.753 16.692 1.000 2 B GLU 36.735 1
ATOM 3315 O O . GLU 187 187 ? B -16.704 -6.151 17.866 1.000 2 B GLU 35.017 1
ATOM 3316 C CB . GLU 187 187 ? B -18.075 -6.736 14.928 1.000 2 B GLU 36.064 1
ATOM 3317 C CG . GLU 187 187 ? B -19.392 -6.744 14.178 1.000 2 B GLU 34.956 1
ATOM 3318 C CD . GLU 187 187 ? B -19.545 -7.871 13.203 1.000 2 B GLU 33.700 1
ATOM 3319 O OE1 . GLU 187 187 ? B -18.546 -8.627 13.012 1.000 2 B GLU 30.370 1
ATOM 3320 O OE2 . GLU 187 187 ? B -20.641 -8.038 12.624 1.000 2 B GLU 29.166 1
ATOM 3321 N N . ILE 188 188 ? B -15.511 -5.465 16.107 1.000 2 B ILE 37.750 1
ATOM 3322 C CA . ILE 188 188 ? B -14.250 -5.584 16.845 1.000 2 B ILE 38.500 1
ATOM 3323 C C . ILE 188 188 ? B -14.169 -4.504 17.906 1.000 2 B ILE 38.709 1
ATOM 3324 O O . ILE 188 188 ? B -13.684 -4.735 19.007 1.000 2 B ILE 37.372 1
ATOM 3325 C CB . ILE 188 188 ? B -13.082 -5.501 15.859 1.000 2 B ILE 36.581 1
ATOM 3326 C CG1 . ILE 188 188 ? B -13.127 -6.696 14.900 1.000 2 B ILE 36.958 1
ATOM 3327 C CG2 . ILE 188 188 ? B -11.739 -5.490 16.596 1.000 2 B ILE 35.233 1
ATOM 3328 C CD1 . ILE 188 188 ? B -12.171 -6.606 13.764 1.000 2 B ILE 35.780 1
ATOM 3329 N N . SER 189 189 ? B -14.651 -3.351 17.581 1.000 2 B SER 38.157 1
ATOM 3330 C CA . SER 189 189 ? B -14.604 -2.261 18.548 1.000 2 B SER 40.270 1
ATOM 3331 C C . SER 189 189 ? B -15.533 -2.567 19.749 1.000 2 B SER 40.242 1
ATOM 3332 O O . SER 189 189 ? B -15.206 -2.238 20.897 1.000 2 B SER 39.330 1
ATOM 3333 C CB . SER 189 189 ? B -14.998 -0.934 17.917 1.000 2 B SER 38.462 1
ATOM 3334 O OG . SER 189 189 ? B -16.334 -1.000 17.421 1.000 2 B SER 37.074 1
ATOM 3335 N N . THR 190 190 ? B -16.671 -3.157 19.487 1.000 2 B THR 39.665 1
ATOM 3336 C CA . THR 190 190 ? B -17.541 -3.507 20.578 1.000 2 B THR 39.361 1
ATOM 3337 C C . THR 190 190 ? B -16.998 -4.666 21.407 1.000 2 B THR 39.312 1
ATOM 3338 O O . THR 190 190 ? B -17.194 -4.709 22.622 1.000 2 B THR 38.606 1
ATOM 3339 C CB . THR 190 190 ? B -18.937 -3.852 20.058 1.000 2 B THR 38.460 1
ATOM 3340 O OG1 . THR 190 190 ? B -18.824 -4.919 19.110 1.000 2 B THR 35.823 1
ATOM 3341 C CG2 . THR 190 190 ? B -19.572 -2.644 19.408 1.000 2 B THR 35.130 1
ATOM 3342 N N . ILE 191 191 ? B -16.317 -5.564 20.751 1.000 2 B ILE 36.816 1
ATOM 3343 C CA . ILE 191 191 ? B -15.697 -6.648 21.481 1.000 2 B ILE 38.982 1
ATOM 3344 C C . ILE 191 191 ? B -14.532 -6.135 22.313 1.000 2 B ILE 38.881 1
ATOM 3345 O O . ILE 191 191 ? B -14.343 -6.547 23.471 1.000 2 B ILE 37.917 1
ATOM 3346 C CB . ILE 191 191 ? B -15.227 -7.757 20.515 1.000 2 B ILE 37.608 1
ATOM 3347 C CG1 . ILE 191 191 ? B -16.425 -8.418 19.853 1.000 2 B ILE 38.263 1
ATOM 3348 C CG2 . ILE 191 191 ? B -14.396 -8.792 21.238 1.000 2 B ILE 36.998 1
ATOM 3349 C CD1 . ILE 191 191 ? B -16.074 -9.340 18.712 1.000 2 B ILE 37.247 1
ATOM 3350 N N . GLN 192 192 ? B -13.784 -5.234 21.751 1.000 2 B GLN 39.541 1
ATOM 3351 C CA . GLN 192 192 ? B -12.679 -4.621 22.482 1.000 2 B GLN 40.985 1
ATOM 3352 C C . GLN 192 192 ? B -13.182 -3.728 23.597 1.000 2 B GLN 40.638 1
ATOM 3353 O O . GLN 192 192 ? B -12.554 -3.604 24.646 1.000 2 B GLN 39.461 1
ATOM 3354 C CB . GLN 192 192 ? B -11.784 -3.835 21.509 1.000 2 B GLN 39.896 1
ATOM 3355 C CG . GLN 192 192 ? B -10.997 -4.698 20.544 1.000 2 B GLN 39.338 1
ATOM 3356 C CD . GLN 192 192 ? B -10.181 -3.868 19.575 1.000 2 B GLN 38.270 1
ATOM 3357 O OE1 . GLN 192 192 ? B -10.327 -2.653 19.500 1.000 2 B GLN 36.025 1
ATOM 3358 N NE2 . GLN 192 192 ? B -9.273 -4.513 18.838 1.000 2 B GLN 31.078 1
ATOM 3359 N N . SER 193 193 ? B -14.288 -3.112 23.355 1.000 2 B SER 39.909 1
ATOM 3360 C CA . SER 193 193 ? B -14.881 -2.287 24.414 1.000 2 B SER 41.133 1
ATOM 3361 C C . SER 193 193 ? B -15.436 -3.143 25.542 1.000 2 B SER 40.639 1
ATOM 3362 O O . SER 193 193 ? B -15.342 -2.758 26.723 1.000 2 B SER 39.869 1
ATOM 3363 C CB . SER 193 193 ? B -15.994 -1.400 23.827 1.000 2 B SER 39.978 1
ATOM 3364 O OG . SER 193 193 ? B -17.057 -2.209 23.359 1.000 2 B SER 37.420 1
ATOM 3365 N N . ASN 194 194 ? B -15.985 -4.261 25.179 1.000 2 B ASN 37.753 1
ATOM 3366 C CA . ASN 194 194 ? B -16.520 -5.170 26.190 1.000 2 B ASN 38.668 1
ATOM 3367 C C . ASN 194 194 ? B -15.453 -6.085 26.780 1.000 2 B ASN 38.477 1
ATOM 3368 O O . ASN 194 194 ? B -15.743 -6.845 27.716 1.000 2 B ASN 37.391 1
ATOM 3369 C CB . ASN 194 194 ? B -17.632 -6.042 25.608 1.000 2 B ASN 37.639 1
ATOM 3370 C CG . ASN 194 194 ? B -18.855 -5.237 25.256 1.000 2 B ASN 36.631 1
ATOM 3371 O OD1 . ASN 194 194 ? B -19.267 -4.385 26.006 1.000 2 B ASN 32.228 1
ATOM 3372 N ND2 . ASN 194 194 ? B -19.450 -5.529 24.095 1.000 2 B ASN 34.085 1
ATOM 3373 N N . SER 195 195 ? B -14.274 -6.012 26.259 1.000 2 B SER 36.745 1
ATOM 3374 C CA . SER 195 195 ? B -13.126 -6.797 26.730 1.000 2 B SER 37.604 1
ATOM 3375 C C . SER 195 195 ? B -13.435 -8.296 26.673 1.000 2 B SER 37.689 1
ATOM 3376 O O . SER 195 195 ? B -13.248 -9.032 27.633 1.000 2 B SER 36.463 1
ATOM 3377 C CB . SER 195 195 ? B -12.669 -6.370 28.136 1.000 2 B SER 36.565 1
ATOM 3378 O OG . SER 195 195 ? B -13.639 -6.697 29.122 1.000 2 B SER 34.675 1
ATOM 3379 N N . GLN 196 196 ? B -13.892 -8.704 25.531 1.000 2 B GLN 38.294 1
ATOM 3380 C CA . GLN 196 196 ? B -14.279 -10.100 25.307 1.000 2 B GLN 39.044 1
ATOM 3381 C C . GLN 196 196 ? B -13.510 -10.656 24.120 1.000 2 B GLN 38.951 1
ATOM 3382 O O . GLN 196 196 ? B -13.386 -10.009 23.093 1.000 2 B GLN 37.463 1
ATOM 3383 C CB . GLN 196 196 ? B -15.782 -10.212 25.072 1.000 2 B GLN 37.744 1
ATOM 3384 C CG . GLN 196 196 ? B -16.632 -9.855 26.254 1.000 2 B GLN 36.949 1
ATOM 3385 C CD . GLN 196 196 ? B -18.108 -10.012 25.984 1.000 2 B GLN 36.338 1
ATOM 3386 O OE1 . GLN 196 196 ? B -18.497 -10.216 24.844 1.000 2 B GLN 35.072 1
ATOM 3387 N NE2 . GLN 196 196 ? B -18.922 -9.941 27.015 1.000 2 B GLN 30.126 1
ATOM 3388 N N . THR 197 197 ? B -13.038 -11.839 24.307 1.000 2 B THR 37.571 1
ATOM 3389 C CA . THR 197 197 ? B -12.323 -12.531 23.241 1.000 2 B THR 38.097 1
ATOM 3390 C C . THR 197 197 ? B -13.177 -13.678 22.726 1.000 2 B THR 38.093 1
ATOM 3391 O O . THR 197 197 ? B -13.616 -14.552 23.489 1.000 2 B THR 36.305 1
ATOM 3392 C CB . THR 197 197 ? B -10.988 -13.076 23.756 1.000 2 B THR 36.282 1
ATOM 3393 O OG1 . THR 197 197 ? B -11.197 -14.007 24.823 1.000 2 B THR 36.129 1
ATOM 3394 C CG2 . THR 197 197 ? B -10.128 -11.918 24.273 1.000 2 B THR 35.386 1
ATOM 3395 N N . ASN 198 198 ? B -13.415 -13.665 21.441 1.000 2 B ASN 36.021 1
ATOM 3396 C CA . ASN 198 198 ? B -14.218 -14.657 20.779 1.000 2 B ASN 35.278 1
ATOM 3397 C C . ASN 198 198 ? B -13.471 -15.209 19.592 1.000 2 B ASN 35.119 1
ATOM 3398 O O . ASN 198 198 ? B -12.606 -14.548 19.048 1.000 2 B ASN 33.202 1
ATOM 3399 C CB . ASN 198 198 ? B -15.554 -14.073 20.316 1.000 2 B ASN 33.633 1
ATOM 3400 C CG . ASN 198 198 ? B -16.466 -13.713 21.477 1.000 2 B ASN 32.980 1
ATOM 3401 O OD1 . ASN 198 198 ? B -16.572 -14.460 22.435 1.000 2 B ASN 28.662 1
ATOM 3402 N ND2 . ASN 198 198 ? B -17.130 -12.586 21.360 1.000 2 B ASN 29.981 1
ATOM 3403 N N . PRO 199 199 ? B -13.776 -16.415 19.153 1.000 2 B PRO 38.911 1
ATOM 3404 C CA . PRO 199 199 ? B -13.182 -16.897 17.922 1.000 2 B PRO 38.880 1
ATOM 3405 C C . PRO 199 199 ? B -13.607 -16.105 16.699 1.000 2 B PRO 39.197 1
ATOM 3406 O O . PRO 199 199 ? B -12.865 -16.014 15.728 1.000 2 B PRO 38.371 1
ATOM 3407 C CB . PRO 199 199 ? B -13.622 -18.358 17.837 1.000 2 B PRO 38.040 1
ATOM 3408 C CG . PRO 199 199 ? B -14.862 -18.402 18.678 1.000 2 B PRO 39.253 1
ATOM 3409 C CD . PRO 199 199 ? B -14.652 -17.413 19.767 1.000 2 B PRO 41.543 1
ATOM 3410 N N . GLY 200 200 ? B -14.802 -15.532 16.774 1.000 2 B GLY 35.355 1
ATOM 3411 C CA . GLY 200 200 ? B -15.199 -14.611 15.723 1.000 2 B GLY 35.068 1
ATOM 3412 C C . GLY 200 200 ? B -14.358 -13.372 15.658 1.000 2 B GLY 36.886 1
ATOM 3413 O O . GLY 200 200 ? B -14.147 -12.789 14.604 1.000 2 B GLY 35.677 1
ATOM 3414 N N . PHE 201 201 ? B -13.899 -12.941 16.807 1.000 2 B PHE 34.548 1
ATOM 3415 C CA . PHE 201 201 ? B -13.000 -11.833 16.860 1.000 2 B PHE 36.532 1
ATOM 3416 C C . PHE 201 201 ? B -11.677 -12.147 16.152 1.000 2 B PHE 36.668 1
ATOM 3417 O O . PHE 201 201 ? B -11.133 -11.322 15.440 1.000 2 B PHE 35.535 1
ATOM 3418 C CB . PHE 201 201 ? B -12.749 -11.424 18.329 1.000 2 B PHE 35.345 1
ATOM 3419 C CG . PHE 201 201 ? B -11.766 -10.301 18.498 1.000 2 B PHE 34.427 1
ATOM 3420 C CD1 . PHE 201 201 ? B -12.155 -9.000 18.267 1.000 2 B PHE 33.460 1
ATOM 3421 C CD2 . PHE 201 201 ? B -10.469 -10.566 18.887 1.000 2 B PHE 32.801 1
ATOM 3422 C CE1 . PHE 201 201 ? B -11.258 -7.974 18.422 1.000 2 B PHE 29.507 1
ATOM 3423 C CE2 . PHE 201 201 ? B -9.565 -9.538 19.039 1.000 2 B PHE 29.303 1
ATOM 3424 C CZ . PHE 201 201 ? B -9.959 -8.234 18.816 1.000 2 B PHE 27.237 1
ATOM 3425 N N . GLN 202 202 ? B -11.183 -13.328 16.404 1.000 2 B GLN 37.232 1
ATOM 3426 C CA . GLN 202 202 ? B -9.940 -13.725 15.778 1.000 2 B GLN 37.923 1
ATOM 3427 C C . GLN 202 202 ? B -10.119 -13.922 14.272 1.000 2 B GLN 38.039 1
ATOM 3428 O O . GLN 202 202 ? B -9.223 -13.559 13.503 1.000 2 B GLN 36.380 1
ATOM 3429 C CB . GLN 202 202 ? B -9.425 -15.005 16.424 1.000 2 B GLN 37.052 1
ATOM 3430 C CG . GLN 202 202 ? B -8.996 -14.832 17.867 1.000 2 B GLN 36.936 1
ATOM 3431 C CD . GLN 202 202 ? B -8.510 -16.133 18.472 1.000 2 B GLN 36.133 1
ATOM 3432 O OE1 . GLN 202 202 ? B -8.558 -17.184 17.830 1.000 2 B GLN 34.030 1
ATOM 3433 N NE2 . GLN 202 202 ? B -8.046 -16.059 19.700 1.000 2 B GLN 28.929 1
ATOM 3434 N N . SER 203 203 ? B -11.230 -14.448 13.884 1.000 2 B SER 38.074 1
ATOM 3435 C CA . SER 203 203 ? B -11.481 -14.623 12.467 1.000 2 B SER 39.395 1
ATOM 3436 C C . SER 203 203 ? B -11.693 -13.291 11.774 1.000 2 B SER 39.502 1
ATOM 3437 O O . SER 203 203 ? B -11.222 -13.061 10.668 1.000 2 B SER 38.600 1
ATOM 3438 C CB . SER 203 203 ? B -12.702 -15.526 12.265 1.000 2 B SER 37.854 1
ATOM 3439 O OG . SER 203 203 ? B -13.881 -14.882 12.721 1.000 2 B SER 37.010 1
ATOM 3440 N N . GLU 204 204 ? B -12.351 -12.393 12.439 1.000 2 B GLU 34.472 1
ATOM 3441 C CA . GLU 204 204 ? B -12.536 -11.057 11.907 1.000 2 B GLU 33.366 1
ATOM 3442 C C . GLU 204 204 ? B -11.219 -10.304 11.851 1.000 2 B GLU 33.266 1
ATOM 3443 O O . GLU 204 204 ? B -10.989 -9.526 10.939 1.000 2 B GLU 31.421 1
ATOM 3444 C CB . GLU 204 204 ? B -13.548 -10.271 12.739 1.000 2 B GLU 32.222 1
ATOM 3445 C CG . GLU 204 204 ? B -14.967 -10.810 12.653 1.000 2 B GLU 31.720 1
ATOM 3446 C CD . GLU 204 204 ? B -15.935 -10.043 13.550 1.000 2 B GLU 30.936 1
ATOM 3447 O OE1 . GLU 204 204 ? B -15.457 -9.156 14.280 1.000 2 B GLU 29.227 1
ATOM 3448 O OE2 . GLU 204 204 ? B -17.148 -10.347 13.518 1.000 2 B GLU 29.638 1
ATOM 3449 N N . TYR 205 205 ? B -10.405 -10.572 12.846 1.000 2 B TYR 35.940 1
ATOM 3450 C CA . TYR 205 205 ? B -9.099 -9.935 12.844 1.000 2 B TYR 38.817 1
ATOM 3451 C C . TYR 205 205 ? B -8.244 -10.431 11.682 1.000 2 B TYR 39.241 1
ATOM 3452 O O . TYR 205 205 ? B -7.479 -9.677 11.070 1.000 2 B TYR 38.139 1
ATOM 3453 C CB . TYR 205 205 ? B -8.387 -10.189 14.175 1.000 2 B TYR 37.231 1
ATOM 3454 C CG . TYR 205 205 ? B -7.037 -9.505 14.316 1.000 2 B TYR 36.715 1
ATOM 3455 C CD1 . TYR 205 205 ? B -5.878 -10.194 14.041 1.000 2 B TYR 35.501 1
ATOM 3456 C CD2 . TYR 205 205 ? B -6.968 -8.183 14.727 1.000 2 B TYR 34.672 1
ATOM 3457 C CE1 . TYR 205 205 ? B -4.644 -9.559 14.185 1.000 2 B TYR 30.807 1
ATOM 3458 C CE2 . TYR 205 205 ? B -5.735 -7.561 14.866 1.000 2 B TYR 30.468 1
ATOM 3459 C CZ . TYR 205 205 ? B -4.584 -8.240 14.599 1.000 2 B TYR 28.533 1
ATOM 3460 O OH . TYR 205 205 ? B -3.351 -7.645 14.731 1.000 2 B TYR 31.401 1
ATOM 3461 N N . ASN 206 206 ? B -8.390 -11.679 11.355 1.000 2 B ASN 35.867 1
ATOM 3462 C CA . ASN 206 206 ? B -7.686 -12.261 10.226 1.000 2 B ASN 35.757 1
ATOM 3463 C C . ASN 206 206 ? B -8.152 -11.656 8.920 1.000 2 B ASN 35.971 1
ATOM 3464 O O . ASN 206 206 ? B -7.353 -11.320 8.047 1.000 2 B ASN 34.221 1
ATOM 3465 C CB . ASN 206 206 ? B -7.872 -13.777 10.163 1.000 2 B ASN 34.209 1
ATOM 3466 C CG . ASN 206 206 ? B -7.174 -14.469 11.300 1.000 2 B ASN 33.154 1
ATOM 3467 O OD1 . ASN 206 206 ? B -6.107 -14.048 11.729 1.000 2 B ASN 28.754 1
ATOM 3468 N ND2 . ASN 206 206 ? B -7.759 -15.555 11.778 1.000 2 B ASN 29.817 1
ATOM 3469 N N . GLN 207 207 ? B -9.422 -11.515 8.787 1.000 2 B GLN 37.987 1
ATOM 3470 C CA . GLN 207 207 ? B -9.996 -10.904 7.595 1.000 2 B GLN 38.943 1
ATOM 3471 C C . GLN 207 207 ? B -9.653 -9.427 7.513 1.000 2 B GLN 39.009 1
ATOM 3472 O O . GLN 207 207 ? B -9.416 -8.891 6.427 1.000 2 B GLN 38.115 1
ATOM 3473 C CB . GLN 207 207 ? B -11.502 -11.102 7.570 1.000 2 B GLN 38.089 1
ATOM 3474 C CG . GLN 207 207 ? B -11.927 -12.544 7.427 1.000 2 B GLN 37.278 1
ATOM 3475 C CD . GLN 207 207 ? B -13.422 -12.724 7.478 1.000 2 B GLN 35.604 1
ATOM 3476 O OE1 . GLN 207 207 ? B -14.147 -11.749 7.647 1.000 2 B GLN 33.218 1
ATOM 3477 N NE2 . GLN 207 207 ? B -13.898 -13.962 7.286 1.000 2 B GLN 28.389 1
ATOM 3478 N N . TYR 208 208 ? B -9.621 -8.806 8.647 1.000 2 B TYR 33.905 1
ATOM 3479 C CA . TYR 208 208 ? B -9.223 -7.388 8.666 1.000 2 B TYR 35.028 1
ATOM 3480 C C . TYR 208 208 ? B -7.760 -7.222 8.266 1.000 2 B TYR 35.129 1
ATOM 3481 O O . TYR 208 208 ? B -7.401 -6.273 7.599 1.000 2 B TYR 33.632 1
ATOM 3482 C CB . TYR 208 208 ? B -9.492 -6.791 10.052 1.000 2 B TYR 32.824 1
ATOM 3483 C CG . TYR 208 208 ? B -9.120 -5.328 10.151 1.000 2 B TYR 31.398 1
ATOM 3484 C CD1 . TYR 208 208 ? B -9.943 -4.358 9.606 1.000 2 B TYR 30.333 1
ATOM 3485 C CD2 . TYR 208 208 ? B -7.940 -4.914 10.771 1.000 2 B TYR 29.801 1
ATOM 3486 C CE1 . TYR 208 208 ? B -9.636 -3.018 9.707 1.000 2 B TYR 26.353 1
ATOM 3487 C CE2 . TYR 208 208 ? B -7.624 -3.581 10.868 1.000 2 B TYR 25.939 1
ATOM 3488 C CZ . TYR 208 208 ? B -8.470 -2.633 10.340 1.000 2 B TYR 23.009 1
ATOM 3489 O OH . TYR 208 208 ? B -8.144 -1.312 10.441 1.000 2 B TYR 25.740 1
ATOM 3490 N N . ASN 209 209 ? B -6.944 -8.139 8.721 1.000 2 B ASN 36.232 1
ATOM 3491 C CA . ASN 209 209 ? B -5.543 -8.111 8.322 1.000 2 B ASN 37.766 1
ATOM 3492 C C . ASN 209 209 ? B -5.390 -8.342 6.833 1.000 2 B ASN 37.641 1
ATOM 3493 O O . ASN 209 209 ? B -4.526 -7.745 6.192 1.000 2 B ASN 36.309 1
ATOM 3494 C CB . ASN 209 209 ? B -4.762 -9.177 9.087 1.000 2 B ASN 35.912 1
ATOM 3495 C CG . ASN 209 209 ? B -4.577 -8.843 10.554 1.000 2 B ASN 35.498 1
ATOM 3496 O OD1 . ASN 209 209 ? B -4.356 -7.698 10.919 1.000 2 B ASN 30.794 1
ATOM 3497 N ND2 . ASN 209 209 ? B -4.694 -9.860 11.395 1.000 2 B ASN 32.123 1
ATOM 3498 N N . GLN 210 210 ? B -6.209 -9.153 6.284 1.000 2 B GLN 36.076 1
ATOM 3499 C CA . GLN 210 210 ? B -6.154 -9.432 4.859 1.000 2 B GLN 36.975 1
ATOM 3500 C C . GLN 210 210 ? B -6.625 -8.245 4.048 1.000 2 B GLN 37.081 1
ATOM 3501 O O . GLN 210 210 ? B -6.017 -7.908 3.024 1.000 2 B GLN 35.417 1
ATOM 3502 C CB . GLN 210 210 ? B -7.016 -10.659 4.521 1.000 2 B GLN 35.312 1
ATOM 3503 C CG . GLN 210 210 ? B -6.489 -11.941 5.105 1.000 2 B GLN 35.276 1
ATOM 3504 C CD . GLN 210 210 ? B -7.434 -13.099 4.914 1.000 2 B GLN 34.120 1
ATOM 3505 O OE1 . GLN 210 210 ? B -8.504 -12.945 4.330 1.000 2 B GLN 32.022 1
ATOM 3506 N NE2 . GLN 210 210 ? B -7.061 -14.284 5.410 1.000 2 B GLN 27.023 1
ATOM 3507 N N . SER 211 211 ? B -7.658 -7.608 4.475 1.000 2 B SER 35.488 1
ATOM 3508 C CA . SER 211 211 ? B -8.146 -6.422 3.784 1.000 2 B SER 36.948 1
ATOM 3509 C C . SER 211 211 ? B -7.178 -5.276 3.929 1.000 2 B SER 37.206 1
ATOM 3510 O O . SER 211 211 ? B -6.990 -4.486 3.001 1.000 2 B SER 35.654 1
ATOM 3511 C CB . SER 211 211 ? B -9.529 -6.057 4.275 1.000 2 B SER 34.706 1
ATOM 3512 O OG . SER 211 211 ? B -9.502 -5.696 5.629 1.000 2 B SER 33.830 1
ATOM 3513 N N . SER 212 212 ? B -6.569 -5.163 5.064 1.000 2 B SER 36.140 1
ATOM 3514 C CA . SER 212 212 ? B -5.562 -4.121 5.269 1.000 2 B SER 38.066 1
ATOM 3515 C C . SER 212 212 ? B -4.307 -4.384 4.443 1.000 2 B SER 38.251 1
ATOM 3516 O O . SER 212 212 ? B -3.680 -3.467 3.962 1.000 2 B SER 36.989 1
ATOM 3517 C CB . SER 212 212 ? B -5.209 -3.983 6.739 1.000 2 B SER 35.710 1
ATOM 3518 O OG . SER 212 212 ? B -4.614 -5.169 7.241 1.000 2 B SER 34.672 1
ATOM 3519 N N . SER 213 213 ? B -3.968 -5.624 4.298 1.000 2 B SER 35.695 1
ATOM 3520 C CA . SER 213 213 ? B -2.817 -5.966 3.485 1.000 2 B SER 37.301 1
ATOM 3521 C C . SER 213 213 ? B -3.098 -5.701 2.004 1.000 2 B SER 37.739 1
ATOM 3522 O O . SER 213 213 ? B -2.176 -5.329 1.252 1.000 2 B SER 36.685 1
ATOM 3523 C CB . SER 213 213 ? B -2.415 -7.434 3.669 1.000 2 B SER 35.403 1
ATOM 3524 O OG . SER 213 213 ? B -3.438 -8.315 3.226 1.000 2 B SER 33.627 1
ATOM 3525 N N . VAL 214 214 ? B -4.322 -5.841 1.597 1.000 2 B VAL 35.826 1
ATOM 3526 C CA . VAL 214 214 ? B -4.681 -5.483 0.234 1.000 2 B VAL 37.565 1
ATOM 3527 C C . VAL 214 214 ? B -4.619 -3.988 0.039 1.000 2 B VAL 37.796 1
ATOM 3528 O O . VAL 214 214 ? B -4.149 -3.506 -1.004 1.000 2 B VAL 36.457 1
ATOM 3529 C CB . VAL 214 214 ? B -6.088 -6.034 -0.103 1.000 2 B VAL 35.305 1
ATOM 3530 C CG1 . VAL 214 214 ? B -6.080 -7.545 -0.102 1.000 2 B VAL 35.318 1
ATOM 3531 C CG2 . VAL 214 214 ? B -6.545 -5.521 -1.462 1.000 2 B VAL 34.422 1
ATOM 3532 N N . ARG 215 215 ? B -5.012 -3.253 1.039 1.000 2 B ARG 35.820 1
ATOM 3533 C CA . ARG 215 215 ? B -4.925 -1.801 0.986 1.000 2 B ARG 37.704 1
ATOM 3534 C C . ARG 215 215 ? B -3.462 -1.354 0.969 1.000 2 B ARG 37.990 1
ATOM 3535 O O . ARG 215 215 ? B -3.106 -0.456 0.226 1.000 2 B ARG 36.416 1
ATOM 3536 C CB . ARG 215 215 ? B -5.675 -1.175 2.161 1.000 2 B ARG 35.298 1
ATOM 3537 C CG . ARG 215 215 ? B -7.182 -1.385 2.104 1.000 2 B ARG 34.343 1
ATOM 3538 C CD . ARG 215 215 ? B -7.824 -0.988 3.415 1.000 2 B ARG 32.633 1
ATOM 3539 N NE . ARG 215 215 ? B -7.673 0.427 3.694 1.000 2 B ARG 28.098 1
ATOM 3540 C CZ . ARG 215 215 ? B -7.968 0.983 4.838 1.000 2 B ARG 27.181 1
ATOM 3541 N NH1 . ARG 215 215 ? B -8.412 0.248 5.837 1.000 2 B ARG 25.121 1
ATOM 3542 N NH2 . ARG 215 215 ? B -7.814 2.295 5.004 1.000 2 B ARG 22.970 1
ATOM 3543 N N . GLU 216 216 ? B -2.685 -2.014 1.771 1.000 2 B GLU 37.320 1
ATOM 3544 C CA . GLU 216 216 ? B -1.264 -1.676 1.797 1.000 2 B GLU 38.227 1
ATOM 3545 C C . GLU 216 216 ? B -0.562 -2.086 0.511 1.000 2 B GLU 38.793 1
ATOM 3546 O O . GLU 216 216 ? B 0.379 -1.428 0.091 1.000 2 B GLU 37.523 1
ATOM 3547 C CB . GLU 216 216 ? B -0.586 -2.333 2.985 1.000 2 B GLU 36.263 1
ATOM 3548 C CG . GLU 216 216 ? B -0.992 -1.754 4.339 1.000 2 B GLU 35.607 1
ATOM 3549 C CD . GLU 216 216 ? B -0.298 -2.417 5.498 1.000 2 B GLU 33.388 1
ATOM 3550 O OE1 . GLU 216 216 ? B 0.389 -3.443 5.290 1.000 2 B GLU 31.693 1
ATOM 3551 O OE2 . GLU 216 216 ? B -0.471 -1.927 6.660 1.000 2 B GLU 31.237 1
ATOM 3552 N N . GLN 217 217 ? B -1.070 -3.111 -0.096 1.000 2 B GLN 38.505 1
ATOM 3553 C CA . GLN 217 217 ? B -0.491 -3.540 -1.351 1.000 2 B GLN 39.809 1
ATOM 3554 C C . GLN 217 217 ? B -0.816 -2.561 -2.484 1.000 2 B GLN 40.111 1
ATOM 3555 O O . GLN 217 217 ? B -0.024 -2.358 -3.379 1.000 2 B GLN 39.083 1
ATOM 3556 C CB . GLN 217 217 ? B -0.994 -4.944 -1.699 1.000 2 B GLN 37.732 1
ATOM 3557 C CG . GLN 217 217 ? B -0.377 -5.555 -2.954 1.000 2 B GLN 37.052 1
ATOM 3558 C CD . GLN 217 217 ? B 1.092 -5.808 -2.799 1.000 2 B GLN 34.895 1
ATOM 3559 O OE1 . GLN 217 217 ? B 1.538 -6.333 -1.769 1.000 2 B GLN 31.984 1
ATOM 3560 N NE2 . GLN 217 217 ? B 1.849 -5.454 -3.824 1.000 2 B GLN 28.751 1
ATOM 3561 N N . ARG 218 218 ? B -1.956 -1.977 -2.430 1.000 2 B ARG 39.740 1
ATOM 3562 C CA . ARG 218 218 ? B -2.398 -1.073 -3.486 1.000 2 B ARG 41.607 1
ATOM 3563 C C . ARG 218 218 ? B -1.912 0.349 -3.325 1.000 2 B ARG 41.916 1
ATOM 3564 O O . ARG 218 218 ? B -1.998 1.126 -4.261 1.000 2 B ARG 40.325 1
ATOM 3565 C CB . ARG 218 218 ? B -3.927 -1.070 -3.592 1.000 2 B ARG 38.476 1
ATOM 3566 C CG . ARG 218 218 ? B -4.513 -2.391 -4.041 1.000 2 B ARG 37.409 1
ATOM 3567 C CD . ARG 218 218 ? B -6.018 -2.307 -4.156 1.000 2 B ARG 34.901 1
ATOM 3568 N NE . ARG 218 218 ? B -6.631 -3.591 -4.555 1.000 2 B ARG 29.972 1
ATOM 3569 C CZ . ARG 218 218 ? B -7.903 -3.791 -4.725 1.000 2 B ARG 28.913 1
ATOM 3570 N NH1 . ARG 218 218 ? B -8.774 -2.794 -4.522 1.000 2 B ARG 25.522 1
ATOM 3571 N NH2 . ARG 218 218 ? B -8.362 -4.986 -5.104 1.000 2 B ARG 23.258 1
ATOM 3572 N N . ARG 219 219 ? B -1.421 0.654 -2.146 1.000 2 B ARG 40.774 1
ATOM 3573 C CA . ARG 219 219 ? B -0.931 2.011 -1.938 1.000 2 B ARG 42.164 1
ATOM 3574 C C . ARG 219 219 ? B 0.439 2.168 -2.532 1.000 2 B ARG 42.336 1
ATOM 3575 O O . ARG 219 219 ? B 1.105 1.203 -2.913 1.000 2 B ARG 41.224 1
ATOM 3576 C CB . ARG 219 219 ? B -0.932 2.350 -0.436 1.000 2 B ARG 39.423 1
ATOM 3577 C CG . ARG 219 219 ? B 0.104 1.611 0.379 1.000 2 B ARG 38.531 1
ATOM 3578 C CD . ARG 219 219 ? B -0.009 1.912 1.849 1.000 2 B ARG 35.660 1
ATOM 3579 N NE . ARG 219 219 ? B 0.964 1.213 2.663 1.000 2 B ARG 31.487 1
ATOM 3580 C CZ . ARG 219 219 ? B 1.032 1.302 3.978 1.000 2 B ARG 30.453 1
ATOM 3581 N NH1 . ARG 219 219 ? B 0.163 2.090 4.617 1.000 2 B ARG 27.536 1
ATOM 3582 N NH2 . ARG 219 219 ? B 1.937 0.642 4.665 1.000 2 B ARG 25.162 1
ATOM 3583 N N . SER 220 220 ? B 0.875 3.398 -2.624 1.000 2 B SER 47.192 1
ATOM 3584 C CA . SER 220 220 ? B 2.131 3.740 -3.265 1.000 2 B SER 48.310 1
ATOM 3585 C C . SER 220 220 ? B 3.010 4.534 -2.319 1.000 2 B SER 49.014 1
ATOM 3586 O O . SER 220 220 ? B 2.539 5.139 -1.365 1.000 2 B SER 47.642 1
ATOM 3587 C CB . SER 220 220 ? B 1.915 4.508 -4.573 1.000 2 B SER 45.087 1
ATOM 3588 O OG . SER 220 220 ? B 1.350 5.801 -4.342 1.000 2 B SER 41.952 1
ATOM 3589 N N . GLU 221 221 ? B 4.255 4.551 -2.617 1.000 2 B GLU 47.260 1
ATOM 3590 C CA . GLU 221 221 ? B 5.233 5.244 -1.789 1.000 2 B GLU 48.028 1
ATOM 3591 C C . GLU 221 221 ? B 5.460 6.676 -2.253 1.000 2 B GLU 49.283 1
ATOM 3592 O O . GLU 221 221 ? B 5.845 7.537 -1.456 1.000 2 B GLU 47.950 1
ATOM 3593 C CB . GLU 221 221 ? B 6.559 4.474 -1.812 1.000 2 B GLU 45.212 1
ATOM 3594 C CG . GLU 221 221 ? B 7.624 5.002 -0.887 1.000 2 B GLU 43.087 1
ATOM 3595 C CD . GLU 221 221 ? B 8.916 4.208 -0.905 1.000 2 B GLU 38.740 1
ATOM 3596 O OE1 . GLU 221 221 ? B 8.975 3.227 -1.668 1.000 2 B GLU 34.759 1
ATOM 3597 O OE2 . GLU 221 221 ? B 9.844 4.563 -0.145 1.000 2 B GLU 32.575 1
ATOM 3598 N N . ASP 222 222 ? B 5.266 6.934 -3.513 1.000 2 B ASP 55.279 1
ATOM 3599 C CA . ASP 222 222 ? B 5.581 8.251 -4.067 1.000 2 B ASP 55.456 1
ATOM 3600 C C . ASP 222 222 ? B 4.627 9.350 -3.586 1.000 2 B ASP 56.465 1
ATOM 3601 O O . ASP 222 222 ? B 5.004 10.505 -3.524 1.000 2 B ASP 55.184 1
ATOM 3602 C CB . ASP 222 222 ? B 5.587 8.192 -5.598 1.000 2 B ASP 52.751 1
ATOM 3603 C CG . ASP 222 222 ? B 4.285 7.632 -6.164 1.000 2 B ASP 49.827 1
ATOM 3604 O OD1 . ASP 222 222 ? B 3.373 7.332 -5.387 1.000 2 B ASP 44.991 1
ATOM 3605 O OD2 . ASP 222 222 ? B 4.177 7.530 -7.408 1.000 2 B ASP 47.589 1
ATOM 3606 N N . GLY 223 223 ? B 3.413 8.965 -3.316 1.000 2 B GLY 55.141 1
ATOM 3607 C CA . GLY 223 223 ? B 2.458 9.950 -2.797 1.000 2 B GLY 55.937 1
ATOM 3608 C C . GLY 223 223 ? B 1.630 10.667 -3.852 1.000 2 B GLY 58.292 1
ATOM 3609 O O . GLY 223 223 ? B 0.706 11.379 -3.519 1.000 2 B GLY 58.264 1
ATOM 3610 N N . TYR 224 224 ? B 1.960 10.462 -5.093 1.000 2 B TYR 60.023 1
ATOM 3611 C CA . TYR 224 224 ? B 1.199 11.083 -6.193 1.000 2 B TYR 61.083 1
ATOM 3612 C C . TYR 224 224 ? B -0.081 10.311 -6.429 1.000 2 B TYR 61.403 1
ATOM 3613 O O . TYR 224 224 ? B -0.241 9.167 -6.060 1.000 2 B TYR 59.914 1
ATOM 3614 C CB . TYR 224 224 ? B 2.016 11.137 -7.465 1.000 2 B TYR 59.222 1
ATOM 3615 C CG . TYR 224 224 ? B 3.218 12.056 -7.383 1.000 2 B TYR 58.025 1
ATOM 3616 C CD1 . TYR 224 224 ? B 3.065 13.428 -7.483 1.000 2 B TYR 57.049 1
ATOM 3617 C CD2 . TYR 224 224 ? B 4.494 11.537 -7.241 1.000 2 B TYR 57.121 1
ATOM 3618 C CE1 . TYR 224 224 ? B 4.144 14.284 -7.423 1.000 2 B TYR 55.815 1
ATOM 3619 C CE2 . TYR 224 224 ? B 5.607 12.364 -7.180 1.000 2 B TYR 57.056 1
ATOM 3620 C CZ . TYR 224 224 ? B 5.405 13.746 -7.276 1.000 2 B TYR 54.259 1
ATOM 3621 O OH . TYR 224 224 ? B 6.495 14.588 -7.220 1.000 2 B TYR 52.632 1
ATOM 3622 N N . ASN 225 225 ? B -0.998 10.975 -7.057 1.000 2 B ASN 61.192 1
ATOM 3623 C CA . ASN 225 225 ? B -2.286 10.381 -7.387 1.000 2 B ASN 62.055 1
ATOM 3624 C C . ASN 225 225 ? B -2.218 9.819 -8.789 1.000 2 B ASN 62.453 1
ATOM 3625 O O . ASN 225 225 ? B -1.994 10.541 -9.750 1.000 2 B ASN 61.495 1
ATOM 3626 C CB . ASN 225 225 ? B -3.417 11.407 -7.294 1.000 2 B ASN 59.278 1
ATOM 3627 C CG . ASN 225 225 ? B -3.639 11.900 -5.874 1.000 2 B ASN 55.011 1
ATOM 3628 O OD1 . ASN 225 225 ? B -3.553 11.113 -4.927 1.000 2 B ASN 51.963 1
ATOM 3629 N ND2 . ASN 225 225 ? B -3.927 13.189 -5.728 1.000 2 B ASN 51.998 1
ATOM 3630 N N . TRP 226 226 ? B -2.426 8.512 -8.878 1.000 2 B TRP 58.301 1
ATOM 3631 C CA . TRP 226 226 ? B -2.282 7.818 -10.130 1.000 2 B TRP 59.347 1
ATOM 3632 C C . TRP 226 226 ? B -3.587 7.121 -10.496 1.000 2 B TRP 59.485 1
ATOM 3633 O O . TRP 226 226 ? B -4.317 6.649 -9.645 1.000 2 B TRP 59.472 1
ATOM 3634 C CB . TRP 226 226 ? B -1.136 6.819 -10.084 1.000 2 B TRP 56.821 1
ATOM 3635 C CG . TRP 226 226 ? B 0.207 7.433 -9.830 1.000 2 B TRP 57.905 1
ATOM 3636 C CD1 . TRP 226 226 ? B 0.792 7.598 -8.627 1.000 2 B TRP 58.742 1
ATOM 3637 C CD2 . TRP 226 226 ? B 1.117 7.962 -10.807 1.000 2 B TRP 60.027 1
ATOM 3638 N NE1 . TRP 226 226 ? B 2.012 8.234 -8.784 1.000 2 B TRP 60.873 1
ATOM 3639 C CE2 . TRP 226 226 ? B 2.224 8.463 -10.123 1.000 2 B TRP 57.965 1
ATOM 3640 C CE3 . TRP 226 226 ? B 1.090 8.094 -12.190 1.000 2 B TRP 54.311 1
ATOM 3641 C CZ2 . TRP 226 226 ? B 3.295 9.045 -10.789 1.000 2 B TRP 60.456 1
ATOM 3642 C CZ3 . TRP 226 226 ? B 2.172 8.664 -12.838 1.000 2 B TRP 58.687 1
ATOM 3643 C CH2 . TRP 226 226 ? B 3.247 9.132 -12.150 1.000 2 B TRP 58.400 1
ATOM 3644 N N . ARG 227 227 ? B -3.811 7.058 -11.777 1.000 2 B ARG 59.532 1
ATOM 3645 C CA . ARG 227 227 ? B -4.999 6.365 -12.298 1.000 2 B ARG 60.639 1
ATOM 3646 C C . ARG 227 227 ? B -4.581 5.223 -13.211 1.000 2 B ARG 61.096 1
ATOM 3647 O O . ARG 227 227 ? B -3.826 5.414 -14.141 1.000 2 B ARG 60.036 1
ATOM 3648 C CB . ARG 227 227 ? B -5.893 7.341 -13.074 1.000 2 B ARG 58.200 1
ATOM 3649 C CG . ARG 227 227 ? B -7.173 6.693 -13.608 1.000 2 B ARG 53.314 1
ATOM 3650 C CD . ARG 227 227 ? B -8.023 7.659 -14.373 1.000 2 B ARG 48.855 1
ATOM 3651 N NE . ARG 227 227 ? B -9.275 7.058 -14.839 1.000 2 B ARG 43.568 1
ATOM 3652 C CZ . ARG 227 227 ? B -10.198 7.731 -15.507 1.000 2 B ARG 43.562 1
ATOM 3653 N NH1 . ARG 227 227 ? B -10.012 9.022 -15.773 1.000 2 B ARG 36.406 1
ATOM 3654 N NH2 . ARG 227 227 ? B -11.298 7.127 -15.926 1.000 2 B ARG 33.682 1
ATOM 3655 N N . LYS 228 228 ? B -5.101 4.067 -12.898 1.000 2 B LYS 58.320 1
ATOM 3656 C CA . LYS 228 228 ? B -4.800 2.922 -13.717 1.000 2 B LYS 59.412 1
ATOM 3657 C C . LYS 228 228 ? B -5.630 2.975 -15.003 1.000 2 B LYS 59.744 1
ATOM 3658 O O . LYS 228 228 ? B -6.845 2.998 -14.946 1.000 2 B LYS 57.745 1
ATOM 3659 C CB . LYS 228 228 ? B -5.076 1.626 -12.962 1.000 2 B LYS 56.855 1
ATOM 3660 C CG . LYS 228 228 ? B -4.606 0.352 -13.667 1.000 2 B LYS 54.030 1
ATOM 3661 C CD . LYS 228 228 ? B -4.852 -0.853 -12.821 1.000 2 B LYS 50.398 1
ATOM 3662 C CE . LYS 228 228 ? B -4.381 -2.121 -13.547 1.000 2 B LYS 50.011 1
ATOM 3663 N NZ . LYS 228 228 ? B -4.618 -3.341 -12.773 1.000 2 B LYS 44.382 1
ATOM 3664 N N . TYR 229 229 ? B -4.938 2.928 -16.109 1.000 2 B TYR 56.411 1
ATOM 3665 C CA . TYR 229 229 ? B -5.594 2.944 -17.418 1.000 2 B TYR 55.290 1
ATOM 3666 C C . TYR 229 229 ? B -5.428 1.664 -18.195 1.000 2 B TYR 54.199 1
ATOM 3667 O O . TYR 229 229 ? B -5.960 1.525 -19.275 1.000 2 B TYR 52.915 1
ATOM 3668 C CB . TYR 229 229 ? B -5.093 4.145 -18.232 1.000 2 B TYR 53.653 1
ATOM 3669 C CG . TYR 229 229 ? B -3.613 4.098 -18.560 1.000 2 B TYR 52.392 1
ATOM 3670 C CD1 . TYR 229 229 ? B -2.687 4.649 -17.709 1.000 2 B TYR 51.065 1
ATOM 3671 C CD2 . TYR 229 229 ? B -3.164 3.527 -19.736 1.000 2 B TYR 50.821 1
ATOM 3672 C CE1 . TYR 229 229 ? B -1.334 4.630 -18.002 1.000 2 B TYR 47.749 1
ATOM 3673 C CE2 . TYR 229 229 ? B -1.839 3.481 -20.062 1.000 2 B TYR 48.085 1
ATOM 3674 C CZ . TYR 229 229 ? B -0.912 4.034 -19.174 1.000 2 B TYR 45.020 1
ATOM 3675 O OH . TYR 229 229 ? B 0.435 4.001 -19.480 1.000 2 B TYR 43.960 1
ATOM 3676 N N . GLY 230 230 ? B -4.674 0.743 -17.660 1.000 2 B GLY 54.578 1
ATOM 3677 C CA . GLY 230 230 ? B -4.468 -0.496 -18.378 1.000 2 B GLY 55.369 1
ATOM 3678 C C . GLY 230 230 ? B -3.584 -1.470 -17.642 1.000 2 B GLY 56.991 1
ATOM 3679 O O . GLY 230 230 ? B -2.768 -1.077 -16.800 1.000 2 B GLY 56.175 1
ATOM 3680 N N . GLN 231 231 ? B -3.718 -2.712 -17.934 1.000 2 B GLN 58.760 1
ATOM 3681 C CA . GLN 231 231 ? B -2.900 -3.765 -17.359 1.000 2 B GLN 59.974 1
ATOM 3682 C C . GLN 231 231 ? B -2.757 -4.897 -18.381 1.000 2 B GLN 59.764 1
ATOM 3683 O O . GLN 231 231 ? B -3.727 -5.557 -18.725 1.000 2 B GLN 59.390 1
ATOM 3684 C CB . GLN 231 231 ? B -3.492 -4.274 -16.054 1.000 2 B GLN 58.638 1
ATOM 3685 C CG . GLN 231 231 ? B -2.660 -5.332 -15.365 1.000 2 B GLN 55.052 1
ATOM 3686 C CD . GLN 231 231 ? B -3.232 -5.772 -14.047 1.000 2 B GLN 51.302 1
ATOM 3687 O OE1 . GLN 231 231 ? B -4.316 -5.348 -13.664 1.000 2 B GLN 49.945 1
ATOM 3688 N NE2 . GLN 231 231 ? B -2.506 -6.617 -13.328 1.000 2 B GLN 48.355 1
ATOM 3689 N N . LYS 232 232 ? B -1.537 -5.067 -18.832 1.000 2 B LYS 58.253 1
ATOM 3690 C CA . LYS 232 232 ? B -1.287 -6.084 -19.848 1.000 2 B LYS 59.173 1
ATOM 3691 C C . LYS 232 232 ? B -0.086 -6.946 -19.438 1.000 2 B LYS 58.950 1
ATOM 3692 O O . LYS 232 232 ? B 0.839 -6.430 -18.796 1.000 2 B LYS 57.605 1
ATOM 3693 C CB . LYS 232 232 ? B -1.026 -5.451 -21.204 1.000 2 B LYS 56.982 1
ATOM 3694 C CG . LYS 232 232 ? B -2.246 -4.801 -21.825 1.000 2 B LYS 53.077 1
ATOM 3695 C CD . LYS 232 232 ? B -1.918 -4.218 -23.192 1.000 2 B LYS 49.026 1
ATOM 3696 C CE . LYS 232 232 ? B -3.151 -3.580 -23.824 1.000 2 B LYS 44.906 1
ATOM 3697 N NZ . LYS 232 232 ? B -2.856 -3.022 -25.156 1.000 2 B LYS 38.436 1
ATOM 3698 N N . GLN 233 233 ? B -0.128 -8.150 -19.786 1.000 2 B GLN 59.079 1
ATOM 3699 C CA . GLN 233 233 ? B 0.977 -9.081 -19.479 1.000 2 B GLN 59.252 1
ATOM 3700 C C . GLN 233 233 ? B 2.034 -8.983 -20.568 1.000 2 B GLN 58.962 1
ATOM 3701 O O . GLN 233 233 ? B 1.759 -9.124 -21.737 1.000 2 B GLN 57.813 1
ATOM 3702 C CB . GLN 233 233 ? B 0.472 -10.502 -19.341 1.000 2 B GLN 56.513 1
ATOM 3703 C CG . GLN 233 233 ? B 1.547 -11.501 -18.922 1.000 2 B GLN 52.463 1
ATOM 3704 C CD . GLN 233 233 ? B 0.984 -12.878 -18.703 1.000 2 B GLN 48.787 1
ATOM 3705 O OE1 . GLN 233 233 ? B -0.219 -13.123 -18.847 1.000 2 B GLN 46.033 1
ATOM 3706 N NE2 . GLN 233 233 ? B 1.849 -13.812 -18.367 1.000 2 B GLN 44.514 1
ATOM 3707 N N . VAL 234 234 ? B 3.239 -8.710 -20.126 1.000 2 B VAL 55.838 1
ATOM 3708 C CA . VAL 234 234 ? B 4.355 -8.576 -21.050 1.000 2 B VAL 55.327 1
ATOM 3709 C C . VAL 234 234 ? B 4.807 -9.964 -21.484 1.000 2 B VAL 54.876 1
ATOM 3710 O O . VAL 234 234 ? B 4.871 -10.885 -20.671 1.000 2 B VAL 53.349 1
ATOM 3711 C CB . VAL 234 234 ? B 5.516 -7.792 -20.418 1.000 2 B VAL 53.002 1
ATOM 3712 C CG1 . VAL 234 234 ? B 5.036 -6.411 -20.020 1.000 2 B VAL 51.934 1
ATOM 3713 C CG2 . VAL 234 234 ? B 6.688 -7.684 -21.370 1.000 2 B VAL 50.096 1
ATOM 3714 N N . LYS 235 235 ? B 5.094 -10.083 -22.771 1.000 2 B LYS 53.252 1
ATOM 3715 C CA . LYS 235 235 ? B 5.584 -11.354 -23.257 1.000 2 B LYS 54.306 1
ATOM 3716 C C . LYS 235 235 ? B 7.008 -11.613 -22.803 1.000 2 B LYS 54.563 1
ATOM 3717 O O . LYS 235 235 ? B 7.891 -10.761 -22.953 1.000 2 B LYS 51.740 1
ATOM 3718 C CB . LYS 235 235 ? B 5.502 -11.427 -24.773 1.000 2 B LYS 49.857 1
ATOM 3719 C CG . LYS 235 235 ? B 4.063 -11.423 -25.313 1.000 2 B LYS 46.793 1
ATOM 3720 C CD . LYS 235 235 ? B 4.041 -11.568 -26.800 1.000 2 B LYS 43.062 1
ATOM 3721 C CE . LYS 235 235 ? B 2.635 -11.565 -27.340 1.000 2 B LYS 35.620 1
ATOM 3722 N NZ . LYS 235 235 ? B 2.566 -11.709 -28.804 1.000 2 B LYS 31.483 1
ATOM 3723 N N . GLY 236 236 ? B 7.206 -12.772 -22.238 1.000 2 B GLY 50.726 1
ATOM 3724 C CA . GLY 236 236 ? B 8.516 -13.114 -21.699 1.000 2 B GLY 50.507 1
ATOM 3725 C C . GLY 236 236 ? B 8.596 -13.032 -20.186 1.000 2 B GLY 52.596 1
ATOM 3726 O O . GLY 236 236 ? B 9.571 -13.495 -19.612 1.000 2 B GLY 51.127 1
ATOM 3727 N N . SER 237 237 ? B 7.566 -12.478 -19.570 1.000 2 B SER 52.618 1
ATOM 3728 C CA . SER 237 237 ? B 7.524 -12.361 -18.122 1.000 2 B SER 53.873 1
ATOM 3729 C C . SER 237 237 ? B 6.139 -12.762 -17.653 1.000 2 B SER 55.012 1
ATOM 3730 O O . SER 237 237 ? B 5.122 -12.383 -18.255 1.000 2 B SER 53.380 1
ATOM 3731 C CB . SER 237 237 ? B 7.859 -10.954 -17.653 1.000 2 B SER 50.424 1
ATOM 3732 O OG . SER 237 237 ? B 6.872 -10.019 -18.091 1.000 2 B SER 47.202 1
ATOM 3733 N N . GLU 238 238 ? B 6.095 -13.487 -16.562 1.000 2 B GLU 52.198 1
ATOM 3734 C CA . GLU 238 238 ? B 4.836 -13.920 -15.995 1.000 2 B GLU 54.531 1
ATOM 3735 C C . GLU 238 238 ? B 4.173 -12.839 -15.165 1.000 2 B GLU 56.133 1
ATOM 3736 O O . GLU 238 238 ? B 3.001 -12.967 -14.820 1.000 2 B GLU 54.873 1
ATOM 3737 C CB . GLU 238 238 ? B 5.052 -15.170 -15.133 1.000 2 B GLU 51.402 1
ATOM 3738 C CG . GLU 238 238 ? B 5.485 -16.374 -15.921 1.000 2 B GLU 48.432 1
ATOM 3739 C CD . GLU 238 238 ? B 5.651 -17.606 -15.065 1.000 2 B GLU 43.639 1
ATOM 3740 O OE1 . GLU 238 238 ? B 5.532 -17.484 -13.819 1.000 2 B GLU 41.337 1
ATOM 3741 O OE2 . GLU 238 238 ? B 5.855 -18.707 -15.627 1.000 2 B GLU 39.416 1
ATOM 3742 N N . ASN 239 239 ? B 4.920 -11.823 -14.851 1.000 2 B ASN 57.421 1
ATOM 3743 C CA . ASN 239 239 ? B 4.403 -10.751 -14.010 1.000 2 B ASN 58.040 1
ATOM 3744 C C . ASN 239 239 ? B 3.581 -9.782 -14.860 1.000 2 B ASN 59.813 1
ATOM 3745 O O . ASN 239 239 ? B 4.038 -9.295 -15.880 1.000 2 B ASN 58.986 1
ATOM 3746 C CB . ASN 239 239 ? B 5.531 -10.000 -13.309 1.000 2 B ASN 55.676 1
ATOM 3747 C CG . ASN 239 239 ? B 6.237 -10.869 -12.305 1.000 2 B ASN 51.908 1
ATOM 3748 O OD1 . ASN 239 239 ? B 5.621 -11.671 -11.606 1.000 2 B ASN 48.186 1
ATOM 3749 N ND2 . ASN 239 239 ? B 7.545 -10.745 -12.217 1.000 2 B ASN 50.981 1
ATOM 3750 N N . PRO 240 240 ? B 2.375 -9.493 -14.465 1.000 2 B PRO 56.466 1
ATOM 3751 C CA . PRO 240 240 ? B 1.551 -8.533 -15.206 1.000 2 B PRO 58.675 1
ATOM 3752 C C . PRO 240 240 ? B 2.001 -7.101 -14.951 1.000 2 B PRO 60.269 1
ATOM 3753 O O . PRO 240 240 ? B 2.335 -6.718 -13.842 1.000 2 B PRO 59.547 1
ATOM 3754 C CB . PRO 240 240 ? B 0.154 -8.768 -14.653 1.000 2 B PRO 56.061 1
ATOM 3755 C CG . PRO 240 240 ? B 0.374 -9.273 -13.283 1.000 2 B PRO 53.989 1
ATOM 3756 C CD . PRO 240 240 ? B 1.638 -10.060 -13.320 1.000 2 B PRO 53.458 1
ATOM 3757 N N . ARG 241 241 ? B 1.997 -6.307 -15.980 1.000 2 B ARG 53.099 1
ATOM 3758 C CA . ARG 241 241 ? B 2.435 -4.921 -15.892 1.000 2 B ARG 54.744 1
ATOM 3759 C C . ARG 241 241 ? B 1.244 -4.018 -15.930 1.000 2 B ARG 54.779 1
ATOM 3760 O O . ARG 241 241 ? B 0.443 -4.025 -16.859 1.000 2 B ARG 54.945 1
ATOM 3761 C CB . ARG 241 241 ? B 3.413 -4.604 -17.038 1.000 2 B ARG 53.533 1
ATOM 3762 C CG . ARG 241 241 ? B 3.995 -3.184 -16.943 1.000 2 B ARG 49.815 1
ATOM 3763 C CD . ARG 241 241 ? B 4.960 -2.935 -18.075 1.000 2 B ARG 45.850 1
ATOM 3764 N NE . ARG 241 241 ? B 6.238 -3.670 -17.890 1.000 2 B ARG 44.215 1
ATOM 3765 C CZ . ARG 241 241 ? B 7.205 -3.684 -18.805 1.000 2 B ARG 43.149 1
ATOM 3766 N NH1 . ARG 241 241 ? B 7.050 -2.999 -19.935 1.000 2 B ARG 38.171 1
ATOM 3767 N NH2 . ARG 241 241 ? B 8.321 -4.362 -18.601 1.000 2 B ARG 36.495 1
ATOM 3768 N N . SER 242 242 ? B 1.115 -3.209 -14.898 1.000 2 B SER 60.861 1
ATOM 3769 C CA . SER 242 242 ? B 0.039 -2.236 -14.791 1.000 2 B SER 62.323 1
ATOM 3770 C C . SER 242 242 ? B 0.544 -0.865 -15.188 1.000 2 B SER 62.635 1
ATOM 3771 O O . SER 242 242 ? B 1.650 -0.471 -14.838 1.000 2 B SER 61.693 1
ATOM 3772 C CB . SER 242 242 ? B -0.554 -2.207 -13.393 1.000 2 B SER 59.714 1
ATOM 3773 O OG . SER 242 242 ? B -1.183 -3.460 -13.125 1.000 2 B SER 53.449 1
ATOM 3774 N N . TYR 243 243 ? B -0.319 -0.135 -15.850 1.000 2 B TYR 62.416 1
ATOM 3775 C CA . TYR 243 243 ? B 0.062 1.183 -16.343 1.000 2 B TYR 62.686 1
ATOM 3776 C C . TYR 243 243 ? B -0.794 2.227 -15.661 1.000 2 B TYR 62.777 1
ATOM 3777 O O . TYR 243 243 ? B -2.000 2.057 -15.529 1.000 2 B TYR 63.010 1
ATOM 3778 C CB . TYR 243 243 ? B -0.122 1.252 -17.862 1.000 2 B TYR 60.931 1
ATOM 3779 C CG . TYR 243 243 ? B 0.751 0.276 -18.636 1.000 2 B TYR 59.106 1
ATOM 3780 C CD1 . TYR 243 243 ? B 2.027 0.596 -18.960 1.000 2 B TYR 59.060 1
ATOM 3781 C CD2 . TYR 243 243 ? B 0.243 -0.962 -18.990 1.000 2 B TYR 58.572 1
ATOM 3782 C CE1 . TYR 243 243 ? B 2.834 -0.288 -19.646 1.000 2 B TYR 58.094 1
ATOM 3783 C CE2 . TYR 243 243 ? B 1.040 -1.872 -19.694 1.000 2 B TYR 59.395 1
ATOM 3784 C CZ . TYR 243 243 ? B 2.335 -1.522 -20.013 1.000 2 B TYR 56.657 1
ATOM 3785 O OH . TYR 243 243 ? B 3.155 -2.378 -20.710 1.000 2 B TYR 53.154 1
ATOM 3786 N N . TYR 244 244 ? B -0.149 3.267 -15.213 1.000 2 B TYR 62.592 1
ATOM 3787 C CA . TYR 244 244 ? B -0.812 4.324 -14.472 1.000 2 B TYR 63.365 1
ATOM 3788 C C . TYR 244 244 ? B -0.483 5.673 -15.080 1.000 2 B TYR 63.383 1
ATOM 3789 O O . TYR 244 244 ? B 0.593 5.891 -15.616 1.000 2 B TYR 62.887 1
ATOM 3790 C CB . TYR 244 244 ? B -0.386 4.312 -12.997 1.000 2 B TYR 61.806 1
ATOM 3791 C CG . TYR 244 244 ? B -0.778 3.063 -12.253 1.000 2 B TYR 61.236 1
ATOM 3792 C CD1 . TYR 244 244 ? B -2.036 2.914 -11.715 1.000 2 B TYR 61.375 1
ATOM 3793 C CD2 . TYR 244 244 ? B 0.104 2.007 -12.123 1.000 2 B TYR 60.981 1
ATOM 3794 C CE1 . TYR 244 244 ? B -2.396 1.768 -11.029 1.000 2 B TYR 60.996 1
ATOM 3795 C CE2 . TYR 244 244 ? B -0.234 0.861 -11.455 1.000 2 B TYR 62.484 1
ATOM 3796 C CZ . TYR 244 244 ? B -1.496 0.745 -10.890 1.000 2 B TYR 59.217 1
ATOM 3797 O OH . TYR 244 244 ? B -1.852 -0.396 -10.222 1.000 2 B TYR 55.935 1
ATOM 3798 N N . LYS 245 245 ? B -1.409 6.571 -14.962 1.000 2 B LYS 58.067 1
ATOM 3799 C CA . LYS 245 245 ? B -1.216 7.956 -15.339 1.000 2 B LYS 58.849 1
ATOM 3800 C C . LYS 245 245 ? B -1.601 8.866 -14.182 1.000 2 B LYS 59.424 1
ATOM 3801 O O . LYS 245 245 ? B -2.343 8.463 -13.289 1.000 2 B LYS 59.044 1
ATOM 3802 C CB . LYS 245 245 ? B -2.064 8.296 -16.563 1.000 2 B LYS 56.723 1
ATOM 3803 C CG . LYS 245 245 ? B -3.555 8.187 -16.371 1.000 2 B LYS 52.267 1
ATOM 3804 C CD . LYS 245 245 ? B -4.317 8.521 -17.629 1.000 2 B LYS 48.011 1
ATOM 3805 C CE . LYS 245 245 ? B -5.808 8.374 -17.451 1.000 2 B LYS 43.190 1
ATOM 3806 N NZ . LYS 245 245 ? B -6.567 8.711 -18.675 1.000 2 B LYS 38.684 1
ATOM 3807 N N . CYS 246 246 ? B -1.065 10.041 -14.181 1.000 2 B CYS 58.722 1
ATOM 3808 C CA . CYS 246 246 ? B -1.292 10.979 -13.088 1.000 2 B CYS 59.596 1
ATOM 3809 C C . CYS 246 246 ? B -2.736 11.492 -13.127 1.000 2 B CYS 59.333 1
ATOM 3810 O O . CYS 246 246 ? B -3.263 11.837 -14.172 1.000 2 B CYS 57.505 1
ATOM 3811 C CB . CYS 246 246 ? B -0.294 12.113 -13.141 1.000 2 B CYS 57.556 1
ATOM 3812 S SG . CYS 246 246 ? B -0.421 13.262 -11.739 1.000 2 B CYS 57.983 1
ATOM 3813 N N . THR 247 247 ? B -3.343 11.535 -11.960 1.000 2 B THR 60.100 1
ATOM 3814 C CA . THR 247 247 ? B -4.717 12.022 -11.877 1.000 2 B THR 60.525 1
ATOM 3815 C C . THR 247 247 ? B -4.821 13.536 -11.975 1.000 2 B THR 60.647 1
ATOM 3816 O O . THR 247 247 ? B -5.921 14.071 -12.130 1.000 2 B THR 58.228 1
ATOM 3817 C CB . THR 247 247 ? B -5.348 11.574 -10.570 1.000 2 B THR 57.843 1
ATOM 3818 O OG1 . THR 247 247 ? B -4.590 12.074 -9.477 1.000 2 B THR 52.905 1
ATOM 3819 C CG2 . THR 247 247 ? B -5.397 10.052 -10.502 1.000 2 B THR 52.008 1
ATOM 3820 N N . PHE 248 248 ? B -3.720 14.192 -11.839 1.000 2 B PHE 61.815 1
ATOM 3821 C CA . PHE 248 248 ? B -3.718 15.648 -11.971 1.000 2 B PHE 62.382 1
ATOM 3822 C C . PHE 248 248 ? B -3.980 16.018 -13.420 1.000 2 B PHE 63.237 1
ATOM 3823 O O . PHE 248 248 ? B -3.430 15.426 -14.329 1.000 2 B PHE 62.185 1
ATOM 3824 C CB . PHE 248 248 ? B -2.372 16.205 -11.512 1.000 2 B PHE 60.238 1
ATOM 3825 C CG . PHE 248 248 ? B -2.308 17.718 -11.534 1.000 2 B PHE 57.431 1
ATOM 3826 C CD1 . PHE 248 248 ? B -2.858 18.443 -10.514 1.000 2 B PHE 56.460 1
ATOM 3827 C CD2 . PHE 248 248 ? B -1.702 18.373 -12.581 1.000 2 B PHE 56.332 1
ATOM 3828 C CE1 . PHE 248 248 ? B -2.809 19.819 -10.530 1.000 2 B PHE 56.948 1
ATOM 3829 C CE2 . PHE 248 248 ? B -1.631 19.736 -12.608 1.000 2 B PHE 55.901 1
ATOM 3830 C CZ . PHE 248 248 ? B -2.182 20.465 -11.569 1.000 2 B PHE 54.120 1
ATOM 3831 N N . PRO 249 249 ? B -4.849 16.980 -13.647 1.000 2 B PRO 57.314 1
ATOM 3832 C CA . PRO 249 249 ? B -5.151 17.353 -15.031 1.000 2 B PRO 58.069 1
ATOM 3833 C C . PRO 249 249 ? B -3.961 17.992 -15.735 1.000 2 B PRO 59.170 1
ATOM 3834 O O . PRO 249 249 ? B -3.206 18.739 -15.149 1.000 2 B PRO 57.190 1
ATOM 3835 C CB . PRO 249 249 ? B -6.319 18.352 -14.898 1.000 2 B PRO 55.425 1
ATOM 3836 C CG . PRO 249 249 ? B -6.160 18.900 -13.524 1.000 2 B PRO 54.044 1
ATOM 3837 C CD . PRO 249 249 ? B -5.639 17.785 -12.713 1.000 2 B PRO 54.568 1
ATOM 3838 N N . ASN 250 250 ? B -3.853 17.676 -17.000 1.000 2 B ASN 60.472 1
ATOM 3839 C CA . ASN 250 250 ? B -2.765 18.147 -17.851 1.000 2 B ASN 60.988 1
ATOM 3840 C C . ASN 250 250 ? B -1.404 17.727 -17.325 1.000 2 B ASN 62.908 1
ATOM 3841 O O . ASN 250 250 ? B -0.427 18.479 -17.369 1.000 2 B ASN 61.538 1
ATOM 3842 C CB . ASN 250 250 ? B -2.819 19.660 -18.076 1.000 2 B ASN 57.969 1
ATOM 3843 C CG . ASN 250 250 ? B -4.019 20.090 -18.867 1.000 2 B ASN 53.400 1
ATOM 3844 O OD1 . ASN 250 250 ? B -4.419 19.420 -19.825 1.000 2 B ASN 48.234 1
ATOM 3845 N ND2 . ASN 250 250 ? B -4.617 21.212 -18.471 1.000 2 B ASN 51.144 1
ATOM 3846 N N . CYS 251 251 ? B -1.346 16.508 -16.843 1.000 2 B CYS 60.428 1
ATOM 3847 C CA . CYS 251 251 ? B -0.090 15.960 -16.344 1.000 2 B CYS 62.451 1
ATOM 3848 C C . CYS 251 251 ? B 0.385 14.837 -17.280 1.000 2 B CYS 63.514 1
ATOM 3849 O O . CYS 251 251 ? B -0.315 13.845 -17.466 1.000 2 B CYS 62.219 1
ATOM 3850 C CB . CYS 251 251 ? B -0.243 15.445 -14.930 1.000 2 B CYS 60.633 1
ATOM 3851 S SG . CYS 251 251 ? B 1.284 14.794 -14.239 1.000 2 B CYS 59.075 1
ATOM 3852 N N . PRO 252 252 ? B 1.534 14.973 -17.892 1.000 2 B PRO 60.837 1
ATOM 3853 C CA . PRO 252 252 ? B 2.034 13.940 -18.790 1.000 2 B PRO 61.855 1
ATOM 3854 C C . PRO 252 252 ? B 2.736 12.785 -18.122 1.000 2 B PRO 63.286 1
ATOM 3855 O O . PRO 252 252 ? B 3.146 11.843 -18.815 1.000 2 B PRO 62.179 1
ATOM 3856 C CB . PRO 252 252 ? B 2.987 14.728 -19.689 1.000 2 B PRO 59.441 1
ATOM 3857 C CG . PRO 252 252 ? B 3.548 15.775 -18.803 1.000 2 B PRO 58.368 1
ATOM 3858 C CD . PRO 252 252 ? B 2.403 16.152 -17.894 1.000 2 B PRO 59.877 1
ATOM 3859 N N . THR 253 253 ? B 2.898 12.843 -16.816 1.000 2 B THR 61.641 1
ATOM 3860 C CA . THR 253 253 ? B 3.670 11.822 -16.126 1.000 2 B THR 62.754 1
ATOM 3861 C C . THR 253 253 ? B 2.914 10.499 -16.102 1.000 2 B THR 63.120 1
ATOM 3862 O O . THR 253 253 ? B 1.745 10.438 -15.721 1.000 2 B THR 62.129 1
ATOM 3863 C CB . THR 253 253 ? B 3.986 12.248 -14.690 1.000 2 B THR 61.256 1
ATOM 3864 O OG1 . THR 253 253 ? B 4.597 13.532 -14.691 1.000 2 B THR 54.247 1
ATOM 3865 C CG2 . THR 253 253 ? B 4.925 11.249 -14.038 1.000 2 B THR 54.917 1
ATOM 3866 N N . LYS 254 254 ? B 3.568 9.467 -16.510 1.000 2 B LYS 56.737 1
ATOM 3867 C CA . LYS 254 254 ? B 3.013 8.126 -16.532 1.000 2 B LYS 57.619 1
ATOM 3868 C C . LYS 254 254 ? B 3.875 7.174 -15.724 1.000 2 B LYS 58.047 1
ATOM 3869 O O . LYS 254 254 ? B 5.102 7.283 -15.728 1.000 2 B LYS 57.672 1
ATOM 3870 C CB . LYS 254 254 ? B 2.872 7.598 -17.945 1.000 2 B LYS 55.464 1
ATOM 3871 C CG . LYS 254 254 ? B 1.890 8.371 -18.802 1.000 2 B LYS 51.691 1
ATOM 3872 C CD . LYS 254 254 ? B 1.811 7.787 -20.193 1.000 2 B LYS 47.901 1
ATOM 3873 C CE . LYS 254 254 ? B 0.866 8.582 -21.064 1.000 2 B LYS 46.094 1
ATOM 3874 N NZ . LYS 254 254 ? B 0.781 8.071 -22.435 1.000 2 B LYS 41.327 1
ATOM 3875 N N . LYS 255 255 ? B 3.241 6.256 -15.050 1.000 2 B LYS 60.280 1
ATOM 3876 C CA . LYS 255 255 ? B 3.926 5.320 -14.173 1.000 2 B LYS 61.584 1
ATOM 3877 C C . LYS 255 255 ? B 3.631 3.905 -14.662 1.000 2 B LYS 61.453 1
ATOM 3878 O O . LYS 255 255 ? B 2.493 3.456 -14.677 1.000 2 B LYS 61.105 1
ATOM 3879 C CB . LYS 255 255 ? B 3.459 5.475 -12.719 1.000 2 B LYS 59.547 1
ATOM 3880 C CG . LYS 255 255 ? B 4.034 4.489 -11.746 1.000 2 B LYS 56.159 1
ATOM 3881 C CD . LYS 255 255 ? B 3.592 4.782 -10.321 1.000 2 B LYS 53.532 1
ATOM 3882 C CE . LYS 255 255 ? B 2.128 4.428 -10.139 1.000 2 B LYS 53.037 1
ATOM 3883 N NZ . LYS 255 255 ? B 1.686 4.614 -8.735 1.000 2 B LYS 47.950 1
ATOM 3884 N N . LYS 256 256 ? B 4.643 3.191 -14.999 1.000 2 B LYS 58.084 1
ATOM 3885 C CA . LYS 256 256 ? B 4.543 1.812 -15.412 1.000 2 B LYS 58.015 1
ATOM 3886 C C . LYS 256 256 ? B 4.993 0.931 -14.274 1.000 2 B LYS 57.984 1
ATOM 3887 O O . LYS 256 256 ? B 6.147 0.992 -13.852 1.000 2 B LYS 57.481 1
ATOM 3888 C CB . LYS 256 256 ? B 5.379 1.549 -16.653 1.000 2 B LYS 55.950 1
ATOM 3889 C CG . LYS 256 256 ? B 4.879 2.280 -17.877 1.000 2 B LYS 51.623 1
ATOM 3890 C CD . LYS 256 256 ? B 5.833 2.167 -19.054 1.000 2 B LYS 47.869 1
ATOM 3891 C CE . LYS 256 256 ? B 5.882 0.755 -19.579 1.000 2 B LYS 44.524 1
ATOM 3892 N NZ . LYS 256 256 ? B 6.678 0.658 -20.828 1.000 2 B LYS 40.390 1
ATOM 3893 N N . VAL 257 257 ? B 4.098 0.102 -13.792 1.000 2 B VAL 59.740 1
ATOM 3894 C CA . VAL 257 257 ? B 4.371 -0.740 -12.622 1.000 2 B VAL 60.531 1
ATOM 3895 C C . VAL 257 257 ? B 4.208 -2.201 -13.024 1.000 2 B VAL 60.686 1
ATOM 3896 O O . VAL 257 257 ? B 3.141 -2.617 -13.462 1.000 2 B VAL 59.751 1
ATOM 3897 C CB . VAL 257 257 ? B 3.428 -0.400 -11.451 1.000 2 B VAL 58.389 1
ATOM 3898 C CG1 . VAL 257 257 ? B 3.650 1.046 -11.040 1.000 2 B VAL 57.690 1
ATOM 3899 C CG2 . VAL 257 257 ? B 3.654 -1.343 -10.317 1.000 2 B VAL 55.696 1
ATOM 3900 N N . GLU 258 258 ? B 5.239 -2.923 -12.870 1.000 2 B GLU 55.413 1
ATOM 3901 C CA . GLU 258 258 ? B 5.218 -4.347 -13.133 1.000 2 B GLU 56.236 1
ATOM 3902 C C . GLU 258 258 ? B 4.854 -5.098 -11.868 1.000 2 B GLU 55.915 1
ATOM 3903 O O . GLU 258 258 ? B 5.611 -5.101 -10.891 1.000 2 B GLU 54.944 1
ATOM 3904 C CB . GLU 258 258 ? B 6.567 -4.829 -13.668 1.000 2 B GLU 53.764 1
ATOM 3905 C CG . GLU 258 258 ? B 6.612 -6.327 -13.989 1.000 2 B GLU 50.227 1
ATOM 3906 C CD . GLU 258 258 ? B 7.929 -6.756 -14.563 1.000 2 B GLU 46.754 1
ATOM 3907 O OE1 . GLU 258 258 ? B 8.840 -5.894 -14.665 1.000 2 B GLU 45.668 1
ATOM 3908 O OE2 . GLU 258 258 ? B 8.087 -7.956 -14.888 1.000 2 B GLU 43.302 1
ATOM 3909 N N . ARG 259 259 ? B 3.712 -5.721 -11.874 1.000 2 B ARG 58.928 1
ATOM 3910 C CA . ARG 259 259 ? B 3.252 -6.482 -10.723 1.000 2 B ARG 59.595 1
ATOM 3911 C C . ARG 259 259 ? B 3.260 -7.959 -11.046 1.000 2 B ARG 58.723 1
ATOM 3912 O O . ARG 259 259 ? B 2.915 -8.343 -12.168 1.000 2 B ARG 57.858 1
ATOM 3913 C CB . ARG 259 259 ? B 1.839 -6.043 -10.294 1.000 2 B ARG 57.282 1
ATOM 3914 C CG . ARG 259 259 ? B 1.796 -4.640 -9.754 1.000 2 B ARG 54.056 1
ATOM 3915 C CD . ARG 259 259 ? B 0.377 -4.286 -9.348 1.000 2 B ARG 50.575 1
ATOM 3916 N NE . ARG 259 259 ? B 0.269 -2.940 -8.761 1.000 2 B ARG 46.967 1
ATOM 3917 C CZ . ARG 259 259 ? B -0.866 -2.395 -8.364 1.000 2 B ARG 46.985 1
ATOM 3918 N NH1 . ARG 259 259 ? B -1.992 -3.090 -8.447 1.000 2 B ARG 40.568 1
ATOM 3919 N NH2 . ARG 259 259 ? B -0.872 -1.170 -7.862 1.000 2 B ARG 38.709 1
ATOM 3920 N N . SER 260 260 ? B 3.577 -8.746 -10.089 1.000 2 B SER 55.455 1
ATOM 3921 C CA . SER 260 260 ? B 3.565 -10.183 -10.268 1.000 2 B SER 56.518 1
ATOM 3922 C C . SER 260 260 ? B 2.146 -10.694 -10.205 1.000 2 B SER 56.503 1
ATOM 3923 O O . SER 260 260 ? B 1.191 -9.963 -9.908 1.000 2 B SER 55.726 1
ATOM 3924 C CB . SER 260 260 ? B 4.447 -10.871 -9.232 1.000 2 B SER 53.813 1
ATOM 3925 O OG . SER 260 260 ? B 3.903 -10.733 -7.925 1.000 2 B SER 49.070 1
ATOM 3926 N N . ILE 261 261 ? B 1.990 -11.932 -10.525 1.000 2 B ILE 52.069 1
ATOM 3927 C CA . ILE 261 261 ? B 0.666 -12.563 -10.489 1.000 2 B ILE 53.086 1
ATOM 3928 C C . ILE 261 261 ? B 0.154 -12.618 -9.045 1.000 2 B ILE 53.716 1
ATOM 3929 O O . ILE 261 261 ? B -1.054 -12.518 -8.807 1.000 2 B ILE 52.654 1
ATOM 3930 C CB . ILE 261 261 ? B 0.743 -13.946 -11.135 1.000 2 B ILE 50.379 1
ATOM 3931 C CG1 . ILE 261 261 ? B 1.112 -13.792 -12.610 1.000 2 B ILE 49.443 1
ATOM 3932 C CG2 . ILE 261 261 ? B -0.600 -14.668 -11.040 1.000 2 B ILE 47.259 1
ATOM 3933 C CD1 . ILE 261 261 ? B 1.431 -15.088 -13.295 1.000 2 B ILE 44.014 1
ATOM 3934 N N . GLU 262 262 ? B 1.050 -12.745 -8.115 1.000 2 B GLU 54.211 1
ATOM 3935 C CA . GLU 262 262 ? B 0.695 -12.742 -6.699 1.000 2 B GLU 55.841 1
ATOM 3936 C C . GLU 262 262 ? B 0.327 -11.353 -6.186 1.000 2 B GLU 56.487 1
ATOM 3937 O O . GLU 262 262 ? B -0.239 -11.227 -5.113 1.000 2 B GLU 54.449 1
ATOM 3938 C CB . GLU 262 262 ? B 1.826 -13.320 -5.873 1.000 2 B GLU 53.136 1
ATOM 3939 C CG . GLU 262 262 ? B 2.115 -14.762 -6.192 1.000 2 B GLU 49.639 1
ATOM 3940 C CD . GLU 262 262 ? B 3.267 -15.323 -5.382 1.000 2 B GLU 45.298 1
ATOM 3941 O OE1 . GLU 262 262 ? B 3.954 -14.529 -4.706 1.000 2 B GLU 41.257 1
ATOM 3942 O OE2 . GLU 262 262 ? B 3.474 -16.553 -5.413 1.000 2 B GLU 39.184 1
ATOM 3943 N N . GLY 263 263 ? B 0.681 -10.344 -6.944 1.000 2 B GLY 52.778 1
ATOM 3944 C CA . GLY 263 263 ? B 0.350 -8.969 -6.558 1.000 2 B GLY 53.732 1
ATOM 3945 C C . GLY 263 263 ? B 1.522 -8.129 -6.101 1.000 2 B GLY 55.410 1
ATOM 3946 O O . GLY 263 263 ? B 1.331 -6.966 -5.725 1.000 2 B GLY 53.947 1
ATOM 3947 N N . GLN 264 264 ? B 2.704 -8.689 -6.101 1.000 2 B GLN 50.274 1
ATOM 3948 C CA . GLN 264 264 ? B 3.889 -7.941 -5.727 1.000 2 B GLN 52.750 1
ATOM 3949 C C . GLN 264 264 ? B 4.314 -7.047 -6.892 1.000 2 B GLN 54.070 1
ATOM 3950 O O . GLN 264 264 ? B 4.300 -7.427 -8.025 1.000 2 B GLN 53.541 1
ATOM 3951 C CB . GLN 264 264 ? B 5.036 -8.864 -5.330 1.000 2 B GLN 50.462 1
ATOM 3952 C CG . GLN 264 264 ? B 6.288 -8.155 -4.880 1.000 2 B GLN 47.209 1
ATOM 3953 C CD . GLN 264 264 ? B 7.382 -9.088 -4.509 1.000 2 B GLN 42.932 1
ATOM 3954 O OE1 . GLN 264 264 ? B 7.248 -10.303 -4.658 1.000 2 B GLN 38.020 1
ATOM 3955 N NE2 . GLN 264 264 ? B 8.490 -8.557 -4.054 1.000 2 B GLN 35.339 1
ATOM 3956 N N . ILE 265 265 ? B 4.716 -5.833 -6.520 1.000 2 B ILE 53.257 1
ATOM 3957 C CA . ILE 265 265 ? B 5.238 -4.915 -7.506 1.000 2 B ILE 54.588 1
ATOM 3958 C C . ILE 265 265 ? B 6.745 -5.123 -7.603 1.000 2 B ILE 55.328 1
ATOM 3959 O O . ILE 265 265 ? B 7.484 -4.842 -6.655 1.000 2 B ILE 54.955 1
ATOM 3960 C CB . ILE 265 265 ? B 4.921 -3.467 -7.147 1.000 2 B ILE 52.852 1
ATOM 3961 C CG1 . ILE 265 265 ? B 3.401 -3.251 -7.155 1.000 2 B ILE 52.510 1
ATOM 3962 C CG2 . ILE 265 265 ? B 5.584 -2.509 -8.139 1.000 2 B ILE 49.459 1
ATOM 3963 C CD1 . ILE 265 265 ? B 2.982 -1.981 -6.548 1.000 2 B ILE 47.892 1
ATOM 3964 N N . THR 266 266 ? B 7.177 -5.544 -8.742 1.000 2 B THR 54.906 1
ATOM 3965 C CA . THR 266 266 ? B 8.600 -5.870 -8.905 1.000 2 B THR 56.627 1
ATOM 3966 C C . THR 266 266 ? B 9.402 -4.647 -9.340 1.000 2 B THR 57.456 1
ATOM 3967 O O . THR 266 266 ? B 10.440 -4.334 -8.775 1.000 2 B THR 56.743 1
ATOM 3968 C CB . THR 266 266 ? B 8.785 -7.001 -9.919 1.000 2 B THR 54.655 1
ATOM 3969 O OG1 . THR 266 266 ? B 8.275 -6.571 -11.210 1.000 2 B THR 52.885 1
ATOM 3970 C CG2 . THR 266 266 ? B 8.003 -8.215 -9.468 1.000 2 B THR 49.901 1
ATOM 3971 N N . GLU 267 267 ? B 8.905 -3.964 -10.355 1.000 2 B GLU 52.682 1
ATOM 3972 C CA . GLU 267 267 ? B 9.611 -2.854 -10.915 1.000 2 B GLU 55.510 1
ATOM 3973 C C . GLU 267 267 ? B 8.650 -1.734 -11.210 1.000 2 B GLU 56.691 1
ATOM 3974 O O . GLU 267 267 ? B 7.522 -1.967 -11.624 1.000 2 B GLU 55.693 1
ATOM 3975 C CB . GLU 267 267 ? B 10.372 -3.221 -12.182 1.000 2 B GLU 53.241 1
ATOM 3976 C CG . GLU 267 267 ? B 11.519 -4.182 -11.975 1.000 2 B GLU 49.196 1
ATOM 3977 C CD . GLU 267 267 ? B 12.253 -4.532 -13.246 1.000 2 B GLU 45.335 1
ATOM 3978 O OE1 . GLU 267 267 ? B 11.780 -4.081 -14.310 1.000 2 B GLU 42.607 1
ATOM 3979 O OE2 . GLU 267 267 ? B 13.280 -5.250 -13.186 1.000 2 B GLU 39.986 1
ATOM 3980 N N . ILE 268 268 ? B 9.103 -0.529 -10.983 1.000 2 B ILE 54.081 1
ATOM 3981 C CA . ILE 268 268 ? B 8.319 0.659 -11.232 1.000 2 B ILE 55.553 1
ATOM 3982 C C . ILE 268 268 ? B 9.099 1.565 -12.176 1.000 2 B ILE 56.288 1
ATOM 3983 O O . ILE 268 268 ? B 10.209 1.985 -11.827 1.000 2 B ILE 55.927 1
ATOM 3984 C CB . ILE 268 268 ? B 7.946 1.404 -9.951 1.000 2 B ILE 53.209 1
ATOM 3985 C CG1 . ILE 268 268 ? B 7.106 0.535 -9.043 1.000 2 B ILE 53.049 1
ATOM 3986 C CG2 . ILE 268 268 ? B 7.177 2.680 -10.294 1.000 2 B ILE 49.528 1
ATOM 3987 C CD1 . ILE 268 268 ? B 6.814 1.171 -7.723 1.000 2 B ILE 49.237 1
ATOM 3988 N N . VAL 269 269 ? B 8.514 1.865 -13.307 1.000 2 B VAL 55.118 1
ATOM 3989 C CA . VAL 269 269 ? B 9.187 2.702 -14.298 1.000 2 B VAL 56.960 1
ATOM 3990 C C . VAL 269 269 ? B 8.302 3.922 -14.545 1.000 2 B VAL 57.896 1
ATOM 3991 O O . VAL 269 269 ? B 7.146 3.795 -14.936 1.000 2 B VAL 56.753 1
ATOM 3992 C CB . VAL 269 269 ? B 9.432 1.958 -15.605 1.000 2 B VAL 54.158 1
ATOM 3993 C CG1 . VAL 269 269 ? B 10.317 0.748 -15.359 1.000 2 B VAL 53.761 1
ATOM 3994 C CG2 . VAL 269 269 ? B 10.084 2.895 -16.615 1.000 2 B VAL 52.103 1
ATOM 3995 N N . TYR 270 270 ? B 8.891 5.061 -14.341 1.000 2 B TYR 56.340 1
ATOM 3996 C CA . TYR 270 270 ? B 8.179 6.321 -14.512 1.000 2 B TYR 57.468 1
ATOM 3997 C C . TYR 270 270 ? B 8.602 7.000 -15.803 1.000 2 B TYR 57.286 1
ATOM 3998 O O . TYR 270 270 ? B 9.768 6.953 -16.179 1.000 2 B TYR 56.505 1
ATOM 3999 C CB . TYR 270 270 ? B 8.381 7.257 -13.327 1.000 2 B TYR 55.888 1
ATOM 4000 C CG . TYR 270 270 ? B 7.745 6.761 -12.039 1.000 2 B TYR 53.573 1
ATOM 4001 C CD1 . TYR 270 270 ? B 6.438 7.083 -11.716 1.000 2 B TYR 51.752 1
ATOM 4002 C CD2 . TYR 270 270 ? B 8.460 5.941 -11.180 1.000 2 B TYR 51.272 1
ATOM 4003 C CE1 . TYR 270 270 ? B 5.862 6.647 -10.543 1.000 2 B TYR 48.117 1
ATOM 4004 C CE2 . TYR 270 270 ? B 7.885 5.488 -10.013 1.000 2 B TYR 47.381 1
ATOM 4005 C CZ . TYR 270 270 ? B 6.600 5.845 -9.695 1.000 2 B TYR 45.554 1
ATOM 4006 O OH . TYR 270 270 ? B 6.024 5.389 -8.534 1.000 2 B TYR 47.046 1
ATOM 4007 N N . LYS 271 271 ? B 7.658 7.656 -16.415 1.000 2 B LYS 52.188 1
ATOM 4008 C CA . LYS 271 271 ? B 7.949 8.384 -17.638 1.000 2 B LYS 53.916 1
ATOM 4009 C C . LYS 271 271 ? B 7.518 9.838 -17.471 1.000 2 B LYS 54.384 1
ATOM 4010 O O . LYS 271 271 ? B 6.424 10.115 -16.989 1.000 2 B LYS 53.121 1
ATOM 4011 C CB . LYS 271 271 ? B 7.231 7.773 -18.849 1.000 2 B LYS 51.649 1
ATOM 4012 C CG . LYS 271 271 ? B 7.788 6.416 -19.266 1.000 2 B LYS 49.273 1
ATOM 4013 C CD . LYS 271 271 ? B 7.062 5.887 -20.466 1.000 2 B LYS 45.355 1
ATOM 4014 C CE . LYS 271 271 ? B 7.597 4.554 -20.908 1.000 2 B LYS 40.973 1
ATOM 4015 N NZ . LYS 271 271 ? B 6.904 4.020 -22.098 1.000 2 B LYS 35.566 1
ATOM 4016 N N . GLY 272 272 ? B 8.395 10.726 -17.864 1.000 2 B GLY 60.053 1
ATOM 4017 C CA . GLY 272 272 ? B 8.115 12.137 -17.720 1.000 2 B GLY 61.139 1
ATOM 4018 C C . GLY 272 272 ? B 8.346 12.614 -16.306 1.000 2 B GLY 62.851 1
ATOM 4019 O O . GLY 272 272 ? B 9.011 11.944 -15.514 1.000 2 B GLY 60.405 1
ATOM 4020 N N . SER 273 273 ? B 7.803 13.743 -15.997 1.000 2 B SER 60.499 1
ATOM 4021 C CA . SER 273 273 ? B 7.908 14.325 -14.670 1.000 2 B SER 62.643 1
ATOM 4022 C C . SER 273 273 ? B 6.595 15.031 -14.334 1.000 2 B SER 63.725 1
ATOM 4023 O O . SER 273 273 ? B 5.882 15.489 -15.203 1.000 2 B SER 62.181 1
ATOM 4024 C CB . SER 273 273 ? B 9.062 15.324 -14.580 1.000 2 B SER 60.244 1
ATOM 4025 O OG . SER 273 273 ? B 9.122 15.941 -13.299 1.000 2 B SER 53.317 1
ATOM 4026 N N . HIS 274 274 ? B 6.323 15.102 -13.062 1.000 2 B HIS 60.106 1
ATOM 4027 C CA . HIS 274 274 ? B 5.098 15.761 -12.628 1.000 2 B HIS 61.112 1
ATOM 4028 C C . HIS 274 274 ? B 5.210 17.256 -12.780 1.000 2 B HIS 60.736 1
ATOM 4029 O O . HIS 274 274 ? B 6.198 17.862 -12.362 1.000 2 B HIS 60.198 1
ATOM 4030 C CB . HIS 274 274 ? B 4.767 15.402 -11.172 1.000 2 B HIS 59.303 1
ATOM 4031 C CG . HIS 274 274 ? B 4.381 13.984 -10.956 1.000 2 B HIS 57.965 1
ATOM 4032 N ND1 . HIS 274 274 ? B 3.126 13.496 -11.314 1.000 2 B HIS 56.883 1
ATOM 4033 C CD2 . HIS 274 274 ? B 5.072 12.933 -10.483 1.000 2 B HIS 57.440 1
ATOM 4034 C CE1 . HIS 274 274 ? B 3.077 12.216 -11.021 1.000 2 B HIS 56.219 1
ATOM 4035 N NE2 . HIS 274 274 ? B 4.235 11.847 -10.528 1.000 2 B HIS 51.672 1
ATOM 4036 N N . ASN 275 275 ? B 4.210 17.847 -13.372 1.000 2 B ASN 63.561 1
ATOM 4037 C CA . ASN 275 275 ? B 4.157 19.288 -13.541 1.000 2 B ASN 63.433 1
ATOM 4038 C C . ASN 275 275 ? B 3.489 19.984 -12.357 1.000 2 B ASN 63.070 1
ATOM 4039 O O . ASN 275 275 ? B 3.311 21.209 -12.366 1.000 2 B ASN 61.228 1
ATOM 4040 C CB . ASN 275 275 ? B 3.476 19.667 -14.847 1.000 2 B ASN 60.967 1
ATOM 4041 C CG . ASN 275 275 ? B 2.068 19.145 -14.938 1.000 2 B ASN 57.673 1
ATOM 4042 O OD1 . ASN 275 275 ? B 1.557 18.499 -14.018 1.000 2 B ASN 51.023 1
ATOM 4043 N ND2 . ASN 275 275 ? B 1.402 19.442 -16.052 1.000 2 B ASN 55.180 1
ATOM 4044 N N . HIS 276 276 ? B 3.125 19.230 -11.351 1.000 2 B HIS 63.732 1
ATOM 4045 C CA . HIS 276 276 ? B 2.430 19.694 -10.185 1.000 2 B HIS 64.070 1
ATOM 4046 C C . HIS 276 276 ? B 3.163 19.223 -8.932 1.000 2 B HIS 63.050 1
ATOM 4047 O O . HIS 276 276 ? B 3.886 18.234 -8.981 1.000 2 B HIS 61.875 1
ATOM 4048 C CB . HIS 276 276 ? B 0.979 19.203 -10.168 1.000 2 B HIS 62.431 1
ATOM 4049 C CG . HIS 276 276 ? B 0.850 17.725 -10.155 1.000 2 B HIS 60.723 1
ATOM 4050 N ND1 . HIS 276 276 ? B 0.857 16.970 -8.994 1.000 2 B HIS 60.676 1
ATOM 4051 C CD2 . HIS 276 276 ? B 0.751 16.841 -11.169 1.000 2 B HIS 60.842 1
ATOM 4052 C CE1 . HIS 276 276 ? B 0.759 15.686 -9.315 1.000 2 B HIS 60.464 1
ATOM 4053 N NE2 . HIS 276 276 ? B 0.705 15.569 -10.619 1.000 2 B HIS 56.735 1
ATOM 4054 N N . PRO 277 277 ? B 3.001 19.906 -7.823 1.000 2 B PRO 60.535 1
ATOM 4055 C CA . PRO 277 277 ? B 3.625 19.431 -6.580 1.000 2 B PRO 62.079 1
ATOM 4056 C C . PRO 277 277 ? B 2.917 18.206 -6.021 1.000 2 B PRO 62.683 1
ATOM 4057 O O . PRO 277 277 ? B 1.787 17.883 -6.418 1.000 2 B PRO 62.025 1
ATOM 4058 C CB . PRO 277 277 ? B 3.517 20.601 -5.618 1.000 2 B PRO 59.796 1
ATOM 4059 C CG . PRO 277 277 ? B 2.334 21.363 -6.114 1.000 2 B PRO 57.769 1
ATOM 4060 C CD . PRO 277 277 ? B 2.348 21.201 -7.593 1.000 2 B PRO 58.407 1
ATOM 4061 N N . LYS 278 278 ? B 3.554 17.559 -5.082 1.000 2 B LYS 54.737 1
ATOM 4062 C CA . LYS 278 278 ? B 2.952 16.391 -4.479 1.000 2 B LYS 55.225 1
ATOM 4063 C C . LYS 278 278 ? B 1.765 16.786 -3.606 1.000 2 B LYS 54.599 1
ATOM 4064 O O . LYS 278 278 ? B 1.841 17.772 -2.868 1.000 2 B LYS 54.267 1
ATOM 4065 C CB . LYS 278 278 ? B 3.983 15.642 -3.639 1.000 2 B LYS 53.440 1
ATOM 4066 C CG . LYS 278 278 ? B 5.103 15.016 -4.453 1.000 2 B LYS 50.506 1
ATOM 4067 C CD . LYS 278 278 ? B 6.090 14.276 -3.567 1.000 2 B LYS 47.060 1
ATOM 4068 C CE . LYS 278 278 ? B 7.191 13.620 -4.384 1.000 2 B LYS 43.729 1
ATOM 4069 N NZ . LYS 278 278 ? B 8.183 12.940 -3.542 1.000 2 B LYS 39.113 1
ATOM 4070 N N . PRO 279 279 ? B 0.670 16.087 -3.706 1.000 2 B PRO 52.711 1
ATOM 4071 C CA . PRO 279 279 ? B -0.457 16.419 -2.870 1.000 2 B PRO 53.702 1
ATOM 4072 C C . PRO 279 279 ? B -0.221 16.045 -1.413 1.000 2 B PRO 53.616 1
ATOM 4073 O O . PRO 279 279 ? B 0.071 14.897 -1.111 1.000 2 B PRO 52.630 1
ATOM 4074 C CB . PRO 279 279 ? B -1.607 15.611 -3.486 1.000 2 B PRO 51.627 1
ATOM 4075 C CG . PRO 279 279 ? B -0.932 14.449 -4.122 1.000 2 B PRO 50.895 1
ATOM 4076 C CD . PRO 279 279 ? B 0.389 14.954 -4.613 1.000 2 B PRO 51.078 1
ATOM 4077 N N . GLN 280 280 ? B -0.310 17.013 -0.559 1.000 2 B GLN 48.935 1
ATOM 4078 C CA . GLN 280 280 ? B -0.080 16.802 0.859 1.000 2 B GLN 49.559 1
ATOM 4079 C C . GLN 280 280 ? B -1.364 16.350 1.534 1.000 2 B GLN 49.257 1
ATOM 4080 O O . GLN 280 280 ? B -2.457 16.843 1.240 1.000 2 B GLN 47.253 1
ATOM 4081 C CB . GLN 280 280 ? B 0.469 18.044 1.524 1.000 2 B GLN 46.548 1
ATOM 4082 C CG . GLN 280 280 ? B 1.840 18.457 1.009 1.000 2 B GLN 43.856 1
ATOM 4083 C CD . GLN 280 280 ? B 2.337 19.723 1.652 1.000 2 B GLN 40.111 1
ATOM 4084 O OE1 . GLN 280 280 ? B 1.636 20.393 2.420 1.000 2 B GLN 35.832 1
ATOM 4085 N NE2 . GLN 280 280 ? B 3.571 20.074 1.369 1.000 2 B GLN 32.950 1
ATOM 4086 N N . SER 281 281 ? B -1.209 15.411 2.419 1.000 2 B SER 41.719 1
ATOM 4087 C CA . SER 281 281 ? B -2.359 14.855 3.132 1.000 2 B SER 42.638 1
ATOM 4088 C C . SER 281 281 ? B -2.369 15.381 4.564 1.000 2 B SER 42.684 1
ATOM 4089 O O . SER 281 281 ? B -1.363 15.311 5.276 1.000 2 B SER 41.532 1
ATOM 4090 C CB . SER 281 281 ? B -2.312 13.345 3.117 1.000 2 B SER 39.879 1
ATOM 4091 O OG . SER 281 281 ? B -1.200 12.861 3.846 1.000 2 B SER 37.320 1
ATOM 4092 N N . THR 282 282 ? B -3.506 15.857 4.974 1.000 2 B THR 39.393 1
ATOM 4093 C CA . THR 282 282 ? B -3.655 16.347 6.346 1.000 2 B THR 39.854 1
ATOM 4094 C C . THR 282 282 ? B -3.690 15.201 7.343 1.000 2 B THR 39.880 1
ATOM 4095 O O . THR 282 282 ? B -3.514 15.416 8.537 1.000 2 B THR 38.359 1
ATOM 4096 C CB . THR 282 282 ? B -4.940 17.168 6.489 1.000 2 B THR 37.323 1
ATOM 4097 O OG1 . THR 282 282 ? B -6.076 16.385 6.155 1.000 2 B THR 36.224 1
ATOM 4098 C CG2 . THR 282 282 ? B -4.883 18.378 5.548 1.000 2 B THR 34.961 1
ATOM 4099 N N . ARG 283 283 ? B -3.890 13.988 6.865 1.000 2 B ARG 35.211 1
ATOM 4100 C CA . ARG 283 283 ? B -3.896 12.823 7.703 1.000 2 B ARG 35.891 1
ATOM 4101 C C . ARG 283 283 ? B -2.509 12.568 8.294 1.000 2 B ARG 35.886 1
ATOM 4102 O O . ARG 283 283 ? B -2.374 12.099 9.411 1.000 2 B ARG 33.993 1
ATOM 4103 C CB . ARG 283 283 ? B -4.383 11.621 6.902 1.000 2 B ARG 33.448 1
ATOM 4104 C CG . ARG 283 283 ? B -4.470 10.336 7.676 1.000 2 B ARG 31.927 1
ATOM 4105 C CD . ARG 283 283 ? B -4.957 9.235 6.771 1.000 2 B ARG 30.723 1
ATOM 4106 N NE . ARG 283 283 ? B -5.027 7.954 7.461 1.000 2 B ARG 27.999 1
ATOM 4107 C CZ . ARG 283 283 ? B -5.428 6.821 6.871 1.000 2 B ARG 25.597 1
ATOM 4108 N NH1 . ARG 283 283 ? B -5.768 6.838 5.610 1.000 2 B ARG 24.047 1
ATOM 4109 N NH2 . ARG 283 283 ? B -5.484 5.690 7.555 1.000 2 B ARG 22.380 1
ATOM 4110 N N . ARG 284 284 ? B -1.512 12.893 7.518 1.000 2 B ARG 34.838 1
ATOM 4111 C CA . ARG 284 284 ? B -0.146 12.697 7.978 1.000 2 B ARG 36.204 1
ATOM 4112 C C . ARG 284 284 ? B 0.177 13.644 9.136 1.000 2 B ARG 36.076 1
ATOM 4113 O O . ARG 284 284 ? B 0.764 13.236 10.116 1.000 2 B ARG 34.348 1
ATOM 4114 C CB . ARG 284 284 ? B 0.829 12.905 6.827 1.000 2 B ARG 33.308 1
ATOM 4115 C CG . ARG 284 284 ? B 0.684 11.930 5.674 1.000 2 B ARG 32.238 1
ATOM 4116 C CD . ARG 284 284 ? B 1.021 10.511 6.107 1.000 2 B ARG 31.392 1
ATOM 4117 N NE . ARG 284 284 ? B 0.890 9.557 4.991 1.000 2 B ARG 28.062 1
ATOM 4118 C CZ . ARG 284 284 ? B -0.206 8.914 4.695 1.000 2 B ARG 26.216 1
ATOM 4119 N NH1 . ARG 284 284 ? B -1.308 9.126 5.389 1.000 2 B ARG 24.527 1
ATOM 4120 N NH2 . ARG 284 284 ? B -0.218 8.034 3.706 1.000 2 B ARG 22.675 1
ATOM 4121 N N . SER 285 285 ? B -0.191 14.868 8.971 1.000 2 B SER 38.385 1
ATOM 4122 C CA . SER 285 285 ? B 0.076 15.849 10.033 1.000 2 B SER 40.368 1
ATOM 4123 C C . SER 285 285 ? B -0.795 15.592 11.261 1.000 2 B SER 40.545 1
ATOM 4124 O O . SER 285 285 ? B -0.362 15.829 12.390 1.000 2 B SER 39.272 1
ATOM 4125 C CB . SER 285 285 ? B -0.162 17.258 9.510 1.000 2 B SER 37.782 1
ATOM 4126 O OG . SER 285 285 ? B -1.530 17.468 9.209 1.000 2 B SER 35.471 1
ATOM 4127 N N . SER 286 286 ? B -1.991 15.112 11.016 1.000 2 B SER 39.190 1
ATOM 4128 C CA . SER 286 286 ? B -2.860 14.801 12.150 1.000 2 B SER 41.402 1
ATOM 4129 C C . SER 286 286 ? B -2.354 13.558 12.897 1.000 2 B SER 41.385 1
ATOM 4130 O O . SER 286 286 ? B -2.505 13.434 14.098 1.000 2 B SER 40.001 1
ATOM 4131 C CB . SER 286 286 ? B -4.274 14.581 11.675 1.000 2 B SER 38.789 1
ATOM 4132 O OG . SER 286 286 ? B -4.377 13.455 10.872 1.000 2 B SER 37.006 1
ATOM 4133 N N . ALA 287 287 ? B -1.755 12.656 12.142 1.000 2 B ALA 37.490 1
ATOM 4134 C CA . ALA 287 287 ? B -1.129 11.501 12.771 1.000 2 B ALA 38.900 1
ATOM 4135 C C . ALA 287 287 ? B 0.071 11.924 13.607 1.000 2 B ALA 39.123 1
ATOM 4136 O O . ALA 287 287 ? B 0.356 11.321 14.639 1.000 2 B ALA 37.748 1
ATOM 4137 C CB . ALA 287 287 ? B -0.724 10.487 11.721 1.000 2 B ALA 36.453 1
ATOM 4138 N N . ALA 288 288 ? B 0.760 12.913 13.135 1.000 2 B ALA 36.400 1
ATOM 4139 C CA . ALA 288 288 ? B 1.891 13.431 13.898 1.000 2 B ALA 38.817 1
ATOM 4140 C C . ALA 288 288 ? B 1.398 14.163 15.142 1.000 2 B ALA 39.137 1
ATOM 4141 O O . ALA 288 288 ? B 2.036 14.094 16.196 1.000 2 B ALA 37.962 1
ATOM 4142 C CB . ALA 288 288 ? B 2.719 14.367 13.038 1.000 2 B ALA 36.752 1
ATOM 4143 N N . ALA 289 289 ? B 0.287 14.845 15.019 1.000 2 B ALA 36.335 1
ATOM 4144 C CA . ALA 289 289 ? B -0.264 15.551 16.161 1.000 2 B ALA 38.133 1
ATOM 4145 C C . ALA 289 289 ? B -0.935 14.606 17.143 1.000 2 B ALA 38.402 1
ATOM 4146 O O . ALA 289 289 ? B -0.899 14.814 18.358 1.000 2 B ALA 37.258 1
ATOM 4147 C CB . ALA 289 289 ? B -1.261 16.604 15.686 1.000 2 B ALA 36.191 1
ATOM 4148 N N . SER 290 290 ? B -1.525 13.562 16.621 1.000 2 B SER 37.305 1
ATOM 4149 C CA . SER 290 290 ? B -2.176 12.589 17.491 1.000 2 B SER 39.957 1
ATOM 4150 C C . SER 290 290 ? B -1.180 11.697 18.209 1.000 2 B SER 40.044 1
ATOM 4151 O O . SER 290 290 ? B -1.456 11.178 19.282 1.000 2 B SER 38.936 1
ATOM 4152 C CB . SER 290 290 ? B -3.157 11.753 16.682 1.000 2 B SER 37.812 1
ATOM 4153 O OG . SER 290 290 ? B -2.459 10.949 15.755 1.000 2 B SER 36.259 1
ATOM 4154 N N . SER 291 291 ? B -0.011 11.522 17.623 1.000 2 B SER 38.923 1
ATOM 4155 C CA . SER 291 291 ? B 1.009 10.752 18.295 1.000 2 B SER 40.625 1
ATOM 4156 C C . SER 291 291 ? B 1.517 11.475 19.542 1.000 2 B SER 40.913 1
ATOM 4157 O O . SER 291 291 ? B 1.975 10.840 20.500 1.000 2 B SER 39.870 1
ATOM 4158 C CB . SER 291 291 ? B 2.177 10.458 17.355 1.000 2 B SER 38.916 1
ATOM 4159 O OG . SER 291 291 ? B 2.797 11.651 16.929 1.000 2 B SER 36.874 1
ATOM 4160 N N . GLN 292 292 ? B 1.424 12.770 19.539 1.000 2 B GLN 38.795 1
ATOM 4161 C CA . GLN 292 292 ? B 1.710 13.544 20.745 1.000 2 B GLN 40.469 1
ATOM 4162 C C . GLN 292 292 ? B 0.692 13.246 21.829 1.000 2 B GLN 40.473 1
ATOM 4163 O O . GLN 292 292 ? B 1.004 13.173 23.001 1.000 2 B GLN 39.398 1
ATOM 4164 C CB . GLN 292 292 ? B 1.727 15.023 20.424 1.000 2 B GLN 38.880 1
ATOM 4165 C CG . GLN 292 292 ? B 2.837 15.435 19.490 1.000 2 B GLN 38.030 1
ATOM 4166 C CD . GLN 292 292 ? B 2.783 16.920 19.163 1.000 2 B GLN 36.072 1
ATOM 4167 O OE1 . GLN 292 292 ? B 1.895 17.624 19.646 1.000 2 B GLN 33.697 1
ATOM 4168 N NE2 . GLN 292 292 ? B 3.705 17.400 18.375 1.000 2 B GLN 29.971 1
ATOM 4169 N N . VAL 293 293 ? B -0.535 13.054 21.393 1.000 2 B VAL 37.820 1
ATOM 4170 C CA . VAL 293 293 ? B -1.577 12.678 22.325 1.000 2 B VAL 40.348 1
ATOM 4171 C C . VAL 293 293 ? B -1.341 11.260 22.851 1.000 2 B VAL 40.639 1
ATOM 4172 O O . VAL 293 293 ? B -1.643 10.945 24.005 1.000 2 B VAL 39.400 1
ATOM 4173 C CB . VAL 293 293 ? B -2.949 12.805 21.664 1.000 2 B VAL 38.338 1
ATOM 4174 C CG1 . VAL 293 293 ? B -3.162 14.210 21.157 1.000 2 B VAL 37.328 1
ATOM 4175 C CG2 . VAL 293 293 ? B -4.038 12.400 22.630 1.000 2 B VAL 36.180 1
ATOM 4176 N N . ILE 294 294 ? B -0.796 10.444 22.004 1.000 2 B ILE 38.998 1
ATOM 4177 C CA . ILE 294 294 ? B -0.392 9.106 22.437 1.000 2 B ILE 40.760 1
ATOM 4178 C C . ILE 294 294 ? B 0.677 9.204 23.522 1.000 2 B ILE 40.928 1
ATOM 4179 O O . ILE 294 294 ? B 0.653 8.461 24.512 1.000 2 B ILE 39.872 1
ATOM 4180 C CB . ILE 294 294 ? B 0.127 8.295 21.242 1.000 2 B ILE 38.989 1
ATOM 4181 C CG1 . ILE 294 294 ? B -1.010 8.024 20.238 1.000 2 B ILE 39.541 1
ATOM 4182 C CG2 . ILE 294 294 ? B 0.705 6.975 21.687 1.000 2 B ILE 37.795 1
ATOM 4183 C CD1 . ILE 294 294 ? B -0.550 7.484 18.921 1.000 2 B ILE 38.367 1
ATOM 4184 N N . GLN 295 295 ? B 1.582 10.125 23.356 1.000 2 B GLN 38.526 1
ATOM 4185 C CA . GLN 295 295 ? B 2.616 10.323 24.367 1.000 2 B GLN 40.488 1
ATOM 4186 C C . GLN 295 295 ? B 2.048 10.956 25.628 1.000 2 B GLN 39.945 1
ATOM 4187 O O . GLN 295 295 ? B 2.653 10.846 26.690 1.000 2 B GLN 39.247 1
ATOM 4188 C CB . GLN 295 295 ? B 3.766 11.163 23.799 1.000 2 B GLN 39.330 1
ATOM 4189 C CG . GLN 295 295 ? B 4.512 10.481 22.671 1.000 2 B GLN 39.142 1
ATOM 4190 C CD . GLN 295 295 ? B 5.198 9.207 23.120 1.000 2 B GLN 37.342 1
ATOM 4191 O OE1 . GLN 295 295 ? B 5.763 9.129 24.217 1.000 2 B GLN 35.040 1
ATOM 4192 N NE2 . GLN 295 295 ? B 5.108 8.183 22.297 1.000 2 B GLN 31.258 1
ATOM 4193 N N . HIS 296 296 ? B 0.930 11.598 25.490 1.000 2 B HIS 38.274 1
ATOM 4194 C CA . HIS 296 296 ? B 0.256 12.090 26.676 1.000 2 B HIS 39.390 1
ATOM 4195 C C . HIS 296 296 ? B -0.539 10.992 27.353 1.000 2 B HIS 39.269 1
ATOM 4196 O O . HIS 296 296 ? B -0.802 11.050 28.543 1.000 2 B HIS 38.285 1
ATOM 4197 C CB . HIS 296 296 ? B -0.645 13.265 26.329 1.000 2 B HIS 37.723 1
ATOM 4198 C CG . HIS 296 296 ? B 0.089 14.505 25.900 1.000 2 B HIS 37.121 1
ATOM 4199 N ND1 . HIS 296 296 ? B 0.916 15.218 26.734 1.000 2 B HIS 33.993 1
ATOM 4200 C CD2 . HIS 296 296 ? B 0.100 15.146 24.699 1.000 2 B HIS 35.526 1
ATOM 4201 C CE1 . HIS 296 296 ? B 1.417 16.254 26.085 1.000 2 B HIS 32.591 1
ATOM 4202 N NE2 . HIS 296 296 ? B 0.946 16.224 24.826 1.000 2 B HIS 27.388 1
ATOM 4203 N N . TYR 297 297 ? B -0.910 9.988 26.575 1.000 2 B TYR 34.818 1
ATOM 4204 C CA . TYR 297 297 ? B -1.641 8.853 27.147 1.000 2 B TYR 36.707 1
ATOM 4205 C C . TYR 297 297 ? B -0.706 7.900 27.866 1.000 2 B TYR 36.985 1
ATOM 4206 O O . TYR 297 297 ? B -1.123 7.209 28.797 1.000 2 B TYR 35.689 1
ATOM 4207 C CB . TYR 297 297 ? B -2.392 8.096 26.066 1.000 2 B TYR 35.040 1
ATOM 4208 C CG . TYR 297 297 ? B -3.629 8.795 25.548 1.000 2 B TYR 33.619 1
ATOM 4209 C CD1 . TYR 297 297 ? B -4.264 9.767 26.297 1.000 2 B TYR 31.701 1
ATOM 4210 C CD2 . TYR 297 297 ? B -4.147 8.471 24.305 1.000 2 B TYR 31.203 1
ATOM 4211 C CE1 . TYR 297 297 ? B -5.402 10.390 25.826 1.000 2 B TYR 27.397 1
ATOM 4212 C CE2 . TYR 297 297 ? B -5.288 9.082 23.834 1.000 2 B TYR 26.439 1
ATOM 4213 C CZ . TYR 297 297 ? B -5.900 10.036 24.602 1.000 2 B TYR 24.003 1
ATOM 4214 O OH . TYR 297 297 ? B -7.045 10.670 24.116 1.000 2 B TYR 28.059 1
ATOM 4215 N N . ASN 298 298 ? B 0.521 7.892 27.450 1.000 2 B ASN 39.786 1
ATOM 4216 C CA . ASN 298 298 ? B 1.470 6.965 28.046 1.000 2 B ASN 40.803 1
ATOM 4217 C C . ASN 298 298 ? B 1.789 7.237 29.519 1.000 2 B ASN 40.795 1
ATOM 4218 O O . ASN 298 298 ? B 1.773 6.305 30.318 1.000 2 B ASN 39.183 1
ATOM 4219 C CB . ASN 298 298 ? B 2.776 6.930 27.205 1.000 2 B ASN 38.463 1
ATOM 4220 C CG . ASN 298 298 ? B 2.574 6.282 25.858 1.000 2 B ASN 37.736 1
ATOM 4221 O OD1 . ASN 298 298 ? B 1.833 5.312 25.726 1.000 2 B ASN 32.106 1
ATOM 4222 N ND2 . ASN 298 298 ? B 3.241 6.806 24.826 1.000 2 B ASN 33.130 1
ATOM 4223 N N . PRO 299 299 ? B 2.058 8.446 29.931 1.000 2 B PRO 36.378 1
ATOM 4224 C CA . PRO 299 299 ? B 2.231 8.693 31.367 1.000 2 B PRO 36.231 1
ATOM 4225 C C . PRO 299 299 ? B 0.901 8.762 32.101 1.000 2 B PRO 36.863 1
ATOM 4226 O O . PRO 299 299 ? B 0.852 8.497 33.314 1.000 2 B PRO 35.516 1
ATOM 4227 C CB . PRO 299 299 ? B 2.961 10.031 31.413 1.000 2 B PRO 34.837 1
ATOM 4228 C CG . PRO 299 299 ? B 2.518 10.748 30.184 1.000 2 B PRO 35.699 1
ATOM 4229 C CD . PRO 299 299 ? B 2.381 9.668 29.161 1.000 2 B PRO 38.112 1
ATOM 4230 N N . GLU 300 300 ? B -0.155 9.080 31.383 1.000 2 B GLU 41.033 1
ATOM 4231 C CA . GLU 300 300 ? B -1.460 9.156 32.027 1.000 2 B GLU 42.537 1
ATOM 4232 C C . GLU 300 300 ? B -2.030 7.786 32.320 1.000 2 B GLU 42.465 1
ATOM 4233 O O . GLU 300 300 ? B -2.827 7.625 33.253 1.000 2 B GLU 40.731 1
ATOM 4234 C CB . GLU 300 300 ? B -2.436 9.951 31.165 1.000 2 B GLU 41.674 1
ATOM 4235 C CG . GLU 300 300 ? B -2.112 11.419 31.047 1.000 2 B GLU 40.412 1
ATOM 4236 C CD . GLU 300 300 ? B -3.144 12.175 30.214 1.000 2 B GLU 37.915 1
ATOM 4237 O OE1 . GLU 300 300 ? B -4.006 11.511 29.639 1.000 2 B GLU 35.400 1
ATOM 4238 O OE2 . GLU 300 300 ? B -3.072 13.431 30.170 1.000 2 B GLU 31.976 1
ATOM 4239 N N . ILE 301 301 ? B -1.648 6.818 31.536 1.000 2 B ILE 36.309 1
ATOM 4240 C CA . ILE 301 301 ? B -2.090 5.435 31.760 1.000 2 B ILE 38.043 1
ATOM 4241 C C . ILE 301 301 ? B -0.853 4.585 32.001 1.000 2 B ILE 38.305 1
ATOM 4242 O O . ILE 301 301 ? B -0.385 3.898 31.093 1.000 2 B ILE 36.972 1
ATOM 4243 C CB . ILE 301 301 ? B -2.909 4.919 30.574 1.000 2 B ILE 36.090 1
ATOM 4244 C CG1 . ILE 301 301 ? B -4.040 5.896 30.232 1.000 2 B ILE 35.507 1
ATOM 4245 C CG2 . ILE 301 301 ? B -3.504 3.568 30.911 1.000 2 B ILE 34.718 1
ATOM 4246 C CD1 . ILE 301 301 ? B -4.772 5.549 28.954 1.000 2 B ILE 33.963 1
ATOM 4247 N N . PRO 302 302 ? B -0.307 4.623 33.186 1.000 2 B PRO 39.339 1
ATOM 4248 C CA . PRO 302 302 ? B 0.937 3.895 33.428 1.000 2 B PRO 40.631 1
ATOM 4249 C C . PRO 302 302 ? B 0.745 2.404 33.617 1.000 2 B PRO 40.902 1
ATOM 4250 O O . PRO 302 302 ? B 1.457 1.587 33.026 1.000 2 B PRO 39.968 1
ATOM 4251 C CB . PRO 302 302 ? B 1.465 4.540 34.707 1.000 2 B PRO 38.507 1
ATOM 4252 C CG . PRO 302 302 ? B 0.261 5.029 35.418 1.000 2 B PRO 39.537 1
ATOM 4253 C CD . PRO 302 302 ? B -0.708 5.439 34.341 1.000 2 B PRO 41.449 1
ATOM 4254 N N . ASP 303 303 ? B -0.238 2.045 34.419 1.000 2 B ASP 37.049 1
ATOM 4255 C CA . ASP 303 303 ? B -0.457 0.654 34.805 1.000 2 B ASP 37.171 1
ATOM 4256 C C . ASP 303 303 ? B -1.843 0.178 34.388 1.000 2 B ASP 37.394 1
ATOM 4257 O O . ASP 303 303 ? B -2.463 -0.647 35.056 1.000 2 B ASP 36.042 1
ATOM 4258 C CB . ASP 303 303 ? B -0.250 0.444 36.293 1.000 2 B ASP 36.901 1
ATOM 4259 C CG . ASP 303 303 ? B 1.204 0.631 36.713 1.000 2 B ASP 36.246 1
ATOM 4260 O OD1 . ASP 303 303 ? B 2.082 0.395 35.863 1.000 2 B ASP 31.344 1
ATOM 4261 O OD2 . ASP 303 303 ? B 1.431 1.018 37.877 1.000 2 B ASP 30.513 1
ATOM 4262 N N . GLN 304 304 ? B -2.317 0.725 33.272 1.000 2 B GLN 37.141 1
ATOM 4263 C CA . GLN 304 304 ? B -3.645 0.335 32.815 1.000 2 B GLN 37.904 1
ATOM 4264 C C . GLN 304 304 ? B -3.661 -1.132 32.399 1.000 2 B GLN 37.776 1
ATOM 4265 O O . GLN 304 304 ? B -2.676 -1.683 31.894 1.000 2 B GLN 36.556 1
ATOM 4266 C CB . GLN 304 304 ? B -4.120 1.221 31.676 1.000 2 B GLN 36.852 1
ATOM 4267 C CG . GLN 304 304 ? B -3.231 1.166 30.455 1.000 2 B GLN 36.534 1
ATOM 4268 C CD . GLN 304 304 ? B -3.687 2.139 29.376 1.000 2 B GLN 35.672 1
ATOM 4269 O OE1 . GLN 304 304 ? B -4.742 2.776 29.512 1.000 2 B GLN 33.047 1
ATOM 4270 N NE2 . GLN 304 304 ? B -2.894 2.246 28.327 1.000 2 B GLN 28.256 1
ATOM 4271 N N . SER 305 305 ? B -4.766 -1.758 32.588 1.000 2 B SER 39.834 1
ATOM 4272 C CA . SER 305 305 ? B -4.912 -3.143 32.222 1.000 2 B SER 41.011 1
ATOM 4273 C C . SER 305 305 ? B -5.024 -3.279 30.702 1.000 2 B SER 41.139 1
ATOM 4274 O O . SER 305 305 ? B -5.291 -2.325 29.973 1.000 2 B SER 39.895 1
ATOM 4275 C CB . SER 305 305 ? B -6.143 -3.754 32.902 1.000 2 B SER 39.184 1
ATOM 4276 O OG . SER 305 305 ? B -7.352 -3.142 32.466 1.000 2 B SER 37.454 1
ATOM 4277 N N . TYR 306 306 ? B -4.821 -4.480 30.239 1.000 2 B TYR 33.788 1
ATOM 4278 C CA . TYR 306 306 ? B -4.886 -4.735 28.805 1.000 2 B TYR 34.447 1
ATOM 4279 C C . TYR 306 306 ? B -6.292 -4.520 28.255 1.000 2 B TYR 34.583 1
ATOM 4280 O O . TYR 306 306 ? B -6.474 -3.982 27.171 1.000 2 B TYR 32.847 1
ATOM 4281 C CB . TYR 306 306 ? B -4.396 -6.154 28.498 1.000 2 B TYR 32.904 1
ATOM 4282 C CG . TYR 306 306 ? B -4.445 -6.539 27.045 1.000 2 B TYR 31.392 1
ATOM 4283 C CD1 . TYR 306 306 ? B -3.452 -6.058 26.180 1.000 2 B TYR 30.458 1
ATOM 4284 C CD2 . TYR 306 306 ? B -5.435 -7.374 26.544 1.000 2 B TYR 29.721 1
ATOM 4285 C CE1 . TYR 306 306 ? B -3.473 -6.413 24.853 1.000 2 B TYR 26.857 1
ATOM 4286 C CE2 . TYR 306 306 ? B -5.438 -7.722 25.211 1.000 2 B TYR 25.533 1
ATOM 4287 C CZ . TYR 306 306 ? B -4.458 -7.229 24.367 1.000 2 B TYR 23.672 1
ATOM 4288 O OH . TYR 306 306 ? B -4.452 -7.560 23.044 1.000 2 B TYR 27.622 1
ATOM 4289 N N . ALA 307 307 ? B -7.257 -4.921 29.036 1.000 2 B ALA 37.248 1
ATOM 4290 C CA . ALA 307 307 ? B -8.637 -4.756 28.612 1.000 2 B ALA 38.337 1
ATOM 4291 C C . ALA 307 307 ? B -9.079 -3.300 28.673 1.000 2 B ALA 38.707 1
ATOM 4292 O O . ALA 307 307 ? B -9.759 -2.782 27.783 1.000 2 B ALA 37.548 1
ATOM 4293 C CB . ALA 307 307 ? B -9.577 -5.625 29.470 1.000 2 B ALA 36.980 1
ATOM 4294 N N . SER 308 308 ? B -8.707 -2.630 29.725 1.000 2 B SER 37.565 1
ATOM 4295 C CA . SER 308 308 ? B -9.092 -1.231 29.883 1.000 2 B SER 38.421 1
ATOM 4296 C C . SER 308 308 ? B -8.351 -0.320 28.914 1.000 2 B SER 38.139 1
ATOM 4297 O O . SER 308 308 ? B -8.916 0.657 28.412 1.000 2 B SER 36.971 1
ATOM 4298 C CB . SER 308 308 ? B -8.838 -0.781 31.324 1.000 2 B SER 37.147 1
ATOM 4299 O OG . SER 308 308 ? B -7.453 -0.799 31.632 1.000 2 B SER 36.148 1
ATOM 4300 N N . HIS 309 309 ? B -7.131 -0.664 28.606 1.000 2 B HIS 33.422 1
ATOM 4301 C CA . HIS 309 309 ? B -6.381 0.108 27.652 1.000 2 B HIS 34.089 1
ATOM 4302 C C . HIS 309 309 ? B -6.942 -0.055 26.244 1.000 2 B HIS 33.936 1
ATOM 4303 O O . HIS 309 309 ? B -7.082 0.916 25.492 1.000 2 B HIS 32.311 1
ATOM 4304 C CB . HIS 309 309 ? B -4.901 -0.287 27.690 1.000 2 B HIS 32.124 1
ATOM 4305 C CG . HIS 309 309 ? B -4.046 0.424 26.677 1.000 2 B HIS 31.368 1
ATOM 4306 N ND1 . HIS 309 309 ? B -3.795 1.777 26.757 1.000 2 B HIS 29.896 1
ATOM 4307 C CD2 . HIS 309 309 ? B -3.428 -0.024 25.562 1.000 2 B HIS 29.919 1
ATOM 4308 C CE1 . HIS 309 309 ? B -3.035 2.120 25.717 1.000 2 B HIS 27.562 1
ATOM 4309 N NE2 . HIS 309 309 ? B -2.791 1.049 24.991 1.000 2 B HIS 23.434 1
ATOM 4310 N N . GLY 310 310 ? B -7.286 -1.248 25.905 1.000 2 B GLY 36.729 1
ATOM 4311 C CA . GLY 310 310 ? B -7.878 -1.487 24.600 1.000 2 B GLY 36.116 1
ATOM 4312 C C . GLY 310 310 ? B -9.306 -0.953 24.500 1.000 2 B GLY 37.507 1
ATOM 4313 O O . GLY 310 310 ? B -9.699 -0.427 23.479 1.000 2 B GLY 36.199 1
ATOM 4314 N N . SER 311 311 ? B -10.031 -1.100 25.556 1.000 2 B SER 37.227 1
ATOM 4315 C CA . SER 311 311 ? B -11.406 -0.615 25.545 1.000 2 B SER 40.103 1
ATOM 4316 C C . SER 311 311 ? B -11.468 0.909 25.586 1.000 2 B SER 40.014 1
ATOM 4317 O O . SER 311 311 ? B -12.345 1.528 24.990 1.000 2 B SER 38.728 1
ATOM 4318 C CB . SER 311 311 ? B -12.193 -1.219 26.715 1.000 2 B SER 38.476 1
ATOM 4319 O OG . SER 311 311 ? B -11.639 -0.809 27.960 1.000 2 B SER 37.172 1
ATOM 4320 N N . GLY 312 312 ? B -10.551 1.501 26.303 1.000 2 B GLY 34.213 1
ATOM 4321 C CA . GLY 312 312 ? B -10.531 2.950 26.358 1.000 2 B GLY 33.144 1
ATOM 4322 C C . GLY 312 312 ? B -10.135 3.561 25.021 1.000 2 B GLY 34.331 1
ATOM 4323 O O . GLY 312 312 ? B -10.682 4.592 24.618 1.000 2 B GLY 32.792 1
ATOM 4324 N N . GLN 313 313 ? B -9.231 2.928 24.364 1.000 2 B GLN 37.373 1
ATOM 4325 C CA . GLN 313 313 ? B -8.862 3.368 23.041 1.000 2 B GLN 38.929 1
ATOM 4326 C C . GLN 313 313 ? B -9.982 3.134 22.047 1.000 2 B GLN 39.034 1
ATOM 4327 O O . GLN 313 313 ? B -10.163 3.916 21.106 1.000 2 B GLN 38.075 1
ATOM 4328 C CB . GLN 313 313 ? B -7.586 2.677 22.576 1.000 2 B GLN 38.056 1
ATOM 4329 C CG . GLN 313 313 ? B -6.355 3.073 23.368 1.000 2 B GLN 37.441 1
ATOM 4330 C CD . GLN 313 313 ? B -5.104 2.380 22.879 1.000 2 B GLN 36.286 1
ATOM 4331 O OE1 . GLN 313 313 ? B -5.168 1.504 22.043 1.000 2 B GLN 33.788 1
ATOM 4332 N NE2 . GLN 313 313 ? B -3.959 2.799 23.388 1.000 2 B GLN 29.440 1
ATOM 4333 N N . LEU 314 314 ? B -10.725 2.104 22.227 1.000 2 B LEU 35.289 1
ATOM 4334 C CA . LEU 314 314 ? B -11.873 1.847 21.359 1.000 2 B LEU 36.845 1
ATOM 4335 C C . LEU 314 314 ? B -12.978 2.862 21.570 1.000 2 B LEU 36.817 1
ATOM 4336 O O . LEU 314 314 ? B -13.633 3.293 20.612 1.000 2 B LEU 35.509 1
ATOM 4337 C CB . LEU 314 314 ? B -12.394 0.438 21.579 1.000 2 B LEU 34.912 1
ATOM 4338 C CG . LEU 314 314 ? B -11.491 -0.691 21.082 1.000 2 B LEU 34.088 1
ATOM 4339 C CD1 . LEU 314 314 ? B -11.321 -0.590 19.577 1.000 2 B LEU 34.291 1
ATOM 4340 C CD2 . LEU 314 314 ? B -12.042 -2.031 21.481 1.000 2 B LEU 33.013 1
ATOM 4341 N N . ASP 315 315 ? B -13.179 3.238 22.804 1.000 2 B ASP 35.937 1
ATOM 4342 C CA . ASP 315 315 ? B -14.188 4.237 23.114 1.000 2 B ASP 35.953 1
ATOM 4343 C C . ASP 315 315 ? B -13.789 5.599 22.575 1.000 2 B ASP 35.810 1
ATOM 4344 O O . ASP 315 315 ? B -14.639 6.394 22.161 1.000 2 B ASP 34.877 1
ATOM 4345 C CB . ASP 315 315 ? B -14.441 4.331 24.626 1.000 2 B ASP 34.587 1
ATOM 4346 C CG . ASP 315 315 ? B -15.092 3.062 25.146 1.000 2 B ASP 34.257 1
ATOM 4347 O OD1 . ASP 315 315 ? B -15.805 2.392 24.365 1.000 2 B ASP 30.349 1
ATOM 4348 O OD2 . ASP 315 315 ? B -14.892 2.723 26.324 1.000 2 B ASP 29.281 1
ATOM 4349 N N . SER 316 316 ? B -12.531 5.862 22.584 1.000 2 B SER 35.567 1
ATOM 4350 C CA . SER 316 316 ? B -12.042 7.123 21.996 1.000 2 B SER 36.892 1
ATOM 4351 C C . SER 316 316 ? B -12.009 7.045 20.475 1.000 2 B SER 36.990 1
ATOM 4352 O O . SER 316 316 ? B -11.993 8.080 19.801 1.000 2 B SER 36.096 1
ATOM 4353 C CB . SER 316 316 ? B -10.653 7.443 22.546 1.000 2 B SER 35.062 1
ATOM 4354 O OG . SER 316 316 ? B -9.701 6.474 22.157 1.000 2 B SER 33.979 1
ATOM 4355 N N . VAL 317 317 ? B -11.995 5.849 19.933 1.000 2 B VAL 33.161 1
ATOM 4356 C CA . VAL 317 317 ? B -12.028 5.705 18.485 1.000 2 B VAL 35.780 1
ATOM 4357 C C . VAL 317 317 ? B -13.419 6.012 17.947 1.000 2 B VAL 36.056 1
ATOM 4358 O O . VAL 317 317 ? B -13.573 6.497 16.836 1.000 2 B VAL 34.783 1
ATOM 4359 C CB . VAL 317 317 ? B -11.543 4.304 18.104 1.000 2 B VAL 33.621 1
ATOM 4360 C CG1 . VAL 317 317 ? B -10.052 4.198 18.305 1.000 2 B VAL 33.053 1
ATOM 4361 C CG2 . VAL 317 317 ? B -11.874 3.974 16.648 1.000 2 B VAL 32.465 1
ATOM 4362 N N . ALA 318 318 ? B -14.427 5.775 18.748 1.000 2 B ALA 34.572 1
ATOM 4363 C CA . ALA 318 318 ? B -15.784 6.083 18.344 1.000 2 B ALA 36.794 1
ATOM 4364 C C . ALA 318 318 ? B -16.016 7.588 18.173 1.000 2 B ALA 37.146 1
ATOM 4365 O O . ALA 318 318 ? B -16.918 8.003 17.440 1.000 2 B ALA 35.794 1
ATOM 4366 C CB . ALA 318 318 ? B -16.796 5.503 19.350 1.000 2 B ALA 34.606 1
ATOM 4367 N N . THR 319 319 ? B -15.221 8.369 18.874 1.000 2 B THR 36.243 1
ATOM 4368 C CA . THR 319 319 ? B -15.367 9.810 18.776 1.000 2 B THR 36.599 1
ATOM 4369 C C . THR 319 319 ? B -14.975 10.394 17.423 1.000 2 B THR 36.667 1
ATOM 4370 O O . THR 319 319 ? B -15.693 11.250 16.899 1.000 2 B THR 35.588 1
ATOM 4371 C CB . THR 319 319 ? B -14.601 10.516 19.922 1.000 2 B THR 35.320 1
ATOM 4372 O OG1 . THR 319 319 ? B -13.224 10.163 19.873 1.000 2 B THR 32.759 1
ATOM 4373 C CG2 . THR 319 319 ? B -15.190 10.076 21.233 1.000 2 B THR 32.475 1
ATOM 4374 N N . PRO 320 320 ? B -13.909 9.996 16.794 1.000 2 B PRO 33.348 1
ATOM 4375 C CA . PRO 320 320 ? B -13.668 10.508 15.434 1.000 2 B PRO 34.085 1
ATOM 4376 C C . PRO 320 320 ? B -14.602 9.936 14.400 1.000 2 B PRO 34.391 1
ATOM 4377 O O . PRO 320 320 ? B -14.761 10.540 13.346 1.000 2 B PRO 33.189 1
ATOM 4378 C CB . PRO 320 320 ? B -12.208 10.161 15.161 1.000 2 B PRO 32.450 1
ATOM 4379 C CG . PRO 320 320 ? B -11.960 8.976 15.984 1.000 2 B PRO 33.486 1
ATOM 4380 C CD . PRO 320 320 ? B -12.719 9.209 17.245 1.000 2 B PRO 35.133 1
ATOM 4381 N N . GLU 321 321 ? B -15.182 8.792 14.685 1.000 2 B GLU 31.095 1
ATOM 4382 C CA . GLU 321 321 ? B -16.225 8.280 13.802 1.000 2 B GLU 32.067 1
ATOM 4383 C C . GLU 321 321 ? B -17.458 9.183 13.858 1.000 2 B GLU 32.216 1
ATOM 4384 O O . GLU 321 321 ? B -18.139 9.374 12.851 1.000 2 B GLU 30.441 1
ATOM 4385 C CB . GLU 321 321 ? B -16.600 6.853 14.181 1.000 2 B GLU 30.329 1
ATOM 4386 C CG . GLU 321 321 ? B -15.521 5.825 13.915 1.000 2 B GLU 29.878 1
ATOM 4387 C CD . GLU 321 321 ? B -15.943 4.420 14.280 1.000 2 B GLU 29.445 1
ATOM 4388 O OE1 . GLU 321 321 ? B -17.025 4.249 14.869 1.000 2 B GLU 28.303 1
ATOM 4389 O OE2 . GLU 321 321 ? B -15.170 3.472 13.974 1.000 2 B GLU 28.409 1
ATOM 4390 N N . ASN 322 322 ? B -17.710 9.733 15.006 1.000 2 B ASN 33.766 1
ATOM 4391 C CA . ASN 322 322 ? B -18.777 10.716 15.128 1.000 2 B ASN 35.242 1
ATOM 4392 C C . ASN 322 322 ? B -18.305 12.099 14.712 1.000 2 B ASN 35.174 1
ATOM 4393 O O . ASN 322 322 ? B -19.072 12.893 14.172 1.000 2 B ASN 33.857 1
ATOM 4394 C CB . ASN 322 322 ? B -19.310 10.763 16.558 1.000 2 B ASN 32.820 1
ATOM 4395 C CG . ASN 322 322 ? B -19.945 9.463 16.950 1.000 2 B ASN 32.371 1
ATOM 4396 O OD1 . ASN 322 322 ? B -20.644 8.831 16.166 1.000 2 B ASN 30.257 1
ATOM 4397 N ND2 . ASN 322 322 ? B -19.746 9.052 18.198 1.000 2 B ASN 31.495 1
ATOM 4398 N N . SER 323 323 ? B -17.051 12.372 14.948 1.000 2 B SER 33.800 1
ATOM 4399 C CA . SER 323 323 ? B -16.501 13.669 14.553 1.000 2 B SER 35.056 1
ATOM 4400 C C . SER 323 323 ? B -16.319 13.754 13.049 1.000 2 B SER 35.227 1
ATOM 4401 O O . SER 323 323 ? B -16.244 14.839 12.497 1.000 2 B SER 34.166 1
ATOM 4402 C CB . SER 323 323 ? B -15.180 13.913 15.294 1.000 2 B SER 32.721 1
ATOM 4403 O OG . SER 323 323 ? B -14.216 12.967 14.892 1.000 2 B SER 32.336 1
ATOM 4404 N N . SER 324 324 ? B -16.217 12.614 12.419 1.000 2 B SER 34.546 1
ATOM 4405 C CA . SER 324 324 ? B -16.111 12.616 10.964 1.000 2 B SER 36.294 1
ATOM 4406 C C . SER 324 324 ? B -17.408 13.062 10.305 1.000 2 B SER 36.450 1
ATOM 4407 O O . SER 324 324 ? B -17.417 13.509 9.161 1.000 2 B SER 35.545 1
ATOM 4408 C CB . SER 324 324 ? B -15.720 11.225 10.455 1.000 2 B SER 34.631 1
ATOM 4409 O OG . SER 324 324 ? B -16.736 10.269 10.761 1.000 2 B SER 33.198 1
ATOM 4410 N N . ILE 325 325 ? B -18.475 12.929 11.020 1.000 2 B ILE 32.131 1
ATOM 4411 C CA . ILE 325 325 ? B -19.766 13.380 10.522 1.000 2 B ILE 32.862 1
ATOM 4412 C C . ILE 325 325 ? B -20.005 14.833 10.904 1.000 2 B ILE 32.739 1
ATOM 4413 O O . ILE 325 325 ? B -20.358 15.655 10.062 1.000 2 B ILE 31.678 1
ATOM 4414 C CB . ILE 325 325 ? B -20.902 12.480 11.061 1.000 2 B ILE 30.636 1
ATOM 4415 C CG1 . ILE 325 325 ? B -20.738 11.066 10.504 1.000 2 B ILE 31.452 1
ATOM 4416 C CG2 . ILE 325 325 ? B -22.264 13.039 10.666 1.000 2 B ILE 30.163 1
ATOM 4417 C CD1 . ILE 325 325 ? B -21.648 10.055 11.170 1.000 2 B ILE 30.991 1
ATOM 4418 N N . SER 326 326 ? B -19.832 15.126 12.161 1.000 2 B SER 35.466 1
ATOM 4419 C CA . SER 326 326 ? B -20.077 16.482 12.654 1.000 2 B SER 36.950 1
ATOM 4420 C C . SER 326 326 ? B -18.848 17.085 13.323 1.000 2 B SER 37.080 1
ATOM 4421 O O . SER 326 326 ? B -18.380 18.152 12.945 1.000 2 B SER 36.015 1
ATOM 4422 C CB . SER 326 326 ? B -21.251 16.467 13.640 1.000 2 B SER 35.133 1
ATOM 4423 O OG . SER 326 326 ? B -20.924 15.765 14.822 1.000 2 B SER 33.614 1
ATOM 4424 N N . ILE 327 327 ? B -18.361 16.386 14.314 1.000 2 B ILE 31.359 1
ATOM 4425 C CA . ILE 327 327 ? B -17.234 16.871 15.103 1.000 2 B ILE 31.658 1
ATOM 4426 C C . ILE 327 327 ? B -15.964 16.250 14.522 1.000 2 B ILE 31.807 1
ATOM 4427 O O . ILE 327 327 ? B -15.512 15.196 14.989 1.000 2 B ILE 30.264 1
ATOM 4428 C CB . ILE 327 327 ? B -17.398 16.545 16.602 1.000 2 B ILE 29.560 1
ATOM 4429 C CG1 . ILE 327 327 ? B -18.725 17.108 17.123 1.000 2 B ILE 29.039 1
ATOM 4430 C CG2 . ILE 327 327 ? B -16.239 17.112 17.411 1.000 2 B ILE 28.929 1
ATOM 4431 C CD1 . ILE 327 327 ? B -19.062 16.695 18.492 1.000 2 B ILE 30.085 1
ATOM 4432 N N . GLY 328 328 ? B -15.457 16.883 13.534 1.000 2 B GLY 31.682 1
ATOM 4433 C CA . GLY 328 328 ? B -14.241 16.410 12.880 1.000 2 B GLY 33.217 1
ATOM 4434 C C . GLY 328 328 ? B -12.992 17.176 13.227 1.000 2 B GLY 34.249 1
ATOM 4435 O O . GLY 328 328 ? B -11.959 17.007 12.575 1.000 2 B GLY 32.940 1
ATOM 4436 N N . ASP 329 329 ? B -13.085 17.994 14.244 1.000 2 B ASP 33.072 1
ATOM 4437 C CA . ASP 329 329 ? B -11.936 18.771 14.653 1.000 2 B ASP 33.961 1
ATOM 4438 C C . ASP 329 329 ? B -10.941 17.890 15.386 1.000 2 B ASP 34.408 1
ATOM 4439 O O . ASP 329 329 ? B -11.307 17.096 16.266 1.000 2 B ASP 32.691 1
ATOM 4440 C CB . ASP 329 329 ? B -12.361 19.939 15.551 1.000 2 B ASP 31.831 1
ATOM 4441 C CG . ASP 329 329 ? B -13.193 20.953 14.808 1.000 2 B ASP 30.854 1
ATOM 4442 O OD1 . ASP 329 329 ? B -12.962 21.129 13.596 1.000 2 B ASP 26.763 1
ATOM 4443 O OD2 . ASP 329 329 ? B -14.084 21.574 15.431 1.000 2 B ASP 25.268 1
ATOM 4444 N N . ASP 330 330 ? B -9.705 18.041 15.016 1.000 2 B ASP 33.841 1
ATOM 4445 C CA . ASP 330 330 ? B -8.661 17.251 15.635 1.000 2 B ASP 33.981 1
ATOM 4446 C C . ASP 330 330 ? B -8.388 17.687 17.067 1.000 2 B ASP 34.143 1
ATOM 4447 O O . ASP 330 330 ? B -7.958 16.863 17.884 1.000 2 B ASP 32.488 1
ATOM 4448 C CB . ASP 330 330 ? B -7.353 17.355 14.828 1.000 2 B ASP 32.151 1
ATOM 4449 C CG . ASP 330 330 ? B -7.465 16.668 13.475 1.000 2 B ASP 31.235 1
ATOM 4450 O OD1 . ASP 330 330 ? B -8.190 15.657 13.381 1.000 2 B ASP 28.410 1
ATOM 4451 O OD2 . ASP 330 330 ? B -6.793 17.145 12.520 1.000 2 B ASP 27.259 1
ATOM 4452 N N . GLU 331 331 ? B -8.634 18.896 17.350 1.000 2 B GLU 33.089 1
ATOM 4453 C CA . GLU 331 331 ? B -8.422 19.407 18.709 1.000 2 B GLU 32.545 1
ATOM 4454 C C . GLU 331 331 ? B -9.388 18.763 19.706 1.000 2 B GLU 32.854 1
ATOM 4455 O O . GLU 331 331 ? B -9.013 18.479 20.849 1.000 2 B GLU 30.873 1
ATOM 4456 C CB . GLU 331 331 ? B -8.566 20.923 18.744 1.000 2 B GLU 30.736 1
ATOM 4457 C CG . GLU 331 331 ? B -7.519 21.656 17.954 1.000 2 B GLU 29.853 1
ATOM 4458 C CD . GLU 331 331 ? B -7.716 23.168 17.978 1.000 2 B GLU 30.416 1
ATOM 4459 O OE1 . GLU 331 331 ? B -8.760 23.608 18.524 1.000 2 B GLU 29.039 1
ATOM 4460 O OE2 . GLU 331 331 ? B -6.833 23.896 17.479 1.000 2 B GLU 28.413 1
ATOM 4461 N N . ILE 332 332 ? B -10.581 18.539 19.262 1.000 2 B ILE 35.132 1
ATOM 4462 C CA . ILE 332 332 ? B -11.548 17.845 20.081 1.000 2 B ILE 35.809 1
ATOM 4463 C C . ILE 332 332 ? B -11.147 16.371 20.231 1.000 2 B ILE 35.939 1
ATOM 4464 O O . ILE 332 332 ? B -11.272 15.777 21.298 1.000 2 B ILE 34.554 1
ATOM 4465 C CB . ILE 332 332 ? B -12.946 17.981 19.490 1.000 2 B ILE 33.895 1
ATOM 4466 C CG1 . ILE 332 332 ? B -13.375 19.453 19.518 1.000 2 B ILE 35.088 1
ATOM 4467 C CG2 . ILE 332 332 ? B -13.943 17.150 20.239 1.000 2 B ILE 33.620 1
ATOM 4468 C CD1 . ILE 332 332 ? B -14.619 19.749 18.745 1.000 2 B ILE 33.235 1
ATOM 4469 N N . ASP 333 333 ? B -10.654 15.818 19.151 1.000 2 B ASP 34.301 1
ATOM 4470 C CA . ASP 333 333 ? B -10.193 14.434 19.200 1.000 2 B ASP 34.660 1
ATOM 4471 C C . ASP 333 333 ? B -8.971 14.285 20.093 1.000 2 B ASP 34.539 1
ATOM 4472 O O . ASP 333 333 ? B -8.827 13.279 20.798 1.000 2 B ASP 33.073 1
ATOM 4473 C CB . ASP 333 333 ? B -9.881 13.927 17.797 1.000 2 B ASP 33.260 1
ATOM 4474 C CG . ASP 333 333 ? B -11.111 13.758 16.947 1.000 2 B ASP 32.867 1
ATOM 4475 O OD1 . ASP 333 333 ? B -12.188 13.452 17.505 1.000 2 B ASP 28.973 1
ATOM 4476 O OD2 . ASP 333 333 ? B -11.015 13.930 15.717 1.000 2 B ASP 27.701 1
ATOM 4477 N N . ARG 334 334 ? B -8.109 15.264 20.077 1.000 2 B ARG 35.037 1
ATOM 4478 C CA . ARG 334 334 ? B -6.952 15.214 20.929 1.000 2 B ARG 34.567 1
ATOM 4479 C C . ARG 334 334 ? B -7.341 15.351 22.393 1.000 2 B ARG 34.064 1
ATOM 4480 O O . ARG 334 334 ? B -6.815 14.640 23.241 1.000 2 B ARG 32.448 1
ATOM 4481 C CB . ARG 334 334 ? B -5.952 16.304 20.553 1.000 2 B ARG 32.167 1
ATOM 4482 C CG . ARG 334 334 ? B -5.340 16.130 19.175 1.000 2 B ARG 31.571 1
ATOM 4483 C CD . ARG 334 334 ? B -4.464 17.288 18.826 1.000 2 B ARG 31.274 1
ATOM 4484 N NE . ARG 334 334 ? B -3.959 17.222 17.466 1.000 2 B ARG 25.866 1
ATOM 4485 C CZ . ARG 334 334 ? B -3.281 18.177 16.855 1.000 2 B ARG 25.144 1
ATOM 4486 N NH1 . ARG 334 334 ? B -3.072 19.319 17.469 1.000 2 B ARG 23.923 1
ATOM 4487 N NH2 . ARG 334 334 ? B -2.842 18.007 15.607 1.000 2 B ARG 22.008 1
ATOM 4488 N N . SER 335 335 ? B -8.224 16.243 22.653 1.000 2 B SER 35.593 1
ATOM 4489 C CA . SER 335 335 ? B -8.702 16.430 24.015 1.000 2 B SER 36.143 1
ATOM 4490 C C . SER 335 335 ? B -9.536 15.237 24.476 1.000 2 B SER 36.084 1
ATOM 4491 O O . SER 335 335 ? B -9.528 14.872 25.656 1.000 2 B SER 34.661 1
ATOM 4492 C CB . SER 335 335 ? B -9.485 17.723 24.141 1.000 2 B SER 34.506 1
ATOM 4493 O OG . SER 335 335 ? B -10.678 17.665 23.353 1.000 2 B SER 33.790 1
ATOM 4494 N N . SER 336 336 ? B -10.240 14.640 23.539 1.000 2 B SER 35.235 1
ATOM 4495 C CA . SER 336 336 ? B -10.996 13.440 23.883 1.000 2 B SER 36.724 1
ATOM 4496 C C . SER 336 336 ? B -10.056 12.263 24.164 1.000 2 B SER 36.737 1
ATOM 4497 O O . SER 336 336 ? B -10.330 11.433 25.029 1.000 2 B SER 35.651 1
ATOM 4498 C CB . SER 336 336 ? B -11.968 13.074 22.786 1.000 2 B SER 34.944 1
ATOM 4499 O OG . SER 336 336 ? B -11.282 12.771 21.591 1.000 2 B SER 34.059 1
ATOM 4500 N N . GLN 337 337 ? B -8.983 12.193 23.425 1.000 2 B GLN 30.699 1
ATOM 4501 C CA . GLN 337 337 ? B -8.019 11.140 23.669 1.000 2 B GLN 29.685 1
ATOM 4502 C C . GLN 337 337 ? B -7.348 11.293 25.025 1.000 2 B GLN 29.722 1
ATOM 4503 O O . GLN 337 337 ? B -7.169 10.315 25.764 1.000 2 B GLN 28.251 1
ATOM 4504 C CB . GLN 337 337 ? B -6.956 11.131 22.569 1.000 2 B GLN 28.592 1
ATOM 4505 C CG . GLN 337 337 ? B -7.471 10.736 21.181 1.000 2 B GLN 28.208 1
ATOM 4506 C CD . GLN 337 337 ? B -6.389 10.776 20.139 1.000 2 B GLN 28.561 1
ATOM 4507 O OE1 . GLN 337 337 ? B -5.248 11.153 20.398 1.000 2 B GLN 28.858 1
ATOM 4508 N NE2 . GLN 337 337 ? B -6.739 10.386 18.919 1.000 2 B GLN 22.550 1
ATOM 4509 N N . ARG 338 338 ? B -6.990 12.498 25.365 1.000 2 B ARG 35.239 1
ATOM 4510 C CA . ARG 338 338 ? B -6.372 12.743 26.664 1.000 2 B ARG 36.576 1
ATOM 4511 C C . ARG 338 338 ? B -7.377 12.537 27.814 1.000 2 B ARG 36.105 1
ATOM 4512 O O . ARG 338 338 ? B -7.028 11.999 28.854 1.000 2 B ARG 34.430 1
ATOM 4513 C CB . ARG 338 338 ? B -5.824 14.181 26.736 1.000 2 B ARG 34.306 1
ATOM 4514 C CG . ARG 338 338 ? B -4.715 14.446 25.773 1.000 2 B ARG 33.135 1
ATOM 4515 C CD . ARG 338 338 ? B -4.260 15.889 25.869 1.000 2 B ARG 32.912 1
ATOM 4516 N NE . ARG 338 338 ? B -3.198 16.193 24.911 1.000 2 B ARG 27.254 1
ATOM 4517 C CZ . ARG 338 338 ? B -2.676 17.396 24.726 1.000 2 B ARG 26.156 1
ATOM 4518 N NH1 . ARG 338 338 ? B -3.103 18.413 25.477 1.000 2 B ARG 24.433 1
ATOM 4519 N NH2 . ARG 338 338 ? B -1.715 17.591 23.850 1.000 2 B ARG 22.935 1
ATOM 4520 N N . SER 339 339 ? B -8.584 12.933 27.566 1.000 2 B SER 34.272 1
ATOM 4521 C CA . SER 339 339 ? B -9.606 12.788 28.606 1.000 2 B SER 35.203 1
ATOM 4522 C C . SER 339 339 ? B -10.000 11.333 28.807 1.000 2 B SER 35.179 1
ATOM 4523 O O . SER 339 339 ? B -10.285 10.895 29.916 1.000 2 B SER 33.898 1
ATOM 4524 C CB . SER 339 339 ? B -10.825 13.641 28.276 1.000 2 B SER 33.329 1
ATOM 4525 O OG . SER 339 339 ? B -11.456 13.153 27.121 1.000 2 B SER 31.782 1
ATOM 4526 N N . ARG 340 340 ? B -10.046 10.598 27.712 1.000 2 B ARG 32.099 1
ATOM 4527 C CA . ARG 340 340 ? B -10.358 9.177 27.826 1.000 2 B ARG 31.293 1
ATOM 4528 C C . ARG 340 340 ? B -9.190 8.395 28.402 1.000 2 B ARG 31.374 1
ATOM 4529 O O . ARG 340 340 ? B -9.406 7.370 29.053 1.000 2 B ARG 29.498 1
ATOM 4530 C CB . ARG 340 340 ? B -10.786 8.613 26.479 1.000 2 B ARG 28.873 1
ATOM 4531 C CG . ARG 340 340 ? B -12.140 9.067 25.998 1.000 2 B ARG 27.906 1
ATOM 4532 C CD . ARG 340 340 ? B -12.517 8.426 24.698 1.000 2 B ARG 28.806 1
ATOM 4533 N NE . ARG 340 340 ? B -13.805 8.911 24.195 1.000 2 B ARG 24.514 1
ATOM 4534 C CZ . ARG 340 340 ? B -14.967 8.318 24.470 1.000 2 B ARG 21.483 1
ATOM 4535 N NH1 . ARG 340 340 ? B -15.012 7.251 25.229 1.000 2 B ARG 22.003 1
ATOM 4536 N NH2 . ARG 340 340 ? B -16.096 8.816 23.972 1.000 2 B ARG 20.591 1
ATOM 4537 N N . SER 341 341 ? B -8.016 8.843 28.163 1.000 2 B SER 36.155 1
ATOM 4538 C CA . SER 341 341 ? B -6.848 8.185 28.734 1.000 2 B SER 38.113 1
ATOM 4539 C C . SER 341 341 ? B -6.812 8.385 30.244 1.000 2 B SER 37.921 1
ATOM 4540 O O . SER 341 341 ? B -6.502 7.432 30.996 1.000 2 B SER 36.508 1
ATOM 4541 C CB . SER 341 341 ? B -5.560 8.694 28.088 1.000 2 B SER 36.410 1
ATOM 4542 O OG . SER 341 341 ? B -5.366 10.049 28.358 1.000 2 B SER 34.942 1
ATOM 4543 N N . GLY 342 342 ? B -7.115 9.554 30.670 1.000 2 B GLY 34.383 1
ATOM 4544 C CA . GLY 342 342 ? B -7.212 9.811 32.105 1.000 2 B GLY 33.870 1
ATOM 4545 C C . GLY 342 342 ? B -8.452 9.176 32.707 1.000 2 B GLY 35.028 1
ATOM 4546 O O . GLY 342 342 ? B -8.435 8.699 33.835 1.000 2 B GLY 33.212 1
ATOM 4547 N N . GLY 343 343 ? B -9.521 9.142 31.950 1.000 2 B GLY 39.511 1
ATOM 4548 C CA . GLY 343 343 ? B -10.725 8.491 32.402 1.000 2 B GLY 40.956 1
ATOM 4549 C C . GLY 343 343 ? B -10.577 7.001 32.492 1.000 2 B GLY 42.971 1
ATOM 4550 O O . GLY 343 343 ? B -11.171 6.347 33.358 1.000 2 B GLY 41.160 1
ATOM 4551 N N . ASP 344 344 ? B -9.826 6.456 31.563 1.000 2 B ASP 39.193 1
ATOM 4552 C CA . ASP 344 344 ? B -9.568 5.018 31.595 1.000 2 B ASP 39.676 1
ATOM 4553 C C . ASP 344 344 ? B -8.634 4.645 32.747 1.000 2 B ASP 39.628 1
ATOM 4554 O O . ASP 344 344 ? B -8.726 3.541 33.265 1.000 2 B ASP 38.402 1
ATOM 4555 C CB . ASP 344 344 ? B -8.952 4.572 30.278 1.000 2 B ASP 38.325 1
ATOM 4556 C CG . ASP 344 344 ? B -9.932 4.616 29.119 1.000 2 B ASP 37.270 1
ATOM 4557 O OD1 . ASP 344 344 ? B -11.157 4.470 29.361 1.000 2 B ASP 33.003 1
ATOM 4558 O OD2 . ASP 344 344 ? B -9.486 4.795 27.957 1.000 2 B ASP 32.550 1
ATOM 4559 N N . GLU 345 345 ? B -7.790 5.537 33.104 1.000 2 B GLU 39.867 1
ATOM 4560 C CA . GLU 345 345 ? B -6.918 5.278 34.247 1.000 2 B GLU 40.103 1
ATOM 4561 C C . GLU 345 345 ? B -7.725 5.273 35.545 1.000 2 B GLU 39.698 1
ATOM 4562 O O . GLU 345 345 ? B -7.471 4.460 36.456 1.000 2 B GLU 37.562 1
ATOM 4563 C CB . GLU 345 345 ? B -5.807 6.319 34.333 1.000 2 B GLU 38.820 1
ATOM 4564 C CG . GLU 345 345 ? B -4.760 6.026 35.412 1.000 2 B GLU 37.761 1
ATOM 4565 C CD . GLU 345 345 ? B -3.632 7.060 35.422 1.000 2 B GLU 35.650 1
ATOM 4566 O OE1 . GLU 345 345 ? B -3.702 8.001 34.588 1.000 2 B GLU 32.859 1
ATOM 4567 O OE2 . GLU 345 345 ? B -2.691 6.900 36.227 1.000 2 B GLU 32.226 1
ATOM 4568 N N . ILE 346 346 ? B -8.659 6.156 35.647 1.000 2 B ILE 36.808 1
ATOM 4569 C CA . ILE 346 346 ? B -9.503 6.208 36.832 1.000 2 B ILE 36.626 1
ATOM 4570 C C . ILE 346 346 ? B -10.550 5.116 36.823 1.000 2 B ILE 36.824 1
ATOM 4571 O O . ILE 346 346 ? B -10.833 4.472 37.814 1.000 2 B ILE 35.538 1
ATOM 4572 C CB . ILE 346 346 ? B -10.119 7.591 36.946 1.000 2 B ILE 35.275 1
ATOM 4573 C CG1 . ILE 346 346 ? B -9.042 8.656 37.087 1.000 2 B ILE 37.666 1
ATOM 4574 C CG2 . ILE 346 346 ? B -11.077 7.668 38.129 1.000 2 B ILE 35.992 1
ATOM 4575 C CD1 . ILE 346 346 ? B -9.556 10.075 36.933 1.000 2 B ILE 34.667 1
ATOM 4576 N N . ASP 347 347 ? B -11.130 4.910 35.647 1.000 2 B ASP 35.885 1
ATOM 4577 C CA . ASP 347 347 ? B -12.210 3.961 35.477 1.000 2 B ASP 37.328 1
ATOM 4578 C C . ASP 347 347 ? B -11.730 2.572 35.103 1.000 2 B ASP 37.299 1
ATOM 4579 O O . ASP 347 347 ? B -12.354 1.891 34.287 1.000 2 B ASP 35.725 1
ATOM 4580 C CB . ASP 347 347 ? B -13.209 4.449 34.422 1.000 2 B ASP 35.589 1
ATOM 4581 C CG . ASP 347 347 ? B -13.950 5.692 34.860 1.000 2 B ASP 34.742 1
ATOM 4582 O OD1 . ASP 347 347 ? B -14.189 5.852 36.081 1.000 2 B ASP 30.528 1
ATOM 4583 O OD2 . ASP 347 347 ? B -14.291 6.507 33.975 1.000 2 B ASP 29.223 1
ATOM 4584 N N . GLU 348 348 ? B -10.635 2.155 35.666 1.000 2 B GLU 37.913 1
ATOM 4585 C CA . GLU 348 348 ? B -10.133 0.824 35.413 1.000 2 B GLU 38.570 1
ATOM 4586 C C . GLU 348 348 ? B -11.079 -0.243 35.950 1.000 2 B GLU 38.651 1
ATOM 4587 O O . GLU 348 348 ? B -11.202 -1.338 35.382 1.000 2 B GLU 36.542 1
ATOM 4588 C CB . GLU 348 348 ? B -8.742 0.644 36.009 1.000 2 B GLU 36.618 1
ATOM 4589 C CG . GLU 348 348 ? B -7.640 1.446 35.329 1.000 2 B GLU 36.128 1
ATOM 4590 C CD . GLU 348 348 ? B -6.303 1.262 35.979 1.000 2 B GLU 34.580 1
ATOM 4591 O OE1 . GLU 348 348 ? B -6.239 0.571 37.028 1.000 2 B GLU 32.022 1
ATOM 4592 O OE2 . GLU 348 348 ? B -5.295 1.787 35.430 1.000 2 B GLU 30.134 1
ATOM 4593 N N . ASP 349 349 ? B -11.744 0.058 37.022 1.000 2 B ASP 40.143 1
ATOM 4594 C CA . ASP 349 349 ? B -12.702 -0.862 37.607 1.000 2 B ASP 39.961 1
ATOM 4595 C C . ASP 349 349 ? B -14.104 -0.650 37.051 1.000 2 B ASP 40.185 1
ATOM 4596 O O . ASP 349 349 ? B -14.942 -1.543 37.138 1.000 2 B ASP 38.656 1
ATOM 4597 C CB . ASP 349 349 ? B -12.734 -0.721 39.135 1.000 2 B ASP 37.780 1
ATOM 4598 C CG . ASP 349 349 ? B -11.437 -1.166 39.776 1.000 2 B ASP 36.385 1
ATOM 4599 O OD1 . ASP 349 349 ? B -10.761 -2.069 39.233 1.000 2 B ASP 32.120 1
ATOM 4600 O OD2 . ASP 349 349 ? B -11.113 -0.603 40.848 1.000 2 B ASP 31.803 1
ATOM 4601 N N . GLU 350 350 ? B -14.340 0.502 36.503 1.000 2 B GLU 38.019 1
ATOM 4602 C CA . GLU 350 350 ? B -15.654 0.842 35.988 1.000 2 B GLU 38.065 1
ATOM 4603 C C . GLU 350 350 ? B -15.876 0.250 34.621 1.000 2 B GLU 37.800 1
ATOM 4604 O O . GLU 350 350 ? B -14.955 -0.216 33.965 1.000 2 B GLU 36.162 1
ATOM 4605 C CB . GLU 350 350 ? B -15.876 2.353 35.968 1.000 2 B GLU 36.833 1
ATOM 4606 C CG . GLU 350 350 ? B -15.852 2.989 37.334 1.000 2 B GLU 36.762 1
ATOM 4607 C CD . GLU 350 350 ? B -16.103 4.482 37.291 1.000 2 B GLU 35.599 1
ATOM 4608 O OE1 . GLU 350 350 ? B -16.153 5.022 36.149 1.000 2 B GLU 33.594 1
ATOM 4609 O OE2 . GLU 350 350 ? B -16.251 5.110 38.383 1.000 2 B GLU 32.115 1
ATOM 4610 N N . ARG 351 351 ? B -17.107 0.291 34.205 1.000 2 B ARG 36.757 1
ATOM 4611 C CA . ARG 351 351 ? B -17.477 -0.235 32.913 1.000 2 B ARG 38.336 1
ATOM 4612 C C . ARG 351 351 ? B -17.156 0.731 31.780 1.000 2 B ARG 38.305 1
ATOM 4613 O O . ARG 351 351 ? B -16.720 1.858 32.019 1.000 2 B ARG 36.824 1
ATOM 4614 C CB . ARG 351 351 ? B -18.955 -0.621 32.910 1.000 2 B ARG 36.861 1
ATOM 4615 C CG . ARG 351 351 ? B -19.302 -1.758 33.857 1.000 2 B ARG 35.065 1
ATOM 4616 C CD . ARG 351 351 ? B -20.803 -2.099 33.784 1.000 2 B ARG 33.708 1
ATOM 4617 N NE . ARG 351 351 ? B -21.147 -3.199 34.687 1.000 2 B ARG 26.849 1
ATOM 4618 C CZ . ARG 351 351 ? B -22.376 -3.653 34.868 1.000 2 B ARG 24.725 1
ATOM 4619 N NH1 . ARG 351 351 ? B -23.381 -3.110 34.196 1.000 2 B ARG 23.345 1
ATOM 4620 N NH2 . ARG 351 351 ? B -22.584 -4.656 35.696 1.000 2 B ARG 21.722 1
ATOM 4621 N N . ASP 352 352 ? B -17.402 0.275 30.572 1.000 2 B ASP 33.714 1
ATOM 4622 C CA . ASP 352 352 ? B -17.097 1.087 29.392 1.000 2 B ASP 33.789 1
ATOM 4623 C C . ASP 352 352 ? B -17.958 2.347 29.275 1.000 2 B ASP 33.889 1
ATOM 4624 O O . ASP 352 352 ? B -17.433 3.395 28.904 1.000 2 B ASP 32.870 1
ATOM 4625 C CB . ASP 352 352 ? B -17.215 0.244 28.128 1.000 2 B ASP 32.871 1
ATOM 4626 C CG . ASP 352 352 ? B -16.114 -0.806 28.028 1.000 2 B ASP 32.503 1
ATOM 4627 O OD1 . ASP 352 352 ? B -15.022 -0.576 28.612 1.000 2 B ASP 28.514 1
ATOM 4628 O OD2 . ASP 352 352 ? B -16.323 -1.841 27.370 1.000 2 B ASP 27.384 1
ATOM 4629 N N . PRO 353 353 ? B -19.254 2.310 29.526 1.000 2 B PRO 34.865 1
ATOM 4630 C CA . PRO 353 353 ? B -20.029 3.548 29.375 1.000 2 B PRO 35.518 1
ATOM 4631 C C . PRO 353 353 ? B -19.654 4.642 30.345 1.000 2 B PRO 35.419 1
ATOM 4632 O O . PRO 353 353 ? B -19.863 5.814 30.050 1.000 2 B PRO 34.643 1
ATOM 4633 C CB . PRO 353 353 ? B -21.484 3.104 29.595 1.000 2 B PRO 34.086 1
ATOM 4634 C CG . PRO 353 353 ? B -21.376 1.854 30.374 1.000 2 B PRO 35.224 1
ATOM 4635 C CD . PRO 353 353 ? B -20.131 1.185 29.870 1.000 2 B PRO 37.359 1
ATOM 4636 N N . LYS 354 354 ? B -19.086 4.286 31.474 1.000 2 B LYS 35.777 1
ATOM 4637 C CA . LYS 354 354 ? B -18.599 5.317 32.380 1.000 2 B LYS 37.117 1
ATOM 4638 C C . LYS 354 354 ? B -17.359 6.018 31.808 1.000 2 B LYS 36.920 1
ATOM 4639 O O . LYS 354 354 ? B -17.170 7.218 32.027 1.000 2 B LYS 35.399 1
ATOM 4640 C CB . LYS 354 354 ? B -18.258 4.713 33.734 1.000 2 B LYS 35.501 1
ATOM 4641 C CG . LYS 354 354 ? B -19.472 4.226 34.502 1.000 2 B LYS 33.911 1
ATOM 4642 C CD . LYS 354 354 ? B -19.109 3.686 35.867 1.000 2 B LYS 32.941 1
ATOM 4643 C CE . LYS 354 354 ? B -20.338 3.213 36.616 1.000 2 B LYS 26.909 1
ATOM 4644 N NZ . LYS 354 354 ? B -20.004 2.663 37.925 1.000 2 B LYS 27.467 1
ATOM 4645 N N . ARG 355 355 ? B -16.569 5.267 31.067 1.000 2 B ARG 37.806 1
ATOM 4646 C CA . ARG 355 355 ? B -15.444 5.872 30.396 1.000 2 B ARG 40.255 1
ATOM 4647 C C . ARG 355 355 ? B -15.903 6.715 29.210 1.000 2 B ARG 39.541 1
ATOM 4648 O O . ARG 355 355 ? B -15.246 7.682 28.816 1.000 2 B ARG 38.182 1
ATOM 4649 C CB . ARG 355 355 ? B -14.436 4.815 29.947 1.000 2 B ARG 37.882 1
ATOM 4650 C CG . ARG 355 355 ? B -13.749 4.122 31.094 1.000 2 B ARG 35.671 1
ATOM 4651 C CD . ARG 355 355 ? B -12.596 3.263 30.614 1.000 2 B ARG 34.381 1
ATOM 4652 N NE . ARG 355 355 ? B -13.049 2.145 29.787 1.000 2 B ARG 29.799 1
ATOM 4653 C CZ . ARG 355 355 ? B -13.385 0.967 30.262 1.000 2 B ARG 28.563 1
ATOM 4654 N NH1 . ARG 355 355 ? B -13.324 0.727 31.573 1.000 2 B ARG 25.442 1
ATOM 4655 N NH2 . ARG 355 355 ? B -13.784 0.009 29.449 1.000 2 B ARG 23.192 1
ATOM 4656 N N . TRP 356 356 ? B -17.031 6.355 28.612 1.000 2 B TRP 38.927 1
ATOM 4657 C CA . TRP 356 356 ? B -17.571 7.139 27.504 1.000 2 B TRP 38.784 1
ATOM 4658 C C . TRP 356 356 ? B -18.115 8.471 27.968 1.000 2 B TRP 39.184 1
ATOM 4659 O O . TRP 356 356 ? B -18.085 9.476 27.241 1.000 2 B TRP 37.340 1
ATOM 4660 C CB . TRP 356 356 ? B -18.658 6.357 26.791 1.000 2 B TRP 37.889 1
ATOM 4661 C CG . TRP 356 356 ? B -18.181 5.117 26.121 1.000 2 B TRP 38.509 1
ATOM 4662 C CD1 . TRP 356 356 ? B -16.918 4.747 25.858 1.000 2 B TRP 35.651 1
ATOM 4663 C CD2 . TRP 356 356 ? B -19.020 4.075 25.590 1.000 2 B TRP 37.502 1
ATOM 4664 N NE1 . TRP 356 356 ? B -16.884 3.525 25.243 1.000 2 B TRP 36.543 1
ATOM 4665 C CE2 . TRP 356 356 ? B -18.173 3.083 25.067 1.000 2 B TRP 37.738 1
ATOM 4666 C CE3 . TRP 356 356 ? B -20.386 3.863 25.536 1.000 2 B TRP 34.654 1
ATOM 4667 C CZ2 . TRP 356 356 ? B -18.668 1.937 24.473 1.000 2 B TRP 33.877 1
ATOM 4668 C CZ3 . TRP 356 356 ? B -20.875 2.724 24.954 1.000 2 B TRP 34.001 1
ATOM 4669 C CH2 . TRP 356 356 ? B -20.012 1.774 24.430 1.000 2 B TRP 32.920 1
ATOM 4670 N N . LYS 357 357 ? B -18.592 8.498 29.189 1.000 2 B LYS 34.260 1
ATOM 4671 C CA . LYS 357 357 ? B -19.102 9.743 29.751 1.000 2 B LYS 35.643 1
ATOM 4672 C C . LYS 357 357 ? B -17.989 10.684 30.179 1.000 2 B LYS 35.289 1
ATOM 4673 O O . LYS 357 357 ? B -18.187 11.891 30.200 1.000 2 B LYS 33.821 1
ATOM 4674 C CB . LYS 357 357 ? B -20.003 9.443 30.936 1.000 2 B LYS 33.726 1
ATOM 4675 C CG . LYS 357 357 ? B -21.277 8.696 30.565 1.000 2 B LYS 33.036 1
ATOM 4676 C CD . LYS 357 357 ? B -22.119 8.411 31.789 1.000 2 B LYS 32.417 1
ATOM 4677 C CE . LYS 357 357 ? B -23.375 7.645 31.406 1.000 2 B LYS 26.187 1
ATOM 4678 N NZ . LYS 357 357 ? B -24.209 7.307 32.592 1.000 2 B LYS 26.294 1
ATOM 4679 N N . ILE 358 358 ? B -16.890 10.120 30.497 1.000 2 B ILE 33.265 1
ATOM 4680 C CA . ILE 358 358 ? B -15.733 10.931 30.907 1.000 2 B ILE 33.630 1
ATOM 4681 C C . ILE 358 358 ? B -15.037 11.438 29.655 1.000 2 B ILE 33.603 1
ATOM 4682 O O . ILE 358 358 ? B -14.491 10.664 28.874 1.000 2 B ILE 32.403 1
ATOM 4683 C CB . ILE 358 358 ? B -14.768 10.133 31.793 1.000 2 B ILE 31.749 1
ATOM 4684 C CG1 . ILE 358 358 ? B -15.460 9.722 33.077 1.000 2 B ILE 33.092 1
ATOM 4685 C CG2 . ILE 358 358 ? B -13.533 10.962 32.112 1.000 2 B ILE 31.741 1
ATOM 4686 C CD1 . ILE 358 358 ? B -14.672 8.776 33.920 1.000 2 B ILE 31.488 1
ATOM 4687 N N . GLY 359 359 ? B -15.073 12.699 29.455 1.000 2 B GLY 33.575 1
ATOM 4688 C CA . GLY 359 359 ? B -14.464 13.306 28.294 1.000 2 B GLY 34.337 1
ATOM 4689 C C . GLY 359 359 ? B -15.211 14.532 27.806 1.000 2 B GLY 35.258 1
ATOM 4690 O O . GLY 359 359 ? B -15.924 15.186 28.543 1.000 2 B GLY 33.845 1
ATOM 4691 N N . ALA 360 360 ? B -15.022 14.811 26.576 1.000 2 B ALA 35.366 1
ATOM 4692 C CA . ALA 360 360 ? B -15.608 15.969 25.919 1.000 2 B ALA 36.763 1
ATOM 4693 C C . ALA 360 360 ? B -17.053 15.670 25.478 1.000 2 B ALA 37.209 1
ATOM 4694 O O . ALA 360 360 ? B -17.616 14.617 25.810 1.000 2 B ALA 35.741 1
ATOM 4695 C CB . ALA 360 360 ? B -14.760 16.393 24.722 1.000 2 B ALA 34.527 1
ATOM 4696 N N . GLU 361 361 ? B -17.572 16.562 24.715 1.000 2 B GLU 32.001 1
ATOM 4697 C CA . GLU 361 361 ? B -18.949 16.372 24.218 1.000 2 B GLU 31.800 1
ATOM 4698 C C . GLU 361 361 ? B -19.021 15.204 23.237 1.000 2 B GLU 32.121 1
ATOM 4699 O O . GLU 361 361 ? B -20.028 14.484 23.189 1.000 2 B GLU 30.268 1
ATOM 4700 C CB . GLU 361 361 ? B -19.454 17.656 23.559 1.000 2 B GLU 30.416 1
ATOM 4701 C CG . GLU 361 361 ? B -20.913 17.625 23.149 1.000 2 B GLU 29.939 1
ATOM 4702 C CD . GLU 361 361 ? B -21.382 18.958 22.574 1.000 2 B GLU 29.486 1
ATOM 4703 O OE1 . GLU 361 361 ? B -20.533 19.862 22.443 1.000 2 B GLU 28.560 1
ATOM 4704 O OE2 . GLU 361 361 ? B -22.581 19.080 22.275 1.000 2 B GLU 28.453 1
ATOM 4705 N N . SER 362 362 ? B -17.979 15.029 22.477 1.000 2 B SER 34.630 1
[truncated: 252,053 more chars]
