# Supplementary material for: Transcriptional Regulation of the Novel Theacrine Synthase Gene CsTcS2 by the CsTINY–CsWRKY33 Module Underpins Theacrine Biosynthesis in Camellia sinensis
Source: Plant Biotechnol J. 2026 Apr 15;24(8):4823–43. doi: 10.1111/pbi.70665 (PMC13387896; doi:10.1111/pbi.70665)
Supplement: Supplementary file 5 — Data S5: Predicted one‐to‐one interaction between CsTINY and CsWRKY33 proteins. [file PBI-24-4823-s005.zip › pred.rank_4.cif]

data_model
_entry.id model
_struct.entry_id model
_struct.pdbx_model_details .
_struct.pdbx_structure_determination_methodology computational
_struct.title 'Chai-1 predicted structure'
_audit_conform.dict_location https://raw.githubusercontent.com/ihmwg/ModelCIF/80e1e22/dist/mmcif_ma.dic
_audit_conform.dict_name mmcif_ma.dic
_audit_conform.dict_version 1.4.7
#
loop_
_audit_author.name
_audit_author.pdbx_ordinal
'Chai Discovery team' 1
#
#
loop_
_chem_comp.id
_chem_comp.type
_chem_comp.name
_chem_comp.formula
_chem_comp.formula_weight
_chem_comp.ma_provenance
ALA 'L-peptide linking' . . . 'CCD Core'
ARG 'L-peptide linking' . . . 'CCD Core'
ASN 'L-peptide linking' . . . 'CCD Core'
ASP 'L-peptide linking' . . . 'CCD Core'
CYS 'L-peptide linking' . . . 'CCD Core'
DA 'DNA linking' . . . 'CCD Core'
DC 'DNA linking' . . . 'CCD Core'
DG 'DNA linking' . . . 'CCD Core'
DT 'DNA linking' . . . 'CCD Core'
GLN 'L-peptide linking' . . . 'CCD Core'
GLU 'L-peptide linking' . . . 'CCD Core'
GLY 'L-peptide linking' . . . 'CCD Core'
HIS 'L-peptide linking' . . . 'CCD Core'
ILE 'L-peptide linking' . . . 'CCD Core'
LEU 'L-peptide linking' . . . 'CCD Core'
LYS 'L-peptide linking' . . . 'CCD Core'
MET 'L-peptide linking' . . . 'CCD Core'
PHE 'L-peptide linking' . . . 'CCD Core'
PRO 'L-peptide linking' . . . 'CCD Core'
SER 'L-peptide linking' . . . 'CCD Core'
THR 'L-peptide linking' . . . 'CCD Core'
TRP 'L-peptide linking' . . . 'CCD Core'
TYR 'L-peptide linking' . . . 'CCD Core'
VAL 'L-peptide linking' . . . 'CCD Core'
#
#
loop_
_entity.id
_entity.type
_entity.src_method
_entity.pdbx_description
_entity.formula_weight
_entity.pdbx_number_of_molecules
_entity.details
1 polymer man 'Entity A' . 1 .
2 polymer man 'Entity B' . 1 .
3 polymer man 'Entity C' . 1 .
4 polymer man 'Entity D' . 1 .
#
#
loop_
_entity_poly.entity_id
_entity_poly.type
_entity_poly.nstd_linkage
_entity_poly.nstd_monomer
_entity_poly.pdbx_strand_id
_entity_poly.pdbx_seq_one_letter_code
_entity_poly.pdbx_seq_one_letter_code_can
1 polypeptide(L) no no A
;MSTEPPHNSEPETSSNSFSSSPSSSPSSSGLTQSLSNPQQPGNNPQPANQKPKRIRESSSKHPVYRGVRM
RNWGKWVSEIREPRKKSRIWLGTFPTPEMAARAHDVAALSIKGGSAVLNFPHLAGSLPRPASLLPRDVQA
AAAKAAAMVKFDSPSSSSSSSSVSVFTNSDELSQIVELPSLGTNYDESTELNSSEFVYVDSVDEWMYTPP
WLDFADDGGGGYFSDEIPAPPESLISTSFDSFLWNYQQ
;

;MSTEPPHNSEPETSSNSFSSSPSSSPSSSGLTQSLSNPQQPGNNPQPANQKPKRIRESSSKHPVYRGVRM
RNWGKWVSEIREPRKKSRIWLGTFPTPEMAARAHDVAALSIKGGSAVLNFPHLAGSLPRPASLLPRDVQA
AAAKAAAMVKFDSPSSSSSSSSVSVFTNSDELSQIVELPSLGTNYDESTELNSSEFVYVDSVDEWMYTPP
WLDFADDGGGGYFSDEIPAPPESLISTSFDSFLWNYQQ
;

2 polypeptide(L) no no B
;MASSSGSLDTSANSYPKLPPITPTSNFSFSNPFMSSTATVNRGLSDRIADRNGSGVPKFKSIPPPSLPIS
PPAFSPSSYFAIPPGLSLAELLDSPVLLSTSNILPSPTTGTFPAQGFNWKSNSNNHQQSIKQEQKNYYDF
SFQTQTRPPTSSTTSFQSQIPAENQSWAFPEPATKSEIASMQSFSPEISTIQSNSQTNPGFQSEYNQYNQ
SSSVREQRRSEDGYNWRKYGQKQVKGSENPRSYYKCTFPNCPTKKKVERSIEGQITEIVYKGSHNHPKPQ
STRRSSAAASSQVIQHYNPEIPDQSYASHGSGQLDSVATPENSSISIGDDEIDRSSQRSRSGGDEIDEDE
RDPKRWKIGAESEGISAPGNRTVREPRVVVQTTSDIDILDDGYRWRKYGQKVVKGNPNPRSYYKCTFPGC
PVRKHVERASNDLRAVITTYEGKHNHDVPAARGSGGHSANRPLPNTTTNNATAAIRPSAMSHHYSSTNPI
RNSRLQASEGQAPFTLEMLQSPGSFGFPGFGNSLGSYMNQSQLGDNLFSSRTKEEPRDDMFFESLQY
;

;MASSSGSLDTSANSYPKLPPITPTSNFSFSNPFMSSTATVNRGLSDRIADRNGSGVPKFKSIPPPSLPIS
PPAFSPSSYFAIPPGLSLAELLDSPVLLSTSNILPSPTTGTFPAQGFNWKSNSNNHQQSIKQEQKNYYDF
SFQTQTRPPTSSTTSFQSQIPAENQSWAFPEPATKSEIASMQSFSPEISTIQSNSQTNPGFQSEYNQYNQ
SSSVREQRRSEDGYNWRKYGQKQVKGSENPRSYYKCTFPNCPTKKKVERSIEGQITEIVYKGSHNHPKPQ
STRRSSAAASSQVIQHYNPEIPDQSYASHGSGQLDSVATPENSSISIGDDEIDRSSQRSRSGGDEIDEDE
RDPKRWKIGAESEGISAPGNRTVREPRVVVQTTSDIDILDDGYRWRKYGQKVVKGNPNPRSYYKCTFPGC
PVRKHVERASNDLRAVITTYEGKHNHDVPAARGSGGHSANRPLPNTTTNNATAAIRPSAMSHHYSSTNPI
RNSRLQASEGQAPFTLEMLQSPGSFGFPGFGNSLGSYMNQSQLGDNLFSSRTKEEPRDDMFFESLQY
;

3 polydeoxyribonucleotide no no C
;(DG)(DT)(DT)(DG)(DG)(DT)(DC)(DG)(DC)(DG)(DG)(DA)(DA)(DA)(DG)(DT)(DA)
(DT)(DA)(DC)(DT)(DA)(DT)(DT)(DG)(DG)(DC)(DG)(DA)(DC)(DC)(DA)(DA)(DA)
(DG)(DG)(DC)
;
GTTGGTCGCGGAAAGTATACTATTGGCGACCAAAGGC
4 polydeoxyribonucleotide no no D
;(DG)(DC)(DC)(DT)(DT)(DT)(DG)(DG)(DT)(DC)(DG)(DC)(DC)(DA)(DA)(DT)(DA)
(DG)(DT)(DA)(DT)(DA)(DC)(DT)(DT)(DT)(DC)(DC)(DG)(DC)(DG)(DA)(DC)(DC)
(DA)(DA)(DC)
;
GCCTTTGGTCGCCAATAGTATACTTTCCGCGACCAAC
#
#
loop_
_entity_poly_seq.entity_id
_entity_poly_seq.num
_entity_poly_seq.mon_id
_entity_poly_seq.hetero
1 1 MET .
1 2 SER .
1 3 THR .
1 4 GLU .
1 5 PRO .
1 6 PRO .
1 7 HIS .
1 8 ASN .
1 9 SER .
1 10 GLU .
1 11 PRO .
1 12 GLU .
1 13 THR .
1 14 SER .
1 15 SER .
1 16 ASN .
1 17 SER .
1 18 PHE .
1 19 SER .
1 20 SER .
1 21 SER .
1 22 PRO .
1 23 SER .
1 24 SER .
1 25 SER .
1 26 PRO .
1 27 SER .
1 28 SER .
1 29 SER .
1 30 GLY .
1 31 LEU .
1 32 THR .
1 33 GLN .
1 34 SER .
1 35 LEU .
1 36 SER .
1 37 ASN .
1 38 PRO .
1 39 GLN .
1 40 GLN .
1 41 PRO .
1 42 GLY .
1 43 ASN .
1 44 ASN .
1 45 PRO .
1 46 GLN .
1 47 PRO .
1 48 ALA .
1 49 ASN .
1 50 GLN .
1 51 LYS .
1 52 PRO .
1 53 LYS .
1 54 ARG .
1 55 ILE .
1 56 ARG .
1 57 GLU .
1 58 SER .
1 59 SER .
1 60 SER .
1 61 LYS .
1 62 HIS .
1 63 PRO .
1 64 VAL .
1 65 TYR .
1 66 ARG .
1 67 GLY .
1 68 VAL .
1 69 ARG .
1 70 MET .
1 71 ARG .
1 72 ASN .
1 73 TRP .
1 74 GLY .
1 75 LYS .
1 76 TRP .
1 77 VAL .
1 78 SER .
1 79 GLU .
1 80 ILE .
1 81 ARG .
1 82 GLU .
1 83 PRO .
1 84 ARG .
1 85 LYS .
1 86 LYS .
1 87 SER .
1 88 ARG .
1 89 ILE .
1 90 TRP .
1 91 LEU .
1 92 GLY .
1 93 THR .
1 94 PHE .
1 95 PRO .
1 96 THR .
1 97 PRO .
1 98 GLU .
1 99 MET .
1 100 ALA .
1 101 ALA .
1 102 ARG .
1 103 ALA .
1 104 HIS .
1 105 ASP .
1 106 VAL .
1 107 ALA .
1 108 ALA .
1 109 LEU .
1 110 SER .
1 111 ILE .
1 112 LYS .
1 113 GLY .
1 114 GLY .
1 115 SER .
1 116 ALA .
1 117 VAL .
1 118 LEU .
1 119 ASN .
1 120 PHE .
1 121 PRO .
1 122 HIS .
1 123 LEU .
1 124 ALA .
1 125 GLY .
1 126 SER .
1 127 LEU .
1 128 PRO .
1 129 ARG .
1 130 PRO .
1 131 ALA .
1 132 SER .
1 133 LEU .
1 134 LEU .
1 135 PRO .
1 136 ARG .
1 137 ASP .
1 138 VAL .
1 139 GLN .
1 140 ALA .
1 141 ALA .
1 142 ALA .
1 143 ALA .
1 144 LYS .
1 145 ALA .
1 146 ALA .
1 147 ALA .
1 148 MET .
1 149 VAL .
1 150 LYS .
1 151 PHE .
1 152 ASP .
1 153 SER .
1 154 PRO .
1 155 SER .
1 156 SER .
1 157 SER .
1 158 SER .
1 159 SER .
1 160 SER .
1 161 SER .
1 162 SER .
1 163 VAL .
1 164 SER .
1 165 VAL .
1 166 PHE .
1 167 THR .
1 168 ASN .
1 169 SER .
1 170 ASP .
1 171 GLU .
1 172 LEU .
1 173 SER .
1 174 GLN .
1 175 ILE .
1 176 VAL .
1 177 GLU .
1 178 LEU .
1 179 PRO .
1 180 SER .
1 181 LEU .
1 182 GLY .
1 183 THR .
1 184 ASN .
1 185 TYR .
1 186 ASP .
1 187 GLU .
1 188 SER .
1 189 THR .
1 190 GLU .
1 191 LEU .
1 192 ASN .
1 193 SER .
1 194 SER .
1 195 GLU .
1 196 PHE .
1 197 VAL .
1 198 TYR .
1 199 VAL .
1 200 ASP .
1 201 SER .
1 202 VAL .
1 203 ASP .
1 204 GLU .
1 205 TRP .
1 206 MET .
1 207 TYR .
1 208 THR .
1 209 PRO .
1 210 PRO .
1 211 TRP .
1 212 LEU .
1 213 ASP .
1 214 PHE .
1 215 ALA .
1 216 ASP .
1 217 ASP .
1 218 GLY .
1 219 GLY .
1 220 GLY .
1 221 GLY .
1 222 TYR .
1 223 PHE .
1 224 SER .
1 225 ASP .
1 226 GLU .
1 227 ILE .
1 228 PRO .
1 229 ALA .
1 230 PRO .
1 231 PRO .
1 232 GLU .
1 233 SER .
1 234 LEU .
1 235 ILE .
1 236 SER .
1 237 THR .
1 238 SER .
1 239 PHE .
1 240 ASP .
1 241 SER .
1 242 PHE .
1 243 LEU .
1 244 TRP .
1 245 ASN .
1 246 TYR .
1 247 GLN .
1 248 GLN .
2 1 MET .
2 2 ALA .
2 3 SER .
2 4 SER .
2 5 SER .
2 6 GLY .
2 7 SER .
2 8 LEU .
2 9 ASP .
2 10 THR .
2 11 SER .
2 12 ALA .
2 13 ASN .
2 14 SER .
2 15 TYR .
2 16 PRO .
2 17 LYS .
2 18 LEU .
2 19 PRO .
2 20 PRO .
2 21 ILE .
2 22 THR .
2 23 PRO .
2 24 THR .
2 25 SER .
2 26 ASN .
2 27 PHE .
2 28 SER .
2 29 PHE .
2 30 SER .
2 31 ASN .
2 32 PRO .
2 33 PHE .
2 34 MET .
2 35 SER .
2 36 SER .
2 37 THR .
2 38 ALA .
2 39 THR .
2 40 VAL .
2 41 ASN .
2 42 ARG .
2 43 GLY .
2 44 LEU .
2 45 SER .
2 46 ASP .
2 47 ARG .
2 48 ILE .
2 49 ALA .
2 50 ASP .
2 51 ARG .
2 52 ASN .
2 53 GLY .
2 54 SER .
2 55 GLY .
2 56 VAL .
2 57 PRO .
2 58 LYS .
2 59 PHE .
2 60 LYS .
2 61 SER .
2 62 ILE .
2 63 PRO .
2 64 PRO .
2 65 PRO .
2 66 SER .
2 67 LEU .
2 68 PRO .
2 69 ILE .
2 70 SER .
2 71 PRO .
2 72 PRO .
2 73 ALA .
2 74 PHE .
2 75 SER .
2 76 PRO .
2 77 SER .
2 78 SER .
2 79 TYR .
2 80 PHE .
2 81 ALA .
2 82 ILE .
2 83 PRO .
2 84 PRO .
2 85 GLY .
2 86 LEU .
2 87 SER .
2 88 LEU .
2 89 ALA .
2 90 GLU .
2 91 LEU .
2 92 LEU .
2 93 ASP .
2 94 SER .
2 95 PRO .
2 96 VAL .
2 97 LEU .
2 98 LEU .
2 99 SER .
2 100 THR .
2 101 SER .
2 102 ASN .
2 103 ILE .
2 104 LEU .
2 105 PRO .
2 106 SER .
2 107 PRO .
2 108 THR .
2 109 THR .
2 110 GLY .
2 111 THR .
2 112 PHE .
2 113 PRO .
2 114 ALA .
2 115 GLN .
2 116 GLY .
2 117 PHE .
2 118 ASN .
2 119 TRP .
2 120 LYS .
2 121 SER .
2 122 ASN .
2 123 SER .
2 124 ASN .
2 125 ASN .
2 126 HIS .
2 127 GLN .
2 128 GLN .
2 129 SER .
2 130 ILE .
2 131 LYS .
2 132 GLN .
2 133 GLU .
2 134 GLN .
2 135 LYS .
2 136 ASN .
2 137 TYR .
2 138 TYR .
2 139 ASP .
2 140 PHE .
2 141 SER .
2 142 PHE .
2 143 GLN .
2 144 THR .
2 145 GLN .
2 146 THR .
2 147 ARG .
2 148 PRO .
2 149 PRO .
2 150 THR .
2 151 SER .
2 152 SER .
2 153 THR .
2 154 THR .
2 155 SER .
2 156 PHE .
2 157 GLN .
2 158 SER .
2 159 GLN .
2 160 ILE .
2 161 PRO .
2 162 ALA .
2 163 GLU .
2 164 ASN .
2 165 GLN .
2 166 SER .
2 167 TRP .
2 168 ALA .
2 169 PHE .
2 170 PRO .
2 171 GLU .
2 172 PRO .
2 173 ALA .
2 174 THR .
2 175 LYS .
2 176 SER .
2 177 GLU .
2 178 ILE .
2 179 ALA .
2 180 SER .
2 181 MET .
2 182 GLN .
2 183 SER .
2 184 PHE .
2 185 SER .
2 186 PRO .
2 187 GLU .
2 188 ILE .
2 189 SER .
2 190 THR .
2 191 ILE .
2 192 GLN .
2 193 SER .
2 194 ASN .
2 195 SER .
2 196 GLN .
2 197 THR .
2 198 ASN .
2 199 PRO .
2 200 GLY .
2 201 PHE .
2 202 GLN .
2 203 SER .
2 204 GLU .
2 205 TYR .
2 206 ASN .
2 207 GLN .
2 208 TYR .
2 209 ASN .
2 210 GLN .
2 211 SER .
2 212 SER .
2 213 SER .
2 214 VAL .
2 215 ARG .
2 216 GLU .
2 217 GLN .
2 218 ARG .
2 219 ARG .
2 220 SER .
2 221 GLU .
2 222 ASP .
2 223 GLY .
2 224 TYR .
2 225 ASN .
2 226 TRP .
2 227 ARG .
2 228 LYS .
2 229 TYR .
2 230 GLY .
2 231 GLN .
2 232 LYS .
2 233 GLN .
2 234 VAL .
2 235 LYS .
2 236 GLY .
2 237 SER .
2 238 GLU .
2 239 ASN .
2 240 PRO .
2 241 ARG .
2 242 SER .
2 243 TYR .
2 244 TYR .
2 245 LYS .
2 246 CYS .
2 247 THR .
2 248 PHE .
2 249 PRO .
2 250 ASN .
2 251 CYS .
2 252 PRO .
2 253 THR .
2 254 LYS .
2 255 LYS .
2 256 LYS .
2 257 VAL .
2 258 GLU .
2 259 ARG .
2 260 SER .
2 261 ILE .
2 262 GLU .
2 263 GLY .
2 264 GLN .
2 265 ILE .
2 266 THR .
2 267 GLU .
2 268 ILE .
2 269 VAL .
2 270 TYR .
2 271 LYS .
2 272 GLY .
2 273 SER .
2 274 HIS .
2 275 ASN .
2 276 HIS .
2 277 PRO .
2 278 LYS .
2 279 PRO .
2 280 GLN .
2 281 SER .
2 282 THR .
2 283 ARG .
2 284 ARG .
2 285 SER .
2 286 SER .
2 287 ALA .
2 288 ALA .
2 289 ALA .
2 290 SER .
2 291 SER .
2 292 GLN .
2 293 VAL .
2 294 ILE .
2 295 GLN .
2 296 HIS .
2 297 TYR .
2 298 ASN .
2 299 PRO .
2 300 GLU .
2 301 ILE .
2 302 PRO .
2 303 ASP .
2 304 GLN .
2 305 SER .
2 306 TYR .
2 307 ALA .
2 308 SER .
2 309 HIS .
2 310 GLY .
2 311 SER .
2 312 GLY .
2 313 GLN .
2 314 LEU .
2 315 ASP .
2 316 SER .
2 317 VAL .
2 318 ALA .
2 319 THR .
2 320 PRO .
2 321 GLU .
2 322 ASN .
2 323 SER .
2 324 SER .
2 325 ILE .
2 326 SER .
2 327 ILE .
2 328 GLY .
2 329 ASP .
2 330 ASP .
2 331 GLU .
2 332 ILE .
2 333 ASP .
2 334 ARG .
2 335 SER .
2 336 SER .
2 337 GLN .
2 338 ARG .
2 339 SER .
2 340 ARG .
2 341 SER .
2 342 GLY .
2 343 GLY .
2 344 ASP .
2 345 GLU .
2 346 ILE .
2 347 ASP .
2 348 GLU .
2 349 ASP .
2 350 GLU .
2 351 ARG .
2 352 ASP .
2 353 PRO .
2 354 LYS .
2 355 ARG .
2 356 TRP .
2 357 LYS .
2 358 ILE .
2 359 GLY .
2 360 ALA .
2 361 GLU .
2 362 SER .
2 363 GLU .
2 364 GLY .
2 365 ILE .
2 366 SER .
2 367 ALA .
2 368 PRO .
2 369 GLY .
2 370 ASN .
2 371 ARG .
2 372 THR .
2 373 VAL .
2 374 ARG .
2 375 GLU .
2 376 PRO .
2 377 ARG .
2 378 VAL .
2 379 VAL .
2 380 VAL .
2 381 GLN .
2 382 THR .
2 383 THR .
2 384 SER .
2 385 ASP .
2 386 ILE .
2 387 ASP .
2 388 ILE .
2 389 LEU .
2 390 ASP .
2 391 ASP .
2 392 GLY .
2 393 TYR .
2 394 ARG .
2 395 TRP .
2 396 ARG .
2 397 LYS .
2 398 TYR .
2 399 GLY .
2 400 GLN .
2 401 LYS .
2 402 VAL .
2 403 VAL .
2 404 LYS .
2 405 GLY .
2 406 ASN .
2 407 PRO .
2 408 ASN .
2 409 PRO .
2 410 ARG .
2 411 SER .
2 412 TYR .
2 413 TYR .
2 414 LYS .
2 415 CYS .
2 416 THR .
2 417 PHE .
2 418 PRO .
2 419 GLY .
2 420 CYS .
2 421 PRO .
2 422 VAL .
2 423 ARG .
2 424 LYS .
2 425 HIS .
2 426 VAL .
2 427 GLU .
2 428 ARG .
2 429 ALA .
2 430 SER .
2 431 ASN .
2 432 ASP .
2 433 LEU .
2 434 ARG .
2 435 ALA .
2 436 VAL .
2 437 ILE .
2 438 THR .
2 439 THR .
2 440 TYR .
2 441 GLU .
2 442 GLY .
2 443 LYS .
2 444 HIS .
2 445 ASN .
2 446 HIS .
2 447 ASP .
2 448 VAL .
2 449 PRO .
2 450 ALA .
2 451 ALA .
2 452 ARG .
2 453 GLY .
2 454 SER .
2 455 GLY .
2 456 GLY .
2 457 HIS .
2 458 SER .
2 459 ALA .
2 460 ASN .
2 461 ARG .
2 462 PRO .
2 463 LEU .
2 464 PRO .
2 465 ASN .
2 466 THR .
2 467 THR .
2 468 THR .
2 469 ASN .
2 470 ASN .
2 471 ALA .
2 472 THR .
2 473 ALA .
2 474 ALA .
2 475 ILE .
2 476 ARG .
2 477 PRO .
2 478 SER .
2 479 ALA .
2 480 MET .
2 481 SER .
2 482 HIS .
2 483 HIS .
2 484 TYR .
2 485 SER .
2 486 SER .
2 487 THR .
2 488 ASN .
2 489 PRO .
2 490 ILE .
2 491 ARG .
2 492 ASN .
2 493 SER .
2 494 ARG .
2 495 LEU .
2 496 GLN .
2 497 ALA .
2 498 SER .
2 499 GLU .
2 500 GLY .
2 501 GLN .
2 502 ALA .
2 503 PRO .
2 504 PHE .
2 505 THR .
2 506 LEU .
2 507 GLU .
2 508 MET .
2 509 LEU .
2 510 GLN .
2 511 SER .
2 512 PRO .
2 513 GLY .
2 514 SER .
2 515 PHE .
2 516 GLY .
2 517 PHE .
2 518 PRO .
2 519 GLY .
2 520 PHE .
2 521 GLY .
2 522 ASN .
2 523 SER .
2 524 LEU .
2 525 GLY .
2 526 SER .
2 527 TYR .
2 528 MET .
2 529 ASN .
2 530 GLN .
2 531 SER .
2 532 GLN .
2 533 LEU .
2 534 GLY .
2 535 ASP .
2 536 ASN .
2 537 LEU .
2 538 PHE .
2 539 SER .
2 540 SER .
2 541 ARG .
2 542 THR .
2 543 LYS .
2 544 GLU .
2 545 GLU .
2 546 PRO .
2 547 ARG .
2 548 ASP .
2 549 ASP .
2 550 MET .
2 551 PHE .
2 552 PHE .
2 553 GLU .
2 554 SER .
2 555 LEU .
2 556 GLN .
2 557 TYR .
3 1 DG .
3 2 DT .
3 3 DT .
3 4 DG .
3 5 DG .
3 6 DT .
3 7 DC .
3 8 DG .
3 9 DC .
3 10 DG .
3 11 DG .
3 12 DA .
3 13 DA .
3 14 DA .
3 15 DG .
3 16 DT .
3 17 DA .
3 18 DT .
3 19 DA .
3 20 DC .
3 21 DT .
3 22 DA .
3 23 DT .
3 24 DT .
3 25 DG .
3 26 DG .
3 27 DC .
3 28 DG .
3 29 DA .
3 30 DC .
3 31 DC .
3 32 DA .
3 33 DA .
3 34 DA .
3 35 DG .
3 36 DG .
3 37 DC .
4 1 DG .
4 2 DC .
4 3 DC .
4 4 DT .
4 5 DT .
4 6 DT .
4 7 DG .
4 8 DG .
4 9 DT .
4 10 DC .
4 11 DG .
4 12 DC .
4 13 DC .
4 14 DA .
4 15 DA .
4 16 DT .
4 17 DA .
4 18 DG .
4 19 DT .
4 20 DA .
4 21 DT .
4 22 DA .
4 23 DC .
4 24 DT .
4 25 DT .
4 26 DT .
4 27 DC .
4 28 DC .
4 29 DG .
4 30 DC .
4 31 DG .
4 32 DA .
4 33 DC .
4 34 DC .
4 35 DA .
4 36 DA .
4 37 DC .
#
#
loop_
_struct_asym.id
_struct_asym.entity_id
_struct_asym.details
A 1 'Chain A'
B 2 'Chain B'
C 3 'Chain C'
D 4 'Chain D'
#
#
loop_
_pdbx_poly_seq_scheme.asym_id
_pdbx_poly_seq_scheme.entity_id
_pdbx_poly_seq_scheme.seq_id
_pdbx_poly_seq_scheme.mon_id
_pdbx_poly_seq_scheme.pdb_seq_num
_pdbx_poly_seq_scheme.auth_seq_num
_pdbx_poly_seq_scheme.pdb_mon_id
_pdbx_poly_seq_scheme.auth_mon_id
_pdbx_poly_seq_scheme.pdb_strand_id
_pdbx_poly_seq_scheme.pdb_ins_code
A 1 1 MET 1 1 MET MET A .
A 1 2 SER 2 2 SER SER A .
A 1 3 THR 3 3 THR THR A .
A 1 4 GLU 4 4 GLU GLU A .
A 1 5 PRO 5 5 PRO PRO A .
A 1 6 PRO 6 6 PRO PRO A .
A 1 7 HIS 7 7 HIS HIS A .
A 1 8 ASN 8 8 ASN ASN A .
A 1 9 SER 9 9 SER SER A .
A 1 10 GLU 10 10 GLU GLU A .
A 1 11 PRO 11 11 PRO PRO A .
A 1 12 GLU 12 12 GLU GLU A .
A 1 13 THR 13 13 THR THR A .
A 1 14 SER 14 14 SER SER A .
A 1 15 SER 15 15 SER SER A .
A 1 16 ASN 16 16 ASN ASN A .
A 1 17 SER 17 17 SER SER A .
A 1 18 PHE 18 18 PHE PHE A .
A 1 19 SER 19 19 SER SER A .
A 1 20 SER 20 20 SER SER A .
A 1 21 SER 21 21 SER SER A .
A 1 22 PRO 22 22 PRO PRO A .
A 1 23 SER 23 23 SER SER A .
A 1 24 SER 24 24 SER SER A .
A 1 25 SER 25 25 SER SER A .
A 1 26 PRO 26 26 PRO PRO A .
A 1 27 SER 27 27 SER SER A .
A 1 28 SER 28 28 SER SER A .
A 1 29 SER 29 29 SER SER A .
A 1 30 GLY 30 30 GLY GLY A .
A 1 31 LEU 31 31 LEU LEU A .
A 1 32 THR 32 32 THR THR A .
A 1 33 GLN 33 33 GLN GLN A .
A 1 34 SER 34 34 SER SER A .
A 1 35 LEU 35 35 LEU LEU A .
A 1 36 SER 36 36 SER SER A .
A 1 37 ASN 37 37 ASN ASN A .
A 1 38 PRO 38 38 PRO PRO A .
A 1 39 GLN 39 39 GLN GLN A .
A 1 40 GLN 40 40 GLN GLN A .
A 1 41 PRO 41 41 PRO PRO A .
A 1 42 GLY 42 42 GLY GLY A .
A 1 43 ASN 43 43 ASN ASN A .
A 1 44 ASN 44 44 ASN ASN A .
A 1 45 PRO 45 45 PRO PRO A .
A 1 46 GLN 46 46 GLN GLN A .
A 1 47 PRO 47 47 PRO PRO A .
A 1 48 ALA 48 48 ALA ALA A .
A 1 49 ASN 49 49 ASN ASN A .
A 1 50 GLN 50 50 GLN GLN A .
A 1 51 LYS 51 51 LYS LYS A .
A 1 52 PRO 52 52 PRO PRO A .
A 1 53 LYS 53 53 LYS LYS A .
A 1 54 ARG 54 54 ARG ARG A .
A 1 55 ILE 55 55 ILE ILE A .
A 1 56 ARG 56 56 ARG ARG A .
A 1 57 GLU 57 57 GLU GLU A .
A 1 58 SER 58 58 SER SER A .
A 1 59 SER 59 59 SER SER A .
A 1 60 SER 60 60 SER SER A .
A 1 61 LYS 61 61 LYS LYS A .
A 1 62 HIS 62 62 HIS HIS A .
A 1 63 PRO 63 63 PRO PRO A .
A 1 64 VAL 64 64 VAL VAL A .
A 1 65 TYR 65 65 TYR TYR A .
A 1 66 ARG 66 66 ARG ARG A .
A 1 67 GLY 67 67 GLY GLY A .
A 1 68 VAL 68 68 VAL VAL A .
A 1 69 ARG 69 69 ARG ARG A .
A 1 70 MET 70 70 MET MET A .
A 1 71 ARG 71 71 ARG ARG A .
A 1 72 ASN 72 72 ASN ASN A .
A 1 73 TRP 73 73 TRP TRP A .
A 1 74 GLY 74 74 GLY GLY A .
A 1 75 LYS 75 75 LYS LYS A .
A 1 76 TRP 76 76 TRP TRP A .
A 1 77 VAL 77 77 VAL VAL A .
A 1 78 SER 78 78 SER SER A .
A 1 79 GLU 79 79 GLU GLU A .
A 1 80 ILE 80 80 ILE ILE A .
A 1 81 ARG 81 81 ARG ARG A .
A 1 82 GLU 82 82 GLU GLU A .
A 1 83 PRO 83 83 PRO PRO A .
A 1 84 ARG 84 84 ARG ARG A .
A 1 85 LYS 85 85 LYS LYS A .
A 1 86 LYS 86 86 LYS LYS A .
A 1 87 SER 87 87 SER SER A .
A 1 88 ARG 88 88 ARG ARG A .
A 1 89 ILE 89 89 ILE ILE A .
A 1 90 TRP 90 90 TRP TRP A .
A 1 91 LEU 91 91 LEU LEU A .
A 1 92 GLY 92 92 GLY GLY A .
A 1 93 THR 93 93 THR THR A .
A 1 94 PHE 94 94 PHE PHE A .
A 1 95 PRO 95 95 PRO PRO A .
A 1 96 THR 96 96 THR THR A .
A 1 97 PRO 97 97 PRO PRO A .
A 1 98 GLU 98 98 GLU GLU A .
A 1 99 MET 99 99 MET MET A .
A 1 100 ALA 100 100 ALA ALA A .
A 1 101 ALA 101 101 ALA ALA A .
A 1 102 ARG 102 102 ARG ARG A .
A 1 103 ALA 103 103 ALA ALA A .
A 1 104 HIS 104 104 HIS HIS A .
A 1 105 ASP 105 105 ASP ASP A .
A 1 106 VAL 106 106 VAL VAL A .
A 1 107 ALA 107 107 ALA ALA A .
A 1 108 ALA 108 108 ALA ALA A .
A 1 109 LEU 109 109 LEU LEU A .
A 1 110 SER 110 110 SER SER A .
A 1 111 ILE 111 111 ILE ILE A .
A 1 112 LYS 112 112 LYS LYS A .
A 1 113 GLY 113 113 GLY GLY A .
A 1 114 GLY 114 114 GLY GLY A .
A 1 115 SER 115 115 SER SER A .
A 1 116 ALA 116 116 ALA ALA A .
A 1 117 VAL 117 117 VAL VAL A .
A 1 118 LEU 118 118 LEU LEU A .
A 1 119 ASN 119 119 ASN ASN A .
A 1 120 PHE 120 120 PHE PHE A .
A 1 121 PRO 121 121 PRO PRO A .
A 1 122 HIS 122 122 HIS HIS A .
A 1 123 LEU 123 123 LEU LEU A .
A 1 124 ALA 124 124 ALA ALA A .
A 1 125 GLY 125 125 GLY GLY A .
A 1 126 SER 126 126 SER SER A .
A 1 127 LEU 127 127 LEU LEU A .
A 1 128 PRO 128 128 PRO PRO A .
A 1 129 ARG 129 129 ARG ARG A .
A 1 130 PRO 130 130 PRO PRO A .
A 1 131 ALA 131 131 ALA ALA A .
A 1 132 SER 132 132 SER SER A .
A 1 133 LEU 133 133 LEU LEU A .
A 1 134 LEU 134 134 LEU LEU A .
A 1 135 PRO 135 135 PRO PRO A .
A 1 136 ARG 136 136 ARG ARG A .
A 1 137 ASP 137 137 ASP ASP A .
A 1 138 VAL 138 138 VAL VAL A .
A 1 139 GLN 139 139 GLN GLN A .
A 1 140 ALA 140 140 ALA ALA A .
A 1 141 ALA 141 141 ALA ALA A .
A 1 142 ALA 142 142 ALA ALA A .
A 1 143 ALA 143 143 ALA ALA A .
A 1 144 LYS 144 144 LYS LYS A .
A 1 145 ALA 145 145 ALA ALA A .
A 1 146 ALA 146 146 ALA ALA A .
A 1 147 ALA 147 147 ALA ALA A .
A 1 148 MET 148 148 MET MET A .
A 1 149 VAL 149 149 VAL VAL A .
A 1 150 LYS 150 150 LYS LYS A .
A 1 151 PHE 151 151 PHE PHE A .
A 1 152 ASP 152 152 ASP ASP A .
A 1 153 SER 153 153 SER SER A .
A 1 154 PRO 154 154 PRO PRO A .
A 1 155 SER 155 155 SER SER A .
A 1 156 SER 156 156 SER SER A .
A 1 157 SER 157 157 SER SER A .
A 1 158 SER 158 158 SER SER A .
A 1 159 SER 159 159 SER SER A .
A 1 160 SER 160 160 SER SER A .
A 1 161 SER 161 161 SER SER A .
A 1 162 SER 162 162 SER SER A .
A 1 163 VAL 163 163 VAL VAL A .
A 1 164 SER 164 164 SER SER A .
A 1 165 VAL 165 165 VAL VAL A .
A 1 166 PHE 166 166 PHE PHE A .
A 1 167 THR 167 167 THR THR A .
A 1 168 ASN 168 168 ASN ASN A .
A 1 169 SER 169 169 SER SER A .
A 1 170 ASP 170 170 ASP ASP A .
A 1 171 GLU 171 171 GLU GLU A .
A 1 172 LEU 172 172 LEU LEU A .
A 1 173 SER 173 173 SER SER A .
A 1 174 GLN 174 174 GLN GLN A .
A 1 175 ILE 175 175 ILE ILE A .
A 1 176 VAL 176 176 VAL VAL A .
A 1 177 GLU 177 177 GLU GLU A .
A 1 178 LEU 178 178 LEU LEU A .
A 1 179 PRO 179 179 PRO PRO A .
A 1 180 SER 180 180 SER SER A .
A 1 181 LEU 181 181 LEU LEU A .
A 1 182 GLY 182 182 GLY GLY A .
A 1 183 THR 183 183 THR THR A .
A 1 184 ASN 184 184 ASN ASN A .
A 1 185 TYR 185 185 TYR TYR A .
A 1 186 ASP 186 186 ASP ASP A .
A 1 187 GLU 187 187 GLU GLU A .
A 1 188 SER 188 188 SER SER A .
A 1 189 THR 189 189 THR THR A .
A 1 190 GLU 190 190 GLU GLU A .
A 1 191 LEU 191 191 LEU LEU A .
A 1 192 ASN 192 192 ASN ASN A .
A 1 193 SER 193 193 SER SER A .
A 1 194 SER 194 194 SER SER A .
A 1 195 GLU 195 195 GLU GLU A .
A 1 196 PHE 196 196 PHE PHE A .
A 1 197 VAL 197 197 VAL VAL A .
A 1 198 TYR 198 198 TYR TYR A .
A 1 199 VAL 199 199 VAL VAL A .
A 1 200 ASP 200 200 ASP ASP A .
A 1 201 SER 201 201 SER SER A .
A 1 202 VAL 202 202 VAL VAL A .
A 1 203 ASP 203 203 ASP ASP A .
A 1 204 GLU 204 204 GLU GLU A .
A 1 205 TRP 205 205 TRP TRP A .
A 1 206 MET 206 206 MET MET A .
A 1 207 TYR 207 207 TYR TYR A .
A 1 208 THR 208 208 THR THR A .
A 1 209 PRO 209 209 PRO PRO A .
A 1 210 PRO 210 210 PRO PRO A .
A 1 211 TRP 211 211 TRP TRP A .
A 1 212 LEU 212 212 LEU LEU A .
A 1 213 ASP 213 213 ASP ASP A .
A 1 214 PHE 214 214 PHE PHE A .
A 1 215 ALA 215 215 ALA ALA A .
A 1 216 ASP 216 216 ASP ASP A .
A 1 217 ASP 217 217 ASP ASP A .
A 1 218 GLY 218 218 GLY GLY A .
A 1 219 GLY 219 219 GLY GLY A .
A 1 220 GLY 220 220 GLY GLY A .
A 1 221 GLY 221 221 GLY GLY A .
A 1 222 TYR 222 222 TYR TYR A .
A 1 223 PHE 223 223 PHE PHE A .
A 1 224 SER 224 224 SER SER A .
A 1 225 ASP 225 225 ASP ASP A .
A 1 226 GLU 226 226 GLU GLU A .
A 1 227 ILE 227 227 ILE ILE A .
A 1 228 PRO 228 228 PRO PRO A .
A 1 229 ALA 229 229 ALA ALA A .
A 1 230 PRO 230 230 PRO PRO A .
A 1 231 PRO 231 231 PRO PRO A .
A 1 232 GLU 232 232 GLU GLU A .
A 1 233 SER 233 233 SER SER A .
A 1 234 LEU 234 234 LEU LEU A .
A 1 235 ILE 235 235 ILE ILE A .
A 1 236 SER 236 236 SER SER A .
A 1 237 THR 237 237 THR THR A .
A 1 238 SER 238 238 SER SER A .
A 1 239 PHE 239 239 PHE PHE A .
A 1 240 ASP 240 240 ASP ASP A .
A 1 241 SER 241 241 SER SER A .
A 1 242 PHE 242 242 PHE PHE A .
A 1 243 LEU 243 243 LEU LEU A .
A 1 244 TRP 244 244 TRP TRP A .
A 1 245 ASN 245 245 ASN ASN A .
A 1 246 TYR 246 246 TYR TYR A .
A 1 247 GLN 247 247 GLN GLN A .
A 1 248 GLN 248 248 GLN GLN A .
B 2 1 MET 1 1 MET MET B .
B 2 2 ALA 2 2 ALA ALA B .
B 2 3 SER 3 3 SER SER B .
B 2 4 SER 4 4 SER SER B .
B 2 5 SER 5 5 SER SER B .
B 2 6 GLY 6 6 GLY GLY B .
B 2 7 SER 7 7 SER SER B .
B 2 8 LEU 8 8 LEU LEU B .
B 2 9 ASP 9 9 ASP ASP B .
B 2 10 THR 10 10 THR THR B .
B 2 11 SER 11 11 SER SER B .
B 2 12 ALA 12 12 ALA ALA B .
B 2 13 ASN 13 13 ASN ASN B .
B 2 14 SER 14 14 SER SER B .
B 2 15 TYR 15 15 TYR TYR B .
B 2 16 PRO 16 16 PRO PRO B .
B 2 17 LYS 17 17 LYS LYS B .
B 2 18 LEU 18 18 LEU LEU B .
B 2 19 PRO 19 19 PRO PRO B .
B 2 20 PRO 20 20 PRO PRO B .
B 2 21 ILE 21 21 ILE ILE B .
B 2 22 THR 22 22 THR THR B .
B 2 23 PRO 23 23 PRO PRO B .
B 2 24 THR 24 24 THR THR B .
B 2 25 SER 25 25 SER SER B .
B 2 26 ASN 26 26 ASN ASN B .
B 2 27 PHE 27 27 PHE PHE B .
B 2 28 SER 28 28 SER SER B .
B 2 29 PHE 29 29 PHE PHE B .
B 2 30 SER 30 30 SER SER B .
B 2 31 ASN 31 31 ASN ASN B .
B 2 32 PRO 32 32 PRO PRO B .
B 2 33 PHE 33 33 PHE PHE B .
B 2 34 MET 34 34 MET MET B .
B 2 35 SER 35 35 SER SER B .
B 2 36 SER 36 36 SER SER B .
B 2 37 THR 37 37 THR THR B .
B 2 38 ALA 38 38 ALA ALA B .
B 2 39 THR 39 39 THR THR B .
B 2 40 VAL 40 40 VAL VAL B .
B 2 41 ASN 41 41 ASN ASN B .
B 2 42 ARG 42 42 ARG ARG B .
B 2 43 GLY 43 43 GLY GLY B .
B 2 44 LEU 44 44 LEU LEU B .
B 2 45 SER 45 45 SER SER B .
B 2 46 ASP 46 46 ASP ASP B .
B 2 47 ARG 47 47 ARG ARG B .
B 2 48 ILE 48 48 ILE ILE B .
B 2 49 ALA 49 49 ALA ALA B .
B 2 50 ASP 50 50 ASP ASP B .
B 2 51 ARG 51 51 ARG ARG B .
B 2 52 ASN 52 52 ASN ASN B .
B 2 53 GLY 53 53 GLY GLY B .
B 2 54 SER 54 54 SER SER B .
B 2 55 GLY 55 55 GLY GLY B .
B 2 56 VAL 56 56 VAL VAL B .
B 2 57 PRO 57 57 PRO PRO B .
B 2 58 LYS 58 58 LYS LYS B .
B 2 59 PHE 59 59 PHE PHE B .
B 2 60 LYS 60 60 LYS LYS B .
B 2 61 SER 61 61 SER SER B .
B 2 62 ILE 62 62 ILE ILE B .
B 2 63 PRO 63 63 PRO PRO B .
B 2 64 PRO 64 64 PRO PRO B .
B 2 65 PRO 65 65 PRO PRO B .
B 2 66 SER 66 66 SER SER B .
B 2 67 LEU 67 67 LEU LEU B .
B 2 68 PRO 68 68 PRO PRO B .
B 2 69 ILE 69 69 ILE ILE B .
B 2 70 SER 70 70 SER SER B .
B 2 71 PRO 71 71 PRO PRO B .
B 2 72 PRO 72 72 PRO PRO B .
B 2 73 ALA 73 73 ALA ALA B .
B 2 74 PHE 74 74 PHE PHE B .
B 2 75 SER 75 75 SER SER B .
B 2 76 PRO 76 76 PRO PRO B .
B 2 77 SER 77 77 SER SER B .
B 2 78 SER 78 78 SER SER B .
B 2 79 TYR 79 79 TYR TYR B .
B 2 80 PHE 80 80 PHE PHE B .
B 2 81 ALA 81 81 ALA ALA B .
B 2 82 ILE 82 82 ILE ILE B .
B 2 83 PRO 83 83 PRO PRO B .
B 2 84 PRO 84 84 PRO PRO B .
B 2 85 GLY 85 85 GLY GLY B .
B 2 86 LEU 86 86 LEU LEU B .
B 2 87 SER 87 87 SER SER B .
B 2 88 LEU 88 88 LEU LEU B .
B 2 89 ALA 89 89 ALA ALA B .
B 2 90 GLU 90 90 GLU GLU B .
B 2 91 LEU 91 91 LEU LEU B .
B 2 92 LEU 92 92 LEU LEU B .
B 2 93 ASP 93 93 ASP ASP B .
B 2 94 SER 94 94 SER SER B .
B 2 95 PRO 95 95 PRO PRO B .
B 2 96 VAL 96 96 VAL VAL B .
B 2 97 LEU 97 97 LEU LEU B .
B 2 98 LEU 98 98 LEU LEU B .
B 2 99 SER 99 99 SER SER B .
B 2 100 THR 100 100 THR THR B .
B 2 101 SER 101 101 SER SER B .
B 2 102 ASN 102 102 ASN ASN B .
B 2 103 ILE 103 103 ILE ILE B .
B 2 104 LEU 104 104 LEU LEU B .
B 2 105 PRO 105 105 PRO PRO B .
B 2 106 SER 106 106 SER SER B .
B 2 107 PRO 107 107 PRO PRO B .
B 2 108 THR 108 108 THR THR B .
B 2 109 THR 109 109 THR THR B .
B 2 110 GLY 110 110 GLY GLY B .
B 2 111 THR 111 111 THR THR B .
B 2 112 PHE 112 112 PHE PHE B .
B 2 113 PRO 113 113 PRO PRO B .
B 2 114 ALA 114 114 ALA ALA B .
B 2 115 GLN 115 115 GLN GLN B .
B 2 116 GLY 116 116 GLY GLY B .
B 2 117 PHE 117 117 PHE PHE B .
B 2 118 ASN 118 118 ASN ASN B .
B 2 119 TRP 119 119 TRP TRP B .
B 2 120 LYS 120 120 LYS LYS B .
B 2 121 SER 121 121 SER SER B .
B 2 122 ASN 122 122 ASN ASN B .
B 2 123 SER 123 123 SER SER B .
B 2 124 ASN 124 124 ASN ASN B .
B 2 125 ASN 125 125 ASN ASN B .
B 2 126 HIS 126 126 HIS HIS B .
B 2 127 GLN 127 127 GLN GLN B .
B 2 128 GLN 128 128 GLN GLN B .
B 2 129 SER 129 129 SER SER B .
B 2 130 ILE 130 130 ILE ILE B .
B 2 131 LYS 131 131 LYS LYS B .
B 2 132 GLN 132 132 GLN GLN B .
B 2 133 GLU 133 133 GLU GLU B .
B 2 134 GLN 134 134 GLN GLN B .
B 2 135 LYS 135 135 LYS LYS B .
B 2 136 ASN 136 136 ASN ASN B .
B 2 137 TYR 137 137 TYR TYR B .
B 2 138 TYR 138 138 TYR TYR B .
B 2 139 ASP 139 139 ASP ASP B .
B 2 140 PHE 140 140 PHE PHE B .
B 2 141 SER 141 141 SER SER B .
B 2 142 PHE 142 142 PHE PHE B .
B 2 143 GLN 143 143 GLN GLN B .
B 2 144 THR 144 144 THR THR B .
B 2 145 GLN 145 145 GLN GLN B .
B 2 146 THR 146 146 THR THR B .
B 2 147 ARG 147 147 ARG ARG B .
B 2 148 PRO 148 148 PRO PRO B .
B 2 149 PRO 149 149 PRO PRO B .
B 2 150 THR 150 150 THR THR B .
B 2 151 SER 151 151 SER SER B .
B 2 152 SER 152 152 SER SER B .
B 2 153 THR 153 153 THR THR B .
B 2 154 THR 154 154 THR THR B .
B 2 155 SER 155 155 SER SER B .
B 2 156 PHE 156 156 PHE PHE B .
B 2 157 GLN 157 157 GLN GLN B .
B 2 158 SER 158 158 SER SER B .
B 2 159 GLN 159 159 GLN GLN B .
B 2 160 ILE 160 160 ILE ILE B .
B 2 161 PRO 161 161 PRO PRO B .
B 2 162 ALA 162 162 ALA ALA B .
B 2 163 GLU 163 163 GLU GLU B .
B 2 164 ASN 164 164 ASN ASN B .
B 2 165 GLN 165 165 GLN GLN B .
B 2 166 SER 166 166 SER SER B .
B 2 167 TRP 167 167 TRP TRP B .
B 2 168 ALA 168 168 ALA ALA B .
B 2 169 PHE 169 169 PHE PHE B .
B 2 170 PRO 170 170 PRO PRO B .
B 2 171 GLU 171 171 GLU GLU B .
B 2 172 PRO 172 172 PRO PRO B .
B 2 173 ALA 173 173 ALA ALA B .
B 2 174 THR 174 174 THR THR B .
B 2 175 LYS 175 175 LYS LYS B .
B 2 176 SER 176 176 SER SER B .
B 2 177 GLU 177 177 GLU GLU B .
B 2 178 ILE 178 178 ILE ILE B .
B 2 179 ALA 179 179 ALA ALA B .
B 2 180 SER 180 180 SER SER B .
B 2 181 MET 181 181 MET MET B .
B 2 182 GLN 182 182 GLN GLN B .
B 2 183 SER 183 183 SER SER B .
B 2 184 PHE 184 184 PHE PHE B .
B 2 185 SER 185 185 SER SER B .
B 2 186 PRO 186 186 PRO PRO B .
B 2 187 GLU 187 187 GLU GLU B .
B 2 188 ILE 188 188 ILE ILE B .
B 2 189 SER 189 189 SER SER B .
B 2 190 THR 190 190 THR THR B .
B 2 191 ILE 191 191 ILE ILE B .
B 2 192 GLN 192 192 GLN GLN B .
B 2 193 SER 193 193 SER SER B .
B 2 194 ASN 194 194 ASN ASN B .
B 2 195 SER 195 195 SER SER B .
B 2 196 GLN 196 196 GLN GLN B .
B 2 197 THR 197 197 THR THR B .
B 2 198 ASN 198 198 ASN ASN B .
B 2 199 PRO 199 199 PRO PRO B .
B 2 200 GLY 200 200 GLY GLY B .
B 2 201 PHE 201 201 PHE PHE B .
B 2 202 GLN 202 202 GLN GLN B .
B 2 203 SER 203 203 SER SER B .
B 2 204 GLU 204 204 GLU GLU B .
B 2 205 TYR 205 205 TYR TYR B .
B 2 206 ASN 206 206 ASN ASN B .
B 2 207 GLN 207 207 GLN GLN B .
B 2 208 TYR 208 208 TYR TYR B .
B 2 209 ASN 209 209 ASN ASN B .
B 2 210 GLN 210 210 GLN GLN B .
B 2 211 SER 211 211 SER SER B .
B 2 212 SER 212 212 SER SER B .
B 2 213 SER 213 213 SER SER B .
B 2 214 VAL 214 214 VAL VAL B .
B 2 215 ARG 215 215 ARG ARG B .
B 2 216 GLU 216 216 GLU GLU B .
B 2 217 GLN 217 217 GLN GLN B .
B 2 218 ARG 218 218 ARG ARG B .
B 2 219 ARG 219 219 ARG ARG B .
B 2 220 SER 220 220 SER SER B .
B 2 221 GLU 221 221 GLU GLU B .
B 2 222 ASP 222 222 ASP ASP B .
B 2 223 GLY 223 223 GLY GLY B .
B 2 224 TYR 224 224 TYR TYR B .
B 2 225 ASN 225 225 ASN ASN B .
B 2 226 TRP 226 226 TRP TRP B .
B 2 227 ARG 227 227 ARG ARG B .
B 2 228 LYS 228 228 LYS LYS B .
B 2 229 TYR 229 229 TYR TYR B .
B 2 230 GLY 230 230 GLY GLY B .
B 2 231 GLN 231 231 GLN GLN B .
B 2 232 LYS 232 232 LYS LYS B .
B 2 233 GLN 233 233 GLN GLN B .
B 2 234 VAL 234 234 VAL VAL B .
B 2 235 LYS 235 235 LYS LYS B .
B 2 236 GLY 236 236 GLY GLY B .
B 2 237 SER 237 237 SER SER B .
B 2 238 GLU 238 238 GLU GLU B .
B 2 239 ASN 239 239 ASN ASN B .
B 2 240 PRO 240 240 PRO PRO B .
B 2 241 ARG 241 241 ARG ARG B .
B 2 242 SER 242 242 SER SER B .
B 2 243 TYR 243 243 TYR TYR B .
B 2 244 TYR 244 244 TYR TYR B .
B 2 245 LYS 245 245 LYS LYS B .
B 2 246 CYS 246 246 CYS CYS B .
B 2 247 THR 247 247 THR THR B .
B 2 248 PHE 248 248 PHE PHE B .
B 2 249 PRO 249 249 PRO PRO B .
B 2 250 ASN 250 250 ASN ASN B .
B 2 251 CYS 251 251 CYS CYS B .
B 2 252 PRO 252 252 PRO PRO B .
B 2 253 THR 253 253 THR THR B .
B 2 254 LYS 254 254 LYS LYS B .
B 2 255 LYS 255 255 LYS LYS B .
B 2 256 LYS 256 256 LYS LYS B .
B 2 257 VAL 257 257 VAL VAL B .
B 2 258 GLU 258 258 GLU GLU B .
B 2 259 ARG 259 259 ARG ARG B .
B 2 260 SER 260 260 SER SER B .
B 2 261 ILE 261 261 ILE ILE B .
B 2 262 GLU 262 262 GLU GLU B .
B 2 263 GLY 263 263 GLY GLY B .
B 2 264 GLN 264 264 GLN GLN B .
B 2 265 ILE 265 265 ILE ILE B .
B 2 266 THR 266 266 THR THR B .
B 2 267 GLU 267 267 GLU GLU B .
B 2 268 ILE 268 268 ILE ILE B .
B 2 269 VAL 269 269 VAL VAL B .
B 2 270 TYR 270 270 TYR TYR B .
B 2 271 LYS 271 271 LYS LYS B .
B 2 272 GLY 272 272 GLY GLY B .
B 2 273 SER 273 273 SER SER B .
B 2 274 HIS 274 274 HIS HIS B .
B 2 275 ASN 275 275 ASN ASN B .
B 2 276 HIS 276 276 HIS HIS B .
B 2 277 PRO 277 277 PRO PRO B .
B 2 278 LYS 278 278 LYS LYS B .
B 2 279 PRO 279 279 PRO PRO B .
B 2 280 GLN 280 280 GLN GLN B .
B 2 281 SER 281 281 SER SER B .
B 2 282 THR 282 282 THR THR B .
B 2 283 ARG 283 283 ARG ARG B .
B 2 284 ARG 284 284 ARG ARG B .
B 2 285 SER 285 285 SER SER B .
B 2 286 SER 286 286 SER SER B .
B 2 287 ALA 287 287 ALA ALA B .
B 2 288 ALA 288 288 ALA ALA B .
B 2 289 ALA 289 289 ALA ALA B .
B 2 290 SER 290 290 SER SER B .
B 2 291 SER 291 291 SER SER B .
B 2 292 GLN 292 292 GLN GLN B .
B 2 293 VAL 293 293 VAL VAL B .
B 2 294 ILE 294 294 ILE ILE B .
B 2 295 GLN 295 295 GLN GLN B .
B 2 296 HIS 296 296 HIS HIS B .
B 2 297 TYR 297 297 TYR TYR B .
B 2 298 ASN 298 298 ASN ASN B .
B 2 299 PRO 299 299 PRO PRO B .
B 2 300 GLU 300 300 GLU GLU B .
B 2 301 ILE 301 301 ILE ILE B .
B 2 302 PRO 302 302 PRO PRO B .
B 2 303 ASP 303 303 ASP ASP B .
B 2 304 GLN 304 304 GLN GLN B .
B 2 305 SER 305 305 SER SER B .
B 2 306 TYR 306 306 TYR TYR B .
B 2 307 ALA 307 307 ALA ALA B .
B 2 308 SER 308 308 SER SER B .
B 2 309 HIS 309 309 HIS HIS B .
B 2 310 GLY 310 310 GLY GLY B .
B 2 311 SER 311 311 SER SER B .
B 2 312 GLY 312 312 GLY GLY B .
B 2 313 GLN 313 313 GLN GLN B .
B 2 314 LEU 314 314 LEU LEU B .
B 2 315 ASP 315 315 ASP ASP B .
B 2 316 SER 316 316 SER SER B .
B 2 317 VAL 317 317 VAL VAL B .
B 2 318 ALA 318 318 ALA ALA B .
B 2 319 THR 319 319 THR THR B .
B 2 320 PRO 320 320 PRO PRO B .
B 2 321 GLU 321 321 GLU GLU B .
B 2 322 ASN 322 322 ASN ASN B .
B 2 323 SER 323 323 SER SER B .
B 2 324 SER 324 324 SER SER B .
B 2 325 ILE 325 325 ILE ILE B .
B 2 326 SER 326 326 SER SER B .
B 2 327 ILE 327 327 ILE ILE B .
B 2 328 GLY 328 328 GLY GLY B .
B 2 329 ASP 329 329 ASP ASP B .
B 2 330 ASP 330 330 ASP ASP B .
B 2 331 GLU 331 331 GLU GLU B .
B 2 332 ILE 332 332 ILE ILE B .
B 2 333 ASP 333 333 ASP ASP B .
B 2 334 ARG 334 334 ARG ARG B .
B 2 335 SER 335 335 SER SER B .
B 2 336 SER 336 336 SER SER B .
B 2 337 GLN 337 337 GLN GLN B .
B 2 338 ARG 338 338 ARG ARG B .
B 2 339 SER 339 339 SER SER B .
B 2 340 ARG 340 340 ARG ARG B .
B 2 341 SER 341 341 SER SER B .
B 2 342 GLY 342 342 GLY GLY B .
B 2 343 GLY 343 343 GLY GLY B .
B 2 344 ASP 344 344 ASP ASP B .
B 2 345 GLU 345 345 GLU GLU B .
B 2 346 ILE 346 346 ILE ILE B .
B 2 347 ASP 347 347 ASP ASP B .
B 2 348 GLU 348 348 GLU GLU B .
B 2 349 ASP 349 349 ASP ASP B .
B 2 350 GLU 350 350 GLU GLU B .
B 2 351 ARG 351 351 ARG ARG B .
B 2 352 ASP 352 352 ASP ASP B .
B 2 353 PRO 353 353 PRO PRO B .
B 2 354 LYS 354 354 LYS LYS B .
B 2 355 ARG 355 355 ARG ARG B .
B 2 356 TRP 356 356 TRP TRP B .
B 2 357 LYS 357 357 LYS LYS B .
B 2 358 ILE 358 358 ILE ILE B .
B 2 359 GLY 359 359 GLY GLY B .
B 2 360 ALA 360 360 ALA ALA B .
B 2 361 GLU 361 361 GLU GLU B .
B 2 362 SER 362 362 SER SER B .
B 2 363 GLU 363 363 GLU GLU B .
B 2 364 GLY 364 364 GLY GLY B .
B 2 365 ILE 365 365 ILE ILE B .
B 2 366 SER 366 366 SER SER B .
B 2 367 ALA 367 367 ALA ALA B .
B 2 368 PRO 368 368 PRO PRO B .
B 2 369 GLY 369 369 GLY GLY B .
B 2 370 ASN 370 370 ASN ASN B .
B 2 371 ARG 371 371 ARG ARG B .
B 2 372 THR 372 372 THR THR B .
B 2 373 VAL 373 373 VAL VAL B .
B 2 374 ARG 374 374 ARG ARG B .
B 2 375 GLU 375 375 GLU GLU B .
B 2 376 PRO 376 376 PRO PRO B .
B 2 377 ARG 377 377 ARG ARG B .
B 2 378 VAL 378 378 VAL VAL B .
B 2 379 VAL 379 379 VAL VAL B .
B 2 380 VAL 380 380 VAL VAL B .
B 2 381 GLN 381 381 GLN GLN B .
B 2 382 THR 382 382 THR THR B .
B 2 383 THR 383 383 THR THR B .
B 2 384 SER 384 384 SER SER B .
B 2 385 ASP 385 385 ASP ASP B .
B 2 386 ILE 386 386 ILE ILE B .
B 2 387 ASP 387 387 ASP ASP B .
B 2 388 ILE 388 388 ILE ILE B .
B 2 389 LEU 389 389 LEU LEU B .
B 2 390 ASP 390 390 ASP ASP B .
B 2 391 ASP 391 391 ASP ASP B .
B 2 392 GLY 392 392 GLY GLY B .
B 2 393 TYR 393 393 TYR TYR B .
B 2 394 ARG 394 394 ARG ARG B .
B 2 395 TRP 395 395 TRP TRP B .
B 2 396 ARG 396 396 ARG ARG B .
B 2 397 LYS 397 397 LYS LYS B .
B 2 398 TYR 398 398 TYR TYR B .
B 2 399 GLY 399 399 GLY GLY B .
B 2 400 GLN 400 400 GLN GLN B .
B 2 401 LYS 401 401 LYS LYS B .
B 2 402 VAL 402 402 VAL VAL B .
B 2 403 VAL 403 403 VAL VAL B .
B 2 404 LYS 404 404 LYS LYS B .
B 2 405 GLY 405 405 GLY GLY B .
B 2 406 ASN 406 406 ASN ASN B .
B 2 407 PRO 407 407 PRO PRO B .
B 2 408 ASN 408 408 ASN ASN B .
B 2 409 PRO 409 409 PRO PRO B .
B 2 410 ARG 410 410 ARG ARG B .
B 2 411 SER 411 411 SER SER B .
B 2 412 TYR 412 412 TYR TYR B .
B 2 413 TYR 413 413 TYR TYR B .
B 2 414 LYS 414 414 LYS LYS B .
B 2 415 CYS 415 415 CYS CYS B .
B 2 416 THR 416 416 THR THR B .
B 2 417 PHE 417 417 PHE PHE B .
B 2 418 PRO 418 418 PRO PRO B .
B 2 419 GLY 419 419 GLY GLY B .
B 2 420 CYS 420 420 CYS CYS B .
B 2 421 PRO 421 421 PRO PRO B .
B 2 422 VAL 422 422 VAL VAL B .
B 2 423 ARG 423 423 ARG ARG B .
B 2 424 LYS 424 424 LYS LYS B .
B 2 425 HIS 425 425 HIS HIS B .
B 2 426 VAL 426 426 VAL VAL B .
B 2 427 GLU 427 427 GLU GLU B .
B 2 428 ARG 428 428 ARG ARG B .
B 2 429 ALA 429 429 ALA ALA B .
B 2 430 SER 430 430 SER SER B .
B 2 431 ASN 431 431 ASN ASN B .
B 2 432 ASP 432 432 ASP ASP B .
B 2 433 LEU 433 433 LEU LEU B .
B 2 434 ARG 434 434 ARG ARG B .
B 2 435 ALA 435 435 ALA ALA B .
B 2 436 VAL 436 436 VAL VAL B .
B 2 437 ILE 437 437 ILE ILE B .
B 2 438 THR 438 438 THR THR B .
B 2 439 THR 439 439 THR THR B .
B 2 440 TYR 440 440 TYR TYR B .
B 2 441 GLU 441 441 GLU GLU B .
B 2 442 GLY 442 442 GLY GLY B .
B 2 443 LYS 443 443 LYS LYS B .
B 2 444 HIS 444 444 HIS HIS B .
B 2 445 ASN 445 445 ASN ASN B .
B 2 446 HIS 446 446 HIS HIS B .
B 2 447 ASP 447 447 ASP ASP B .
B 2 448 VAL 448 448 VAL VAL B .
B 2 449 PRO 449 449 PRO PRO B .
B 2 450 ALA 450 450 ALA ALA B .
B 2 451 ALA 451 451 ALA ALA B .
B 2 452 ARG 452 452 ARG ARG B .
B 2 453 GLY 453 453 GLY GLY B .
B 2 454 SER 454 454 SER SER B .
B 2 455 GLY 455 455 GLY GLY B .
B 2 456 GLY 456 456 GLY GLY B .
B 2 457 HIS 457 457 HIS HIS B .
B 2 458 SER 458 458 SER SER B .
B 2 459 ALA 459 459 ALA ALA B .
B 2 460 ASN 460 460 ASN ASN B .
B 2 461 ARG 461 461 ARG ARG B .
B 2 462 PRO 462 462 PRO PRO B .
B 2 463 LEU 463 463 LEU LEU B .
B 2 464 PRO 464 464 PRO PRO B .
B 2 465 ASN 465 465 ASN ASN B .
B 2 466 THR 466 466 THR THR B .
B 2 467 THR 467 467 THR THR B .
B 2 468 THR 468 468 THR THR B .
B 2 469 ASN 469 469 ASN ASN B .
B 2 470 ASN 470 470 ASN ASN B .
B 2 471 ALA 471 471 ALA ALA B .
B 2 472 THR 472 472 THR THR B .
B 2 473 ALA 473 473 ALA ALA B .
B 2 474 ALA 474 474 ALA ALA B .
B 2 475 ILE 475 475 ILE ILE B .
B 2 476 ARG 476 476 ARG ARG B .
B 2 477 PRO 477 477 PRO PRO B .
B 2 478 SER 478 478 SER SER B .
B 2 479 ALA 479 479 ALA ALA B .
B 2 480 MET 480 480 MET MET B .
B 2 481 SER 481 481 SER SER B .
B 2 482 HIS 482 482 HIS HIS B .
B 2 483 HIS 483 483 HIS HIS B .
B 2 484 TYR 484 484 TYR TYR B .
B 2 485 SER 485 485 SER SER B .
B 2 486 SER 486 486 SER SER B .
B 2 487 THR 487 487 THR THR B .
B 2 488 ASN 488 488 ASN ASN B .
B 2 489 PRO 489 489 PRO PRO B .
B 2 490 ILE 490 490 ILE ILE B .
B 2 491 ARG 491 491 ARG ARG B .
B 2 492 ASN 492 492 ASN ASN B .
B 2 493 SER 493 493 SER SER B .
B 2 494 ARG 494 494 ARG ARG B .
B 2 495 LEU 495 495 LEU LEU B .
B 2 496 GLN 496 496 GLN GLN B .
B 2 497 ALA 497 497 ALA ALA B .
B 2 498 SER 498 498 SER SER B .
B 2 499 GLU 499 499 GLU GLU B .
B 2 500 GLY 500 500 GLY GLY B .
B 2 501 GLN 501 501 GLN GLN B .
B 2 502 ALA 502 502 ALA ALA B .
B 2 503 PRO 503 503 PRO PRO B .
B 2 504 PHE 504 504 PHE PHE B .
B 2 505 THR 505 505 THR THR B .
B 2 506 LEU 506 506 LEU LEU B .
B 2 507 GLU 507 507 GLU GLU B .
B 2 508 MET 508 508 MET MET B .
B 2 509 LEU 509 509 LEU LEU B .
B 2 510 GLN 510 510 GLN GLN B .
B 2 511 SER 511 511 SER SER B .
B 2 512 PRO 512 512 PRO PRO B .
B 2 513 GLY 513 513 GLY GLY B .
B 2 514 SER 514 514 SER SER B .
B 2 515 PHE 515 515 PHE PHE B .
B 2 516 GLY 516 516 GLY GLY B .
B 2 517 PHE 517 517 PHE PHE B .
B 2 518 PRO 518 518 PRO PRO B .
B 2 519 GLY 519 519 GLY GLY B .
B 2 520 PHE 520 520 PHE PHE B .
B 2 521 GLY 521 521 GLY GLY B .
B 2 522 ASN 522 522 ASN ASN B .
B 2 523 SER 523 523 SER SER B .
B 2 524 LEU 524 524 LEU LEU B .
B 2 525 GLY 525 525 GLY GLY B .
B 2 526 SER 526 526 SER SER B .
B 2 527 TYR 527 527 TYR TYR B .
B 2 528 MET 528 528 MET MET B .
B 2 529 ASN 529 529 ASN ASN B .
B 2 530 GLN 530 530 GLN GLN B .
B 2 531 SER 531 531 SER SER B .
B 2 532 GLN 532 532 GLN GLN B .
B 2 533 LEU 533 533 LEU LEU B .
B 2 534 GLY 534 534 GLY GLY B .
B 2 535 ASP 535 535 ASP ASP B .
B 2 536 ASN 536 536 ASN ASN B .
B 2 537 LEU 537 537 LEU LEU B .
B 2 538 PHE 538 538 PHE PHE B .
B 2 539 SER 539 539 SER SER B .
B 2 540 SER 540 540 SER SER B .
B 2 541 ARG 541 541 ARG ARG B .
B 2 542 THR 542 542 THR THR B .
B 2 543 LYS 543 543 LYS LYS B .
B 2 544 GLU 544 544 GLU GLU B .
B 2 545 GLU 545 545 GLU GLU B .
B 2 546 PRO 546 546 PRO PRO B .
B 2 547 ARG 547 547 ARG ARG B .
B 2 548 ASP 548 548 ASP ASP B .
B 2 549 ASP 549 549 ASP ASP B .
B 2 550 MET 550 550 MET MET B .
B 2 551 PHE 551 551 PHE PHE B .
B 2 552 PHE 552 552 PHE PHE B .
B 2 553 GLU 553 553 GLU GLU B .
B 2 554 SER 554 554 SER SER B .
B 2 555 LEU 555 555 LEU LEU B .
B 2 556 GLN 556 556 GLN GLN B .
B 2 557 TYR 557 557 TYR TYR B .
C 3 1 DG 1 1 DG DG C .
C 3 2 DT 2 2 DT DT C .
C 3 3 DT 3 3 DT DT C .
C 3 4 DG 4 4 DG DG C .
C 3 5 DG 5 5 DG DG C .
C 3 6 DT 6 6 DT DT C .
C 3 7 DC 7 7 DC DC C .
C 3 8 DG 8 8 DG DG C .
C 3 9 DC 9 9 DC DC C .
C 3 10 DG 10 10 DG DG C .
C 3 11 DG 11 11 DG DG C .
C 3 12 DA 12 12 DA DA C .
C 3 13 DA 13 13 DA DA C .
C 3 14 DA 14 14 DA DA C .
C 3 15 DG 15 15 DG DG C .
C 3 16 DT 16 16 DT DT C .
C 3 17 DA 17 17 DA DA C .
C 3 18 DT 18 18 DT DT C .
C 3 19 DA 19 19 DA DA C .
C 3 20 DC 20 20 DC DC C .
C 3 21 DT 21 21 DT DT C .
C 3 22 DA 22 22 DA DA C .
C 3 23 DT 23 23 DT DT C .
C 3 24 DT 24 24 DT DT C .
C 3 25 DG 25 25 DG DG C .
C 3 26 DG 26 26 DG DG C .
C 3 27 DC 27 27 DC DC C .
C 3 28 DG 28 28 DG DG C .
C 3 29 DA 29 29 DA DA C .
C 3 30 DC 30 30 DC DC C .
C 3 31 DC 31 31 DC DC C .
C 3 32 DA 32 32 DA DA C .
C 3 33 DA 33 33 DA DA C .
C 3 34 DA 34 34 DA DA C .
C 3 35 DG 35 35 DG DG C .
C 3 36 DG 36 36 DG DG C .
C 3 37 DC 37 37 DC DC C .
D 4 1 DG 1 1 DG DG D .
D 4 2 DC 2 2 DC DC D .
D 4 3 DC 3 3 DC DC D .
D 4 4 DT 4 4 DT DT D .
D 4 5 DT 5 5 DT DT D .
D 4 6 DT 6 6 DT DT D .
D 4 7 DG 7 7 DG DG D .
D 4 8 DG 8 8 DG DG D .
D 4 9 DT 9 9 DT DT D .
D 4 10 DC 10 10 DC DC D .
D 4 11 DG 11 11 DG DG D .
D 4 12 DC 12 12 DC DC D .
D 4 13 DC 13 13 DC DC D .
D 4 14 DA 14 14 DA DA D .
D 4 15 DA 15 15 DA DA D .
D 4 16 DT 16 16 DT DT D .
D 4 17 DA 17 17 DA DA D .
D 4 18 DG 18 18 DG DG D .
D 4 19 DT 19 19 DT DT D .
D 4 20 DA 20 20 DA DA D .
D 4 21 DT 21 21 DT DT D .
D 4 22 DA 22 22 DA DA D .
D 4 23 DC 23 23 DC DC D .
D 4 24 DT 24 24 DT DT D .
D 4 25 DT 25 25 DT DT D .
D 4 26 DT 26 26 DT DT D .
D 4 27 DC 27 27 DC DC D .
D 4 28 DC 28 28 DC DC D .
D 4 29 DG 29 29 DG DG D .
D 4 30 DC 30 30 DC DC D .
D 4 31 DG 31 31 DG DG D .
D 4 32 DA 32 32 DA DA D .
D 4 33 DC 33 33 DC DC D .
D 4 34 DC 34 34 DC DC D .
D 4 35 DA 35 35 DA DA D .
D 4 36 DA 36 36 DA DA D .
D 4 37 DC 37 37 DC DC D .
#
#
loop_
_ma_data.id
_ma_data.name
_ma_data.content_type
_ma_data.content_type_other_details
1 'Entity A' target .
2 'Entity B' target .
3 'Entity C' target .
4 'Entity D' target .
5 pred_model_1 'model coordinates' .
#
#
loop_
_ma_target_entity.entity_id
_ma_target_entity.data_id
_ma_target_entity.origin
1 1 designed
2 2 designed
3 3 designed
4 4 designed
#
#
loop_
_ma_target_entity_instance.asym_id
_ma_target_entity_instance.entity_id
_ma_target_entity_instance.details
A 1 'Chain A'
B 2 'Chain B'
C 3 'Chain C'
D 4 'Chain D'
#
#
loop_
_ma_model_list.ordinal_id
_ma_model_list.model_name
_ma_model_list.data_id
_ma_model_list.model_type
_ma_model_list.model_type_other_details
1 pred_model_1 5 'Ab initio model' .
#
#
loop_
_ma_model_group.id
_ma_model_group.name
_ma_model_group.details
1 pred .
#
#
loop_
_ma_model_group_link.group_id
_ma_model_group_link.model_id
1 1
#
#
loop_
_atom_site.group_PDB
_atom_site.id
_atom_site.type_symbol
_atom_site.label_atom_id
_atom_site.label_alt_id
_atom_site.label_comp_id
_atom_site.label_seq_id
_atom_site.auth_seq_id
_atom_site.pdbx_PDB_ins_code
_atom_site.label_asym_id
_atom_site.Cartn_x
_atom_site.Cartn_y
_atom_site.Cartn_z
_atom_site.occupancy
_atom_site.label_entity_id
_atom_site.auth_asym_id
_atom_site.auth_comp_id
_atom_site.B_iso_or_equiv
_atom_site.pdbx_PDB_model_num
ATOM 1 N N . MET 1 1 ? A -24.258 20.912 -14.559 1.000 1 A MET 23.103 1
ATOM 2 C CA . MET 1 1 ? A -25.151 19.904 -15.148 1.000 1 A MET 23.521 1
ATOM 3 C C . MET 1 1 ? A -24.539 18.545 -15.143 1.000 1 A MET 23.190 1
ATOM 4 O O . MET 1 1 ? A -25.266 17.551 -15.243 1.000 1 A MET 21.896 1
ATOM 5 C CB . MET 1 1 ? A -25.561 20.287 -16.571 1.000 1 A MET 19.581 1
ATOM 6 C CG . MET 1 1 ? A -26.430 21.522 -16.676 1.000 1 A MET 21.438 1
ATOM 7 S SD . MET 1 1 ? A -26.841 21.941 -18.348 1.000 1 A MET 25.838 1
ATOM 8 C CE . MET 1 1 ? A -27.968 23.305 -18.068 1.000 1 A MET 19.855 1
ATOM 9 N N . SER 2 2 ? A -23.245 18.497 -14.998 1.000 1 A SER 32.120 1
ATOM 10 C CA . SER 2 2 ? A -22.531 17.225 -14.898 1.000 1 A SER 34.916 1
ATOM 11 C C . SER 2 2 ? A -22.706 16.579 -13.530 1.000 1 A SER 35.628 1
ATOM 12 O O . SER 2 2 ? A -22.459 15.401 -13.340 1.000 1 A SER 33.169 1
ATOM 13 C CB . SER 2 2 ? A -21.060 17.387 -15.249 1.000 1 A SER 31.401 1
ATOM 14 O OG . SER 2 2 ? A -20.408 18.192 -14.276 1.000 1 A SER 35.418 1
ATOM 15 N N . THR 3 3 ? A -23.114 17.358 -12.558 1.000 1 A THR 37.459 1
ATOM 16 C CA . THR 3 3 ? A -23.360 16.852 -11.211 1.000 1 A THR 36.482 1
ATOM 17 C C . THR 3 3 ? A -24.751 16.252 -11.065 1.000 1 A THR 36.743 1
ATOM 18 O O . THR 3 3 ? A -25.031 15.642 -10.041 1.000 1 A THR 34.596 1
ATOM 19 C CB . THR 3 3 ? A -23.156 17.947 -10.179 1.000 1 A THR 33.790 1
ATOM 20 O OG1 . THR 3 3 ? A -24.117 18.981 -10.397 1.000 1 A THR 32.325 1
ATOM 21 C CG2 . THR 3 3 ? A -21.758 18.523 -10.287 1.000 1 A THR 32.189 1
ATOM 22 N N . GLU 4 4 ? A -25.544 16.377 -12.073 1.000 1 A GLU 32.474 1
ATOM 23 C CA . GLU 4 4 ? A -26.880 15.833 -12.048 1.000 1 A GLU 30.686 1
ATOM 24 C C . GLU 4 4 ? A -26.939 14.298 -12.154 1.000 1 A GLU 30.335 1
ATOM 25 O O . GLU 4 4 ? A -27.744 13.699 -11.421 1.000 1 A GLU 28.210 1
ATOM 26 C CB . GLU 4 4 ? A -27.746 16.476 -13.148 1.000 1 A GLU 29.561 1
ATOM 27 C CG . GLU 4 4 ? A -28.064 17.932 -12.899 1.000 1 A GLU 29.542 1
ATOM 28 C CD . GLU 4 4 ? A -28.944 18.539 -13.982 1.000 1 A GLU 30.562 1
ATOM 29 O OE1 . GLU 4 4 ? A -29.220 17.816 -14.983 1.000 1 A GLU 28.665 1
ATOM 30 O OE2 . GLU 4 4 ? A -29.395 19.709 -13.828 1.000 1 A GLU 29.404 1
ATOM 31 N N . PRO 5 5 ? A -26.167 13.656 -13.008 1.000 1 A PRO 38.611 1
ATOM 32 C CA . PRO 5 5 ? A -26.178 12.179 -12.968 1.000 1 A PRO 38.125 1
ATOM 33 C C . PRO 5 5 ? A -25.461 11.619 -11.741 1.000 1 A PRO 39.044 1
ATOM 34 O O . PRO 5 5 ? A -24.227 11.684 -11.629 1.000 1 A PRO 38.452 1
ATOM 35 C CB . PRO 5 5 ? A -25.472 11.756 -14.259 1.000 1 A PRO 37.781 1
ATOM 36 C CG . PRO 5 5 ? A -24.648 12.919 -14.646 1.000 1 A PRO 39.323 1
ATOM 37 C CD . PRO 5 5 ? A -25.404 14.122 -14.207 1.000 1 A PRO 42.438 1
ATOM 38 N N . PRO 6 6 ? A -26.194 11.070 -10.805 1.000 1 A PRO 40.621 1
ATOM 39 C CA . PRO 6 6 ? A -25.555 10.524 -9.609 1.000 1 A PRO 40.159 1
ATOM 40 C C . PRO 6 6 ? A -25.087 9.093 -9.794 1.000 1 A PRO 40.716 1
ATOM 41 O O . PRO 6 6 ? A -25.382 8.463 -10.824 1.000 1 A PRO 39.702 1
ATOM 42 C CB . PRO 6 6 ? A -26.662 10.607 -8.570 1.000 1 A PRO 39.211 1
ATOM 43 C CG . PRO 6 6 ? A -27.908 10.388 -9.370 1.000 1 A PRO 40.691 1
ATOM 44 C CD . PRO 6 6 ? A -27.647 11.018 -10.717 1.000 1 A PRO 43.152 1
ATOM 45 N N . HIS 7 7 ? A -24.414 8.587 -8.813 1.000 1 A HIS 35.196 1
ATOM 46 C CA . HIS 7 7 ? A -24.004 7.209 -8.860 1.000 1 A HIS 32.887 1
ATOM 47 C C . HIS 7 7 ? A -23.746 6.722 -7.448 1.000 1 A HIS 32.831 1
ATOM 48 O O . HIS 7 7 ? A -23.041 7.354 -6.664 1.000 1 A HIS 30.833 1
ATOM 49 C CB . HIS 7 7 ? A -22.747 7.008 -9.726 1.000 1 A HIS 32.432 1
ATOM 50 C CG . HIS 7 7 ? A -22.294 5.576 -9.854 1.000 1 A HIS 32.528 1
ATOM 51 N ND1 . HIS 7 7 ? A -23.006 4.655 -10.615 1.000 1 A HIS 27.798 1
ATOM 52 C CD2 . HIS 7 7 ? A -21.239 4.961 -9.305 1.000 1 A HIS 27.233 1
ATOM 53 C CE1 . HIS 7 7 ? A -22.392 3.496 -10.512 1.000 1 A HIS 23.963 1
ATOM 54 N NE2 . HIS 7 7 ? A -21.306 3.646 -9.721 1.000 1 A HIS 16.249 1
ATOM 55 N N . ASN 8 8 ? A -24.339 5.601 -7.131 1.000 1 A ASN 39.841 1
ATOM 56 C CA . ASN 8 8 ? A -24.193 4.994 -5.819 1.000 1 A ASN 40.438 1
ATOM 57 C C . ASN 8 8 ? A -23.378 3.725 -5.967 1.000 1 A ASN 40.424 1
ATOM 58 O O . ASN 8 8 ? A -23.788 2.795 -6.663 1.000 1 A ASN 38.530 1
ATOM 59 C CB . ASN 8 8 ? A -25.522 4.689 -5.161 1.000 1 A ASN 38.076 1
ATOM 60 C CG . ASN 8 8 ? A -26.279 5.955 -4.808 1.000 1 A ASN 37.365 1
ATOM 61 O OD1 . ASN 8 8 ? A -25.719 6.894 -4.265 1.000 1 A ASN 31.683 1
ATOM 62 N ND2 . ASN 8 8 ? A -27.566 5.946 -5.108 1.000 1 A ASN 33.858 1
ATOM 63 N N . SER 9 9 ? A -22.255 3.699 -5.323 1.000 1 A SER 40.666 1
ATOM 64 C CA . SER 9 9 ? A -21.335 2.567 -5.432 1.000 1 A SER 40.358 1
ATOM 65 C C . SER 9 9 ? A -20.660 2.348 -4.087 1.000 1 A SER 40.697 1
ATOM 66 O O . SER 9 9 ? A -20.562 3.238 -3.247 1.000 1 A SER 39.190 1
ATOM 67 C CB . SER 9 9 ? A -20.281 2.776 -6.499 1.000 1 A SER 38.783 1
ATOM 68 O OG . SER 9 9 ? A -19.393 3.821 -6.153 1.000 1 A SER 36.378 1
ATOM 69 N N . GLU 10 10 ? A -20.202 1.164 -3.923 1.000 1 A GLU 39.410 1
ATOM 70 C CA . GLU 10 10 ? A -19.463 0.795 -2.723 1.000 1 A GLU 39.524 1
ATOM 71 C C . GLU 10 10 ? A -17.995 1.162 -2.902 1.000 1 A GLU 39.639 1
ATOM 72 O O . GLU 10 10 ? A -17.516 1.324 -4.024 1.000 1 A GLU 38.569 1
ATOM 73 C CB . GLU 10 10 ? A -19.622 -0.695 -2.446 1.000 1 A GLU 38.948 1
ATOM 74 C CG . GLU 10 10 ? A -21.036 -1.126 -2.123 1.000 1 A GLU 37.606 1
ATOM 75 C CD . GLU 10 10 ? A -21.174 -2.587 -1.849 1.000 1 A GLU 35.666 1
ATOM 76 O OE1 . GLU 10 10 ? A -20.184 -3.303 -2.037 1.000 1 A GLU 32.934 1
ATOM 77 O OE2 . GLU 10 10 ? A -22.277 -3.029 -1.473 1.000 1 A GLU 30.703 1
ATOM 78 N N . PRO 11 11 ? A -17.246 1.256 -1.854 1.000 1 A PRO 44.339 1
ATOM 79 C CA . PRO 11 11 ? A -15.800 1.465 -1.995 1.000 1 A PRO 45.289 1
ATOM 80 C C . PRO 11 11 ? A -15.053 0.299 -2.622 1.000 1 A PRO 45.743 1
ATOM 81 O O . PRO 11 11 ? A -13.922 0.485 -3.086 1.000 1 A PRO 44.790 1
ATOM 82 C CB . PRO 11 11 ? A -15.328 1.713 -0.560 1.000 1 A PRO 43.673 1
ATOM 83 C CG . PRO 11 11 ? A -16.502 2.275 0.139 1.000 1 A PRO 44.515 1
ATOM 84 C CD . PRO 11 11 ? A -17.685 1.572 -0.450 1.000 1 A PRO 45.273 1
ATOM 85 N N . GLU 12 12 ? A -15.675 -0.848 -2.639 1.000 1 A GLU 39.012 1
ATOM 86 C CA . GLU 12 12 ? A -15.032 -1.980 -3.311 1.000 1 A GLU 40.031 1
ATOM 87 C C . GLU 12 12 ? A -15.183 -1.908 -4.821 1.000 1 A GLU 39.808 1
ATOM 88 O O . GLU 12 12 ? A -14.391 -2.506 -5.535 1.000 1 A GLU 37.671 1
ATOM 89 C CB . GLU 12 12 ? A -15.623 -3.282 -2.800 1.000 1 A GLU 39.212 1
ATOM 90 C CG . GLU 12 12 ? A -15.292 -3.629 -1.359 1.000 1 A GLU 38.376 1
ATOM 91 C CD . GLU 12 12 ? A -15.907 -4.898 -0.907 1.000 1 A GLU 36.519 1
ATOM 92 O OE1 . GLU 12 12 ? A -16.691 -5.495 -1.668 1.000 1 A GLU 32.972 1
ATOM 93 O OE2 . GLU 12 12 ? A -15.591 -5.367 0.231 1.000 1 A GLU 31.002 1
ATOM 94 N N . THR 13 13 ? A -16.150 -1.192 -5.284 1.000 1 A THR 40.951 1
ATOM 95 C CA . THR 13 13 ? A -16.352 -1.011 -6.713 1.000 1 A THR 41.370 1
ATOM 96 C C . THR 13 13 ? A -15.454 0.108 -7.224 1.000 1 A THR 41.179 1
ATOM 97 O O . THR 13 13 ? A -15.431 1.203 -6.694 1.000 1 A THR 39.546 1
ATOM 98 C CB . THR 13 13 ? A -17.822 -0.676 -7.021 1.000 1 A THR 39.616 1
ATOM 99 O OG1 . THR 13 13 ? A -18.654 -1.713 -6.520 1.000 1 A THR 38.814 1
ATOM 100 C CG2 . THR 13 13 ? A -18.045 -0.551 -8.513 1.000 1 A THR 37.209 1
ATOM 101 N N . SER 14 14 ? A -14.706 -0.214 -8.259 1.000 1 A SER 43.270 1
ATOM 102 C CA . SER 14 14 ? A -13.803 0.746 -8.836 1.000 1 A SER 44.790 1
ATOM 103 C C . SER 14 14 ? A -14.402 1.381 -10.086 1.000 1 A SER 44.584 1
ATOM 104 O O . SER 14 14 ? A -15.258 0.804 -10.752 1.000 1 A SER 43.458 1
ATOM 105 C CB . SER 14 14 ? A -12.446 0.094 -9.161 1.000 1 A SER 43.633 1
ATOM 106 O OG . SER 14 14 ? A -12.605 -0.867 -10.199 1.000 1 A SER 41.292 1
ATOM 107 N N . SER 15 15 ? A -13.921 2.546 -10.389 1.000 1 A SER 40.014 1
ATOM 108 C CA . SER 15 15 ? A -14.396 3.269 -11.563 1.000 1 A SER 41.679 1
ATOM 109 C C . SER 15 15 ? A -13.312 4.183 -12.064 1.000 1 A SER 41.516 1
ATOM 110 O O . SER 15 15 ? A -12.524 4.761 -11.300 1.000 1 A SER 40.148 1
ATOM 111 C CB . SER 15 15 ? A -15.663 4.081 -11.261 1.000 1 A SER 40.222 1
ATOM 112 O OG . SER 15 15 ? A -15.400 5.083 -10.306 1.000 1 A SER 36.171 1
ATOM 113 N N . ASN 16 16 ? A -13.234 4.326 -13.350 1.000 1 A ASN 44.017 1
ATOM 114 C CA . ASN 16 16 ? A -12.271 5.184 -13.996 1.000 1 A ASN 43.843 1
ATOM 115 C C . ASN 16 16 ? A -12.972 6.445 -14.504 1.000 1 A ASN 43.517 1
ATOM 116 O O . ASN 16 16 ? A -13.933 6.374 -15.245 1.000 1 A ASN 42.448 1
ATOM 117 C CB . ASN 16 16 ? A -11.590 4.433 -15.152 1.000 1 A ASN 42.625 1
ATOM 118 C CG . ASN 16 16 ? A -10.381 5.184 -15.706 1.000 1 A ASN 41.445 1
ATOM 119 O OD1 . ASN 16 16 ? A -10.071 6.288 -15.299 1.000 1 A ASN 35.888 1
ATOM 120 N ND2 . ASN 16 16 ? A -9.725 4.539 -16.657 1.000 1 A ASN 38.098 1
ATOM 121 N N . SER 17 17 ? A -12.460 7.551 -14.080 1.000 1 A SER 41.994 1
ATOM 122 C CA . SER 17 17 ? A -13.013 8.838 -14.481 1.000 1 A SER 43.764 1
ATOM 123 C C . SER 17 17 ? A -11.889 9.838 -14.580 1.000 1 A SER 43.382 1
ATOM 124 O O . SER 17 17 ? A -10.967 9.855 -13.760 1.000 1 A SER 42.457 1
ATOM 125 C CB . SER 17 17 ? A -14.100 9.313 -13.510 1.000 1 A SER 42.767 1
ATOM 126 O OG . SER 17 17 ? A -13.542 9.584 -12.229 1.000 1 A SER 39.421 1
ATOM 127 N N . PHE 18 18 ? A -11.984 10.669 -15.564 1.000 1 A PHE 40.807 1
ATOM 128 C CA . PHE 18 18 ? A -10.983 11.689 -15.811 1.000 1 A PHE 42.396 1
ATOM 129 C C . PHE 18 18 ? A -11.623 12.887 -16.468 1.000 1 A PHE 41.835 1
ATOM 130 O O . PHE 18 18 ? A -12.597 12.774 -17.209 1.000 1 A PHE 40.670 1
ATOM 131 C CB . PHE 18 18 ? A -9.807 11.167 -16.636 1.000 1 A PHE 41.151 1
ATOM 132 C CG . PHE 18 18 ? A -10.210 10.728 -18.034 1.000 1 A PHE 39.571 1
ATOM 133 C CD1 . PHE 18 18 ? A -10.729 9.462 -18.217 1.000 1 A PHE 37.774 1
ATOM 134 C CD2 . PHE 18 18 ? A -10.029 11.560 -19.129 1.000 1 A PHE 37.207 1
ATOM 135 C CE1 . PHE 18 18 ? A -11.093 9.034 -19.478 1.000 1 A PHE 32.792 1
ATOM 136 C CE2 . PHE 18 18 ? A -10.398 11.141 -20.398 1.000 1 A PHE 32.271 1
ATOM 137 C CZ . PHE 18 18 ? A -10.934 9.870 -20.561 1.000 1 A PHE 30.663 1
ATOM 138 N N . SER 19 19 ? A -11.049 14.009 -16.194 1.000 1 A SER 42.571 1
ATOM 139 C CA . SER 19 19 ? A -11.536 15.260 -16.749 1.000 1 A SER 43.917 1
ATOM 140 C C . SER 19 19 ? A -10.665 15.725 -17.888 1.000 1 A SER 43.869 1
ATOM 141 O O . SER 19 19 ? A -9.480 15.370 -17.999 1.000 1 A SER 42.281 1
ATOM 142 C CB . SER 19 19 ? A -11.580 16.345 -15.653 1.000 1 A SER 42.418 1
ATOM 143 O OG . SER 19 19 ? A -10.269 16.626 -15.202 1.000 1 A SER 40.046 1
ATOM 144 N N . SER 20 20 ? A -11.250 16.490 -18.733 1.000 1 A SER 41.563 1
ATOM 145 C CA . SER 20 20 ? A -10.541 16.978 -19.913 1.000 1 A SER 42.446 1
ATOM 146 C C . SER 20 20 ? A -11.102 18.357 -20.285 1.000 1 A SER 42.102 1
ATOM 147 O O . SER 20 20 ? A -11.917 18.938 -19.598 1.000 1 A SER 40.504 1
ATOM 148 C CB . SER 20 20 ? A -10.653 15.991 -21.085 1.000 1 A SER 40.686 1
ATOM 149 O OG . SER 20 20 ? A -11.986 15.863 -21.527 1.000 1 A SER 39.214 1
ATOM 150 N N . SER 21 21 ? A -10.640 18.821 -21.393 1.000 1 A SER 42.797 1
ATOM 151 C CA . SER 21 21 ? A -11.083 20.111 -21.926 1.000 1 A SER 43.476 1
ATOM 152 C C . SER 21 21 ? A -12.481 19.982 -22.535 1.000 1 A SER 43.025 1
ATOM 153 O O . SER 21 21 ? A -12.952 18.872 -22.849 1.000 1 A SER 42.398 1
ATOM 154 C CB . SER 21 21 ? A -10.104 20.627 -22.974 1.000 1 A SER 42.456 1
ATOM 155 O OG . SER 21 21 ? A -10.106 19.749 -24.088 1.000 1 A SER 37.794 1
ATOM 156 N N . PRO 22 22 ? A -13.203 21.084 -22.732 1.000 1 A PRO 40.945 1
ATOM 157 C CA . PRO 22 22 ? A -14.460 21.035 -23.465 1.000 1 A PRO 41.959 1
ATOM 158 C C . PRO 22 22 ? A -14.350 20.642 -24.911 1.000 1 A PRO 42.175 1
ATOM 159 O O . PRO 22 22 ? A -15.339 20.236 -25.532 1.000 1 A PRO 40.917 1
ATOM 160 C CB . PRO 22 22 ? A -15.021 22.440 -23.314 1.000 1 A PRO 40.100 1
ATOM 161 C CG . PRO 22 22 ? A -14.431 22.948 -22.057 1.000 1 A PRO 40.808 1
ATOM 162 C CD . PRO 22 22 ? A -13.072 22.349 -21.981 1.000 1 A PRO 42.560 1
ATOM 163 N N . SER 23 23 ? A -13.163 20.775 -25.478 1.000 1 A SER 44.121 1
ATOM 164 C CA . SER 23 23 ? A -12.988 20.389 -26.881 1.000 1 A SER 44.804 1
ATOM 165 C C . SER 23 23 ? A -12.961 18.873 -27.063 1.000 1 A SER 44.657 1
ATOM 166 O O . SER 23 23 ? A -13.428 18.346 -28.066 1.000 1 A SER 42.511 1
ATOM 167 C CB . SER 23 23 ? A -11.717 21.016 -27.467 1.000 1 A SER 42.881 1
ATOM 168 O OG . SER 23 23 ? A -10.555 20.494 -26.818 1.000 1 A SER 40.770 1
ATOM 169 N N . SER 24 24 ? A -12.415 18.177 -26.079 1.000 1 A SER 43.833 1
ATOM 170 C CA . SER 24 24 ? A -12.361 16.724 -26.098 1.000 1 A SER 45.125 1
ATOM 171 C C . SER 24 24 ? A -13.382 16.120 -25.141 1.000 1 A SER 44.759 1
ATOM 172 O O . SER 24 24 ? A -13.295 14.945 -24.800 1.000 1 A SER 43.337 1
ATOM 173 C CB . SER 24 24 ? A -10.948 16.241 -25.737 1.000 1 A SER 42.992 1
ATOM 174 O OG . SER 24 24 ? A -10.644 16.532 -24.402 1.000 1 A SER 41.001 1
ATOM 175 N N . SER 25 25 ? A -14.317 16.906 -24.692 1.000 1 A SER 42.252 1
ATOM 176 C CA . SER 25 25 ? A -15.326 16.450 -23.753 1.000 1 A SER 42.371 1
ATOM 177 C C . SER 25 25 ? A -16.376 15.493 -24.342 1.000 1 A SER 42.031 1
ATOM 178 O O . SER 25 25 ? A -16.890 14.657 -23.583 1.000 1 A SER 41.270 1
ATOM 179 C CB . SER 25 25 ? A -16.004 17.645 -23.080 1.000 1 A SER 41.356 1
ATOM 180 O OG . SER 25 25 ? A -16.705 18.431 -24.029 1.000 1 A SER 37.373 1
ATOM 181 N N . PRO 26 26 ? A -16.754 15.549 -25.626 1.000 1 A PRO 40.501 1
ATOM 182 C CA . PRO 26 26 ? A -17.620 14.482 -26.116 1.000 1 A PRO 40.369 1
ATOM 183 C C . PRO 26 26 ? A -16.986 13.107 -26.164 1.000 1 A PRO 40.299 1
ATOM 184 O O . PRO 26 26 ? A -17.694 12.125 -26.002 1.000 1 A PRO 39.333 1
ATOM 185 C CB . PRO 26 26 ? A -18.010 14.935 -27.528 1.000 1 A PRO 38.930 1
ATOM 186 C CG . PRO 26 26 ? A -17.848 16.419 -27.509 1.000 1 A PRO 40.317 1
ATOM 187 C CD . PRO 26 26 ? A -16.657 16.653 -26.581 1.000 1 A PRO 42.508 1
ATOM 188 N N . SER 27 27 ? A -15.720 13.038 -26.390 1.000 1 A SER 42.221 1
ATOM 189 C CA . SER 27 27 ? A -15.015 11.769 -26.368 1.000 1 A SER 43.620 1
ATOM 190 C C . SER 27 27 ? A -14.869 11.234 -24.945 1.000 1 A SER 43.390 1
ATOM 191 O O . SER 27 27 ? A -14.891 10.024 -24.718 1.000 1 A SER 41.466 1
ATOM 192 C CB . SER 27 27 ? A -13.648 11.878 -27.041 1.000 1 A SER 41.933 1
ATOM 193 O OG . SER 27 27 ? A -12.790 12.716 -26.318 1.000 1 A SER 40.189 1
ATOM 194 N N . SER 28 28 ? A -14.716 12.104 -24.010 1.000 1 A SER 42.039 1
ATOM 195 C CA . SER 28 28 ? A -14.598 11.697 -22.622 1.000 1 A SER 42.386 1
ATOM 196 C C . SER 28 28 ? A -15.972 11.423 -22.011 1.000 1 A SER 42.323 1
ATOM 197 O O . SER 28 28 ? A -16.104 10.554 -21.139 1.000 1 A SER 41.049 1
ATOM 198 C CB . SER 28 28 ? A -13.872 12.756 -21.803 1.000 1 A SER 40.701 1
ATOM 199 O OG . SER 28 28 ? A -14.597 13.972 -21.784 1.000 1 A SER 38.959 1
ATOM 200 N N . SER 29 29 ? A -16.964 12.117 -22.452 1.000 1 A SER 42.149 1
ATOM 201 C CA . SER 29 29 ? A -18.318 11.894 -21.971 1.000 1 A SER 44.059 1
ATOM 202 C C . SER 29 29 ? A -18.890 10.579 -22.492 1.000 1 A SER 43.848 1
ATOM 203 O O . SER 29 29 ? A -19.732 9.936 -21.851 1.000 1 A SER 42.270 1
ATOM 204 C CB . SER 29 29 ? A -19.242 13.053 -22.343 1.000 1 A SER 41.804 1
ATOM 205 O OG . SER 29 29 ? A -19.451 13.098 -23.745 1.000 1 A SER 39.568 1
ATOM 206 N N . GLY 30 30 ? A -18.468 10.203 -23.683 1.000 1 A GLY 38.738 1
ATOM 207 C CA . GLY 30 30 ? A -18.876 8.917 -24.209 1.000 1 A GLY 38.005 1
ATOM 208 C C . GLY 30 30 ? A -18.266 7.757 -23.492 1.000 1 A GLY 39.706 1
ATOM 209 O O . GLY 30 30 ? A -18.867 6.671 -23.392 1.000 1 A GLY 38.690 1
ATOM 210 N N . LEU 31 31 ? A -17.061 7.943 -23.001 1.000 1 A LEU 41.849 1
ATOM 211 C CA . LEU 31 31 ? A -16.382 6.908 -22.240 1.000 1 A LEU 42.733 1
ATOM 212 C C . LEU 31 31 ? A -16.969 6.771 -20.840 1.000 1 A LEU 42.674 1
ATOM 213 O O . LEU 31 31 ? A -16.988 5.669 -20.290 1.000 1 A LEU 41.147 1
ATOM 214 C CB . LEU 31 31 ? A -14.892 7.182 -22.161 1.000 1 A LEU 41.083 1
ATOM 215 C CG . LEU 31 31 ? A -14.102 7.049 -23.461 1.000 1 A LEU 39.880 1
ATOM 216 C CD1 . LEU 31 31 ? A -14.170 5.643 -24.005 1.000 1 A LEU 39.093 1
ATOM 217 C CD2 . LEU 31 31 ? A -12.652 7.492 -23.237 1.000 1 A LEU 37.505 1
ATOM 218 N N . THR 32 32 ? A -17.413 7.866 -20.275 1.000 1 A THR 40.407 1
ATOM 219 C CA . THR 32 32 ? A -18.004 7.783 -18.954 1.000 1 A THR 40.246 1
ATOM 220 C C . THR 32 32 ? A -19.443 7.268 -18.981 1.000 1 A THR 40.307 1
ATOM 221 O O . THR 32 32 ? A -19.914 6.708 -17.995 1.000 1 A THR 38.943 1
ATOM 222 C CB . THR 32 32 ? A -17.987 9.150 -18.260 1.000 1 A THR 38.765 1
ATOM 223 O OG1 . THR 32 32 ? A -18.691 10.118 -19.046 1.000 1 A THR 38.447 1
ATOM 224 C CG2 . THR 32 32 ? A -16.548 9.625 -18.048 1.000 1 A THR 36.633 1
ATOM 225 N N . GLN 33 33 ? A -20.096 7.428 -20.094 1.000 1 A GLN 40.660 1
ATOM 226 C CA . GLN 33 33 ? A -21.411 6.827 -20.260 1.000 1 A GLN 41.172 1
ATOM 227 C C . GLN 33 33 ? A -21.335 5.325 -20.457 1.000 1 A GLN 40.933 1
ATOM 228 O O . GLN 33 33 ? A -22.270 4.593 -20.069 1.000 1 A GLN 39.959 1
ATOM 229 C CB . GLN 33 33 ? A -22.140 7.474 -21.425 1.000 1 A GLN 39.815 1
ATOM 230 C CG . GLN 33 33 ? A -22.562 8.926 -21.197 1.000 1 A GLN 39.087 1
ATOM 231 C CD . GLN 33 33 ? A -23.228 9.519 -22.416 1.000 1 A GLN 37.479 1
ATOM 232 O OE1 . GLN 33 33 ? A -23.331 8.862 -23.444 1.000 1 A GLN 34.921 1
ATOM 233 N NE2 . GLN 33 33 ? A -23.674 10.757 -22.284 1.000 1 A GLN 30.296 1
ATOM 234 N N . SER 34 34 ? A -20.279 4.860 -21.017 1.000 1 A SER 42.278 1
ATOM 235 C CA . SER 34 34 ? A -20.053 3.438 -21.149 1.000 1 A SER 44.086 1
ATOM 236 C C . SER 34 34 ? A -19.594 2.787 -19.845 1.000 1 A SER 43.623 1
ATOM 237 O O . SER 34 34 ? A -19.693 1.594 -19.678 1.000 1 A SER 42.363 1
ATOM 238 C CB . SER 34 34 ? A -19.062 3.128 -22.258 1.000 1 A SER 42.318 1
ATOM 239 O OG . SER 34 34 ? A -17.765 3.585 -21.929 1.000 1 A SER 40.773 1
ATOM 240 N N . LEU 35 35 ? A -19.081 3.605 -18.955 1.000 1 A LEU 40.314 1
ATOM 241 C CA . LEU 35 35 ? A -18.700 3.115 -17.651 1.000 1 A LEU 42.911 1
ATOM 242 C C . LEU 35 35 ? A -19.820 3.201 -16.638 1.000 1 A LEU 42.654 1
ATOM 243 O O . LEU 35 35 ? A -19.886 2.385 -15.718 1.000 1 A LEU 41.210 1
ATOM 244 C CB . LEU 35 35 ? A -17.492 3.896 -17.112 1.000 1 A LEU 40.817 1
ATOM 245 C CG . LEU 35 35 ? A -16.143 3.675 -17.832 1.000 1 A LEU 39.985 1
ATOM 246 C CD1 . LEU 35 35 ? A -15.683 2.264 -17.624 1.000 1 A LEU 39.935 1
ATOM 247 C CD2 . LEU 35 35 ? A -15.113 4.650 -17.283 1.000 1 A LEU 39.291 1
ATOM 248 N N . SER 36 36 ? A -20.676 4.147 -16.785 1.000 1 A SER 40.775 1
ATOM 249 C CA . SER 36 36 ? A -21.818 4.289 -15.869 1.000 1 A SER 43.937 1
ATOM 250 C C . SER 36 36 ? A -22.918 3.278 -16.142 1.000 1 A SER 43.826 1
ATOM 251 O O . SER 36 36 ? A -23.675 2.930 -15.249 1.000 1 A SER 42.242 1
ATOM 252 C CB . SER 36 36 ? A -22.375 5.713 -15.924 1.000 1 A SER 41.532 1
ATOM 253 O OG . SER 36 36 ? A -22.948 5.961 -17.202 1.000 1 A SER 40.992 1
ATOM 254 N N . ASN 37 37 ? A -22.985 2.821 -17.375 1.000 1 A ASN 37.211 1
ATOM 255 C CA . ASN 37 37 ? A -23.964 1.811 -17.713 1.000 1 A ASN 36.479 1
ATOM 256 C C . ASN 37 37 ? A -23.652 0.421 -17.151 1.000 1 A ASN 36.793 1
ATOM 257 O O . ASN 37 37 ? A -24.583 -0.267 -16.734 1.000 1 A ASN 34.921 1
ATOM 258 C CB . ASN 37 37 ? A -24.167 1.752 -19.231 1.000 1 A ASN 34.944 1
ATOM 259 C CG . ASN 37 37 ? A -24.808 2.996 -19.774 1.000 1 A ASN 34.242 1
ATOM 260 O OD1 . ASN 37 37 ? A -25.707 3.570 -19.159 1.000 1 A ASN 28.911 1
ATOM 261 N ND2 . ASN 37 37 ? A -24.365 3.427 -20.960 1.000 1 A ASN 30.259 1
ATOM 262 N N . PRO 38 38 ? A -22.426 -0.045 -17.127 1.000 1 A PRO 39.227 1
ATOM 263 C CA . PRO 38 38 ? A -22.132 -1.310 -16.441 1.000 1 A PRO 39.201 1
ATOM 264 C C . PRO 38 38 ? A -22.147 -1.201 -14.909 1.000 1 A PRO 39.734 1
ATOM 265 O O . PRO 38 38 ? A -22.311 -2.188 -14.231 1.000 1 A PRO 38.615 1
ATOM 266 C CB . PRO 38 38 ? A -20.752 -1.727 -16.922 1.000 1 A PRO 37.938 1
ATOM 267 C CG . PRO 38 38 ? A -20.562 -1.010 -18.204 1.000 1 A PRO 38.882 1
ATOM 268 C CD . PRO 38 38 ? A -21.258 0.301 -18.002 1.000 1 A PRO 40.100 1
ATOM 269 N N . GLN 39 39 ? A -21.952 -0.008 -14.416 1.000 1 A GLN 34.579 1
ATOM 270 C CA . GLN 39 39 ? A -21.964 0.188 -12.970 1.000 1 A GLN 32.786 1
ATOM 271 C C . GLN 39 39 ? A -23.386 0.198 -12.388 1.000 1 A GLN 33.791 1
ATOM 272 O O . GLN 39 39 ? A -23.578 -0.082 -11.215 1.000 1 A GLN 31.511 1
ATOM 273 C CB . GLN 39 39 ? A -21.234 1.464 -12.596 1.000 1 A GLN 32.982 1
ATOM 274 C CG . GLN 39 39 ? A -19.746 1.466 -12.792 1.000 1 A GLN 32.609 1
ATOM 275 C CD . GLN 39 39 ? A -19.103 2.774 -12.409 1.000 1 A GLN 32.501 1
ATOM 276 O OE1 . GLN 39 39 ? A -19.801 3.749 -12.138 1.000 1 A GLN 27.883 1
ATOM 277 N NE2 . GLN 39 39 ? A -17.777 2.800 -12.386 1.000 1 A GLN 22.108 1
ATOM 278 N N . GLN 40 40 ? A -24.341 0.501 -13.222 1.000 1 A GLN 35.650 1
ATOM 279 C CA . GLN 40 40 ? A -25.724 0.489 -12.769 1.000 1 A GLN 36.717 1
ATOM 280 C C . GLN 40 40 ? A -26.250 -0.931 -12.512 1.000 1 A GLN 36.866 1
ATOM 281 O O . GLN 40 40 ? A -26.869 -1.164 -11.431 1.000 1 A GLN 35.198 1
ATOM 282 C CB . GLN 40 40 ? A -26.597 1.251 -13.751 1.000 1 A GLN 35.109 1
ATOM 283 C CG . GLN 40 40 ? A -26.331 2.756 -13.787 1.000 1 A GLN 34.829 1
ATOM 284 C CD . GLN 40 40 ? A -27.223 3.482 -14.791 1.000 1 A GLN 34.178 1
ATOM 285 O OE1 . GLN 40 40 ? A -27.981 2.836 -15.495 1.000 1 A GLN 30.984 1
ATOM 286 N NE2 . GLN 40 40 ? A -27.130 4.808 -14.839 1.000 1 A GLN 25.679 1
ATOM 287 N N . PRO 41 41 ? A -26.101 -1.896 -13.391 1.000 1 A PRO 40.332 1
ATOM 288 C CA . PRO 41 41 ? A -26.500 -3.243 -13.005 1.000 1 A PRO 41.145 1
ATOM 289 C C . PRO 41 41 ? A -25.480 -3.961 -12.134 1.000 1 A PRO 41.048 1
ATOM 290 O O . PRO 41 41 ? A -25.809 -4.999 -11.557 1.000 1 A PRO 39.743 1
ATOM 291 C CB . PRO 41 41 ? A -26.671 -3.967 -14.349 1.000 1 A PRO 38.928 1
ATOM 292 C CG . PRO 41 41 ? A -25.669 -3.311 -15.213 1.000 1 A PRO 39.927 1
ATOM 293 C CD . PRO 41 41 ? A -25.710 -1.864 -14.814 1.000 1 A PRO 41.941 1
ATOM 294 N N . GLY 42 42 ? A -24.269 -3.492 -12.077 1.000 1 A GLY 38.741 1
ATOM 295 C CA . GLY 42 42 ? A -23.262 -4.123 -11.245 1.000 1 A GLY 37.935 1
ATOM 296 C C . GLY 42 42 ? A -23.386 -3.788 -9.784 1.000 1 A GLY 39.001 1
ATOM 297 O O . GLY 42 42 ? A -23.083 -4.628 -8.924 1.000 1 A GLY 37.576 1
ATOM 298 N N . ASN 43 43 ? A -23.843 -2.589 -9.537 1.000 1 A ASN 38.025 1
ATOM 299 C CA . ASN 43 43 ? A -23.976 -2.118 -8.161 1.000 1 A ASN 38.174 1
ATOM 300 C C . ASN 43 43 ? A -25.418 -2.088 -7.680 1.000 1 A ASN 38.303 1
ATOM 301 O O . ASN 43 43 ? A -25.646 -1.905 -6.476 1.000 1 A ASN 36.481 1
ATOM 302 C CB . ASN 43 43 ? A -23.351 -0.715 -8.008 1.000 1 A ASN 36.017 1
ATOM 303 C CG . ASN 43 43 ? A -21.852 -0.705 -8.145 1.000 1 A ASN 35.392 1
ATOM 304 O OD1 . ASN 43 43 ? A -21.171 -1.611 -7.644 1.000 1 A ASN 29.573 1
ATOM 305 N ND2 . ASN 43 43 ? A -21.289 0.311 -8.790 1.000 1 A ASN 31.674 1
ATOM 306 N N . ASN 44 44 ? A -26.323 -2.285 -8.589 1.000 1 A ASN 36.127 1
ATOM 307 C CA . ASN 44 44 ? A -27.720 -2.215 -8.212 1.000 1 A ASN 35.951 1
ATOM 308 C C . ASN 44 44 ? A -28.316 -3.498 -7.586 1.000 1 A ASN 36.574 1
ATOM 309 O O . ASN 44 44 ? A -29.239 -3.402 -6.772 1.000 1 A ASN 34.386 1
ATOM 310 C CB . ASN 44 44 ? A -28.579 -1.803 -9.411 1.000 1 A ASN 34.160 1
ATOM 311 C CG . ASN 44 44 ? A -28.541 -0.324 -9.681 1.000 1 A ASN 33.112 1
ATOM 312 O OD1 . ASN 44 44 ? A -28.507 0.490 -8.760 1.000 1 A ASN 27.344 1
ATOM 313 N ND2 . ASN 44 44 ? A -28.613 0.034 -10.958 1.000 1 A ASN 29.025 1
ATOM 314 N N . PRO 45 45 ? A -27.881 -4.700 -7.938 1.000 1 A PRO 37.951 1
ATOM 315 C CA . PRO 45 45 ? A -28.471 -5.854 -7.238 1.000 1 A PRO 37.080 1
ATOM 316 C C . PRO 45 45 ? A -28.032 -6.019 -5.808 1.000 1 A PRO 37.436 1
ATOM 317 O O . PRO 45 45 ? A -28.699 -6.695 -5.038 1.000 1 A PRO 36.190 1
ATOM 318 C CB . PRO 45 45 ? A -28.054 -7.046 -8.109 1.000 1 A PRO 35.421 1
ATOM 319 C CG . PRO 45 45 ? A -26.765 -6.629 -8.714 1.000 1 A PRO 35.915 1
ATOM 320 C CD . PRO 45 45 ? A -26.931 -5.160 -8.997 1.000 1 A PRO 37.973 1
ATOM 321 N N . GLN 46 46 ? A -26.944 -5.403 -5.438 1.000 1 A GLN 38.572 1
ATOM 322 C CA . GLN 46 46 ? A -26.504 -5.481 -4.044 1.000 1 A GLN 37.867 1
ATOM 323 C C . GLN 46 46 ? A -27.405 -4.702 -3.083 1.000 1 A GLN 37.850 1
ATOM 324 O O . GLN 46 46 ? A -27.885 -5.294 -2.083 1.000 1 A GLN 36.296 1
ATOM 325 C CB . GLN 46 46 ? A -25.028 -5.044 -3.915 1.000 1 A GLN 37.662 1
ATOM 326 C CG . GLN 46 46 ? A -24.066 -6.002 -4.565 1.000 1 A GLN 37.499 1
ATOM 327 C CD . GLN 46 46 ? A -22.627 -5.599 -4.423 1.000 1 A GLN 36.841 1
ATOM 328 O OE1 . GLN 46 46 ? A -22.339 -4.561 -3.832 1.000 1 A GLN 34.073 1
ATOM 329 N NE2 . GLN 46 46 ? A -21.700 -6.419 -4.899 1.000 1 A GLN 29.526 1
ATOM 330 N N . PRO 47 47 ? A -27.711 -3.447 -3.304 1.000 1 A PRO 36.572 1
ATOM 331 C CA . PRO 47 47 ? A -28.674 -2.806 -2.420 1.000 1 A PRO 36.451 1
ATOM 332 C C . PRO 47 47 ? A -30.128 -3.084 -2.767 1.000 1 A PRO 36.460 1
ATOM 333 O O . PRO 47 47 ? A -30.993 -2.794 -1.970 1.000 1 A PRO 35.180 1
ATOM 334 C CB . PRO 47 47 ? A -28.354 -1.311 -2.562 1.000 1 A PRO 34.527 1
ATOM 335 C CG . PRO 47 47 ? A -27.834 -1.204 -3.976 1.000 1 A PRO 36.045 1
ATOM 336 C CD . PRO 47 47 ? A -27.085 -2.454 -4.212 1.000 1 A PRO 38.186 1
ATOM 337 N N . ALA 48 48 ? A -30.363 -3.649 -3.933 1.000 1 A ALA 41.077 1
ATOM 338 C CA . ALA 48 48 ? A -31.733 -4.002 -4.327 1.000 1 A ALA 43.210 1
ATOM 339 C C . ALA 48 48 ? A -32.244 -5.241 -3.596 1.000 1 A ALA 43.485 1
ATOM 340 O O . ALA 48 48 ? A -33.456 -5.511 -3.653 1.000 1 A ALA 41.496 1
ATOM 341 C CB . ALA 48 48 ? A -31.819 -4.199 -5.817 1.000 1 A ALA 41.156 1
ATOM 342 N N . ASN 49 49 ? A -31.372 -5.927 -2.943 1.000 1 A ASN 38.570 1
ATOM 343 C CA . ASN 49 49 ? A -31.791 -7.095 -2.175 1.000 1 A ASN 38.033 1
ATOM 344 C C . ASN 49 49 ? A -32.565 -6.695 -0.929 1.000 1 A ASN 38.319 1
ATOM 345 O O . ASN 49 49 ? A -33.282 -7.538 -0.364 1.000 1 A ASN 36.418 1
ATOM 346 C CB . ASN 49 49 ? A -30.559 -7.944 -1.790 1.000 1 A ASN 35.888 1
ATOM 347 C CG . ASN 49 49 ? A -29.912 -8.642 -2.939 1.000 1 A ASN 35.795 1
ATOM 348 O OD1 . ASN 49 49 ? A -30.569 -9.180 -3.808 1.000 1 A ASN 29.618 1
ATOM 349 N ND2 . ASN 49 49 ? A -28.566 -8.634 -2.955 1.000 1 A ASN 32.061 1
ATOM 350 N N . GLN 50 50 ? A -32.426 -5.485 -0.514 1.000 1 A GLN 37.052 1
ATOM 351 C CA . GLN 50 50 ? A -33.184 -4.989 0.611 1.000 1 A GLN 38.087 1
ATOM 352 C C . GLN 50 50 ? A -34.602 -4.642 0.175 1.000 1 A GLN 38.579 1
ATOM 353 O O . GLN 50 50 ? A -34.828 -4.178 -0.941 1.000 1 A GLN 36.840 1
ATOM 354 C CB . GLN 50 50 ? A -32.513 -3.779 1.232 1.000 1 A GLN 36.454 1
ATOM 355 C CG . GLN 50 50 ? A -31.148 -4.099 1.860 1.000 1 A GLN 36.674 1
ATOM 356 C CD . GLN 50 50 ? A -30.459 -2.893 2.462 1.000 1 A GLN 34.575 1
ATOM 357 O OE1 . GLN 50 50 ? A -30.950 -1.775 2.308 1.000 1 A GLN 32.211 1
ATOM 358 N NE2 . GLN 50 50 ? A -29.341 -3.108 3.131 1.000 1 A GLN 28.145 1
ATOM 359 N N . LYS 51 51 ? A -35.529 -4.871 1.078 1.000 1 A LYS 38.330 1
ATOM 360 C CA . LYS 51 51 ? A -36.945 -4.643 0.747 1.000 1 A LYS 39.443 1
ATOM 361 C C . LYS 51 51 ? A -37.316 -3.189 0.519 1.000 1 A LYS 39.301 1
ATOM 362 O O . LYS 51 51 ? A -38.069 -2.899 -0.427 1.000 1 A LYS 37.108 1
ATOM 363 C CB . LYS 51 51 ? A -37.827 -5.267 1.833 1.000 1 A LYS 36.613 1
ATOM 364 C CG . LYS 51 51 ? A -37.728 -6.789 1.915 1.000 1 A LYS 35.611 1
ATOM 365 C CD . LYS 51 51 ? A -38.636 -7.326 2.990 1.000 1 A LYS 34.445 1
ATOM 366 C CE . LYS 51 51 ? A -38.506 -8.839 3.057 1.000 1 A LYS 28.722 1
ATOM 367 N NZ . LYS 51 51 ? A -39.312 -9.411 4.153 1.000 1 A LYS 27.183 1
ATOM 368 N N . PRO 52 52 ? A -36.892 -2.241 1.303 1.000 1 A PRO 38.061 1
ATOM 369 C CA . PRO 52 52 ? A -37.214 -0.845 1.017 1.000 1 A PRO 38.808 1
ATOM 370 C C . PRO 52 52 ? A -36.489 -0.286 -0.190 1.000 1 A PRO 39.090 1
ATOM 371 O O . PRO 52 52 ? A -36.950 0.698 -0.742 1.000 1 A PRO 38.131 1
ATOM 372 C CB . PRO 52 52 ? A -36.837 -0.081 2.302 1.000 1 A PRO 36.616 1
ATOM 373 C CG . PRO 52 52 ? A -35.793 -0.916 2.982 1.000 1 A PRO 38.361 1
ATOM 374 C CD . PRO 52 52 ? A -36.170 -2.337 2.657 1.000 1 A PRO 38.966 1
ATOM 375 N N . LYS 53 53 ? A -35.389 -0.901 -0.568 1.000 1 A LYS 36.361 1
ATOM 376 C CA . LYS 53 53 ? A -34.698 -0.464 -1.777 1.000 1 A LYS 38.022 1
ATOM 377 C C . LYS 53 53 ? A -35.395 -0.949 -3.029 1.000 1 A LYS 37.677 1
ATOM 378 O O . LYS 53 53 ? A -35.364 -0.275 -4.071 1.000 1 A LYS 35.828 1
ATOM 379 C CB . LYS 53 53 ? A -33.236 -0.941 -1.773 1.000 1 A LYS 35.959 1
ATOM 380 C CG . LYS 53 53 ? A -32.386 -0.329 -0.706 1.000 1 A LYS 36.060 1
ATOM 381 C CD . LYS 53 53 ? A -30.941 -0.824 -0.774 1.000 1 A LYS 35.069 1
ATOM 382 C CE . LYS 53 53 ? A -30.098 -0.220 0.333 1.000 1 A LYS 29.040 1
ATOM 383 N NZ . LYS 53 53 ? A -28.694 -0.703 0.329 1.000 1 A LYS 28.049 1
ATOM 384 N N . ARG 54 54 ? A -36.067 -2.060 -2.911 1.000 1 A ARG 37.170 1
ATOM 385 C CA . ARG 54 54 ? A -36.876 -2.540 -4.028 1.000 1 A ARG 39.170 1
ATOM 386 C C . ARG 54 54 ? A -38.149 -1.722 -4.197 1.000 1 A ARG 38.690 1
ATOM 387 O O . ARG 54 54 ? A -38.666 -1.587 -5.294 1.000 1 A ARG 37.476 1
ATOM 388 C CB . ARG 54 54 ? A -37.248 -4.002 -3.826 1.000 1 A ARG 36.907 1
ATOM 389 C CG . ARG 54 54 ? A -36.080 -4.960 -3.904 1.000 1 A ARG 36.104 1
ATOM 390 C CD . ARG 54 54 ? A -36.463 -6.390 -3.684 1.000 1 A ARG 34.465 1
ATOM 391 N NE . ARG 54 54 ? A -35.341 -7.306 -3.751 1.000 1 A ARG 28.990 1
ATOM 392 C CZ . ARG 54 54 ? A -35.432 -8.630 -3.531 1.000 1 A ARG 28.051 1
ATOM 393 N NH1 . ARG 54 54 ? A -36.596 -9.167 -3.235 1.000 1 A ARG 25.218 1
ATOM 394 N NH2 . ARG 54 54 ? A -34.349 -9.378 -3.619 1.000 1 A ARG 23.544 1
ATOM 395 N N . ILE 55 55 ? A -38.638 -1.175 -3.110 1.000 1 A ILE 38.418 1
ATOM 396 C CA . ILE 55 55 ? A -39.803 -0.290 -3.183 1.000 1 A ILE 39.480 1
ATOM 397 C C . ILE 55 55 ? A -39.417 1.040 -3.813 1.000 1 A ILE 39.530 1
ATOM 398 O O . ILE 55 55 ? A -40.171 1.610 -4.608 1.000 1 A ILE 38.433 1
ATOM 399 C CB . ILE 55 55 ? A -40.430 -0.102 -1.795 1.000 1 A ILE 37.035 1
ATOM 400 C CG1 . ILE 55 55 ? A -40.935 -1.444 -1.271 1.000 1 A ILE 38.451 1
ATOM 401 C CG2 . ILE 55 55 ? A -41.565 0.900 -1.830 1.000 1 A ILE 37.380 1
ATOM 402 C CD1 . ILE 55 55 ? A -41.357 -1.444 0.162 1.000 1 A ILE 37.259 1
ATOM 403 N N . ARG 56 56 ? A -38.232 1.526 -3.487 1.000 1 A ARG 39.613 1
ATOM 404 C CA . ARG 56 56 ? A -37.751 2.790 -4.061 1.000 1 A ARG 41.117 1
ATOM 405 C C . ARG 56 56 ? A -37.427 2.655 -5.525 1.000 1 A ARG 40.876 1
ATOM 406 O O . ARG 56 56 ? A -37.580 3.607 -6.291 1.000 1 A ARG 39.209 1
ATOM 407 C CB . ARG 56 56 ? A -36.534 3.300 -3.282 1.000 1 A ARG 38.627 1
ATOM 408 C CG . ARG 56 56 ? A -36.835 3.722 -1.857 1.000 1 A ARG 37.822 1
ATOM 409 C CD . ARG 56 56 ? A -35.603 4.265 -1.153 1.000 1 A ARG 35.711 1
ATOM 410 N NE . ARG 56 56 ? A -34.644 3.223 -0.873 1.000 1 A ARG 32.883 1
ATOM 411 C CZ . ARG 56 56 ? A -33.415 3.471 -0.383 1.000 1 A ARG 32.056 1
ATOM 412 N NH1 . ARG 56 56 ? A -33.037 4.695 -0.109 1.000 1 A ARG 28.382 1
ATOM 413 N NH2 . ARG 56 56 ? A -32.599 2.478 -0.165 1.000 1 A ARG 26.233 1
ATOM 414 N N . GLU 57 57 ? A -36.995 1.495 -5.912 1.000 1 A GLU 36.894 1
ATOM 415 C CA . GLU 57 57 ? A -36.690 1.257 -7.321 1.000 1 A GLU 38.166 1
ATOM 416 C C . GLU 57 57 ? A -37.925 0.951 -8.140 1.000 1 A GLU 38.117 1
ATOM 417 O O . GLU 57 57 ? A -37.965 1.224 -9.328 1.000 1 A GLU 36.553 1
ATOM 418 C CB . GLU 57 57 ? A -35.672 0.116 -7.467 1.000 1 A GLU 35.537 1
ATOM 419 C CG . GLU 57 57 ? A -34.275 0.453 -7.001 1.000 1 A GLU 35.767 1
ATOM 420 C CD . GLU 57 57 ? A -33.290 -0.686 -7.156 1.000 1 A GLU 34.280 1
ATOM 421 O OE1 . GLU 57 57 ? A -33.744 -1.804 -7.519 1.000 1 A GLU 32.431 1
ATOM 422 O OE2 . GLU 57 57 ? A -32.071 -0.480 -6.939 1.000 1 A GLU 31.524 1
ATOM 423 N N . SER 58 58 ? A -38.941 0.394 -7.513 1.000 1 A SER 38.375 1
ATOM 424 C CA . SER 58 58 ? A -40.165 0.075 -8.209 1.000 1 A SER 39.412 1
ATOM 425 C C . SER 58 58 ? A -41.084 1.285 -8.304 1.000 1 A SER 39.584 1
ATOM 426 O O . SER 58 58 ? A -41.993 1.292 -9.134 1.000 1 A SER 38.050 1
ATOM 427 C CB . SER 58 58 ? A -40.881 -1.076 -7.510 1.000 1 A SER 36.356 1
ATOM 428 O OG . SER 58 58 ? A -41.294 -0.720 -6.197 1.000 1 A SER 36.232 1
ATOM 429 N N . SER 59 59 ? A -40.886 2.271 -7.493 1.000 1 A SER 38.023 1
ATOM 430 C CA . SER 59 59 ? A -41.698 3.475 -7.516 1.000 1 A SER 39.348 1
ATOM 431 C C . SER 59 59 ? A -40.967 4.663 -8.149 1.000 1 A SER 39.638 1
ATOM 432 O O . SER 59 59 ? A -41.527 5.760 -8.181 1.000 1 A SER 38.306 1
ATOM 433 C CB . SER 59 59 ? A -42.142 3.849 -6.114 1.000 1 A SER 35.997 1
ATOM 434 O OG . SER 59 59 ? A -41.037 4.194 -5.277 1.000 1 A SER 34.946 1
ATOM 435 N N . SER 60 60 ? A -39.757 4.459 -8.623 1.000 1 A SER 38.903 1
ATOM 436 C CA . SER 60 60 ? A -38.967 5.541 -9.215 1.000 1 A SER 40.301 1
ATOM 437 C C . SER 60 60 ? A -38.067 5.000 -10.303 1.000 1 A SER 41.012 1
ATOM 438 O O . SER 60 60 ? A -37.695 3.819 -10.298 1.000 1 A SER 39.647 1
ATOM 439 C CB . SER 60 60 ? A -38.144 6.263 -8.163 1.000 1 A SER 37.080 1
ATOM 440 O OG . SER 60 60 ? A -37.161 5.416 -7.613 1.000 1 A SER 35.093 1
ATOM 441 N N . LYS 61 61 ? A -37.730 5.853 -11.218 1.000 1 A LYS 38.831 1
ATOM 442 C CA . LYS 61 61 ? A -36.783 5.526 -12.286 1.000 1 A LYS 39.931 1
ATOM 443 C C . LYS 61 61 ? A -35.461 6.284 -12.155 1.000 1 A LYS 40.465 1
ATOM 444 O O . LYS 61 61 ? A -34.619 6.259 -13.041 1.000 1 A LYS 38.652 1
ATOM 445 C CB . LYS 61 61 ? A -37.392 5.801 -13.653 1.000 1 A LYS 36.936 1
ATOM 446 C CG . LYS 61 61 ? A -38.637 4.986 -13.962 1.000 1 A LYS 36.013 1
ATOM 447 C CD . LYS 61 61 ? A -38.330 3.506 -14.098 1.000 1 A LYS 33.871 1
ATOM 448 C CE . LYS 61 61 ? A -39.573 2.677 -14.330 1.000 1 A LYS 28.155 1
ATOM 449 N NZ . LYS 61 61 ? A -39.278 1.239 -14.362 1.000 1 A LYS 26.406 1
ATOM 450 N N . HIS 62 62 ? A -35.313 6.952 -11.058 1.000 1 A HIS 45.320 1
ATOM 451 C CA . HIS 62 62 ? A -34.112 7.705 -10.763 1.000 1 A HIS 46.251 1
ATOM 452 C C . HIS 62 62 ? A -33.094 6.827 -10.057 1.000 1 A HIS 47.195 1
ATOM 453 O O . HIS 62 62 ? A -33.449 5.805 -9.482 1.000 1 A HIS 46.448 1
ATOM 454 C CB . HIS 62 62 ? A -34.449 8.926 -9.909 1.000 1 A HIS 43.809 1
ATOM 455 C CG . HIS 62 62 ? A -35.361 9.899 -10.593 1.000 1 A HIS 42.296 1
ATOM 456 N ND1 . HIS 62 62 ? A -34.918 10.743 -11.586 1.000 1 A HIS 37.159 1
ATOM 457 C CD2 . HIS 62 62 ? A -36.680 10.160 -10.441 1.000 1 A HIS 38.206 1
ATOM 458 C CE1 . HIS 62 62 ? A -35.941 11.479 -12.013 1.000 1 A HIS 34.690 1
ATOM 459 N NE2 . HIS 62 62 ? A -37.016 11.158 -11.321 1.000 1 A HIS 32.249 1
ATOM 460 N N . PRO 63 63 ? A -31.838 7.175 -10.118 1.000 1 A PRO 50.791 1
ATOM 461 C CA . PRO 63 63 ? A -30.811 6.440 -9.368 1.000 1 A PRO 52.690 1
ATOM 462 C C . PRO 63 63 ? A -31.063 6.532 -7.874 1.000 1 A PRO 54.766 1
ATOM 463 O O . PRO 63 63 ? A -31.284 7.613 -7.322 1.000 1 A PRO 54.371 1
ATOM 464 C CB . PRO 63 63 ? A -29.511 7.114 -9.777 1.000 1 A PRO 49.366 1
ATOM 465 C CG . PRO 63 63 ? A -29.776 7.672 -11.117 1.000 1 A PRO 48.587 1
ATOM 466 C CD . PRO 63 63 ? A -31.214 8.111 -11.084 1.000 1 A PRO 47.247 1
ATOM 467 N N . VAL 64 64 ? A -31.031 5.424 -7.240 1.000 1 A VAL 55.832 1
ATOM 468 C CA . VAL 64 64 ? A -31.341 5.359 -5.814 1.000 1 A VAL 58.028 1
ATOM 469 C C . VAL 64 64 ? A -30.172 5.882 -5.001 1.000 1 A VAL 60.631 1
ATOM 470 O O . VAL 64 64 ? A -29.074 5.363 -5.068 1.000 1 A VAL 60.085 1
ATOM 471 C CB . VAL 64 64 ? A -31.716 3.929 -5.392 1.000 1 A VAL 54.385 1
ATOM 472 C CG1 . VAL 64 64 ? A -32.891 3.429 -6.207 1.000 1 A VAL 53.077 1
ATOM 473 C CG2 . VAL 64 64 ? A -32.045 3.877 -3.919 1.000 1 A VAL 50.736 1
ATOM 474 N N . TYR 65 65 ? A -30.424 6.926 -4.283 1.000 1 A TYR 62.105 1
ATOM 475 C CA . TYR 65 65 ? A -29.407 7.507 -3.402 1.000 1 A TYR 63.341 1
ATOM 476 C C . TYR 65 65 ? A -29.464 6.825 -2.044 1.000 1 A TYR 64.292 1
ATOM 477 O O . TYR 65 65 ? A -30.383 6.084 -1.703 1.000 1 A TYR 63.321 1
ATOM 478 C CB . TYR 65 65 ? A -29.657 9.020 -3.235 1.000 1 A TYR 61.060 1
ATOM 479 C CG . TYR 65 65 ? A -29.509 9.810 -4.524 1.000 1 A TYR 59.455 1
ATOM 480 C CD1 . TYR 65 65 ? A -28.259 10.155 -4.983 1.000 1 A TYR 60.304 1
ATOM 481 C CD2 . TYR 65 65 ? A -30.615 10.166 -5.259 1.000 1 A TYR 59.760 1
ATOM 482 C CE1 . TYR 65 65 ? A -28.092 10.886 -6.146 1.000 1 A TYR 60.009 1
ATOM 483 C CE2 . TYR 65 65 ? A -30.492 10.887 -6.436 1.000 1 A TYR 60.643 1
ATOM 484 C CZ . TYR 65 65 ? A -29.220 11.239 -6.869 1.000 1 A TYR 57.539 1
ATOM 485 O OH . TYR 65 65 ? A -29.070 11.952 -8.039 1.000 1 A TYR 56.683 1
ATOM 486 N N . ARG 66 66 ? A -28.441 7.085 -1.269 1.000 1 A ARG 63.391 1
ATOM 487 C CA . ARG 66 66 ? A -28.357 6.580 0.094 1.000 1 A ARG 63.947 1
ATOM 488 C C . ARG 66 66 ? A -28.936 7.620 1.038 1.000 1 A ARG 65.496 1
ATOM 489 O O . ARG 66 66 ? A -28.477 8.745 1.106 1.000 1 A ARG 63.463 1
ATOM 490 C CB . ARG 66 66 ? A -26.918 6.239 0.473 1.000 1 A ARG 60.523 1
ATOM 491 C CG . ARG 66 66 ? A -26.345 5.093 -0.339 1.000 1 A ARG 54.950 1
ATOM 492 C CD . ARG 66 66 ? A -24.938 4.749 0.142 1.000 1 A ARG 49.661 1
ATOM 493 N NE . ARG 66 66 ? A -24.359 3.651 -0.636 1.000 1 A ARG 45.735 1
ATOM 494 C CZ . ARG 66 66 ? A -23.141 3.152 -0.431 1.000 1 A ARG 44.041 1
ATOM 495 N NH1 . ARG 66 66 ? A -22.354 3.678 0.492 1.000 1 A ARG 37.968 1
ATOM 496 N NH2 . ARG 66 66 ? A -22.701 2.134 -1.165 1.000 1 A ARG 35.220 1
ATOM 497 N N . GLY 67 67 ? A -29.951 7.198 1.759 1.000 1 A GLY 64.751 1
ATOM 498 C CA . GLY 67 67 ? A -30.645 8.121 2.655 1.000 1 A GLY 65.802 1
ATOM 499 C C . GLY 67 67 ? A -31.676 8.979 1.959 1.000 1 A GLY 67.965 1
ATOM 500 O O . GLY 67 67 ? A -32.030 10.038 2.450 1.000 1 A GLY 67.332 1
ATOM 501 N N . VAL 68 68 ? A -32.158 8.509 0.820 1.000 1 A VAL 65.871 1
ATOM 502 C CA . VAL 68 68 ? A -33.128 9.263 0.022 1.000 1 A VAL 67.295 1
ATOM 503 C C . VAL 68 68 ? A -34.280 8.336 -0.320 1.000 1 A VAL 66.875 1
ATOM 504 O O . VAL 68 68 ? A -34.092 7.279 -0.908 1.000 1 A VAL 64.588 1
ATOM 505 C CB . VAL 68 68 ? A -32.490 9.839 -1.247 1.000 1 A VAL 65.644 1
ATOM 506 C CG1 . VAL 68 68 ? A -31.395 10.816 -0.912 1.000 1 A VAL 65.042 1
ATOM 507 C CG2 . VAL 68 68 ? A -33.553 10.530 -2.088 1.000 1 A VAL 64.285 1
ATOM 508 N N . ARG 69 69 ? A -35.466 8.721 0.047 1.000 1 A ARG 60.548 1
ATOM 509 C CA . ARG 69 69 ? A -36.666 7.974 -0.287 1.000 1 A ARG 60.941 1
ATOM 510 C C . ARG 69 69 ? A -37.648 8.885 -1.001 1.000 1 A ARG 61.050 1
ATOM 511 O O . ARG 69 69 ? A -37.616 10.105 -0.834 1.000 1 A ARG 60.133 1
ATOM 512 C CB . ARG 69 69 ? A -37.314 7.363 0.971 1.000 1 A ARG 57.809 1
ATOM 513 C CG . ARG 69 69 ? A -37.848 8.356 1.979 1.000 1 A ARG 53.171 1
ATOM 514 C CD . ARG 69 69 ? A -38.468 7.668 3.177 1.000 1 A ARG 48.813 1
ATOM 515 N NE . ARG 69 69 ? A -39.024 8.606 4.156 1.000 1 A ARG 45.598 1
ATOM 516 C CZ . ARG 69 69 ? A -39.657 8.248 5.273 1.000 1 A ARG 44.964 1
ATOM 517 N NH1 . ARG 69 69 ? A -39.869 6.954 5.524 1.000 1 A ARG 37.358 1
ATOM 518 N NH2 . ARG 69 69 ? A -40.094 9.155 6.118 1.000 1 A ARG 35.297 1
ATOM 519 N N . MET 70 70 ? A -38.508 8.276 -1.758 1.000 1 A MET 59.899 1
ATOM 520 C CA . MET 70 70 ? A -39.513 9.010 -2.518 1.000 1 A MET 59.858 1
ATOM 521 C C . MET 70 70 ? A -40.890 8.820 -1.875 1.000 1 A MET 59.360 1
ATOM 522 O O . MET 70 70 ? A -41.236 7.702 -1.491 1.000 1 A MET 57.908 1
ATOM 523 C CB . MET 70 70 ? A -39.531 8.549 -3.972 1.000 1 A MET 57.836 1
ATOM 524 C CG . MET 70 70 ? A -40.447 9.350 -4.903 1.000 1 A MET 54.901 1
ATOM 525 S SD . MET 70 70 ? A -40.395 8.773 -6.572 1.000 1 A MET 53.288 1
ATOM 526 C CE . MET 70 70 ? A -41.596 9.857 -7.344 1.000 1 A MET 47.656 1
ATOM 527 N N . ARG 71 71 ? A -41.608 9.879 -1.771 1.000 1 A ARG 58.260 1
ATOM 528 C CA . ARG 71 71 ? A -42.966 9.828 -1.224 1.000 1 A ARG 58.988 1
ATOM 529 C C . ARG 71 71 ? A -44.010 9.466 -2.268 1.000 1 A ARG 58.747 1
ATOM 530 O O . ARG 71 71 ? A -43.713 9.424 -3.452 1.000 1 A ARG 57.211 1
ATOM 531 C CB . ARG 71 71 ? A -43.343 11.176 -0.547 1.000 1 A ARG 55.514 1
ATOM 532 C CG . ARG 71 71 ? A -42.373 11.552 0.569 1.000 1 A ARG 53.071 1
ATOM 533 C CD . ARG 71 71 ? A -42.422 10.602 1.721 1.000 1 A ARG 49.496 1
ATOM 534 N NE . ARG 71 71 ? A -43.709 10.631 2.442 1.000 1 A ARG 46.473 1
ATOM 535 C CZ . ARG 71 71 ? A -44.040 9.772 3.380 1.000 1 A ARG 47.254 1
ATOM 536 N NH1 . ARG 71 71 ? A -43.226 8.795 3.741 1.000 1 A ARG 40.105 1
ATOM 537 N NH2 . ARG 71 71 ? A -45.198 9.898 3.984 1.000 1 A ARG 38.741 1
ATOM 538 N N . ASN 72 72 ? A -45.212 9.240 -1.821 1.000 1 A ASN 53.189 1
ATOM 539 C CA . ASN 72 72 ? A -46.282 8.844 -2.734 1.000 1 A ASN 51.069 1
ATOM 540 C C . ASN 72 72 ? A -46.797 9.981 -3.586 1.000 1 A ASN 51.766 1
ATOM 541 O O . ASN 72 72 ? A -47.321 9.760 -4.680 1.000 1 A ASN 50.184 1
ATOM 542 C CB . ASN 72 72 ? A -47.441 8.224 -1.970 1.000 1 A ASN 47.468 1
ATOM 543 C CG . ASN 72 72 ? A -47.104 6.882 -1.347 1.000 1 A ASN 45.205 1
ATOM 544 O OD1 . ASN 72 72 ? A -46.388 6.087 -1.930 1.000 1 A ASN 41.944 1
ATOM 545 N ND2 . ASN 72 72 ? A -47.632 6.633 -0.161 1.000 1 A ASN 42.423 1
ATOM 546 N N . TRP 73 73 ? A -46.633 11.151 -3.135 1.000 1 A TRP 52.816 1
ATOM 547 C CA . TRP 73 73 ? A -47.082 12.316 -3.918 1.000 1 A TRP 53.360 1
ATOM 548 C C . TRP 73 73 ? A -46.018 12.833 -4.886 1.000 1 A TRP 54.556 1
ATOM 549 O O . TRP 73 73 ? A -46.233 13.829 -5.570 1.000 1 A TRP 52.653 1
ATOM 550 C CB . TRP 73 73 ? A -47.547 13.445 -2.968 1.000 1 A TRP 51.814 1
ATOM 551 C CG . TRP 73 73 ? A -46.482 13.989 -2.033 1.000 1 A TRP 51.001 1
ATOM 552 C CD1 . TRP 73 73 ? A -45.512 14.861 -2.332 1.000 1 A TRP 46.092 1
ATOM 553 C CD2 . TRP 73 73 ? A -46.343 13.666 -0.640 1.000 1 A TRP 48.817 1
ATOM 554 N NE1 . TRP 73 73 ? A -44.753 15.125 -1.207 1.000 1 A TRP 41.702 1
ATOM 555 C CE2 . TRP 73 73 ? A -45.238 14.384 -0.166 1.000 1 A TRP 46.582 1
ATOM 556 C CE3 . TRP 73 73 ? A -47.030 12.843 0.215 1.000 1 A TRP 39.689 1
ATOM 557 C CZ2 . TRP 73 73 ? A -44.814 14.306 1.146 1.000 1 A TRP 38.952 1
ATOM 558 C CZ3 . TRP 73 73 ? A -46.602 12.761 1.522 1.000 1 A TRP 38.761 1
ATOM 559 C CH2 . TRP 73 73 ? A -45.472 13.484 1.977 1.000 1 A TRP 37.936 1
ATOM 560 N N . GLY 74 74 ? A -44.834 12.196 -4.936 1.000 1 A GLY 55.709 1
ATOM 561 C CA . GLY 74 74 ? A -43.821 12.554 -5.904 1.000 1 A GLY 56.068 1
ATOM 562 C C . GLY 74 74 ? A -42.672 13.374 -5.422 1.000 1 A GLY 59.532 1
ATOM 563 O O . GLY 74 74 ? A -41.818 13.761 -6.223 1.000 1 A GLY 57.824 1
ATOM 564 N N . LYS 75 75 ? A -42.604 13.632 -4.137 1.000 1 A LYS 58.011 1
ATOM 565 C CA . LYS 75 75 ? A -41.493 14.410 -3.588 1.000 1 A LYS 59.852 1
ATOM 566 C C . LYS 75 75 ? A -40.468 13.471 -2.931 1.000 1 A LYS 61.727 1
ATOM 567 O O . LYS 75 75 ? A -40.775 12.368 -2.545 1.000 1 A LYS 60.717 1
ATOM 568 C CB . LYS 75 75 ? A -42.002 15.435 -2.558 1.000 1 A LYS 57.715 1
ATOM 569 C CG . LYS 75 75 ? A -42.835 16.551 -3.161 1.000 1 A LYS 53.032 1
ATOM 570 C CD . LYS 75 75 ? A -43.292 17.549 -2.137 1.000 1 A LYS 48.591 1
ATOM 571 C CE . LYS 75 75 ? A -44.113 18.655 -2.731 1.000 1 A LYS 46.113 1
ATOM 572 N NZ . LYS 75 75 ? A -44.526 19.669 -1.716 1.000 1 A LYS 41.274 1
ATOM 573 N N . TRP 76 76 ? A -39.279 13.989 -2.849 1.000 1 A TRP 63.891 1
ATOM 574 C CA . TRP 76 76 ? A -38.141 13.234 -2.317 1.000 1 A TRP 64.155 1
ATOM 575 C C . TRP 76 76 ? A -37.828 13.701 -0.917 1.000 1 A TRP 65.071 1
ATOM 576 O O . TRP 76 76 ? A -37.757 14.927 -0.646 1.000 1 A TRP 63.176 1
ATOM 577 C CB . TRP 76 76 ? A -36.904 13.439 -3.230 1.000 1 A TRP 61.346 1
ATOM 578 C CG . TRP 76 76 ? A -37.105 12.907 -4.600 1.000 1 A TRP 61.066 1
ATOM 579 C CD1 . TRP 76 76 ? A -37.558 13.632 -5.657 1.000 1 A TRP 59.876 1
ATOM 580 C CD2 . TRP 76 76 ? A -36.868 11.594 -5.078 1.000 1 A TRP 62.458 1
ATOM 581 N NE1 . TRP 76 76 ? A -37.606 12.812 -6.790 1.000 1 A TRP 59.874 1
ATOM 582 C CE2 . TRP 76 76 ? A -37.196 11.554 -6.430 1.000 1 A TRP 60.527 1
ATOM 583 C CE3 . TRP 76 76 ? A -36.415 10.413 -4.456 1.000 1 A TRP 53.613 1
ATOM 584 C CZ2 . TRP 76 76 ? A -37.075 10.405 -7.206 1.000 1 A TRP 59.112 1
ATOM 585 C CZ3 . TRP 76 76 ? A -36.308 9.285 -5.233 1.000 1 A TRP 56.777 1
ATOM 586 C CH2 . TRP 76 76 ? A -36.618 9.272 -6.587 1.000 1 A TRP 56.913 1
ATOM 587 N N . VAL 77 77 ? A -37.670 12.784 -0.045 1.000 1 A VAL 62.541 1
ATOM 588 C CA . VAL 77 77 ? A -37.402 13.082 1.361 1.000 1 A VAL 64.161 1
ATOM 589 C C . VAL 77 77 ? A -36.030 12.501 1.693 1.000 1 A VAL 65.549 1
ATOM 590 O O . VAL 77 77 ? A -35.769 11.324 1.482 1.000 1 A VAL 64.579 1
ATOM 591 C CB . VAL 77 77 ? A -38.477 12.507 2.297 1.000 1 A VAL 61.629 1
ATOM 592 C CG1 . VAL 77 77 ? A -39.824 13.156 1.979 1.000 1 A VAL 58.113 1
ATOM 593 C CG2 . VAL 77 77 ? A -38.096 12.755 3.753 1.000 1 A VAL 57.022 1
ATOM 594 N N . SER 78 78 ? A -35.175 13.322 2.199 1.000 1 A SER 65.213 1
ATOM 595 C CA . SER 78 78 ? A -33.835 12.933 2.598 1.000 1 A SER 66.411 1
ATOM 596 C C . SER 78 78 ? A -33.744 12.873 4.118 1.000 1 A SER 66.108 1
ATOM 597 O O . SER 78 78 ? A -33.936 13.889 4.775 1.000 1 A SER 64.133 1
ATOM 598 C CB . SER 78 78 ? A -32.774 13.861 2.025 1.000 1 A SER 64.443 1
ATOM 599 O OG . SER 78 78 ? A -31.462 13.456 2.383 1.000 1 A SER 56.890 1
ATOM 600 N N . GLU 79 79 ? A -33.445 11.720 4.629 1.000 1 A GLU 65.545 1
ATOM 601 C CA . GLU 79 79 ? A -33.360 11.529 6.063 1.000 1 A GLU 66.189 1
ATOM 602 C C . GLU 79 79 ? A -32.048 10.823 6.412 1.000 1 A GLU 67.273 1
ATOM 603 O O . GLU 79 79 ? A -31.471 10.135 5.582 1.000 1 A GLU 66.590 1
ATOM 604 C CB . GLU 79 79 ? A -34.545 10.735 6.618 1.000 1 A GLU 63.223 1
ATOM 605 C CG . GLU 79 79 ? A -35.875 11.422 6.505 1.000 1 A GLU 58.753 1
ATOM 606 C CD . GLU 79 79 ? A -37.013 10.609 7.059 1.000 1 A GLU 54.301 1
ATOM 607 O OE1 . GLU 79 79 ? A -36.790 9.447 7.468 1.000 1 A GLU 51.415 1
ATOM 608 O OE2 . GLU 79 79 ? A -38.164 11.131 7.086 1.000 1 A GLU 49.861 1
ATOM 609 N N . ILE 80 80 ? A -31.616 11.024 7.606 1.000 1 A ILE 64.391 1
ATOM 610 C CA . ILE 80 80 ? A -30.410 10.369 8.087 1.000 1 A ILE 64.140 1
ATOM 611 C C . ILE 80 80 ? A -30.652 9.998 9.557 1.000 1 A ILE 63.578 1
ATOM 612 O O . ILE 80 80 ? A -31.263 10.738 10.340 1.000 1 A ILE 61.607 1
ATOM 613 C CB . ILE 80 80 ? A -29.173 11.239 7.899 1.000 1 A ILE 62.290 1
ATOM 614 C CG1 . ILE 80 80 ? A -27.899 10.486 8.271 1.000 1 A ILE 59.177 1
ATOM 615 C CG2 . ILE 80 80 ? A -29.290 12.560 8.672 1.000 1 A ILE 57.173 1
ATOM 616 C CD1 . ILE 80 80 ? A -26.643 11.214 7.898 1.000 1 A ILE 55.245 1
ATOM 617 N N . ARG 81 81 ? A -30.202 8.827 9.908 1.000 1 A ARG 62.257 1
ATOM 618 C CA . ARG 81 81 ? A -30.319 8.377 11.282 1.000 1 A ARG 62.830 1
ATOM 619 C C . ARG 81 81 ? A -29.056 8.718 12.033 1.000 1 A ARG 63.066 1
ATOM 620 O O . ARG 81 81 ? A -27.933 8.532 11.556 1.000 1 A ARG 61.726 1
ATOM 621 C CB . ARG 81 81 ? A -30.602 6.867 11.321 1.000 1 A ARG 59.641 1
ATOM 622 C CG . ARG 81 81 ? A -30.906 6.330 12.707 1.000 1 A ARG 55.296 1
ATOM 623 C CD . ARG 81 81 ? A -31.218 4.854 12.675 1.000 1 A ARG 50.895 1
ATOM 624 N NE . ARG 81 81 ? A -31.542 4.325 14.001 1.000 1 A ARG 48.611 1
ATOM 625 C CZ . ARG 81 81 ? A -31.842 3.065 14.262 1.000 1 A ARG 47.346 1
ATOM 626 N NH1 . ARG 81 81 ? A -31.867 2.177 13.286 1.000 1 A ARG 40.362 1
ATOM 627 N NH2 . ARG 81 81 ? A -32.104 2.686 15.498 1.000 1 A ARG 38.516 1
ATOM 628 N N . GLU 82 82 ? A -29.223 9.179 13.220 1.000 1 A GLU 57.659 1
ATOM 629 C CA . GLU 82 82 ? A -28.088 9.535 14.057 1.000 1 A GLU 58.430 1
ATOM 630 C C . GLU 82 82 ? A -27.448 8.259 14.617 1.000 1 A GLU 58.564 1
ATOM 631 O O . GLU 82 82 ? A -28.138 7.272 14.890 1.000 1 A GLU 57.563 1
ATOM 632 C CB . GLU 82 82 ? A -28.528 10.450 15.204 1.000 1 A GLU 55.713 1
ATOM 633 C CG . GLU 82 82 ? A -28.990 11.802 14.767 1.000 1 A GLU 52.661 1
ATOM 634 C CD . GLU 82 82 ? A -29.418 12.688 15.914 1.000 1 A GLU 49.122 1
ATOM 635 O OE1 . GLU 82 82 ? A -29.526 12.155 17.040 1.000 1 A GLU 46.391 1
ATOM 636 O OE2 . GLU 82 82 ? A -29.660 13.889 15.701 1.000 1 A GLU 45.595 1
ATOM 637 N N . PRO 83 83 ? A -26.174 8.266 14.798 1.000 1 A PRO 59.011 1
ATOM 638 C CA . PRO 83 83 ? A -25.490 7.091 15.356 1.000 1 A PRO 59.188 1
ATOM 639 C C . PRO 83 83 ? A -25.882 6.856 16.803 1.000 1 A PRO 59.803 1
ATOM 640 O O . PRO 83 83 ? A -25.809 7.747 17.645 1.000 1 A PRO 58.060 1
ATOM 641 C CB . PRO 83 83 ? A -24.000 7.406 15.223 1.000 1 A PRO 56.466 1
ATOM 642 C CG . PRO 83 83 ? A -23.928 8.408 14.137 1.000 1 A PRO 55.246 1
ATOM 643 C CD . PRO 83 83 ? A -25.159 9.236 14.264 1.000 1 A PRO 55.493 1
ATOM 644 N N . ARG 84 84 ? A -26.381 5.646 17.051 1.000 1 A ARG 55.433 1
ATOM 645 C CA . ARG 84 84 ? A -26.817 5.199 18.375 1.000 1 A ARG 55.042 1
ATOM 646 C C . ARG 84 84 ? A -27.950 6.052 18.897 1.000 1 A ARG 55.551 1
ATOM 647 O O . ARG 84 84 ? A -28.065 6.330 20.083 1.000 1 A ARG 54.334 1
ATOM 648 C CB . ARG 84 84 ? A -25.696 5.138 19.397 1.000 1 A ARG 53.514 1
ATOM 649 C CG . ARG 84 84 ? A -24.599 4.159 19.081 1.000 1 A ARG 50.230 1
ATOM 650 C CD . ARG 84 84 ? A -23.545 4.124 20.151 1.000 1 A ARG 47.359 1
ATOM 651 N NE . ARG 84 84 ? A -22.462 3.201 19.859 1.000 1 A ARG 43.913 1
ATOM 652 C CZ . ARG 84 84 ? A -21.404 2.994 20.638 1.000 1 A ARG 43.901 1
ATOM 653 N NH1 . ARG 84 84 ? A -21.269 3.680 21.751 1.000 1 A ARG 35.965 1
ATOM 654 N NH2 . ARG 84 84 ? A -20.467 2.144 20.268 1.000 1 A ARG 33.672 1
ATOM 655 N N . LYS 85 85 ? A -28.827 6.444 18.012 1.000 1 A LYS 55.237 1
ATOM 656 C CA . LYS 85 85 ? A -30.011 7.234 18.382 1.000 1 A LYS 55.435 1
ATOM 657 C C . LYS 85 85 ? A -31.190 6.760 17.538 1.000 1 A LYS 56.002 1
ATOM 658 O O . LYS 85 85 ? A -31.062 6.489 16.366 1.000 1 A LYS 54.424 1
ATOM 659 C CB . LYS 85 85 ? A -29.769 8.735 18.181 1.000 1 A LYS 52.302 1
ATOM 660 C CG . LYS 85 85 ? A -28.838 9.373 19.199 1.000 1 A LYS 50.478 1
ATOM 661 C CD . LYS 85 85 ? A -28.680 10.852 18.951 1.000 1 A LYS 46.677 1
ATOM 662 C CE . LYS 85 85 ? A -27.698 11.497 19.900 1.000 1 A LYS 44.726 1
ATOM 663 N NZ . LYS 85 85 ? A -27.510 12.928 19.657 1.000 1 A LYS 38.665 1
ATOM 664 N N . LYS 86 86 ? A -32.334 6.675 18.218 1.000 1 A LYS 51.321 1
ATOM 665 C CA . LYS 86 86 ? A -33.538 6.244 17.500 1.000 1 A LYS 52.199 1
ATOM 666 C C . LYS 86 86 ? A -34.173 7.385 16.734 1.000 1 A LYS 53.796 1
ATOM 667 O O . LYS 86 86 ? A -34.954 7.152 15.807 1.000 1 A LYS 52.416 1
ATOM 668 C CB . LYS 86 86 ? A -34.557 5.650 18.474 1.000 1 A LYS 48.760 1
ATOM 669 C CG . LYS 86 86 ? A -34.105 4.353 19.072 1.000 1 A LYS 45.748 1
ATOM 670 C CD . LYS 86 86 ? A -35.135 3.773 20.029 1.000 1 A LYS 41.963 1
ATOM 671 C CE . LYS 86 86 ? A -34.667 2.467 20.637 1.000 1 A LYS 35.445 1
ATOM 672 N NZ . LYS 86 86 ? A -35.658 1.889 21.592 1.000 1 A LYS 31.341 1
ATOM 673 N N . SER 87 87 ? A -33.873 8.597 17.082 1.000 1 A SER 54.025 1
ATOM 674 C CA . SER 87 87 ? A -34.402 9.750 16.364 1.000 1 A SER 55.851 1
ATOM 675 C C . SER 87 87 ? A -33.635 9.960 15.063 1.000 1 A SER 57.284 1
ATOM 676 O O . SER 87 87 ? A -32.451 9.669 14.965 1.000 1 A SER 55.653 1
ATOM 677 C CB . SER 87 87 ? A -34.293 11.004 17.215 1.000 1 A SER 52.427 1
ATOM 678 O OG . SER 87 87 ? A -32.945 11.340 17.512 1.000 1 A SER 47.099 1
ATOM 679 N N . ARG 88 88 ? A -34.325 10.471 14.074 1.000 1 A ARG 56.118 1
ATOM 680 C CA . ARG 88 88 ? A -33.762 10.735 12.771 1.000 1 A ARG 57.840 1
ATOM 681 C C . ARG 88 88 ? A -33.853 12.207 12.441 1.000 1 A ARG 59.243 1
ATOM 682 O O . ARG 88 88 ? A -34.769 12.909 12.882 1.000 1 A ARG 59.699 1
ATOM 683 C CB . ARG 88 88 ? A -34.447 9.890 11.679 1.000 1 A ARG 56.184 1
ATOM 684 C CG . ARG 88 88 ? A -34.233 8.375 11.836 1.000 1 A ARG 52.102 1
ATOM 685 C CD . ARG 88 88 ? A -34.963 7.629 10.751 1.000 1 A ARG 47.066 1
ATOM 686 N NE . ARG 88 88 ? A -34.805 6.176 10.887 1.000 1 A ARG 45.390 1
ATOM 687 C CZ . ARG 88 88 ? A -35.308 5.276 10.046 1.000 1 A ARG 45.600 1
ATOM 688 N NH1 . ARG 88 88 ? A -36.032 5.675 8.998 1.000 1 A ARG 37.886 1
ATOM 689 N NH2 . ARG 88 88 ? A -35.072 3.999 10.236 1.000 1 A ARG 36.157 1
ATOM 690 N N . ILE 89 89 ? A -32.889 12.647 11.695 1.000 1 A ILE 63.117 1
ATOM 691 C CA . ILE 89 89 ? A -32.841 14.050 11.298 1.000 1 A ILE 64.059 1
ATOM 692 C C . ILE 89 89 ? A -33.547 14.211 9.958 1.000 1 A ILE 65.184 1
ATOM 693 O O . ILE 89 89 ? A -33.173 13.573 8.967 1.000 1 A ILE 64.689 1
ATOM 694 C CB . ILE 89 89 ? A -31.400 14.590 11.225 1.000 1 A ILE 62.292 1
ATOM 695 C CG1 . ILE 89 89 ? A -30.742 14.542 12.597 1.000 1 A ILE 63.454 1
ATOM 696 C CG2 . ILE 89 89 ? A -31.363 16.019 10.696 1.000 1 A ILE 60.345 1
ATOM 697 C CD1 . ILE 89 89 ? A -29.281 14.870 12.573 1.000 1 A ILE 58.155 1
ATOM 698 N N . TRP 90 90 ? A -34.548 15.011 9.936 1.000 1 A TRP 61.896 1
ATOM 699 C CA . TRP 90 90 ? A -35.234 15.292 8.697 1.000 1 A TRP 62.943 1
ATOM 700 C C . TRP 90 90 ? A -34.511 16.401 7.960 1.000 1 A TRP 63.796 1
ATOM 701 O O . TRP 90 90 ? A -34.443 17.540 8.399 1.000 1 A TRP 61.687 1
ATOM 702 C CB . TRP 90 90 ? A -36.687 15.678 8.996 1.000 1 A TRP 61.301 1
ATOM 703 C CG . TRP 90 90 ? A -37.481 15.977 7.746 1.000 1 A TRP 59.474 1
ATOM 704 C CD1 . TRP 90 90 ? A -37.811 15.093 6.762 1.000 1 A TRP 55.047 1
ATOM 705 C CD2 . TRP 90 90 ? A -38.065 17.238 7.403 1.000 1 A TRP 56.964 1
ATOM 706 N NE1 . TRP 90 90 ? A -38.546 15.740 5.816 1.000 1 A TRP 48.190 1
ATOM 707 C CE2 . TRP 90 90 ? A -38.726 17.048 6.183 1.000 1 A TRP 54.157 1
ATOM 708 C CE3 . TRP 90 90 ? A -38.089 18.483 8.008 1.000 1 A TRP 48.421 1
ATOM 709 C CZ2 . TRP 90 90 ? A -39.380 18.082 5.523 1.000 1 A TRP 44.897 1
ATOM 710 C CZ3 . TRP 90 90 ? A -38.741 19.511 7.332 1.000 1 A TRP 45.457 1
ATOM 711 C CH2 . TRP 90 90 ? A -39.375 19.300 6.127 1.000 1 A TRP 44.406 1
ATOM 712 N N . LEU 91 91 ? A -33.976 16.048 6.804 1.000 1 A LEU 70.007 1
ATOM 713 C CA . LEU 91 91 ? A -33.194 16.998 6.024 1.000 1 A LEU 70.222 1
ATOM 714 C C . LEU 91 91 ? A -34.076 17.930 5.184 1.000 1 A LEU 69.735 1
ATOM 715 O O . LEU 91 91 ? A -33.654 19.045 4.866 1.000 1 A LEU 66.322 1
ATOM 716 C CB . LEU 91 91 ? A -32.203 16.278 5.114 1.000 1 A LEU 68.571 1
ATOM 717 C CG . LEU 91 91 ? A -31.147 15.437 5.841 1.000 1 A LEU 67.907 1
ATOM 718 C CD1 . LEU 91 91 ? A -30.277 16.344 6.706 1.000 1 A LEU 67.875 1
ATOM 719 C CD2 . LEU 91 91 ? A -30.296 14.648 4.864 1.000 1 A LEU 67.829 1
ATOM 720 N N . GLY 92 92 ? A -35.244 17.466 4.847 1.000 1 A GLY 65.195 1
ATOM 721 C CA . GLY 92 92 ? A -36.136 18.310 4.115 1.000 1 A GLY 65.594 1
ATOM 722 C C . GLY 92 92 ? A -36.757 17.601 2.934 1.000 1 A GLY 67.120 1
ATOM 723 O O . GLY 92 92 ? A -36.402 16.450 2.611 1.000 1 A GLY 64.806 1
ATOM 724 N N . THR 93 93 ? A -37.673 18.264 2.311 1.000 1 A THR 64.741 1
ATOM 725 C CA . THR 93 93 ? A -38.398 17.743 1.175 1.000 1 A THR 65.084 1
ATOM 726 C C . THR 93 93 ? A -37.887 18.403 -0.092 1.000 1 A THR 65.884 1
ATOM 727 O O . THR 93 93 ? A -37.883 19.634 -0.209 1.000 1 A THR 65.032 1
ATOM 728 C CB . THR 93 93 ? A -39.897 17.969 1.324 1.000 1 A THR 62.913 1
ATOM 729 O OG1 . THR 93 93 ? A -40.360 17.366 2.547 1.000 1 A THR 57.633 1
ATOM 730 C CG2 . THR 93 93 ? A -40.657 17.386 0.154 1.000 1 A THR 56.842 1
ATOM 731 N N . PHE 94 94 ? A -37.485 17.579 -1.039 1.000 1 A PHE 65.757 1
ATOM 732 C CA . PHE 94 94 ? A -36.873 18.081 -2.278 1.000 1 A PHE 65.760 1
ATOM 733 C C . PHE 94 94 ? A -37.594 17.507 -3.475 1.000 1 A PHE 65.239 1
ATOM 734 O O . PHE 94 94 ? A -37.960 16.335 -3.451 1.000 1 A PHE 64.068 1
ATOM 735 C CB . PHE 94 94 ? A -35.399 17.734 -2.345 1.000 1 A PHE 63.952 1
ATOM 736 C CG . PHE 94 94 ? A -34.571 18.348 -1.237 1.000 1 A PHE 62.966 1
ATOM 737 C CD1 . PHE 94 94 ? A -34.157 19.652 -1.311 1.000 1 A PHE 63.352 1
ATOM 738 C CD2 . PHE 94 94 ? A -34.229 17.594 -0.128 1.000 1 A PHE 62.806 1
ATOM 739 C CE1 . PHE 94 94 ? A -33.393 20.210 -0.303 1.000 1 A PHE 62.876 1
ATOM 740 C CE2 . PHE 94 94 ? A -33.492 18.145 0.903 1.000 1 A PHE 63.607 1
ATOM 741 C CZ . PHE 94 94 ? A -33.079 19.451 0.803 1.000 1 A PHE 61.635 1
ATOM 742 N N . PRO 95 95 ? A -37.831 18.270 -4.493 1.000 1 A PRO 63.002 1
ATOM 743 C CA . PRO 95 95 ? A -38.509 17.737 -5.666 1.000 1 A PRO 62.909 1
ATOM 744 C C . PRO 95 95 ? A -37.629 16.852 -6.537 1.000 1 A PRO 64.409 1
ATOM 745 O O . PRO 95 95 ? A -38.149 15.961 -7.216 1.000 1 A PRO 63.074 1
ATOM 746 C CB . PRO 95 95 ? A -38.960 18.993 -6.413 1.000 1 A PRO 60.576 1
ATOM 747 C CG . PRO 95 95 ? A -37.981 20.024 -6.007 1.000 1 A PRO 59.786 1
ATOM 748 C CD . PRO 95 95 ? A -37.621 19.717 -4.575 1.000 1 A PRO 63.256 1
ATOM 749 N N . THR 96 96 ? A -36.344 17.074 -6.517 1.000 1 A THR 68.344 1
ATOM 750 C CA . THR 96 96 ? A -35.410 16.288 -7.305 1.000 1 A THR 68.781 1
ATOM 751 C C . THR 96 96 ? A -34.584 15.408 -6.359 1.000 1 A THR 70.102 1
ATOM 752 O O . THR 96 96 ? A -34.313 15.807 -5.218 1.000 1 A THR 69.530 1
ATOM 753 C CB . THR 96 96 ? A -34.496 17.161 -8.150 1.000 1 A THR 66.066 1
ATOM 754 O OG1 . THR 96 96 ? A -33.689 17.976 -7.271 1.000 1 A THR 62.852 1
ATOM 755 C CG2 . THR 96 96 ? A -35.327 18.039 -9.065 1.000 1 A THR 60.946 1
ATOM 756 N N . PRO 97 97 ? A -34.190 14.227 -6.811 1.000 1 A PRO 64.548 1
ATOM 757 C CA . PRO 97 97 ? A -33.357 13.389 -5.954 1.000 1 A PRO 65.424 1
ATOM 758 C C . PRO 97 97 ? A -31.936 13.897 -5.800 1.000 1 A PRO 66.268 1
ATOM 759 O O . PRO 97 97 ? A -31.224 13.497 -4.871 1.000 1 A PRO 65.394 1
ATOM 760 C CB . PRO 97 97 ? A -33.393 12.029 -6.631 1.000 1 A PRO 62.966 1
ATOM 761 C CG . PRO 97 97 ? A -33.623 12.350 -8.061 1.000 1 A PRO 61.249 1
ATOM 762 C CD . PRO 97 97 ? A -34.538 13.519 -8.051 1.000 1 A PRO 61.540 1
ATOM 763 N N . GLU 98 98 ? A -31.496 14.757 -6.699 1.000 1 A GLU 67.118 1
ATOM 764 C CA . GLU 98 98 ? A -30.144 15.325 -6.568 1.000 1 A GLU 67.434 1
ATOM 765 C C . GLU 98 98 ? A -30.056 16.309 -5.416 1.000 1 A GLU 68.219 1
ATOM 766 O O . GLU 98 98 ? A -29.036 16.391 -4.746 1.000 1 A GLU 67.349 1
ATOM 767 C CB . GLU 98 98 ? A -29.743 16.019 -7.877 1.000 1 A GLU 64.544 1
ATOM 768 C CG . GLU 98 98 ? A -29.438 15.057 -9.036 1.000 1 A GLU 59.969 1
ATOM 769 C CD . GLU 98 98 ? A -30.686 14.683 -9.809 1.000 1 A GLU 53.684 1
ATOM 770 O OE1 . GLU 98 98 ? A -31.748 15.282 -9.566 1.000 1 A GLU 49.905 1
ATOM 771 O OE2 . GLU 98 98 ? A -30.613 13.770 -10.659 1.000 1 A GLU 47.665 1
ATOM 772 N N . MET 99 99 ? A -31.126 17.005 -5.174 1.000 1 A MET 67.432 1
ATOM 773 C CA . MET 99 99 ? A -31.160 17.900 -4.025 1.000 1 A MET 67.453 1
ATOM 774 C C . MET 99 99 ? A -31.187 17.099 -2.724 1.000 1 A MET 68.472 1
ATOM 775 O O . MET 99 99 ? A -30.581 17.491 -1.725 1.000 1 A MET 67.308 1
ATOM 776 C CB . MET 99 99 ? A -32.364 18.825 -4.079 1.000 1 A MET 65.712 1
ATOM 777 C CG . MET 99 99 ? A -32.359 19.799 -5.237 1.000 1 A MET 63.947 1
ATOM 778 S SD . MET 99 99 ? A -33.777 20.864 -5.226 1.000 1 A MET 62.792 1
ATOM 779 C CE . MET 99 99 ? A -33.515 21.840 -6.699 1.000 1 A MET 56.449 1
ATOM 780 N N . ALA 100 100 ? A -31.884 15.990 -2.745 1.000 1 A ALA 66.382 1
ATOM 781 C CA . ALA 100 100 ? A -31.923 15.124 -1.573 1.000 1 A ALA 67.731 1
ATOM 782 C C . ALA 100 100 ? A -30.605 14.387 -1.390 1.000 1 A ALA 68.770 1
ATOM 783 O O . ALA 100 100 ? A -30.268 14.008 -0.260 1.000 1 A ALA 67.489 1
ATOM 784 C CB . ALA 100 100 ? A -33.076 14.142 -1.695 1.000 1 A ALA 65.851 1
ATOM 785 N N . ALA 101 101 ? A -29.901 14.181 -2.467 1.000 1 A ALA 69.839 1
ATOM 786 C CA . ALA 101 101 ? A -28.597 13.512 -2.371 1.000 1 A ALA 70.509 1
ATOM 787 C C . ALA 101 101 ? A -27.529 14.459 -1.868 1.000 1 A ALA 70.978 1
ATOM 788 O O . ALA 101 101 ? A -26.665 14.075 -1.078 1.000 1 A ALA 68.836 1
ATOM 789 C CB . ALA 101 101 ? A -28.209 12.943 -3.723 1.000 1 A ALA 68.372 1
ATOM 790 N N . ARG 102 102 ? A -27.595 15.683 -2.293 1.000 1 A ARG 69.248 1
ATOM 791 C CA . ARG 102 102 ? A -26.628 16.671 -1.820 1.000 1 A ARG 69.256 1
ATOM 792 C C . ARG 102 102 ? A -26.910 17.065 -0.377 1.000 1 A ARG 69.638 1
ATOM 793 O O . ARG 102 102 ? A -25.980 17.347 0.373 1.000 1 A ARG 68.708 1
ATOM 794 C CB . ARG 102 102 ? A -26.628 17.906 -2.720 1.000 1 A ARG 66.612 1
ATOM 795 C CG . ARG 102 102 ? A -26.045 17.666 -4.113 1.000 1 A ARG 63.577 1
ATOM 796 C CD . ARG 102 102 ? A -26.117 18.905 -4.992 1.000 1 A ARG 60.247 1
ATOM 797 N NE . ARG 102 102 ? A -25.525 18.663 -6.305 1.000 1 A ARG 55.648 1
ATOM 798 C CZ . ARG 102 102 ? A -26.209 18.187 -7.365 1.000 1 A ARG 55.302 1
ATOM 799 N NH1 . ARG 102 102 ? A -27.495 17.952 -7.246 1.000 1 A ARG 47.117 1
ATOM 800 N NH2 . ARG 102 102 ? A -25.588 17.990 -8.511 1.000 1 A ARG 46.773 1
ATOM 801 N N . ALA 103 103 ? A -28.170 17.059 -0.008 1.000 1 A ALA 69.331 1
ATOM 802 C CA . ALA 103 103 ? A -28.522 17.295 1.385 1.000 1 A ALA 70.166 1
ATOM 803 C C . ALA 103 103 ? A -28.095 16.140 2.277 1.000 1 A ALA 70.650 1
ATOM 804 O O . ALA 103 103 ? A -27.756 16.338 3.445 1.000 1 A ALA 68.201 1
ATOM 805 C CB . ALA 103 103 ? A -30.019 17.556 1.529 1.000 1 A ALA 68.446 1
ATOM 806 N N . HIS 104 104 ? A -28.123 14.960 1.721 1.000 1 A HIS 68.728 1
ATOM 807 C CA . HIS 104 104 ? A -27.653 13.817 2.493 1.000 1 A HIS 67.796 1
ATOM 808 C C . HIS 104 104 ? A -26.133 13.787 2.594 1.000 1 A HIS 68.021 1
ATOM 809 O O . HIS 104 104 ? A -25.602 13.275 3.588 1.000 1 A HIS 67.333 1
ATOM 810 C CB . HIS 104 104 ? A -28.177 12.514 1.890 1.000 1 A HIS 66.317 1
ATOM 811 C CG . HIS 104 104 ? A -27.770 11.275 2.632 1.000 1 A HIS 62.022 1
ATOM 812 N ND1 . HIS 104 104 ? A -28.338 10.937 3.849 1.000 1 A HIS 57.731 1
ATOM 813 C CD2 . HIS 104 104 ? A -26.844 10.330 2.368 1.000 1 A HIS 57.702 1
ATOM 814 C CE1 . HIS 104 104 ? A -27.764 9.807 4.279 1.000 1 A HIS 57.385 1
ATOM 815 N NE2 . HIS 104 104 ? A -26.883 9.415 3.393 1.000 1 A HIS 54.892 1
ATOM 816 N N . ASP 105 105 ? A -25.457 14.311 1.605 1.000 1 A ASP 68.967 1
ATOM 817 C CA . ASP 105 105 ? A -23.997 14.357 1.675 1.000 1 A ASP 67.940 1
ATOM 818 C C . ASP 105 105 ? A -23.522 15.348 2.721 1.000 1 A ASP 68.024 1
ATOM 819 O O . ASP 105 105 ? A -22.509 15.095 3.378 1.000 1 A ASP 66.676 1
ATOM 820 C CB . ASP 105 105 ? A -23.415 14.722 0.307 1.000 1 A ASP 65.200 1
ATOM 821 C CG . ASP 105 105 ? A -23.571 13.621 -0.711 1.000 1 A ASP 62.805 1
ATOM 822 O OD1 . ASP 105 105 ? A -23.526 12.425 -0.323 1.000 1 A ASP 58.699 1
ATOM 823 O OD2 . ASP 105 105 ? A -23.711 13.939 -1.905 1.000 1 A ASP 59.796 1
ATOM 824 N N . VAL 106 106 ? A -24.221 16.421 2.877 1.000 1 A VAL 70.314 1
ATOM 825 C CA . VAL 106 106 ? A -23.851 17.356 3.934 1.000 1 A VAL 70.254 1
ATOM 826 C C . VAL 106 106 ? A -24.121 16.739 5.300 1.000 1 A VAL 70.447 1
ATOM 827 O O . VAL 106 106 ? A -23.332 16.900 6.239 1.000 1 A VAL 68.924 1
ATOM 828 C CB . VAL 106 106 ? A -24.621 18.678 3.758 1.000 1 A VAL 68.313 1
ATOM 829 C CG1 . VAL 106 106 ? A -24.280 19.295 2.416 1.000 1 A VAL 68.144 1
ATOM 830 C CG2 . VAL 106 106 ? A -24.283 19.668 4.870 1.000 1 A VAL 68.220 1
ATOM 831 N N . ALA 107 107 ? A -25.223 16.045 5.417 1.000 1 A ALA 70.176 1
ATOM 832 C CA . ALA 107 107 ? A -25.533 15.351 6.664 1.000 1 A ALA 70.402 1
ATOM 833 C C . ALA 107 107 ? A -24.590 14.194 6.911 1.000 1 A ALA 70.472 1
ATOM 834 O O . ALA 107 107 ? A -24.352 13.814 8.062 1.000 1 A ALA 68.174 1
ATOM 835 C CB . ALA 107 107 ? A -26.981 14.869 6.629 1.000 1 A ALA 69.436 1
ATOM 836 N N . ALA 108 108 ? A -24.080 13.612 5.857 1.000 1 A ALA 69.631 1
ATOM 837 C CA . ALA 108 108 ? A -23.131 12.513 6.013 1.000 1 A ALA 69.271 1
ATOM 838 C C . ALA 108 108 ? A -21.759 13.032 6.428 1.000 1 A ALA 69.146 1
ATOM 839 O O . ALA 108 108 ? A -21.072 12.396 7.211 1.000 1 A ALA 67.187 1
ATOM 840 C CB . ALA 108 108 ? A -23.014 11.713 4.719 1.000 1 A ALA 67.587 1
ATOM 841 N N . LEU 109 109 ? A -21.378 14.169 5.894 1.000 1 A LEU 67.874 1
ATOM 842 C CA . LEU 109 109 ? A -20.094 14.755 6.292 1.000 1 A LEU 67.421 1
ATOM 843 C C . LEU 109 109 ? A -20.153 15.301 7.703 1.000 1 A LEU 67.489 1
ATOM 844 O O . LEU 109 109 ? A -19.131 15.291 8.398 1.000 1 A LEU 66.681 1
ATOM 845 C CB . LEU 109 109 ? A -19.704 15.869 5.329 1.000 1 A LEU 64.845 1
ATOM 846 C CG . LEU 109 109 ? A -19.288 15.438 3.911 1.000 1 A LEU 60.983 1
ATOM 847 C CD1 . LEU 109 109 ? A -18.019 14.625 3.991 1.000 1 A LEU 61.449 1
ATOM 848 C CD2 . LEU 109 109 ? A -19.104 16.638 3.027 1.000 1 A LEU 60.417 1
ATOM 849 N N . SER 110 110 ? A -21.299 15.763 8.113 1.000 1 A SER 69.281 1
ATOM 850 C CA . SER 110 110 ? A -21.383 16.356 9.441 1.000 1 A SER 68.803 1
ATOM 851 C C . SER 110 110 ? A -21.578 15.305 10.544 1.000 1 A SER 68.492 1
ATOM 852 O O . SER 110 110 ? A -21.174 15.526 11.672 1.000 1 A SER 66.347 1
ATOM 853 C CB . SER 110 110 ? A -22.542 17.343 9.514 1.000 1 A SER 66.725 1
ATOM 854 O OG . SER 110 110 ? A -23.786 16.701 9.297 1.000 1 A SER 59.888 1
ATOM 855 N N . ILE 111 111 ? A -22.163 14.183 10.197 1.000 1 A ILE 67.256 1
ATOM 856 C CA . ILE 111 111 ? A -22.453 13.169 11.210 1.000 1 A ILE 66.349 1
ATOM 857 C C . ILE 111 111 ? A -21.525 11.993 11.110 1.000 1 A ILE 66.068 1
ATOM 858 O O . ILE 111 111 ? A -20.903 11.580 12.091 1.000 1 A ILE 64.214 1
ATOM 859 C CB . ILE 111 111 ? A -23.925 12.719 11.126 1.000 1 A ILE 64.537 1
ATOM 860 C CG1 . ILE 111 111 ? A -24.858 13.900 11.370 1.000 1 A ILE 64.836 1
ATOM 861 C CG2 . ILE 111 111 ? A -24.211 11.617 12.125 1.000 1 A ILE 61.248 1
ATOM 862 C CD1 . ILE 111 111 ? A -26.315 13.619 11.060 1.000 1 A ILE 59.260 1
ATOM 863 N N . LYS 112 112 ? A -21.408 11.436 9.905 1.000 1 A LYS 64.728 1
ATOM 864 C CA . LYS 112 112 ? A -20.564 10.250 9.739 1.000 1 A LYS 64.740 1
ATOM 865 C C . LYS 112 112 ? A -19.080 10.593 9.644 1.000 1 A LYS 63.618 1
ATOM 866 O O . LYS 112 112 ? A -18.256 9.870 10.201 1.000 1 A LYS 60.277 1
ATOM 867 C CB . LYS 112 112 ? A -20.992 9.471 8.513 1.000 1 A LYS 62.195 1
ATOM 868 C CG . LYS 112 112 ? A -22.371 8.814 8.643 1.000 1 A LYS 58.240 1
ATOM 869 C CD . LYS 112 112 ? A -22.729 8.053 7.394 1.000 1 A LYS 54.531 1
ATOM 870 C CE . LYS 112 112 ? A -24.096 7.430 7.529 1.000 1 A LYS 51.367 1
ATOM 871 N NZ . LYS 112 112 ? A -24.482 6.681 6.302 1.000 1 A LYS 44.802 1
ATOM 872 N N . GLY 113 113 ? A -18.748 11.642 8.982 1.000 1 A GLY 65.892 1
ATOM 873 C CA . GLY 113 113 ? A -17.349 12.025 8.849 1.000 1 A GLY 65.579 1
ATOM 874 C C . GLY 113 113 ? A -16.689 11.366 7.651 1.000 1 A GLY 67.049 1
ATOM 875 O O . GLY 113 113 ? A -17.201 11.383 6.540 1.000 1 A GLY 63.385 1
ATOM 876 N N . GLY 114 114 ? A -15.545 10.787 7.918 1.000 1 A GLY 60.907 1
ATOM 877 C CA . GLY 114 114 ? A -14.803 10.156 6.851 1.000 1 A GLY 59.888 1
ATOM 878 C C . GLY 114 114 ? A -15.303 8.792 6.469 1.000 1 A GLY 61.751 1
ATOM 879 O O . GLY 114 114 ? A -14.984 8.279 5.388 1.000 1 A GLY 59.954 1
ATOM 880 N N . SER 115 115 ? A -16.076 8.187 7.354 1.000 1 A SER 58.340 1
ATOM 881 C CA . SER 115 115 ? A -16.633 6.874 7.092 1.000 1 A SER 59.374 1
ATOM 882 C C . SER 115 115 ? A -17.944 6.939 6.303 1.000 1 A SER 60.624 1
ATOM 883 O O . SER 115 115 ? A -18.456 5.891 5.899 1.000 1 A SER 59.728 1
ATOM 884 C CB . SER 115 115 ? A -16.832 6.114 8.384 1.000 1 A SER 56.439 1
ATOM 885 O OG . SER 115 115 ? A -17.851 6.714 9.155 1.000 1 A SER 50.904 1
ATOM 886 N N . ALA 116 116 ? A -18.472 8.090 6.126 1.000 1 A ALA 63.531 1
ATOM 887 C CA . ALA 116 116 ? A -19.722 8.247 5.419 1.000 1 A ALA 64.429 1
ATOM 888 C C . ALA 116 116 ? A -19.505 8.157 3.920 1.000 1 A ALA 65.568 1
ATOM 889 O O . ALA 116 116 ? A -18.555 8.730 3.369 1.000 1 A ALA 64.125 1
ATOM 890 C CB . ALA 116 116 ? A -20.385 9.578 5.777 1.000 1 A ALA 62.689 1
ATOM 891 N N . VAL 117 117 ? A -20.347 7.427 3.258 1.000 1 A VAL 63.291 1
ATOM 892 C CA . VAL 117 117 ? A -20.271 7.275 1.812 1.000 1 A VAL 64.223 1
ATOM 893 C C . VAL 117 117 ? A -21.057 8.417 1.181 1.000 1 A VAL 65.459 1
ATOM 894 O O . VAL 117 117 ? A -22.238 8.614 1.458 1.000 1 A VAL 63.619 1
ATOM 895 C CB . VAL 117 117 ? A -20.821 5.925 1.379 1.000 1 A VAL 60.793 1
ATOM 896 C CG1 . VAL 117 117 ? A -20.040 4.781 2.024 1.000 1 A VAL 59.326 1
ATOM 897 C CG2 . VAL 117 117 ? A -20.748 5.778 -0.138 1.000 1 A VAL 57.746 1
ATOM 898 N N . LEU 118 118 ? A -20.375 9.158 0.357 1.000 1 A LEU 65.000 1
ATOM 899 C CA . LEU 118 118 ? A -20.989 10.314 -0.294 1.000 1 A LEU 66.168 1
ATOM 900 C C . LEU 118 118 ? A -21.469 9.938 -1.685 1.000 1 A LEU 66.419 1
ATOM 901 O O . LEU 118 118 ? A -20.827 9.172 -2.403 1.000 1 A LEU 64.099 1
ATOM 902 C CB . LEU 118 118 ? A -20.002 11.463 -0.373 1.000 1 A LEU 63.821 1
ATOM 903 C CG . LEU 118 118 ? A -19.535 12.086 0.951 1.000 1 A LEU 61.526 1
ATOM 904 C CD1 . LEU 118 118 ? A -20.691 12.767 1.645 1.000 1 A LEU 63.612 1
ATOM 905 C CD2 . LEU 118 118 ? A -18.381 13.050 0.708 1.000 1 A LEU 63.316 1
ATOM 906 N N . ASN 119 119 ? A -22.590 10.507 -2.039 1.000 1 A ASN 64.711 1
ATOM 907 C CA . ASN 119 119 ? A -23.104 10.320 -3.388 1.000 1 A ASN 63.748 1
ATOM 908 C C . ASN 119 119 ? A -22.314 11.134 -4.392 1.000 1 A ASN 63.240 1
ATOM 909 O O . ASN 119 119 ? A -22.148 10.713 -5.534 1.000 1 A ASN 61.856 1
ATOM 910 C CB . ASN 119 119 ? A -24.580 10.720 -3.449 1.000 1 A ASN 61.672 1
ATOM 911 C CG . ASN 119 119 ? A -25.448 9.777 -2.653 1.000 1 A ASN 58.759 1
ATOM 912 O OD1 . ASN 119 119 ? A -25.294 8.570 -2.728 1.000 1 A ASN 55.763 1
ATOM 913 N ND2 . ASN 119 119 ? A -26.379 10.338 -1.893 1.000 1 A ASN 55.945 1
ATOM 914 N N . PHE 120 120 ? A -21.834 12.279 -3.997 1.000 1 A PHE 66.009 1
ATOM 915 C CA . PHE 120 120 ? A -21.018 13.143 -4.838 1.000 1 A PHE 66.097 1
ATOM 916 C C . PHE 120 120 ? A -19.735 13.434 -4.087 1.000 1 A PHE 65.089 1
ATOM 917 O O . PHE 120 120 ? A -19.651 14.430 -3.368 1.000 1 A PHE 63.965 1
ATOM 918 C CB . PHE 120 120 ? A -21.756 14.418 -5.211 1.000 1 A PHE 64.074 1
ATOM 919 C CG . PHE 120 120 ? A -22.989 14.191 -6.050 1.000 1 A PHE 62.576 1
ATOM 920 C CD1 . PHE 120 120 ? A -22.882 13.956 -7.393 1.000 1 A PHE 62.486 1
ATOM 921 C CD2 . PHE 120 120 ? A -24.234 14.209 -5.452 1.000 1 A PHE 62.144 1
ATOM 922 C CE1 . PHE 120 120 ? A -23.982 13.735 -8.162 1.000 1 A PHE 61.656 1
ATOM 923 C CE2 . PHE 120 120 ? A -25.365 13.967 -6.227 1.000 1 A PHE 62.080 1
ATOM 924 C CZ . PHE 120 120 ? A -25.229 13.745 -7.585 1.000 1 A PHE 59.020 1
ATOM 925 N N . PRO 121 121 ? A -18.727 12.603 -4.230 1.000 1 A PRO 62.256 1
ATOM 926 C CA . PRO 121 121 ? A -17.488 12.845 -3.490 1.000 1 A PRO 62.159 1
ATOM 927 C C . PRO 121 121 ? A -16.638 13.979 -4.035 1.000 1 A PRO 62.315 1
ATOM 928 O O . PRO 121 121 ? A -15.792 14.521 -3.331 1.000 1 A PRO 60.537 1
ATOM 929 C CB . PRO 121 121 ? A -16.747 11.495 -3.578 1.000 1 A PRO 59.848 1
ATOM 930 C CG . PRO 121 121 ? A -17.207 10.940 -4.865 1.000 1 A PRO 58.849 1
ATOM 931 C CD . PRO 121 121 ? A -18.642 11.333 -5.006 1.000 1 A PRO 59.901 1
ATOM 932 N N . HIS 122 122 ? A -16.869 14.357 -5.285 1.000 1 A HIS 58.470 1
ATOM 933 C CA . HIS 122 122 ? A -16.140 15.481 -5.836 1.000 1 A HIS 57.477 1
ATOM 934 C C . HIS 122 122 ? A -16.687 16.830 -5.397 1.000 1 A HIS 57.938 1
ATOM 935 O O . HIS 122 122 ? A -16.058 17.867 -5.572 1.000 1 A HIS 57.781 1
ATOM 936 C CB . HIS 122 122 ? A -16.160 15.409 -7.380 1.000 1 A HIS 54.417 1
ATOM 937 C CG . HIS 122 122 ? A -17.551 15.500 -7.948 1.000 1 A HIS 51.485 1
ATOM 938 N ND1 . HIS 122 122 ? A -18.434 14.435 -7.942 1.000 1 A HIS 45.190 1
ATOM 939 C CD2 . HIS 122 122 ? A -18.180 16.522 -8.552 1.000 1 A HIS 47.176 1
ATOM 940 C CE1 . HIS 122 122 ? A -19.545 14.809 -8.536 1.000 1 A HIS 44.098 1
ATOM 941 N NE2 . HIS 122 122 ? A -19.427 16.078 -8.907 1.000 1 A HIS 39.501 1
ATOM 942 N N . LEU 123 123 ? A -17.856 16.833 -4.810 1.000 1 A LEU 59.635 1
ATOM 943 C CA . LEU 123 123 ? A -18.480 18.061 -4.320 1.000 1 A LEU 60.224 1
ATOM 944 C C . LEU 123 123 ? A -18.451 18.132 -2.804 1.000 1 A LEU 60.610 1
ATOM 945 O O . LEU 123 123 ? A -19.256 18.855 -2.209 1.000 1 A LEU 59.699 1
ATOM 946 C CB . LEU 123 123 ? A -19.928 18.184 -4.816 1.000 1 A LEU 57.442 1
ATOM 947 C CG . LEU 123 123 ? A -20.102 18.309 -6.332 1.000 1 A LEU 54.419 1
ATOM 948 C CD1 . LEU 123 123 ? A -19.407 19.561 -6.838 1.000 1 A LEU 52.963 1
ATOM 949 C CD2 . LEU 123 123 ? A -21.562 18.319 -6.712 1.000 1 A LEU 52.121 1
ATOM 950 N N . ALA 124 124 ? A -17.568 17.386 -2.169 1.000 1 A ALA 59.465 1
ATOM 951 C CA . ALA 124 124 ? A -17.498 17.433 -0.717 1.000 1 A ALA 60.524 1
ATOM 952 C C . ALA 124 124 ? A -16.870 18.717 -0.223 1.000 1 A ALA 62.170 1
ATOM 953 O O . ALA 124 124 ? A -17.270 19.249 0.817 1.000 1 A ALA 59.730 1
ATOM 954 C CB . ALA 124 124 ? A -16.704 16.236 -0.194 1.000 1 A ALA 57.095 1
ATOM 955 N N . GLY 125 125 ? A -15.915 19.227 -0.963 1.000 1 A GLY 59.161 1
ATOM 956 C CA . GLY 125 125 ? A -15.314 20.487 -0.584 1.000 1 A GLY 59.453 1
ATOM 957 C C . GLY 125 125 ? A -16.186 21.696 -0.825 1.000 1 A GLY 62.033 1
ATOM 958 O O . GLY 125 125 ? A -16.005 22.735 -0.192 1.000 1 A GLY 60.677 1
ATOM 959 N N . SER 126 126 ? A -17.105 21.566 -1.730 1.000 1 A SER 60.540 1
ATOM 960 C CA . SER 126 126 ? A -18.024 22.643 -2.028 1.000 1 A SER 61.729 1
ATOM 961 C C . SER 126 126 ? A -19.259 22.634 -1.138 1.000 1 A SER 63.492 1
ATOM 962 O O . SER 126 126 ? A -20.044 23.581 -1.152 1.000 1 A SER 62.340 1
ATOM 963 C CB . SER 126 126 ? A -18.433 22.605 -3.497 1.000 1 A SER 58.477 1
ATOM 964 O OG . SER 126 126 ? A -19.211 21.436 -3.752 1.000 1 A SER 53.651 1
ATOM 965 N N . LEU 127 127 ? A -19.451 21.567 -0.399 1.000 1 A LEU 65.266 1
ATOM 966 C CA . LEU 127 127 ? A -20.617 21.464 0.474 1.000 1 A LEU 66.986 1
ATOM 967 C C . LEU 127 127 ? A -20.403 22.298 1.723 1.000 1 A LEU 67.533 1
ATOM 968 O O . LEU 127 127 ? A -19.288 22.371 2.249 1.000 1 A LEU 66.694 1
ATOM 969 C CB . LEU 127 127 ? A -20.883 20.015 0.847 1.000 1 A LEU 64.590 1
ATOM 970 C CG . LEU 127 127 ? A -21.376 19.102 -0.275 1.000 1 A LEU 61.835 1
ATOM 971 C CD1 . LEU 127 127 ? A -22.701 19.589 -0.817 1.000 1 A LEU 61.075 1
ATOM 972 C CD2 . LEU 127 127 ? A -21.513 17.680 0.237 1.000 1 A LEU 61.626 1
ATOM 973 N N . PRO 128 128 ? A -21.426 22.933 2.216 1.000 1 A PRO 62.610 1
ATOM 974 C CA . PRO 128 128 ? A -21.293 23.729 3.435 1.000 1 A PRO 64.876 1
ATOM 975 C C . PRO 128 128 ? A -21.216 22.859 4.672 1.000 1 A PRO 66.221 1
ATOM 976 O O . PRO 128 128 ? A -21.472 21.657 4.645 1.000 1 A PRO 64.619 1
ATOM 977 C CB . PRO 128 128 ? A -22.567 24.589 3.425 1.000 1 A PRO 61.845 1
ATOM 978 C CG . PRO 128 128 ? A -23.566 23.770 2.710 1.000 1 A PRO 59.504 1
ATOM 979 C CD . PRO 128 128 ? A -22.796 23.056 1.644 1.000 1 A PRO 59.281 1
ATOM 980 N N . ARG 129 129 ? A -20.852 23.476 5.730 1.000 1 A ARG 67.871 1
ATOM 981 C CA . ARG 129 129 ? A -20.723 22.814 7.015 1.000 1 A ARG 67.604 1
ATOM 982 C C . ARG 129 129 ? A -21.649 23.456 8.021 1.000 1 A ARG 67.919 1
ATOM 983 O O . ARG 129 129 ? A -21.746 24.676 8.056 1.000 1 A ARG 65.980 1
ATOM 984 C CB . ARG 129 129 ? A -19.261 22.863 7.522 1.000 1 A ARG 64.712 1
ATOM 985 C CG . ARG 129 129 ? A -18.295 22.081 6.613 1.000 1 A ARG 58.802 1
ATOM 986 C CD . ARG 129 129 ? A -18.526 20.596 6.659 1.000 1 A ARG 53.150 1
ATOM 987 N NE . ARG 129 129 ? A -17.535 19.822 5.892 1.000 1 A ARG 48.734 1
ATOM 988 C CZ . ARG 129 129 ? A -17.633 19.529 4.592 1.000 1 A ARG 46.568 1
ATOM 989 N NH1 . ARG 129 129 ? A -18.692 19.944 3.887 1.000 1 A ARG 39.746 1
ATOM 990 N NH2 . ARG 129 129 ? A -16.686 18.836 3.999 1.000 1 A ARG 36.785 1
ATOM 991 N N . PRO 130 130 ? A -22.323 22.697 8.846 1.000 1 A PRO 65.154 1
ATOM 992 C CA . PRO 130 130 ? A -23.165 23.311 9.853 1.000 1 A PRO 65.706 1
ATOM 993 C C . PRO 130 130 ? A -22.339 23.893 10.998 1.000 1 A PRO 66.128 1
ATOM 994 O O . PRO 130 130 ? A -21.160 23.573 11.187 1.000 1 A PRO 63.053 1
ATOM 995 C CB . PRO 130 130 ? A -24.040 22.145 10.345 1.000 1 A PRO 62.961 1
ATOM 996 C CG . PRO 130 130 ? A -23.193 20.950 10.105 1.000 1 A PRO 62.655 1
ATOM 997 C CD . PRO 130 130 ? A -22.384 21.247 8.863 1.000 1 A PRO 63.886 1
ATOM 998 N N . ALA 131 131 ? A -22.969 24.779 11.709 1.000 1 A ALA 69.049 1
ATOM 999 C CA . ALA 131 131 ? A -22.296 25.408 12.837 1.000 1 A ALA 68.425 1
ATOM 1000 C C . ALA 131 131 ? A -22.166 24.447 14.021 1.000 1 A ALA 69.282 1
ATOM 1001 O O . ALA 131 131 ? A -21.233 24.541 14.802 1.000 1 A ALA 66.412 1
ATOM 1002 C CB . ALA 131 131 ? A -23.029 26.662 13.271 1.000 1 A ALA 66.350 1
ATOM 1003 N N . SER 132 132 ? A -23.109 23.548 14.143 1.000 1 A SER 69.860 1
ATOM 1004 C CA . SER 132 132 ? A -23.142 22.606 15.238 1.000 1 A SER 70.587 1
ATOM 1005 C C . SER 132 132 ? A -23.798 21.332 14.736 1.000 1 A SER 71.456 1
ATOM 1006 O O . SER 132 132 ? A -24.253 21.228 13.612 1.000 1 A SER 69.124 1
ATOM 1007 C CB . SER 132 132 ? A -23.867 23.158 16.452 1.000 1 A SER 67.860 1
ATOM 1008 O OG . SER 132 132 ? A -25.259 23.321 16.203 1.000 1 A SER 58.768 1
ATOM 1009 N N . LEU 133 133 ? A -23.850 20.335 15.603 1.000 1 A LEU 64.352 1
ATOM 1010 C CA . LEU 133 133 ? A -24.457 19.045 15.258 1.000 1 A LEU 65.179 1
ATOM 1011 C C . LEU 133 133 ? A -25.954 19.025 15.482 1.000 1 A LEU 65.447 1
ATOM 1012 O O . LEU 133 133 ? A -26.566 17.959 15.464 1.000 1 A LEU 63.942 1
ATOM 1013 C CB . LEU 133 133 ? A -23.804 17.931 16.065 1.000 1 A LEU 62.641 1
ATOM 1014 C CG . LEU 133 133 ? A -22.323 17.650 15.724 1.000 1 A LEU 60.648 1
ATOM 1015 C CD1 . LEU 133 133 ? A -22.198 17.153 14.281 1.000 1 A LEU 59.125 1
ATOM 1016 C CD2 . LEU 133 133 ? A -21.726 16.628 16.665 1.000 1 A LEU 59.867 1
ATOM 1017 N N . LEU 134 134 ? A -26.554 20.160 15.739 1.000 1 A LEU 66.409 1
ATOM 1018 C CA . LEU 134 134 ? A -27.998 20.244 15.936 1.000 1 A LEU 69.578 1
ATOM 1019 C C . LEU 134 134 ? A -28.709 19.974 14.622 1.000 1 A LEU 71.484 1
ATOM 1020 O O . LEU 134 134 ? A -28.198 20.304 13.549 1.000 1 A LEU 70.488 1
ATOM 1021 C CB . LEU 134 134 ? A -28.380 21.623 16.481 1.000 1 A LEU 67.474 1
ATOM 1022 C CG . LEU 134 134 ? A -27.900 21.936 17.893 1.000 1 A LEU 62.413 1
ATOM 1023 C CD1 . LEU 134 134 ? A -28.527 20.992 18.900 1.000 1 A LEU 61.843 1
ATOM 1024 C CD2 . LEU 134 134 ? A -28.217 23.365 18.280 1.000 1 A LEU 61.730 1
ATOM 1025 N N . PRO 135 135 ? A -29.884 19.373 14.660 1.000 1 A PRO 61.484 1
ATOM 1026 C CA . PRO 135 135 ? A -30.606 19.112 13.416 1.000 1 A PRO 63.394 1
ATOM 1027 C C . PRO 135 135 ? A -31.027 20.347 12.651 1.000 1 A PRO 65.969 1
ATOM 1028 O O . PRO 135 135 ? A -31.197 20.292 11.434 1.000 1 A PRO 64.665 1
ATOM 1029 C CB . PRO 135 135 ? A -31.814 18.314 13.862 1.000 1 A PRO 60.987 1
ATOM 1030 C CG . PRO 135 135 ? A -31.386 17.689 15.148 1.000 1 A PRO 59.942 1
ATOM 1031 C CD . PRO 135 135 ? A -30.495 18.672 15.785 1.000 1 A PRO 61.176 1
ATOM 1032 N N . ARG 136 136 ? A -31.241 21.466 13.349 1.000 1 A ARG 64.352 1
ATOM 1033 C CA . ARG 136 136 ? A -31.558 22.697 12.636 1.000 1 A ARG 66.042 1
ATOM 1034 C C . ARG 136 136 ? A -30.425 23.197 11.796 1.000 1 A ARG 68.096 1
ATOM 1035 O O . ARG 136 136 ? A -30.629 23.768 10.713 1.000 1 A ARG 67.928 1
ATOM 1036 C CB . ARG 136 136 ? A -31.992 23.775 13.655 1.000 1 A ARG 63.339 1
ATOM 1037 C CG . ARG 136 136 ? A -30.935 24.146 14.668 1.000 1 A ARG 57.756 1
ATOM 1038 C CD . ARG 136 136 ? A -31.459 25.176 15.680 1.000 1 A ARG 51.230 1
ATOM 1039 N NE . ARG 136 136 ? A -30.434 25.530 16.670 1.000 1 A ARG 47.006 1
ATOM 1040 C CZ . ARG 136 136 ? A -30.656 26.417 17.645 1.000 1 A ARG 45.584 1
ATOM 1041 N NH1 . ARG 136 136 ? A -31.857 26.992 17.782 1.000 1 A ARG 39.039 1
ATOM 1042 N NH2 . ARG 136 136 ? A -29.706 26.680 18.505 1.000 1 A ARG 36.212 1
ATOM 1043 N N . ASP 137 137 ? A -29.211 22.975 12.252 1.000 1 A ASP 68.489 1
ATOM 1044 C CA . ASP 137 137 ? A -28.035 23.398 11.489 1.000 1 A ASP 69.146 1
ATOM 1045 C C . ASP 137 137 ? A -27.757 22.412 10.362 1.000 1 A ASP 71.163 1
ATOM 1046 O O . ASP 137 137 ? A -27.239 22.826 9.304 1.000 1 A ASP 71.594 1
ATOM 1047 C CB . ASP 137 137 ? A -26.807 23.500 12.394 1.000 1 A ASP 67.820 1
ATOM 1048 C CG . ASP 137 137 ? A -26.887 24.649 13.391 1.000 1 A ASP 63.893 1
ATOM 1049 O OD1 . ASP 137 137 ? A -27.490 25.677 13.072 1.000 1 A ASP 60.383 1
ATOM 1050 O OD2 . ASP 137 137 ? A -26.357 24.501 14.506 1.000 1 A ASP 62.327 1
ATOM 1051 N N . VAL 138 138 ? A -28.085 21.173 10.560 1.000 1 A VAL 70.032 1
ATOM 1052 C CA . VAL 138 138 ? A -27.948 20.179 9.502 1.000 1 A VAL 71.644 1
ATOM 1053 C C . VAL 138 138 ? A -28.979 20.434 8.411 1.000 1 A VAL 72.226 1
ATOM 1054 O O . VAL 138 138 ? A -28.689 20.328 7.230 1.000 1 A VAL 70.421 1
ATOM 1055 C CB . VAL 138 138 ? A -28.044 18.741 10.075 1.000 1 A VAL 69.707 1
ATOM 1056 C CG1 . VAL 138 138 ? A -26.949 18.521 11.092 1.000 1 A VAL 69.149 1
ATOM 1057 C CG2 . VAL 138 138 ? A -27.945 17.707 8.974 1.000 1 A VAL 69.320 1
ATOM 1058 N N . GLN 139 139 ? A -30.180 20.803 8.828 1.000 1 A GLN 69.699 1
ATOM 1059 C CA . GLN 139 139 ? A -31.186 21.173 7.834 1.000 1 A GLN 69.308 1
ATOM 1060 C C . GLN 139 139 ? A -30.842 22.497 7.142 1.000 1 A GLN 69.909 1
ATOM 1061 O O . GLN 139 139 ? A -31.159 22.664 5.961 1.000 1 A GLN 69.128 1
ATOM 1062 C CB . GLN 139 139 ? A -32.552 21.300 8.511 1.000 1 A GLN 66.786 1
ATOM 1063 C CG . GLN 139 139 ? A -33.130 19.975 8.985 1.000 1 A GLN 62.305 1
ATOM 1064 C CD . GLN 139 139 ? A -34.479 20.130 9.662 1.000 1 A GLN 57.559 1
ATOM 1065 O OE1 . GLN 139 139 ? A -34.985 21.238 9.795 1.000 1 A GLN 56.021 1
ATOM 1066 N NE2 . GLN 139 139 ? A -35.053 19.016 10.069 1.000 1 A GLN 53.041 1
ATOM 1067 N N . ALA 140 140 ? A -30.186 23.368 7.828 1.000 1 A ALA 72.952 1
ATOM 1068 C CA . ALA 140 140 ? A -29.751 24.611 7.203 1.000 1 A ALA 72.975 1
ATOM 1069 C C . ALA 140 140 ? A -28.609 24.365 6.225 1.000 1 A ALA 74.119 1
ATOM 1070 O O . ALA 140 140 ? A -28.515 25.018 5.190 1.000 1 A ALA 73.026 1
ATOM 1071 C CB . ALA 140 140 ? A -29.308 25.628 8.262 1.000 1 A ALA 71.831 1
ATOM 1072 N N . ALA 141 141 ? A -27.761 23.417 6.546 1.000 1 A ALA 70.165 1
ATOM 1073 C CA . ALA 141 141 ? A -26.665 23.054 5.638 1.000 1 A ALA 71.444 1
ATOM 1074 C C . ALA 141 141 ? A -27.187 22.266 4.444 1.000 1 A ALA 72.425 1
ATOM 1075 O O . ALA 141 141 ? A -26.659 22.408 3.349 1.000 1 A ALA 70.600 1
ATOM 1076 C CB . ALA 141 141 ? A -25.612 22.247 6.377 1.000 1 A ALA 70.197 1
ATOM 1077 N N . ALA 142 142 ? A -28.229 21.495 4.648 1.000 1 A ALA 70.710 1
ATOM 1078 C CA . ALA 142 142 ? A -28.839 20.777 3.538 1.000 1 A ALA 71.199 1
ATOM 1079 C C . ALA 142 142 ? A -29.593 21.736 2.633 1.000 1 A ALA 71.515 1
ATOM 1080 O O . ALA 142 142 ? A -29.686 21.514 1.440 1.000 1 A ALA 68.994 1
ATOM 1081 C CB . ALA 142 142 ? A -29.762 19.695 4.076 1.000 1 A ALA 69.845 1
ATOM 1082 N N . ALA 143 143 ? A -30.146 22.790 3.195 1.000 1 A ALA 69.416 1
ATOM 1083 C CA . ALA 143 143 ? A -30.794 23.814 2.382 1.000 1 A ALA 69.258 1
ATOM 1084 C C . ALA 143 143 ? A -29.780 24.617 1.577 1.000 1 A ALA 68.828 1
ATOM 1085 O O . ALA 143 143 ? A -30.072 25.048 0.480 1.000 1 A ALA 66.769 1
ATOM 1086 C CB . ALA 143 143 ? A -31.626 24.734 3.253 1.000 1 A ALA 66.946 1
ATOM 1087 N N . LYS 144 144 ? A -28.593 24.787 2.126 1.000 1 A LYS 68.847 1
ATOM 1088 C CA . LYS 144 144 ? A -27.532 25.437 1.356 1.000 1 A LYS 67.997 1
ATOM 1089 C C . LYS 144 144 ? A -27.030 24.541 0.235 1.000 1 A LYS 67.555 1
ATOM 1090 O O . LYS 144 144 ? A -26.669 25.041 -0.822 1.000 1 A LYS 65.877 1
ATOM 1091 C CB . LYS 144 144 ? A -26.380 25.821 2.273 1.000 1 A LYS 66.519 1
ATOM 1092 C CG . LYS 144 144 ? A -26.661 26.981 3.216 1.000 1 A LYS 63.032 1
ATOM 1093 C CD . LYS 144 144 ? A -25.452 27.282 4.091 1.000 1 A LYS 59.225 1
ATOM 1094 C CE . LYS 144 144 ? A -25.734 28.409 5.061 1.000 1 A LYS 54.358 1
ATOM 1095 N NZ . LYS 144 144 ? A -24.564 28.701 5.927 1.000 1 A LYS 46.436 1
ATOM 1096 N N . ALA 145 145 ? A -27.026 23.238 0.473 1.000 1 A ALA 68.890 1
ATOM 1097 C CA . ALA 145 145 ? A -26.661 22.318 -0.575 1.000 1 A ALA 68.990 1
ATOM 1098 C C . ALA 145 145 ? A -27.750 22.255 -1.643 1.000 1 A ALA 68.438 1
ATOM 1099 O O . ALA 145 145 ? A -27.456 22.067 -2.820 1.000 1 A ALA 66.116 1
ATOM 1100 C CB . ALA 145 145 ? A -26.401 20.926 -0.002 1.000 1 A ALA 67.260 1
ATOM 1101 N N . ALA 146 146 ? A -28.993 22.393 -1.229 1.000 1 A ALA 68.014 1
ATOM 1102 C CA . ALA 146 146 ? A -30.081 22.421 -2.195 1.000 1 A ALA 67.475 1
ATOM 1103 C C . ALA 146 146 ? A -30.100 23.712 -2.990 1.000 1 A ALA 66.783 1
ATOM 1104 O O . ALA 146 146 ? A -30.567 23.728 -4.132 1.000 1 A ALA 63.577 1
ATOM 1105 C CB . ALA 146 146 ? A -31.407 22.215 -1.475 1.000 1 A ALA 64.689 1
ATOM 1106 N N . ALA 147 147 ? A -29.619 24.763 -2.413 1.000 1 A ALA 67.663 1
ATOM 1107 C CA . ALA 147 147 ? A -29.483 26.006 -3.156 1.000 1 A ALA 67.486 1
ATOM 1108 C C . ALA 147 147 ? A -28.357 25.957 -4.177 1.000 1 A ALA 66.392 1
ATOM 1109 O O . ALA 147 147 ? A -28.388 26.658 -5.171 1.000 1 A ALA 63.203 1
ATOM 1110 C CB . ALA 147 147 ? A -29.274 27.184 -2.201 1.000 1 A ALA 63.933 1
ATOM 1111 N N . MET 148 148 ? A -27.376 25.143 -3.898 1.000 1 A MET 62.939 1
ATOM 1112 C CA . MET 148 148 ? A -26.295 24.937 -4.870 1.000 1 A MET 63.370 1
ATOM 1113 C C . MET 148 148 ? A -26.732 24.141 -6.075 1.000 1 A MET 62.101 1
ATOM 1114 O O . MET 148 148 ? A -26.174 24.284 -7.160 1.000 1 A MET 59.719 1
ATOM 1115 C CB . MET 148 148 ? A -25.099 24.267 -4.209 1.000 1 A MET 59.866 1
ATOM 1116 C CG . MET 148 148 ? A -24.336 25.125 -3.201 1.000 1 A MET 57.064 1
ATOM 1117 S SD . MET 148 148 ? A -22.980 24.245 -2.445 1.000 1 A MET 56.448 1
ATOM 1118 C CE . MET 148 148 ? A -22.418 25.472 -1.267 1.000 1 A MET 50.131 1
ATOM 1119 N N . VAL 149 149 ? A -27.749 23.320 -5.879 1.000 1 A VAL 55.832 1
ATOM 1120 C CA . VAL 149 149 ? A -28.302 22.560 -6.998 1.000 1 A VAL 56.046 1
ATOM 1121 C C . VAL 149 149 ? A -29.102 23.473 -7.909 1.000 1 A VAL 55.753 1
ATOM 1122 O O . VAL 149 149 ? A -29.089 23.315 -9.129 1.000 1 A VAL 52.580 1
ATOM 1123 C CB . VAL 149 149 ? A -29.156 21.394 -6.450 1.000 1 A VAL 50.976 1
ATOM 1124 C CG1 . VAL 149 149 ? A -28.278 20.446 -5.651 1.000 1 A VAL 49.930 1
ATOM 1125 C CG2 . VAL 149 149 ? A -29.830 20.634 -7.564 1.000 1 A VAL 48.584 1
ATOM 1126 N N . LYS 150 150 ? A -29.789 24.402 -7.332 1.000 1 A LYS 48.772 1
ATOM 1127 C CA . LYS 150 150 ? A -30.573 25.361 -8.118 1.000 1 A LYS 51.125 1
ATOM 1128 C C . LYS 150 150 ? A -29.700 26.310 -8.934 1.000 1 A LYS 51.207 1
ATOM 1129 O O . LYS 150 150 ? A -30.094 26.741 -10.021 1.000 1 A LYS 48.723 1
ATOM 1130 C CB . LYS 150 150 ? A -31.496 26.159 -7.196 1.000 1 A LYS 46.668 1
ATOM 1131 C CG . LYS 150 150 ? A -32.584 25.320 -6.560 1.000 1 A LYS 44.852 1
ATOM 1132 C CD . LYS 150 150 ? A -33.452 26.128 -5.640 1.000 1 A LYS 41.655 1
ATOM 1133 C CE . LYS 150 150 ? A -34.537 25.281 -5.018 1.000 1 A LYS 36.007 1
ATOM 1134 N NZ . LYS 150 150 ? A -35.411 26.018 -4.093 1.000 1 A LYS 31.410 1
ATOM 1135 N N . PHE 151 151 ? A -28.554 26.627 -8.420 1.000 1 A PHE 45.335 1
ATOM 1136 C CA . PHE 151 151 ? A -27.599 27.516 -9.113 1.000 1 A PHE 46.091 1
ATOM 1137 C C . PHE 151 151 ? A -26.386 26.703 -9.530 1.000 1 A PHE 46.371 1
ATOM 1138 O O . PHE 151 151 ? A -25.273 26.964 -9.088 1.000 1 A PHE 44.931 1
ATOM 1139 C CB . PHE 151 151 ? A -27.205 28.691 -8.217 1.000 1 A PHE 42.932 1
ATOM 1140 C CG . PHE 151 151 ? A -28.344 29.631 -7.921 1.000 1 A PHE 42.307 1
ATOM 1141 C CD1 . PHE 151 151 ? A -28.698 30.603 -8.854 1.000 1 A PHE 41.043 1
ATOM 1142 C CD2 . PHE 151 151 ? A -29.051 29.534 -6.731 1.000 1 A PHE 40.508 1
ATOM 1143 C CE1 . PHE 151 151 ? A -29.733 31.474 -8.598 1.000 1 A PHE 38.127 1
ATOM 1144 C CE2 . PHE 151 151 ? A -30.095 30.405 -6.472 1.000 1 A PHE 37.976 1
ATOM 1145 C CZ . PHE 151 151 ? A -30.426 31.369 -7.411 1.000 1 A PHE 35.871 1
ATOM 1146 N N . ASP 152 152 ? A -26.612 25.700 -10.359 1.000 1 A ASP 44.412 1
ATOM 1147 C CA . ASP 152 152 ? A -25.568 24.857 -10.866 1.000 1 A ASP 44.427 1
ATOM 1148 C C . ASP 152 152 ? A -25.400 25.108 -12.362 1.000 1 A ASP 44.565 1
ATOM 1149 O O . ASP 152 152 ? A -26.312 24.827 -13.136 1.000 1 A ASP 42.571 1
ATOM 1150 C CB . ASP 152 152 ? A -25.888 23.387 -10.596 1.000 1 A ASP 41.271 1
ATOM 1151 C CG . ASP 152 152 ? A -24.733 22.450 -10.923 1.000 1 A ASP 40.810 1
ATOM 1152 O OD1 . ASP 152 152 ? A -23.672 22.922 -11.390 1.000 1 A ASP 37.142 1
ATOM 1153 O OD2 . ASP 152 152 ? A -24.905 21.227 -10.707 1.000 1 A ASP 37.123 1
ATOM 1154 N N . SER 153 153 ? A -24.301 25.603 -12.734 1.000 1 A SER 41.387 1
ATOM 1155 C CA . SER 153 153 ? A -24.035 25.934 -14.125 1.000 1 A SER 41.925 1
ATOM 1156 C C . SER 153 153 ? A -22.563 25.675 -14.445 1.000 1 A SER 41.923 1
ATOM 1157 O O . SER 153 153 ? A -21.683 25.871 -13.589 1.000 1 A SER 40.095 1
ATOM 1158 C CB . SER 153 153 ? A -24.394 27.381 -14.448 1.000 1 A SER 38.908 1
ATOM 1159 O OG . SER 153 153 ? A -23.579 28.266 -13.726 1.000 1 A SER 36.416 1
ATOM 1160 N N . PRO 154 154 ? A -22.281 25.253 -15.656 1.000 1 A PRO 41.432 1
ATOM 1161 C CA . PRO 154 154 ? A -20.879 25.056 -16.036 1.000 1 A PRO 42.737 1
ATOM 1162 C C . PRO 154 154 ? A -20.131 26.384 -16.204 1.000 1 A PRO 42.998 1
ATOM 1163 O O . PRO 154 154 ? A -20.666 27.382 -16.701 1.000 1 A PRO 41.694 1
ATOM 1164 C CB . PRO 154 154 ? A -20.950 24.290 -17.352 1.000 1 A PRO 39.907 1
ATOM 1165 C CG . PRO 154 154 ? A -22.297 24.632 -17.892 1.000 1 A PRO 40.891 1
ATOM 1166 C CD . PRO 154 154 ? A -23.189 24.814 -16.722 1.000 1 A PRO 42.282 1
ATOM 1167 N N . SER 155 155 ? A -18.926 26.376 -15.805 1.000 1 A SER 38.654 1
ATOM 1168 C CA . SER 155 155 ? A -18.099 27.587 -15.883 1.000 1 A SER 40.615 1
ATOM 1169 C C . SER 155 155 ? A -16.635 27.178 -16.126 1.000 1 A SER 40.930 1
ATOM 1170 O O . SER 155 155 ? A -16.288 26.001 -16.176 1.000 1 A SER 38.701 1
ATOM 1171 C CB . SER 155 155 ? A -18.226 28.428 -14.626 1.000 1 A SER 37.254 1
ATOM 1172 O OG . SER 155 155 ? A -17.603 27.775 -13.515 1.000 1 A SER 36.472 1
ATOM 1173 N N . SER 156 156 ? A -15.837 28.189 -16.318 1.000 1 A SER 39.513 1
ATOM 1174 C CA . SER 156 156 ? A -14.416 27.989 -16.562 1.000 1 A SER 42.089 1
ATOM 1175 C C . SER 156 156 ? A -13.592 27.907 -15.274 1.000 1 A SER 42.321 1
ATOM 1176 O O . SER 156 156 ? A -12.367 27.893 -15.320 1.000 1 A SER 40.529 1
ATOM 1177 C CB . SER 156 156 ? A -13.861 29.115 -17.441 1.000 1 A SER 38.699 1
ATOM 1178 O OG . SER 156 156 ? A -13.921 30.352 -16.748 1.000 1 A SER 37.913 1
ATOM 1179 N N . SER 157 157 ? A -14.275 27.815 -14.148 1.000 1 A SER 40.667 1
ATOM 1180 C CA . SER 157 157 ? A -13.579 27.741 -12.870 1.000 1 A SER 42.477 1
ATOM 1181 C C . SER 157 157 ? A -13.474 26.306 -12.370 1.000 1 A SER 42.580 1
ATOM 1182 O O . SER 157 157 ? A -13.540 26.045 -11.161 1.000 1 A SER 40.802 1
ATOM 1183 C CB . SER 157 157 ? A -14.290 28.596 -11.823 1.000 1 A SER 39.383 1
ATOM 1184 O OG . SER 157 157 ? A -15.593 28.101 -11.587 1.000 1 A SER 38.415 1
ATOM 1185 N N . SER 158 158 ? A -13.297 25.381 -13.283 1.000 1 A SER 41.613 1
ATOM 1186 C CA . SER 158 158 ? A -13.144 23.979 -12.909 1.000 1 A SER 43.421 1
ATOM 1187 C C . SER 158 158 ? A -11.782 23.711 -12.269 1.000 1 A SER 43.514 1
ATOM 1188 O O . SER 158 158 ? A -11.668 22.815 -11.433 1.000 1 A SER 41.957 1
ATOM 1189 C CB . SER 158 158 ? A -13.339 23.081 -14.103 1.000 1 A SER 40.606 1
ATOM 1190 O OG . SER 158 158 ? A -12.362 23.299 -15.089 1.000 1 A SER 39.201 1
ATOM 1191 N N . SER 159 159 ? A -10.806 24.455 -12.658 1.000 1 A SER 41.689 1
ATOM 1192 C CA . SER 159 159 ? A -9.486 24.269 -12.088 1.000 1 A SER 44.159 1
ATOM 1193 C C . SER 159 159 ? A -9.397 24.822 -10.659 1.000 1 A SER 44.079 1
ATOM 1194 O O . SER 159 159 ? A -8.723 24.235 -9.811 1.000 1 A SER 42.332 1
ATOM 1195 C CB . SER 159 159 ? A -8.423 24.912 -12.970 1.000 1 A SER 41.142 1
ATOM 1196 O OG . SER 159 159 ? A -8.604 26.321 -13.038 1.000 1 A SER 39.586 1
ATOM 1197 N N . SER 160 160 ? A -10.067 25.894 -10.420 1.000 1 A SER 40.481 1
ATOM 1198 C CA . SER 160 160 ? A -10.059 26.463 -9.068 1.000 1 A SER 42.783 1
ATOM 1199 C C . SER 160 160 ? A -10.936 25.672 -8.098 1.000 1 A SER 42.971 1
ATOM 1200 O O . SER 160 160 ? A -10.654 25.607 -6.912 1.000 1 A SER 41.197 1
ATOM 1201 C CB . SER 160 160 ? A -10.519 27.916 -9.111 1.000 1 A SER 40.053 1
ATOM 1202 O OG . SER 160 160 ? A -11.903 28.014 -9.486 1.000 1 A SER 38.691 1
ATOM 1203 N N . SER 161 161 ? A -11.979 25.074 -8.610 1.000 1 A SER 40.816 1
ATOM 1204 C CA . SER 161 161 ? A -12.809 24.211 -7.787 1.000 1 A SER 42.424 1
ATOM 1205 C C . SER 161 161 ? A -12.115 22.893 -7.481 1.000 1 A SER 42.472 1
ATOM 1206 O O . SER 161 161 ? A -12.320 22.302 -6.424 1.000 1 A SER 40.876 1
ATOM 1207 C CB . SER 161 161 ? A -14.155 23.964 -8.453 1.000 1 A SER 39.377 1
ATOM 1208 O OG . SER 161 161 ? A -13.992 23.188 -9.625 1.000 1 A SER 37.980 1
ATOM 1209 N N . SER 162 162 ? A -11.296 22.435 -8.390 1.000 1 A SER 42.274 1
ATOM 1210 C CA . SER 162 162 ? A -10.547 21.200 -8.154 1.000 1 A SER 44.397 1
ATOM 1211 C C . SER 162 162 ? A -9.383 21.401 -7.193 1.000 1 A SER 44.598 1
ATOM 1212 O O . SER 162 162 ? A -8.940 20.459 -6.555 1.000 1 A SER 43.179 1
ATOM 1213 C CB . SER 162 162 ? A -10.039 20.642 -9.465 1.000 1 A SER 41.639 1
ATOM 1214 O OG . SER 162 162 ? A -9.106 21.499 -10.069 1.000 1 A SER 39.618 1
ATOM 1215 N N . VAL 163 163 ? A -8.905 22.617 -7.102 1.000 1 A VAL 41.308 1
ATOM 1216 C CA . VAL 163 163 ? A -7.848 22.904 -6.140 1.000 1 A VAL 42.840 1
ATOM 1217 C C . VAL 163 163 ? A -8.414 22.896 -4.710 1.000 1 A VAL 43.168 1
ATOM 1218 O O . VAL 163 163 ? A -7.731 22.468 -3.761 1.000 1 A VAL 41.618 1
ATOM 1219 C CB . VAL 163 163 ? A -7.183 24.263 -6.460 1.000 1 A VAL 40.542 1
ATOM 1220 C CG1 . VAL 163 163 ? A -6.178 24.682 -5.369 1.000 1 A VAL 40.080 1
ATOM 1221 C CG2 . VAL 163 163 ? A -6.450 24.174 -7.795 1.000 1 A VAL 38.932 1
ATOM 1222 N N . SER 164 164 ? A -9.639 23.321 -4.581 1.000 1 A SER 41.184 1
ATOM 1223 C CA . SER 164 164 ? A -10.266 23.315 -3.261 1.000 1 A SER 43.694 1
ATOM 1224 C C . SER 164 164 ? A -10.549 21.895 -2.759 1.000 1 A SER 43.591 1
ATOM 1225 O O . SER 164 164 ? A -10.603 21.660 -1.569 1.000 1 A SER 42.271 1
ATOM 1226 C CB . SER 164 164 ? A -11.537 24.150 -3.263 1.000 1 A SER 41.350 1
ATOM 1227 O OG . SER 164 164 ? A -12.512 23.540 -4.115 1.000 1 A SER 38.866 1
ATOM 1228 N N . VAL 165 165 ? A -10.761 21.002 -3.694 1.000 1 A VAL 39.154 1
ATOM 1229 C CA . VAL 165 165 ? A -10.926 19.595 -3.314 1.000 1 A VAL 42.215 1
ATOM 1230 C C . VAL 165 165 ? A -9.617 19.018 -2.789 1.000 1 A VAL 42.295 1
ATOM 1231 O O . VAL 165 165 ? A -9.600 18.221 -1.876 1.000 1 A VAL 40.866 1
ATOM 1232 C CB . VAL 165 165 ? A -11.430 18.787 -4.543 1.000 1 A VAL 40.415 1
ATOM 1233 C CG1 . VAL 165 165 ? A -12.787 19.322 -4.977 1.000 1 A VAL 39.425 1
ATOM 1234 C CG2 . VAL 165 165 ? A -11.527 17.312 -4.233 1.000 1 A VAL 38.609 1
ATOM 1235 N N . PHE 166 166 ? A -8.522 19.467 -3.376 1.000 1 A PHE 39.623 1
ATOM 1236 C CA . PHE 166 166 ? A -7.207 19.012 -2.969 1.000 1 A PHE 40.913 1
ATOM 1237 C C . PHE 166 166 ? A -6.836 19.506 -1.570 1.000 1 A PHE 40.849 1
ATOM 1238 O O . PHE 166 166 ? A -6.138 18.828 -0.838 1.000 1 A PHE 39.542 1
ATOM 1239 C CB . PHE 166 166 ? A -6.121 19.424 -3.946 1.000 1 A PHE 39.328 1
ATOM 1240 C CG . PHE 166 166 ? A -6.182 18.736 -5.274 1.000 1 A PHE 39.176 1
ATOM 1241 C CD1 . PHE 166 166 ? A -5.509 19.235 -6.345 1.000 1 A PHE 37.193 1
ATOM 1242 C CD2 . PHE 166 166 ? A -6.923 17.573 -5.406 1.000 1 A PHE 36.247 1
ATOM 1243 C CE1 . PHE 166 166 ? A -5.546 18.586 -7.575 1.000 1 A PHE 33.935 1
ATOM 1244 C CE2 . PHE 166 166 ? A -6.965 16.921 -6.620 1.000 1 A PHE 32.514 1
ATOM 1245 C CZ . PHE 166 166 ? A -6.281 17.433 -7.714 1.000 1 A PHE 30.605 1
ATOM 1246 N N . THR 167 167 ? A -7.305 20.681 -1.244 1.000 1 A THR 37.166 1
ATOM 1247 C CA . THR 167 167 ? A -6.981 21.266 0.068 1.000 1 A THR 39.099 1
ATOM 1248 C C . THR 167 167 ? A -7.901 20.758 1.175 1.000 1 A THR 39.719 1
ATOM 1249 O O . THR 167 167 ? A -7.717 21.137 2.342 1.000 1 A THR 37.822 1
ATOM 1250 C CB . THR 167 167 ? A -7.066 22.786 -0.010 1.000 1 A THR 36.090 1
ATOM 1251 O OG1 . THR 167 167 ? A -8.374 23.206 -0.433 1.000 1 A THR 35.269 1
ATOM 1252 C CG2 . THR 167 167 ? A -6.049 23.309 -0.998 1.000 1 A THR 34.709 1
ATOM 1253 N N . ASN 168 168 ? A -8.853 19.917 0.839 1.000 1 A ASN 39.646 1
ATOM 1254 C CA . ASN 168 168 ? A -9.716 19.377 1.857 1.000 1 A ASN 40.122 1
ATOM 1255 C C . ASN 168 168 ? A -8.990 18.369 2.735 1.000 1 A ASN 40.289 1
ATOM 1256 O O . ASN 168 168 ? A -9.153 18.365 3.944 1.000 1 A ASN 38.901 1
ATOM 1257 C CB . ASN 168 168 ? A -10.941 18.708 1.209 1.000 1 A ASN 38.219 1
ATOM 1258 C CG . ASN 168 168 ? A -11.906 19.727 0.634 1.000 1 A ASN 37.576 1
ATOM 1259 O OD1 . ASN 168 168 ? A -12.153 20.757 1.235 1.000 1 A ASN 32.832 1
ATOM 1260 N ND2 . ASN 168 168 ? A -12.441 19.409 -0.530 1.000 1 A ASN 33.860 1
ATOM 1261 N N . SER 169 169 ? A -8.189 17.545 2.115 1.000 1 A SER 44.491 1
ATOM 1262 C CA . SER 169 169 ? A -7.485 16.511 2.845 1.000 1 A SER 45.810 1
ATOM 1263 C C . SER 169 169 ? A -6.010 16.865 3.010 1.000 1 A SER 46.324 1
ATOM 1264 O O . SER 169 169 ? A -5.444 17.682 2.308 1.000 1 A SER 45.063 1
ATOM 1265 C CB . SER 169 169 ? A -7.607 15.160 2.157 1.000 1 A SER 43.064 1
ATOM 1266 O OG . SER 169 169 ? A -6.962 15.164 0.919 1.000 1 A SER 40.889 1
ATOM 1267 N N . ASP 170 170 ? A -5.415 16.178 3.961 1.000 1 A ASP 42.067 1
ATOM 1268 C CA . ASP 170 170 ? A -4.005 16.420 4.213 1.000 1 A ASP 41.611 1
ATOM 1269 C C . ASP 170 170 ? A -3.126 15.669 3.223 1.000 1 A ASP 41.604 1
ATOM 1270 O O . ASP 170 170 ? A -1.953 16.043 3.004 1.000 1 A ASP 40.675 1
ATOM 1271 C CB . ASP 170 170 ? A -3.623 16.009 5.646 1.000 1 A ASP 40.432 1
ATOM 1272 C CG . ASP 170 170 ? A -4.018 14.581 5.976 1.000 1 A ASP 39.549 1
ATOM 1273 O OD1 . ASP 170 170 ? A -4.667 13.928 5.119 1.000 1 A ASP 33.128 1
ATOM 1274 O OD2 . ASP 170 170 ? A -3.654 14.100 7.059 1.000 1 A ASP 32.472 1
ATOM 1275 N N . GLU 171 171 ? A -3.648 14.618 2.653 1.000 1 A GLU 41.752 1
ATOM 1276 C CA . GLU 171 171 ? A -2.886 13.882 1.647 1.000 1 A GLU 44.245 1
ATOM 1277 C C . GLU 171 171 ? A -2.776 14.632 0.335 1.000 1 A GLU 44.398 1
ATOM 1278 O O . GLU 171 171 ? A -1.813 14.429 -0.403 1.000 1 A GLU 42.149 1
ATOM 1279 C CB . GLU 171 171 ? A -3.519 12.512 1.416 1.000 1 A GLU 42.280 1
ATOM 1280 C CG . GLU 171 171 ? A -3.442 11.603 2.627 1.000 1 A GLU 41.134 1
ATOM 1281 C CD . GLU 171 171 ? A -4.031 10.236 2.340 1.000 1 A GLU 38.895 1
ATOM 1282 O OE1 . GLU 171 171 ? A -4.588 10.047 1.255 1.000 1 A GLU 35.960 1
ATOM 1283 O OE2 . GLU 171 171 ? A -3.935 9.345 3.248 1.000 1 A GLU 33.953 1
ATOM 1284 N N . LEU 172 172 ? A -3.731 15.475 0.088 1.000 1 A LEU 42.782 1
ATOM 1285 C CA . LEU 172 172 ? A -3.665 16.325 -1.100 1.000 1 A LEU 44.071 1
ATOM 1286 C C . LEU 172 172 ? A -2.803 17.561 -0.892 1.000 1 A LEU 44.574 1
ATOM 1287 O O . LEU 172 172 ? A -2.627 18.337 -1.838 1.000 1 A LEU 42.827 1
ATOM 1288 C CB . LEU 172 172 ? A -5.075 16.750 -1.538 1.000 1 A LEU 41.997 1
ATOM 1289 C CG . LEU 172 172 ? A -5.957 15.605 -2.037 1.000 1 A LEU 39.767 1
ATOM 1290 C CD1 . LEU 172 172 ? A -5.357 15.013 -3.317 1.000 1 A LEU 37.827 1
ATOM 1291 C CD2 . LEU 172 172 ? A -7.373 16.072 -2.301 1.000 1 A LEU 36.997 1
ATOM 1292 N N . SER 173 173 ? A -2.301 17.731 0.289 1.000 1 A SER 49.490 1
ATOM 1293 C CA . SER 173 173 ? A -1.400 18.856 0.525 1.000 1 A SER 51.327 1
ATOM 1294 C C . SER 173 173 ? A -0.050 18.686 -0.181 1.000 1 A SER 51.683 1
ATOM 1295 O O . SER 173 173 ? A 0.604 19.655 -0.558 1.000 1 A SER 50.913 1
ATOM 1296 C CB . SER 173 173 ? A -1.186 19.076 2.014 1.000 1 A SER 49.082 1
ATOM 1297 O OG . SER 173 173 ? A -0.477 18.000 2.591 1.000 1 A SER 47.482 1
ATOM 1298 N N . GLN 174 174 ? A 0.336 17.447 -0.345 1.000 1 A GLN 48.562 1
ATOM 1299 C CA . GLN 174 174 ? A 1.601 17.156 -1.047 1.000 1 A GLN 50.048 1
ATOM 1300 C C . GLN 174 174 ? A 1.467 17.240 -2.560 1.000 1 A GLN 50.321 1
ATOM 1301 O O . GLN 174 174 ? A 2.460 17.360 -3.269 1.000 1 A GLN 49.931 1
ATOM 1302 C CB . GLN 174 174 ? A 2.083 15.768 -0.637 1.000 1 A GLN 48.946 1
ATOM 1303 C CG . GLN 174 174 ? A 2.417 15.615 0.826 1.000 1 A GLN 47.137 1
ATOM 1304 C CD . GLN 174 174 ? A 2.900 14.233 1.156 1.000 1 A GLN 43.831 1
ATOM 1305 O OE1 . GLN 174 174 ? A 2.946 13.346 0.278 1.000 1 A GLN 40.960 1
ATOM 1306 N NE2 . GLN 174 174 ? A 3.285 14.015 2.395 1.000 1 A GLN 38.071 1
ATOM 1307 N N . ILE 175 175 ? A 0.233 17.157 -3.009 1.000 1 A ILE 49.171 1
ATOM 1308 C CA . ILE 175 175 ? A -0.040 17.108 -4.452 1.000 1 A ILE 49.566 1
ATOM 1309 C C . ILE 175 175 ? A -0.465 18.503 -4.947 1.000 1 A ILE 49.926 1
ATOM 1310 O O . ILE 175 175 ? A -0.487 18.763 -6.152 1.000 1 A ILE 49.676 1
ATOM 1311 C CB . ILE 175 175 ? A -1.115 16.050 -4.722 1.000 1 A ILE 47.703 1
ATOM 1312 C CG1 . ILE 175 175 ? A -0.725 14.733 -4.060 1.000 1 A ILE 49.001 1
ATOM 1313 C CG2 . ILE 175 175 ? A -1.322 15.797 -6.214 1.000 1 A ILE 46.175 1
ATOM 1314 C CD1 . ILE 175 175 ? A -1.840 13.718 -4.050 1.000 1 A ILE 44.354 1
ATOM 1315 N N . VAL 176 176 ? A -0.750 19.374 -4.041 1.000 1 A VAL 45.359 1
ATOM 1316 C CA . VAL 176 176 ? A -1.248 20.707 -4.398 1.000 1 A VAL 48.599 1
ATOM 1317 C C . VAL 176 176 ? A -0.171 21.585 -4.994 1.000 1 A VAL 48.732 1
ATOM 1318 O O . VAL 176 176 ? A -0.475 22.589 -5.636 1.000 1 A VAL 47.649 1
ATOM 1319 C CB . VAL 176 176 ? A -1.920 21.357 -3.183 1.000 1 A VAL 46.080 1
ATOM 1320 C CG1 . VAL 176 176 ? A -2.882 22.457 -3.574 1.000 1 A VAL 46.010 1
ATOM 1321 C CG2 . VAL 176 176 ? A -0.877 21.833 -2.182 1.000 1 A VAL 44.754 1
ATOM 1322 N N . GLU 177 177 ? A 1.067 21.225 -4.830 1.000 1 A GLU 48.350 1
ATOM 1323 C CA . GLU 177 177 ? A 2.136 22.002 -5.442 1.000 1 A GLU 49.932 1
ATOM 1324 C C . GLU 177 177 ? A 2.226 21.796 -6.944 1.000 1 A GLU 49.297 1
ATOM 1325 O O . GLU 177 177 ? A 2.756 22.634 -7.669 1.000 1 A GLU 48.243 1
ATOM 1326 C CB . GLU 177 177 ? A 3.500 21.663 -4.786 1.000 1 A GLU 48.366 1
ATOM 1327 C CG . GLU 177 177 ? A 3.632 22.074 -3.345 1.000 1 A GLU 45.915 1
ATOM 1328 C CD . GLU 177 177 ? A 3.641 23.567 -3.168 1.000 1 A GLU 42.727 1
ATOM 1329 O OE1 . GLU 177 177 ? A 4.194 24.281 -4.050 1.000 1 A GLU 39.572 1
ATOM 1330 O OE2 . GLU 177 177 ? A 3.073 24.074 -2.156 1.000 1 A GLU 36.277 1
ATOM 1331 N N . LEU 178 178 ? A 1.698 20.688 -7.364 1.000 1 A LEU 48.140 1
ATOM 1332 C CA . LEU 178 178 ? A 1.715 20.401 -8.796 1.000 1 A LEU 50.024 1
ATOM 1333 C C . LEU 178 178 ? A 0.723 21.252 -9.603 1.000 1 A LEU 49.743 1
ATOM 1334 O O . LEU 178 178 ? A 1.088 21.777 -10.661 1.000 1 A LEU 49.602 1
ATOM 1335 C CB . LEU 178 178 ? A 1.518 18.907 -9.040 1.000 1 A LEU 48.113 1
ATOM 1336 C CG . LEU 178 178 ? A 2.649 18.036 -8.529 1.000 1 A LEU 45.924 1
ATOM 1337 C CD1 . LEU 178 178 ? A 3.937 18.382 -9.244 1.000 1 A LEU 43.984 1
ATOM 1338 C CD2 . LEU 178 178 ? A 2.338 16.546 -8.667 1.000 1 A LEU 43.318 1
ATOM 1339 N N . PRO 179 179 ? A -0.539 21.388 -9.184 1.000 1 A PRO 43.428 1
ATOM 1340 C CA . PRO 179 179 ? A -1.370 22.358 -9.885 1.000 1 A PRO 44.956 1
ATOM 1341 C C . PRO 179 179 ? A -1.034 23.799 -9.620 1.000 1 A PRO 45.160 1
ATOM 1342 O O . PRO 179 179 ? A -1.406 24.664 -10.410 1.000 1 A PRO 44.940 1
ATOM 1343 C CB . PRO 179 179 ? A -2.789 22.025 -9.396 1.000 1 A PRO 42.913 1
ATOM 1344 C CG . PRO 179 179 ? A -2.564 21.453 -8.061 1.000 1 A PRO 42.911 1
ATOM 1345 C CD . PRO 179 179 ? A -1.323 20.661 -8.155 1.000 1 A PRO 43.597 1
ATOM 1346 N N . SER 180 180 ? A -0.318 24.048 -8.562 1.000 1 A SER 44.043 1
ATOM 1347 C CA . SER 180 180 ? A 0.175 25.408 -8.358 1.000 1 A SER 44.469 1
ATOM 1348 C C . SER 180 180 ? A 1.259 25.755 -9.359 1.000 1 A SER 43.905 1
ATOM 1349 O O . SER 180 180 ? A 1.401 26.908 -9.761 1.000 1 A SER 42.904 1
ATOM 1350 C CB . SER 180 180 ? A 0.706 25.560 -6.924 1.000 1 A SER 43.232 1
ATOM 1351 O OG . SER 180 180 ? A 1.835 24.747 -6.710 1.000 1 A SER 40.285 1
ATOM 1352 N N . LEU 181 181 ? A 2.028 24.760 -9.759 1.000 1 A LEU 43.386 1
ATOM 1353 C CA . LEU 181 181 ? A 2.962 24.967 -10.877 1.000 1 A LEU 44.558 1
ATOM 1354 C C . LEU 181 181 ? A 2.238 24.984 -12.211 1.000 1 A LEU 44.085 1
ATOM 1355 O O . LEU 181 181 ? A 2.779 25.500 -13.192 1.000 1 A LEU 42.626 1
ATOM 1356 C CB . LEU 181 181 ? A 4.014 23.849 -10.891 1.000 1 A LEU 42.731 1
ATOM 1357 C CG . LEU 181 181 ? A 4.982 23.809 -9.691 1.000 1 A LEU 41.302 1
ATOM 1358 C CD1 . LEU 181 181 ? A 5.888 22.608 -9.791 1.000 1 A LEU 39.208 1
ATOM 1359 C CD2 . LEU 181 181 ? A 5.796 25.104 -9.640 1.000 1 A LEU 37.847 1
ATOM 1360 N N . GLY 182 182 ? A 1.045 24.431 -12.226 1.000 1 A GLY 39.464 1
ATOM 1361 C CA . GLY 182 182 ? A 0.280 24.454 -13.445 1.000 1 A GLY 39.809 1
ATOM 1362 C C . GLY 182 182 ? A -0.305 25.813 -13.766 1.000 1 A GLY 41.227 1
ATOM 1363 O O . GLY 182 182 ? A -0.721 26.043 -14.909 1.000 1 A GLY 40.098 1
ATOM 1364 N N . THR 183 183 ? A -0.372 26.673 -12.804 1.000 1 A THR 43.293 1
ATOM 1365 C CA . THR 183 183 ? A -0.854 28.029 -13.006 1.000 1 A THR 44.589 1
ATOM 1366 C C . THR 183 183 ? A 0.134 28.906 -13.785 1.000 1 A THR 44.871 1
ATOM 1367 O O . THR 183 183 ? A -0.210 30.010 -14.173 1.000 1 A THR 43.247 1
ATOM 1368 C CB . THR 183 183 ? A -1.214 28.688 -11.683 1.000 1 A THR 42.233 1
ATOM 1369 O OG1 . THR 183 183 ? A -0.034 28.776 -10.882 1.000 1 A THR 40.452 1
ATOM 1370 C CG2 . THR 183 183 ? A -2.283 27.871 -10.971 1.000 1 A THR 39.997 1
ATOM 1371 N N . ASN 184 184 ? A 1.335 28.403 -13.976 1.000 1 A ASN 39.146 1
ATOM 1372 C CA . ASN 184 184 ? A 2.333 29.126 -14.721 1.000 1 A ASN 39.050 1
ATOM 1373 C C . ASN 184 184 ? A 2.145 29.030 -16.226 1.000 1 A ASN 39.135 1
ATOM 1374 O O . ASN 184 184 ? A 2.861 29.692 -16.977 1.000 1 A ASN 37.599 1
ATOM 1375 C CB . ASN 184 184 ? A 3.729 28.626 -14.357 1.000 1 A ASN 37.375 1
ATOM 1376 C CG . ASN 184 184 ? A 4.118 28.965 -12.916 1.000 1 A ASN 36.408 1
ATOM 1377 O OD1 . ASN 184 184 ? A 3.928 30.094 -12.474 1.000 1 A ASN 32.623 1
ATOM 1378 N ND2 . ASN 184 184 ? A 4.631 27.980 -12.217 1.000 1 A ASN 34.313 1
ATOM 1379 N N . TYR 185 185 ? A 1.217 28.193 -16.625 1.000 1 A TYR 39.178 1
ATOM 1380 C CA . TYR 185 185 ? A 0.958 28.012 -18.047 1.000 1 A TYR 42.206 1
ATOM 1381 C C . TYR 185 185 ? A 0.073 29.156 -18.550 1.000 1 A TYR 42.515 1
ATOM 1382 O O . TYR 185 185 ? A -0.178 30.144 -17.868 1.000 1 A TYR 40.895 1
ATOM 1383 C CB . TYR 185 185 ? A 0.300 26.649 -18.317 1.000 1 A TYR 39.268 1
ATOM 1384 C CG . TYR 185 185 ? A 1.234 25.484 -18.052 1.000 1 A TYR 38.363 1
ATOM 1385 C CD1 . TYR 185 185 ? A 2.116 25.048 -19.008 1.000 1 A TYR 37.428 1
ATOM 1386 C CD2 . TYR 185 185 ? A 1.211 24.817 -16.821 1.000 1 A TYR 36.467 1
ATOM 1387 C CE1 . TYR 185 185 ? A 2.973 23.993 -18.783 1.000 1 A TYR 31.884 1
ATOM 1388 C CE2 . TYR 185 185 ? A 2.056 23.748 -16.590 1.000 1 A TYR 32.842 1
ATOM 1389 C CZ . TYR 185 185 ? A 2.934 23.331 -17.570 1.000 1 A TYR 30.863 1
ATOM 1390 O OH . TYR 185 185 ? A 3.798 22.301 -17.339 1.000 1 A TYR 33.741 1
ATOM 1391 N N . ASP 186 186 ? A -0.357 29.021 -19.793 1.000 1 A ASP 39.086 1
ATOM 1392 C CA . ASP 186 186 ? A -1.211 30.035 -20.389 1.000 1 A ASP 40.269 1
ATOM 1393 C C . ASP 186 186 ? A -2.570 30.048 -19.720 1.000 1 A ASP 40.558 1
ATOM 1394 O O . ASP 186 186 ? A -3.062 29.050 -19.174 1.000 1 A ASP 38.212 1
ATOM 1395 C CB . ASP 186 186 ? A -1.375 29.774 -21.884 1.000 1 A ASP 37.929 1
ATOM 1396 C CG . ASP 186 186 ? A -0.093 30.018 -22.671 1.000 1 A ASP 36.937 1
ATOM 1397 O OD1 . ASP 186 186 ? A 0.698 30.905 -22.271 1.000 1 A ASP 31.884 1
ATOM 1398 O OD2 . ASP 186 186 ? A 0.136 29.305 -23.666 1.000 1 A ASP 30.664 1
ATOM 1399 N N . GLU 187 187 ? A -3.190 31.204 -19.793 1.000 1 A GLU 39.453 1
ATOM 1400 C CA . GLU 187 187 ? A -4.496 31.384 -19.189 1.000 1 A GLU 40.452 1
ATOM 1401 C C . GLU 187 187 ? A -5.586 30.619 -19.923 1.000 1 A GLU 40.483 1
ATOM 1402 O O . GLU 187 187 ? A -6.581 30.228 -19.337 1.000 1 A GLU 38.385 1
ATOM 1403 C CB . GLU 187 187 ? A -4.833 32.873 -19.105 1.000 1 A GLU 38.503 1
ATOM 1404 C CG . GLU 187 187 ? A -3.904 33.685 -18.211 1.000 1 A GLU 39.108 1
ATOM 1405 C CD . GLU 187 187 ? A -4.056 33.356 -16.737 1.000 1 A GLU 37.640 1
ATOM 1406 O OE1 . GLU 187 187 ? A -5.186 33.022 -16.325 1.000 1 A GLU 34.258 1
ATOM 1407 O OE2 . GLU 187 187 ? A -3.045 33.393 -16.027 1.000 1 A GLU 32.809 1
ATOM 1408 N N . SER 188 188 ? A -5.383 30.446 -21.212 1.000 1 A SER 40.995 1
ATOM 1409 C CA . SER 188 188 ? A -6.360 29.695 -22.007 1.000 1 A SER 42.052 1
ATOM 1410 C C . SER 188 188 ? A -6.359 28.227 -21.653 1.000 1 A SER 42.361 1
ATOM 1411 O O . SER 188 188 ? A -7.412 27.584 -21.642 1.000 1 A SER 40.989 1
ATOM 1412 C CB . SER 188 188 ? A -6.076 29.887 -23.490 1.000 1 A SER 39.712 1
ATOM 1413 O OG . SER 188 188 ? A -4.853 29.278 -23.860 1.000 1 A SER 38.390 1
ATOM 1414 N N . THR 189 189 ? A -5.213 27.683 -21.343 1.000 1 A THR 40.089 1
ATOM 1415 C CA . THR 189 189 ? A -5.098 26.295 -20.946 1.000 1 A THR 39.823 1
ATOM 1416 C C . THR 189 189 ? A -5.584 26.096 -19.516 1.000 1 A THR 40.367 1
ATOM 1417 O O . THR 189 189 ? A -6.037 25.013 -19.161 1.000 1 A THR 39.033 1
ATOM 1418 C CB . THR 189 189 ? A -3.673 25.784 -21.077 1.000 1 A THR 37.921 1
ATOM 1419 O OG1 . THR 189 189 ? A -2.784 26.579 -20.283 1.000 1 A THR 36.292 1
ATOM 1420 C CG2 . THR 189 189 ? A -3.240 25.863 -22.540 1.000 1 A THR 35.585 1
ATOM 1421 N N . GLU 190 190 ? A -5.489 27.113 -18.710 1.000 1 A GLU 38.942 1
ATOM 1422 C CA . GLU 190 190 ? A -5.930 27.017 -17.343 1.000 1 A GLU 40.120 1
ATOM 1423 C C . GLU 190 190 ? A -7.461 27.051 -17.246 1.000 1 A GLU 40.159 1
ATOM 1424 O O . GLU 190 190 ? A -8.049 26.433 -16.362 1.000 1 A GLU 38.547 1
ATOM 1425 C CB . GLU 190 190 ? A -5.340 28.141 -16.497 1.000 1 A GLU 38.693 1
ATOM 1426 C CG . GLU 190 190 ? A -3.855 28.024 -16.271 1.000 1 A GLU 38.269 1
ATOM 1427 C CD . GLU 190 190 ? A -3.277 29.177 -15.455 1.000 1 A GLU 36.358 1
ATOM 1428 O OE1 . GLU 190 190 ? A -4.057 30.073 -15.081 1.000 1 A GLU 34.253 1
ATOM 1429 O OE2 . GLU 190 190 ? A -2.050 29.164 -15.162 1.000 1 A GLU 32.901 1
ATOM 1430 N N . LEU 191 191 ? A -8.071 27.769 -18.153 1.000 1 A LEU 38.845 1
ATOM 1431 C CA . LEU 191 191 ? A -9.531 27.807 -18.167 1.000 1 A LEU 41.674 1
ATOM 1432 C C . LEU 191 191 ? A -10.106 26.532 -18.768 1.000 1 A LEU 42.026 1
ATOM 1433 O O . LEU 191 191 ? A -11.146 26.064 -18.329 1.000 1 A LEU 40.637 1
ATOM 1434 C CB . LEU 191 191 ? A -10.015 29.022 -18.953 1.000 1 A LEU 39.071 1
ATOM 1435 C CG . LEU 191 191 ? A -9.686 30.402 -18.342 1.000 1 A LEU 37.959 1
ATOM 1436 C CD1 . LEU 191 191 ? A -10.117 31.504 -19.258 1.000 1 A LEU 37.379 1
ATOM 1437 C CD2 . LEU 191 191 ? A -10.285 30.531 -16.963 1.000 1 A LEU 35.759 1
ATOM 1438 N N . ASN 192 192 ? A -9.430 25.994 -19.736 1.000 1 A ASN 39.915 1
ATOM 1439 C CA . ASN 192 192 ? A -9.882 24.760 -20.366 1.000 1 A ASN 40.382 1
ATOM 1440 C C . ASN 192 192 ? A -9.461 23.528 -19.578 1.000 1 A ASN 40.659 1
ATOM 1441 O O . ASN 192 192 ? A -10.014 22.467 -19.790 1.000 1 A ASN 39.288 1
ATOM 1442 C CB . ASN 192 192 ? A -9.353 24.647 -21.795 1.000 1 A ASN 38.834 1
ATOM 1443 C CG . ASN 192 192 ? A -10.023 25.634 -22.720 1.000 1 A ASN 38.600 1
ATOM 1444 O OD1 . ASN 192 192 ? A -11.243 25.748 -22.734 1.000 1 A ASN 33.809 1
ATOM 1445 N ND2 . ASN 192 192 ? A -9.225 26.348 -23.518 1.000 1 A ASN 35.696 1
ATOM 1446 N N . SER 193 193 ? A -8.511 23.666 -18.704 1.000 1 A SER 41.173 1
ATOM 1447 C CA . SER 193 193 ? A -8.062 22.570 -17.902 1.000 1 A SER 42.792 1
ATOM 1448 C C . SER 193 193 ? A -9.046 22.295 -16.747 1.000 1 A SER 42.929 1
ATOM 1449 O O . SER 193 193 ? A -9.776 23.173 -16.292 1.000 1 A SER 41.405 1
ATOM 1450 C CB . SER 193 193 ? A -6.659 22.824 -17.343 1.000 1 A SER 40.058 1
ATOM 1451 O OG . SER 193 193 ? A -6.653 23.890 -16.411 1.000 1 A SER 37.606 1
ATOM 1452 N N . SER 194 194 ? A -9.018 21.077 -16.295 1.000 1 A SER 40.674 1
ATOM 1453 C CA . SER 194 194 ? A -9.836 20.667 -15.161 1.000 1 A SER 41.627 1
ATOM 1454 C C . SER 194 194 ? A -9.046 19.656 -14.343 1.000 1 A SER 42.118 1
ATOM 1455 O O . SER 194 194 ? A -8.359 18.777 -14.873 1.000 1 A SER 40.919 1
ATOM 1456 C CB . SER 194 194 ? A -11.166 20.065 -15.653 1.000 1 A SER 39.415 1
ATOM 1457 O OG . SER 194 194 ? A -10.933 18.873 -16.389 1.000 1 A SER 37.436 1
ATOM 1458 N N . GLU 195 195 ? A -9.151 19.788 -13.068 1.000 1 A GLU 38.019 1
ATOM 1459 C CA . GLU 195 195 ? A -8.402 18.918 -12.155 1.000 1 A GLU 38.962 1
ATOM 1460 C C . GLU 195 195 ? A -9.056 17.554 -12.049 1.000 1 A GLU 39.087 1
ATOM 1461 O O . GLU 195 195 ? A -10.271 17.414 -12.106 1.000 1 A GLU 37.519 1
ATOM 1462 C CB . GLU 195 195 ? A -8.299 19.571 -10.780 1.000 1 A GLU 37.779 1
ATOM 1463 C CG . GLU 195 195 ? A -7.529 20.873 -10.789 1.000 1 A GLU 36.423 1
ATOM 1464 C CD . GLU 195 195 ? A -6.048 20.723 -11.051 1.000 1 A GLU 34.204 1
ATOM 1465 O OE1 . GLU 195 195 ? A -5.480 19.700 -10.598 1.000 1 A GLU 32.689 1
ATOM 1466 O OE2 . GLU 195 195 ? A -5.453 21.604 -11.702 1.000 1 A GLU 32.074 1
ATOM 1467 N N . PHE 196 196 ? A -8.223 16.585 -11.874 1.000 1 A PHE 39.326 1
ATOM 1468 C CA . PHE 196 196 ? A -8.708 15.233 -11.719 1.000 1 A PHE 40.909 1
ATOM 1469 C C . PHE 196 196 ? A -9.075 15.004 -10.248 1.000 1 A PHE 40.979 1
ATOM 1470 O O . PHE 196 196 ? A -8.368 15.377 -9.348 1.000 1 A PHE 40.453 1
ATOM 1471 C CB . PHE 196 196 ? A -7.664 14.212 -12.170 1.000 1 A PHE 39.532 1
ATOM 1472 C CG . PHE 196 196 ? A -7.385 14.279 -13.653 1.000 1 A PHE 38.826 1
ATOM 1473 C CD1 . PHE 196 196 ? A -6.309 15.010 -14.140 1.000 1 A PHE 37.820 1
ATOM 1474 C CD2 . PHE 196 196 ? A -8.204 13.588 -14.524 1.000 1 A PHE 37.148 1
ATOM 1475 C CE1 . PHE 196 196 ? A -6.054 15.052 -15.480 1.000 1 A PHE 33.921 1
ATOM 1476 C CE2 . PHE 196 196 ? A -7.950 13.645 -15.896 1.000 1 A PHE 33.587 1
ATOM 1477 C CZ . PHE 196 196 ? A -6.872 14.373 -16.359 1.000 1 A PHE 32.470 1
ATOM 1478 N N . VAL 197 197 ? A -10.186 14.320 -10.059 1.000 1 A VAL 39.909 1
ATOM 1479 C CA . VAL 197 197 ? A -10.690 14.016 -8.728 1.000 1 A VAL 42.906 1
ATOM 1480 C C . VAL 197 197 ? A -10.794 12.503 -8.601 1.000 1 A VAL 43.080 1
ATOM 1481 O O . VAL 197 197 ? A -11.533 11.860 -9.320 1.000 1 A VAL 42.348 1
ATOM 1482 C CB . VAL 197 197 ? A -12.049 14.680 -8.453 1.000 1 A VAL 41.079 1
ATOM 1483 C CG1 . VAL 197 197 ? A -11.907 16.190 -8.564 1.000 1 A VAL 39.250 1
ATOM 1484 C CG2 . VAL 197 197 ? A -12.539 14.292 -7.073 1.000 1 A VAL 38.780 1
ATOM 1485 N N . TYR 198 198 ? A -10.059 11.989 -7.702 1.000 1 A TYR 39.755 1
ATOM 1486 C CA . TYR 198 198 ? A -10.024 10.555 -7.418 1.000 1 A TYR 41.741 1
ATOM 1487 C C . TYR 198 198 ? A -10.460 10.349 -5.977 1.000 1 A TYR 42.205 1
ATOM 1488 O O . TYR 198 198 ? A -9.887 10.913 -5.042 1.000 1 A TYR 41.279 1
ATOM 1489 C CB . TYR 198 198 ? A -8.664 9.916 -7.665 1.000 1 A TYR 39.477 1
ATOM 1490 C CG . TYR 198 198 ? A -8.620 8.458 -7.353 1.000 1 A TYR 38.060 1
ATOM 1491 C CD1 . TYR 198 198 ? A -9.250 7.534 -8.170 1.000 1 A TYR 36.215 1
ATOM 1492 C CD2 . TYR 198 198 ? A -7.932 7.991 -6.217 1.000 1 A TYR 34.875 1
ATOM 1493 C CE1 . TYR 198 198 ? A -9.190 6.173 -7.888 1.000 1 A TYR 29.953 1
ATOM 1494 C CE2 . TYR 198 198 ? A -7.896 6.645 -5.934 1.000 1 A TYR 30.144 1
ATOM 1495 C CZ . TYR 198 198 ? A -8.509 5.757 -6.775 1.000 1 A TYR 26.993 1
ATOM 1496 O OH . TYR 198 198 ? A -8.481 4.401 -6.510 1.000 1 A TYR 29.662 1
ATOM 1497 N N . VAL 199 199 ? A -11.427 9.497 -5.818 1.000 1 A VAL 41.984 1
ATOM 1498 C CA . VAL 199 199 ? A -11.999 9.247 -4.495 1.000 1 A VAL 43.059 1
ATOM 1499 C C . VAL 199 199 ? A -11.391 7.983 -3.923 1.000 1 A VAL 44.058 1
ATOM 1500 O O . VAL 199 199 ? A -11.424 6.920 -4.513 1.000 1 A VAL 42.169 1
ATOM 1501 C CB . VAL 199 199 ? A -13.521 9.100 -4.585 1.000 1 A VAL 40.198 1
ATOM 1502 C CG1 . VAL 199 199 ? A -14.128 10.350 -5.130 1.000 1 A VAL 39.506 1
ATOM 1503 C CG2 . VAL 199 199 ? A -14.063 8.813 -3.184 1.000 1 A VAL 38.263 1
ATOM 1504 N N . ASP 200 200 ? A -10.823 8.149 -2.752 1.000 1 A ASP 41.485 1
ATOM 1505 C CA . ASP 200 200 ? A -10.282 7.028 -1.993 1.000 1 A ASP 42.358 1
ATOM 1506 C C . ASP 200 200 ? A -10.832 7.127 -0.573 1.000 1 A ASP 42.245 1
ATOM 1507 O O . ASP 200 200 ? A -10.466 8.048 0.169 1.000 1 A ASP 41.197 1
ATOM 1508 C CB . ASP 200 200 ? A -8.768 7.030 -2.000 1.000 1 A ASP 40.243 1
ATOM 1509 C CG . ASP 200 200 ? A -8.179 5.725 -1.473 1.000 1 A ASP 39.678 1
ATOM 1510 O OD1 . ASP 200 200 ? A -8.939 4.814 -1.119 1.000 1 A ASP 34.741 1
ATOM 1511 O OD2 . ASP 200 200 ? A -6.921 5.627 -1.422 1.000 1 A ASP 34.821 1
ATOM 1512 N N . SER 201 201 ? A -11.659 6.206 -0.216 1.000 1 A SER 45.982 1
ATOM 1513 C CA . SER 201 201 ? A -12.297 6.250 1.100 1.000 1 A SER 48.315 1
ATOM 1514 C C . SER 201 201 ? A -11.381 5.789 2.208 1.000 1 A SER 48.724 1
ATOM 1515 O O . SER 201 201 ? A -11.664 6.013 3.380 1.000 1 A SER 47.720 1
ATOM 1516 C CB . SER 201 201 ? A -13.546 5.405 1.109 1.000 1 A SER 45.727 1
ATOM 1517 O OG . SER 201 201 ? A -13.246 4.027 0.890 1.000 1 A SER 43.201 1
ATOM 1518 N N . VAL 202 202 ? A -10.292 5.137 1.847 1.000 1 A VAL 43.911 1
ATOM 1519 C CA . VAL 202 202 ? A -9.335 4.711 2.855 1.000 1 A VAL 46.992 1
ATOM 1520 C C . VAL 202 202 ? A -8.522 5.906 3.334 1.000 1 A VAL 47.690 1
ATOM 1521 O O . VAL 202 202 ? A -8.415 6.147 4.529 1.000 1 A VAL 46.042 1
ATOM 1522 C CB . VAL 202 202 ? A -8.461 3.581 2.312 1.000 1 A VAL 43.883 1
ATOM 1523 C CG1 . VAL 202 202 ? A -7.454 3.127 3.338 1.000 1 A VAL 44.057 1
ATOM 1524 C CG2 . VAL 202 202 ? A -9.322 2.433 1.850 1.000 1 A VAL 42.693 1
ATOM 1525 N N . ASP 203 203 ? A -7.964 6.606 2.406 1.000 1 A ASP 47.277 1
ATOM 1526 C CA . ASP 203 203 ? A -7.104 7.743 2.744 1.000 1 A ASP 48.236 1
ATOM 1527 C C . ASP 203 203 ? A -7.887 9.042 2.910 1.000 1 A ASP 48.112 1
ATOM 1528 O O . ASP 203 203 ? A -7.667 9.773 3.880 1.000 1 A ASP 46.839 1
ATOM 1529 C CB . ASP 203 203 ? A -6.000 7.906 1.701 1.000 1 A ASP 46.174 1
ATOM 1530 C CG . ASP 203 203 ? A -5.000 6.767 1.697 1.000 1 A ASP 44.190 1
ATOM 1531 O OD1 . ASP 203 203 ? A -4.832 6.126 2.765 1.000 1 A ASP 37.651 1
ATOM 1532 O OD2 . ASP 203 203 ? A -4.403 6.495 0.629 1.000 1 A ASP 38.966 1
ATOM 1533 N N . GLU 204 204 ? A -8.731 9.296 1.978 1.000 1 A GLU 40.506 1
ATOM 1534 C CA . GLU 204 204 ? A -9.487 10.531 1.974 1.000 1 A GLU 40.585 1
ATOM 1535 C C . GLU 204 204 ? A -10.750 10.339 1.166 1.000 1 A GLU 40.663 1
ATOM 1536 O O . GLU 204 204 ? A -10.984 9.260 0.581 1.000 1 A GLU 38.953 1
ATOM 1537 C CB . GLU 204 204 ? A -8.663 11.686 1.417 1.000 1 A GLU 39.004 1
ATOM 1538 C CG . GLU 204 204 ? A -8.281 11.530 -0.036 1.000 1 A GLU 38.117 1
ATOM 1539 C CD . GLU 204 204 ? A -7.318 12.592 -0.504 1.000 1 A GLU 36.114 1
ATOM 1540 O OE1 . GLU 204 204 ? A -6.983 13.482 0.292 1.000 1 A GLU 34.710 1
ATOM 1541 O OE2 . GLU 204 204 ? A -6.888 12.510 -1.679 1.000 1 A GLU 33.448 1
ATOM 1542 N N . TRP 205 205 ? A -11.569 11.334 1.153 1.000 1 A TRP 44.357 1
ATOM 1543 C CA . TRP 205 205 ? A -12.772 11.260 0.332 1.000 1 A TRP 46.028 1
ATOM 1544 C C . TRP 205 205 ? A -12.475 11.384 -1.161 1.000 1 A TRP 46.589 1
ATOM 1545 O O . TRP 205 205 ? A -12.910 10.611 -1.975 1.000 1 A TRP 44.837 1
ATOM 1546 C CB . TRP 205 205 ? A -13.777 12.351 0.727 1.000 1 A TRP 43.645 1
ATOM 1547 C CG . TRP 205 205 ? A -14.313 12.197 2.119 1.000 1 A TRP 44.007 1
ATOM 1548 C CD1 . TRP 205 205 ? A -13.855 12.814 3.236 1.000 1 A TRP 41.531 1
ATOM 1549 C CD2 . TRP 205 205 ? A -15.423 11.400 2.532 1.000 1 A TRP 43.238 1
ATOM 1550 N NE1 . TRP 205 205 ? A -14.626 12.448 4.304 1.000 1 A TRP 38.012 1
ATOM 1551 C CE2 . TRP 205 205 ? A -15.591 11.557 3.903 1.000 1 A TRP 40.985 1
ATOM 1552 C CE3 . TRP 205 205 ? A -16.273 10.515 1.839 1.000 1 A TRP 37.078 1
ATOM 1553 C CZ2 . TRP 205 205 ? A -16.572 10.887 4.606 1.000 1 A TRP 35.960 1
ATOM 1554 C CZ3 . TRP 205 205 ? A -17.253 9.867 2.555 1.000 1 A TRP 36.585 1
ATOM 1555 C CH2 . TRP 205 205 ? A -17.400 10.059 3.911 1.000 1 A TRP 34.829 1
ATOM 1556 N N . MET 206 206 ? A -11.648 12.378 -1.456 1.000 1 A MET 44.911 1
ATOM 1557 C CA . MET 206 206 ? A -11.293 12.670 -2.859 1.000 1 A MET 45.735 1
ATOM 1558 C C . MET 206 206 ? A -9.789 12.592 -2.993 1.000 1 A MET 45.716 1
ATOM 1559 O O . MET 206 206 ? A -9.052 13.175 -2.234 1.000 1 A MET 44.944 1
ATOM 1560 C CB . MET 206 206 ? A -11.788 14.055 -3.275 1.000 1 A MET 43.865 1
ATOM 1561 C CG . MET 206 206 ? A -13.286 14.205 -3.389 1.000 1 A MET 42.034 1
ATOM 1562 S SD . MET 206 206 ? A -14.193 14.183 -1.844 1.000 1 A MET 36.486 1
ATOM 1563 C CE . MET 206 206 ? A -13.534 15.660 -1.102 1.000 1 A MET 33.463 1
ATOM 1564 N N . TYR 207 207 ? A -9.382 11.867 -3.988 1.000 1 A TYR 42.613 1
ATOM 1565 C CA . TYR 207 207 ? A -7.969 11.787 -4.338 1.000 1 A TYR 46.111 1
ATOM 1566 C C . TYR 207 207 ? A -7.817 11.722 -5.841 1.000 1 A TYR 46.295 1
ATOM 1567 O O . TYR 207 207 ? A -8.497 10.996 -6.535 1.000 1 A TYR 45.977 1
ATOM 1568 C CB . TYR 207 207 ? A -7.309 10.581 -3.685 1.000 1 A TYR 43.920 1
ATOM 1569 C CG . TYR 207 207 ? A -5.814 10.496 -3.953 1.000 1 A TYR 41.839 1
ATOM 1570 C CD1 . TYR 207 207 ? A -4.929 11.313 -3.291 1.000 1 A TYR 38.769 1
ATOM 1571 C CD2 . TYR 207 207 ? A -5.325 9.609 -4.906 1.000 1 A TYR 37.904 1
ATOM 1572 C CE1 . TYR 207 207 ? A -3.575 11.245 -3.534 1.000 1 A TYR 32.283 1
ATOM 1573 C CE2 . TYR 207 207 ? A -3.974 9.546 -5.172 1.000 1 A TYR 31.752 1
ATOM 1574 C CZ . TYR 207 207 ? A -3.114 10.358 -4.473 1.000 1 A TYR 30.747 1
ATOM 1575 O OH . TYR 207 207 ? A -1.754 10.289 -4.725 1.000 1 A TYR 30.863 1
ATOM 1576 N N . THR 208 208 ? A -6.895 12.511 -6.318 1.000 1 A THR 42.729 1
ATOM 1577 C CA . THR 208 208 ? A -6.582 12.559 -7.736 1.000 1 A THR 44.446 1
ATOM 1578 C C . THR 208 208 ? A -5.050 12.525 -7.885 1.000 1 A THR 44.764 1
ATOM 1579 O O . THR 208 208 ? A -4.363 13.263 -7.175 1.000 1 A THR 43.941 1
ATOM 1580 C CB . THR 208 208 ? A -7.143 13.825 -8.405 1.000 1 A THR 42.445 1
ATOM 1581 O OG1 . THR 208 208 ? A -8.530 13.874 -8.225 1.000 1 A THR 37.758 1
ATOM 1582 C CG2 . THR 208 208 ? A -6.830 13.854 -9.874 1.000 1 A THR 38.660 1
ATOM 1583 N N . PRO 209 209 ? A -4.536 11.710 -8.740 1.000 1 A PRO 41.099 1
ATOM 1584 C CA . PRO 209 209 ? A -3.084 11.600 -8.883 1.000 1 A PRO 42.826 1
ATOM 1585 C C . PRO 209 209 ? A -2.438 12.927 -9.330 1.000 1 A PRO 43.177 1
ATOM 1586 O O . PRO 209 209 ? A -3.028 13.677 -10.108 1.000 1 A PRO 42.148 1
ATOM 1587 C CB . PRO 209 209 ? A -2.886 10.527 -9.932 1.000 1 A PRO 40.706 1
ATOM 1588 C CG . PRO 209 209 ? A -4.115 9.707 -9.839 1.000 1 A PRO 40.809 1
ATOM 1589 C CD . PRO 209 209 ? A -5.229 10.637 -9.473 1.000 1 A PRO 41.114 1
ATOM 1590 N N . PRO 210 210 ? A -1.258 13.217 -8.892 1.000 1 A PRO 41.979 1
ATOM 1591 C CA . PRO 210 210 ? A -0.630 14.487 -9.245 1.000 1 A PRO 42.863 1
ATOM 1592 C C . PRO 210 210 ? A -0.074 14.520 -10.659 1.000 1 A PRO 43.454 1
ATOM 1593 O O . PRO 210 210 ? A 0.094 15.599 -11.218 1.000 1 A PRO 42.967 1
ATOM 1594 C CB . PRO 210 210 ? A 0.489 14.622 -8.204 1.000 1 A PRO 41.401 1
ATOM 1595 C CG . PRO 210 210 ? A 0.860 13.226 -7.877 1.000 1 A PRO 41.278 1
ATOM 1596 C CD . PRO 210 210 ? A -0.436 12.463 -7.938 1.000 1 A PRO 41.838 1
ATOM 1597 N N . TRP 211 211 ? A 0.201 13.373 -11.195 1.000 1 A TRP 44.761 1
ATOM 1598 C CA . TRP 211 211 ? A 0.671 13.326 -12.581 1.000 1 A TRP 45.519 1
ATOM 1599 C C . TRP 211 211 ? A -0.468 13.562 -13.558 1.000 1 A TRP 45.731 1
ATOM 1600 O O . TRP 211 211 ? A -0.267 14.060 -14.638 1.000 1 A TRP 43.973 1
ATOM 1601 C CB . TRP 211 211 ? A 1.385 11.987 -12.874 1.000 1 A TRP 43.517 1
ATOM 1602 C CG . TRP 211 211 ? A 0.537 10.774 -12.798 1.000 1 A TRP 43.635 1
ATOM 1603 C CD1 . TRP 211 211 ? A 0.209 10.077 -11.671 1.000 1 A TRP 39.852 1
ATOM 1604 C CD2 . TRP 211 211 ? A -0.118 10.109 -13.865 1.000 1 A TRP 41.744 1
ATOM 1605 N NE1 . TRP 211 211 ? A -0.578 9.011 -11.971 1.000 1 A TRP 38.795 1
ATOM 1606 C CE2 . TRP 211 211 ? A -0.801 9.026 -13.331 1.000 1 A TRP 40.412 1
ATOM 1607 C CE3 . TRP 211 211 ? A -0.171 10.355 -15.236 1.000 1 A TRP 39.175 1
ATOM 1608 C CZ2 . TRP 211 211 ? A -1.537 8.162 -14.138 1.000 1 A TRP 37.410 1
ATOM 1609 C CZ3 . TRP 211 211 ? A -0.920 9.495 -16.021 1.000 1 A TRP 36.949 1
ATOM 1610 C CH2 . TRP 211 211 ? A -1.595 8.412 -15.476 1.000 1 A TRP 36.014 1
ATOM 1611 N N . LEU 212 212 ? A -1.666 13.150 -13.149 1.000 1 A LEU 40.993 1
ATOM 1612 C CA . LEU 212 212 ? A -2.828 13.414 -13.981 1.000 1 A LEU 42.776 1
ATOM 1613 C C . LEU 212 212 ? A -3.263 14.873 -13.877 1.000 1 A LEU 42.657 1
ATOM 1614 O O . LEU 212 212 ? A -3.751 15.452 -14.840 1.000 1 A LEU 41.694 1
ATOM 1615 C CB . LEU 212 212 ? A -3.974 12.489 -13.608 1.000 1 A LEU 40.837 1
ATOM 1616 C CG . LEU 212 212 ? A -3.764 11.003 -13.897 1.000 1 A LEU 39.475 1
ATOM 1617 C CD1 . LEU 212 212 ? A -3.598 10.773 -15.378 1.000 1 A LEU 37.837 1
ATOM 1618 C CD2 . LEU 212 212 ? A -4.931 10.189 -13.347 1.000 1 A LEU 37.174 1
ATOM 1619 N N . ASP 213 213 ? A -3.117 15.444 -12.703 1.000 1 A ASP 41.342 1
ATOM 1620 C CA . ASP 213 213 ? A -3.531 16.827 -12.505 1.000 1 A ASP 41.512 1
ATOM 1621 C C . ASP 213 213 ? A -2.553 17.810 -13.154 1.000 1 A ASP 41.349 1
ATOM 1622 O O . ASP 213 213 ? A -2.955 18.839 -13.672 1.000 1 A ASP 40.489 1
ATOM 1623 C CB . ASP 213 213 ? A -3.654 17.131 -11.008 1.000 1 A ASP 39.806 1
ATOM 1624 C CG . ASP 213 213 ? A -4.797 16.388 -10.365 1.000 1 A ASP 38.652 1
ATOM 1625 O OD1 . ASP 213 213 ? A -5.777 16.108 -11.073 1.000 1 A ASP 35.022 1
ATOM 1626 O OD2 . ASP 213 213 ? A -4.716 16.095 -9.141 1.000 1 A ASP 35.305 1
ATOM 1627 N N . PHE 214 214 ? A -1.290 17.458 -13.101 1.000 1 A PHE 37.244 1
ATOM 1628 C CA . PHE 214 214 ? A -0.295 18.318 -13.734 1.000 1 A PHE 38.173 1
ATOM 1629 C C . PHE 214 214 ? A -0.355 18.222 -15.249 1.000 1 A PHE 38.259 1
ATOM 1630 O O . PHE 214 214 ? A -0.119 19.208 -15.956 1.000 1 A PHE 37.172 1
ATOM 1631 C CB . PHE 214 214 ? A 1.099 17.965 -13.232 1.000 1 A PHE 36.372 1
ATOM 1632 C CG . PHE 214 214 ? A 2.188 18.881 -13.746 1.000 1 A PHE 35.091 1
ATOM 1633 C CD1 . PHE 214 214 ? A 2.333 20.157 -13.233 1.000 1 A PHE 33.579 1
ATOM 1634 C CD2 . PHE 214 214 ? A 3.035 18.435 -14.758 1.000 1 A PHE 32.870 1
ATOM 1635 C CE1 . PHE 214 214 ? A 3.333 20.990 -13.723 1.000 1 A PHE 29.090 1
ATOM 1636 C CE2 . PHE 214 214 ? A 4.027 19.284 -15.227 1.000 1 A PHE 28.790 1
ATOM 1637 C CZ . PHE 214 214 ? A 4.182 20.540 -14.711 1.000 1 A PHE 26.769 1
ATOM 1638 N N . ALA 215 215 ? A -0.635 17.039 -15.734 1.000 1 A ALA 41.709 1
ATOM 1639 C CA . ALA 215 215 ? A -0.787 16.868 -17.164 1.000 1 A ALA 42.523 1
ATOM 1640 C C . ALA 215 215 ? A -2.063 17.520 -17.675 1.000 1 A ALA 43.230 1
ATOM 1641 O O . ALA 215 215 ? A -2.120 18.000 -18.830 1.000 1 A ALA 41.938 1
ATOM 1642 C CB . ALA 215 215 ? A -0.799 15.382 -17.513 1.000 1 A ALA 40.513 1
ATOM 1643 N N . ASP 216 216 ? A -3.071 17.567 -16.862 1.000 1 A ASP 39.253 1
ATOM 1644 C CA . ASP 216 216 ? A -4.294 18.242 -17.235 1.000 1 A ASP 39.553 1
ATOM 1645 C C . ASP 216 216 ? A -4.119 19.753 -17.241 1.000 1 A ASP 39.431 1
ATOM 1646 O O . ASP 216 216 ? A -4.675 20.439 -18.092 1.000 1 A ASP 37.996 1
ATOM 1647 C CB . ASP 216 216 ? A -5.448 17.845 -16.307 1.000 1 A ASP 37.719 1
ATOM 1648 C CG . ASP 216 216 ? A -6.770 18.407 -16.739 1.000 1 A ASP 37.262 1
ATOM 1649 O OD1 . ASP 216 216 ? A -7.371 17.884 -17.673 1.000 1 A ASP 32.593 1
ATOM 1650 O OD2 . ASP 216 216 ? A -7.210 19.394 -16.116 1.000 1 A ASP 32.830 1
ATOM 1651 N N . ASP 217 217 ? A -3.360 20.248 -16.300 1.000 1 A ASP 38.242 1
ATOM 1652 C CA . ASP 217 217 ? A -3.103 21.680 -16.256 1.000 1 A ASP 36.359 1
ATOM 1653 C C . ASP 217 217 ? A -2.167 22.113 -17.369 1.000 1 A ASP 36.555 1
ATOM 1654 O O . ASP 217 217 ? A -2.352 23.197 -17.950 1.000 1 A ASP 34.798 1
ATOM 1655 C CB . ASP 217 217 ? A -2.489 22.082 -14.901 1.000 1 A ASP 35.020 1
ATOM 1656 C CG . ASP 217 217 ? A -3.499 21.936 -13.770 1.000 1 A ASP 34.306 1
ATOM 1657 O OD1 . ASP 217 217 ? A -4.698 22.102 -14.014 1.000 1 A ASP 31.151 1
ATOM 1658 O OD2 . ASP 217 217 ? A -3.058 21.628 -12.633 1.000 1 A ASP 30.934 1
ATOM 1659 N N . GLY 218 218 ? A -1.223 21.294 -17.677 1.000 1 A GLY 36.808 1
ATOM 1660 C CA . GLY 218 218 ? A -0.297 21.628 -18.746 1.000 1 A GLY 35.012 1
ATOM 1661 C C . GLY 218 218 ? A -0.923 21.487 -20.130 1.000 1 A GLY 36.281 1
ATOM 1662 O O . GLY 218 218 ? A -0.858 22.384 -20.964 1.000 1 A GLY 34.999 1
ATOM 1663 N N . GLY 219 219 ? A -1.538 20.346 -20.343 1.000 1 A GLY 41.888 1
ATOM 1664 C CA . GLY 219 219 ? A -2.187 20.066 -21.605 1.000 1 A GLY 40.728 1
ATOM 1665 C C . GLY 219 219 ? A -3.642 19.635 -21.433 1.000 1 A GLY 42.127 1
ATOM 1666 O O . GLY 219 219 ? A -3.991 18.496 -21.718 1.000 1 A GLY 41.253 1
ATOM 1667 N N . GLY 220 220 ? A -4.438 20.563 -20.984 1.000 1 A GLY 38.253 1
ATOM 1668 C CA . GLY 220 220 ? A -5.826 20.229 -20.703 1.000 1 A GLY 36.855 1
ATOM 1669 C C . GLY 220 220 ? A -6.690 20.005 -21.941 1.000 1 A GLY 38.020 1
ATOM 1670 O O . GLY 220 220 ? A -7.538 19.147 -21.970 1.000 1 A GLY 36.696 1
ATOM 1671 N N . GLY 221 221 ? A -6.428 20.774 -22.971 1.000 1 A GLY 38.383 1
ATOM 1672 C CA . GLY 221 221 ? A -7.129 20.632 -24.238 1.000 1 A GLY 36.865 1
ATOM 1673 C C . GLY 221 221 ? A -6.445 19.705 -25.222 1.000 1 A GLY 38.605 1
ATOM 1674 O O . GLY 221 221 ? A -7.067 19.220 -26.156 1.000 1 A GLY 37.642 1
ATOM 1675 N N . TYR 222 222 ? A -5.193 19.467 -25.026 1.000 1 A TYR 42.723 1
ATOM 1676 C CA . TYR 222 222 ? A -4.415 18.670 -25.958 1.000 1 A TYR 43.846 1
ATOM 1677 C C . TYR 222 222 ? A -4.607 17.173 -25.697 1.000 1 A TYR 43.511 1
ATOM 1678 O O . TYR 222 222 ? A -4.730 16.398 -26.620 1.000 1 A TYR 42.440 1
ATOM 1679 C CB . TYR 222 222 ? A -2.934 19.038 -25.885 1.000 1 A TYR 43.137 1
ATOM 1680 C CG . TYR 222 222 ? A -2.072 18.252 -26.837 1.000 1 A TYR 42.298 1
ATOM 1681 C CD1 . TYR 222 222 ? A -2.224 18.399 -28.205 1.000 1 A TYR 40.506 1
ATOM 1682 C CD2 . TYR 222 222 ? A -1.113 17.379 -26.375 1.000 1 A TYR 39.570 1
ATOM 1683 C CE1 . TYR 222 222 ? A -1.419 17.698 -29.096 1.000 1 A TYR 35.912 1
ATOM 1684 C CE2 . TYR 222 222 ? A -0.291 16.663 -27.245 1.000 1 A TYR 33.902 1
ATOM 1685 C CZ . TYR 222 222 ? A -0.465 16.835 -28.614 1.000 1 A TYR 35.160 1
ATOM 1686 O OH . TYR 222 222 ? A 0.334 16.147 -29.518 1.000 1 A TYR 39.211 1
ATOM 1687 N N . PHE 223 223 ? A -4.642 16.780 -24.447 1.000 1 A PHE 37.503 1
ATOM 1688 C CA . PHE 223 223 ? A -4.821 15.389 -24.095 1.000 1 A PHE 38.455 1
ATOM 1689 C C . PHE 223 223 ? A -5.668 15.309 -22.835 1.000 1 A PHE 37.805 1
ATOM 1690 O O . PHE 223 223 ? A -5.809 16.281 -22.097 1.000 1 A PHE 36.957 1
ATOM 1691 C CB . PHE 223 223 ? A -3.482 14.656 -23.907 1.000 1 A PHE 36.472 1
ATOM 1692 C CG . PHE 223 223 ? A -2.732 15.077 -22.658 1.000 1 A PHE 35.554 1
ATOM 1693 C CD1 . PHE 223 223 ? A -1.979 16.217 -22.601 1.000 1 A PHE 34.416 1
ATOM 1694 C CD2 . PHE 223 223 ? A -2.770 14.263 -21.531 1.000 1 A PHE 33.561 1
ATOM 1695 C CE1 . PHE 223 223 ? A -1.284 16.579 -21.485 1.000 1 A PHE 30.391 1
ATOM 1696 C CE2 . PHE 223 223 ? A -2.059 14.628 -20.381 1.000 1 A PHE 30.245 1
ATOM 1697 C CZ . PHE 223 223 ? A -1.330 15.771 -20.359 1.000 1 A PHE 29.525 1
ATOM 1698 N N . SER 224 224 ? A -6.194 14.144 -22.596 1.000 1 A SER 41.138 1
ATOM 1699 C CA . SER 224 224 ? A -7.010 13.893 -21.416 1.000 1 A SER 43.410 1
ATOM 1700 C C . SER 224 224 ? A -6.559 12.588 -20.775 1.000 1 A SER 43.306 1
ATOM 1701 O O . SER 224 224 ? A -6.613 11.513 -21.380 1.000 1 A SER 41.946 1
ATOM 1702 C CB . SER 224 224 ? A -8.487 13.838 -21.751 1.000 1 A SER 41.231 1
ATOM 1703 O OG . SER 224 224 ? A -8.787 12.731 -22.592 1.000 1 A SER 39.206 1
ATOM 1704 N N . ASP 225 225 ? A -6.102 12.702 -19.564 1.000 1 A ASP 42.404 1
ATOM 1705 C CA . ASP 225 225 ? A -5.666 11.542 -18.811 1.000 1 A ASP 42.315 1
ATOM 1706 C C . ASP 225 225 ? A -6.858 10.919 -18.086 1.000 1 A ASP 42.136 1
ATOM 1707 O O . ASP 225 225 ? A -7.832 11.588 -17.767 1.000 1 A ASP 40.870 1
ATOM 1708 C CB . ASP 225 225 ? A -4.567 11.906 -17.809 1.000 1 A ASP 40.318 1
ATOM 1709 C CG . ASP 225 225 ? A -3.259 12.239 -18.498 1.000 1 A ASP 39.266 1
ATOM 1710 O OD1 . ASP 225 225 ? A -2.997 11.679 -19.588 1.000 1 A ASP 34.406 1
ATOM 1711 O OD2 . ASP 225 225 ? A -2.508 13.075 -17.953 1.000 1 A ASP 34.474 1
ATOM 1712 N N . GLU 226 226 ? A -6.729 9.665 -17.784 1.000 1 A GLU 39.171 1
ATOM 1713 C CA . GLU 226 226 ? A -7.762 8.941 -17.095 1.000 1 A GLU 38.773 1
ATOM 1714 C C . GLU 226 226 ? A -7.507 8.971 -15.593 1.000 1 A GLU 38.826 1
ATOM 1715 O O . GLU 226 226 ? A -6.423 9.300 -15.125 1.000 1 A GLU 38.386 1
ATOM 1716 C CB . GLU 226 226 ? A -7.859 7.497 -17.579 1.000 1 A GLU 39.040 1
ATOM 1717 C CG . GLU 226 226 ? A -8.265 7.371 -19.037 1.000 1 A GLU 38.767 1
ATOM 1718 C CD . GLU 226 226 ? A -8.375 5.955 -19.507 1.000 1 A GLU 36.807 1
ATOM 1719 O OE1 . GLU 226 226 ? A -8.071 5.056 -18.703 1.000 1 A GLU 33.937 1
ATOM 1720 O OE2 . GLU 226 226 ? A -8.763 5.737 -20.682 1.000 1 A GLU 31.728 1
ATOM 1721 N N . ILE 227 227 ? A -8.537 8.626 -14.858 1.000 1 A ILE 41.152 1
ATOM 1722 C CA . ILE 227 227 ? A -8.458 8.579 -13.414 1.000 1 A ILE 42.179 1
ATOM 1723 C C . ILE 227 227 ? A -8.549 7.110 -13.014 1.000 1 A ILE 42.130 1
ATOM 1724 O O . ILE 227 227 ? A -9.614 6.526 -13.075 1.000 1 A ILE 41.322 1
ATOM 1725 C CB . ILE 227 227 ? A -9.559 9.413 -12.740 1.000 1 A ILE 40.345 1
ATOM 1726 C CG1 . ILE 227 227 ? A -9.417 10.889 -13.149 1.000 1 A ILE 38.488 1
ATOM 1727 C CG2 . ILE 227 227 ? A -9.475 9.287 -11.229 1.000 1 A ILE 37.415 1
ATOM 1728 C CD1 . ILE 227 227 ? A -10.523 11.781 -12.662 1.000 1 A ILE 37.267 1
ATOM 1729 N N . PRO 228 228 ? A -7.491 6.519 -12.593 1.000 1 A PRO 42.176 1
ATOM 1730 C CA . PRO 228 228 ? A -7.548 5.151 -12.141 1.000 1 A PRO 44.041 1
ATOM 1731 C C . PRO 228 228 ? A -8.117 5.032 -10.729 1.000 1 A PRO 44.483 1
ATOM 1732 O O . PRO 228 228 ? A -8.025 5.975 -9.923 1.000 1 A PRO 44.088 1
ATOM 1733 C CB . PRO 228 228 ? A -6.117 4.679 -12.212 1.000 1 A PRO 42.629 1
ATOM 1734 C CG . PRO 228 228 ? A -5.321 5.911 -12.003 1.000 1 A PRO 42.588 1
ATOM 1735 C CD . PRO 228 228 ? A -6.122 7.024 -12.622 1.000 1 A PRO 43.531 1
ATOM 1736 N N . ALA 229 229 ? A -8.651 3.905 -10.448 1.000 1 A ALA 43.135 1
ATOM 1737 C CA . ALA 229 229 ? A -9.308 3.699 -9.166 1.000 1 A ALA 44.452 1
ATOM 1738 C C . ALA 229 229 ? A -9.099 2.263 -8.737 1.000 1 A ALA 44.940 1
ATOM 1739 O O . ALA 229 229 ? A -9.304 1.348 -9.506 1.000 1 A ALA 44.209 1
ATOM 1740 C CB . ALA 229 229 ? A -10.800 4.017 -9.230 1.000 1 A ALA 42.339 1
ATOM 1741 N N . PRO 230 230 ? A -8.716 2.043 -7.521 1.000 1 A PRO 39.526 1
ATOM 1742 C CA . PRO 230 230 ? A -8.543 0.695 -7.036 1.000 1 A PRO 38.808 1
ATOM 1743 C C . PRO 230 230 ? A -9.883 0.005 -6.790 1.000 1 A PRO 39.134 1
ATOM 1744 O O . PRO 230 230 ? A -10.818 0.637 -6.290 1.000 1 A PRO 38.726 1
ATOM 1745 C CB . PRO 230 230 ? A -7.740 0.851 -5.750 1.000 1 A PRO 38.274 1
ATOM 1746 C CG . PRO 230 230 ? A -8.070 2.206 -5.284 1.000 1 A PRO 38.214 1
ATOM 1747 C CD . PRO 230 230 ? A -8.239 3.042 -6.495 1.000 1 A PRO 38.857 1
ATOM 1748 N N . PRO 231 231 ? A -10.022 -1.252 -7.081 1.000 1 A PRO 40.386 1
ATOM 1749 C CA . PRO 231 231 ? A -11.264 -1.927 -6.829 1.000 1 A PRO 39.951 1
ATOM 1750 C C . PRO 231 231 ? A -11.451 -2.336 -5.366 1.000 1 A PRO 40.612 1
ATOM 1751 O O . PRO 231 231 ? A -12.531 -2.699 -4.970 1.000 1 A PRO 39.840 1
ATOM 1752 C CB . PRO 231 231 ? A -11.191 -3.170 -7.727 1.000 1 A PRO 39.303 1
ATOM 1753 C CG . PRO 231 231 ? A -9.749 -3.449 -7.846 1.000 1 A PRO 40.479 1
ATOM 1754 C CD . PRO 231 231 ? A -9.043 -2.123 -7.818 1.000 1 A PRO 41.856 1
ATOM 1755 N N . GLU 232 232 ? A -10.408 -2.254 -4.573 1.000 1 A GLU 40.383 1
ATOM 1756 C CA . GLU 232 232 ? A -10.496 -2.647 -3.173 1.000 1 A GLU 39.433 1
ATOM 1757 C C . GLU 232 232 ? A -11.130 -1.531 -2.339 1.000 1 A GLU 39.943 1
ATOM 1758 O O . GLU 232 232 ? A -11.884 -1.783 -1.439 1.000 1 A GLU 38.101 1
ATOM 1759 C CB . GLU 232 232 ? A -9.117 -3.006 -2.632 1.000 1 A GLU 38.718 1
ATOM 1760 C CG . GLU 232 232 ? A -8.545 -4.308 -3.217 1.000 1 A GLU 37.227 1
ATOM 1761 C CD . GLU 232 232 ? A -7.868 -4.097 -4.573 1.000 1 A GLU 35.910 1
ATOM 1762 O OE1 . GLU 232 232 ? A -7.690 -2.933 -4.969 1.000 1 A GLU 32.892 1
ATOM 1763 O OE2 . GLU 232 232 ? A -7.514 -5.112 -5.230 1.000 1 A GLU 32.838 1
ATOM 1764 N N . SER 233 233 ? A -10.783 -0.311 -2.652 1.000 1 A SER 43.946 1
ATOM 1765 C CA . SER 233 233 ? A -11.276 0.824 -1.898 1.000 1 A SER 44.872 1
ATOM 1766 C C . SER 233 233 ? A -11.518 2.001 -2.843 1.000 1 A SER 45.119 1
ATOM 1767 O O . SER 233 233 ? A -10.566 2.682 -3.233 1.000 1 A SER 44.260 1
ATOM 1768 C CB . SER 233 233 ? A -10.292 1.214 -0.805 1.000 1 A SER 42.544 1
ATOM 1769 O OG . SER 233 233 ? A -9.078 1.687 -1.375 1.000 1 A SER 39.061 1
ATOM 1770 N N . LEU 234 234 ? A -12.734 2.219 -3.154 1.000 1 A LEU 39.847 1
ATOM 1771 C CA . LEU 234 234 ? A -13.092 3.321 -4.046 1.000 1 A LEU 42.460 1
ATOM 1772 C C . LEU 234 234 ? A -14.596 3.592 -3.988 1.000 1 A LEU 42.593 1
ATOM 1773 O O . LEU 234 234 ? A -15.411 2.691 -3.911 1.000 1 A LEU 41.359 1
ATOM 1774 C CB . LEU 234 234 ? A -12.661 3.022 -5.485 1.000 1 A LEU 40.311 1
ATOM 1775 C CG . LEU 234 234 ? A -12.888 4.110 -6.554 1.000 1 A LEU 38.483 1
ATOM 1776 C CD1 . LEU 234 234 ? A -12.100 5.355 -6.173 1.000 1 A LEU 36.421 1
ATOM 1777 C CD2 . LEU 234 234 ? A -12.508 3.612 -7.931 1.000 1 A LEU 35.387 1
ATOM 1778 N N . ILE 235 235 ? A -14.934 4.837 -4.037 1.000 1 A ILE 43.970 1
ATOM 1779 C CA . ILE 235 235 ? A -16.309 5.272 -4.180 1.000 1 A ILE 45.527 1
ATOM 1780 C C . ILE 235 235 ? A -16.538 5.586 -5.650 1.000 1 A ILE 45.734 1
ATOM 1781 O O . ILE 235 235 ? A -16.062 6.592 -6.177 1.000 1 A ILE 45.273 1
ATOM 1782 C CB . ILE 235 235 ? A -16.642 6.471 -3.291 1.000 1 A ILE 44.220 1
ATOM 1783 C CG1 . ILE 235 235 ? A -16.445 6.124 -1.814 1.000 1 A ILE 45.175 1
ATOM 1784 C CG2 . ILE 235 235 ? A -18.090 6.926 -3.525 1.000 1 A ILE 42.839 1
ATOM 1785 C CD1 . ILE 235 235 ? A -16.514 7.314 -0.883 1.000 1 A ILE 41.414 1
ATOM 1786 N N . SER 236 236 ? A -17.258 4.735 -6.308 1.000 1 A SER 45.200 1
ATOM 1787 C CA . SER 236 236 ? A -17.444 4.857 -7.750 1.000 1 A SER 47.793 1
ATOM 1788 C C . SER 236 236 ? A -18.439 5.979 -8.055 1.000 1 A SER 47.714 1
ATOM 1789 O O . SER 236 236 ? A -19.543 6.042 -7.517 1.000 1 A SER 46.659 1
ATOM 1790 C CB . SER 236 236 ? A -17.929 3.549 -8.345 1.000 1 A SER 44.943 1
ATOM 1791 O OG . SER 236 236 ? A -16.945 2.520 -8.202 1.000 1 A SER 41.738 1
ATOM 1792 N N . THR 237 237 ? A -18.001 6.831 -8.922 1.000 1 A THR 43.013 1
ATOM 1793 C CA . THR 237 237 ? A -18.813 7.935 -9.386 1.000 1 A THR 44.478 1
ATOM 1794 C C . THR 237 237 ? A -18.762 7.986 -10.899 1.000 1 A THR 44.696 1
ATOM 1795 O O . THR 237 237 ? A -18.022 7.229 -11.542 1.000 1 A THR 43.515 1
ATOM 1796 C CB . THR 237 237 ? A -18.370 9.282 -8.809 1.000 1 A THR 42.023 1
ATOM 1797 O OG1 . THR 237 237 ? A -17.013 9.534 -9.188 1.000 1 A THR 40.356 1
ATOM 1798 C CG2 . THR 237 237 ? A -18.485 9.288 -7.300 1.000 1 A THR 39.749 1
ATOM 1799 N N . SER 238 238 ? A -19.526 8.847 -11.465 1.000 1 A SER 43.464 1
ATOM 1800 C CA . SER 238 238 ? A -19.499 9.037 -12.904 1.000 1 A SER 44.520 1
ATOM 1801 C C . SER 238 238 ? A -18.474 10.073 -13.291 1.000 1 A SER 44.812 1
ATOM 1802 O O . SER 238 238 ? A -18.116 10.961 -12.514 1.000 1 A SER 43.629 1
ATOM 1803 C CB . SER 238 238 ? A -20.892 9.422 -13.410 1.000 1 A SER 42.549 1
ATOM 1804 O OG . SER 238 238 ? A -21.276 10.670 -12.880 1.000 1 A SER 40.584 1
ATOM 1805 N N . PHE 239 239 ? A -18.047 9.967 -14.499 1.000 1 A PHE 39.670 1
ATOM 1806 C CA . PHE 239 239 ? A -17.048 10.914 -15.010 1.000 1 A PHE 41.478 1
ATOM 1807 C C . PHE 239 239 ? A -17.621 12.295 -15.251 1.000 1 A PHE 41.920 1
ATOM 1808 O O . PHE 239 239 ? A -16.924 13.299 -15.187 1.000 1 A PHE 41.091 1
ATOM 1809 C CB . PHE 239 239 ? A -16.392 10.361 -16.288 1.000 1 A PHE 39.771 1
ATOM 1810 C CG . PHE 239 239 ? A -15.227 11.172 -16.755 1.000 1 A PHE 38.147 1
ATOM 1811 C CD1 . PHE 239 239 ? A -15.315 11.959 -17.866 1.000 1 A PHE 35.171 1
ATOM 1812 C CD2 . PHE 239 239 ? A -14.026 11.115 -16.044 1.000 1 A PHE 34.594 1
ATOM 1813 C CE1 . PHE 239 239 ? A -14.239 12.707 -18.307 1.000 1 A PHE 32.232 1
ATOM 1814 C CE2 . PHE 239 239 ? A -12.942 11.868 -16.491 1.000 1 A PHE 30.950 1
ATOM 1815 C CZ . PHE 239 239 ? A -13.045 12.646 -17.612 1.000 1 A PHE 29.640 1
ATOM 1816 N N . ASP 240 240 ? A -18.902 12.333 -15.535 1.000 1 A ASP 44.052 1
ATOM 1817 C CA . ASP 240 240 ? A -19.568 13.617 -15.734 1.000 1 A ASP 44.163 1
ATOM 1818 C C . ASP 240 240 ? A -19.642 14.433 -14.444 1.000 1 A ASP 44.114 1
ATOM 1819 O O . ASP 240 240 ? A -19.748 15.650 -14.478 1.000 1 A ASP 43.894 1
ATOM 1820 C CB . ASP 240 240 ? A -20.965 13.422 -16.315 1.000 1 A ASP 43.257 1
ATOM 1821 C CG . ASP 240 240 ? A -20.921 12.855 -17.703 1.000 1 A ASP 41.969 1
ATOM 1822 O OD1 . ASP 240 240 ? A -19.969 13.188 -18.452 1.000 1 A ASP 36.495 1
ATOM 1823 O OD2 . ASP 240 240 ? A -21.835 12.078 -18.054 1.000 1 A ASP 36.736 1
ATOM 1824 N N . SER 241 241 ? A -19.588 13.726 -13.341 1.000 1 A SER 44.077 1
ATOM 1825 C CA . SER 241 241 ? A -19.530 14.421 -12.048 1.000 1 A SER 44.118 1
ATOM 1826 C C . SER 241 241 ? A -18.136 14.983 -11.788 1.000 1 A SER 43.933 1
ATOM 1827 O O . SER 241 241 ? A -17.997 15.999 -11.102 1.000 1 A SER 43.363 1
ATOM 1828 C CB . SER 241 241 ? A -19.927 13.466 -10.929 1.000 1 A SER 42.313 1
ATOM 1829 O OG . SER 241 241 ? A -19.007 12.409 -10.790 1.000 1 A SER 40.061 1
ATOM 1830 N N . PHE 242 242 ? A -17.125 14.346 -12.349 1.000 1 A PHE 40.600 1
ATOM 1831 C CA . PHE 242 242 ? A -15.779 14.846 -12.170 1.000 1 A PHE 42.844 1
ATOM 1832 C C . PHE 242 242 ? A -15.415 15.895 -13.199 1.000 1 A PHE 42.188 1
ATOM 1833 O O . PHE 242 242 ? A -14.528 16.700 -12.957 1.000 1 A PHE 41.789 1
ATOM 1834 C CB . PHE 242 242 ? A -14.758 13.705 -12.220 1.000 1 A PHE 41.568 1
ATOM 1835 C CG . PHE 242 242 ? A -14.802 12.803 -11.022 1.000 1 A PHE 40.127 1
ATOM 1836 C CD1 . PHE 242 242 ? A -14.150 13.163 -9.841 1.000 1 A PHE 38.789 1
ATOM 1837 C CD2 . PHE 242 242 ? A -15.477 11.572 -11.065 1.000 1 A PHE 38.326 1
ATOM 1838 C CE1 . PHE 242 242 ? A -14.171 12.343 -8.732 1.000 1 A PHE 35.852 1
ATOM 1839 C CE2 . PHE 242 242 ? A -15.474 10.764 -9.955 1.000 1 A PHE 34.914 1
ATOM 1840 C CZ . PHE 242 242 ? A -14.840 11.138 -8.788 1.000 1 A PHE 33.110 1
ATOM 1841 N N . LEU 243 243 ? A -16.080 15.863 -14.341 1.000 1 A LEU 43.249 1
ATOM 1842 C CA . LEU 243 243 ? A -15.753 16.794 -15.411 1.000 1 A LEU 44.496 1
ATOM 1843 C C . LEU 243 243 ? A -16.298 18.183 -15.092 1.000 1 A LEU 44.159 1
ATOM 1844 O O . LEU 243 243 ? A -15.702 19.204 -15.456 1.000 1 A LEU 43.517 1
ATOM 1845 C CB . LEU 243 243 ? A -16.284 16.281 -16.735 1.000 1 A LEU 43.091 1
ATOM 1846 C CG . LEU 243 243 ? A -15.984 17.093 -18.009 1.000 1 A LEU 42.234 1
ATOM 1847 C CD1 . LEU 243 243 ? A -14.490 17.133 -18.264 1.000 1 A LEU 41.436 1
ATOM 1848 C CD2 . LEU 243 243 ? A -16.696 16.465 -19.185 1.000 1 A LEU 40.584 1
ATOM 1849 N N . TRP 244 244 ? A -17.411 18.216 -14.403 1.000 1 A TRP 39.965 1
ATOM 1850 C CA . TRP 244 244 ? A -18.041 19.475 -14.047 1.000 1 A TRP 40.771 1
ATOM 1851 C C . TRP 244 244 ? A -17.910 19.714 -12.557 1.000 1 A TRP 41.380 1
ATOM 1852 O O . TRP 244 244 ? A -18.907 20.015 -11.859 1.000 1 A TRP 39.513 1
ATOM 1853 C CB . TRP 244 244 ? A -19.508 19.527 -14.487 1.000 1 A TRP 39.014 1
ATOM 1854 C CG . TRP 244 244 ? A -19.672 19.403 -15.970 1.000 1 A TRP 39.924 1
ATOM 1855 C CD1 . TRP 244 244 ? A -20.051 18.255 -16.638 1.000 1 A TRP 37.074 1
ATOM 1856 C CD2 . TRP 244 244 ? A -19.491 20.424 -16.965 1.000 1 A TRP 38.011 1
ATOM 1857 N NE1 . TRP 244 244 ? A -20.098 18.542 -17.981 1.000 1 A TRP 35.710 1
ATOM 1858 C CE2 . TRP 244 244 ? A -19.749 19.856 -18.204 1.000 1 A TRP 37.111 1
ATOM 1859 C CE3 . TRP 244 244 ? A -19.089 21.764 -16.905 1.000 1 A TRP 34.536 1
ATOM 1860 C CZ2 . TRP 244 244 ? A -19.644 20.561 -19.393 1.000 1 A TRP 33.622 1
ATOM 1861 C CZ3 . TRP 244 244 ? A -18.980 22.448 -18.106 1.000 1 A TRP 34.084 1
ATOM 1862 C CH2 . TRP 244 244 ? A -19.263 21.856 -19.308 1.000 1 A TRP 32.429 1
ATOM 1863 N N . ASN 245 245 ? A -16.740 19.541 -12.040 1.000 1 A ASN 38.458 1
ATOM 1864 C CA . ASN 245 245 ? A -16.446 19.827 -10.652 1.000 1 A ASN 37.888 1
ATOM 1865 C C . ASN 245 245 ? A -16.132 21.299 -10.501 1.000 1 A ASN 37.153 1
ATOM 1866 O O . ASN 245 245 ? A -14.997 21.731 -10.657 1.000 1 A ASN 35.424 1
ATOM 1867 C CB . ASN 245 245 ? A -15.287 18.929 -10.171 1.000 1 A ASN 36.290 1
ATOM 1868 C CG . ASN 245 245 ? A -15.112 18.964 -8.647 1.000 1 A ASN 35.635 1
ATOM 1869 O OD1 . ASN 245 245 ? A -15.832 19.664 -7.939 1.000 1 A ASN 30.635 1
ATOM 1870 N ND2 . ASN 245 245 ? A -14.136 18.205 -8.155 1.000 1 A ASN 31.982 1
ATOM 1871 N N . TYR 246 246 ? A -17.098 22.056 -10.179 1.000 1 A TYR 38.856 1
ATOM 1872 C CA . TYR 246 246 ? A -16.996 23.512 -10.113 1.000 1 A TYR 39.511 1
ATOM 1873 C C . TYR 246 246 ? A -17.247 23.986 -8.684 1.000 1 A TYR 39.467 1
ATOM 1874 O O . TYR 246 246 ? A -18.085 23.447 -7.931 1.000 1 A TYR 38.126 1
ATOM 1875 C CB . TYR 246 246 ? A -17.973 24.227 -11.060 1.000 1 A TYR 38.102 1
ATOM 1876 C CG . TYR 246 246 ? A -17.653 24.076 -12.513 1.000 1 A TYR 37.880 1
ATOM 1877 C CD1 . TYR 246 246 ? A -16.383 23.687 -12.935 1.000 1 A TYR 33.980 1
ATOM 1878 C CD2 . TYR 246 246 ? A -18.617 24.329 -13.495 1.000 1 A TYR 33.783 1
ATOM 1879 C CE1 . TYR 246 246 ? A -16.079 23.560 -14.287 1.000 1 A TYR 32.789 1
ATOM 1880 C CE2 . TYR 246 246 ? A -18.330 24.218 -14.838 1.000 1 A TYR 28.036 1
ATOM 1881 C CZ . TYR 246 246 ? A -17.059 23.818 -15.221 1.000 1 A TYR 28.925 1
ATOM 1882 O OH . TYR 246 246 ? A -16.743 23.676 -16.543 1.000 1 A TYR 41.035 1
ATOM 1883 N N . GLN 247 247 ? A -16.518 25.002 -8.312 1.000 1 A GLN 38.906 1
ATOM 1884 C CA . GLN 247 247 ? A -16.689 25.629 -7.009 1.000 1 A GLN 38.494 1
ATOM 1885 C C . GLN 247 247 ? A -17.755 26.714 -7.116 1.000 1 A GLN 38.876 1
ATOM 1886 O O . GLN 247 247 ? A -17.714 27.580 -7.994 1.000 1 A GLN 36.293 1
ATOM 1887 C CB . GLN 247 247 ? A -15.350 26.209 -6.515 1.000 1 A GLN 36.097 1
ATOM 1888 C CG . GLN 247 247 ? A -15.395 26.783 -5.106 1.000 1 A GLN 34.987 1
ATOM 1889 C CD . GLN 247 247 ? A -15.609 25.728 -4.058 1.000 1 A GLN 34.291 1
ATOM 1890 O OE1 . GLN 247 247 ? A -14.991 24.657 -4.095 1.000 1 A GLN 37.203 1
ATOM 1891 N NE2 . GLN 247 247 ? A -16.492 26.008 -3.113 1.000 1 A GLN 34.589 1
ATOM 1892 N N . GLN 248 248 ? A -18.682 26.675 -6.232 1.000 1 A GLN 29.794 1
ATOM 1893 C CA . GLN 248 248 ? A -19.780 27.623 -6.224 1.000 1 A GLN 31.572 1
ATOM 1894 C C . GLN 248 248 ? A -19.853 28.315 -4.866 1.000 1 A GLN 31.846 1
ATOM 1895 O O . GLN 248 248 ? A -19.927 27.689 -3.822 1.000 1 A GLN 29.651 1
ATOM 1896 C CB . GLN 248 248 ? A -21.099 26.950 -6.524 1.000 1 A GLN 28.108 1
ATOM 1897 C CG . GLN 248 248 ? A -21.205 26.399 -7.929 1.000 1 A GLN 28.881 1
ATOM 1898 C CD . GLN 248 248 ? A -22.493 25.682 -8.204 1.000 1 A GLN 29.819 1
ATOM 1899 O OE1 . GLN 248 248 ? A -23.306 25.479 -7.305 1.000 1 A GLN 38.494 1
ATOM 1900 N NE2 . GLN 248 248 ? A -22.682 25.278 -9.437 1.000 1 A GLN 35.527 1
ATOM 1901 N N . MET 1 1 ? B -6.281 -1.467 -21.340 1.000 2 B MET 26.242 1
ATOM 1902 C CA . MET 1 1 ? B -7.591 -1.799 -20.847 1.000 2 B MET 26.736 1
ATOM 1903 C C . MET 1 1 ? B -7.529 -3.060 -20.012 1.000 2 B MET 26.234 1
ATOM 1904 O O . MET 1 1 ? B -8.017 -3.099 -18.875 1.000 2 B MET 25.168 1
ATOM 1905 C CB . MET 1 1 ? B -8.597 -1.930 -21.962 1.000 2 B MET 22.185 1
ATOM 1906 C CG . MET 1 1 ? B -8.884 -0.648 -22.735 1.000 2 B MET 24.227 1
ATOM 1907 S SD . MET 1 1 ? B -9.951 -0.828 -24.132 1.000 2 B MET 28.513 1
ATOM 1908 C CE . MET 1 1 ? B -11.519 -1.010 -23.308 1.000 2 B MET 21.275 1
ATOM 1909 N N . ALA 2 2 ? B -6.948 -4.048 -20.571 1.000 2 B ALA 36.740 1
ATOM 1910 C CA . ALA 2 2 ? B -6.817 -5.312 -19.907 1.000 2 B ALA 36.759 1
ATOM 1911 C C . ALA 2 2 ? B -5.440 -5.455 -19.258 1.000 2 B ALA 38.367 1
ATOM 1912 O O . ALA 2 2 ? B -4.413 -5.149 -19.878 1.000 2 B ALA 36.224 1
ATOM 1913 C CB . ALA 2 2 ? B -7.041 -6.485 -20.861 1.000 2 B ALA 34.236 1
ATOM 1914 N N . SER 3 3 ? B -5.439 -5.885 -18.048 1.000 2 B SER 40.304 1
ATOM 1915 C CA . SER 3 3 ? B -4.193 -6.076 -17.309 1.000 2 B SER 40.983 1
ATOM 1916 C C . SER 3 3 ? B -3.466 -7.329 -17.803 1.000 2 B SER 41.376 1
ATOM 1917 O O . SER 3 3 ? B -4.087 -8.359 -18.085 1.000 2 B SER 39.318 1
ATOM 1918 C CB . SER 3 3 ? B -4.425 -6.130 -15.804 1.000 2 B SER 38.672 1
ATOM 1919 O OG . SER 3 3 ? B -5.150 -7.325 -15.477 1.000 2 B SER 41.230 1
ATOM 1920 N N . SER 4 4 ? B -2.182 -7.225 -17.871 1.000 2 B SER 43.781 1
ATOM 1921 C CA . SER 4 4 ? B -1.347 -8.345 -18.293 1.000 2 B SER 43.611 1
ATOM 1922 C C . SER 4 4 ? B -0.851 -9.119 -17.075 1.000 2 B SER 43.155 1
ATOM 1923 O O . SER 4 4 ? B -0.327 -8.514 -16.133 1.000 2 B SER 41.232 1
ATOM 1924 C CB . SER 4 4 ? B -0.184 -7.875 -19.147 1.000 2 B SER 41.729 1
ATOM 1925 O OG . SER 4 4 ? B 0.759 -7.118 -18.376 1.000 2 B SER 42.624 1
ATOM 1926 N N . SER 5 5 ? B -1.013 -10.388 -17.118 1.000 2 B SER 42.950 1
ATOM 1927 C CA . SER 5 5 ? B -0.590 -11.238 -16.022 1.000 2 B SER 44.886 1
ATOM 1928 C C . SER 5 5 ? B 0.789 -11.821 -16.298 1.000 2 B SER 44.674 1
ATOM 1929 O O . SER 5 5 ? B 1.367 -11.677 -17.366 1.000 2 B SER 41.846 1
ATOM 1930 C CB . SER 5 5 ? B -1.607 -12.339 -15.778 1.000 2 B SER 42.160 1
ATOM 1931 O OG . SER 5 5 ? B -1.648 -13.256 -16.886 1.000 2 B SER 42.221 1
ATOM 1932 N N . GLY 6 6 ? B 1.308 -12.460 -15.290 1.000 2 B GLY 38.655 1
ATOM 1933 C CA . GLY 6 6 ? B 2.631 -13.028 -15.397 1.000 2 B GLY 37.331 1
ATOM 1934 C C . GLY 6 6 ? B 3.688 -12.183 -14.721 1.000 2 B GLY 39.682 1
ATOM 1935 O O . GLY 6 6 ? B 3.553 -10.971 -14.559 1.000 2 B GLY 37.513 1
ATOM 1936 N N . SER 7 7 ? B 4.738 -12.852 -14.313 1.000 2 B SER 43.573 1
ATOM 1937 C CA . SER 7 7 ? B 5.827 -12.160 -13.628 1.000 2 B SER 45.810 1
ATOM 1938 C C . SER 7 7 ? B 6.719 -11.392 -14.587 1.000 2 B SER 44.903 1
ATOM 1939 O O . SER 7 7 ? B 7.166 -10.272 -14.250 1.000 2 B SER 43.324 1
ATOM 1940 C CB . SER 7 7 ? B 6.670 -13.174 -12.839 1.000 2 B SER 44.527 1
ATOM 1941 O OG . SER 7 7 ? B 7.337 -14.090 -13.706 1.000 2 B SER 41.554 1
ATOM 1942 N N . LEU 8 8 ? B 6.973 -11.943 -15.729 1.000 2 B LEU 45.435 1
ATOM 1943 C CA . LEU 8 8 ? B 7.764 -11.247 -16.735 1.000 2 B LEU 47.647 1
ATOM 1944 C C . LEU 8 8 ? B 6.977 -10.139 -17.430 1.000 2 B LEU 47.069 1
ATOM 1945 O O . LEU 8 8 ? B 7.555 -9.166 -17.901 1.000 2 B LEU 45.731 1
ATOM 1946 C CB . LEU 8 8 ? B 8.306 -12.212 -17.774 1.000 2 B LEU 46.031 1
ATOM 1947 C CG . LEU 8 8 ? B 9.322 -13.246 -17.269 1.000 2 B LEU 43.786 1
ATOM 1948 C CD1 . LEU 8 8 ? B 10.574 -12.560 -16.799 1.000 2 B LEU 43.163 1
ATOM 1949 C CD2 . LEU 8 8 ? B 9.636 -14.258 -18.362 1.000 2 B LEU 42.158 1
ATOM 1950 N N . ASP 9 9 ? B 5.684 -10.305 -17.481 1.000 2 B ASP 42.886 1
ATOM 1951 C CA . ASP 9 9 ? B 4.854 -9.257 -18.058 1.000 2 B ASP 44.666 1
ATOM 1952 C C . ASP 9 9 ? B 4.665 -8.089 -17.125 1.000 2 B ASP 43.709 1
ATOM 1953 O O . ASP 9 9 ? B 4.600 -6.938 -17.575 1.000 2 B ASP 42.502 1
ATOM 1954 C CB . ASP 9 9 ? B 3.491 -9.827 -18.456 1.000 2 B ASP 43.301 1
ATOM 1955 C CG . ASP 9 9 ? B 3.594 -10.808 -19.613 1.000 2 B ASP 42.617 1
ATOM 1956 O OD1 . ASP 9 9 ? B 4.518 -10.662 -20.436 1.000 2 B ASP 35.755 1
ATOM 1957 O OD2 . ASP 9 9 ? B 2.758 -11.723 -19.660 1.000 2 B ASP 36.291 1
ATOM 1958 N N . THR 10 10 ? B 4.585 -8.371 -15.828 1.000 2 B THR 41.208 1
ATOM 1959 C CA . THR 10 10 ? B 4.458 -7.301 -14.873 1.000 2 B THR 41.259 1
ATOM 1960 C C . THR 10 10 ? B 5.761 -6.547 -14.631 1.000 2 B THR 40.882 1
ATOM 1961 O O . THR 10 10 ? B 5.734 -5.379 -14.231 1.000 2 B THR 39.311 1
ATOM 1962 C CB . THR 10 10 ? B 3.940 -7.853 -13.549 1.000 2 B THR 38.858 1
ATOM 1963 O OG1 . THR 10 10 ? B 4.831 -8.875 -13.091 1.000 2 B THR 37.812 1
ATOM 1964 C CG2 . THR 10 10 ? B 2.553 -8.432 -13.704 1.000 2 B THR 36.980 1
ATOM 1965 N N . SER 11 11 ? B 6.876 -7.183 -14.853 1.000 2 B SER 41.267 1
ATOM 1966 C CA . SER 11 11 ? B 8.145 -6.474 -14.797 1.000 2 B SER 43.149 1
ATOM 1967 C C . SER 11 11 ? B 8.318 -5.533 -15.985 1.000 2 B SER 42.904 1
ATOM 1968 O O . SER 11 11 ? B 9.001 -4.521 -15.857 1.000 2 B SER 41.607 1
ATOM 1969 C CB . SER 11 11 ? B 9.295 -7.476 -14.741 1.000 2 B SER 40.801 1
ATOM 1970 O OG . SER 11 11 ? B 9.380 -8.239 -15.935 1.000 2 B SER 38.671 1
ATOM 1971 N N . ALA 12 12 ? B 7.705 -5.872 -17.077 1.000 2 B ALA 42.010 1
ATOM 1972 C CA . ALA 12 12 ? B 7.657 -4.936 -18.193 1.000 2 B ALA 43.571 1
ATOM 1973 C C . ALA 12 12 ? B 6.602 -3.860 -17.984 1.000 2 B ALA 44.052 1
ATOM 1974 O O . ALA 12 12 ? B 6.667 -2.780 -18.556 1.000 2 B ALA 42.897 1
ATOM 1975 C CB . ALA 12 12 ? B 7.387 -5.667 -19.506 1.000 2 B ALA 41.798 1
ATOM 1976 N N . ASN 13 13 ? B 5.621 -4.166 -17.156 1.000 2 B ASN 43.508 1
ATOM 1977 C CA . ASN 13 13 ? B 4.580 -3.207 -16.843 1.000 2 B ASN 43.499 1
ATOM 1978 C C . ASN 13 13 ? B 4.969 -2.266 -15.714 1.000 2 B ASN 43.120 1
ATOM 1979 O O . ASN 13 13 ? B 4.261 -1.292 -15.479 1.000 2 B ASN 41.976 1
ATOM 1980 C CB . ASN 13 13 ? B 3.256 -3.897 -16.497 1.000 2 B ASN 42.310 1
ATOM 1981 C CG . ASN 13 13 ? B 2.629 -4.566 -17.720 1.000 2 B ASN 40.987 1
ATOM 1982 O OD1 . ASN 13 13 ? B 2.581 -3.978 -18.790 1.000 2 B ASN 35.738 1
ATOM 1983 N ND2 . ASN 13 13 ? B 2.126 -5.757 -17.533 1.000 2 B ASN 37.976 1
ATOM 1984 N N . SER 14 14 ? B 6.032 -2.579 -15.027 1.000 2 B SER 42.357 1
ATOM 1985 C CA . SER 14 14 ? B 6.526 -1.635 -14.014 1.000 2 B SER 43.554 1
ATOM 1986 C C . SER 14 14 ? B 7.233 -0.437 -14.625 1.000 2 B SER 43.328 1
ATOM 1987 O O . SER 14 14 ? B 7.268 0.654 -14.033 1.000 2 B SER 42.545 1
ATOM 1988 C CB . SER 14 14 ? B 7.487 -2.351 -13.060 1.000 2 B SER 42.140 1
ATOM 1989 O OG . SER 14 14 ? B 8.638 -2.774 -13.741 1.000 2 B SER 37.654 1
ATOM 1990 N N . TYR 15 15 ? B 7.769 -0.624 -15.781 1.000 2 B TYR 41.910 1
ATOM 1991 C CA . TYR 15 15 ? B 8.407 0.467 -16.482 1.000 2 B TYR 43.223 1
ATOM 1992 C C . TYR 15 15 ? B 7.458 1.395 -17.266 1.000 2 B TYR 43.262 1
ATOM 1993 O O . TYR 15 15 ? B 7.671 2.593 -17.287 1.000 2 B TYR 42.520 1
ATOM 1994 C CB . TYR 15 15 ? B 9.520 -0.048 -17.416 1.000 2 B TYR 42.275 1
ATOM 1995 C CG . TYR 15 15 ? B 10.718 -0.595 -16.686 1.000 2 B TYR 41.526 1
ATOM 1996 C CD1 . TYR 15 15 ? B 11.635 0.256 -16.127 1.000 2 B TYR 37.887 1
ATOM 1997 C CD2 . TYR 15 15 ? B 10.887 -1.969 -16.576 1.000 2 B TYR 37.400 1
ATOM 1998 C CE1 . TYR 15 15 ? B 12.743 -0.242 -15.444 1.000 2 B TYR 33.815 1
ATOM 1999 C CE2 . TYR 15 15 ? B 11.988 -2.465 -15.895 1.000 2 B TYR 32.033 1
ATOM 2000 C CZ . TYR 15 15 ? B 12.902 -1.593 -15.343 1.000 2 B TYR 31.631 1
ATOM 2001 O OH . TYR 15 15 ? B 13.991 -2.106 -14.689 1.000 2 B TYR 34.023 1
ATOM 2002 N N . PRO 16 16 ? B 6.405 0.886 -17.870 1.000 2 B PRO 46.499 1
ATOM 2003 C CA . PRO 16 16 ? B 5.450 1.807 -18.474 1.000 2 B PRO 48.339 1
ATOM 2004 C C . PRO 16 16 ? B 4.572 2.576 -17.484 1.000 2 B PRO 48.561 1
ATOM 2005 O O . PRO 16 16 ? B 3.714 3.328 -17.923 1.000 2 B PRO 48.178 1
ATOM 2006 C CB . PRO 16 16 ? B 4.616 0.945 -19.415 1.000 2 B PRO 46.732 1
ATOM 2007 C CG . PRO 16 16 ? B 4.664 -0.405 -18.769 1.000 2 B PRO 47.582 1
ATOM 2008 C CD . PRO 16 16 ? B 6.058 -0.491 -18.259 1.000 2 B PRO 47.498 1
ATOM 2009 N N . LYS 17 17 ? B 4.763 2.374 -16.220 1.000 2 B LYS 44.641 1
ATOM 2010 C CA . LYS 17 17 ? B 4.192 3.262 -15.230 1.000 2 B LYS 45.865 1
ATOM 2011 C C . LYS 17 17 ? B 4.895 4.640 -15.232 1.000 2 B LYS 45.480 1
ATOM 2012 O O . LYS 17 17 ? B 4.294 5.626 -14.827 1.000 2 B LYS 44.395 1
ATOM 2013 C CB . LYS 17 17 ? B 4.281 2.636 -13.833 1.000 2 B LYS 44.435 1
ATOM 2014 C CG . LYS 17 17 ? B 3.442 1.387 -13.634 1.000 2 B LYS 42.842 1
ATOM 2015 C CD . LYS 17 17 ? B 3.598 0.864 -12.211 1.000 2 B LYS 40.185 1
ATOM 2016 C CE . LYS 17 17 ? B 2.773 -0.377 -11.981 1.000 2 B LYS 33.276 1
ATOM 2017 N NZ . LYS 17 17 ? B 2.950 -0.930 -10.628 1.000 2 B LYS 31.688 1
ATOM 2018 N N . LEU 18 18 ? B 6.088 4.637 -15.657 1.000 2 B LEU 42.301 1
ATOM 2019 C CA . LEU 18 18 ? B 6.889 5.859 -15.721 1.000 2 B LEU 44.464 1
ATOM 2020 C C . LEU 18 18 ? B 6.514 6.809 -16.867 1.000 2 B LEU 44.387 1
ATOM 2021 O O . LEU 18 18 ? B 6.613 8.019 -16.649 1.000 2 B LEU 44.109 1
ATOM 2022 C CB . LEU 18 18 ? B 8.374 5.487 -15.769 1.000 2 B LEU 43.615 1
ATOM 2023 C CG . LEU 18 18 ? B 8.925 4.759 -14.557 1.000 2 B LEU 41.366 1
ATOM 2024 C CD1 . LEU 18 18 ? B 8.694 5.571 -13.294 1.000 2 B LEU 40.864 1
ATOM 2025 C CD2 . LEU 18 18 ? B 10.351 4.377 -14.722 1.000 2 B LEU 39.838 1
ATOM 2026 N N . PRO 19 19 ? B 6.157 6.360 -18.034 1.000 2 B PRO 42.425 1
ATOM 2027 C CA . PRO 19 19 ? B 5.814 7.303 -19.091 1.000 2 B PRO 43.343 1
ATOM 2028 C C . PRO 19 19 ? B 4.593 8.193 -18.850 1.000 2 B PRO 43.422 1
ATOM 2029 O O . PRO 19 19 ? B 4.525 9.280 -19.421 1.000 2 B PRO 43.490 1
ATOM 2030 C CB . PRO 19 19 ? B 5.613 6.469 -20.359 1.000 2 B PRO 41.853 1
ATOM 2031 C CG . PRO 19 19 ? B 5.402 5.083 -19.862 1.000 2 B PRO 42.563 1
ATOM 2032 C CD . PRO 19 19 ? B 6.230 4.998 -18.654 1.000 2 B PRO 43.427 1
ATOM 2033 N N . PRO 20 20 ? B 3.613 7.886 -18.021 1.000 2 B PRO 41.000 1
ATOM 2034 C CA . PRO 20 20 ? B 2.647 8.881 -17.633 1.000 2 B PRO 42.341 1
ATOM 2035 C C . PRO 20 20 ? B 3.197 9.949 -16.699 1.000 2 B PRO 42.455 1
ATOM 2036 O O . PRO 20 20 ? B 2.523 10.958 -16.450 1.000 2 B PRO 41.607 1
ATOM 2037 C CB . PRO 20 20 ? B 1.525 8.109 -16.954 1.000 2 B PRO 40.540 1
ATOM 2038 C CG . PRO 20 20 ? B 1.647 6.743 -17.520 1.000 2 B PRO 40.760 1
ATOM 2039 C CD . PRO 20 20 ? B 3.088 6.510 -17.719 1.000 2 B PRO 41.706 1
ATOM 2040 N N . ILE 21 21 ? B 4.356 9.725 -16.152 1.000 2 B ILE 42.310 1
ATOM 2041 C CA . ILE 21 21 ? B 4.984 10.718 -15.296 1.000 2 B ILE 44.225 1
ATOM 2042 C C . ILE 21 21 ? B 5.830 11.701 -16.111 1.000 2 B ILE 44.170 1
ATOM 2043 O O . ILE 21 21 ? B 5.933 12.888 -15.781 1.000 2 B ILE 43.275 1
ATOM 2044 C CB . ILE 21 21 ? B 5.801 10.020 -14.204 1.000 2 B ILE 42.644 1
ATOM 2045 C CG1 . ILE 21 21 ? B 4.916 9.086 -13.398 1.000 2 B ILE 44.105 1
ATOM 2046 C CG2 . ILE 21 21 ? B 6.440 11.022 -13.253 1.000 2 B ILE 41.411 1
ATOM 2047 C CD1 . ILE 21 21 ? B 5.664 8.229 -12.416 1.000 2 B ILE 40.222 1
ATOM 2048 N N . THR 22 22 ? B 6.381 11.220 -17.191 1.000 2 B THR 39.417 1
ATOM 2049 C CA . THR 22 22 ? B 7.238 12.014 -18.045 1.000 2 B THR 40.429 1
ATOM 2050 C C . THR 22 22 ? B 6.532 13.161 -18.792 1.000 2 B THR 40.203 1
ATOM 2051 O O . THR 22 22 ? B 7.181 14.182 -19.017 1.000 2 B THR 39.250 1
ATOM 2052 C CB . THR 22 22 ? B 7.997 11.134 -19.032 1.000 2 B THR 39.149 1
ATOM 2053 O OG1 . THR 22 22 ? B 7.057 10.338 -19.779 1.000 2 B THR 34.565 1
ATOM 2054 C CG2 . THR 22 22 ? B 8.940 10.197 -18.287 1.000 2 B THR 34.880 1
ATOM 2055 N N . PRO 23 23 ? B 5.272 13.054 -19.182 1.000 2 B PRO 40.457 1
ATOM 2056 C CA . PRO 23 23 ? B 4.683 14.269 -19.730 1.000 2 B PRO 41.657 1
ATOM 2057 C C . PRO 23 23 ? B 4.444 15.357 -18.698 1.000 2 B PRO 41.997 1
ATOM 2058 O O . PRO 23 23 ? B 4.399 16.537 -19.029 1.000 2 B PRO 41.159 1
ATOM 2059 C CB . PRO 23 23 ? B 3.387 13.782 -20.371 1.000 2 B PRO 39.480 1
ATOM 2060 C CG . PRO 23 23 ? B 3.024 12.589 -19.585 1.000 2 B PRO 40.197 1
ATOM 2061 C CD . PRO 23 23 ? B 4.329 11.931 -19.314 1.000 2 B PRO 42.156 1
ATOM 2062 N N . THR 24 24 ? B 4.244 14.946 -17.461 1.000 2 B THR 40.564 1
ATOM 2063 C CA . THR 24 24 ? B 4.122 15.949 -16.410 1.000 2 B THR 40.974 1
ATOM 2064 C C . THR 24 24 ? B 5.452 16.610 -16.097 1.000 2 B THR 41.194 1
ATOM 2065 O O . THR 24 24 ? B 5.476 17.804 -15.758 1.000 2 B THR 39.714 1
ATOM 2066 C CB . THR 24 24 ? B 3.542 15.318 -15.145 1.000 2 B THR 39.151 1
ATOM 2067 O OG1 . THR 24 24 ? B 4.425 14.329 -14.650 1.000 2 B THR 37.595 1
ATOM 2068 C CG2 . THR 24 24 ? B 2.200 14.670 -15.447 1.000 2 B THR 36.120 1
ATOM 2069 N N . SER 25 25 ? B 6.518 15.868 -16.213 1.000 2 B SER 42.412 1
ATOM 2070 C CA . SER 25 25 ? B 7.827 16.468 -16.014 1.000 2 B SER 45.029 1
ATOM 2071 C C . SER 25 25 ? B 8.293 17.245 -17.250 1.000 2 B SER 45.027 1
ATOM 2072 O O . SER 25 25 ? B 8.978 18.242 -17.126 1.000 2 B SER 44.296 1
ATOM 2073 C CB . SER 25 25 ? B 8.827 15.377 -15.649 1.000 2 B SER 43.061 1
ATOM 2074 O OG . SER 25 25 ? B 8.996 14.478 -16.715 1.000 2 B SER 42.110 1
ATOM 2075 N N . ASN 26 26 ? B 7.886 16.768 -18.402 1.000 2 B ASN 42.105 1
ATOM 2076 C CA . ASN 26 26 ? B 8.261 17.485 -19.620 1.000 2 B ASN 43.608 1
ATOM 2077 C C . ASN 26 26 ? B 7.439 18.757 -19.834 1.000 2 B ASN 43.282 1
ATOM 2078 O O . ASN 26 26 ? B 7.868 19.674 -20.526 1.000 2 B ASN 42.629 1
ATOM 2079 C CB . ASN 26 26 ? B 8.120 16.567 -20.844 1.000 2 B ASN 42.422 1
ATOM 2080 C CG . ASN 26 26 ? B 9.168 15.496 -20.894 1.000 2 B ASN 40.605 1
ATOM 2081 O OD1 . ASN 26 26 ? B 10.336 15.753 -20.619 1.000 2 B ASN 36.198 1
ATOM 2082 N ND2 . ASN 26 26 ? B 8.773 14.280 -21.256 1.000 2 B ASN 37.351 1
ATOM 2083 N N . PHE 27 27 ? B 6.264 18.776 -19.220 1.000 2 B PHE 38.485 1
ATOM 2084 C CA . PHE 27 27 ? B 5.482 20.000 -19.293 1.000 2 B PHE 39.606 1
ATOM 2085 C C . PHE 27 27 ? B 5.967 21.025 -18.274 1.000 2 B PHE 39.331 1
ATOM 2086 O O . PHE 27 27 ? B 5.706 22.202 -18.445 1.000 2 B PHE 38.838 1
ATOM 2087 C CB . PHE 27 27 ? B 4.007 19.696 -19.065 1.000 2 B PHE 38.671 1
ATOM 2088 C CG . PHE 27 27 ? B 3.352 18.953 -20.188 1.000 2 B PHE 37.370 1
ATOM 2089 C CD1 . PHE 27 27 ? B 3.894 18.927 -21.442 1.000 2 B PHE 36.422 1
ATOM 2090 C CD2 . PHE 27 27 ? B 2.151 18.280 -19.970 1.000 2 B PHE 35.824 1
ATOM 2091 C CE1 . PHE 27 27 ? B 3.290 18.259 -22.489 1.000 2 B PHE 31.603 1
ATOM 2092 C CE2 . PHE 27 27 ? B 1.557 17.598 -21.006 1.000 2 B PHE 31.654 1
ATOM 2093 C CZ . PHE 27 27 ? B 2.124 17.589 -22.265 1.000 2 B PHE 29.412 1
ATOM 2094 N N . SER 28 28 ? B 6.646 20.570 -17.259 1.000 2 B SER 40.751 1
ATOM 2095 C CA . SER 28 28 ? B 7.234 21.490 -16.299 1.000 2 B SER 42.223 1
ATOM 2096 C C . SER 28 28 ? B 8.521 22.137 -16.803 1.000 2 B SER 41.951 1
ATOM 2097 O O . SER 28 28 ? B 9.051 23.027 -16.154 1.000 2 B SER 41.620 1
ATOM 2098 C CB . SER 28 28 ? B 7.508 20.761 -14.982 1.000 2 B SER 41.476 1
ATOM 2099 O OG . SER 28 28 ? B 8.530 19.815 -15.142 1.000 2 B SER 37.269 1
ATOM 2100 N N . PHE 29 29 ? B 9.000 21.677 -17.923 1.000 2 B PHE 38.802 1
ATOM 2101 C CA . PHE 29 29 ? B 10.216 22.217 -18.511 1.000 2 B PHE 40.347 1
ATOM 2102 C C . PHE 29 29 ? B 9.914 23.534 -19.222 1.000 2 B PHE 40.230 1
ATOM 2103 O O . PHE 29 29 ? B 8.788 23.901 -19.472 1.000 2 B PHE 39.820 1
ATOM 2104 C CB . PHE 29 29 ? B 10.839 21.237 -19.476 1.000 2 B PHE 39.116 1
ATOM 2105 C CG . PHE 29 29 ? B 11.390 19.976 -18.849 1.000 2 B PHE 38.117 1
ATOM 2106 C CD1 . PHE 29 29 ? B 11.615 19.903 -17.486 1.000 2 B PHE 36.292 1
ATOM 2107 C CD2 . PHE 29 29 ? B 11.634 18.865 -19.610 1.000 2 B PHE 35.976 1
ATOM 2108 C CE1 . PHE 29 29 ? B 12.109 18.784 -16.912 1.000 2 B PHE 32.736 1
ATOM 2109 C CE2 . PHE 29 29 ? B 12.127 17.693 -19.040 1.000 2 B PHE 32.017 1
ATOM 2110 C CZ . PHE 29 29 ? B 12.353 17.654 -17.688 1.000 2 B PHE 30.715 1
ATOM 2111 N N . SER 30 30 ? B 10.992 24.217 -19.550 1.000 2 B SER 41.429 1
ATOM 2112 C CA . SER 30 30 ? B 10.869 25.452 -20.294 1.000 2 B SER 43.010 1
ATOM 2113 C C . SER 30 30 ? B 10.689 25.159 -21.781 1.000 2 B SER 43.010 1
ATOM 2114 O O . SER 30 30 ? B 10.959 24.069 -22.268 1.000 2 B SER 41.707 1
ATOM 2115 C CB . SER 30 30 ? B 12.090 26.328 -20.066 1.000 2 B SER 41.314 1
ATOM 2116 O OG . SER 30 30 ? B 13.255 25.742 -20.605 1.000 2 B SER 38.989 1
ATOM 2117 N N . ASN 31 31 ? B 10.235 26.158 -22.485 1.000 2 B ASN 40.459 1
ATOM 2118 C CA . ASN 31 31 ? B 10.037 26.023 -23.925 1.000 2 B ASN 40.908 1
ATOM 2119 C C . ASN 31 31 ? B 11.334 25.936 -24.717 1.000 2 B ASN 41.411 1
ATOM 2120 O O . ASN 31 31 ? B 11.389 25.144 -25.677 1.000 2 B ASN 40.178 1
ATOM 2121 C CB . ASN 31 31 ? B 9.151 27.146 -24.456 1.000 2 B ASN 39.641 1
ATOM 2122 C CG . ASN 31 31 ? B 7.721 27.028 -23.987 1.000 2 B ASN 38.160 1
ATOM 2123 O OD1 . ASN 31 31 ? B 7.179 25.931 -23.903 1.000 2 B ASN 33.079 1
ATOM 2124 N ND2 . ASN 31 31 ? B 7.110 28.157 -23.695 1.000 2 B ASN 34.541 1
ATOM 2125 N N . PRO 32 32 ? B 12.370 26.686 -24.434 1.000 2 B PRO 43.520 1
ATOM 2126 C CA . PRO 32 32 ? B 13.656 26.402 -25.087 1.000 2 B PRO 43.182 1
ATOM 2127 C C . PRO 32 32 ? B 14.296 25.072 -24.670 1.000 2 B PRO 43.651 1
ATOM 2128 O O . PRO 32 32 ? B 15.112 24.525 -25.404 1.000 2 B PRO 43.324 1
ATOM 2129 C CB . PRO 32 32 ? B 14.555 27.562 -24.689 1.000 2 B PRO 42.302 1
ATOM 2130 C CG . PRO 32 32 ? B 13.621 28.654 -24.342 1.000 2 B PRO 43.034 1
ATOM 2131 C CD . PRO 32 32 ? B 12.431 27.980 -23.754 1.000 2 B PRO 44.867 1
ATOM 2132 N N . PHE 33 33 ? B 13.907 24.578 -23.493 1.000 2 B PHE 40.124 1
ATOM 2133 C CA . PHE 33 33 ? B 14.460 23.312 -23.053 1.000 2 B PHE 41.187 1
ATOM 2134 C C . PHE 33 33 ? B 13.814 22.145 -23.797 1.000 2 B PHE 41.143 1
ATOM 2135 O O . PHE 33 33 ? B 14.492 21.187 -24.179 1.000 2 B PHE 40.187 1
ATOM 2136 C CB . PHE 33 33 ? B 14.250 23.160 -21.548 1.000 2 B PHE 39.799 1
ATOM 2137 C CG . PHE 33 33 ? B 14.758 21.886 -20.972 1.000 2 B PHE 37.777 1
ATOM 2138 C CD1 . PHE 33 33 ? B 16.125 21.666 -20.804 1.000 2 B PHE 35.967 1
ATOM 2139 C CD2 . PHE 33 33 ? B 13.882 20.884 -20.601 1.000 2 B PHE 35.431 1
ATOM 2140 C CE1 . PHE 33 33 ? B 16.602 20.513 -20.272 1.000 2 B PHE 33.678 1
ATOM 2141 C CE2 . PHE 33 33 ? B 14.356 19.702 -20.054 1.000 2 B PHE 31.546 1
ATOM 2142 C CZ . PHE 33 33 ? B 15.711 19.516 -19.898 1.000 2 B PHE 31.083 1
ATOM 2143 N N . MET 34 34 ? B 12.537 22.240 -24.031 1.000 2 B MET 40.860 1
ATOM 2144 C CA . MET 34 34 ? B 11.838 21.165 -24.730 1.000 2 B MET 42.919 1
ATOM 2145 C C . MET 34 34 ? B 12.128 21.170 -26.228 1.000 2 B MET 42.124 1
ATOM 2146 O O . MET 34 34 ? B 12.098 20.113 -26.878 1.000 2 B MET 39.801 1
ATOM 2147 C CB . MET 34 34 ? B 10.321 21.271 -24.485 1.000 2 B MET 40.576 1
ATOM 2148 C CG . MET 34 34 ? B 9.926 21.031 -23.069 1.000 2 B MET 39.850 1
ATOM 2149 S SD . MET 34 34 ? B 10.371 19.389 -22.522 1.000 2 B MET 35.130 1
ATOM 2150 C CE . MET 34 34 ? B 9.287 18.391 -23.493 1.000 2 B MET 31.741 1
ATOM 2151 N N . SER 35 35 ? B 12.422 22.330 -26.780 1.000 2 B SER 43.334 1
ATOM 2152 C CA . SER 35 35 ? B 12.750 22.431 -28.188 1.000 2 B SER 45.796 1
ATOM 2153 C C . SER 35 35 ? B 14.173 21.939 -28.488 1.000 2 B SER 45.707 1
ATOM 2154 O O . SER 35 35 ? B 14.489 21.643 -29.635 1.000 2 B SER 44.343 1
ATOM 2155 C CB . SER 35 35 ? B 12.563 23.851 -28.689 1.000 2 B SER 43.796 1
ATOM 2156 O OG . SER 35 35 ? B 13.537 24.720 -28.107 1.000 2 B SER 41.953 1
ATOM 2157 N N . SER 36 36 ? B 14.994 21.856 -27.462 1.000 2 B SER 43.350 1
ATOM 2158 C CA . SER 36 36 ? B 16.348 21.389 -27.675 1.000 2 B SER 44.702 1
ATOM 2159 C C . SER 36 36 ? B 16.358 19.881 -27.857 1.000 2 B SER 44.855 1
ATOM 2160 O O . SER 36 36 ? B 17.272 19.335 -28.504 1.000 2 B SER 43.489 1
ATOM 2161 C CB . SER 36 36 ? B 17.236 21.785 -26.500 1.000 2 B SER 42.378 1
ATOM 2162 O OG . SER 36 36 ? B 16.802 21.165 -25.292 1.000 2 B SER 40.830 1
ATOM 2163 N N . THR 37 37 ? B 15.385 19.191 -27.324 1.000 2 B THR 39.213 1
ATOM 2164 C CA . THR 37 37 ? B 15.252 17.746 -27.500 1.000 2 B THR 39.648 1
ATOM 2165 C C . THR 37 37 ? B 13.998 17.471 -28.318 1.000 2 B THR 39.980 1
ATOM 2166 O O . THR 37 37 ? B 12.874 17.784 -27.903 1.000 2 B THR 38.414 1
ATOM 2167 C CB . THR 37 37 ? B 15.189 17.015 -26.149 1.000 2 B THR 37.657 1
ATOM 2168 O OG1 . THR 37 37 ? B 14.054 17.486 -25.413 1.000 2 B THR 35.967 1
ATOM 2169 C CG2 . THR 37 37 ? B 16.453 17.271 -25.343 1.000 2 B THR 35.724 1
ATOM 2170 N N . ALA 38 38 ? B 14.224 16.919 -29.507 1.000 2 B ALA 42.514 1
ATOM 2171 C CA . ALA 38 38 ? B 13.121 16.668 -30.412 1.000 2 B ALA 44.223 1
ATOM 2172 C C . ALA 38 38 ? B 12.496 15.286 -30.186 1.000 2 B ALA 44.527 1
ATOM 2173 O O . ALA 38 38 ? B 11.332 15.087 -30.514 1.000 2 B ALA 43.431 1
ATOM 2174 C CB . ALA 38 38 ? B 13.582 16.781 -31.862 1.000 2 B ALA 42.410 1
ATOM 2175 N N . THR 39 39 ? B 13.269 14.379 -29.619 1.000 2 B THR 43.245 1
ATOM 2176 C CA . THR 39 39 ? B 12.756 13.046 -29.387 1.000 2 B THR 44.234 1
ATOM 2177 C C . THR 39 39 ? B 11.825 12.990 -28.174 1.000 2 B THR 44.099 1
ATOM 2178 O O . THR 39 39 ? B 10.957 12.111 -28.089 1.000 2 B THR 43.106 1
ATOM 2179 C CB . THR 39 39 ? B 13.891 12.047 -29.200 1.000 2 B THR 42.739 1
ATOM 2180 O OG1 . THR 39 39 ? B 14.660 12.395 -28.044 1.000 2 B THR 40.969 1
ATOM 2181 C CG2 . THR 39 39 ? B 14.804 12.044 -30.421 1.000 2 B THR 39.827 1
ATOM 2182 N N . VAL 40 40 ? B 12.016 13.892 -27.254 1.000 2 B VAL 42.499 1
ATOM 2183 C CA . VAL 40 40 ? B 11.121 13.947 -26.091 1.000 2 B VAL 45.854 1
ATOM 2184 C C . VAL 40 40 ? B 9.743 14.483 -26.531 1.000 2 B VAL 45.511 1
ATOM 2185 O O . VAL 40 40 ? B 8.704 14.000 -26.076 1.000 2 B VAL 44.532 1
ATOM 2186 C CB . VAL 40 40 ? B 11.729 14.808 -24.986 1.000 2 B VAL 44.125 1
ATOM 2187 C CG1 . VAL 40 40 ? B 13.052 14.194 -24.534 1.000 2 B VAL 45.339 1
ATOM 2188 C CG2 . VAL 40 40 ? B 10.791 14.921 -23.803 1.000 2 B VAL 43.098 1
ATOM 2189 N N . ASN 41 41 ? B 9.765 15.443 -27.417 1.000 2 B ASN 42.675 1
ATOM 2190 C CA . ASN 41 41 ? B 8.522 16.022 -27.902 1.000 2 B ASN 44.466 1
ATOM 2191 C C . ASN 41 41 ? B 7.794 15.053 -28.825 1.000 2 B ASN 44.191 1
ATOM 2192 O O . ASN 41 41 ? B 6.558 15.065 -28.888 1.000 2 B ASN 42.376 1
ATOM 2193 C CB . ASN 41 41 ? B 8.784 17.327 -28.640 1.000 2 B ASN 42.143 1
ATOM 2194 C CG . ASN 41 41 ? B 9.224 18.436 -27.695 1.000 2 B ASN 40.306 1
ATOM 2195 O OD1 . ASN 41 41 ? B 8.702 18.565 -26.606 1.000 2 B ASN 35.139 1
ATOM 2196 N ND2 . ASN 41 41 ? B 10.215 19.219 -28.117 1.000 2 B ASN 37.031 1
ATOM 2197 N N . ARG 42 42 ? B 8.542 14.249 -29.530 1.000 2 B ARG 41.858 1
ATOM 2198 C CA . ARG 42 42 ? B 7.923 13.220 -30.349 1.000 2 B ARG 42.639 1
ATOM 2199 C C . ARG 42 42 ? B 7.364 12.079 -29.518 1.000 2 B ARG 42.234 1
ATOM 2200 O O . ARG 42 42 ? B 6.360 11.467 -29.886 1.000 2 B ARG 41.170 1
ATOM 2201 C CB . ARG 42 42 ? B 8.917 12.696 -31.375 1.000 2 B ARG 41.562 1
ATOM 2202 C CG . ARG 42 42 ? B 9.318 13.688 -32.454 1.000 2 B ARG 40.671 1
ATOM 2203 C CD . ARG 42 42 ? B 10.343 13.106 -33.404 1.000 2 B ARG 38.863 1
ATOM 2204 N NE . ARG 42 42 ? B 10.742 14.039 -34.419 1.000 2 B ARG 33.409 1
ATOM 2205 C CZ . ARG 42 42 ? B 11.662 13.786 -35.343 1.000 2 B ARG 32.870 1
ATOM 2206 N NH1 . ARG 42 42 ? B 12.253 12.597 -35.377 1.000 2 B ARG 29.246 1
ATOM 2207 N NH2 . ARG 42 42 ? B 11.989 14.715 -36.232 1.000 2 B ARG 26.783 1
ATOM 2208 N N . GLY 43 43 ? B 8.013 11.778 -28.415 1.000 2 B GLY 37.004 1
ATOM 2209 C CA . GLY 43 43 ? B 7.511 10.745 -27.547 1.000 2 B GLY 38.177 1
ATOM 2210 C C . GLY 43 43 ? B 6.291 11.139 -26.744 1.000 2 B GLY 39.530 1
ATOM 2211 O O . GLY 43 43 ? B 5.430 10.314 -26.444 1.000 2 B GLY 39.120 1
ATOM 2212 N N . LEU 44 44 ? B 6.212 12.404 -26.399 1.000 2 B LEU 42.591 1
ATOM 2213 C CA . LEU 44 44 ? B 5.055 12.911 -25.680 1.000 2 B LEU 44.215 1
ATOM 2214 C C . LEU 44 44 ? B 3.835 13.033 -26.584 1.000 2 B LEU 44.585 1
ATOM 2215 O O . LEU 44 44 ? B 2.708 12.756 -26.133 1.000 2 B LEU 43.569 1
ATOM 2216 C CB . LEU 44 44 ? B 5.369 14.269 -25.052 1.000 2 B LEU 42.716 1
ATOM 2217 C CG . LEU 44 44 ? B 6.367 14.272 -23.886 1.000 2 B LEU 41.359 1
ATOM 2218 C CD1 . LEU 44 44 ? B 5.773 13.524 -22.710 1.000 2 B LEU 40.074 1
ATOM 2219 C CD2 . LEU 44 44 ? B 6.698 15.712 -23.491 1.000 2 B LEU 39.317 1
ATOM 2220 N N . SER 45 45 ? B 4.061 13.398 -27.819 1.000 2 B SER 44.393 1
ATOM 2221 C CA . SER 45 45 ? B 2.945 13.513 -28.738 1.000 2 B SER 47.165 1
ATOM 2222 C C . SER 45 45 ? B 2.406 12.147 -29.163 1.000 2 B SER 47.097 1
ATOM 2223 O O . SER 45 45 ? B 1.204 12.019 -29.441 1.000 2 B SER 46.013 1
ATOM 2224 C CB . SER 45 45 ? B 3.344 14.298 -29.986 1.000 2 B SER 45.272 1
ATOM 2225 O OG . SER 45 45 ? B 4.325 13.603 -30.731 1.000 2 B SER 41.507 1
ATOM 2226 N N . ASP 46 46 ? B 3.256 11.168 -29.174 1.000 2 B ASP 44.845 1
ATOM 2227 C CA . ASP 46 46 ? B 2.817 9.823 -29.528 1.000 2 B ASP 45.799 1
ATOM 2228 C C . ASP 46 46 ? B 2.087 9.135 -28.382 1.000 2 B ASP 45.547 1
ATOM 2229 O O . ASP 46 46 ? B 1.173 8.345 -28.615 1.000 2 B ASP 45.119 1
ATOM 2230 C CB . ASP 46 46 ? B 3.997 8.971 -29.970 1.000 2 B ASP 44.470 1
ATOM 2231 C CG . ASP 46 46 ? B 4.603 9.453 -31.256 1.000 2 B ASP 43.037 1
ATOM 2232 O OD1 . ASP 46 46 ? B 3.846 9.977 -32.121 1.000 2 B ASP 38.065 1
ATOM 2233 O OD2 . ASP 46 46 ? B 5.816 9.275 -31.452 1.000 2 B ASP 38.230 1
ATOM 2234 N N . ARG 47 47 ? B 2.462 9.435 -27.158 1.000 2 B ARG 42.911 1
ATOM 2235 C CA . ARG 47 47 ? B 1.781 8.852 -26.022 1.000 2 B ARG 43.838 1
ATOM 2236 C C . ARG 47 47 ? B 0.420 9.473 -25.813 1.000 2 B ARG 43.247 1
ATOM 2237 O O . ARG 47 47 ? B -0.515 8.834 -25.351 1.000 2 B ARG 42.713 1
ATOM 2238 C CB . ARG 47 47 ? B 2.623 8.999 -24.754 1.000 2 B ARG 42.596 1
ATOM 2239 C CG . ARG 47 47 ? B 3.887 8.161 -24.743 1.000 2 B ARG 41.010 1
ATOM 2240 C CD . ARG 47 47 ? B 4.657 8.345 -23.461 1.000 2 B ARG 38.876 1
ATOM 2241 N NE . ARG 47 47 ? B 5.883 7.543 -23.412 1.000 2 B ARG 34.826 1
ATOM 2242 C CZ . ARG 47 47 ? B 7.077 7.945 -23.853 1.000 2 B ARG 34.822 1
ATOM 2243 N NH1 . ARG 47 47 ? B 7.188 9.162 -24.363 1.000 2 B ARG 30.256 1
ATOM 2244 N NH2 . ARG 47 47 ? B 8.131 7.173 -23.756 1.000 2 B ARG 28.312 1
ATOM 2245 N N . ILE 48 48 ? B 0.317 10.767 -26.103 1.000 2 B ILE 43.948 1
ATOM 2246 C CA . ILE 48 48 ? B -0.961 11.434 -25.985 1.000 2 B ILE 44.673 1
ATOM 2247 C C . ILE 48 48 ? B -1.898 10.963 -27.091 1.000 2 B ILE 45.070 1
ATOM 2248 O O . ILE 48 48 ? B -3.097 10.775 -26.876 1.000 2 B ILE 44.812 1
ATOM 2249 C CB . ILE 48 48 ? B -0.767 12.960 -25.996 1.000 2 B ILE 43.840 1
ATOM 2250 C CG1 . ILE 48 48 ? B -0.012 13.399 -24.743 1.000 2 B ILE 46.185 1
ATOM 2251 C CG2 . ILE 48 48 ? B -2.094 13.710 -26.071 1.000 2 B ILE 43.714 1
ATOM 2252 C CD1 . ILE 48 48 ? B 0.500 14.786 -24.804 1.000 2 B ILE 42.776 1
ATOM 2253 N N . ALA 49 49 ? B -1.362 10.754 -28.260 1.000 2 B ALA 44.030 1
ATOM 2254 C CA . ALA 49 49 ? B -2.176 10.240 -29.367 1.000 2 B ALA 45.310 1
ATOM 2255 C C . ALA 49 49 ? B -2.579 8.794 -29.164 1.000 2 B ALA 45.311 1
ATOM 2256 O O . ALA 49 49 ? B -3.639 8.366 -29.632 1.000 2 B ALA 44.513 1
ATOM 2257 C CB . ALA 49 49 ? B -1.395 10.383 -30.688 1.000 2 B ALA 43.938 1
ATOM 2258 N N . ASP 50 50 ? B -1.776 8.053 -28.450 1.000 2 B ASP 42.182 1
ATOM 2259 C CA . ASP 50 50 ? B -2.140 6.678 -28.128 1.000 2 B ASP 41.964 1
ATOM 2260 C C . ASP 50 50 ? B -3.202 6.625 -27.038 1.000 2 B ASP 41.344 1
ATOM 2261 O O . ASP 50 50 ? B -3.997 5.683 -26.993 1.000 2 B ASP 40.204 1
ATOM 2262 C CB . ASP 50 50 ? B -0.911 5.890 -27.695 1.000 2 B ASP 40.427 1
ATOM 2263 C CG . ASP 50 50 ? B 0.030 5.614 -28.852 1.000 2 B ASP 39.669 1
ATOM 2264 O OD1 . ASP 50 50 ? B -0.437 5.458 -29.999 1.000 2 B ASP 35.407 1
ATOM 2265 O OD2 . ASP 50 50 ? B 1.261 5.570 -28.598 1.000 2 B ASP 34.791 1
ATOM 2266 N N . ARG 51 51 ? B -3.214 7.591 -26.158 1.000 2 B ARG 43.005 1
ATOM 2267 C CA . ARG 51 51 ? B -4.217 7.624 -25.128 1.000 2 B ARG 43.805 1
ATOM 2268 C C . ARG 51 51 ? B -5.574 8.126 -25.642 1.000 2 B ARG 42.991 1
ATOM 2269 O O . ARG 51 51 ? B -6.611 7.750 -25.104 1.000 2 B ARG 41.687 1
ATOM 2270 C CB . ARG 51 51 ? B -3.753 8.495 -23.953 1.000 2 B ARG 41.760 1
ATOM 2271 C CG . ARG 51 51 ? B -2.644 7.926 -23.131 1.000 2 B ARG 40.536 1
ATOM 2272 C CD . ARG 51 51 ? B -2.207 8.865 -22.024 1.000 2 B ARG 39.181 1
ATOM 2273 N NE . ARG 51 51 ? B -1.072 8.340 -21.251 1.000 2 B ARG 33.343 1
ATOM 2274 C CZ . ARG 51 51 ? B -0.526 8.983 -20.263 1.000 2 B ARG 31.269 1
ATOM 2275 N NH1 . ARG 51 51 ? B -0.965 10.170 -19.875 1.000 2 B ARG 28.531 1
ATOM 2276 N NH2 . ARG 51 51 ? B 0.497 8.456 -19.631 1.000 2 B ARG 26.447 1
ATOM 2277 N N . ASN 52 52 ? B -5.530 8.978 -26.638 1.000 2 B ASN 39.490 1
ATOM 2278 C CA . ASN 52 52 ? B -6.768 9.496 -27.191 1.000 2 B ASN 38.511 1
ATOM 2279 C C . ASN 52 52 ? B -7.470 8.489 -28.080 1.000 2 B ASN 38.047 1
ATOM 2280 O O . ASN 52 52 ? B -8.678 8.554 -28.261 1.000 2 B ASN 35.658 1
ATOM 2281 C CB . ASN 52 52 ? B -6.499 10.780 -27.960 1.000 2 B ASN 36.427 1
ATOM 2282 C CG . ASN 52 52 ? B -6.080 11.938 -27.059 1.000 2 B ASN 35.533 1
ATOM 2283 O OD1 . ASN 52 52 ? B -6.609 12.095 -25.959 1.000 2 B ASN 31.272 1
ATOM 2284 N ND2 . ASN 52 52 ? B -5.141 12.732 -27.510 1.000 2 B ASN 32.936 1
ATOM 2285 N N . GLY 53 53 ? B -6.719 7.558 -28.626 1.000 2 B GLY 40.108 1
ATOM 2286 C CA . GLY 53 53 ? B -7.290 6.505 -29.435 1.000 2 B GLY 38.740 1
ATOM 2287 C C . GLY 53 53 ? B -7.590 5.216 -28.718 1.000 2 B GLY 40.614 1
ATOM 2288 O O . GLY 53 53 ? B -7.933 4.212 -29.343 1.000 2 B GLY 38.758 1
ATOM 2289 N N . SER 54 54 ? B -7.472 5.235 -27.435 1.000 2 B SER 41.585 1
ATOM 2290 C CA . SER 54 54 ? B -7.635 4.068 -26.608 1.000 2 B SER 43.792 1
ATOM 2291 C C . SER 54 54 ? B -8.865 4.241 -25.720 1.000 2 B SER 43.710 1
ATOM 2292 O O . SER 54 54 ? B -9.269 5.338 -25.361 1.000 2 B SER 42.549 1
ATOM 2293 C CB . SER 54 54 ? B -6.384 3.780 -25.761 1.000 2 B SER 42.539 1
ATOM 2294 O OG . SER 54 54 ? B -6.155 4.823 -24.853 1.000 2 B SER 39.414 1
ATOM 2295 N N . GLY 55 55 ? B -9.399 3.115 -25.298 1.000 2 B GLY 36.751 1
ATOM 2296 C CA . GLY 55 55 ? B -10.573 3.112 -24.428 1.000 2 B GLY 36.298 1
ATOM 2297 C C . GLY 55 55 ? B -10.178 3.215 -22.971 1.000 2 B GLY 38.226 1
ATOM 2298 O O . GLY 55 55 ? B -9.044 3.463 -22.603 1.000 2 B GLY 36.649 1
ATOM 2299 N N . VAL 56 56 ? B -11.184 3.015 -22.162 1.000 2 B VAL 37.904 1
ATOM 2300 C CA . VAL 56 56 ? B -11.000 3.075 -20.709 1.000 2 B VAL 40.404 1
ATOM 2301 C C . VAL 56 56 ? B -11.095 1.659 -20.163 1.000 2 B VAL 40.779 1
ATOM 2302 O O . VAL 56 56 ? B -12.112 1.005 -20.338 1.000 2 B VAL 40.355 1
ATOM 2303 C CB . VAL 56 56 ? B -12.029 4.013 -20.043 1.000 2 B VAL 39.697 1
ATOM 2304 C CG1 . VAL 56 56 ? B -11.866 5.428 -20.572 1.000 2 B VAL 40.359 1
ATOM 2305 C CG2 . VAL 56 56 ? B -11.857 3.988 -18.536 1.000 2 B VAL 38.899 1
ATOM 2306 N N . PRO 57 57 ? B -10.117 1.185 -19.520 1.000 2 B PRO 36.697 1
ATOM 2307 C CA . PRO 57 57 ? B -10.174 -0.159 -18.923 1.000 2 B PRO 37.436 1
ATOM 2308 C C . PRO 57 57 ? B -10.942 -0.151 -17.591 1.000 2 B PRO 37.713 1
ATOM 2309 O O . PRO 57 57 ? B -11.254 0.891 -17.014 1.000 2 B PRO 37.134 1
ATOM 2310 C CB . PRO 57 57 ? B -8.723 -0.553 -18.704 1.000 2 B PRO 36.177 1
ATOM 2311 C CG . PRO 57 57 ? B -8.032 0.742 -18.485 1.000 2 B PRO 37.539 1
ATOM 2312 C CD . PRO 57 57 ? B -8.753 1.746 -19.371 1.000 2 B PRO 40.467 1
ATOM 2313 N N . LYS 58 58 ? B -11.250 -1.346 -17.124 1.000 2 B LYS 35.783 1
ATOM 2314 C CA . LYS 58 58 ? B -11.952 -1.467 -15.849 1.000 2 B LYS 37.575 1
ATOM 2315 C C . LYS 58 58 ? B -10.957 -1.477 -14.720 1.000 2 B LYS 36.946 1
ATOM 2316 O O . LYS 58 58 ? B -9.762 -1.633 -14.908 1.000 2 B LYS 35.900 1
ATOM 2317 C CB . LYS 58 58 ? B -12.802 -2.719 -15.835 1.000 2 B LYS 37.085 1
ATOM 2318 C CG . LYS 58 58 ? B -13.972 -2.686 -16.795 1.000 2 B LYS 36.031 1
ATOM 2319 C CD . LYS 58 58 ? B -14.789 -3.945 -16.732 1.000 2 B LYS 34.962 1
ATOM 2320 C CE . LYS 58 58 ? B -15.942 -3.937 -17.690 1.000 2 B LYS 27.829 1
ATOM 2321 N NZ . LYS 58 58 ? B -16.753 -5.181 -17.649 1.000 2 B LYS 28.476 1
ATOM 2322 N N . PHE 59 59 ? B -11.485 -1.334 -13.521 1.000 2 B PHE 36.772 1
ATOM 2323 C CA . PHE 59 59 ? B -10.634 -1.262 -12.346 1.000 2 B PHE 37.817 1
ATOM 2324 C C . PHE 59 59 ? B -10.710 -2.528 -11.514 1.000 2 B PHE 37.376 1
ATOM 2325 O O . PHE 59 59 ? B -9.894 -2.692 -10.603 1.000 2 B PHE 36.765 1
ATOM 2326 C CB . PHE 59 59 ? B -11.004 -0.051 -11.478 1.000 2 B PHE 36.506 1
ATOM 2327 C CG . PHE 59 59 ? B -10.628 1.261 -12.108 1.000 2 B PHE 35.221 1
ATOM 2328 C CD1 . PHE 59 59 ? B -11.560 1.951 -12.860 1.000 2 B PHE 33.692 1
ATOM 2329 C CD2 . PHE 59 59 ? B -9.356 1.767 -11.965 1.000 2 B PHE 33.646 1
ATOM 2330 C CE1 . PHE 59 59 ? B -11.235 3.156 -13.440 1.000 2 B PHE 31.504 1
ATOM 2331 C CE2 . PHE 59 59 ? B -9.015 2.972 -12.563 1.000 2 B PHE 29.087 1
ATOM 2332 C CZ . PHE 59 59 ? B -9.972 3.675 -13.298 1.000 2 B PHE 27.826 1
ATOM 2333 N N . LYS 60 60 ? B -11.618 -3.382 -11.793 1.000 2 B LYS 37.694 1
ATOM 2334 C CA . LYS 60 60 ? B -11.760 -4.592 -11.017 1.000 2 B LYS 39.907 1
ATOM 2335 C C . LYS 60 60 ? B -10.755 -5.647 -11.384 1.000 2 B LYS 39.347 1
ATOM 2336 O O . LYS 60 60 ? B -10.401 -6.500 -10.565 1.000 2 B LYS 37.722 1
ATOM 2337 C CB . LYS 60 60 ? B -13.174 -5.151 -11.153 1.000 2 B LYS 38.350 1
ATOM 2338 C CG . LYS 60 60 ? B -14.236 -4.287 -10.536 1.000 2 B LYS 37.551 1
ATOM 2339 C CD . LYS 60 60 ? B -15.610 -4.871 -10.736 1.000 2 B LYS 36.947 1
ATOM 2340 C CE . LYS 60 60 ? B -16.691 -4.017 -10.125 1.000 2 B LYS 30.413 1
ATOM 2341 N NZ . LYS 60 60 ? B -18.038 -4.604 -10.325 1.000 2 B LYS 30.352 1
ATOM 2342 N N . SER 61 61 ? B -10.243 -5.576 -12.583 1.000 2 B SER 38.010 1
ATOM 2343 C CA . SER 61 61 ? B -9.254 -6.543 -13.055 1.000 2 B SER 38.892 1
ATOM 2344 C C . SER 61 61 ? B -7.820 -6.105 -12.781 1.000 2 B SER 38.575 1
ATOM 2345 O O . SER 61 61 ? B -6.899 -6.860 -13.074 1.000 2 B SER 38.164 1
ATOM 2346 C CB . SER 61 61 ? B -9.448 -6.811 -14.544 1.000 2 B SER 37.452 1
ATOM 2347 O OG . SER 61 61 ? B -9.231 -5.656 -15.318 1.000 2 B SER 37.760 1
ATOM 2348 N N . ILE 62 62 ? B -7.646 -4.935 -12.264 1.000 2 B ILE 36.229 1
ATOM 2349 C CA . ILE 62 62 ? B -6.317 -4.377 -12.026 1.000 2 B ILE 37.322 1
ATOM 2350 C C . ILE 62 62 ? B -6.077 -4.346 -10.537 1.000 2 B ILE 37.211 1
ATOM 2351 O O . ILE 62 62 ? B -6.725 -3.591 -9.810 1.000 2 B ILE 36.630 1
ATOM 2352 C CB . ILE 62 62 ? B -6.183 -2.978 -12.648 1.000 2 B ILE 36.395 1
ATOM 2353 C CG1 . ILE 62 62 ? B -6.354 -3.071 -14.169 1.000 2 B ILE 36.274 1
ATOM 2354 C CG2 . ILE 62 62 ? B -4.822 -2.391 -12.318 1.000 2 B ILE 35.697 1
ATOM 2355 C CD1 . ILE 62 62 ? B -6.401 -1.746 -14.880 1.000 2 B ILE 34.530 1
ATOM 2356 N N . PRO 63 63 ? B -5.153 -5.118 -10.028 1.000 2 B PRO 38.402 1
ATOM 2357 C CA . PRO 63 63 ? B -4.830 -5.068 -8.599 1.000 2 B PRO 40.396 1
ATOM 2358 C C . PRO 63 63 ? B -3.955 -3.860 -8.273 1.000 2 B PRO 40.547 1
ATOM 2359 O O . PRO 63 63 ? B -2.902 -3.668 -8.870 1.000 2 B PRO 40.328 1
ATOM 2360 C CB . PRO 63 63 ? B -4.148 -6.382 -8.316 1.000 2 B PRO 39.124 1
ATOM 2361 C CG . PRO 63 63 ? B -3.546 -6.756 -9.611 1.000 2 B PRO 40.211 1
ATOM 2362 C CD . PRO 63 63 ? B -4.476 -6.261 -10.675 1.000 2 B PRO 41.923 1
ATOM 2363 N N . PRO 64 64 ? B -4.355 -3.070 -7.341 1.000 2 B PRO 37.381 1
ATOM 2364 C CA . PRO 64 64 ? B -3.589 -1.873 -6.983 1.000 2 B PRO 37.758 1
ATOM 2365 C C . PRO 64 64 ? B -2.379 -2.235 -6.150 1.000 2 B PRO 38.029 1
ATOM 2366 O O . PRO 64 64 ? B -2.459 -3.052 -5.245 1.000 2 B PRO 37.605 1
ATOM 2367 C CB . PRO 64 64 ? B -4.571 -1.015 -6.197 1.000 2 B PRO 37.089 1
ATOM 2368 C CG . PRO 64 64 ? B -5.500 -1.996 -5.604 1.000 2 B PRO 38.034 1
ATOM 2369 C CD . PRO 64 64 ? B -5.626 -3.122 -6.578 1.000 2 B PRO 39.410 1
ATOM 2370 N N . PRO 65 65 ? B -1.278 -1.581 -6.400 1.000 2 B PRO 39.630 1
ATOM 2371 C CA . PRO 65 65 ? B -0.101 -1.785 -5.558 1.000 2 B PRO 40.078 1
ATOM 2372 C C . PRO 65 65 ? B -0.201 -0.957 -4.275 1.000 2 B PRO 40.224 1
ATOM 2373 O O . PRO 65 65 ? B -0.944 0.010 -4.176 1.000 2 B PRO 40.211 1
ATOM 2374 C CB . PRO 65 65 ? B 1.070 -1.310 -6.431 1.000 2 B PRO 39.140 1
ATOM 2375 C CG . PRO 65 65 ? B 0.471 -0.297 -7.348 1.000 2 B PRO 39.843 1
ATOM 2376 C CD . PRO 65 65 ? B -0.939 -0.759 -7.620 1.000 2 B PRO 41.771 1
ATOM 2377 N N . SER 66 66 ? B 0.563 -1.354 -3.305 1.000 2 B SER 40.035 1
ATOM 2378 C CA . SER 66 66 ? B 0.564 -0.693 -2.011 1.000 2 B SER 40.426 1
ATOM 2379 C C . SER 66 66 ? B 1.869 0.031 -1.705 1.000 2 B SER 40.467 1
ATOM 2380 O O . SER 66 66 ? B 2.011 0.604 -0.636 1.000 2 B SER 40.028 1
ATOM 2381 C CB . SER 66 66 ? B 0.270 -1.723 -0.896 1.000 2 B SER 39.711 1
ATOM 2382 O OG . SER 66 66 ? B 1.300 -2.704 -0.840 1.000 2 B SER 37.366 1
ATOM 2383 N N . LEU 67 67 ? B 2.793 -0.016 -2.619 1.000 2 B LEU 38.548 1
ATOM 2384 C CA . LEU 67 67 ? B 4.073 0.643 -2.415 1.000 2 B LEU 40.565 1
ATOM 2385 C C . LEU 67 67 ? B 3.998 2.085 -2.891 1.000 2 B LEU 40.556 1
ATOM 2386 O O . LEU 67 67 ? B 3.316 2.386 -3.862 1.000 2 B LEU 40.150 1
ATOM 2387 C CB . LEU 67 67 ? B 5.171 -0.113 -3.151 1.000 2 B LEU 39.652 1
ATOM 2388 C CG . LEU 67 67 ? B 5.481 -1.516 -2.603 1.000 2 B LEU 38.153 1
ATOM 2389 C CD1 . LEU 67 67 ? B 5.951 -1.453 -1.184 1.000 2 B LEU 37.368 1
ATOM 2390 C CD2 . LEU 67 67 ? B 6.532 -2.220 -3.447 1.000 2 B LEU 36.724 1
ATOM 2391 N N . PRO 68 68 ? B 4.703 2.957 -2.257 1.000 2 B PRO 37.078 1
ATOM 2392 C CA . PRO 68 68 ? B 4.666 4.349 -2.663 1.000 2 B PRO 39.194 1
ATOM 2393 C C . PRO 68 68 ? B 5.532 4.560 -3.926 1.000 2 B PRO 39.611 1
ATOM 2394 O O . PRO 68 68 ? B 6.673 4.126 -4.013 1.000 2 B PRO 39.007 1
ATOM 2395 C CB . PRO 68 68 ? B 5.231 5.115 -1.467 1.000 2 B PRO 37.931 1
ATOM 2396 C CG . PRO 68 68 ? B 6.130 4.143 -0.804 1.000 2 B PRO 38.642 1
ATOM 2397 C CD . PRO 68 68 ? B 5.462 2.826 -0.957 1.000 2 B PRO 40.446 1
ATOM 2398 N N . ILE 69 69 ? B 4.904 5.212 -4.874 1.000 2 B ILE 37.730 1
ATOM 2399 C CA . ILE 69 69 ? B 5.604 5.565 -6.122 1.000 2 B ILE 39.137 1
ATOM 2400 C C . ILE 69 69 ? B 5.354 7.044 -6.361 1.000 2 B ILE 39.122 1
ATOM 2401 O O . ILE 69 69 ? B 4.229 7.483 -6.623 1.000 2 B ILE 38.259 1
ATOM 2402 C CB . ILE 69 69 ? B 5.096 4.717 -7.304 1.000 2 B ILE 37.475 1
ATOM 2403 C CG1 . ILE 69 69 ? B 5.421 3.241 -7.080 1.000 2 B ILE 38.896 1
ATOM 2404 C CG2 . ILE 69 69 ? B 5.696 5.198 -8.594 1.000 2 B ILE 37.557 1
ATOM 2405 C CD1 . ILE 69 69 ? B 4.849 2.343 -8.152 1.000 2 B ILE 35.823 1
ATOM 2406 N N . SER 70 70 ? B 6.403 7.796 -6.282 1.000 2 B SER 39.336 1
ATOM 2407 C CA . SER 70 70 ? B 6.314 9.223 -6.498 1.000 2 B SER 41.177 1
ATOM 2408 C C . SER 70 70 ? B 6.308 9.533 -8.004 1.000 2 B SER 40.837 1
ATOM 2409 O O . SER 70 70 ? B 6.840 8.769 -8.793 1.000 2 B SER 40.393 1
ATOM 2410 C CB . SER 70 70 ? B 7.431 9.946 -5.782 1.000 2 B SER 39.649 1
ATOM 2411 O OG . SER 70 70 ? B 8.711 9.602 -6.266 1.000 2 B SER 37.845 1
ATOM 2412 N N . PRO 71 71 ? B 5.754 10.649 -8.397 1.000 2 B PRO 38.877 1
ATOM 2413 C CA . PRO 71 71 ? B 5.807 11.021 -9.787 1.000 2 B PRO 39.784 1
ATOM 2414 C C . PRO 71 71 ? B 6.890 12.074 -10.110 1.000 2 B PRO 40.378 1
ATOM 2415 O O . PRO 71 71 ? B 6.548 13.148 -10.579 1.000 2 B PRO 40.055 1
ATOM 2416 C CB . PRO 71 71 ? B 4.395 11.556 -10.060 1.000 2 B PRO 39.295 1
ATOM 2417 C CG . PRO 71 71 ? B 3.950 12.109 -8.758 1.000 2 B PRO 39.388 1
ATOM 2418 C CD . PRO 71 71 ? B 4.673 11.326 -7.698 1.000 2 B PRO 40.394 1
ATOM 2419 N N . PRO 72 72 ? B 8.130 11.801 -9.905 1.000 2 B PRO 40.125 1
ATOM 2420 C CA . PRO 72 72 ? B 9.143 12.767 -10.327 1.000 2 B PRO 41.494 1
ATOM 2421 C C . PRO 72 72 ? B 9.458 12.612 -11.819 1.000 2 B PRO 42.053 1
ATOM 2422 O O . PRO 72 72 ? B 8.953 11.714 -12.493 1.000 2 B PRO 41.590 1
ATOM 2423 C CB . PRO 72 72 ? B 10.362 12.409 -9.475 1.000 2 B PRO 40.368 1
ATOM 2424 C CG . PRO 72 72 ? B 10.246 10.964 -9.292 1.000 2 B PRO 40.750 1
ATOM 2425 C CD . PRO 72 72 ? B 8.775 10.659 -9.186 1.000 2 B PRO 41.860 1
ATOM 2426 N N . ALA 73 73 ? B 10.260 13.491 -12.297 1.000 2 B ALA 39.826 1
ATOM 2427 C CA . ALA 73 73 ? B 10.646 13.466 -13.702 1.000 2 B ALA 41.039 1
ATOM 2428 C C . ALA 73 73 ? B 11.833 12.526 -13.912 1.000 2 B ALA 41.722 1
ATOM 2429 O O . ALA 73 73 ? B 12.838 12.618 -13.205 1.000 2 B ALA 40.642 1
ATOM 2430 C CB . ALA 73 73 ? B 11.022 14.865 -14.190 1.000 2 B ALA 39.649 1
ATOM 2431 N N . PHE 74 74 ? B 11.688 11.656 -14.857 1.000 2 B PHE 38.171 1
ATOM 2432 C CA . PHE 74 74 ? B 12.705 10.651 -15.121 1.000 2 B PHE 39.749 1
ATOM 2433 C C . PHE 74 74 ? B 13.416 10.953 -16.451 1.000 2 B PHE 39.478 1
ATOM 2434 O O . PHE 74 74 ? B 13.108 11.934 -17.117 1.000 2 B PHE 39.422 1
ATOM 2435 C CB . PHE 74 74 ? B 12.080 9.259 -15.140 1.000 2 B PHE 38.987 1
ATOM 2436 C CG . PHE 74 74 ? B 11.646 8.788 -13.783 1.000 2 B PHE 37.293 1
ATOM 2437 C CD1 . PHE 74 74 ? B 10.320 8.913 -13.384 1.000 2 B PHE 35.740 1
ATOM 2438 C CD2 . PHE 74 74 ? B 12.550 8.217 -12.911 1.000 2 B PHE 35.209 1
ATOM 2439 C CE1 . PHE 74 74 ? B 9.911 8.501 -12.164 1.000 2 B PHE 32.058 1
ATOM 2440 C CE2 . PHE 74 74 ? B 12.126 7.803 -11.670 1.000 2 B PHE 31.068 1
ATOM 2441 C CZ . PHE 74 74 ? B 10.822 7.936 -11.290 1.000 2 B PHE 27.928 1
ATOM 2442 N N . SER 75 75 ? B 14.340 10.079 -16.768 1.000 2 B SER 40.563 1
ATOM 2443 C CA . SER 75 75 ? B 15.046 10.207 -18.028 1.000 2 B SER 42.324 1
ATOM 2444 C C . SER 75 75 ? B 14.159 9.695 -19.156 1.000 2 B SER 42.560 1
ATOM 2445 O O . SER 75 75 ? B 13.736 8.534 -19.154 1.000 2 B SER 42.190 1
ATOM 2446 C CB . SER 75 75 ? B 16.353 9.434 -18.011 1.000 2 B SER 41.500 1
ATOM 2447 O OG . SER 75 75 ? B 17.024 9.510 -19.253 1.000 2 B SER 39.606 1
ATOM 2448 N N . PRO 76 76 ? B 13.864 10.520 -20.143 1.000 2 B PRO 38.303 1
ATOM 2449 C CA . PRO 76 76 ? B 13.026 10.065 -21.233 1.000 2 B PRO 38.607 1
ATOM 2450 C C . PRO 76 76 ? B 13.730 9.199 -22.260 1.000 2 B PRO 39.111 1
ATOM 2451 O O . PRO 76 76 ? B 13.097 8.740 -23.210 1.000 2 B PRO 38.179 1
ATOM 2452 C CB . PRO 76 76 ? B 12.489 11.358 -21.866 1.000 2 B PRO 37.126 1
ATOM 2453 C CG . PRO 76 76 ? B 13.588 12.355 -21.592 1.000 2 B PRO 37.838 1
ATOM 2454 C CD . PRO 76 76 ? B 14.116 11.984 -20.248 1.000 2 B PRO 39.865 1
ATOM 2455 N N . SER 77 77 ? B 15.030 8.990 -22.122 1.000 2 B SER 39.664 1
ATOM 2456 C CA . SER 77 77 ? B 15.745 8.161 -23.065 1.000 2 B SER 41.202 1
ATOM 2457 C C . SER 77 77 ? B 15.313 6.688 -22.966 1.000 2 B SER 41.555 1
ATOM 2458 O O . SER 77 77 ? B 15.224 5.989 -23.959 1.000 2 B SER 40.490 1
ATOM 2459 C CB . SER 77 77 ? B 17.245 8.269 -22.845 1.000 2 B SER 39.651 1
ATOM 2460 O OG . SER 77 77 ? B 17.619 7.735 -21.586 1.000 2 B SER 37.652 1
ATOM 2461 N N . SER 78 78 ? B 15.024 6.246 -21.758 1.000 2 B SER 40.896 1
ATOM 2462 C CA . SER 78 78 ? B 14.543 4.887 -21.577 1.000 2 B SER 41.859 1
ATOM 2463 C C . SER 78 78 ? B 13.072 4.746 -21.845 1.000 2 B SER 42.015 1
ATOM 2464 O O . SER 78 78 ? B 12.564 3.635 -21.986 1.000 2 B SER 41.264 1
ATOM 2465 C CB . SER 78 78 ? B 14.867 4.405 -20.166 1.000 2 B SER 40.250 1
ATOM 2466 O OG . SER 78 78 ? B 14.153 5.145 -19.201 1.000 2 B SER 39.331 1
ATOM 2467 N N . TYR 79 79 ? B 12.357 5.867 -21.901 1.000 2 B TYR 34.634 1
ATOM 2468 C CA . TYR 79 79 ? B 10.930 5.815 -22.154 1.000 2 B TYR 36.451 1
ATOM 2469 C C . TYR 79 79 ? B 10.592 5.532 -23.600 1.000 2 B TYR 36.768 1
ATOM 2470 O O . TYR 79 79 ? B 9.459 5.162 -23.907 1.000 2 B TYR 35.549 1
ATOM 2471 C CB . TYR 79 79 ? B 10.264 7.124 -21.712 1.000 2 B TYR 34.750 1
ATOM 2472 C CG . TYR 79 79 ? B 10.284 7.331 -20.219 1.000 2 B TYR 33.418 1
ATOM 2473 C CD1 . TYR 79 79 ? B 11.068 8.323 -19.673 1.000 2 B TYR 32.690 1
ATOM 2474 C CD2 . TYR 79 79 ? B 9.539 6.522 -19.376 1.000 2 B TYR 31.052 1
ATOM 2475 C CE1 . TYR 79 79 ? B 11.081 8.544 -18.296 1.000 2 B TYR 28.260 1
ATOM 2476 C CE2 . TYR 79 79 ? B 9.565 6.732 -18.003 1.000 2 B TYR 26.892 1
ATOM 2477 C CZ . TYR 79 79 ? B 10.335 7.745 -17.490 1.000 2 B TYR 25.773 1
ATOM 2478 O OH . TYR 79 79 ? B 10.342 7.950 -16.124 1.000 2 B TYR 31.965 1
ATOM 2479 N N . PHE 80 80 ? B 11.569 5.664 -24.496 1.000 2 B PHE 40.067 1
ATOM 2480 C CA . PHE 80 80 ? B 11.317 5.363 -25.880 1.000 2 B PHE 41.197 1
ATOM 2481 C C . PHE 80 80 ? B 11.325 3.858 -26.138 1.000 2 B PHE 41.172 1
ATOM 2482 O O . PHE 80 80 ? B 10.757 3.385 -27.116 1.000 2 B PHE 40.485 1
ATOM 2483 C CB . PHE 80 80 ? B 12.342 6.047 -26.759 1.000 2 B PHE 39.776 1
ATOM 2484 C CG . PHE 80 80 ? B 12.152 7.542 -26.884 1.000 2 B PHE 38.181 1
ATOM 2485 C CD1 . PHE 80 80 ? B 11.193 8.066 -27.696 1.000 2 B PHE 36.458 1
ATOM 2486 C CD2 . PHE 80 80 ? B 12.925 8.415 -26.133 1.000 2 B PHE 36.039 1
ATOM 2487 C CE1 . PHE 80 80 ? B 11.013 9.432 -27.818 1.000 2 B PHE 32.010 1
ATOM 2488 C CE2 . PHE 80 80 ? B 12.751 9.768 -26.228 1.000 2 B PHE 32.176 1
ATOM 2489 C CZ . PHE 80 80 ? B 11.796 10.282 -27.067 1.000 2 B PHE 30.378 1
ATOM 2490 N N . ALA 81 81 ? B 11.983 3.121 -25.277 1.000 2 B ALA 43.066 1
ATOM 2491 C CA . ALA 81 81 ? B 12.008 1.674 -25.403 1.000 2 B ALA 44.595 1
ATOM 2492 C C . ALA 81 81 ? B 10.784 1.005 -24.778 1.000 2 B ALA 44.959 1
ATOM 2493 O O . ALA 81 81 ? B 10.487 -0.149 -25.070 1.000 2 B ALA 44.863 1
ATOM 2494 C CB . ALA 81 81 ? B 13.281 1.103 -24.786 1.000 2 B ALA 43.232 1
ATOM 2495 N N . ILE 82 82 ? B 10.117 1.728 -23.914 1.000 2 B ILE 39.615 1
ATOM 2496 C CA . ILE 82 82 ? B 8.955 1.169 -23.234 1.000 2 B ILE 40.115 1
ATOM 2497 C C . ILE 82 82 ? B 7.656 1.327 -24.053 1.000 2 B ILE 39.918 1
ATOM 2498 O O . ILE 82 82 ? B 6.980 0.321 -24.308 1.000 2 B ILE 39.891 1
ATOM 2499 C CB . ILE 82 82 ? B 8.833 1.751 -21.813 1.000 2 B ILE 39.131 1
ATOM 2500 C CG1 . ILE 82 82 ? B 10.073 1.352 -21.012 1.000 2 B ILE 40.409 1
ATOM 2501 C CG2 . ILE 82 82 ? B 7.598 1.250 -21.114 1.000 2 B ILE 38.693 1
ATOM 2502 C CD1 . ILE 82 82 ? B 10.164 1.998 -19.646 1.000 2 B ILE 36.893 1
ATOM 2503 N N . PRO 83 83 ? B 7.276 2.511 -24.475 1.000 2 B PRO 39.751 1
ATOM 2504 C CA . PRO 83 83 ? B 6.023 2.623 -25.244 1.000 2 B PRO 41.502 1
ATOM 2505 C C . PRO 83 83 ? B 6.045 2.002 -26.633 1.000 2 B PRO 41.547 1
ATOM 2506 O O . PRO 83 83 ? B 4.981 1.578 -27.079 1.000 2 B PRO 40.969 1
ATOM 2507 C CB . PRO 83 83 ? B 5.754 4.110 -25.326 1.000 2 B PRO 39.773 1
ATOM 2508 C CG . PRO 83 83 ? B 6.468 4.672 -24.175 1.000 2 B PRO 40.883 1
ATOM 2509 C CD . PRO 83 83 ? B 7.698 3.856 -24.044 1.000 2 B PRO 42.752 1
ATOM 2510 N N . PRO 84 84 ? B 7.132 1.882 -27.350 1.000 2 B PRO 43.569 1
ATOM 2511 C CA . PRO 84 84 ? B 7.101 1.093 -28.571 1.000 2 B PRO 43.957 1
ATOM 2512 C C . PRO 84 84 ? B 6.916 -0.396 -28.337 1.000 2 B PRO 44.434 1
ATOM 2513 O O . PRO 84 84 ? B 6.483 -1.094 -29.234 1.000 2 B PRO 44.066 1
ATOM 2514 C CB . PRO 84 84 ? B 8.435 1.405 -29.251 1.000 2 B PRO 43.637 1
ATOM 2515 C CG . PRO 84 84 ? B 8.817 2.727 -28.724 1.000 2 B PRO 44.321 1
ATOM 2516 C CD . PRO 84 84 ? B 8.347 2.719 -27.303 1.000 2 B PRO 46.666 1
ATOM 2517 N N . GLY 85 85 ? B 7.261 -0.870 -27.148 1.000 2 B GLY 44.825 1
ATOM 2518 C CA . GLY 85 85 ? B 7.053 -2.252 -26.816 1.000 2 B GLY 42.632 1
ATOM 2519 C C . GLY 85 85 ? B 5.715 -2.561 -26.163 1.000 2 B GLY 45.077 1
ATOM 2520 O O . GLY 85 85 ? B 5.487 -3.663 -25.709 1.000 2 B GLY 44.084 1
ATOM 2521 N N . LEU 86 86 ? B 4.880 -1.554 -26.078 1.000 2 B LEU 39.578 1
ATOM 2522 C CA . LEU 86 86 ? B 3.616 -1.668 -25.385 1.000 2 B LEU 41.277 1
ATOM 2523 C C . LEU 86 86 ? B 2.445 -1.351 -26.312 1.000 2 B LEU 41.416 1
ATOM 2524 O O . LEU 86 86 ? B 2.586 -0.589 -27.279 1.000 2 B LEU 40.758 1
ATOM 2525 C CB . LEU 86 86 ? B 3.561 -0.759 -24.152 1.000 2 B LEU 40.005 1
ATOM 2526 C CG . LEU 86 86 ? B 4.537 -1.125 -23.026 1.000 2 B LEU 38.650 1
ATOM 2527 C CD1 . LEU 86 86 ? B 4.201 -2.491 -22.446 1.000 2 B LEU 37.532 1
ATOM 2528 C CD2 . LEU 86 86 ? B 4.543 -0.069 -21.944 1.000 2 B LEU 35.997 1
ATOM 2529 N N . SER 87 87 ? B 1.332 -1.918 -26.007 1.000 2 B SER 45.406 1
ATOM 2530 C CA . SER 87 87 ? B 0.116 -1.676 -26.761 1.000 2 B SER 47.938 1
ATOM 2531 C C . SER 87 87 ? B -0.661 -0.498 -26.171 1.000 2 B SER 48.202 1
ATOM 2532 O O . SER 87 87 ? B -0.285 0.100 -25.152 1.000 2 B SER 47.655 1
ATOM 2533 C CB . SER 87 87 ? B -0.766 -2.930 -26.786 1.000 2 B SER 46.303 1
ATOM 2534 O OG . SER 87 87 ? B -1.251 -3.229 -25.506 1.000 2 B SER 43.354 1
ATOM 2535 N N . LEU 88 88 ? B -1.735 -0.162 -26.811 1.000 2 B LEU 43.883 1
ATOM 2536 C CA . LEU 88 88 ? B -2.583 0.936 -26.316 1.000 2 B LEU 44.691 1
ATOM 2537 C C . LEU 88 88 ? B -3.313 0.560 -25.041 1.000 2 B LEU 44.944 1
ATOM 2538 O O . LEU 88 88 ? B -3.587 1.416 -24.211 1.000 2 B LEU 44.373 1
ATOM 2539 C CB . LEU 88 88 ? B -3.574 1.356 -27.392 1.000 2 B LEU 43.340 1
ATOM 2540 C CG . LEU 88 88 ? B -2.987 1.969 -28.675 1.000 2 B LEU 41.442 1
ATOM 2541 C CD1 . LEU 88 88 ? B -2.272 3.274 -28.376 1.000 2 B LEU 40.569 1
ATOM 2542 C CD2 . LEU 88 88 ? B -4.095 2.183 -29.690 1.000 2 B LEU 39.825 1
ATOM 2543 N N . ALA 89 89 ? B -3.612 -0.703 -24.880 1.000 2 B ALA 43.842 1
ATOM 2544 C CA . ALA 89 89 ? B -4.263 -1.144 -23.659 1.000 2 B ALA 44.410 1
ATOM 2545 C C . ALA 89 89 ? B -3.270 -1.233 -22.499 1.000 2 B ALA 45.291 1
ATOM 2546 O O . ALA 89 89 ? B -3.656 -1.072 -21.339 1.000 2 B ALA 44.883 1
ATOM 2547 C CB . ALA 89 89 ? B -4.954 -2.487 -23.849 1.000 2 B ALA 43.465 1
ATOM 2548 N N . GLU 90 90 ? B -2.039 -1.468 -22.803 1.000 2 B GLU 42.171 1
ATOM 2549 C CA . GLU 90 90 ? B -1.027 -1.503 -21.764 1.000 2 B GLU 42.862 1
ATOM 2550 C C . GLU 90 90 ? B -0.630 -0.119 -21.294 1.000 2 B GLU 42.733 1
ATOM 2551 O O . GLU 90 90 ? B -0.182 0.023 -20.146 1.000 2 B GLU 42.010 1
ATOM 2552 C CB . GLU 90 90 ? B 0.220 -2.256 -22.241 1.000 2 B GLU 42.444 1
ATOM 2553 C CG . GLU 90 90 ? B 0.022 -3.709 -22.503 1.000 2 B GLU 41.394 1
ATOM 2554 C CD . GLU 90 90 ? B 1.259 -4.394 -23.052 1.000 2 B GLU 38.990 1
ATOM 2555 O OE1 . GLU 90 90 ? B 2.233 -3.708 -23.334 1.000 2 B GLU 36.731 1
ATOM 2556 O OE2 . GLU 90 90 ? B 1.228 -5.647 -23.212 1.000 2 B GLU 35.028 1
ATOM 2557 N N . LEU 91 91 ? B -0.838 0.866 -22.107 1.000 2 B LEU 43.895 1
ATOM 2558 C CA . LEU 91 91 ? B -0.579 2.234 -21.683 1.000 2 B LEU 45.040 1
ATOM 2559 C C . LEU 91 91 ? B -1.697 2.761 -20.781 1.000 2 B LEU 44.796 1
ATOM 2560 O O . LEU 91 91 ? B -1.458 3.695 -20.025 1.000 2 B LEU 44.344 1
ATOM 2561 C CB . LEU 91 91 ? B -0.422 3.157 -22.888 1.000 2 B LEU 43.439 1
ATOM 2562 C CG . LEU 91 91 ? B 0.829 2.907 -23.749 1.000 2 B LEU 42.644 1
ATOM 2563 C CD1 . LEU 91 91 ? B 2.079 3.232 -22.947 1.000 2 B LEU 42.583 1
ATOM 2564 C CD2 . LEU 91 91 ? B 0.772 3.763 -25.004 1.000 2 B LEU 41.428 1
ATOM 2565 N N . LEU 92 92 ? B -2.851 2.173 -20.868 1.000 2 B LEU 43.986 1
ATOM 2566 C CA . LEU 92 92 ? B -3.938 2.567 -19.986 1.000 2 B LEU 45.313 1
ATOM 2567 C C . LEU 92 92 ? B -3.840 1.908 -18.619 1.000 2 B LEU 45.341 1
ATOM 2568 O O . LEU 92 92 ? B -4.482 2.355 -17.666 1.000 2 B LEU 44.616 1
ATOM 2569 C CB . LEU 92 92 ? B -5.290 2.237 -20.597 1.000 2 B LEU 43.724 1
ATOM 2570 C CG . LEU 92 92 ? B -5.671 3.013 -21.870 1.000 2 B LEU 42.613 1
ATOM 2571 C CD1 . LEU 92 92 ? B -5.830 4.486 -21.573 1.000 2 B LEU 41.872 1
ATOM 2572 C CD2 . LEU 92 92 ? B -6.936 2.454 -22.477 1.000 2 B LEU 40.918 1
ATOM 2573 N N . ASP 93 93 ? B -3.061 0.859 -18.526 1.000 2 B ASP 44.721 1
ATOM 2574 C CA . ASP 93 93 ? B -2.863 0.202 -17.237 1.000 2 B ASP 43.957 1
ATOM 2575 C C . ASP 93 93 ? B -1.790 0.866 -16.405 1.000 2 B ASP 44.072 1
ATOM 2576 O O . ASP 93 93 ? B -1.751 0.656 -15.192 1.000 2 B ASP 43.450 1
ATOM 2577 C CB . ASP 93 93 ? B -2.495 -1.268 -17.443 1.000 2 B ASP 42.881 1
ATOM 2578 C CG . ASP 93 93 ? B -3.661 -2.084 -17.996 1.000 2 B ASP 41.798 1
ATOM 2579 O OD1 . ASP 93 93 ? B -4.811 -1.693 -17.737 1.000 2 B ASP 36.714 1
ATOM 2580 O OD2 . ASP 93 93 ? B -3.400 -3.101 -18.645 1.000 2 B ASP 37.622 1
ATOM 2581 N N . SER 94 94 ? B -0.940 1.616 -17.041 1.000 2 B SER 44.396 1
ATOM 2582 C CA . SER 94 94 ? B 0.148 2.294 -16.316 1.000 2 B SER 45.427 1
ATOM 2583 C C . SER 94 94 ? B -0.305 3.402 -15.377 1.000 2 B SER 45.187 1
ATOM 2584 O O . SER 94 94 ? B 0.222 3.506 -14.261 1.000 2 B SER 45.644 1
ATOM 2585 C CB . SER 94 94 ? B 1.207 2.777 -17.305 1.000 2 B SER 43.561 1
ATOM 2586 O OG . SER 94 94 ? B 0.694 3.704 -18.238 1.000 2 B SER 40.716 1
ATOM 2587 N N . PRO 95 95 ? B -1.246 4.258 -15.718 1.000 2 B PRO 42.140 1
ATOM 2588 C CA . PRO 95 95 ? B -1.672 5.251 -14.721 1.000 2 B PRO 42.802 1
ATOM 2589 C C . PRO 95 95 ? B -2.545 4.672 -13.629 1.000 2 B PRO 43.120 1
ATOM 2590 O O . PRO 95 95 ? B -2.709 5.280 -12.581 1.000 2 B PRO 42.871 1
ATOM 2591 C CB . PRO 95 95 ? B -2.445 6.307 -15.538 1.000 2 B PRO 41.736 1
ATOM 2592 C CG . PRO 95 95 ? B -3.005 5.508 -16.660 1.000 2 B PRO 41.946 1
ATOM 2593 C CD . PRO 95 95 ? B -1.953 4.526 -17.004 1.000 2 B PRO 43.411 1
ATOM 2594 N N . VAL 96 96 ? B -3.074 3.497 -13.839 1.000 2 B VAL 41.858 1
ATOM 2595 C CA . VAL 96 96 ? B -3.898 2.847 -12.808 1.000 2 B VAL 43.621 1
ATOM 2596 C C . VAL 96 96 ? B -2.998 2.330 -11.712 1.000 2 B VAL 43.642 1
ATOM 2597 O O . VAL 96 96 ? B -3.256 2.542 -10.525 1.000 2 B VAL 42.787 1
ATOM 2598 C CB . VAL 96 96 ? B -4.747 1.730 -13.427 1.000 2 B VAL 41.926 1
ATOM 2599 C CG1 . VAL 96 96 ? B -5.689 2.331 -14.453 1.000 2 B VAL 42.352 1
ATOM 2600 C CG2 . VAL 96 96 ? B -5.507 1.007 -12.349 1.000 2 B VAL 40.635 1
ATOM 2601 N N . LEU 97 97 ? B -1.941 1.678 -12.078 1.000 2 B LEU 41.429 1
ATOM 2602 C CA . LEU 97 97 ? B -1.030 1.107 -11.076 1.000 2 B LEU 42.546 1
ATOM 2603 C C . LEU 97 97 ? B -0.187 2.181 -10.405 1.000 2 B LEU 42.349 1
ATOM 2604 O O . LEU 97 97 ? B 0.278 1.964 -9.293 1.000 2 B LEU 41.650 1
ATOM 2605 C CB . LEU 97 97 ? B -0.140 0.038 -11.717 1.000 2 B LEU 40.906 1
ATOM 2606 C CG . LEU 97 97 ? B -0.865 -1.204 -12.222 1.000 2 B LEU 39.531 1
ATOM 2607 C CD1 . LEU 97 97 ? B -1.522 -1.919 -11.053 1.000 2 B LEU 39.170 1
ATOM 2608 C CD2 . LEU 97 97 ? B 0.084 -2.116 -12.950 1.000 2 B LEU 38.271 1
ATOM 2609 N N . LEU 98 98 ? B 0.008 3.279 -11.072 1.000 2 B LEU 38.952 1
ATOM 2610 C CA . LEU 98 98 ? B 0.692 4.383 -10.410 1.000 2 B LEU 40.637 1
ATOM 2611 C C . LEU 98 98 ? B -0.235 5.124 -9.457 1.000 2 B LEU 40.711 1
ATOM 2612 O O . LEU 98 98 ? B 0.225 5.632 -8.435 1.000 2 B LEU 39.967 1
ATOM 2613 C CB . LEU 98 98 ? B 1.249 5.362 -11.436 1.000 2 B LEU 39.298 1
ATOM 2614 C CG . LEU 98 98 ? B 2.444 4.861 -12.257 1.000 2 B LEU 38.231 1
ATOM 2615 C CD1 . LEU 98 98 ? B 3.647 4.658 -11.344 1.000 2 B LEU 37.237 1
ATOM 2616 C CD2 . LEU 98 98 ? B 2.788 5.907 -13.321 1.000 2 B LEU 36.022 1
ATOM 2617 N N . SER 99 99 ? B -1.470 5.166 -9.784 1.000 2 B SER 40.572 1
ATOM 2618 C CA . SER 99 99 ? B -2.422 5.862 -8.928 1.000 2 B SER 41.802 1
ATOM 2619 C C . SER 99 99 ? B -2.809 5.018 -7.728 1.000 2 B SER 41.826 1
ATOM 2620 O O . SER 99 99 ? B -3.001 5.546 -6.618 1.000 2 B SER 41.034 1
ATOM 2621 C CB . SER 99 99 ? B -3.672 6.236 -9.715 1.000 2 B SER 40.310 1
ATOM 2622 O OG . SER 99 99 ? B -4.387 5.076 -10.149 1.000 2 B SER 38.562 1
ATOM 2623 N N . THR 100 100 ? B -2.880 3.723 -7.913 1.000 2 B THR 37.976 1
ATOM 2624 C CA . THR 100 100 ? B -3.197 2.859 -6.794 1.000 2 B THR 38.413 1
ATOM 2625 C C . THR 100 100 ? B -2.023 2.701 -5.828 1.000 2 B THR 38.643 1
ATOM 2626 O O . THR 100 100 ? B -2.230 2.506 -4.656 1.000 2 B THR 37.315 1
ATOM 2627 C CB . THR 100 100 ? B -3.588 1.477 -7.317 1.000 2 B THR 36.373 1
ATOM 2628 O OG1 . THR 100 100 ? B -2.539 0.919 -8.117 1.000 2 B THR 33.492 1
ATOM 2629 C CG2 . THR 100 100 ? B -4.846 1.566 -8.149 1.000 2 B THR 33.943 1
ATOM 2630 N N . SER 101 101 ? B -0.842 2.826 -6.337 1.000 2 B SER 42.207 1
ATOM 2631 C CA . SER 101 101 ? B 0.332 2.766 -5.468 1.000 2 B SER 44.012 1
ATOM 2632 C C . SER 101 101 ? B 0.584 4.086 -4.754 1.000 2 B SER 44.130 1
ATOM 2633 O O . SER 101 101 ? B 1.396 4.124 -3.814 1.000 2 B SER 43.350 1
ATOM 2634 C CB . SER 101 101 ? B 1.570 2.357 -6.260 1.000 2 B SER 42.025 1
ATOM 2635 O OG . SER 101 101 ? B 1.940 3.344 -7.225 1.000 2 B SER 41.180 1
ATOM 2636 N N . ASN 102 102 ? B -0.088 5.128 -5.178 1.000 2 B ASN 39.637 1
ATOM 2637 C CA . ASN 102 102 ? B 0.051 6.411 -4.522 1.000 2 B ASN 39.631 1
ATOM 2638 C C . ASN 102 102 ? B -1.120 6.704 -3.575 1.000 2 B ASN 39.796 1
ATOM 2639 O O . ASN 102 102 ? B -0.973 7.518 -2.659 1.000 2 B ASN 38.423 1
ATOM 2640 C CB . ASN 102 102 ? B 0.139 7.536 -5.550 1.000 2 B ASN 38.229 1
ATOM 2641 C CG . ASN 102 102 ? B 1.456 7.508 -6.338 1.000 2 B ASN 37.304 1
ATOM 2642 O OD1 . ASN 102 102 ? B 2.497 7.228 -5.774 1.000 2 B ASN 33.505 1
ATOM 2643 N ND2 . ASN 102 102 ? B 1.378 7.794 -7.639 1.000 2 B ASN 35.467 1
ATOM 2644 N N . ILE 103 103 ? B -2.217 6.056 -3.789 1.000 2 B ILE 38.224 1
ATOM 2645 C CA . ILE 103 103 ? B -3.401 6.308 -2.976 1.000 2 B ILE 39.314 1
ATOM 2646 C C . ILE 103 103 ? B -3.409 5.397 -1.759 1.000 2 B ILE 39.283 1
ATOM 2647 O O . ILE 103 103 ? B -3.707 5.820 -0.663 1.000 2 B ILE 38.427 1
ATOM 2648 C CB . ILE 103 103 ? B -4.670 6.141 -3.841 1.000 2 B ILE 37.946 1
ATOM 2649 C CG1 . ILE 103 103 ? B -4.658 7.182 -4.968 1.000 2 B ILE 39.789 1
ATOM 2650 C CG2 . ILE 103 103 ? B -5.923 6.330 -3.016 1.000 2 B ILE 37.462 1
ATOM 2651 C CD1 . ILE 103 103 ? B -5.706 6.934 -6.015 1.000 2 B ILE 36.917 1
ATOM 2652 N N . LEU 104 104 ? B -3.071 4.134 -1.977 1.000 2 B LEU 39.639 1
ATOM 2653 C CA . LEU 104 104 ? B -3.012 3.180 -0.879 1.000 2 B LEU 41.374 1
ATOM 2654 C C . LEU 104 104 ? B -1.950 3.507 0.168 1.000 2 B LEU 41.370 1
ATOM 2655 O O . LEU 104 104 ? B -2.225 3.468 1.358 1.000 2 B LEU 40.343 1
ATOM 2656 C CB . LEU 104 104 ? B -2.837 1.766 -1.415 1.000 2 B LEU 40.114 1
ATOM 2657 C CG . LEU 104 104 ? B -4.009 1.218 -2.239 1.000 2 B LEU 38.480 1
ATOM 2658 C CD1 . LEU 104 104 ? B -5.255 1.102 -1.373 1.000 2 B LEU 38.014 1
ATOM 2659 C CD2 . LEU 104 104 ? B -3.667 -0.095 -2.859 1.000 2 B LEU 37.099 1
ATOM 2660 N N . PRO 105 105 ? B -0.722 3.829 -0.214 1.000 2 B PRO 37.583 1
ATOM 2661 C CA . PRO 105 105 ? B 0.192 4.387 0.768 1.000 2 B PRO 38.713 1
ATOM 2662 C C . PRO 105 105 ? B -0.090 5.875 0.995 1.000 2 B PRO 38.944 1
ATOM 2663 O O . PRO 105 105 ? B -0.775 6.511 0.200 1.000 2 B PRO 38.482 1
ATOM 2664 C CB . PRO 105 105 ? B 1.568 4.153 0.202 1.000 2 B PRO 37.587 1
ATOM 2665 C CG . PRO 105 105 ? B 1.381 4.153 -1.237 1.000 2 B PRO 38.252 1
ATOM 2666 C CD . PRO 105 105 ? B 0.046 3.521 -1.460 1.000 2 B PRO 40.372 1
ATOM 2667 N N . SER 106 106 ? B 0.447 6.385 2.053 1.000 2 B SER 40.123 1
ATOM 2668 C CA . SER 106 106 ? B 0.303 7.803 2.352 1.000 2 B SER 42.772 1
ATOM 2669 C C . SER 106 106 ? B 1.202 8.609 1.419 1.000 2 B SER 42.471 1
ATOM 2670 O O . SER 106 106 ? B 2.249 8.122 0.977 1.000 2 B SER 41.964 1
ATOM 2671 C CB . SER 106 106 ? B 0.614 8.080 3.802 1.000 2 B SER 41.649 1
ATOM 2672 O OG . SER 106 106 ? B 1.989 7.878 4.129 1.000 2 B SER 39.198 1
ATOM 2673 N N . PRO 107 107 ? B 0.877 9.828 1.135 1.000 2 B PRO 35.433 1
ATOM 2674 C CA . PRO 107 107 ? B 1.760 10.672 0.318 1.000 2 B PRO 35.260 1
ATOM 2675 C C . PRO 107 107 ? B 3.050 11.048 1.011 1.000 2 B PRO 35.680 1
ATOM 2676 O O . PRO 107 107 ? B 3.990 11.503 0.355 1.000 2 B PRO 34.697 1
ATOM 2677 C CB . PRO 107 107 ? B 0.929 11.926 0.014 1.000 2 B PRO 33.589 1
ATOM 2678 C CG . PRO 107 107 ? B -0.480 11.480 0.181 1.000 2 B PRO 34.695 1
ATOM 2679 C CD . PRO 107 107 ? B -0.482 10.465 1.236 1.000 2 B PRO 37.949 1
ATOM 2680 N N . THR 108 108 ? B 3.110 10.882 2.296 1.000 2 B THR 36.961 1
ATOM 2681 C CA . THR 108 108 ? B 4.366 11.159 2.998 1.000 2 B THR 36.588 1
ATOM 2682 C C . THR 108 108 ? B 5.404 10.069 2.731 1.000 2 B THR 36.651 1
ATOM 2683 O O . THR 108 108 ? B 6.612 10.341 2.793 1.000 2 B THR 34.866 1
ATOM 2684 C CB . THR 108 108 ? B 4.130 11.267 4.497 1.000 2 B THR 34.830 1
ATOM 2685 O OG1 . THR 108 108 ? B 3.601 10.050 5.005 1.000 2 B THR 34.527 1
ATOM 2686 C CG2 . THR 108 108 ? B 3.160 12.418 4.795 1.000 2 B THR 33.383 1
ATOM 2687 N N . THR 109 109 ? B 4.974 8.890 2.441 1.000 2 B THR 36.072 1
ATOM 2688 C CA . THR 109 109 ? B 5.914 7.849 2.056 1.000 2 B THR 35.774 1
ATOM 2689 C C . THR 109 109 ? B 6.346 7.956 0.607 1.000 2 B THR 35.765 1
ATOM 2690 O O . THR 109 109 ? B 7.334 7.339 0.231 1.000 2 B THR 34.224 1
ATOM 2691 C CB . THR 109 109 ? B 5.313 6.473 2.294 1.000 2 B THR 33.431 1
ATOM 2692 O OG1 . THR 109 109 ? B 4.161 6.310 1.449 1.000 2 B THR 31.838 1
ATOM 2693 C CG2 . THR 109 109 ? B 4.891 6.332 3.751 1.000 2 B THR 32.040 1
ATOM 2694 N N . GLY 110 110 ? B 5.590 8.683 -0.184 1.000 2 B GLY 33.600 1
ATOM 2695 C CA . GLY 110 110 ? B 5.991 8.914 -1.545 1.000 2 B GLY 33.636 1
ATOM 2696 C C . GLY 110 110 ? B 7.036 10.016 -1.728 1.000 2 B GLY 35.062 1
ATOM 2697 O O . GLY 110 110 ? B 7.563 10.188 -2.814 1.000 2 B GLY 33.623 1
ATOM 2698 N N . THR 111 111 ? B 7.314 10.724 -0.663 1.000 2 B THR 36.754 1
ATOM 2699 C CA . THR 111 111 ? B 8.313 11.793 -0.728 1.000 2 B THR 37.115 1
ATOM 2700 C C . THR 111 111 ? B 9.735 11.221 -0.715 1.000 2 B THR 37.052 1
ATOM 2701 O O . THR 111 111 ? B 10.631 11.772 -1.358 1.000 2 B THR 35.946 1
ATOM 2702 C CB . THR 111 111 ? B 8.147 12.750 0.440 1.000 2 B THR 35.580 1
ATOM 2703 O OG1 . THR 111 111 ? B 8.351 12.077 1.676 1.000 2 B THR 34.471 1
ATOM 2704 C CG2 . THR 111 111 ? B 6.759 13.397 0.420 1.000 2 B THR 33.906 1
ATOM 2705 N N . PHE 112 112 ? B 9.897 10.117 -0.048 1.000 2 B PHE 34.399 1
ATOM 2706 C CA . PHE 112 112 ? B 11.203 9.504 0.027 1.000 2 B PHE 34.853 1
ATOM 2707 C C . PHE 112 112 ? B 11.638 8.871 -1.314 1.000 2 B PHE 34.802 1
ATOM 2708 O O . PHE 112 112 ? B 12.835 8.947 -1.621 1.000 2 B PHE 33.702 1
ATOM 2709 C CB . PHE 112 112 ? B 11.246 8.484 1.176 1.000 2 B PHE 33.722 1
ATOM 2710 C CG . PHE 112 112 ? B 12.602 7.863 1.392 1.000 2 B PHE 32.554 1
ATOM 2711 C CD1 . PHE 112 112 ? B 13.624 8.580 2.012 1.000 2 B PHE 31.468 1
ATOM 2712 C CD2 . PHE 112 112 ? B 12.865 6.576 0.980 1.000 2 B PHE 31.007 1
ATOM 2713 C CE1 . PHE 112 112 ? B 14.854 8.041 2.227 1.000 2 B PHE 27.646 1
ATOM 2714 C CE2 . PHE 112 112 ? B 14.111 6.020 1.185 1.000 2 B PHE 27.423 1
ATOM 2715 C CZ . PHE 112 112 ? B 15.119 6.758 1.806 1.000 2 B PHE 25.234 1
ATOM 2716 N N . PRO 113 113 ? B 10.787 8.279 -2.117 1.000 2 B PRO 36.748 1
ATOM 2717 C CA . PRO 113 113 ? B 11.204 7.976 -3.478 1.000 2 B PRO 37.700 1
ATOM 2718 C C . PRO 113 113 ? B 11.607 9.214 -4.301 1.000 2 B PRO 37.924 1
ATOM 2719 O O . PRO 113 113 ? B 12.477 9.101 -5.157 1.000 2 B PRO 37.244 1
ATOM 2720 C CB . PRO 113 113 ? B 10.003 7.283 -4.091 1.000 2 B PRO 36.455 1
ATOM 2721 C CG . PRO 113 113 ? B 9.364 6.635 -2.967 1.000 2 B PRO 37.136 1
ATOM 2722 C CD . PRO 113 113 ? B 9.516 7.559 -1.806 1.000 2 B PRO 39.114 1
ATOM 2723 N N . ALA 114 114 ? B 10.963 10.300 -4.063 1.000 2 B ALA 35.539 1
ATOM 2724 C CA . ALA 114 114 ? B 11.378 11.524 -4.727 1.000 2 B ALA 34.877 1
ATOM 2725 C C . ALA 114 114 ? B 12.714 12.037 -4.212 1.000 2 B ALA 35.510 1
ATOM 2726 O O . ALA 114 114 ? B 13.475 12.665 -4.940 1.000 2 B ALA 34.352 1
ATOM 2727 C CB . ALA 114 114 ? B 10.304 12.605 -4.580 1.000 2 B ALA 33.965 1
ATOM 2728 N N . GLN 115 115 ? B 12.994 11.757 -2.985 1.000 2 B GLN 35.168 1
ATOM 2729 C CA . GLN 115 115 ? B 14.296 12.115 -2.427 1.000 2 B GLN 35.230 1
ATOM 2730 C C . GLN 115 115 ? B 15.396 11.206 -2.956 1.000 2 B GLN 35.364 1
ATOM 2731 O O . GLN 115 115 ? B 16.529 11.663 -3.181 1.000 2 B GLN 34.239 1
ATOM 2732 C CB . GLN 115 115 ? B 14.267 12.094 -0.913 1.000 2 B GLN 34.174 1
ATOM 2733 C CG . GLN 115 115 ? B 13.387 13.147 -0.290 1.000 2 B GLN 33.329 1
ATOM 2734 C CD . GLN 115 115 ? B 13.320 13.080 1.212 1.000 2 B GLN 33.115 1
ATOM 2735 O OE1 . GLN 115 115 ? B 13.872 12.168 1.804 1.000 2 B GLN 31.747 1
ATOM 2736 N NE2 . GLN 115 115 ? B 12.656 14.033 1.855 1.000 2 B GLN 25.736 1
ATOM 2737 N N . GLY 116 116 ? B 15.083 9.961 -3.120 1.000 2 B GLY 36.766 1
ATOM 2738 C CA . GLY 116 116 ? B 16.051 9.044 -3.714 1.000 2 B GLY 36.721 1
ATOM 2739 C C . GLY 116 116 ? B 16.301 9.312 -5.169 1.000 2 B GLY 37.537 1
ATOM 2740 O O . GLY 116 116 ? B 17.389 9.061 -5.682 1.000 2 B GLY 36.948 1
ATOM 2741 N N . PHE 117 117 ? B 15.309 9.843 -5.834 1.000 2 B PHE 39.686 1
ATOM 2742 C CA . PHE 117 117 ? B 15.490 10.248 -7.224 1.000 2 B PHE 41.652 1
ATOM 2743 C C . PHE 117 117 ? B 16.376 11.467 -7.324 1.000 2 B PHE 41.609 1
ATOM 2744 O O . PHE 117 117 ? B 17.035 11.659 -8.340 1.000 2 B PHE 40.883 1
ATOM 2745 C CB . PHE 117 117 ? B 14.131 10.509 -7.872 1.000 2 B PHE 40.125 1
ATOM 2746 C CG . PHE 117 117 ? B 14.196 10.852 -9.327 1.000 2 B PHE 37.942 1
ATOM 2747 C CD1 . PHE 117 117 ? B 14.542 9.886 -10.236 1.000 2 B PHE 36.796 1
ATOM 2748 C CD2 . PHE 117 117 ? B 13.926 12.142 -9.757 1.000 2 B PHE 36.197 1
ATOM 2749 C CE1 . PHE 117 117 ? B 14.610 10.184 -11.586 1.000 2 B PHE 32.402 1
ATOM 2750 C CE2 . PHE 117 117 ? B 13.994 12.441 -11.109 1.000 2 B PHE 31.888 1
ATOM 2751 C CZ . PHE 117 117 ? B 14.329 11.456 -12.018 1.000 2 B PHE 28.424 1
ATOM 2752 N N . ASN 118 118 ? B 16.373 12.290 -6.309 1.000 2 B ASN 38.889 1
ATOM 2753 C CA . ASN 118 118 ? B 17.252 13.429 -6.283 1.000 2 B ASN 39.180 1
ATOM 2754 C C . ASN 118 118 ? B 18.697 13.021 -6.061 1.000 2 B ASN 38.942 1
ATOM 2755 O O . ASN 118 118 ? B 19.637 13.627 -6.605 1.000 2 B ASN 37.985 1
ATOM 2756 C CB . ASN 118 118 ? B 16.799 14.416 -5.200 1.000 2 B ASN 38.096 1
ATOM 2757 C CG . ASN 118 118 ? B 17.450 15.774 -5.340 1.000 2 B ASN 36.542 1
ATOM 2758 O OD1 . ASN 118 118 ? B 18.213 16.036 -6.253 1.000 2 B ASN 31.622 1
ATOM 2759 N ND2 . ASN 118 118 ? B 17.145 16.661 -4.407 1.000 2 B ASN 32.412 1
ATOM 2760 N N . TRP 119 119 ? B 18.869 11.971 -5.280 1.000 2 B TRP 41.465 1
ATOM 2761 C CA . TRP 119 119 ? B 20.223 11.461 -5.061 1.000 2 B TRP 41.494 1
ATOM 2762 C C . TRP 119 119 ? B 20.777 10.788 -6.305 1.000 2 B TRP 41.904 1
ATOM 2763 O O . TRP 119 119 ? B 21.994 10.766 -6.548 1.000 2 B TRP 39.946 1
ATOM 2764 C CB . TRP 119 119 ? B 20.274 10.506 -3.879 1.000 2 B TRP 39.637 1
ATOM 2765 C CG . TRP 119 119 ? B 20.142 11.188 -2.552 1.000 2 B TRP 40.732 1
ATOM 2766 C CD1 . TRP 119 119 ? B 19.071 11.138 -1.735 1.000 2 B TRP 36.928 1
ATOM 2767 C CD2 . TRP 119 119 ? B 21.133 12.001 -1.894 1.000 2 B TRP 38.920 1
ATOM 2768 N NE1 . TRP 119 119 ? B 19.314 11.879 -0.602 1.000 2 B TRP 35.907 1
ATOM 2769 C CE2 . TRP 119 119 ? B 20.598 12.414 -0.674 1.000 2 B TRP 37.412 1
ATOM 2770 C CE3 . TRP 119 119 ? B 22.427 12.390 -2.220 1.000 2 B TRP 35.981 1
ATOM 2771 C CZ2 . TRP 119 119 ? B 21.294 13.237 0.205 1.000 2 B TRP 33.623 1
ATOM 2772 C CZ3 . TRP 119 119 ? B 23.118 13.206 -1.331 1.000 2 B TRP 33.307 1
ATOM 2773 C CH2 . TRP 119 119 ? B 22.546 13.626 -0.127 1.000 2 B TRP 32.232 1
ATOM 2774 N N . LYS 120 120 ? B 19.882 10.193 -7.078 1.000 2 B LYS 40.051 1
ATOM 2775 C CA . LYS 120 120 ? B 20.322 9.605 -8.302 1.000 2 B LYS 42.867 1
ATOM 2776 C C . LYS 120 120 ? B 20.707 10.667 -9.313 1.000 2 B LYS 42.240 1
ATOM 2777 O O . LYS 120 120 ? B 21.643 10.511 -10.085 1.000 2 B LYS 40.718 1
ATOM 2778 C CB . LYS 120 120 ? B 19.226 8.690 -8.888 1.000 2 B LYS 41.489 1
ATOM 2779 C CG . LYS 120 120 ? B 19.664 7.920 -10.106 1.000 2 B LYS 40.214 1
ATOM 2780 C CD . LYS 120 120 ? B 20.763 6.919 -9.805 1.000 2 B LYS 38.580 1
ATOM 2781 C CE . LYS 120 120 ? B 21.170 6.156 -11.062 1.000 2 B LYS 31.586 1
ATOM 2782 N NZ . LYS 120 120 ? B 22.338 5.292 -10.809 1.000 2 B LYS 30.698 1
ATOM 2783 N N . SER 121 121 ? B 19.970 11.749 -9.327 1.000 2 B SER 42.450 1
ATOM 2784 C CA . SER 121 121 ? B 20.339 12.879 -10.186 1.000 2 B SER 44.227 1
ATOM 2785 C C . SER 121 121 ? B 21.599 13.584 -9.687 1.000 2 B SER 43.417 1
ATOM 2786 O O . SER 121 121 ? B 22.319 14.168 -10.486 1.000 2 B SER 42.569 1
ATOM 2787 C CB . SER 121 121 ? B 19.179 13.861 -10.258 1.000 2 B SER 42.523 1
ATOM 2788 O OG . SER 121 121 ? B 18.977 14.528 -9.027 1.000 2 B SER 39.678 1
ATOM 2789 N N . ASN 122 122 ? B 21.839 13.515 -8.399 1.000 2 B ASN 39.090 1
ATOM 2790 C CA . ASN 122 122 ? B 23.083 14.072 -7.887 1.000 2 B ASN 38.822 1
ATOM 2791 C C . ASN 122 122 ? B 24.296 13.221 -8.264 1.000 2 B ASN 38.702 1
ATOM 2792 O O . ASN 122 122 ? B 25.384 13.744 -8.451 1.000 2 B ASN 36.893 1
ATOM 2793 C CB . ASN 122 122 ? B 23.027 14.214 -6.375 1.000 2 B ASN 36.846 1
ATOM 2794 C CG . ASN 122 122 ? B 22.065 15.296 -5.925 1.000 2 B ASN 36.106 1
ATOM 2795 O OD1 . ASN 122 122 ? B 21.991 16.354 -6.543 1.000 2 B ASN 32.447 1
ATOM 2796 N ND2 . ASN 122 122 ? B 21.334 15.017 -4.872 1.000 2 B ASN 33.600 1
ATOM 2797 N N . SER 123 123 ? B 24.096 11.945 -8.378 1.000 2 B SER 41.805 1
ATOM 2798 C CA . SER 123 123 ? B 25.183 11.086 -8.824 1.000 2 B SER 42.766 1
ATOM 2799 C C . SER 123 123 ? B 25.434 11.232 -10.309 1.000 2 B SER 42.557 1
ATOM 2800 O O . SER 123 123 ? B 26.573 11.079 -10.764 1.000 2 B SER 41.817 1
ATOM 2801 C CB . SER 123 123 ? B 24.887 9.621 -8.463 1.000 2 B SER 41.145 1
ATOM 2802 O OG . SER 123 123 ? B 23.779 9.137 -9.208 1.000 2 B SER 38.693 1
ATOM 2803 N N . ASN 124 124 ? B 24.387 11.535 -11.051 1.000 2 B ASN 42.189 1
ATOM 2804 C CA . ASN 124 124 ? B 24.567 11.759 -12.471 1.000 2 B ASN 43.264 1
ATOM 2805 C C . ASN 124 124 ? B 25.197 13.124 -12.761 1.000 2 B ASN 43.244 1
ATOM 2806 O O . ASN 124 124 ? B 25.758 13.315 -13.833 1.000 2 B ASN 41.866 1
ATOM 2807 C CB . ASN 124 124 ? B 23.228 11.645 -13.206 1.000 2 B ASN 41.430 1
ATOM 2808 C CG . ASN 124 124 ? B 22.705 10.232 -13.196 1.000 2 B ASN 39.647 1
ATOM 2809 O OD1 . ASN 124 124 ? B 23.439 9.288 -13.435 1.000 2 B ASN 34.856 1
ATOM 2810 N ND2 . ASN 124 124 ? B 21.401 10.088 -12.944 1.000 2 B ASN 36.214 1
ATOM 2811 N N . ASN 125 125 ? B 25.108 14.015 -11.820 1.000 2 B ASN 40.689 1
ATOM 2812 C CA . ASN 125 125 ? B 25.765 15.324 -11.993 1.000 2 B ASN 40.572 1
ATOM 2813 C C . ASN 125 125 ? B 27.269 15.215 -11.820 1.000 2 B ASN 40.461 1
ATOM 2814 O O . ASN 125 125 ? B 28.016 15.940 -12.476 1.000 2 B ASN 39.156 1
ATOM 2815 C CB . ASN 125 125 ? B 25.196 16.351 -11.016 1.000 2 B ASN 39.235 1
ATOM 2816 C CG . ASN 125 125 ? B 23.770 16.743 -11.346 1.000 2 B ASN 37.894 1
ATOM 2817 O OD1 . ASN 125 125 ? B 23.441 16.991 -12.497 1.000 2 B ASN 32.795 1
ATOM 2818 N ND2 . ASN 125 125 ? B 22.931 16.818 -10.315 1.000 2 B ASN 34.058 1
ATOM 2819 N N . HIS 126 126 ? B 27.695 14.319 -10.946 1.000 2 B HIS 39.954 1
ATOM 2820 C CA . HIS 126 126 ? B 29.124 14.106 -10.826 1.000 2 B HIS 39.121 1
ATOM 2821 C C . HIS 126 126 ? B 29.706 13.319 -11.985 1.000 2 B HIS 38.857 1
ATOM 2822 O O . HIS 126 126 ? B 30.872 13.534 -12.349 1.000 2 B HIS 37.871 1
ATOM 2823 C CB . HIS 126 126 ? B 29.421 13.400 -9.511 1.000 2 B HIS 38.137 1
ATOM 2824 C CG . HIS 126 126 ? B 29.155 14.219 -8.288 1.000 2 B HIS 37.470 1
ATOM 2825 N ND1 . HIS 126 126 ? B 29.956 15.269 -7.889 1.000 2 B HIS 32.714 1
ATOM 2826 C CD2 . HIS 126 126 ? B 28.135 14.170 -7.398 1.000 2 B HIS 35.296 1
ATOM 2827 C CE1 . HIS 126 126 ? B 29.465 15.813 -6.782 1.000 2 B HIS 32.412 1
ATOM 2828 N NE2 . HIS 126 126 ? B 28.364 15.171 -6.474 1.000 2 B HIS 26.504 1
ATOM 2829 N N . GLN 127 127 ? B 28.907 12.463 -12.533 1.000 2 B GLN 41.985 1
ATOM 2830 C CA . GLN 127 127 ? B 29.364 11.701 -13.705 1.000 2 B GLN 45.072 1
ATOM 2831 C C . GLN 127 127 ? B 29.411 12.564 -14.966 1.000 2 B GLN 44.838 1
ATOM 2832 O O . GLN 127 127 ? B 30.317 12.413 -15.790 1.000 2 B GLN 43.500 1
ATOM 2833 C CB . GLN 127 127 ? B 28.482 10.480 -13.920 1.000 2 B GLN 43.494 1
ATOM 2834 C CG . GLN 127 127 ? B 28.568 9.444 -12.820 1.000 2 B GLN 41.728 1
ATOM 2835 C CD . GLN 127 127 ? B 27.659 8.269 -13.057 1.000 2 B GLN 39.169 1
ATOM 2836 O OE1 . GLN 127 127 ? B 26.898 8.256 -14.013 1.000 2 B GLN 36.153 1
ATOM 2837 N NE2 . GLN 127 127 ? B 27.743 7.270 -12.190 1.000 2 B GLN 32.690 1
ATOM 2838 N N . GLN 128 128 ? B 28.476 13.445 -15.070 1.000 2 B GLN 45.638 1
ATOM 2839 C CA . GLN 128 128 ? B 28.468 14.357 -16.203 1.000 2 B GLN 46.344 1
ATOM 2840 C C . GLN 128 128 ? B 29.493 15.471 -16.060 1.000 2 B GLN 46.275 1
ATOM 2841 O O . GLN 128 128 ? B 29.935 16.037 -17.049 1.000 2 B GLN 45.204 1
ATOM 2842 C CB . GLN 128 128 ? B 27.072 14.934 -16.403 1.000 2 B GLN 45.790 1
ATOM 2843 C CG . GLN 128 128 ? B 26.050 13.924 -16.872 1.000 2 B GLN 43.873 1
ATOM 2844 C CD . GLN 128 128 ? B 24.659 14.518 -17.006 1.000 2 B GLN 41.458 1
ATOM 2845 O OE1 . GLN 128 128 ? B 24.421 15.658 -16.596 1.000 2 B GLN 38.623 1
ATOM 2846 N NE2 . GLN 128 128 ? B 23.739 13.750 -17.559 1.000 2 B GLN 33.722 1
ATOM 2847 N N . SER 129 129 ? B 29.841 15.788 -14.833 1.000 2 B SER 44.128 1
ATOM 2848 C CA . SER 129 129 ? B 30.909 16.758 -14.603 1.000 2 B SER 45.495 1
ATOM 2849 C C . SER 129 129 ? B 32.286 16.181 -14.949 1.000 2 B SER 45.329 1
ATOM 2850 O O . SER 129 129 ? B 33.179 16.915 -15.366 1.000 2 B SER 44.385 1
ATOM 2851 C CB . SER 129 129 ? B 30.868 17.270 -13.181 1.000 2 B SER 43.614 1
ATOM 2852 O OG . SER 129 129 ? B 31.202 16.222 -12.266 1.000 2 B SER 40.884 1
ATOM 2853 N N . ILE 130 130 ? B 32.420 14.914 -14.775 1.000 2 B ILE 42.650 1
ATOM 2854 C CA . ILE 130 130 ? B 33.641 14.234 -15.241 1.000 2 B ILE 43.379 1
ATOM 2855 C C . ILE 130 130 ? B 33.673 14.188 -16.759 1.000 2 B ILE 43.308 1
ATOM 2856 O O . ILE 130 130 ? B 34.750 14.353 -17.380 1.000 2 B ILE 42.186 1
ATOM 2857 C CB . ILE 130 130 ? B 33.757 12.833 -14.635 1.000 2 B ILE 41.517 1
ATOM 2858 C CG1 . ILE 130 130 ? B 33.873 12.918 -13.118 1.000 2 B ILE 42.305 1
ATOM 2859 C CG2 . ILE 130 130 ? B 34.940 12.067 -15.192 1.000 2 B ILE 40.392 1
ATOM 2860 C CD1 . ILE 130 130 ? B 33.735 11.607 -12.406 1.000 2 B ILE 39.796 1
ATOM 2861 N N . LYS 131 131 ? B 32.543 14.015 -17.348 1.000 2 B LYS 40.113 1
ATOM 2862 C CA . LYS 131 131 ? B 32.443 14.049 -18.813 1.000 2 B LYS 42.254 1
ATOM 2863 C C . LYS 131 131 ? B 32.577 15.457 -19.395 1.000 2 B LYS 42.331 1
ATOM 2864 O O . LYS 131 131 ? B 32.740 15.590 -20.608 1.000 2 B LYS 40.626 1
ATOM 2865 C CB . LYS 131 131 ? B 31.138 13.431 -19.289 1.000 2 B LYS 40.679 1
ATOM 2866 C CG . LYS 131 131 ? B 30.977 11.957 -19.037 1.000 2 B LYS 39.451 1
ATOM 2867 C CD . LYS 131 131 ? B 29.637 11.447 -19.509 1.000 2 B LYS 37.624 1
ATOM 2868 C CE . LYS 131 131 ? B 29.439 9.992 -19.226 1.000 2 B LYS 31.195 1
ATOM 2869 N NZ . LYS 131 131 ? B 28.122 9.496 -19.665 1.000 2 B LYS 31.386 1
ATOM 2870 N N . GLN 132 132 ? B 32.499 16.452 -18.535 1.000 2 B GLN 43.788 1
ATOM 2871 C CA . GLN 132 132 ? B 32.661 17.872 -18.906 1.000 2 B GLN 44.672 1
ATOM 2872 C C . GLN 132 132 ? B 31.621 18.294 -19.926 1.000 2 B GLN 44.548 1
ATOM 2873 O O . GLN 132 132 ? B 31.895 18.774 -21.013 1.000 2 B GLN 43.641 1
ATOM 2874 C CB . GLN 132 132 ? B 34.072 18.192 -19.374 1.000 2 B GLN 43.375 1
ATOM 2875 C CG . GLN 132 132 ? B 35.144 18.065 -18.316 1.000 2 B GLN 42.516 1
ATOM 2876 C CD . GLN 132 132 ? B 36.541 18.385 -18.822 1.000 2 B GLN 41.103 1
ATOM 2877 O OE1 . GLN 132 132 ? B 36.726 18.620 -20.032 1.000 2 B GLN 38.652 1
ATOM 2878 N NE2 . GLN 132 132 ? B 37.509 18.415 -17.944 1.000 2 B GLN 33.418 1
ATOM 2879 N N . GLU 133 133 ? B 30.379 18.081 -19.523 1.000 2 B GLU 42.024 1
ATOM 2880 C CA . GLU 133 133 ? B 29.260 18.474 -20.352 1.000 2 B GLU 43.068 1
ATOM 2881 C C . GLU 133 133 ? B 28.605 19.717 -19.766 1.000 2 B GLU 42.963 1
ATOM 2882 O O . GLU 133 133 ? B 28.115 19.724 -18.641 1.000 2 B GLU 41.873 1
ATOM 2883 C CB . GLU 133 133 ? B 28.238 17.347 -20.485 1.000 2 B GLU 42.005 1
ATOM 2884 C CG . GLU 133 133 ? B 28.736 16.150 -21.216 1.000 2 B GLU 41.212 1
ATOM 2885 C CD . GLU 133 133 ? B 27.724 15.039 -21.314 1.000 2 B GLU 38.384 1
ATOM 2886 O OE1 . GLU 133 133 ? B 26.654 15.147 -20.651 1.000 2 B GLU 35.509 1
ATOM 2887 O OE2 . GLU 133 133 ? B 27.980 14.021 -22.012 1.000 2 B GLU 33.624 1
ATOM 2888 N N . GLN 134 134 ? B 28.617 20.764 -20.534 1.000 2 B GLN 39.450 1
ATOM 2889 C CA . GLN 134 134 ? B 28.090 22.043 -20.050 1.000 2 B GLN 38.698 1
ATOM 2890 C C . GLN 134 134 ? B 26.558 22.076 -20.046 1.000 2 B GLN 38.584 1
ATOM 2891 O O . GLN 134 134 ? B 25.971 22.774 -19.197 1.000 2 B GLN 37.081 1
ATOM 2892 C CB . GLN 134 134 ? B 28.629 23.199 -20.908 1.000 2 B GLN 37.721 1
ATOM 2893 C CG . GLN 134 134 ? B 30.129 23.410 -20.763 1.000 2 B GLN 37.008 1
ATOM 2894 C CD . GLN 134 134 ? B 30.636 24.544 -21.652 1.000 2 B GLN 36.436 1
ATOM 2895 O OE1 . GLN 134 134 ? B 29.839 25.130 -22.394 1.000 2 B GLN 34.768 1
ATOM 2896 N NE2 . GLN 134 134 ? B 31.913 24.845 -21.560 1.000 2 B GLN 27.920 1
ATOM 2897 N N . LYS 135 135 ? B 25.962 21.362 -20.931 1.000 2 B LYS 40.416 1
ATOM 2898 C CA . LYS 135 135 ? B 24.509 21.383 -21.021 1.000 2 B LYS 41.180 1
ATOM 2899 C C . LYS 135 135 ? B 23.851 20.555 -19.936 1.000 2 B LYS 41.025 1
ATOM 2900 O O . LYS 135 135 ? B 22.665 20.719 -19.660 1.000 2 B LYS 39.931 1
ATOM 2901 C CB . LYS 135 135 ? B 24.063 20.892 -22.402 1.000 2 B LYS 40.026 1
ATOM 2902 C CG . LYS 135 135 ? B 24.437 21.796 -23.544 1.000 2 B LYS 39.594 1
ATOM 2903 C CD . LYS 135 135 ? B 24.004 21.265 -24.859 1.000 2 B LYS 38.264 1
ATOM 2904 C CE . LYS 135 135 ? B 24.418 22.180 -25.999 1.000 2 B LYS 32.342 1
ATOM 2905 N NZ . LYS 135 135 ? B 24.032 21.618 -27.319 1.000 2 B LYS 31.692 1
ATOM 2906 N N . ASN 136 136 ? B 24.599 19.665 -19.313 1.000 2 B ASN 37.955 1
ATOM 2907 C CA . ASN 136 136 ? B 24.069 18.830 -18.259 1.000 2 B ASN 35.789 1
ATOM 2908 C C . ASN 136 136 ? B 24.261 19.424 -16.875 1.000 2 B ASN 35.830 1
ATOM 2909 O O . ASN 136 136 ? B 23.885 18.785 -15.893 1.000 2 B ASN 34.795 1
ATOM 2910 C CB . ASN 136 136 ? B 24.749 17.451 -18.312 1.000 2 B ASN 35.089 1
ATOM 2911 C CG . ASN 136 136 ? B 24.388 16.694 -19.560 1.000 2 B ASN 33.424 1
ATOM 2912 O OD1 . ASN 136 136 ? B 23.225 16.696 -19.981 1.000 2 B ASN 29.590 1
ATOM 2913 N ND2 . ASN 136 136 ? B 25.372 16.070 -20.175 1.000 2 B ASN 31.007 1
ATOM 2914 N N . TYR 137 137 ? B 24.787 20.596 -16.816 1.000 2 B TYR 42.214 1
ATOM 2915 C CA . TYR 137 137 ? B 24.978 21.276 -15.531 1.000 2 B TYR 43.274 1
ATOM 2916 C C . TYR 137 137 ? B 23.701 21.991 -15.094 1.000 2 B TYR 42.920 1
ATOM 2917 O O . TYR 137 137 ? B 23.700 22.670 -14.064 1.000 2 B TYR 42.342 1
ATOM 2918 C CB . TYR 137 137 ? B 26.132 22.279 -15.575 1.000 2 B TYR 42.684 1
ATOM 2919 C CG . TYR 137 137 ? B 27.510 21.636 -15.721 1.000 2 B TYR 42.051 1
ATOM 2920 C CD1 . TYR 137 137 ? B 28.570 22.327 -16.258 1.000 2 B TYR 38.907 1
ATOM 2921 C CD2 . TYR 137 137 ? B 27.722 20.323 -15.341 1.000 2 B TYR 38.659 1
ATOM 2922 C CE1 . TYR 137 137 ? B 29.836 21.763 -16.377 1.000 2 B TYR 34.647 1
ATOM 2923 C CE2 . TYR 137 137 ? B 28.963 19.736 -15.472 1.000 2 B TYR 33.699 1
ATOM 2924 C CZ . TYR 137 137 ? B 30.012 20.443 -15.998 1.000 2 B TYR 32.817 1
ATOM 2925 O OH . TYR 137 137 ? B 31.254 19.872 -16.129 1.000 2 B TYR 35.940 1
ATOM 2926 N N . TYR 138 138 ? B 22.667 21.835 -15.861 1.000 2 B TYR 36.658 1
ATOM 2927 C CA . TYR 138 138 ? B 21.374 22.398 -15.478 1.000 2 B TYR 36.878 1
ATOM 2928 C C . TYR 138 138 ? B 20.715 21.480 -14.470 1.000 2 B TYR 37.133 1
ATOM 2929 O O . TYR 138 138 ? B 21.305 20.532 -13.944 1.000 2 B TYR 36.003 1
ATOM 2930 C CB . TYR 138 138 ? B 20.504 22.576 -16.722 1.000 2 B TYR 35.677 1
ATOM 2931 C CG . TYR 138 138 ? B 21.048 23.620 -17.689 1.000 2 B TYR 34.827 1
ATOM 2932 C CD1 . TYR 138 138 ? B 20.871 24.974 -17.437 1.000 2 B TYR 33.872 1
ATOM 2933 C CD2 . TYR 138 138 ? B 21.763 23.240 -18.812 1.000 2 B TYR 33.433 1
ATOM 2934 C CE1 . TYR 138 138 ? B 21.383 25.915 -18.332 1.000 2 B TYR 29.502 1
ATOM 2935 C CE2 . TYR 138 138 ? B 22.270 24.178 -19.680 1.000 2 B TYR 29.243 1
ATOM 2936 C CZ . TYR 138 138 ? B 22.056 25.511 -19.454 1.000 2 B TYR 26.266 1
ATOM 2937 O OH . TYR 138 138 ? B 22.543 26.446 -20.319 1.000 2 B TYR 28.270 1
ATOM 2938 N N . ASP 139 139 ? B 19.477 21.756 -14.200 1.000 2 B ASP 40.428 1
ATOM 2939 C CA . ASP 139 139 ? B 18.713 20.939 -13.264 1.000 2 B ASP 40.620 1
ATOM 2940 C C . ASP 139 139 ? B 18.450 19.553 -13.842 1.000 2 B ASP 40.453 1
ATOM 2941 O O . ASP 139 139 ? B 18.762 19.250 -14.992 1.000 2 B ASP 39.650 1
ATOM 2942 C CB . ASP 139 139 ? B 17.402 21.640 -12.882 1.000 2 B ASP 39.757 1
ATOM 2943 C CG . ASP 139 139 ? B 16.561 21.994 -14.117 1.000 2 B ASP 39.004 1
ATOM 2944 O OD1 . ASP 139 139 ? B 17.075 21.878 -15.248 1.000 2 B ASP 36.040 1
ATOM 2945 O OD2 . ASP 139 139 ? B 15.391 22.392 -13.942 1.000 2 B ASP 36.673 1
ATOM 2946 N N . PHE 140 140 ? B 17.842 18.713 -12.993 1.000 2 B PHE 35.880 1
ATOM 2947 C CA . PHE 140 140 ? B 17.604 17.334 -13.389 1.000 2 B PHE 36.385 1
ATOM 2948 C C . PHE 140 140 ? B 16.564 17.229 -14.514 1.000 2 B PHE 36.067 1
ATOM 2949 O O . PHE 140 140 ? B 16.627 16.310 -15.315 1.000 2 B PHE 35.654 1
ATOM 2950 C CB . PHE 140 140 ? B 17.187 16.502 -12.194 1.000 2 B PHE 34.982 1
ATOM 2951 C CG . PHE 140 140 ? B 17.075 15.025 -12.468 1.000 2 B PHE 34.042 1
ATOM 2952 C CD1 . PHE 140 140 ? B 15.839 14.455 -12.667 1.000 2 B PHE 32.763 1
ATOM 2953 C CD2 . PHE 140 140 ? B 18.220 14.254 -12.557 1.000 2 B PHE 32.229 1
ATOM 2954 C CE1 . PHE 140 140 ? B 15.723 13.099 -12.924 1.000 2 B PHE 28.335 1
ATOM 2955 C CE2 . PHE 140 140 ? B 18.099 12.903 -12.821 1.000 2 B PHE 27.728 1
ATOM 2956 C CZ . PHE 140 140 ? B 16.872 12.316 -12.997 1.000 2 B PHE 26.248 1
ATOM 2957 N N . SER 141 141 ? B 15.665 18.156 -14.522 1.000 2 B SER 38.712 1
ATOM 2958 C CA . SER 141 141 ? B 14.683 18.196 -15.601 1.000 2 B SER 40.305 1
ATOM 2959 C C . SER 141 141 ? B 15.345 18.537 -16.935 1.000 2 B SER 40.246 1
ATOM 2960 O O . SER 141 141 ? B 14.894 18.097 -17.991 1.000 2 B SER 39.995 1
ATOM 2961 C CB . SER 141 141 ? B 13.584 19.201 -15.292 1.000 2 B SER 39.828 1
ATOM 2962 O OG . SER 141 141 ? B 14.078 20.529 -15.259 1.000 2 B SER 35.922 1
ATOM 2963 N N . PHE 142 142 ? B 16.407 19.294 -16.881 1.000 2 B PHE 39.419 1
ATOM 2964 C CA . PHE 142 142 ? B 17.190 19.563 -18.080 1.000 2 B PHE 41.113 1
ATOM 2965 C C . PHE 142 142 ? B 18.082 18.370 -18.423 1.000 2 B PHE 41.011 1
ATOM 2966 O O . PHE 142 142 ? B 18.348 18.103 -19.608 1.000 2 B PHE 40.858 1
ATOM 2967 C CB . PHE 142 142 ? B 18.010 20.816 -17.914 1.000 2 B PHE 40.798 1
ATOM 2968 C CG . PHE 142 142 ? B 18.772 21.215 -19.135 1.000 2 B PHE 39.584 1
ATOM 2969 C CD1 . PHE 142 142 ? B 20.132 20.974 -19.206 1.000 2 B PHE 36.779 1
ATOM 2970 C CD2 . PHE 142 142 ? B 18.131 21.860 -20.170 1.000 2 B PHE 36.627 1
ATOM 2971 C CE1 . PHE 142 142 ? B 20.846 21.362 -20.334 1.000 2 B PHE 32.842 1
ATOM 2972 C CE2 . PHE 142 142 ? B 18.857 22.227 -21.304 1.000 2 B PHE 32.927 1
ATOM 2973 C CZ . PHE 142 142 ? B 20.199 21.973 -21.377 1.000 2 B PHE 31.322 1
ATOM 2974 N N . GLN 143 143 ? B 18.513 17.654 -17.421 1.000 2 B GLN 40.475 1
ATOM 2975 C CA . GLN 143 143 ? B 19.453 16.553 -17.638 1.000 2 B GLN 42.475 1
ATOM 2976 C C . GLN 143 143 ? B 18.739 15.314 -18.179 1.000 2 B GLN 42.563 1
ATOM 2977 O O . GLN 143 143 ? B 19.348 14.511 -18.881 1.000 2 B GLN 41.786 1
ATOM 2978 C CB . GLN 143 143 ? B 20.163 16.206 -16.345 1.000 2 B GLN 41.448 1
ATOM 2979 C CG . GLN 143 143 ? B 21.119 17.273 -15.856 1.000 2 B GLN 39.684 1
ATOM 2980 C CD . GLN 143 143 ? B 21.788 16.914 -14.562 1.000 2 B GLN 37.610 1
ATOM 2981 O OE1 . GLN 143 143 ? B 21.500 15.870 -13.996 1.000 2 B GLN 34.864 1
ATOM 2982 N NE2 . GLN 143 143 ? B 22.684 17.786 -14.104 1.000 2 B GLN 30.653 1
ATOM 2983 N N . THR 144 144 ? B 17.485 15.186 -17.841 1.000 2 B THR 39.978 1
ATOM 2984 C CA . THR 144 144 ? B 16.709 14.085 -18.412 1.000 2 B THR 40.687 1
ATOM 2985 C C . THR 144 144 ? B 16.354 14.320 -19.881 1.000 2 B THR 40.826 1
ATOM 2986 O O . THR 144 144 ? B 16.019 13.362 -20.567 1.000 2 B THR 39.858 1
ATOM 2987 C CB . THR 144 144 ? B 15.427 13.881 -17.613 1.000 2 B THR 39.010 1
ATOM 2988 O OG1 . THR 144 144 ? B 14.583 15.032 -17.693 1.000 2 B THR 36.899 1
ATOM 2989 C CG2 . THR 144 144 ? B 15.762 13.596 -16.168 1.000 2 B THR 36.231 1
ATOM 2990 N N . GLN 145 145 ? B 16.430 15.531 -20.319 1.000 2 B GLN 39.439 1
ATOM 2991 C CA . GLN 145 145 ? B 16.194 15.850 -21.720 1.000 2 B GLN 40.623 1
ATOM 2992 C C . GLN 145 145 ? B 17.423 15.629 -22.588 1.000 2 B GLN 40.273 1
ATOM 2993 O O . GLN 145 145 ? B 17.305 15.530 -23.808 1.000 2 B GLN 38.644 1
ATOM 2994 C CB . GLN 145 145 ? B 15.698 17.296 -21.856 1.000 2 B GLN 39.445 1
ATOM 2995 C CG . GLN 145 145 ? B 14.390 17.549 -21.163 1.000 2 B GLN 38.310 1
ATOM 2996 C CD . GLN 145 145 ? B 13.273 16.736 -21.750 1.000 2 B GLN 37.053 1
ATOM 2997 O OE1 . GLN 145 145 ? B 13.142 16.613 -22.946 1.000 2 B GLN 34.448 1
ATOM 2998 N NE2 . GLN 145 145 ? B 12.469 16.158 -20.885 1.000 2 B GLN 29.377 1
ATOM 2999 N N . THR 146 146 ? B 18.558 15.525 -21.973 1.000 2 B THR 45.485 1
ATOM 3000 C CA . THR 146 146 ? B 19.794 15.273 -22.713 1.000 2 B THR 45.631 1
ATOM 3001 C C . THR 146 146 ? B 20.070 13.789 -22.906 1.000 2 B THR 45.315 1
ATOM 3002 O O . THR 146 146 ? B 21.050 13.421 -23.548 1.000 2 B THR 44.077 1
ATOM 3003 C CB . THR 146 146 ? B 20.990 15.914 -22.010 1.000 2 B THR 43.518 1
ATOM 3004 O OG1 . THR 146 146 ? B 21.154 15.320 -20.735 1.000 2 B THR 42.012 1
ATOM 3005 C CG2 . THR 146 146 ? B 20.786 17.399 -21.874 1.000 2 B THR 40.625 1
ATOM 3006 N N . ARG 147 147 ? B 19.197 12.962 -22.334 1.000 2 B ARG 40.203 1
ATOM 3007 C CA . ARG 147 147 ? B 19.379 11.517 -22.488 1.000 2 B ARG 40.288 1
ATOM 3008 C C . ARG 147 147 ? B 18.846 10.948 -23.779 1.000 2 B ARG 39.841 1
ATOM 3009 O O . ARG 147 147 ? B 19.511 10.082 -24.359 1.000 2 B ARG 38.538 1
ATOM 3010 C CB . ARG 147 147 ? B 18.708 10.794 -21.282 1.000 2 B ARG 39.382 1
ATOM 3011 C CG . ARG 147 147 ? B 19.367 11.126 -19.934 1.000 2 B ARG 37.876 1
ATOM 3012 C CD . ARG 147 147 ? B 20.815 10.640 -19.838 1.000 2 B ARG 37.338 1
ATOM 3013 N NE . ARG 147 147 ? B 21.745 11.698 -20.177 1.000 2 B ARG 30.371 1
ATOM 3014 C CZ . ARG 147 147 ? B 23.072 11.516 -20.226 1.000 2 B ARG 29.613 1
ATOM 3015 N NH1 . ARG 147 147 ? B 23.593 10.329 -19.933 1.000 2 B ARG 26.365 1
ATOM 3016 N NH2 . ARG 147 147 ? B 23.880 12.527 -20.557 1.000 2 B ARG 23.319 1
ATOM 3017 N N . PRO 148 148 ? B 17.708 11.320 -24.293 1.000 2 B PRO 41.215 1
ATOM 3018 C CA . PRO 148 148 ? B 17.284 10.836 -25.596 1.000 2 B PRO 40.709 1
ATOM 3019 C C . PRO 148 148 ? B 18.151 11.228 -26.779 1.000 2 B PRO 40.941 1
ATOM 3020 O O . PRO 148 148 ? B 18.343 10.403 -27.673 1.000 2 B PRO 40.441 1
ATOM 3021 C CB . PRO 148 148 ? B 15.850 11.344 -25.765 1.000 2 B PRO 39.986 1
ATOM 3022 C CG . PRO 148 148 ? B 15.734 12.468 -24.799 1.000 2 B PRO 40.960 1
ATOM 3023 C CD . PRO 148 148 ? B 16.632 12.113 -23.664 1.000 2 B PRO 42.712 1
ATOM 3024 N N . PRO 149 149 ? B 18.723 12.405 -26.887 1.000 2 B PRO 42.210 1
ATOM 3025 C CA . PRO 149 149 ? B 19.654 12.651 -27.986 1.000 2 B PRO 42.417 1
ATOM 3026 C C . PRO 149 149 ? B 20.992 11.908 -27.879 1.000 2 B PRO 42.375 1
ATOM 3027 O O . PRO 149 149 ? B 21.621 11.643 -28.908 1.000 2 B PRO 41.882 1
ATOM 3028 C CB . PRO 149 149 ? B 19.853 14.181 -27.990 1.000 2 B PRO 41.457 1
ATOM 3029 C CG . PRO 149 149 ? B 19.573 14.607 -26.611 1.000 2 B PRO 42.341 1
ATOM 3030 C CD . PRO 149 149 ? B 18.470 13.684 -26.139 1.000 2 B PRO 44.162 1
ATOM 3031 N N . THR 150 150 ? B 21.391 11.602 -26.667 1.000 2 B THR 42.340 1
ATOM 3032 C CA . THR 150 150 ? B 22.598 10.787 -26.530 1.000 2 B THR 42.693 1
ATOM 3033 C C . THR 150 150 ? B 22.294 9.295 -26.694 1.000 2 B THR 42.856 1
ATOM 3034 O O . THR 150 150 ? B 23.163 8.530 -27.073 1.000 2 B THR 41.299 1
ATOM 3035 C CB . THR 150 150 ? B 23.245 11.021 -25.169 1.000 2 B THR 41.029 1
ATOM 3036 O OG1 . THR 150 150 ? B 22.353 10.696 -24.122 1.000 2 B THR 40.982 1
ATOM 3037 C CG2 . THR 150 150 ? B 23.666 12.473 -25.049 1.000 2 B THR 38.958 1
ATOM 3038 N N . SER 151 151 ? B 21.074 8.914 -26.415 1.000 2 B SER 41.212 1
ATOM 3039 C CA . SER 151 151 ? B 20.695 7.523 -26.649 1.000 2 B SER 43.393 1
ATOM 3040 C C . SER 151 151 ? B 20.453 7.241 -28.130 1.000 2 B SER 43.517 1
ATOM 3041 O O . SER 151 151 ? B 20.574 6.105 -28.555 1.000 2 B SER 41.882 1
ATOM 3042 C CB . SER 151 151 ? B 19.424 7.202 -25.850 1.000 2 B SER 41.250 1
ATOM 3043 O OG . SER 151 151 ? B 18.318 7.944 -26.330 1.000 2 B SER 39.444 1
ATOM 3044 N N . SER 152 152 ? B 20.109 8.271 -28.873 1.000 2 B SER 43.279 1
ATOM 3045 C CA . SER 152 152 ? B 19.945 8.104 -30.298 1.000 2 B SER 45.040 1
ATOM 3046 C C . SER 152 152 ? B 21.282 7.972 -31.023 1.000 2 B SER 45.023 1
ATOM 3047 O O . SER 152 152 ? B 21.328 7.399 -32.128 1.000 2 B SER 43.553 1
ATOM 3048 C CB . SER 152 152 ? B 19.152 9.271 -30.887 1.000 2 B SER 42.512 1
ATOM 3049 O OG . SER 152 152 ? B 19.885 10.489 -30.775 1.000 2 B SER 41.016 1
ATOM 3050 N N . THR 153 153 ? B 22.323 8.452 -30.409 1.000 2 B THR 45.123 1
ATOM 3051 C CA . THR 153 153 ? B 23.669 8.308 -30.970 1.000 2 B THR 45.877 1
ATOM 3052 C C . THR 153 153 ? B 24.323 6.997 -30.544 1.000 2 B THR 45.983 1
ATOM 3053 O O . THR 153 153 ? B 25.503 6.792 -30.808 1.000 2 B THR 44.313 1
ATOM 3054 C CB . THR 153 153 ? B 24.550 9.468 -30.536 1.000 2 B THR 43.315 1
ATOM 3055 O OG1 . THR 153 153 ? B 24.697 9.515 -29.114 1.000 2 B THR 42.792 1
ATOM 3056 C CG2 . THR 153 153 ? B 23.970 10.781 -31.017 1.000 2 B THR 41.242 1
ATOM 3057 N N . THR 154 154 ? B 23.571 6.151 -29.860 1.000 2 B THR 47.416 1
ATOM 3058 C CA . THR 154 154 ? B 23.980 4.825 -29.363 1.000 2 B THR 49.218 1
ATOM 3059 C C . THR 154 154 ? B 25.202 4.896 -28.465 1.000 2 B THR 48.879 1
ATOM 3060 O O . THR 154 154 ? B 26.035 3.990 -28.434 1.000 2 B THR 47.931 1
ATOM 3061 C CB . THR 154 154 ? B 24.201 3.806 -30.498 1.000 2 B THR 47.533 1
ATOM 3062 O OG1 . THR 154 154 ? B 25.337 4.171 -31.276 1.000 2 B THR 46.827 1
ATOM 3063 C CG2 . THR 154 154 ? B 22.957 3.756 -31.377 1.000 2 B THR 45.246 1
ATOM 3064 N N . SER 155 155 ? B 25.289 5.991 -27.734 1.000 2 B SER 43.137 1
ATOM 3065 C CA . SER 155 155 ? B 26.396 6.161 -26.804 1.000 2 B SER 44.552 1
ATOM 3066 C C . SER 155 155 ? B 26.092 5.364 -25.531 1.000 2 B SER 43.894 1
ATOM 3067 O O . SER 155 155 ? B 25.156 5.664 -24.792 1.000 2 B SER 43.173 1
ATOM 3068 C CB . SER 155 155 ? B 26.577 7.632 -26.477 1.000 2 B SER 43.379 1
ATOM 3069 O OG . SER 155 155 ? B 27.603 7.812 -25.506 1.000 2 B SER 39.720 1
ATOM 3070 N N . PHE 156 156 ? B 26.890 4.373 -25.270 1.000 2 B PHE 41.017 1
ATOM 3071 C CA . PHE 156 156 ? B 26.695 3.496 -24.127 1.000 2 B PHE 42.588 1
ATOM 3072 C C . PHE 156 156 ? B 27.123 4.134 -22.816 1.000 2 B PHE 42.251 1
ATOM 3073 O O . PHE 156 156 ? B 26.728 3.714 -21.752 1.000 2 B PHE 41.430 1
ATOM 3074 C CB . PHE 156 156 ? B 27.419 2.171 -24.318 1.000 2 B PHE 41.282 1
ATOM 3075 C CG . PHE 156 156 ? B 26.872 1.330 -25.464 1.000 2 B PHE 39.400 1
ATOM 3076 C CD1 . PHE 156 156 ? B 25.780 0.516 -25.262 1.000 2 B PHE 38.907 1
ATOM 3077 C CD2 . PHE 156 156 ? B 27.446 1.396 -26.717 1.000 2 B PHE 37.945 1
ATOM 3078 C CE1 . PHE 156 156 ? B 25.267 -0.249 -26.278 1.000 2 B PHE 34.892 1
ATOM 3079 C CE2 . PHE 156 156 ? B 26.943 0.630 -27.738 1.000 2 B PHE 34.831 1
ATOM 3080 C CZ . PHE 156 156 ? B 25.841 -0.188 -27.540 1.000 2 B PHE 33.585 1
ATOM 3081 N N . GLN 157 157 ? B 27.933 5.179 -22.938 1.000 2 B GLN 41.290 1
ATOM 3082 C CA . GLN 157 157 ? B 28.362 5.891 -21.734 1.000 2 B GLN 43.456 1
ATOM 3083 C C . GLN 157 157 ? B 27.286 6.833 -21.214 1.000 2 B GLN 43.198 1
ATOM 3084 O O . GLN 157 157 ? B 27.303 7.201 -20.026 1.000 2 B GLN 41.968 1
ATOM 3085 C CB . GLN 157 157 ? B 29.652 6.688 -22.007 1.000 2 B GLN 42.530 1
ATOM 3086 C CG . GLN 157 157 ? B 30.868 5.844 -22.338 1.000 2 B GLN 40.816 1
ATOM 3087 C CD . GLN 157 157 ? B 32.091 6.687 -22.611 1.000 2 B GLN 39.621 1
ATOM 3088 O OE1 . GLN 157 157 ? B 32.011 7.904 -22.636 1.000 2 B GLN 37.868 1
ATOM 3089 N NE2 . GLN 157 157 ? B 33.226 6.031 -22.811 1.000 2 B GLN 33.120 1
ATOM 3090 N N . SER 158 158 ? B 26.373 7.175 -22.042 1.000 2 B SER 41.807 1
ATOM 3091 C CA . SER 158 158 ? B 25.264 8.044 -21.617 1.000 2 B SER 42.955 1
ATOM 3092 C C . SER 158 158 ? B 23.965 7.281 -21.448 1.000 2 B SER 42.417 1
ATOM 3093 O O . SER 158 158 ? B 23.015 7.805 -20.878 1.000 2 B SER 41.763 1
ATOM 3094 C CB . SER 158 158 ? B 25.051 9.166 -22.640 1.000 2 B SER 41.860 1
ATOM 3095 O OG . SER 158 158 ? B 24.658 8.634 -23.892 1.000 2 B SER 39.441 1
ATOM 3096 N N . GLN 159 159 ? B 23.915 6.078 -21.947 1.000 2 B GLN 40.247 1
ATOM 3097 C CA . GLN 159 159 ? B 22.696 5.275 -21.789 1.000 2 B GLN 41.525 1
ATOM 3098 C C . GLN 159 159 ? B 22.621 4.579 -20.436 1.000 2 B GLN 40.909 1
ATOM 3099 O O . GLN 159 159 ? B 21.526 4.329 -19.932 1.000 2 B GLN 39.587 1
ATOM 3100 C CB . GLN 159 159 ? B 22.599 4.235 -22.902 1.000 2 B GLN 40.438 1
ATOM 3101 C CG . GLN 159 159 ? B 22.376 4.789 -24.274 1.000 2 B GLN 39.110 1
ATOM 3102 C CD . GLN 159 159 ? B 22.371 3.736 -25.359 1.000 2 B GLN 37.357 1
ATOM 3103 O OE1 . GLN 159 159 ? B 22.574 2.570 -25.076 1.000 2 B GLN 34.927 1
ATOM 3104 N NE2 . GLN 159 159 ? B 22.114 4.152 -26.588 1.000 2 B GLN 30.302 1
ATOM 3105 N N . ILE 160 160 ? B 23.730 4.283 -19.858 1.000 2 B ILE 39.639 1
ATOM 3106 C CA . ILE 160 160 ? B 23.786 3.625 -18.556 1.000 2 B ILE 40.660 1
ATOM 3107 C C . ILE 160 160 ? B 23.389 4.572 -17.416 1.000 2 B ILE 40.793 1
ATOM 3108 O O . ILE 160 160 ? B 22.588 4.155 -16.551 1.000 2 B ILE 39.844 1
ATOM 3109 C CB . ILE 160 160 ? B 25.157 2.957 -18.340 1.000 2 B ILE 39.182 1
ATOM 3110 C CG1 . ILE 160 160 ? B 25.317 1.816 -19.353 1.000 2 B ILE 38.829 1
ATOM 3111 C CG2 . ILE 160 160 ? B 25.281 2.373 -16.957 1.000 2 B ILE 37.471 1
ATOM 3112 C CD1 . ILE 160 160 ? B 26.671 1.235 -19.405 1.000 2 B ILE 37.513 1
ATOM 3113 N N . PRO 161 161 ? B 23.856 5.782 -17.332 1.000 2 B PRO 43.107 1
ATOM 3114 C CA . PRO 161 161 ? B 23.234 6.730 -16.389 1.000 2 B PRO 44.799 1
ATOM 3115 C C . PRO 161 161 ? B 21.784 7.057 -16.719 1.000 2 B PRO 44.907 1
ATOM 3116 O O . PRO 161 161 ? B 21.023 7.431 -15.817 1.000 2 B PRO 44.362 1
ATOM 3117 C CB . PRO 161 161 ? B 24.115 7.975 -16.474 1.000 2 B PRO 43.339 1
ATOM 3118 C CG . PRO 161 161 ? B 25.426 7.446 -16.875 1.000 2 B PRO 43.926 1
ATOM 3119 C CD . PRO 161 161 ? B 25.151 6.343 -17.826 1.000 2 B PRO 45.107 1
ATOM 3120 N N . ALA 162 162 ? B 21.423 6.919 -17.963 1.000 2 B ALA 39.539 1
ATOM 3121 C CA . ALA 162 162 ? B 20.014 7.095 -18.308 1.000 2 B ALA 41.092 1
ATOM 3122 C C . ALA 162 162 ? B 19.163 5.963 -17.754 1.000 2 B ALA 41.372 1
ATOM 3123 O O . ALA 162 162 ? B 18.032 6.183 -17.326 1.000 2 B ALA 40.184 1
ATOM 3124 C CB . ALA 162 162 ? B 19.847 7.179 -19.828 1.000 2 B ALA 39.604 1
ATOM 3125 N N . GLU 163 163 ? B 19.704 4.774 -17.764 1.000 2 B GLU 40.303 1
ATOM 3126 C CA . GLU 163 163 ? B 18.994 3.653 -17.151 1.000 2 B GLU 41.169 1
ATOM 3127 C C . GLU 163 163 ? B 19.083 3.668 -15.635 1.000 2 B GLU 40.916 1
ATOM 3128 O O . GLU 163 163 ? B 18.163 3.177 -14.958 1.000 2 B GLU 39.710 1
ATOM 3129 C CB . GLU 163 163 ? B 19.564 2.344 -17.672 1.000 2 B GLU 40.584 1
ATOM 3130 C CG . GLU 163 163 ? B 19.361 2.122 -19.158 1.000 2 B GLU 39.565 1
ATOM 3131 C CD . GLU 163 163 ? B 17.912 2.002 -19.523 1.000 2 B GLU 37.527 1
ATOM 3132 O OE1 . GLU 163 163 ? B 17.145 1.462 -18.713 1.000 2 B GLU 34.685 1
ATOM 3133 O OE2 . GLU 163 163 ? B 17.521 2.470 -20.616 1.000 2 B GLU 33.180 1
ATOM 3134 N N . ASN 164 164 ? B 20.118 4.286 -15.114 1.000 2 B ASN 38.666 1
ATOM 3135 C CA . ASN 164 164 ? B 20.218 4.448 -13.669 1.000 2 B ASN 39.534 1
ATOM 3136 C C . ASN 164 164 ? B 19.234 5.494 -13.169 1.000 2 B ASN 39.340 1
ATOM 3137 O O . ASN 164 164 ? B 18.754 5.390 -12.048 1.000 2 B ASN 37.749 1
ATOM 3138 C CB . ASN 164 164 ? B 21.638 4.838 -13.261 1.000 2 B ASN 37.723 1
ATOM 3139 C CG . ASN 164 164 ? B 22.625 3.702 -13.446 1.000 2 B ASN 36.955 1
ATOM 3140 O OD1 . ASN 164 164 ? B 22.290 2.552 -13.182 1.000 2 B ASN 32.674 1
ATOM 3141 N ND2 . ASN 164 164 ? B 23.815 4.030 -13.889 1.000 2 B ASN 34.146 1
ATOM 3142 N N . GLN 165 165 ? B 18.924 6.440 -13.997 1.000 2 B GLN 39.305 1
ATOM 3143 C CA . GLN 165 165 ? B 17.891 7.413 -13.643 1.000 2 B GLN 40.320 1
ATOM 3144 C C . GLN 165 165 ? B 16.501 6.777 -13.737 1.000 2 B GLN 40.145 1
ATOM 3145 O O . GLN 165 165 ? B 15.576 7.220 -13.054 1.000 2 B GLN 39.417 1
ATOM 3146 C CB . GLN 165 165 ? B 17.959 8.625 -14.539 1.000 2 B GLN 39.954 1
ATOM 3147 C CG . GLN 165 165 ? B 19.207 9.469 -14.305 1.000 2 B GLN 39.240 1
ATOM 3148 C CD . GLN 165 165 ? B 19.249 10.658 -15.227 1.000 2 B GLN 37.552 1
ATOM 3149 O OE1 . GLN 165 165 ? B 18.377 10.838 -16.053 1.000 2 B GLN 35.947 1
ATOM 3150 N NE2 . GLN 165 165 ? B 20.300 11.483 -15.084 1.000 2 B GLN 31.122 1
ATOM 3151 N N . SER 166 166 ? B 16.374 5.765 -14.549 1.000 2 B SER 39.020 1
ATOM 3152 C CA . SER 166 166 ? B 15.118 5.050 -14.632 1.000 2 B SER 40.723 1
ATOM 3153 C C . SER 166 166 ? B 14.906 4.159 -13.418 1.000 2 B SER 40.376 1
ATOM 3154 O O . SER 166 166 ? B 13.777 3.899 -13.003 1.000 2 B SER 39.511 1
ATOM 3155 C CB . SER 166 166 ? B 15.042 4.234 -15.914 1.000 2 B SER 39.010 1
ATOM 3156 O OG . SER 166 166 ? B 15.994 3.184 -15.897 1.000 2 B SER 36.690 1
ATOM 3157 N N . TRP 167 167 ? B 15.978 3.684 -12.849 1.000 2 B TRP 40.059 1
ATOM 3158 C CA . TRP 167 167 ? B 15.908 2.909 -11.618 1.000 2 B TRP 40.563 1
ATOM 3159 C C . TRP 167 167 ? B 15.818 3.811 -10.378 1.000 2 B TRP 40.992 1
ATOM 3160 O O . TRP 167 167 ? B 15.635 3.294 -9.280 1.000 2 B TRP 39.141 1
ATOM 3161 C CB . TRP 167 167 ? B 17.126 2.009 -11.488 1.000 2 B TRP 38.975 1
ATOM 3162 C CG . TRP 167 167 ? B 17.098 0.821 -12.395 1.000 2 B TRP 39.044 1
ATOM 3163 C CD1 . TRP 167 167 ? B 17.730 0.663 -13.586 1.000 2 B TRP 35.543 1
ATOM 3164 C CD2 . TRP 167 167 ? B 16.409 -0.416 -12.174 1.000 2 B TRP 36.772 1
ATOM 3165 N NE1 . TRP 167 167 ? B 17.468 -0.567 -14.131 1.000 2 B TRP 36.471 1
ATOM 3166 C CE2 . TRP 167 167 ? B 16.649 -1.246 -13.273 1.000 2 B TRP 36.738 1
ATOM 3167 C CE3 . TRP 167 167 ? B 15.579 -0.866 -11.140 1.000 2 B TRP 34.736 1
ATOM 3168 C CZ2 . TRP 167 167 ? B 16.103 -2.539 -13.362 1.000 2 B TRP 33.962 1
ATOM 3169 C CZ3 . TRP 167 167 ? B 15.055 -2.144 -11.248 1.000 2 B TRP 33.792 1
ATOM 3170 C CH2 . TRP 167 167 ? B 15.317 -2.967 -12.335 1.000 2 B TRP 33.119 1
ATOM 3171 N N . ALA 168 168 ? B 15.981 5.064 -10.585 1.000 2 B ALA 37.398 1
ATOM 3172 C CA . ALA 168 168 ? B 15.901 6.000 -9.457 1.000 2 B ALA 38.612 1
ATOM 3173 C C . ALA 168 168 ? B 14.482 6.198 -8.961 1.000 2 B ALA 38.999 1
ATOM 3174 O O . ALA 168 168 ? B 14.261 6.708 -7.857 1.000 2 B ALA 38.071 1
ATOM 3175 C CB . ALA 168 168 ? B 16.499 7.339 -9.831 1.000 2 B ALA 37.592 1
ATOM 3176 N N . PHE 169 169 ? B 13.534 5.780 -9.758 1.000 2 B PHE 35.586 1
ATOM 3177 C CA . PHE 169 169 ? B 12.140 5.926 -9.354 1.000 2 B PHE 36.878 1
ATOM 3178 C C . PHE 169 169 ? B 11.721 4.886 -8.291 1.000 2 B PHE 36.956 1
ATOM 3179 O O . PHE 169 169 ? B 11.239 5.262 -7.228 1.000 2 B PHE 36.339 1
ATOM 3180 C CB . PHE 169 169 ? B 11.214 5.870 -10.572 1.000 2 B PHE 35.552 1
ATOM 3181 C CG . PHE 169 169 ? B 9.759 6.049 -10.249 1.000 2 B PHE 34.095 1
ATOM 3182 C CD1 . PHE 169 169 ? B 9.231 7.300 -10.003 1.000 2 B PHE 33.198 1
ATOM 3183 C CD2 . PHE 169 169 ? B 8.916 4.953 -10.195 1.000 2 B PHE 32.631 1
ATOM 3184 C CE1 . PHE 169 169 ? B 7.910 7.463 -9.703 1.000 2 B PHE 28.466 1
ATOM 3185 C CE2 . PHE 169 169 ? B 7.580 5.125 -9.884 1.000 2 B PHE 28.725 1
ATOM 3186 C CZ . PHE 169 169 ? B 7.079 6.381 -9.642 1.000 2 B PHE 26.481 1
ATOM 3187 N N . PRO 170 170 ? B 11.897 3.590 -8.506 1.000 2 B PRO 37.242 1
ATOM 3188 C CA . PRO 170 170 ? B 11.470 2.653 -7.472 1.000 2 B PRO 38.984 1
ATOM 3189 C C . PRO 170 170 ? B 12.524 2.362 -6.423 1.000 2 B PRO 39.145 1
ATOM 3190 O O . PRO 170 170 ? B 12.359 1.421 -5.632 1.000 2 B PRO 38.455 1
ATOM 3191 C CB . PRO 170 170 ? B 11.149 1.388 -8.262 1.000 2 B PRO 37.657 1
ATOM 3192 C CG . PRO 170 170 ? B 12.103 1.409 -9.385 1.000 2 B PRO 38.878 1
ATOM 3193 C CD . PRO 170 170 ? B 12.305 2.870 -9.743 1.000 2 B PRO 40.322 1
ATOM 3194 N N . GLU 171 171 ? B 13.570 3.122 -6.387 1.000 2 B GLU 36.681 1
ATOM 3195 C CA . GLU 171 171 ? B 14.662 2.813 -5.469 1.000 2 B GLU 36.680 1
ATOM 3196 C C . GLU 171 171 ? B 14.309 3.108 -4.014 1.000 2 B GLU 36.520 1
ATOM 3197 O O . GLU 171 171 ? B 14.386 2.180 -3.191 1.000 2 B GLU 35.074 1
ATOM 3198 C CB . GLU 171 171 ? B 15.944 3.543 -5.895 1.000 2 B GLU 36.077 1
ATOM 3199 C CG . GLU 171 171 ? B 16.554 3.010 -7.184 1.000 2 B GLU 35.388 1
ATOM 3200 C CD . GLU 171 171 ? B 17.821 3.720 -7.563 1.000 2 B GLU 34.096 1
ATOM 3201 O OE1 . GLU 171 171 ? B 18.203 4.690 -6.845 1.000 2 B GLU 31.130 1
ATOM 3202 O OE2 . GLU 171 171 ? B 18.460 3.342 -8.576 1.000 2 B GLU 29.622 1
ATOM 3203 N N . PRO 172 172 ? B 13.945 4.305 -3.617 1.000 2 B PRO 37.701 1
ATOM 3204 C CA . PRO 172 172 ? B 13.628 4.532 -2.209 1.000 2 B PRO 38.532 1
ATOM 3205 C C . PRO 172 172 ? B 12.206 4.177 -1.854 1.000 2 B PRO 38.801 1
ATOM 3206 O O . PRO 172 172 ? B 11.726 4.552 -0.783 1.000 2 B PRO 37.957 1
ATOM 3207 C CB . PRO 172 172 ? B 13.895 6.018 -1.997 1.000 2 B PRO 37.145 1
ATOM 3208 C CG . PRO 172 172 ? B 13.485 6.583 -3.318 1.000 2 B PRO 37.576 1
ATOM 3209 C CD . PRO 172 172 ? B 13.866 5.594 -4.352 1.000 2 B PRO 39.259 1
ATOM 3210 N N . ALA 173 173 ? B 11.520 3.506 -2.740 1.000 2 B ALA 39.747 1
ATOM 3211 C CA . ALA 173 173 ? B 10.156 3.100 -2.446 1.000 2 B ALA 41.660 1
ATOM 3212 C C . ALA 173 173 ? B 10.112 2.078 -1.327 1.000 2 B ALA 41.856 1
ATOM 3213 O O . ALA 173 173 ? B 9.211 2.118 -0.475 1.000 2 B ALA 41.204 1
ATOM 3214 C CB . ALA 173 173 ? B 9.499 2.560 -3.727 1.000 2 B ALA 39.931 1
ATOM 3215 N N . THR 174 174 ? B 11.064 1.172 -1.334 1.000 2 B THR 37.551 1
ATOM 3216 C CA . THR 174 174 ? B 11.135 0.195 -0.248 1.000 2 B THR 38.542 1
ATOM 3217 C C . THR 174 174 ? B 11.706 0.776 1.034 1.000 2 B THR 38.818 1
ATOM 3218 O O . THR 174 174 ? B 11.354 0.325 2.121 1.000 2 B THR 37.547 1
ATOM 3219 C CB . THR 174 174 ? B 11.951 -1.014 -0.690 1.000 2 B THR 36.484 1
ATOM 3220 O OG1 . THR 174 174 ? B 13.289 -0.644 -0.997 1.000 2 B THR 34.566 1
ATOM 3221 C CG2 . THR 174 174 ? B 11.319 -1.671 -1.915 1.000 2 B THR 33.533 1
ATOM 3222 N N . LYS 175 175 ? B 12.513 1.754 0.874 1.000 2 B LYS 35.936 1
ATOM 3223 C CA . LYS 175 175 ? B 13.065 2.399 2.053 1.000 2 B LYS 37.201 1
ATOM 3224 C C . LYS 175 175 ? B 12.044 3.296 2.736 1.000 2 B LYS 36.965 1
ATOM 3225 O O . LYS 175 175 ? B 12.038 3.414 3.955 1.000 2 B LYS 35.686 1
ATOM 3226 C CB . LYS 175 175 ? B 14.311 3.224 1.686 1.000 2 B LYS 36.064 1
ATOM 3227 C CG . LYS 175 175 ? B 15.515 2.359 1.330 1.000 2 B LYS 35.765 1
ATOM 3228 C CD . LYS 175 175 ? B 16.680 3.211 0.840 1.000 2 B LYS 35.025 1
ATOM 3229 C CE . LYS 175 175 ? B 17.348 3.929 1.992 1.000 2 B LYS 28.135 1
ATOM 3230 N NZ . LYS 175 175 ? B 18.544 4.670 1.539 1.000 2 B LYS 28.304 1
ATOM 3231 N N . SER 176 176 ? B 11.220 3.889 1.941 1.000 2 B SER 38.555 1
ATOM 3232 C CA . SER 176 176 ? B 10.151 4.714 2.501 1.000 2 B SER 40.556 1
ATOM 3233 C C . SER 176 176 ? B 9.042 3.810 3.093 1.000 2 B SER 40.343 1
ATOM 3234 O O . SER 176 176 ? B 8.267 4.239 3.930 1.000 2 B SER 39.616 1
ATOM 3235 C CB . SER 176 176 ? B 9.575 5.640 1.441 1.000 2 B SER 38.908 1
ATOM 3236 O OG . SER 176 176 ? B 8.962 4.909 0.405 1.000 2 B SER 36.930 1
ATOM 3237 N N . GLU 177 177 ? B 8.956 2.607 2.584 1.000 2 B GLU 36.900 1
ATOM 3238 C CA . GLU 177 177 ? B 8.025 1.668 3.156 1.000 2 B GLU 37.893 1
ATOM 3239 C C . GLU 177 177 ? B 8.529 1.133 4.480 1.000 2 B GLU 37.834 1
ATOM 3240 O O . GLU 177 177 ? B 7.741 0.945 5.413 1.000 2 B GLU 36.442 1
ATOM 3241 C CB . GLU 177 177 ? B 7.784 0.528 2.171 1.000 2 B GLU 36.954 1
ATOM 3242 C CG . GLU 177 177 ? B 6.775 -0.486 2.616 1.000 2 B GLU 35.796 1
ATOM 3243 C CD . GLU 177 177 ? B 6.574 -1.565 1.587 1.000 2 B GLU 34.255 1
ATOM 3244 O OE1 . GLU 177 177 ? B 7.233 -1.510 0.537 1.000 2 B GLU 31.321 1
ATOM 3245 O OE2 . GLU 177 177 ? B 5.720 -2.473 1.832 1.000 2 B GLU 30.346 1
ATOM 3246 N N . ILE 178 178 ? B 9.779 0.828 4.550 1.000 2 B ILE 35.927 1
ATOM 3247 C CA . ILE 178 178 ? B 10.333 0.222 5.735 1.000 2 B ILE 36.964 1
ATOM 3248 C C . ILE 178 178 ? B 10.626 1.263 6.810 1.000 2 B ILE 37.220 1
ATOM 3249 O O . ILE 178 178 ? B 10.382 1.035 7.998 1.000 2 B ILE 35.880 1
ATOM 3250 C CB . ILE 178 178 ? B 11.606 -0.596 5.367 1.000 2 B ILE 35.247 1
ATOM 3251 C CG1 . ILE 178 178 ? B 11.216 -1.775 4.471 1.000 2 B ILE 35.160 1
ATOM 3252 C CG2 . ILE 178 178 ? B 12.305 -1.147 6.612 1.000 2 B ILE 34.289 1
ATOM 3253 C CD1 . ILE 178 178 ? B 12.394 -2.497 3.862 1.000 2 B ILE 34.674 1
ATOM 3254 N N . ALA 179 179 ? B 11.157 2.379 6.423 1.000 2 B ALA 39.610 1
ATOM 3255 C CA . ALA 179 179 ? B 11.545 3.410 7.373 1.000 2 B ALA 41.444 1
ATOM 3256 C C . ALA 179 179 ? B 10.292 4.100 7.910 1.000 2 B ALA 41.692 1
ATOM 3257 O O . ALA 179 179 ? B 9.303 4.300 7.210 1.000 2 B ALA 40.701 1
ATOM 3258 C CB . ALA 179 179 ? B 12.480 4.432 6.752 1.000 2 B ALA 39.789 1
ATOM 3259 N N . SER 180 180 ? B 10.368 4.492 9.138 1.000 2 B SER 39.282 1
ATOM 3260 C CA . SER 180 180 ? B 9.252 5.123 9.817 1.000 2 B SER 41.657 1
ATOM 3261 C C . SER 180 180 ? B 9.145 6.604 9.444 1.000 2 B SER 41.845 1
ATOM 3262 O O . SER 180 180 ? B 10.058 7.201 8.840 1.000 2 B SER 41.101 1
ATOM 3263 C CB . SER 180 180 ? B 9.358 4.972 11.317 1.000 2 B SER 40.395 1
ATOM 3264 O OG . SER 180 180 ? B 10.481 5.648 11.856 1.000 2 B SER 38.717 1
ATOM 3265 N N . MET 181 181 ? B 8.063 7.178 9.858 1.000 2 B MET 34.891 1
ATOM 3266 C CA . MET 181 181 ? B 7.869 8.597 9.565 1.000 2 B MET 34.498 1
ATOM 3267 C C . MET 181 181 ? B 8.762 9.493 10.420 1.000 2 B MET 34.766 1
ATOM 3268 O O . MET 181 181 ? B 9.024 10.628 10.035 1.000 2 B MET 33.385 1
ATOM 3269 C CB . MET 181 181 ? B 6.400 8.975 9.816 1.000 2 B MET 33.579 1
ATOM 3270 C CG . MET 181 181 ? B 5.414 8.210 8.916 1.000 2 B MET 32.898 1
ATOM 3271 S SD . MET 181 181 ? B 5.579 8.602 7.172 1.000 2 B MET 29.050 1
ATOM 3272 C CE . MET 181 181 ? B 4.453 7.377 6.438 1.000 2 B MET 26.219 1
ATOM 3273 N N . GLN 182 182 ? B 9.233 8.981 11.510 1.000 2 B GLN 37.303 1
ATOM 3274 C CA . GLN 182 182 ? B 10.123 9.751 12.366 1.000 2 B GLN 37.494 1
ATOM 3275 C C . GLN 182 182 ? B 11.522 9.853 11.788 1.000 2 B GLN 37.700 1
ATOM 3276 O O . GLN 182 182 ? B 12.313 10.693 12.211 1.000 2 B GLN 36.690 1
ATOM 3277 C CB . GLN 182 182 ? B 10.190 9.124 13.754 1.000 2 B GLN 36.768 1
ATOM 3278 C CG . GLN 182 182 ? B 8.901 9.142 14.512 1.000 2 B GLN 35.845 1
ATOM 3279 C CD . GLN 182 182 ? B 9.003 8.482 15.871 1.000 2 B GLN 35.473 1
ATOM 3280 O OE1 . GLN 182 182 ? B 10.036 7.852 16.167 1.000 2 B GLN 34.049 1
ATOM 3281 N NE2 . GLN 182 182 ? B 7.981 8.593 16.682 1.000 2 B GLN 26.684 1
ATOM 3282 N N . SER 183 183 ? B 11.828 9.017 10.856 1.000 2 B SER 37.784 1
ATOM 3283 C CA . SER 183 183 ? B 13.168 8.987 10.261 1.000 2 B SER 39.023 1
ATOM 3284 C C . SER 183 183 ? B 13.264 9.853 8.992 1.000 2 B SER 38.975 1
ATOM 3285 O O . SER 183 183 ? B 14.312 9.840 8.337 1.000 2 B SER 37.929 1
ATOM 3286 C CB . SER 183 183 ? B 13.588 7.569 9.957 1.000 2 B SER 37.528 1
ATOM 3287 O OG . SER 183 183 ? B 12.764 7.026 8.942 1.000 2 B SER 35.222 1
ATOM 3288 N N . PHE 184 184 ? B 12.193 10.538 8.659 1.000 2 B PHE 37.514 1
ATOM 3289 C CA . PHE 184 184 ? B 12.254 11.382 7.481 1.000 2 B PHE 37.759 1
ATOM 3290 C C . PHE 184 184 ? B 13.018 12.704 7.726 1.000 2 B PHE 37.510 1
ATOM 3291 O O . PHE 184 184 ? B 13.414 13.357 6.757 1.000 2 B PHE 37.034 1
ATOM 3292 C CB . PHE 184 184 ? B 10.844 11.696 6.997 1.000 2 B PHE 36.991 1
ATOM 3293 C CG . PHE 184 184 ? B 10.178 10.550 6.309 1.000 2 B PHE 36.318 1
ATOM 3294 C CD1 . PHE 184 184 ? B 9.285 9.749 6.976 1.000 2 B PHE 35.865 1
ATOM 3295 C CD2 . PHE 184 184 ? B 10.453 10.288 4.967 1.000 2 B PHE 35.204 1
ATOM 3296 C CE1 . PHE 184 184 ? B 8.680 8.712 6.375 1.000 2 B PHE 31.267 1
ATOM 3297 C CE2 . PHE 184 184 ? B 9.819 9.219 4.347 1.000 2 B PHE 31.421 1
ATOM 3298 C CZ . PHE 184 184 ? B 8.932 8.431 5.048 1.000 2 B PHE 29.480 1
ATOM 3299 N N . SER 185 185 ? B 13.191 13.038 8.964 1.000 2 B SER 36.981 1
ATOM 3300 C CA . SER 185 185 ? B 13.826 14.316 9.275 1.000 2 B SER 37.769 1
ATOM 3301 C C . SER 185 185 ? B 15.316 14.374 8.943 1.000 2 B SER 37.901 1
ATOM 3302 O O . SER 185 185 ? B 15.765 15.417 8.461 1.000 2 B SER 36.950 1
ATOM 3303 C CB . SER 185 185 ? B 13.573 14.700 10.736 1.000 2 B SER 37.018 1
ATOM 3304 O OG . SER 185 185 ? B 14.132 13.752 11.629 1.000 2 B SER 34.516 1
ATOM 3305 N N . PRO 186 186 ? B 16.117 13.343 9.151 1.000 2 B PRO 38.512 1
ATOM 3306 C CA . PRO 186 186 ? B 17.481 13.445 8.620 1.000 2 B PRO 38.569 1
ATOM 3307 C C . PRO 186 186 ? B 17.561 13.251 7.116 1.000 2 B PRO 39.124 1
ATOM 3308 O O . PRO 186 186 ? B 18.519 13.688 6.474 1.000 2 B PRO 38.581 1
ATOM 3309 C CB . PRO 186 186 ? B 18.238 12.324 9.351 1.000 2 B PRO 37.977 1
ATOM 3310 C CG . PRO 186 186 ? B 17.224 11.313 9.636 1.000 2 B PRO 38.301 1
ATOM 3311 C CD . PRO 186 186 ? B 15.975 12.103 9.939 1.000 2 B PRO 39.958 1
ATOM 3312 N N . GLU 187 187 ? B 16.539 12.643 6.561 1.000 2 B GLU 36.944 1
ATOM 3313 C CA . GLU 187 187 ? B 16.531 12.481 5.101 1.000 2 B GLU 37.482 1
ATOM 3314 C C . GLU 187 187 ? B 16.048 13.720 4.370 1.000 2 B GLU 37.385 1
ATOM 3315 O O . GLU 187 187 ? B 16.356 13.927 3.201 1.000 2 B GLU 35.755 1
ATOM 3316 C CB . GLU 187 187 ? B 15.665 11.285 4.728 1.000 2 B GLU 36.924 1
ATOM 3317 C CG . GLU 187 187 ? B 16.204 9.968 5.228 1.000 2 B GLU 35.842 1
ATOM 3318 C CD . GLU 187 187 ? B 15.314 8.796 4.869 1.000 2 B GLU 34.474 1
ATOM 3319 O OE1 . GLU 187 187 ? B 14.218 9.043 4.316 1.000 2 B GLU 31.179 1
ATOM 3320 O OE2 . GLU 187 187 ? B 15.702 7.632 5.119 1.000 2 B GLU 29.802 1
ATOM 3321 N N . ILE 188 188 ? B 15.298 14.548 5.070 1.000 2 B ILE 38.447 1
ATOM 3322 C CA . ILE 188 188 ? B 14.880 15.813 4.494 1.000 2 B ILE 39.172 1
ATOM 3323 C C . ILE 188 188 ? B 16.073 16.748 4.350 1.000 2 B ILE 39.297 1
ATOM 3324 O O . ILE 188 188 ? B 16.223 17.440 3.330 1.000 2 B ILE 37.958 1
ATOM 3325 C CB . ILE 188 188 ? B 13.761 16.439 5.355 1.000 2 B ILE 37.186 1
ATOM 3326 C CG1 . ILE 188 188 ? B 12.505 15.586 5.242 1.000 2 B ILE 37.760 1
ATOM 3327 C CG2 . ILE 188 188 ? B 13.456 17.869 4.909 1.000 2 B ILE 35.929 1
ATOM 3328 C CD1 . ILE 188 188 ? B 11.443 15.959 6.254 1.000 2 B ILE 36.246 1
ATOM 3329 N N . SER 189 189 ? B 16.937 16.752 5.328 1.000 2 B SER 38.924 1
ATOM 3330 C CA . SER 189 189 ? B 18.093 17.631 5.288 1.000 2 B SER 40.819 1
ATOM 3331 C C . SER 189 189 ? B 19.121 17.171 4.257 1.000 2 B SER 40.747 1
ATOM 3332 O O . SER 189 189 ? B 19.853 17.991 3.704 1.000 2 B SER 39.792 1
ATOM 3333 C CB . SER 189 189 ? B 18.726 17.697 6.669 1.000 2 B SER 38.969 1
ATOM 3334 O OG . SER 189 189 ? B 19.256 16.432 7.064 1.000 2 B SER 37.640 1
ATOM 3335 N N . THR 190 190 ? B 19.180 15.870 3.997 1.000 2 B THR 41.224 1
ATOM 3336 C CA . THR 190 190 ? B 20.121 15.409 3.011 1.000 2 B THR 40.988 1
ATOM 3337 C C . THR 190 190 ? B 19.642 15.720 1.586 1.000 2 B THR 40.836 1
ATOM 3338 O O . THR 190 190 ? B 20.454 15.911 0.684 1.000 2 B THR 40.068 1
ATOM 3339 C CB . THR 190 190 ? B 20.330 13.915 3.164 1.000 2 B THR 40.018 1
ATOM 3340 O OG1 . THR 190 190 ? B 19.079 13.210 2.993 1.000 2 B THR 37.324 1
ATOM 3341 C CG2 . THR 190 190 ? B 20.891 13.607 4.540 1.000 2 B THR 36.467 1
ATOM 3342 N N . ILE 191 191 ? B 18.349 15.788 1.405 1.000 2 B ILE 37.557 1
ATOM 3343 C CA . ILE 191 191 ? B 17.825 16.135 0.096 1.000 2 B ILE 39.580 1
ATOM 3344 C C . ILE 191 191 ? B 17.858 17.631 -0.110 1.000 2 B ILE 39.454 1
ATOM 3345 O O . ILE 191 191 ? B 18.129 18.118 -1.211 1.000 2 B ILE 38.529 1
ATOM 3346 C CB . ILE 191 191 ? B 16.407 15.551 -0.048 1.000 2 B ILE 38.204 1
ATOM 3347 C CG1 . ILE 191 191 ? B 16.436 14.036 0.070 1.000 2 B ILE 38.755 1
ATOM 3348 C CG2 . ILE 191 191 ? B 15.796 15.941 -1.388 1.000 2 B ILE 37.595 1
ATOM 3349 C CD1 . ILE 191 191 ? B 17.312 13.347 -0.986 1.000 2 B ILE 37.718 1
ATOM 3350 N N . GLN 192 192 ? B 17.616 18.378 0.951 1.000 2 B GLN 40.151 1
ATOM 3351 C CA . GLN 192 192 ? B 17.694 19.833 0.834 1.000 2 B GLN 41.596 1
ATOM 3352 C C . GLN 192 192 ? B 19.134 20.306 0.671 1.000 2 B GLN 41.116 1
ATOM 3353 O O . GLN 192 192 ? B 19.361 21.370 0.083 1.000 2 B GLN 39.881 1
ATOM 3354 C CB . GLN 192 192 ? B 17.061 20.502 2.042 1.000 2 B GLN 40.352 1
ATOM 3355 C CG . GLN 192 192 ? B 15.558 20.319 2.127 1.000 2 B GLN 39.750 1
ATOM 3356 C CD . GLN 192 192 ? B 14.969 20.967 3.354 1.000 2 B GLN 38.673 1
ATOM 3357 O OE1 . GLN 192 192 ? B 15.687 21.474 4.190 1.000 2 B GLN 36.506 1
ATOM 3358 N NE2 . GLN 192 192 ? B 13.641 20.925 3.464 1.000 2 B GLN 31.831 1
ATOM 3359 N N . SER 193 193 ? B 20.071 19.554 1.144 1.000 2 B SER 41.523 1
ATOM 3360 C CA . SER 193 193 ? B 21.469 19.888 0.924 1.000 2 B SER 42.709 1
ATOM 3361 C C . SER 193 193 ? B 21.946 19.526 -0.492 1.000 2 B SER 42.053 1
ATOM 3362 O O . SER 193 193 ? B 22.944 20.034 -0.957 1.000 2 B SER 41.198 1
ATOM 3363 C CB . SER 193 193 ? B 22.326 19.141 1.948 1.000 2 B SER 41.503 1
ATOM 3364 O OG . SER 193 193 ? B 22.277 17.758 1.750 1.000 2 B SER 38.819 1
ATOM 3365 N N . ASN 194 194 ? B 21.203 18.668 -1.125 1.000 2 B ASN 38.927 1
ATOM 3366 C CA . ASN 194 194 ? B 21.565 18.256 -2.488 1.000 2 B ASN 39.761 1
ATOM 3367 C C . ASN 194 194 ? B 20.483 18.605 -3.509 1.000 2 B ASN 39.428 1
ATOM 3368 O O . ASN 194 194 ? B 20.570 18.172 -4.644 1.000 2 B ASN 38.247 1
ATOM 3369 C CB . ASN 194 194 ? B 21.832 16.755 -2.534 1.000 2 B ASN 38.537 1
ATOM 3370 C CG . ASN 194 194 ? B 23.086 16.381 -1.788 1.000 2 B ASN 37.650 1
ATOM 3371 O OD1 . ASN 194 194 ? B 24.123 17.031 -1.935 1.000 2 B ASN 33.907 1
ATOM 3372 N ND2 . ASN 194 194 ? B 23.008 15.339 -0.977 1.000 2 B ASN 35.885 1
ATOM 3373 N N . SER 195 195 ? B 19.529 19.374 -3.109 1.000 2 B SER 37.470 1
ATOM 3374 C CA . SER 195 195 ? B 18.466 19.808 -3.999 1.000 2 B SER 38.471 1
ATOM 3375 C C . SER 195 195 ? B 18.851 21.017 -4.841 1.000 2 B SER 38.435 1
ATOM 3376 O O . SER 195 195 ? B 18.014 21.474 -5.638 1.000 2 B SER 37.185 1
ATOM 3377 C CB . SER 195 195 ? B 17.195 20.098 -3.209 1.000 2 B SER 37.078 1
ATOM 3378 O OG . SER 195 195 ? B 17.377 21.220 -2.345 1.000 2 B SER 35.136 1
ATOM 3379 N N . GLN 196 196 ? B 20.058 21.496 -4.682 1.000 2 B GLN 39.405 1
ATOM 3380 C CA . GLN 196 196 ? B 20.492 22.624 -5.493 1.000 2 B GLN 40.226 1
ATOM 3381 C C . GLN 196 196 ? B 20.745 22.206 -6.945 1.000 2 B GLN 39.925 1
ATOM 3382 O O . GLN 196 196 ? B 20.715 23.049 -7.839 1.000 2 B GLN 38.429 1
ATOM 3383 C CB . GLN 196 196 ? B 21.757 23.230 -4.907 1.000 2 B GLN 38.688 1
ATOM 3384 C CG . GLN 196 196 ? B 21.571 23.797 -3.503 1.000 2 B GLN 37.881 1
ATOM 3385 C CD . GLN 196 196 ? B 20.643 24.997 -3.470 1.000 2 B GLN 36.927 1
ATOM 3386 O OE1 . GLN 196 196 ? B 20.654 25.830 -4.372 1.000 2 B GLN 35.524 1
ATOM 3387 N NE2 . GLN 196 196 ? B 19.850 25.079 -2.426 1.000 2 B GLN 31.011 1
ATOM 3388 N N . THR 197 197 ? B 20.970 20.935 -7.122 1.000 2 B THR 38.311 1
ATOM 3389 C CA . THR 197 197 ? B 21.138 20.435 -8.494 1.000 2 B THR 39.076 1
ATOM 3390 C C . THR 197 197 ? B 19.797 20.268 -9.224 1.000 2 B THR 38.968 1
ATOM 3391 O O . THR 197 197 ? B 19.783 20.156 -10.443 1.000 2 B THR 37.139 1
ATOM 3392 C CB . THR 197 197 ? B 21.865 19.100 -8.475 1.000 2 B THR 36.976 1
ATOM 3393 O OG1 . THR 197 197 ? B 21.067 18.149 -7.772 1.000 2 B THR 36.662 1
ATOM 3394 C CG2 . THR 197 197 ? B 23.217 19.253 -7.785 1.000 2 B THR 35.919 1
ATOM 3395 N N . ASN 198 198 ? B 18.729 20.272 -8.465 1.000 2 B ASN 37.025 1
ATOM 3396 C CA . ASN 198 198 ? B 17.400 20.149 -9.040 1.000 2 B ASN 36.765 1
ATOM 3397 C C . ASN 198 198 ? B 16.526 21.293 -8.533 1.000 2 B ASN 36.521 1
ATOM 3398 O O . ASN 198 198 ? B 15.716 21.099 -7.616 1.000 2 B ASN 34.649 1
ATOM 3399 C CB . ASN 198 198 ? B 16.766 18.806 -8.717 1.000 2 B ASN 34.868 1
ATOM 3400 C CG . ASN 198 198 ? B 17.430 17.657 -9.450 1.000 2 B ASN 34.187 1
ATOM 3401 O OD1 . ASN 198 198 ? B 17.694 17.749 -10.636 1.000 2 B ASN 29.984 1
ATOM 3402 N ND2 . ASN 198 198 ? B 17.700 16.584 -8.727 1.000 2 B ASN 31.032 1
ATOM 3403 N N . PRO 199 199 ? B 16.677 22.473 -9.066 1.000 2 B PRO 38.841 1
ATOM 3404 C CA . PRO 199 199 ? B 15.878 23.598 -8.600 1.000 2 B PRO 38.988 1
ATOM 3405 C C . PRO 199 199 ? B 14.440 23.579 -9.082 1.000 2 B PRO 39.287 1
ATOM 3406 O O . PRO 199 199 ? B 13.580 24.298 -8.538 1.000 2 B PRO 38.445 1
ATOM 3407 C CB . PRO 199 199 ? B 16.618 24.828 -9.153 1.000 2 B PRO 37.908 1
ATOM 3408 C CG . PRO 199 199 ? B 17.240 24.318 -10.396 1.000 2 B PRO 39.051 1
ATOM 3409 C CD . PRO 199 199 ? B 17.640 22.894 -10.095 1.000 2 B PRO 40.963 1
ATOM 3410 N N . GLY 200 200 ? B 14.173 22.778 -10.095 1.000 2 B GLY 35.717 1
ATOM 3411 C CA . GLY 200 200 ? B 12.807 22.698 -10.582 1.000 2 B GLY 35.717 1
ATOM 3412 C C . GLY 200 200 ? B 11.885 21.862 -9.721 1.000 2 B GLY 37.364 1
ATOM 3413 O O . GLY 200 200 ? B 10.680 22.115 -9.684 1.000 2 B GLY 36.215 1
ATOM 3414 N N . PHE 201 201 ? B 12.441 20.944 -8.993 1.000 2 B PHE 35.688 1
ATOM 3415 C CA . PHE 201 201 ? B 11.666 20.060 -8.153 1.000 2 B PHE 37.708 1
ATOM 3416 C C . PHE 201 201 ? B 11.788 20.400 -6.668 1.000 2 B PHE 37.816 1
ATOM 3417 O O . PHE 201 201 ? B 11.408 19.587 -5.837 1.000 2 B PHE 36.646 1
ATOM 3418 C CB . PHE 201 201 ? B 12.080 18.594 -8.374 1.000 2 B PHE 36.336 1
ATOM 3419 C CG . PHE 201 201 ? B 11.850 18.124 -9.776 1.000 2 B PHE 35.490 1
ATOM 3420 C CD1 . PHE 201 201 ? B 10.587 17.690 -10.157 1.000 2 B PHE 34.422 1
ATOM 3421 C CD2 . PHE 201 201 ? B 12.867 18.129 -10.698 1.000 2 B PHE 33.939 1
ATOM 3422 C CE1 . PHE 201 201 ? B 10.359 17.249 -11.463 1.000 2 B PHE 30.721 1
ATOM 3423 C CE2 . PHE 201 201 ? B 12.635 17.711 -12.006 1.000 2 B PHE 30.504 1
ATOM 3424 C CZ . PHE 201 201 ? B 11.373 17.278 -12.387 1.000 2 B PHE 28.498 1
ATOM 3425 N N . GLN 202 202 ? B 12.316 21.564 -6.368 1.000 2 B GLN 37.705 1
ATOM 3426 C CA . GLN 202 202 ? B 12.442 21.973 -4.984 1.000 2 B GLN 38.563 1
ATOM 3427 C C . GLN 202 202 ? B 11.086 22.307 -4.356 1.000 2 B GLN 38.594 1
ATOM 3428 O O . GLN 202 202 ? B 10.886 22.077 -3.169 1.000 2 B GLN 36.977 1
ATOM 3429 C CB . GLN 202 202 ? B 13.373 23.186 -4.878 1.000 2 B GLN 37.545 1
ATOM 3430 C CG . GLN 202 202 ? B 14.820 22.900 -5.156 1.000 2 B GLN 37.391 1
ATOM 3431 C CD . GLN 202 202 ? B 15.687 24.119 -4.999 1.000 2 B GLN 36.320 1
ATOM 3432 O OE1 . GLN 202 202 ? B 15.173 25.200 -4.695 1.000 2 B GLN 34.169 1
ATOM 3433 N NE2 . GLN 202 202 ? B 16.987 23.975 -5.183 1.000 2 B GLN 29.352 1
ATOM 3434 N N . SER 203 203 ? B 10.202 22.803 -5.152 1.000 2 B SER 38.371 1
ATOM 3435 C CA . SER 203 203 ? B 8.870 23.120 -4.655 1.000 2 B SER 39.765 1
ATOM 3436 C C . SER 203 203 ? B 8.061 21.867 -4.379 1.000 2 B SER 39.882 1
ATOM 3437 O O . SER 203 203 ? B 7.257 21.795 -3.443 1.000 2 B SER 39.050 1
ATOM 3438 C CB . SER 203 203 ? B 8.141 24.027 -5.635 1.000 2 B SER 38.128 1
ATOM 3439 O OG . SER 203 203 ? B 7.906 23.352 -6.855 1.000 2 B SER 37.198 1
ATOM 3440 N N . GLU 204 204 ? B 8.287 20.854 -5.192 1.000 2 B GLU 34.668 1
ATOM 3441 C CA . GLU 204 204 ? B 7.650 19.583 -4.958 1.000 2 B GLU 33.513 1
ATOM 3442 C C . GLU 204 204 ? B 8.262 18.864 -3.760 1.000 2 B GLU 33.430 1
ATOM 3443 O O . GLU 204 204 ? B 7.535 18.217 -2.985 1.000 2 B GLU 31.664 1
ATOM 3444 C CB . GLU 204 204 ? B 7.723 18.713 -6.203 1.000 2 B GLU 32.299 1
ATOM 3445 C CG . GLU 204 204 ? B 6.969 17.405 -6.112 1.000 2 B GLU 31.846 1
ATOM 3446 C CD . GLU 204 204 ? B 7.040 16.587 -7.378 1.000 2 B GLU 30.892 1
ATOM 3447 O OE1 . GLU 204 204 ? B 7.686 17.059 -8.333 1.000 2 B GLU 29.039 1
ATOM 3448 O OE2 . GLU 204 204 ? B 6.436 15.496 -7.411 1.000 2 B GLU 29.482 1
ATOM 3449 N N . TYR 205 205 ? B 9.546 18.954 -3.598 1.000 2 B TYR 36.092 1
ATOM 3450 C CA . TYR 205 205 ? B 10.214 18.314 -2.509 1.000 2 B TYR 38.711 1
ATOM 3451 C C . TYR 205 205 ? B 9.941 19.016 -1.192 1.000 2 B TYR 39.074 1
ATOM 3452 O O . TYR 205 205 ? B 9.872 18.383 -0.140 1.000 2 B TYR 37.998 1
ATOM 3453 C CB . TYR 205 205 ? B 11.721 18.209 -2.767 1.000 2 B TYR 37.067 1
ATOM 3454 C CG . TYR 205 205 ? B 12.126 17.254 -3.862 1.000 2 B TYR 36.531 1
ATOM 3455 C CD1 . TYR 205 205 ? B 11.242 16.327 -4.349 1.000 2 B TYR 35.224 1
ATOM 3456 C CD2 . TYR 205 205 ? B 13.397 17.312 -4.419 1.000 2 B TYR 34.498 1
ATOM 3457 C CE1 . TYR 205 205 ? B 11.600 15.454 -5.361 1.000 2 B TYR 30.807 1
ATOM 3458 C CE2 . TYR 205 205 ? B 13.778 16.439 -5.419 1.000 2 B TYR 30.360 1
ATOM 3459 C CZ . TYR 205 205 ? B 12.859 15.526 -5.883 1.000 2 B TYR 28.404 1
ATOM 3460 O OH . TYR 205 205 ? B 13.217 14.650 -6.891 1.000 2 B TYR 31.476 1
ATOM 3461 N N . ASN 206 206 ? B 9.803 20.319 -1.248 1.000 2 B ASN 36.642 1
ATOM 3462 C CA . ASN 206 206 ? B 9.489 21.061 -0.041 1.000 2 B ASN 36.341 1
ATOM 3463 C C . ASN 206 206 ? B 8.044 20.829 0.411 1.000 2 B ASN 36.524 1
ATOM 3464 O O . ASN 206 206 ? B 7.767 20.872 1.608 1.000 2 B ASN 34.750 1
ATOM 3465 C CB . ASN 206 206 ? B 9.706 22.557 -0.256 1.000 2 B ASN 34.736 1
ATOM 3466 C CG . ASN 206 206 ? B 11.176 22.907 -0.356 1.000 2 B ASN 33.621 1
ATOM 3467 O OD1 . ASN 206 206 ? B 11.996 22.361 0.368 1.000 2 B ASN 29.305 1
ATOM 3468 N ND2 . ASN 206 206 ? B 11.510 23.805 -1.278 1.000 2 B ASN 30.358 1
ATOM 3469 N N . GLN 207 207 ? B 7.201 20.549 -0.533 1.000 2 B GLN 38.251 1
ATOM 3470 C CA . GLN 207 207 ? B 5.834 20.172 -0.168 1.000 2 B GLN 39.190 1
ATOM 3471 C C . GLN 207 207 ? B 5.798 18.764 0.424 1.000 2 B GLN 39.252 1
ATOM 3472 O O . GLN 207 207 ? B 5.006 18.463 1.330 1.000 2 B GLN 38.405 1
ATOM 3473 C CB . GLN 207 207 ? B 4.917 20.286 -1.368 1.000 2 B GLN 38.294 1
ATOM 3474 C CG . GLN 207 207 ? B 3.456 20.060 -1.038 1.000 2 B GLN 37.398 1
ATOM 3475 C CD . GLN 207 207 ? B 2.916 21.108 -0.091 1.000 2 B GLN 35.739 1
ATOM 3476 O OE1 . GLN 207 207 ? B 3.212 22.296 -0.221 1.000 2 B GLN 33.312 1
ATOM 3477 N NE2 . GLN 207 207 ? B 2.123 20.665 0.889 1.000 2 B GLN 28.608 1
ATOM 3478 N N . TYR 208 208 ? B 6.647 17.897 -0.071 1.000 2 B TYR 34.601 1
ATOM 3479 C CA . TYR 208 208 ? B 6.769 16.567 0.492 1.000 2 B TYR 35.493 1
ATOM 3480 C C . TYR 208 208 ? B 7.416 16.607 1.855 1.000 2 B TYR 35.470 1
ATOM 3481 O O . TYR 208 208 ? B 7.080 15.783 2.711 1.000 2 B TYR 34.014 1
ATOM 3482 C CB . TYR 208 208 ? B 7.581 15.668 -0.439 1.000 2 B TYR 33.266 1
ATOM 3483 C CG . TYR 208 208 ? B 6.893 15.288 -1.724 1.000 2 B TYR 31.859 1
ATOM 3484 C CD1 . TYR 208 208 ? B 5.538 15.501 -1.921 1.000 2 B TYR 30.670 1
ATOM 3485 C CD2 . TYR 208 208 ? B 7.617 14.724 -2.776 1.000 2 B TYR 30.220 1
ATOM 3486 C CE1 . TYR 208 208 ? B 4.920 15.144 -3.091 1.000 2 B TYR 26.820 1
ATOM 3487 C CE2 . TYR 208 208 ? B 7.001 14.365 -3.960 1.000 2 B TYR 26.079 1
ATOM 3488 C CZ . TYR 208 208 ? B 5.658 14.579 -4.101 1.000 2 B TYR 23.354 1
ATOM 3489 O OH . TYR 208 208 ? B 5.037 14.230 -5.283 1.000 2 B TYR 26.639 1
ATOM 3490 N N . ASN 209 209 ? B 8.310 17.544 2.057 1.000 2 B ASN 37.174 1
ATOM 3491 C CA . ASN 209 209 ? B 8.946 17.686 3.358 1.000 2 B ASN 38.559 1
ATOM 3492 C C . ASN 209 209 ? B 7.990 18.301 4.385 1.000 2 B ASN 38.388 1
ATOM 3493 O O . ASN 209 209 ? B 8.001 17.898 5.548 1.000 2 B ASN 36.971 1
ATOM 3494 C CB . ASN 209 209 ? B 10.210 18.544 3.236 1.000 2 B ASN 36.630 1
ATOM 3495 C CG . ASN 209 209 ? B 11.318 17.860 2.465 1.000 2 B ASN 36.283 1
ATOM 3496 O OD1 . ASN 209 209 ? B 11.549 16.670 2.614 1.000 2 B ASN 31.513 1
ATOM 3497 N ND2 . ASN 209 209 ? B 11.984 18.625 1.602 1.000 2 B ASN 32.975 1
ATOM 3498 N N . GLN 210 210 ? B 7.208 19.213 3.938 1.000 2 B GLN 37.112 1
ATOM 3499 C CA . GLN 210 210 ? B 6.216 19.815 4.825 1.000 2 B GLN 37.973 1
ATOM 3500 C C . GLN 210 210 ? B 5.049 18.864 5.095 1.000 2 B GLN 37.898 1
ATOM 3501 O O . GLN 210 210 ? B 4.490 18.871 6.197 1.000 2 B GLN 36.250 1
ATOM 3502 C CB . GLN 210 210 ? B 5.695 21.124 4.227 1.000 2 B GLN 36.351 1
ATOM 3503 C CG . GLN 210 210 ? B 6.736 22.226 4.162 1.000 2 B GLN 36.209 1
ATOM 3504 C CD . GLN 210 210 ? B 6.198 23.481 3.467 1.000 2 B GLN 34.879 1
ATOM 3505 O OE1 . GLN 210 210 ? B 5.075 23.514 3.035 1.000 2 B GLN 32.512 1
ATOM 3506 N NE2 . GLN 210 210 ? B 7.038 24.505 3.418 1.000 2 B GLN 27.429 1
ATOM 3507 N N . SER 211 211 ? B 4.743 18.047 4.139 1.000 2 B SER 35.748 1
ATOM 3508 C CA . SER 211 211 ? B 3.672 17.107 4.315 1.000 2 B SER 37.202 1
ATOM 3509 C C . SER 211 211 ? B 4.073 15.944 5.185 1.000 2 B SER 37.359 1
ATOM 3510 O O . SER 211 211 ? B 3.235 15.352 5.871 1.000 2 B SER 35.738 1
ATOM 3511 C CB . SER 211 211 ? B 3.167 16.625 2.955 1.000 2 B SER 34.851 1
ATOM 3512 O OG . SER 211 211 ? B 2.598 17.659 2.197 1.000 2 B SER 34.058 1
ATOM 3513 N N . SER 212 212 ? B 5.335 15.603 5.158 1.000 2 B SER 36.164 1
ATOM 3514 C CA . SER 212 212 ? B 5.822 14.551 6.038 1.000 2 B SER 38.125 1
ATOM 3515 C C . SER 212 212 ? B 5.824 15.020 7.484 1.000 2 B SER 38.238 1
ATOM 3516 O O . SER 212 212 ? B 5.685 14.198 8.398 1.000 2 B SER 36.871 1
ATOM 3517 C CB . SER 212 212 ? B 7.224 14.109 5.623 1.000 2 B SER 35.629 1
ATOM 3518 O OG . SER 212 212 ? B 8.166 15.147 5.797 1.000 2 B SER 34.500 1
ATOM 3519 N N . SER 213 213 ? B 6.002 16.283 7.706 1.000 2 B SER 35.141 1
ATOM 3520 C CA . SER 213 213 ? B 5.899 16.844 9.052 1.000 2 B SER 36.994 1
ATOM 3521 C C . SER 213 213 ? B 4.451 16.835 9.542 1.000 2 B SER 37.345 1
ATOM 3522 O O . SER 213 213 ? B 4.202 16.697 10.745 1.000 2 B SER 36.142 1
ATOM 3523 C CB . SER 213 213 ? B 6.481 18.261 9.086 1.000 2 B SER 34.769 1
ATOM 3524 O OG . SER 213 213 ? B 5.714 19.140 8.292 1.000 2 B SER 33.193 1
ATOM 3525 N N . VAL 214 214 ? B 3.544 16.976 8.621 1.000 2 B VAL 35.371 1
ATOM 3526 C CA . VAL 214 214 ? B 2.121 16.880 8.954 1.000 2 B VAL 37.083 1
ATOM 3527 C C . VAL 214 214 ? B 1.796 15.421 9.322 1.000 2 B VAL 37.227 1
ATOM 3528 O O . VAL 214 214 ? B 1.010 15.176 10.232 1.000 2 B VAL 35.979 1
ATOM 3529 C CB . VAL 214 214 ? B 1.259 17.376 7.789 1.000 2 B VAL 34.963 1
ATOM 3530 C CG1 . VAL 214 214 ? B 1.557 18.869 7.527 1.000 2 B VAL 35.285 1
ATOM 3531 C CG2 . VAL 214 214 ? B -0.209 17.197 8.058 1.000 2 B VAL 34.297 1
ATOM 3532 N N . ARG 215 215 ? B 2.436 14.485 8.642 1.000 2 B ARG 34.940 1
ATOM 3533 C CA . ARG 215 215 ? B 2.199 13.087 8.953 1.000 2 B ARG 37.229 1
ATOM 3534 C C . ARG 215 215 ? B 2.850 12.719 10.279 1.000 2 B ARG 37.550 1
ATOM 3535 O O . ARG 215 215 ? B 2.348 11.837 10.980 1.000 2 B ARG 35.777 1
ATOM 3536 C CB . ARG 215 215 ? B 2.759 12.203 7.839 1.000 2 B ARG 34.363 1
ATOM 3537 C CG . ARG 215 215 ? B 2.051 12.392 6.526 1.000 2 B ARG 33.303 1
ATOM 3538 C CD . ARG 215 215 ? B 0.678 11.777 6.534 1.000 2 B ARG 31.983 1
ATOM 3539 N NE . ARG 215 215 ? B -0.001 11.918 5.228 1.000 2 B ARG 28.586 1
ATOM 3540 C CZ . ARG 215 215 ? B -1.243 11.587 4.991 1.000 2 B ARG 26.732 1
ATOM 3541 N NH1 . ARG 215 215 ? B -1.971 11.066 5.955 1.000 2 B ARG 25.036 1
ATOM 3542 N NH2 . ARG 215 215 ? B -1.757 11.756 3.796 1.000 2 B ARG 22.708 1
ATOM 3543 N N . GLU 216 216 ? B 3.930 13.358 10.615 1.000 2 B GLU 37.979 1
ATOM 3544 C CA . GLU 216 216 ? B 4.576 13.079 11.890 1.000 2 B GLU 38.815 1
ATOM 3545 C C . GLU 216 216 ? B 3.823 13.704 13.066 1.000 2 B GLU 39.399 1
ATOM 3546 O O . GLU 216 216 ? B 3.882 13.186 14.170 1.000 2 B GLU 38.141 1
ATOM 3547 C CB . GLU 216 216 ? B 6.017 13.610 11.879 1.000 2 B GLU 36.967 1
ATOM 3548 C CG . GLU 216 216 ? B 6.968 12.847 10.978 1.000 2 B GLU 36.305 1
ATOM 3549 C CD . GLU 216 216 ? B 8.367 13.402 10.986 1.000 2 B GLU 34.057 1
ATOM 3550 O OE1 . GLU 216 216 ? B 8.572 14.449 11.639 1.000 2 B GLU 32.284 1
ATOM 3551 O OE2 . GLU 216 216 ? B 9.267 12.807 10.356 1.000 2 B GLU 31.758 1
ATOM 3552 N N . GLN 217 217 ? B 3.108 14.750 12.793 1.000 2 B GLN 38.368 1
ATOM 3553 C CA . GLN 217 217 ? B 2.310 15.380 13.849 1.000 2 B GLN 39.673 1
ATOM 3554 C C . GLN 217 217 ? B 0.957 14.716 13.991 1.000 2 B GLN 40.014 1
ATOM 3555 O O . GLN 217 217 ? B 0.390 14.708 15.090 1.000 2 B GLN 38.922 1
ATOM 3556 C CB . GLN 217 217 ? B 2.146 16.855 13.528 1.000 2 B GLN 37.491 1
ATOM 3557 C CG . GLN 217 217 ? B 3.407 17.664 13.629 1.000 2 B GLN 36.759 1
ATOM 3558 C CD . GLN 217 217 ? B 3.196 19.122 13.278 1.000 2 B GLN 34.649 1
ATOM 3559 O OE1 . GLN 217 217 ? B 2.091 19.512 12.906 1.000 2 B GLN 31.938 1
ATOM 3560 N NE2 . GLN 217 217 ? B 4.237 19.951 13.452 1.000 2 B GLN 28.753 1
ATOM 3561 N N . ARG 218 218 ? B 0.446 14.178 12.914 1.000 2 B ARG 39.439 1
ATOM 3562 C CA . ARG 218 218 ? B -0.877 13.589 12.952 1.000 2 B ARG 41.427 1
ATOM 3563 C C . ARG 218 218 ? B -0.868 12.123 13.389 1.000 2 B ARG 41.662 1
ATOM 3564 O O . ARG 218 218 ? B -1.855 11.662 13.985 1.000 2 B ARG 40.096 1
ATOM 3565 C CB . ARG 218 218 ? B -1.530 13.711 11.579 1.000 2 B ARG 38.308 1
ATOM 3566 C CG . ARG 218 218 ? B -1.893 15.153 11.217 1.000 2 B ARG 37.266 1
ATOM 3567 C CD . ARG 218 218 ? B -2.467 15.251 9.827 1.000 2 B ARG 34.856 1
ATOM 3568 N NE . ARG 218 218 ? B -2.854 16.622 9.469 1.000 2 B ARG 29.910 1
ATOM 3569 C CZ . ARG 218 218 ? B -3.281 16.995 8.297 1.000 2 B ARG 28.844 1
ATOM 3570 N NH1 . ARG 218 218 ? B -3.375 16.091 7.327 1.000 2 B ARG 25.449 1
ATOM 3571 N NH2 . ARG 218 218 ? B -3.615 18.250 8.034 1.000 2 B ARG 23.160 1
ATOM 3572 N N . ARG 219 219 ? B 0.161 11.420 13.099 1.000 2 B ARG 40.174 1
ATOM 3573 C CA . ARG 219 219 ? B 0.230 10.042 13.479 1.000 2 B ARG 41.748 1
ATOM 3574 C C . ARG 219 219 ? B 0.626 9.874 14.952 1.000 2 B ARG 41.958 1
ATOM 3575 O O . ARG 219 219 ? B 1.090 10.799 15.592 1.000 2 B ARG 40.874 1
ATOM 3576 C CB . ARG 219 219 ? B 1.226 9.273 12.583 1.000 2 B ARG 38.825 1
ATOM 3577 C CG . ARG 219 219 ? B 2.662 9.710 12.753 1.000 2 B ARG 37.911 1
ATOM 3578 C CD . ARG 219 219 ? B 3.589 8.852 11.875 1.000 2 B ARG 35.053 1
ATOM 3579 N NE . ARG 219 219 ? B 4.994 9.313 11.981 1.000 2 B ARG 31.041 1
ATOM 3580 C CZ . ARG 219 219 ? B 5.881 8.809 12.840 1.000 2 B ARG 29.744 1
ATOM 3581 N NH1 . ARG 219 219 ? B 5.519 7.842 13.653 1.000 2 B ARG 27.017 1
ATOM 3582 N NH2 . ARG 219 219 ? B 7.112 9.292 12.842 1.000 2 B ARG 24.795 1
ATOM 3583 N N . SER 220 220 ? B 0.451 8.692 15.406 1.000 2 B SER 47.709 1
ATOM 3584 C CA . SER 220 220 ? B 0.822 8.367 16.781 1.000 2 B SER 49.111 1
ATOM 3585 C C . SER 220 220 ? B 2.338 8.194 16.878 1.000 2 B SER 49.865 1
ATOM 3586 O O . SER 220 220 ? B 2.957 7.554 16.041 1.000 2 B SER 48.556 1
ATOM 3587 C CB . SER 220 220 ? B 0.130 7.104 17.255 1.000 2 B SER 45.834 1
ATOM 3588 O OG . SER 220 220 ? B 0.581 5.965 16.554 1.000 2 B SER 42.789 1
ATOM 3589 N N . GLU 221 221 ? B 2.885 8.760 17.913 1.000 2 B GLU 47.591 1
ATOM 3590 C CA . GLU 221 221 ? B 4.332 8.776 18.112 1.000 2 B GLU 48.581 1
ATOM 3591 C C . GLU 221 221 ? B 4.742 7.939 19.314 1.000 2 B GLU 49.994 1
ATOM 3592 O O . GLU 221 221 ? B 5.809 8.160 19.898 1.000 2 B GLU 48.683 1
ATOM 3593 C CB . GLU 221 221 ? B 4.845 10.207 18.262 1.000 2 B GLU 45.699 1
ATOM 3594 C CG . GLU 221 221 ? B 4.700 11.057 17.019 1.000 2 B GLU 43.318 1
ATOM 3595 C CD . GLU 221 221 ? B 5.240 12.463 17.203 1.000 2 B GLU 38.877 1
ATOM 3596 O OE1 . GLU 221 221 ? B 5.667 12.807 18.321 1.000 2 B GLU 34.885 1
ATOM 3597 O OE2 . GLU 221 221 ? B 5.238 13.239 16.204 1.000 2 B GLU 32.728 1
ATOM 3598 N N . ASP 222 222 ? B 3.904 7.008 19.692 1.000 2 B ASP 55.587 1
ATOM 3599 C CA . ASP 222 222 ? B 4.221 6.151 20.831 1.000 2 B ASP 55.954 1
ATOM 3600 C C . ASP 222 222 ? B 5.219 5.074 20.470 1.000 2 B ASP 56.912 1
ATOM 3601 O O . ASP 222 222 ? B 5.965 4.592 21.315 1.000 2 B ASP 55.635 1
ATOM 3602 C CB . ASP 222 222 ? B 2.927 5.520 21.395 1.000 2 B ASP 53.448 1
ATOM 3603 C CG . ASP 222 222 ? B 2.120 4.812 20.315 1.000 2 B ASP 50.475 1
ATOM 3604 O OD1 . ASP 222 222 ? B 2.480 4.880 19.128 1.000 2 B ASP 45.706 1
ATOM 3605 O OD2 . ASP 222 222 ? B 1.107 4.187 20.666 1.000 2 B ASP 48.484 1
ATOM 3606 N N . GLY 223 223 ? B 5.215 4.649 19.242 1.000 2 B GLY 56.266 1
ATOM 3607 C CA . GLY 223 223 ? B 6.154 3.640 18.774 1.000 2 B GLY 57.486 1
ATOM 3608 C C . GLY 223 223 ? B 5.672 2.221 18.924 1.000 2 B GLY 59.736 1
ATOM 3609 O O . GLY 223 223 ? B 6.370 1.280 18.544 1.000 2 B GLY 59.456 1
ATOM 3610 N N . TYR 224 224 ? B 4.469 2.046 19.435 1.000 2 B TYR 60.869 1
ATOM 3611 C CA . TYR 224 224 ? B 3.916 0.715 19.644 1.000 2 B TYR 61.912 1
ATOM 3612 C C . TYR 224 224 ? B 3.158 0.279 18.403 1.000 2 B TYR 61.980 1
ATOM 3613 O O . TYR 224 224 ? B 2.675 1.070 17.605 1.000 2 B TYR 60.548 1
ATOM 3614 C CB . TYR 224 224 ? B 3.003 0.670 20.855 1.000 2 B TYR 60.269 1
ATOM 3615 C CG . TYR 224 224 ? B 3.709 0.872 22.173 1.000 2 B TYR 59.246 1
ATOM 3616 C CD1 . TYR 224 224 ? B 4.327 -0.213 22.809 1.000 2 B TYR 58.546 1
ATOM 3617 C CD2 . TYR 224 224 ? B 3.773 2.117 22.770 1.000 2 B TYR 58.798 1
ATOM 3618 C CE1 . TYR 224 224 ? B 4.977 -0.037 24.018 1.000 2 B TYR 57.522 1
ATOM 3619 C CE2 . TYR 224 224 ? B 4.431 2.282 23.980 1.000 2 B TYR 58.939 1
ATOM 3620 C CZ . TYR 224 224 ? B 5.034 1.187 24.590 1.000 2 B TYR 56.406 1
ATOM 3621 O OH . TYR 224 224 ? B 5.706 1.366 25.779 1.000 2 B TYR 53.798 1
ATOM 3622 N N . ASN 225 225 ? B 3.063 -1.020 18.216 1.000 2 B ASN 60.965 1
ATOM 3623 C CA . ASN 225 225 ? B 2.342 -1.578 17.113 1.000 2 B ASN 61.847 1
ATOM 3624 C C . ASN 225 225 ? B 0.870 -1.700 17.503 1.000 2 B ASN 62.106 1
ATOM 3625 O O . ASN 225 225 ? B 0.541 -2.289 18.525 1.000 2 B ASN 61.342 1
ATOM 3626 C CB . ASN 225 225 ? B 2.898 -2.959 16.737 1.000 2 B ASN 59.114 1
ATOM 3627 C CG . ASN 225 225 ? B 4.267 -2.872 16.100 1.000 2 B ASN 54.826 1
ATOM 3628 O OD1 . ASN 225 225 ? B 4.521 -1.999 15.278 1.000 2 B ASN 51.782 1
ATOM 3629 N ND2 . ASN 225 225 ? B 5.155 -3.780 16.474 1.000 2 B ASN 51.809 1
ATOM 3630 N N . TRP 226 226 ? B 0.027 -1.126 16.670 1.000 2 B TRP 58.556 1
ATOM 3631 C CA . TRP 226 226 ? B -1.394 -1.091 16.963 1.000 2 B TRP 59.430 1
ATOM 3632 C C . TRP 226 226 ? B -2.152 -1.763 15.819 1.000 2 B TRP 59.558 1
ATOM 3633 O O . TRP 226 226 ? B -1.808 -1.629 14.658 1.000 2 B TRP 59.511 1
ATOM 3634 C CB . TRP 226 226 ? B -1.841 0.369 17.136 1.000 2 B TRP 56.836 1
ATOM 3635 C CG . TRP 226 226 ? B -1.248 1.015 18.344 1.000 2 B TRP 57.911 1
ATOM 3636 C CD1 . TRP 226 226 ? B -0.149 1.815 18.328 1.000 2 B TRP 58.716 1
ATOM 3637 C CD2 . TRP 226 226 ? B -1.695 0.940 19.678 1.000 2 B TRP 59.979 1
ATOM 3638 N NE1 . TRP 226 226 ? B 0.103 2.253 19.605 1.000 2 B TRP 61.086 1
ATOM 3639 C CE2 . TRP 226 226 ? B -0.825 1.712 20.477 1.000 2 B TRP 57.967 1
ATOM 3640 C CE3 . TRP 226 226 ? B -2.724 0.269 20.323 1.000 2 B TRP 54.457 1
ATOM 3641 C CZ2 . TRP 226 226 ? B -0.981 1.817 21.853 1.000 2 B TRP 60.765 1
ATOM 3642 C CZ3 . TRP 226 226 ? B -2.887 0.406 21.690 1.000 2 B TRP 58.854 1
ATOM 3643 C CH2 . TRP 226 226 ? B -2.010 1.185 22.443 1.000 2 B TRP 58.560 1
ATOM 3644 N N . ARG 227 227 ? B -3.193 -2.451 16.193 1.000 2 B ARG 58.930 1
ATOM 3645 C CA . ARG 227 227 ? B -4.020 -3.178 15.266 1.000 2 B ARG 60.046 1
ATOM 3646 C C . ARG 227 227 ? B -5.395 -2.527 15.252 1.000 2 B ARG 60.634 1
ATOM 3647 O O . ARG 227 227 ? B -6.033 -2.358 16.284 1.000 2 B ARG 59.711 1
ATOM 3648 C CB . ARG 227 227 ? B -4.119 -4.658 15.647 1.000 2 B ARG 57.686 1
ATOM 3649 C CG . ARG 227 227 ? B -4.959 -5.501 14.696 1.000 2 B ARG 52.920 1
ATOM 3650 C CD . ARG 227 227 ? B -4.972 -6.967 15.069 1.000 2 B ARG 48.434 1
ATOM 3651 N NE . ARG 227 227 ? B -5.797 -7.755 14.197 1.000 2 B ARG 43.344 1
ATOM 3652 C CZ . ARG 227 227 ? B -5.970 -9.065 14.309 1.000 2 B ARG 43.220 1
ATOM 3653 N NH1 . ARG 227 227 ? B -5.386 -9.715 15.306 1.000 2 B ARG 36.246 1
ATOM 3654 N NH2 . ARG 227 227 ? B -6.752 -9.713 13.465 1.000 2 B ARG 33.529 1
ATOM 3655 N N . LYS 228 228 ? B -5.850 -2.279 14.080 1.000 2 B LYS 57.892 1
ATOM 3656 C CA . LYS 228 228 ? B -7.167 -1.690 13.912 1.000 2 B LYS 59.260 1
ATOM 3657 C C . LYS 228 228 ? B -8.213 -2.816 13.948 1.000 2 B LYS 59.665 1
ATOM 3658 O O . LYS 228 228 ? B -8.081 -3.789 13.228 1.000 2 B LYS 57.821 1
ATOM 3659 C CB . LYS 228 228 ? B -7.272 -0.905 12.618 1.000 2 B LYS 56.716 1
ATOM 3660 C CG . LYS 228 228 ? B -8.593 -0.178 12.444 1.000 2 B LYS 53.962 1
ATOM 3661 C CD . LYS 228 228 ? B -8.561 0.705 11.238 1.000 2 B LYS 50.399 1
ATOM 3662 C CE . LYS 228 228 ? B -9.881 1.446 11.035 1.000 2 B LYS 50.162 1
ATOM 3663 N NZ . LYS 228 228 ? B -9.884 2.291 9.824 1.000 2 B LYS 44.464 1
ATOM 3664 N N . TYR 229 229 ? B -9.223 -2.644 14.759 1.000 2 B TYR 56.438 1
ATOM 3665 C CA . TYR 229 229 ? B -10.287 -3.601 14.886 1.000 2 B TYR 55.350 1
ATOM 3666 C C . TYR 229 229 ? B -11.665 -3.009 14.709 1.000 2 B TYR 54.426 1
ATOM 3667 O O . TYR 229 229 ? B -12.664 -3.717 14.740 1.000 2 B TYR 53.241 1
ATOM 3668 C CB . TYR 229 229 ? B -10.209 -4.351 16.239 1.000 2 B TYR 53.951 1
ATOM 3669 C CG . TYR 229 229 ? B -10.477 -3.467 17.450 1.000 2 B TYR 52.665 1
ATOM 3670 C CD1 . TYR 229 229 ? B -9.481 -2.699 18.003 1.000 2 B TYR 51.225 1
ATOM 3671 C CD2 . TYR 229 229 ? B -11.744 -3.427 18.023 1.000 2 B TYR 51.190 1
ATOM 3672 C CE1 . TYR 229 229 ? B -9.724 -1.887 19.116 1.000 2 B TYR 48.375 1
ATOM 3673 C CE2 . TYR 229 229 ? B -11.999 -2.618 19.137 1.000 2 B TYR 48.722 1
ATOM 3674 C CZ . TYR 229 229 ? B -10.991 -1.863 19.665 1.000 2 B TYR 45.723 1
ATOM 3675 O OH . TYR 229 229 ? B -11.213 -1.051 20.754 1.000 2 B TYR 44.789 1
ATOM 3676 N N . GLY 230 230 ? B -11.704 -1.726 14.560 1.000 2 B GLY 55.805 1
ATOM 3677 C CA . GLY 230 230 ? B -12.991 -1.088 14.373 1.000 2 B GLY 56.688 1
ATOM 3678 C C . GLY 230 230 ? B -12.847 0.346 13.912 1.000 2 B GLY 58.282 1
ATOM 3679 O O . GLY 230 230 ? B -11.869 1.005 14.183 1.000 2 B GLY 57.218 1
ATOM 3680 N N . GLN 231 231 ? B -13.853 0.776 13.203 1.000 2 B GLN 58.625 1
ATOM 3681 C CA . GLN 231 231 ? B -13.932 2.167 12.790 1.000 2 B GLN 59.804 1
ATOM 3682 C C . GLN 231 231 ? B -15.412 2.525 12.702 1.000 2 B GLN 59.443 1
ATOM 3683 O O . GLN 231 231 ? B -16.158 1.909 11.935 1.000 2 B GLN 58.963 1
ATOM 3684 C CB . GLN 231 231 ? B -13.217 2.421 11.450 1.000 2 B GLN 58.349 1
ATOM 3685 C CG . GLN 231 231 ? B -13.207 3.875 11.031 1.000 2 B GLN 54.646 1
ATOM 3686 C CD . GLN 231 231 ? B -12.441 4.105 9.757 1.000 2 B GLN 50.933 1
ATOM 3687 O OE1 . GLN 231 231 ? B -11.979 3.172 9.117 1.000 2 B GLN 49.557 1
ATOM 3688 N NE2 . GLN 231 231 ? B -12.311 5.377 9.359 1.000 2 B GLN 47.934 1
ATOM 3689 N N . LYS 232 232 ? B -15.811 3.504 13.451 1.000 2 B LYS 57.762 1
ATOM 3690 C CA . LYS 232 232 ? B -17.186 3.933 13.455 1.000 2 B LYS 58.604 1
ATOM 3691 C C . LYS 232 232 ? B -17.256 5.386 13.948 1.000 2 B LYS 58.499 1
ATOM 3692 O O . LYS 232 232 ? B -16.231 5.975 14.299 1.000 2 B LYS 57.018 1
ATOM 3693 C CB . LYS 232 232 ? B -18.048 3.025 14.326 1.000 2 B LYS 56.543 1
ATOM 3694 C CG . LYS 232 232 ? B -17.705 2.979 15.785 1.000 2 B LYS 52.676 1
ATOM 3695 C CD . LYS 232 232 ? B -18.571 2.010 16.546 1.000 2 B LYS 48.755 1
ATOM 3696 C CE . LYS 232 232 ? B -18.238 1.940 18.023 1.000 2 B LYS 44.738 1
ATOM 3697 N NZ . LYS 232 232 ? B -19.079 0.950 18.745 1.000 2 B LYS 38.238 1
ATOM 3698 N N . GLN 233 233 ? B -18.431 5.910 13.916 1.000 2 B GLN 58.060 1
ATOM 3699 C CA . GLN 233 233 ? B -18.657 7.262 14.390 1.000 2 B GLN 58.267 1
ATOM 3700 C C . GLN 233 233 ? B -19.441 7.180 15.690 1.000 2 B GLN 58.095 1
ATOM 3701 O O . GLN 233 233 ? B -20.525 6.577 15.759 1.000 2 B GLN 56.975 1
ATOM 3702 C CB . GLN 233 233 ? B -19.396 8.099 13.373 1.000 2 B GLN 55.596 1
ATOM 3703 C CG . GLN 233 233 ? B -18.603 8.361 12.117 1.000 2 B GLN 51.666 1
ATOM 3704 C CD . GLN 233 233 ? B -19.387 9.202 11.102 1.000 2 B GLN 48.059 1
ATOM 3705 O OE1 . GLN 233 233 ? B -20.541 9.542 11.345 1.000 2 B GLN 45.493 1
ATOM 3706 N NE2 . GLN 233 233 ? B -18.750 9.513 9.985 1.000 2 B GLN 43.881 1
ATOM 3707 N N . VAL 234 234 ? B -18.891 7.777 16.712 1.000 2 B VAL 55.946 1
ATOM 3708 C CA . VAL 234 234 ? B -19.526 7.746 18.017 1.000 2 B VAL 55.683 1
ATOM 3709 C C . VAL 234 234 ? B -20.567 8.847 18.114 1.000 2 B VAL 55.167 1
ATOM 3710 O O . VAL 234 234 ? B -20.669 9.738 17.271 1.000 2 B VAL 53.705 1
ATOM 3711 C CB . VAL 234 234 ? B -18.492 7.874 19.164 1.000 2 B VAL 53.392 1
ATOM 3712 C CG1 . VAL 234 234 ? B -17.534 6.705 19.145 1.000 2 B VAL 52.643 1
ATOM 3713 C CG2 . VAL 234 234 ? B -17.736 9.195 19.038 1.000 2 B VAL 50.479 1
ATOM 3714 N N . LYS 235 235 ? B -21.374 8.778 19.140 1.000 2 B LYS 53.854 1
ATOM 3715 C CA . LYS 235 235 ? B -22.437 9.739 19.320 1.000 2 B LYS 54.951 1
ATOM 3716 C C . LYS 235 235 ? B -21.891 11.066 19.866 1.000 2 B LYS 55.152 1
ATOM 3717 O O . LYS 235 235 ? B -21.183 11.105 20.875 1.000 2 B LYS 52.427 1
ATOM 3718 C CB . LYS 235 235 ? B -23.502 9.197 20.272 1.000 2 B LYS 50.780 1
ATOM 3719 C CG . LYS 235 235 ? B -24.259 8.002 19.736 1.000 2 B LYS 47.581 1
ATOM 3720 C CD . LYS 235 235 ? B -25.315 7.535 20.689 1.000 2 B LYS 43.789 1
ATOM 3721 C CE . LYS 235 235 ? B -26.059 6.323 20.177 1.000 2 B LYS 36.086 1
ATOM 3722 N NZ . LYS 235 235 ? B -27.100 5.847 21.092 1.000 2 B LYS 32.159 1
ATOM 3723 N N . GLY 236 236 ? B -22.226 12.102 19.179 1.000 2 B GLY 51.683 1
ATOM 3724 C CA . GLY 236 236 ? B -21.801 13.440 19.573 1.000 2 B GLY 51.568 1
ATOM 3725 C C . GLY 236 236 ? B -20.597 13.965 18.815 1.000 2 B GLY 53.573 1
ATOM 3726 O O . GLY 236 236 ? B -20.193 15.103 19.035 1.000 2 B GLY 52.266 1
ATOM 3727 N N . SER 237 237 ? B -20.039 13.166 17.930 1.000 2 B SER 54.129 1
ATOM 3728 C CA . SER 237 237 ? B -18.896 13.582 17.150 1.000 2 B SER 55.237 1
ATOM 3729 C C . SER 237 237 ? B -19.107 13.233 15.693 1.000 2 B SER 56.307 1
ATOM 3730 O O . SER 237 237 ? B -19.446 12.097 15.371 1.000 2 B SER 54.505 1
ATOM 3731 C CB . SER 237 237 ? B -17.608 12.944 17.682 1.000 2 B SER 51.936 1
ATOM 3732 O OG . SER 237 237 ? B -17.647 11.527 17.480 1.000 2 B SER 48.625 1
ATOM 3733 N N . GLU 238 238 ? B -18.909 14.174 14.833 1.000 2 B GLU 53.185 1
ATOM 3734 C CA . GLU 238 238 ? B -19.083 13.976 13.409 1.000 2 B GLU 55.350 1
ATOM 3735 C C . GLU 238 238 ? B -17.866 13.361 12.755 1.000 2 B GLU 56.848 1
ATOM 3736 O O . GLU 238 238 ? B -17.962 12.834 11.641 1.000 2 B GLU 55.493 1
ATOM 3737 C CB . GLU 238 238 ? B -19.434 15.303 12.730 1.000 2 B GLU 52.255 1
ATOM 3738 C CG . GLU 238 238 ? B -18.311 16.344 12.783 1.000 2 B GLU 49.233 1
ATOM 3739 C CD . GLU 238 238 ? B -18.722 17.671 12.159 1.000 2 B GLU 44.234 1
ATOM 3740 O OE1 . GLU 238 238 ? B -19.840 17.726 11.592 1.000 2 B GLU 41.965 1
ATOM 3741 O OE2 . GLU 238 238 ? B -17.935 18.643 12.222 1.000 2 B GLU 39.972 1
ATOM 3742 N N . ASN 239 239 ? B -16.726 13.406 13.421 1.000 2 B ASN 57.860 1
ATOM 3743 C CA . ASN 239 239 ? B -15.510 12.852 12.886 1.000 2 B ASN 58.531 1
ATOM 3744 C C . ASN 239 239 ? B -15.475 11.346 13.120 1.000 2 B ASN 60.071 1
ATOM 3745 O O . ASN 239 239 ? B -15.957 10.857 14.140 1.000 2 B ASN 59.241 1
ATOM 3746 C CB . ASN 239 239 ? B -14.293 13.500 13.544 1.000 2 B ASN 56.120 1
ATOM 3747 C CG . ASN 239 239 ? B -14.142 14.953 13.132 1.000 2 B ASN 52.281 1
ATOM 3748 O OD1 . ASN 239 239 ? B -14.332 15.295 11.979 1.000 2 B ASN 48.187 1
ATOM 3749 N ND2 . ASN 239 239 ? B -13.821 15.806 14.095 1.000 2 B ASN 50.944 1
ATOM 3750 N N . PRO 240 240 ? B -14.945 10.590 12.187 1.000 2 B PRO 56.504 1
ATOM 3751 C CA . PRO 240 240 ? B -14.844 9.150 12.396 1.000 2 B PRO 58.835 1
ATOM 3752 C C . PRO 240 240 ? B -13.766 8.802 13.418 1.000 2 B PRO 60.343 1
ATOM 3753 O O . PRO 240 240 ? B -12.742 9.466 13.526 1.000 2 B PRO 59.660 1
ATOM 3754 C CB . PRO 240 240 ? B -14.487 8.607 11.015 1.000 2 B PRO 56.244 1
ATOM 3755 C CG . PRO 240 240 ? B -13.820 9.720 10.347 1.000 2 B PRO 54.200 1
ATOM 3756 C CD . PRO 240 240 ? B -14.490 10.963 10.833 1.000 2 B PRO 53.788 1
ATOM 3757 N N . ARG 241 241 ? B -14.031 7.775 14.150 1.000 2 B ARG 53.384 1
ATOM 3758 C CA . ARG 241 241 ? B -13.123 7.350 15.212 1.000 2 B ARG 55.156 1
ATOM 3759 C C . ARG 241 241 ? B -12.715 5.911 14.933 1.000 2 B ARG 55.181 1
ATOM 3760 O O . ARG 241 241 ? B -13.540 5.015 14.845 1.000 2 B ARG 55.369 1
ATOM 3761 C CB . ARG 241 241 ? B -13.812 7.472 16.584 1.000 2 B ARG 53.962 1
ATOM 3762 C CG . ARG 241 241 ? B -12.922 7.063 17.739 1.000 2 B ARG 50.158 1
ATOM 3763 C CD . ARG 241 241 ? B -13.622 7.237 19.090 1.000 2 B ARG 46.289 1
ATOM 3764 N NE . ARG 241 241 ? B -13.815 8.653 19.400 1.000 2 B ARG 44.646 1
ATOM 3765 C CZ . ARG 241 241 ? B -14.482 9.110 20.449 1.000 2 B ARG 43.387 1
ATOM 3766 N NH1 . ARG 241 241 ? B -15.046 8.246 21.296 1.000 2 B ARG 38.429 1
ATOM 3767 N NH2 . ARG 241 241 ? B -14.605 10.407 20.697 1.000 2 B ARG 36.740 1
ATOM 3768 N N . SER 242 242 ? B -11.422 5.700 14.850 1.000 2 B SER 60.597 1
ATOM 3769 C CA . SER 242 242 ? B -10.855 4.390 14.565 1.000 2 B SER 62.061 1
ATOM 3770 C C . SER 242 242 ? B -10.411 3.750 15.880 1.000 2 B SER 62.387 1
ATOM 3771 O O . SER 242 242 ? B -9.870 4.400 16.762 1.000 2 B SER 61.644 1
ATOM 3772 C CB . SER 242 242 ? B -9.679 4.473 13.605 1.000 2 B SER 59.590 1
ATOM 3773 O OG . SER 242 242 ? B -10.109 4.959 12.328 1.000 2 B SER 53.114 1
ATOM 3774 N N . TYR 243 243 ? B -10.648 2.460 15.962 1.000 2 B TYR 61.957 1
ATOM 3775 C CA . TYR 243 243 ? B -10.321 1.705 17.158 1.000 2 B TYR 62.378 1
ATOM 3776 C C . TYR 243 243 ? B -9.148 0.801 16.880 1.000 2 B TYR 62.419 1
ATOM 3777 O O . TYR 243 243 ? B -9.140 0.063 15.902 1.000 2 B TYR 62.663 1
ATOM 3778 C CB . TYR 243 243 ? B -11.517 0.909 17.649 1.000 2 B TYR 60.803 1
ATOM 3779 C CG . TYR 243 243 ? B -12.641 1.776 18.177 1.000 2 B TYR 59.155 1
ATOM 3780 C CD1 . TYR 243 243 ? B -12.672 2.160 19.485 1.000 2 B TYR 59.221 1
ATOM 3781 C CD2 . TYR 243 243 ? B -13.658 2.211 17.329 1.000 2 B TYR 58.716 1
ATOM 3782 C CE1 . TYR 243 243 ? B -13.684 2.927 19.998 1.000 2 B TYR 58.159 1
ATOM 3783 C CE2 . TYR 243 243 ? B -14.685 2.980 17.818 1.000 2 B TYR 59.568 1
ATOM 3784 C CZ . TYR 243 243 ? B -14.698 3.355 19.165 1.000 2 B TYR 56.748 1
ATOM 3785 O OH . TYR 243 243 ? B -15.722 4.128 19.654 1.000 2 B TYR 53.294 1
ATOM 3786 N N . TYR 244 244 ? B -8.167 0.858 17.735 1.000 2 B TYR 61.855 1
ATOM 3787 C CA . TYR 244 244 ? B -6.957 0.073 17.589 1.000 2 B TYR 62.707 1
ATOM 3788 C C . TYR 244 244 ? B -6.694 -0.681 18.889 1.000 2 B TYR 62.685 1
ATOM 3789 O O . TYR 244 244 ? B -7.172 -0.298 19.970 1.000 2 B TYR 62.280 1
ATOM 3790 C CB . TYR 244 244 ? B -5.749 0.958 17.243 1.000 2 B TYR 61.046 1
ATOM 3791 C CG . TYR 244 244 ? B -5.877 1.662 15.902 1.000 2 B TYR 60.302 1
ATOM 3792 C CD1 . TYR 244 244 ? B -5.496 1.010 14.750 1.000 2 B TYR 60.263 1
ATOM 3793 C CD2 . TYR 244 244 ? B -6.366 2.951 15.815 1.000 2 B TYR 59.849 1
ATOM 3794 C CE1 . TYR 244 244 ? B -5.586 1.626 13.527 1.000 2 B TYR 59.995 1
ATOM 3795 C CE2 . TYR 244 244 ? B -6.469 3.586 14.594 1.000 2 B TYR 61.316 1
ATOM 3796 C CZ . TYR 244 244 ? B -6.091 2.908 13.453 1.000 2 B TYR 58.185 1
ATOM 3797 O OH . TYR 244 244 ? B -6.190 3.532 12.221 1.000 2 B TYR 54.785 1
ATOM 3798 N N . LYS 245 245 ? B -5.936 -1.726 18.738 1.000 2 B LYS 58.449 1
ATOM 3799 C CA . LYS 245 245 ? B -5.503 -2.505 19.882 1.000 2 B LYS 59.108 1
ATOM 3800 C C . LYS 245 245 ? B -4.062 -2.879 19.681 1.000 2 B LYS 59.678 1
ATOM 3801 O O . LYS 245 245 ? B -3.510 -2.769 18.583 1.000 2 B LYS 59.314 1
ATOM 3802 C CB . LYS 245 245 ? B -6.369 -3.743 20.088 1.000 2 B LYS 57.036 1
ATOM 3803 C CG . LYS 245 245 ? B -6.289 -4.773 18.970 1.000 2 B LYS 52.636 1
ATOM 3804 C CD . LYS 245 245 ? B -7.185 -5.964 19.232 1.000 2 B LYS 48.336 1
ATOM 3805 C CE . LYS 245 245 ? B -7.069 -7.003 18.133 1.000 2 B LYS 43.596 1
ATOM 3806 N NZ . LYS 245 245 ? B -7.947 -8.173 18.355 1.000 2 B LYS 38.926 1
ATOM 3807 N N . CYS 246 246 ? B -3.445 -3.323 20.756 1.000 2 B CYS 58.485 1
ATOM 3808 C CA . CYS 246 246 ? B -2.037 -3.661 20.691 1.000 2 B CYS 59.383 1
ATOM 3809 C C . CYS 246 246 ? B -1.837 -4.990 19.966 1.000 2 B CYS 59.213 1
ATOM 3810 O O . CYS 246 246 ? B -2.624 -5.932 20.161 1.000 2 B CYS 57.448 1
ATOM 3811 C CB . CYS 246 246 ? B -1.421 -3.690 22.079 1.000 2 B CYS 57.536 1
ATOM 3812 S SG . CYS 246 246 ? B 0.376 -3.937 22.062 1.000 2 B CYS 57.790 1
ATOM 3813 N N . THR 247 247 ? B -0.819 -5.085 19.174 1.000 2 B THR 59.822 1
ATOM 3814 C CA . THR 247 247 ? B -0.527 -6.288 18.427 1.000 2 B THR 60.297 1
ATOM 3815 C C . THR 247 247 ? B 0.393 -7.241 19.172 1.000 2 B THR 60.400 1
ATOM 3816 O O . THR 247 247 ? B 0.691 -8.311 18.677 1.000 2 B THR 58.125 1
ATOM 3817 C CB . THR 247 247 ? B 0.089 -5.947 17.064 1.000 2 B THR 57.634 1
ATOM 3818 O OG1 . THR 247 247 ? B 1.351 -5.276 17.285 1.000 2 B THR 52.782 1
ATOM 3819 C CG2 . THR 247 247 ? B -0.813 -5.024 16.268 1.000 2 B THR 51.799 1
ATOM 3820 N N . PHE 248 248 ? B 0.828 -6.829 20.311 1.000 2 B PHE 61.025 1
ATOM 3821 C CA . PHE 248 248 ? B 1.640 -7.698 21.116 1.000 2 B PHE 61.478 1
ATOM 3822 C C . PHE 248 248 ? B 0.772 -8.753 21.792 1.000 2 B PHE 62.296 1
ATOM 3823 O O . PHE 248 248 ? B -0.321 -8.443 22.260 1.000 2 B PHE 61.286 1
ATOM 3824 C CB . PHE 248 248 ? B 2.406 -6.885 22.187 1.000 2 B PHE 59.460 1
ATOM 3825 C CG . PHE 248 248 ? B 3.396 -7.698 22.999 1.000 2 B PHE 56.681 1
ATOM 3826 C CD1 . PHE 248 248 ? B 4.609 -8.068 22.461 1.000 2 B PHE 55.505 1
ATOM 3827 C CD2 . PHE 248 248 ? B 3.075 -8.101 24.285 1.000 2 B PHE 55.452 1
ATOM 3828 C CE1 . PHE 248 248 ? B 5.514 -8.798 23.205 1.000 2 B PHE 55.966 1
ATOM 3829 C CE2 . PHE 248 248 ? B 3.980 -8.852 25.028 1.000 2 B PHE 54.769 1
ATOM 3830 C CZ . PHE 248 248 ? B 5.195 -9.199 24.482 1.000 2 B PHE 53.239 1
ATOM 3831 N N . PRO 249 249 ? B 1.221 -9.994 21.863 1.000 2 B PRO 56.845 1
ATOM 3832 C CA . PRO 249 249 ? B 0.417 -11.024 22.521 1.000 2 B PRO 57.708 1
ATOM 3833 C C . PRO 249 249 ? B 0.309 -10.825 24.029 1.000 2 B PRO 58.812 1
ATOM 3834 O O . PRO 249 249 ? B 1.281 -10.392 24.666 1.000 2 B PRO 56.805 1
ATOM 3835 C CB . PRO 249 249 ? B 1.142 -12.314 22.169 1.000 2 B PRO 55.185 1
ATOM 3836 C CG . PRO 249 249 ? B 2.520 -11.892 21.889 1.000 2 B PRO 53.810 1
ATOM 3837 C CD . PRO 249 249 ? B 2.418 -10.555 21.240 1.000 2 B PRO 54.407 1
ATOM 3838 N N . ASN 250 250 ? B -0.855 -11.109 24.525 1.000 2 B ASN 60.896 1
ATOM 3839 C CA . ASN 250 250 ? B -1.231 -10.945 25.944 1.000 2 B ASN 61.448 1
ATOM 3840 C C . ASN 250 250 ? B -1.136 -9.482 26.383 1.000 2 B ASN 63.136 1
ATOM 3841 O O . ASN 250 250 ? B -0.732 -9.184 27.505 1.000 2 B ASN 61.645 1
ATOM 3842 C CB . ASN 250 250 ? B -0.411 -11.838 26.872 1.000 2 B ASN 58.408 1
ATOM 3843 C CG . ASN 250 250 ? B -0.725 -13.309 26.663 1.000 2 B ASN 53.944 1
ATOM 3844 O OD1 . ASN 250 250 ? B -1.868 -13.702 26.487 1.000 2 B ASN 48.355 1
ATOM 3845 N ND2 . ASN 250 250 ? B 0.316 -14.134 26.664 1.000 2 B ASN 51.291 1
ATOM 3846 N N . CYS 251 251 ? B -1.505 -8.613 25.490 1.000 2 B CYS 60.769 1
ATOM 3847 C CA . CYS 251 251 ? B -1.526 -7.181 25.775 1.000 2 B CYS 62.754 1
ATOM 3848 C C . CYS 251 251 ? B -2.963 -6.685 25.665 1.000 2 B CYS 63.821 1
ATOM 3849 O O . CYS 251 251 ? B -3.523 -6.659 24.557 1.000 2 B CYS 62.553 1
ATOM 3850 C CB . CYS 251 251 ? B -0.595 -6.427 24.832 1.000 2 B CYS 60.967 1
ATOM 3851 S SG . CYS 251 251 ? B -0.539 -4.653 25.205 1.000 2 B CYS 59.515 1
ATOM 3852 N N . PRO 252 252 ? B -3.574 -6.290 26.758 1.000 2 B PRO 63.148 1
ATOM 3853 C CA . PRO 252 252 ? B -4.946 -5.790 26.696 1.000 2 B PRO 63.858 1
ATOM 3854 C C . PRO 252 252 ? B -5.067 -4.319 26.363 1.000 2 B PRO 65.232 1
ATOM 3855 O O . PRO 252 252 ? B -6.160 -3.755 26.422 1.000 2 B PRO 64.084 1
ATOM 3856 C CB . PRO 252 252 ? B -5.474 -6.091 28.093 1.000 2 B PRO 61.673 1
ATOM 3857 C CG . PRO 252 252 ? B -4.292 -5.953 28.957 1.000 2 B PRO 60.326 1
ATOM 3858 C CD . PRO 252 252 ? B -3.115 -6.457 28.133 1.000 2 B PRO 61.159 1
ATOM 3859 N N . THR 253 253 ? B -3.962 -3.682 26.020 1.000 2 B THR 61.301 1
ATOM 3860 C CA . THR 253 253 ? B -3.949 -2.250 25.787 1.000 2 B THR 62.666 1
ATOM 3861 C C . THR 253 253 ? B -4.619 -1.910 24.467 1.000 2 B THR 62.996 1
ATOM 3862 O O . THR 253 253 ? B -4.263 -2.486 23.428 1.000 2 B THR 62.363 1
ATOM 3863 C CB . THR 253 253 ? B -2.541 -1.687 25.839 1.000 2 B THR 61.361 1
ATOM 3864 O OG1 . THR 253 253 ? B -1.921 -2.093 27.058 1.000 2 B THR 54.223 1
ATOM 3865 C CG2 . THR 253 253 ? B -2.566 -0.169 25.773 1.000 2 B THR 55.026 1
ATOM 3866 N N . LYS 254 254 ? B -5.554 -1.008 24.507 1.000 2 B LYS 56.754 1
ATOM 3867 C CA . LYS 254 254 ? B -6.279 -0.589 23.333 1.000 2 B LYS 57.993 1
ATOM 3868 C C . LYS 254 254 ? B -6.358 0.934 23.273 1.000 2 B LYS 58.410 1
ATOM 3869 O O . LYS 254 254 ? B -6.226 1.616 24.308 1.000 2 B LYS 58.083 1
ATOM 3870 C CB . LYS 254 254 ? B -7.678 -1.187 23.286 1.000 2 B LYS 56.016 1
ATOM 3871 C CG . LYS 254 254 ? B -7.691 -2.675 23.097 1.000 2 B LYS 52.362 1
ATOM 3872 C CD . LYS 254 254 ? B -9.095 -3.237 23.096 1.000 2 B LYS 48.405 1
ATOM 3873 C CE . LYS 254 254 ? B -9.079 -4.744 22.960 1.000 2 B LYS 46.599 1
ATOM 3874 N NZ . LYS 254 254 ? B -10.458 -5.311 23.004 1.000 2 B LYS 41.929 1
ATOM 3875 N N . LYS 255 255 ? B -6.565 1.445 22.119 1.000 2 B LYS 60.942 1
ATOM 3876 C CA . LYS 255 255 ? B -6.714 2.881 21.938 1.000 2 B LYS 62.392 1
ATOM 3877 C C . LYS 255 255 ? B -7.773 3.163 20.892 1.000 2 B LYS 62.200 1
ATOM 3878 O O . LYS 255 255 ? B -8.168 2.285 20.113 1.000 2 B LYS 62.050 1
ATOM 3879 C CB . LYS 255 255 ? B -5.380 3.543 21.557 1.000 2 B LYS 60.373 1
ATOM 3880 C CG . LYS 255 255 ? B -4.863 3.179 20.177 1.000 2 B LYS 57.019 1
ATOM 3881 C CD . LYS 255 255 ? B -3.600 3.963 19.855 1.000 2 B LYS 54.501 1
ATOM 3882 C CE . LYS 255 255 ? B -3.067 3.613 18.483 1.000 2 B LYS 53.865 1
ATOM 3883 N NZ . LYS 255 255 ? B -1.860 4.385 18.159 1.000 2 B LYS 48.688 1
ATOM 3884 N N . LYS 256 256 ? B -8.213 4.378 20.868 1.000 2 B LYS 58.083 1
ATOM 3885 C CA . LYS 256 256 ? B -9.158 4.839 19.884 1.000 2 B LYS 58.135 1
ATOM 3886 C C . LYS 256 256 ? B -8.683 6.155 19.333 1.000 2 B LYS 58.194 1
ATOM 3887 O O . LYS 256 256 ? B -8.258 7.051 20.077 1.000 2 B LYS 57.811 1
ATOM 3888 C CB . LYS 256 256 ? B -10.562 4.924 20.442 1.000 2 B LYS 56.104 1
ATOM 3889 C CG . LYS 256 256 ? B -10.766 5.874 21.598 1.000 2 B LYS 51.677 1
ATOM 3890 C CD . LYS 256 256 ? B -12.180 5.824 22.093 1.000 2 B LYS 48.009 1
ATOM 3891 C CE . LYS 256 256 ? B -12.372 6.737 23.267 1.000 2 B LYS 44.399 1
ATOM 3892 N NZ . LYS 256 256 ? B -13.740 6.681 23.816 1.000 2 B LYS 40.437 1
ATOM 3893 N N . VAL 257 257 ? B -8.710 6.274 18.033 1.000 2 B VAL 59.599 1
ATOM 3894 C CA . VAL 257 257 ? B -8.176 7.450 17.334 1.000 2 B VAL 60.592 1
ATOM 3895 C C . VAL 257 257 ? B -9.323 8.110 16.614 1.000 2 B VAL 60.742 1
ATOM 3896 O O . VAL 257 257 ? B -9.897 7.550 15.676 1.000 2 B VAL 60.164 1
ATOM 3897 C CB . VAL 257 257 ? B -7.059 7.056 16.375 1.000 2 B VAL 58.450 1
ATOM 3898 C CG1 . VAL 257 257 ? B -5.923 6.356 17.118 1.000 2 B VAL 57.774 1
ATOM 3899 C CG2 . VAL 257 257 ? B -6.544 8.280 15.635 1.000 2 B VAL 55.941 1
ATOM 3900 N N . GLU 258 258 ? B -9.653 9.268 17.051 1.000 2 B GLU 55.997 1
ATOM 3901 C CA . GLU 258 258 ? B -10.717 10.036 16.398 1.000 2 B GLU 57.148 1
ATOM 3902 C C . GLU 258 258 ? B -10.101 10.954 15.355 1.000 2 B GLU 56.796 1
ATOM 3903 O O . GLU 258 258 ? B -9.206 11.742 15.655 1.000 2 B GLU 56.106 1
ATOM 3904 C CB . GLU 258 258 ? B -11.503 10.834 17.428 1.000 2 B GLU 54.858 1
ATOM 3905 C CG . GLU 258 258 ? B -12.697 11.586 16.849 1.000 2 B GLU 51.129 1
ATOM 3906 C CD . GLU 258 258 ? B -13.478 12.359 17.898 1.000 2 B GLU 47.680 1
ATOM 3907 O OE1 . GLU 258 258 ? B -13.100 12.272 19.077 1.000 2 B GLU 46.802 1
ATOM 3908 O OE2 . GLU 258 258 ? B -14.454 13.064 17.555 1.000 2 B GLU 44.195 1
ATOM 3909 N N . ARG 259 259 ? B -10.572 10.862 14.152 1.000 2 B ARG 59.413 1
ATOM 3910 C CA . ARG 259 259 ? B -10.057 11.581 13.034 1.000 2 B ARG 60.020 1
ATOM 3911 C C . ARG 259 259 ? B -11.119 12.487 12.446 1.000 2 B ARG 59.262 1
ATOM 3912 O O . ARG 259 259 ? B -12.309 12.277 12.602 1.000 2 B ARG 58.561 1
ATOM 3913 C CB . ARG 259 259 ? B -9.477 10.663 11.936 1.000 2 B ARG 57.856 1
ATOM 3914 C CG . ARG 259 259 ? B -8.273 9.852 12.351 1.000 2 B ARG 54.587 1
ATOM 3915 C CD . ARG 259 259 ? B -7.803 8.954 11.229 1.000 2 B ARG 51.090 1
ATOM 3916 N NE . ARG 259 259 ? B -6.732 8.065 11.681 1.000 2 B ARG 47.435 1
ATOM 3917 C CZ . ARG 259 259 ? B -5.448 8.339 11.606 1.000 2 B ARG 47.259 1
ATOM 3918 N NH1 . ARG 259 259 ? B -5.038 9.496 11.091 1.000 2 B ARG 40.780 1
ATOM 3919 N NH2 . ARG 259 259 ? B -4.559 7.463 12.042 1.000 2 B ARG 38.774 1
ATOM 3920 N N . SER 260 260 ? B -10.656 13.478 11.742 1.000 2 B SER 56.390 1
ATOM 3921 C CA . SER 260 260 ? B -11.545 14.405 11.061 1.000 2 B SER 57.611 1
ATOM 3922 C C . SER 260 260 ? B -11.935 13.874 9.694 1.000 2 B SER 57.314 1
ATOM 3923 O O . SER 260 260 ? B -11.555 12.766 9.288 1.000 2 B SER 56.294 1
ATOM 3924 C CB . SER 260 260 ? B -10.889 15.773 10.943 1.000 2 B SER 55.072 1
ATOM 3925 O OG . SER 260 260 ? B -9.782 15.716 10.067 1.000 2 B SER 50.362 1
ATOM 3926 N N . ILE 261 261 ? B -12.675 14.641 8.978 1.000 2 B ILE 54.769 1
ATOM 3927 C CA . ILE 261 261 ? B -13.047 14.305 7.606 1.000 2 B ILE 55.591 1
ATOM 3928 C C . ILE 261 261 ? B -11.825 14.381 6.686 1.000 2 B ILE 56.042 1
ATOM 3929 O O . ILE 261 261 ? B -11.664 13.558 5.789 1.000 2 B ILE 54.997 1
ATOM 3930 C CB . ILE 261 261 ? B -14.178 15.208 7.118 1.000 2 B ILE 52.878 1
ATOM 3931 C CG1 . ILE 261 261 ? B -15.423 14.991 7.974 1.000 2 B ILE 51.685 1
ATOM 3932 C CG2 . ILE 261 261 ? B -14.536 14.918 5.660 1.000 2 B ILE 49.296 1
ATOM 3933 C CD1 . ILE 261 261 ? B -16.520 15.998 7.740 1.000 2 B ILE 45.721 1
ATOM 3934 N N . GLU 262 262 ? B -10.963 15.334 6.934 1.000 2 B GLU 55.568 1
ATOM 3935 C CA . GLU 262 262 ? B -9.772 15.502 6.131 1.000 2 B GLU 57.189 1
ATOM 3936 C C . GLU 262 262 ? B -8.667 14.511 6.496 1.000 2 B GLU 57.602 1
ATOM 3937 O O . GLU 262 262 ? B -7.691 14.409 5.775 1.000 2 B GLU 55.402 1
ATOM 3938 C CB . GLU 262 262 ? B -9.226 16.933 6.271 1.000 2 B GLU 54.337 1
ATOM 3939 C CG . GLU 262 262 ? B -10.089 18.006 5.620 1.000 2 B GLU 50.646 1
ATOM 3940 C CD . GLU 262 262 ? B -11.208 18.497 6.541 1.000 2 B GLU 46.236 1
ATOM 3941 O OE1 . GLU 262 262 ? B -11.251 18.082 7.688 1.000 2 B GLU 42.225 1
ATOM 3942 O OE2 . GLU 262 262 ? B -12.055 19.288 6.054 1.000 2 B GLU 40.026 1
ATOM 3943 N N . GLY 263 263 ? B -8.833 13.848 7.607 1.000 2 B GLY 54.120 1
ATOM 3944 C CA . GLY 263 263 ? B -7.847 12.878 8.030 1.000 2 B GLY 54.962 1
ATOM 3945 C C . GLY 263 263 ? B -7.015 13.310 9.221 1.000 2 B GLY 56.794 1
ATOM 3946 O O . GLY 263 263 ? B -6.074 12.599 9.600 1.000 2 B GLY 55.200 1
ATOM 3947 N N . GLN 264 264 ? B -7.341 14.433 9.828 1.000 2 B GLN 50.455 1
ATOM 3948 C CA . GLN 264 264 ? B -6.596 14.895 10.981 1.000 2 B GLN 53.279 1
ATOM 3949 C C . GLN 264 264 ? B -7.081 14.157 12.232 1.000 2 B GLN 54.778 1
ATOM 3950 O O . GLN 264 264 ? B -8.255 13.822 12.376 1.000 2 B GLN 54.411 1
ATOM 3951 C CB . GLN 264 264 ? B -6.737 16.412 11.181 1.000 2 B GLN 51.160 1
ATOM 3952 C CG . GLN 264 264 ? B -6.033 17.263 10.147 1.000 2 B GLN 47.683 1
ATOM 3953 C CD . GLN 264 264 ? B -6.829 17.418 8.848 1.000 2 B GLN 43.413 1
ATOM 3954 O OE1 . GLN 264 264 ? B -8.041 17.151 8.806 1.000 2 B GLN 38.589 1
ATOM 3955 N NE2 . GLN 264 264 ? B -6.154 17.841 7.786 1.000 2 B GLN 35.899 1
ATOM 3956 N N . ILE 265 265 ? B -6.154 13.938 13.115 1.000 2 B ILE 54.256 1
ATOM 3957 C CA . ILE 265 265 ? B -6.450 13.262 14.365 1.000 2 B ILE 55.575 1
ATOM 3958 C C . ILE 265 265 ? B -7.016 14.288 15.339 1.000 2 B ILE 56.119 1
ATOM 3959 O O . ILE 265 265 ? B -6.382 15.283 15.659 1.000 2 B ILE 55.818 1
ATOM 3960 C CB . ILE 265 265 ? B -5.201 12.576 14.938 1.000 2 B ILE 53.952 1
ATOM 3961 C CG1 . ILE 265 265 ? B -4.727 11.474 13.977 1.000 2 B ILE 53.778 1
ATOM 3962 C CG2 . ILE 265 265 ? B -5.503 11.965 16.313 1.000 2 B ILE 50.724 1
ATOM 3963 C CD1 . ILE 265 265 ? B -3.383 10.898 14.312 1.000 2 B ILE 48.900 1
ATOM 3964 N N . THR 266 266 ? B -8.219 14.010 15.787 1.000 2 B THR 55.611 1
ATOM 3965 C CA . THR 266 266 ? B -8.837 14.919 16.763 1.000 2 B THR 57.459 1
ATOM 3966 C C . THR 266 266 ? B -8.370 14.583 18.183 1.000 2 B THR 58.153 1
ATOM 3967 O O . THR 266 266 ? B -7.928 15.472 18.913 1.000 2 B THR 57.677 1
ATOM 3968 C CB . THR 266 266 ? B -10.346 14.826 16.663 1.000 2 B THR 55.816 1
ATOM 3969 O OG1 . THR 266 266 ? B -10.759 15.164 15.335 1.000 2 B THR 53.900 1
ATOM 3970 C CG2 . THR 266 266 ? B -11.013 15.788 17.633 1.000 2 B THR 50.917 1
ATOM 3971 N N . GLU 267 267 ? B -8.466 13.338 18.550 1.000 2 B GLU 53.992 1
ATOM 3972 C CA . GLU 267 267 ? B -8.065 12.936 19.872 1.000 2 B GLU 56.909 1
ATOM 3973 C C . GLU 267 267 ? B -7.661 11.475 19.856 1.000 2 B GLU 57.725 1
ATOM 3974 O O . GLU 267 267 ? B -8.083 10.713 18.992 1.000 2 B GLU 56.818 1
ATOM 3975 C CB . GLU 267 267 ? B -9.153 13.165 20.932 1.000 2 B GLU 54.741 1
ATOM 3976 C CG . GLU 267 267 ? B -10.394 12.306 20.772 1.000 2 B GLU 50.429 1
ATOM 3977 C CD . GLU 267 267 ? B -11.438 12.577 21.824 1.000 2 B GLU 46.714 1
ATOM 3978 O OE1 . GLU 267 267 ? B -11.164 13.369 22.750 1.000 2 B GLU 44.094 1
ATOM 3979 O OE2 . GLU 267 267 ? B -12.544 11.997 21.713 1.000 2 B GLU 41.306 1
ATOM 3980 N N . ILE 268 268 ? B -6.832 11.129 20.794 1.000 2 B ILE 56.819 1
ATOM 3981 C CA . ILE 268 268 ? B -6.356 9.765 20.966 1.000 2 B ILE 58.172 1
ATOM 3982 C C . ILE 268 268 ? B -6.571 9.383 22.421 1.000 2 B ILE 58.625 1
ATOM 3983 O O . ILE 268 268 ? B -6.100 10.078 23.328 1.000 2 B ILE 58.153 1
ATOM 3984 C CB . ILE 268 268 ? B -4.885 9.579 20.562 1.000 2 B ILE 56.138 1
ATOM 3985 C CG1 . ILE 268 268 ? B -4.693 9.862 19.067 1.000 2 B ILE 56.085 1
ATOM 3986 C CG2 . ILE 268 268 ? B -4.434 8.162 20.837 1.000 2 B ILE 52.198 1
ATOM 3987 C CD1 . ILE 268 268 ? B -3.247 9.862 18.638 1.000 2 B ILE 51.447 1
ATOM 3988 N N . VAL 269 269 ? B -7.265 8.306 22.652 1.000 2 B VAL 56.090 1
ATOM 3989 C CA . VAL 269 269 ? B -7.575 7.834 24.004 1.000 2 B VAL 58.030 1
ATOM 3990 C C . VAL 269 269 ? B -6.987 6.449 24.150 1.000 2 B VAL 58.989 1
ATOM 3991 O O . VAL 269 269 ? B -7.339 5.541 23.411 1.000 2 B VAL 57.939 1
ATOM 3992 C CB . VAL 269 269 ? B -9.082 7.842 24.288 1.000 2 B VAL 55.537 1
ATOM 3993 C CG1 . VAL 269 269 ? B -9.641 9.240 24.199 1.000 2 B VAL 55.366 1
ATOM 3994 C CG2 . VAL 269 269 ? B -9.365 7.228 25.636 1.000 2 B VAL 53.618 1
ATOM 3995 N N . TYR 270 270 ? B -6.107 6.337 25.106 1.000 2 B TYR 56.348 1
ATOM 3996 C CA . TYR 270 270 ? B -5.469 5.052 25.369 1.000 2 B TYR 57.659 1
ATOM 3997 C C . TYR 270 270 ? B -6.185 4.376 26.546 1.000 2 B TYR 57.361 1
ATOM 3998 O O . TYR 270 270 ? B -6.559 5.028 27.527 1.000 2 B TYR 56.688 1
ATOM 3999 C CB . TYR 270 270 ? B -4.001 5.212 25.671 1.000 2 B TYR 56.317 1
ATOM 4000 C CG . TYR 270 270 ? B -3.182 5.722 24.489 1.000 2 B TYR 53.979 1
ATOM 4001 C CD1 . TYR 270 270 ? B -2.761 4.857 23.490 1.000 2 B TYR 52.150 1
ATOM 4002 C CD2 . TYR 270 270 ? B -2.864 7.063 24.372 1.000 2 B TYR 51.647 1
ATOM 4003 C CE1 . TYR 270 270 ? B -2.045 5.331 22.408 1.000 2 B TYR 48.373 1
ATOM 4004 C CE2 . TYR 270 270 ? B -2.150 7.531 23.305 1.000 2 B TYR 47.713 1
ATOM 4005 C CZ . TYR 270 270 ? B -1.733 6.650 22.319 1.000 2 B TYR 45.958 1
ATOM 4006 O OH . TYR 270 270 ? B -1.030 7.116 21.232 1.000 2 B TYR 47.683 1
ATOM 4007 N N . LYS 271 271 ? B -6.344 3.092 26.452 1.000 2 B LYS 52.213 1
ATOM 4008 C CA . LYS 271 271 ? B -7.015 2.318 27.476 1.000 2 B LYS 54.141 1
ATOM 4009 C C . LYS 271 271 ? B -6.102 1.186 27.900 1.000 2 B LYS 54.608 1
ATOM 4010 O O . LYS 271 271 ? B -5.591 0.421 27.095 1.000 2 B LYS 53.399 1
ATOM 4011 C CB . LYS 271 271 ? B -8.344 1.768 26.997 1.000 2 B LYS 52.036 1
ATOM 4012 C CG . LYS 271 271 ? B -9.398 2.830 26.740 1.000 2 B LYS 49.626 1
ATOM 4013 C CD . LYS 271 271 ? B -10.697 2.244 26.303 1.000 2 B LYS 45.712 1
ATOM 4014 C CE . LYS 271 271 ? B -11.737 3.292 26.036 1.000 2 B LYS 41.059 1
ATOM 4015 N NZ . LYS 271 271 ? B -13.027 2.712 25.606 1.000 2 B LYS 35.650 1
ATOM 4016 N N . GLY 272 272 ? B -5.932 1.080 29.208 1.000 2 B GLY 61.028 1
ATOM 4017 C CA . GLY 272 272 ? B -5.072 0.079 29.764 1.000 2 B GLY 62.100 1
ATOM 4018 C C . GLY 272 272 ? B -3.612 0.502 29.780 1.000 2 B GLY 64.009 1
ATOM 4019 O O . GLY 272 272 ? B -3.261 1.619 29.438 1.000 2 B GLY 61.389 1
ATOM 4020 N N . SER 273 273 ? B -2.778 -0.421 30.183 1.000 2 B SER 61.216 1
ATOM 4021 C CA . SER 273 273 ? B -1.348 -0.206 30.257 1.000 2 B SER 63.395 1
ATOM 4022 C C . SER 273 273 ? B -0.636 -1.370 29.578 1.000 2 B SER 64.452 1
ATOM 4023 O O . SER 273 273 ? B -1.138 -2.507 29.562 1.000 2 B SER 62.945 1
ATOM 4024 C CB . SER 273 273 ? B -0.871 -0.052 31.696 1.000 2 B SER 61.342 1
ATOM 4025 O OG . SER 273 273 ? B -1.029 -1.261 32.427 1.000 2 B SER 53.982 1
ATOM 4026 N N . HIS 274 274 ? B 0.494 -1.082 29.012 1.000 2 B HIS 60.397 1
ATOM 4027 C CA . HIS 274 274 ? B 1.266 -2.105 28.326 1.000 2 B HIS 61.532 1
ATOM 4028 C C . HIS 274 274 ? B 2.031 -2.952 29.334 1.000 2 B HIS 61.224 1
ATOM 4029 O O . HIS 274 274 ? B 2.669 -2.425 30.234 1.000 2 B HIS 60.623 1
ATOM 4030 C CB . HIS 274 274 ? B 2.245 -1.477 27.337 1.000 2 B HIS 59.515 1
ATOM 4031 C CG . HIS 274 274 ? B 1.571 -0.820 26.167 1.000 2 B HIS 57.959 1
ATOM 4032 N ND1 . HIS 274 274 ? B 1.178 -1.532 25.048 1.000 2 B HIS 56.794 1
ATOM 4033 C CD2 . HIS 274 274 ? B 1.234 0.453 25.930 1.000 2 B HIS 57.014 1
ATOM 4034 C CE1 . HIS 274 274 ? B 0.627 -0.703 24.176 1.000 2 B HIS 55.818 1
ATOM 4035 N NE2 . HIS 274 274 ? B 0.651 0.519 24.693 1.000 2 B HIS 51.492 1
ATOM 4036 N N . ASN 275 275 ? B 1.986 -4.241 29.147 1.000 2 B ASN 65.544 1
ATOM 4037 C CA . ASN 275 275 ? B 2.746 -5.141 29.981 1.000 2 B ASN 65.373 1
ATOM 4038 C C . ASN 275 275 ? B 4.105 -5.508 29.361 1.000 2 B ASN 64.847 1
ATOM 4039 O O . ASN 275 275 ? B 4.771 -6.459 29.800 1.000 2 B ASN 62.920 1
ATOM 4040 C CB . ASN 275 275 ? B 1.939 -6.407 30.311 1.000 2 B ASN 63.168 1
ATOM 4041 C CG . ASN 275 275 ? B 1.456 -7.128 29.059 1.000 2 B ASN 59.820 1
ATOM 4042 O OD1 . ASN 275 275 ? B 1.743 -6.727 27.926 1.000 2 B ASN 52.784 1
ATOM 4043 N ND2 . ASN 275 275 ? B 0.712 -8.188 29.258 1.000 2 B ASN 57.180 1
ATOM 4044 N N . HIS 276 276 ? B 4.480 -4.802 28.321 1.000 2 B HIS 64.481 1
ATOM 4045 C CA . HIS 276 276 ? B 5.719 -5.060 27.583 1.000 2 B HIS 64.624 1
ATOM 4046 C C . HIS 276 276 ? B 6.411 -3.737 27.294 1.000 2 B HIS 63.253 1
ATOM 4047 O O . HIS 276 276 ? B 5.784 -2.685 27.294 1.000 2 B HIS 61.840 1
ATOM 4048 C CB . HIS 276 276 ? B 5.414 -5.824 26.280 1.000 2 B HIS 62.739 1
ATOM 4049 C CG . HIS 276 276 ? B 4.425 -5.135 25.405 1.000 2 B HIS 60.834 1
ATOM 4050 N ND1 . HIS 276 276 ? B 4.837 -4.187 24.466 1.000 2 B HIS 60.864 1
ATOM 4051 C CD2 . HIS 276 276 ? B 3.086 -5.220 25.304 1.000 2 B HIS 60.725 1
ATOM 4052 C CE1 . HIS 276 276 ? B 3.755 -3.745 23.813 1.000 2 B HIS 60.234 1
ATOM 4053 N NE2 . HIS 276 276 ? B 2.716 -4.349 24.310 1.000 2 B HIS 56.815 1
ATOM 4054 N N . PRO 277 277 ? B 7.698 -3.777 27.040 1.000 2 B PRO 61.735 1
ATOM 4055 C CA . PRO 277 277 ? B 8.396 -2.535 26.690 1.000 2 B PRO 63.024 1
ATOM 4056 C C . PRO 277 277 ? B 8.053 -2.063 25.273 1.000 2 B PRO 63.316 1
ATOM 4057 O O . PRO 277 277 ? B 7.275 -2.682 24.554 1.000 2 B PRO 62.399 1
ATOM 4058 C CB . PRO 277 277 ? B 9.864 -2.870 26.828 1.000 2 B PRO 60.720 1
ATOM 4059 C CG . PRO 277 277 ? B 9.936 -4.327 26.614 1.000 2 B PRO 58.631 1
ATOM 4060 C CD . PRO 277 277 ? B 8.668 -4.878 27.222 1.000 2 B PRO 59.510 1
ATOM 4061 N N . LYS 278 278 ? B 8.630 -0.968 24.934 1.000 2 B LYS 54.971 1
ATOM 4062 C CA . LYS 278 278 ? B 8.376 -0.365 23.624 1.000 2 B LYS 55.352 1
ATOM 4063 C C . LYS 278 278 ? B 9.062 -1.176 22.508 1.000 2 B LYS 54.543 1
ATOM 4064 O O . LYS 278 278 ? B 10.269 -1.421 22.565 1.000 2 B LYS 53.956 1
ATOM 4065 C CB . LYS 278 278 ? B 8.855 1.075 23.616 1.000 2 B LYS 53.559 1
ATOM 4066 C CG . LYS 278 278 ? B 8.533 1.844 22.349 1.000 2 B LYS 50.525 1
ATOM 4067 C CD . LYS 278 278 ? B 8.942 3.289 22.476 1.000 2 B LYS 47.188 1
ATOM 4068 C CE . LYS 278 278 ? B 8.671 4.070 21.229 1.000 2 B LYS 43.845 1
ATOM 4069 N NZ . LYS 278 278 ? B 9.072 5.498 21.352 1.000 2 B LYS 39.429 1
ATOM 4070 N N . PRO 279 279 ? B 8.352 -1.588 21.513 1.000 2 B PRO 53.161 1
ATOM 4071 C CA . PRO 279 279 ? B 8.968 -2.325 20.422 1.000 2 B PRO 54.221 1
ATOM 4072 C C . PRO 279 279 ? B 9.809 -1.411 19.539 1.000 2 B PRO 54.122 1
ATOM 4073 O O . PRO 279 279 ? B 9.434 -0.273 19.220 1.000 2 B PRO 52.833 1
ATOM 4074 C CB . PRO 279 279 ? B 7.794 -2.903 19.647 1.000 2 B PRO 51.906 1
ATOM 4075 C CG . PRO 279 279 ? B 6.671 -1.989 19.924 1.000 2 B PRO 50.958 1
ATOM 4076 C CD . PRO 279 279 ? B 6.886 -1.502 21.347 1.000 2 B PRO 51.056 1
ATOM 4077 N N . GLN 280 280 ? B 10.947 -1.914 19.188 1.000 2 B GLN 48.734 1
ATOM 4078 C CA . GLN 280 280 ? B 11.849 -1.187 18.302 1.000 2 B GLN 49.368 1
ATOM 4079 C C . GLN 280 280 ? B 11.565 -1.599 16.867 1.000 2 B GLN 49.057 1
ATOM 4080 O O . GLN 280 280 ? B 11.708 -2.753 16.496 1.000 2 B GLN 47.029 1
ATOM 4081 C CB . GLN 280 280 ? B 13.323 -1.466 18.658 1.000 2 B GLN 46.485 1
ATOM 4082 C CG . GLN 280 280 ? B 13.704 -0.930 20.017 1.000 2 B GLN 43.803 1
ATOM 4083 C CD . GLN 280 280 ? B 13.732 0.582 20.062 1.000 2 B GLN 39.972 1
ATOM 4084 O OE1 . GLN 280 280 ? B 14.171 1.228 19.118 1.000 2 B GLN 35.709 1
ATOM 4085 N NE2 . GLN 280 280 ? B 13.254 1.141 21.169 1.000 2 B GLN 32.682 1
ATOM 4086 N N . SER 281 281 ? B 11.199 -0.641 16.090 1.000 2 B SER 40.288 1
ATOM 4087 C CA . SER 281 281 ? B 10.886 -0.908 14.701 1.000 2 B SER 41.126 1
ATOM 4088 C C . SER 281 281 ? B 12.167 -0.967 13.877 1.000 2 B SER 41.239 1
ATOM 4089 O O . SER 281 281 ? B 13.164 -0.320 14.163 1.000 2 B SER 40.050 1
ATOM 4090 C CB . SER 281 281 ? B 9.957 0.170 14.149 1.000 2 B SER 38.559 1
ATOM 4091 O OG . SER 281 281 ? B 10.599 1.435 14.105 1.000 2 B SER 36.087 1
ATOM 4092 N N . THR 282 282 ? B 12.088 -1.753 12.832 1.000 2 B THR 39.882 1
ATOM 4093 C CA . THR 282 282 ? B 13.216 -1.867 11.911 1.000 2 B THR 40.242 1
ATOM 4094 C C . THR 282 282 ? B 13.269 -0.722 10.907 1.000 2 B THR 40.257 1
ATOM 4095 O O . THR 282 282 ? B 14.236 -0.606 10.149 1.000 2 B THR 38.729 1
ATOM 4096 C CB . THR 282 282 ? B 13.171 -3.200 11.183 1.000 2 B THR 37.850 1
ATOM 4097 O OG1 . THR 282 282 ? B 11.963 -3.267 10.422 1.000 2 B THR 36.365 1
ATOM 4098 C CG2 . THR 282 282 ? B 13.220 -4.333 12.178 1.000 2 B THR 35.180 1
ATOM 4099 N N . ARG 283 283 ? B 12.238 0.064 10.865 1.000 2 B ARG 34.722 1
ATOM 4100 C CA . ARG 283 283 ? B 12.216 1.211 9.965 1.000 2 B ARG 35.404 1
ATOM 4101 C C . ARG 283 283 ? B 13.175 2.309 10.414 1.000 2 B ARG 35.350 1
ATOM 4102 O O . ARG 283 283 ? B 13.697 3.060 9.586 1.000 2 B ARG 33.532 1
ATOM 4103 C CB . ARG 283 283 ? B 10.794 1.755 9.836 1.000 2 B ARG 32.906 1
ATOM 4104 C CG . ARG 283 283 ? B 9.831 0.819 9.175 1.000 2 B ARG 31.398 1
ATOM 4105 C CD . ARG 283 283 ? B 8.451 1.382 9.088 1.000 2 B ARG 30.177 1
ATOM 4106 N NE . ARG 283 283 ? B 7.505 0.475 8.459 1.000 2 B ARG 27.440 1
ATOM 4107 C CZ . ARG 283 283 ? B 6.208 0.710 8.343 1.000 2 B ARG 24.881 1
ATOM 4108 N NH1 . ARG 283 283 ? B 5.702 1.849 8.789 1.000 2 B ARG 23.488 1
ATOM 4109 N NH2 . ARG 283 283 ? B 5.417 -0.196 7.778 1.000 2 B ARG 21.897 1
ATOM 4110 N N . ARG 284 284 ? B 13.369 2.399 11.701 1.000 2 B ARG 34.271 1
ATOM 4111 C CA . ARG 284 284 ? B 14.286 3.419 12.209 1.000 2 B ARG 35.523 1
ATOM 4112 C C . ARG 284 284 ? B 15.742 3.045 11.943 1.000 2 B ARG 35.417 1
ATOM 4113 O O . ARG 284 284 ? B 16.543 3.921 11.614 1.000 2 B ARG 33.578 1
ATOM 4114 C CB . ARG 284 284 ? B 14.099 3.581 13.726 1.000 2 B ARG 32.608 1
ATOM 4115 C CG . ARG 284 284 ? B 12.753 4.156 14.132 1.000 2 B ARG 31.401 1
ATOM 4116 C CD . ARG 284 284 ? B 12.643 4.267 15.635 1.000 2 B ARG 30.713 1
ATOM 4117 N NE . ARG 284 284 ? B 11.346 4.754 16.072 1.000 2 B ARG 27.277 1
ATOM 4118 C CZ . ARG 284 284 ? B 10.970 4.859 17.342 1.000 2 B ARG 25.288 1
ATOM 4119 N NH1 . ARG 284 284 ? B 11.834 4.540 18.299 1.000 2 B ARG 23.905 1
ATOM 4120 N NH2 . ARG 284 284 ? B 9.766 5.304 17.663 1.000 2 B ARG 22.090 1
ATOM 4121 N N . SER 285 285 ? B 16.052 1.783 12.065 1.000 2 B SER 38.380 1
ATOM 4122 C CA . SER 285 285 ? B 17.410 1.340 11.775 1.000 2 B SER 40.386 1
ATOM 4123 C C . SER 285 285 ? B 17.715 1.356 10.285 1.000 2 B SER 40.591 1
ATOM 4124 O O . SER 285 285 ? B 18.857 1.548 9.889 1.000 2 B SER 39.174 1
ATOM 4125 C CB . SER 285 285 ? B 17.645 -0.055 12.351 1.000 2 B SER 37.830 1
ATOM 4126 O OG . SER 285 285 ? B 16.847 -1.010 11.698 1.000 2 B SER 35.342 1
ATOM 4127 N N . SER 286 286 ? B 16.698 1.167 9.479 1.000 2 B SER 39.274 1
ATOM 4128 C CA . SER 286 286 ? B 16.906 1.226 8.033 1.000 2 B SER 41.546 1
ATOM 4129 C C . SER 286 286 ? B 17.069 2.658 7.551 1.000 2 B SER 41.468 1
ATOM 4130 O O . SER 286 286 ? B 17.857 2.917 6.622 1.000 2 B SER 39.994 1
ATOM 4131 C CB . SER 286 286 ? B 15.748 0.558 7.297 1.000 2 B SER 38.848 1
ATOM 4132 O OG . SER 286 286 ? B 15.693 -0.823 7.599 1.000 2 B SER 37.170 1
ATOM 4133 N N . ALA 287 287 ? B 16.349 3.553 8.145 1.000 2 B ALA 37.723 1
ATOM 4134 C CA . ALA 287 287 ? B 16.488 4.946 7.787 1.000 2 B ALA 39.150 1
ATOM 4135 C C . ALA 287 287 ? B 17.762 5.550 8.346 1.000 2 B ALA 39.418 1
ATOM 4136 O O . ALA 287 287 ? B 18.371 6.430 7.709 1.000 2 B ALA 38.072 1
ATOM 4137 C CB . ALA 287 287 ? B 15.272 5.749 8.265 1.000 2 B ALA 36.718 1
ATOM 4138 N N . ALA 288 288 ? B 18.180 5.085 9.485 1.000 2 B ALA 37.535 1
ATOM 4139 C CA . ALA 288 288 ? B 19.421 5.564 10.070 1.000 2 B ALA 40.066 1
ATOM 4140 C C . ALA 288 288 ? B 20.638 5.021 9.299 1.000 2 B ALA 40.546 1
ATOM 4141 O O . ALA 288 288 ? B 21.654 5.693 9.191 1.000 2 B ALA 39.404 1
ATOM 4142 C CB . ALA 288 288 ? B 19.519 5.173 11.532 1.000 2 B ALA 38.165 1
ATOM 4143 N N . ALA 289 289 ? B 20.519 3.827 8.778 1.000 2 B ALA 37.830 1
ATOM 4144 C CA . ALA 289 289 ? B 21.569 3.279 7.952 1.000 2 B ALA 40.041 1
ATOM 4145 C C . ALA 289 289 ? B 21.644 3.960 6.596 1.000 2 B ALA 40.267 1
ATOM 4146 O O . ALA 289 289 ? B 22.714 4.118 6.020 1.000 2 B ALA 39.146 1
ATOM 4147 C CB . ALA 289 289 ? B 21.406 1.774 7.784 1.000 2 B ALA 38.105 1
ATOM 4148 N N . SER 290 290 ? B 20.506 4.362 6.093 1.000 2 B SER 38.223 1
ATOM 4149 C CA . SER 290 290 ? B 20.487 5.068 4.815 1.000 2 B SER 40.953 1
ATOM 4150 C C . SER 290 290 ? B 21.026 6.479 4.942 1.000 2 B SER 41.087 1
ATOM 4151 O O . SER 290 290 ? B 21.614 6.997 3.995 1.000 2 B SER 39.913 1
ATOM 4152 C CB . SER 290 290 ? B 19.045 5.092 4.268 1.000 2 B SER 38.789 1
ATOM 4153 O OG . SER 290 290 ? B 18.234 5.871 5.103 1.000 2 B SER 37.188 1
ATOM 4154 N N . SER 291 291 ? B 20.826 7.074 6.088 1.000 2 B SER 40.478 1
ATOM 4155 C CA . SER 291 291 ? B 21.394 8.412 6.317 1.000 2 B SER 42.372 1
ATOM 4156 C C . SER 291 291 ? B 22.904 8.364 6.525 1.000 2 B SER 42.768 1
ATOM 4157 O O . SER 291 291 ? B 23.617 9.315 6.193 1.000 2 B SER 41.760 1
ATOM 4158 C CB . SER 291 291 ? B 20.738 9.069 7.516 1.000 2 B SER 40.766 1
ATOM 4159 O OG . SER 291 291 ? B 21.015 8.367 8.711 1.000 2 B SER 38.338 1
ATOM 4160 N N . GLN 292 292 ? B 23.390 7.285 7.066 1.000 2 B GLN 40.319 1
ATOM 4161 C CA . GLN 292 292 ? B 24.834 7.143 7.247 1.000 2 B GLN 42.156 1
ATOM 4162 C C . GLN 292 292 ? B 25.555 6.828 5.949 1.000 2 B GLN 42.085 1
ATOM 4163 O O . GLN 292 292 ? B 26.728 7.155 5.774 1.000 2 B GLN 41.118 1
ATOM 4164 C CB . GLN 292 292 ? B 25.141 6.081 8.278 1.000 2 B GLN 40.860 1
ATOM 4165 C CG . GLN 292 292 ? B 24.755 6.464 9.703 1.000 2 B GLN 39.764 1
ATOM 4166 C CD . GLN 292 292 ? B 25.039 5.366 10.682 1.000 2 B GLN 37.587 1
ATOM 4167 O OE1 . GLN 292 292 ? B 25.444 4.278 10.307 1.000 2 B GLN 35.240 1
ATOM 4168 N NE2 . GLN 292 292 ? B 24.799 5.647 11.963 1.000 2 B GLN 31.330 1
ATOM 4169 N N . VAL 293 293 ? B 24.838 6.188 5.051 1.000 2 B VAL 38.684 1
ATOM 4170 C CA . VAL 293 293 ? B 25.398 5.900 3.722 1.000 2 B VAL 41.204 1
ATOM 4171 C C . VAL 293 293 ? B 25.459 7.180 2.894 1.000 2 B VAL 41.547 1
ATOM 4172 O O . VAL 293 293 ? B 26.402 7.424 2.146 1.000 2 B VAL 40.312 1
ATOM 4173 C CB . VAL 293 293 ? B 24.590 4.789 3.040 1.000 2 B VAL 39.225 1
ATOM 4174 C CG1 . VAL 293 293 ? B 24.770 3.481 3.794 1.000 2 B VAL 38.256 1
ATOM 4175 C CG2 . VAL 293 293 ? B 25.005 4.617 1.588 1.000 2 B VAL 36.971 1
ATOM 4176 N N . ILE 294 294 ? B 24.465 8.009 3.059 1.000 2 B ILE 39.802 1
ATOM 4177 C CA . ILE 294 294 ? B 24.426 9.249 2.312 1.000 2 B ILE 41.866 1
ATOM 4178 C C . ILE 294 294 ? B 25.496 10.228 2.828 1.000 2 B ILE 42.021 1
ATOM 4179 O O . ILE 294 294 ? B 26.159 10.916 2.042 1.000 2 B ILE 41.012 1
ATOM 4180 C CB . ILE 294 294 ? B 23.016 9.850 2.376 1.000 2 B ILE 40.139 1
ATOM 4181 C CG1 . ILE 294 294 ? B 22.036 8.985 1.585 1.000 2 B ILE 40.858 1
ATOM 4182 C CG2 . ILE 294 294 ? B 23.011 11.256 1.810 1.000 2 B ILE 38.887 1
ATOM 4183 C CD1 . ILE 294 294 ? B 20.578 9.306 1.881 1.000 2 B ILE 39.208 1
ATOM 4184 N N . GLN 295 295 ? B 25.671 10.265 4.116 1.000 2 B GLN 40.217 1
ATOM 4185 C CA . GLN 295 295 ? B 26.610 11.230 4.683 1.000 2 B GLN 42.196 1
ATOM 4186 C C . GLN 295 295 ? B 28.076 10.821 4.553 1.000 2 B GLN 41.482 1
ATOM 4187 O O . GLN 295 295 ? B 28.944 11.689 4.425 1.000 2 B GLN 40.824 1
ATOM 4188 C CB . GLN 295 295 ? B 26.286 11.475 6.164 1.000 2 B GLN 41.292 1
ATOM 4189 C CG . GLN 295 295 ? B 24.980 12.169 6.403 1.000 2 B GLN 40.922 1
ATOM 4190 C CD . GLN 295 295 ? B 24.699 12.387 7.874 1.000 2 B GLN 39.114 1
ATOM 4191 O OE1 . GLN 295 295 ? B 25.442 11.918 8.736 1.000 2 B GLN 36.727 1
ATOM 4192 N NE2 . GLN 295 295 ? B 23.613 13.083 8.173 1.000 2 B GLN 33.126 1
ATOM 4193 N N . HIS 296 296 ? B 28.338 9.544 4.588 1.000 2 B HIS 39.756 1
ATOM 4194 C CA . HIS 296 296 ? B 29.717 9.082 4.575 1.000 2 B HIS 40.678 1
ATOM 4195 C C . HIS 296 296 ? B 30.227 8.679 3.186 1.000 2 B HIS 40.401 1
ATOM 4196 O O . HIS 296 296 ? B 31.378 8.347 3.040 1.000 2 B HIS 39.397 1
ATOM 4197 C CB . HIS 296 296 ? B 29.905 7.901 5.529 1.000 2 B HIS 39.213 1
ATOM 4198 C CG . HIS 296 296 ? B 29.687 8.244 6.968 1.000 2 B HIS 38.641 1
ATOM 4199 N ND1 . HIS 296 296 ? B 30.563 9.023 7.692 1.000 2 B HIS 35.472 1
ATOM 4200 C CD2 . HIS 296 296 ? B 28.659 7.930 7.806 1.000 2 B HIS 37.111 1
ATOM 4201 C CE1 . HIS 296 296 ? B 30.109 9.141 8.921 1.000 2 B HIS 34.270 1
ATOM 4202 N NE2 . HIS 296 296 ? B 28.971 8.498 9.020 1.000 2 B HIS 29.071 1
ATOM 4203 N N . TYR 297 297 ? B 29.320 8.682 2.212 1.000 2 B TYR 36.291 1
ATOM 4204 C CA . TYR 297 297 ? B 29.716 8.215 0.907 1.000 2 B TYR 38.242 1
ATOM 4205 C C . TYR 297 297 ? B 29.235 9.174 -0.175 1.000 2 B TYR 38.407 1
ATOM 4206 O O . TYR 297 297 ? B 28.495 10.112 0.085 1.000 2 B TYR 37.038 1
ATOM 4207 C CB . TYR 297 297 ? B 29.163 6.808 0.624 1.000 2 B TYR 36.680 1
ATOM 4208 C CG . TYR 297 297 ? B 29.831 5.708 1.437 1.000 2 B TYR 35.308 1
ATOM 4209 C CD1 . TYR 297 297 ? B 31.056 5.178 1.065 1.000 2 B TYR 33.257 1
ATOM 4210 C CD2 . TYR 297 297 ? B 29.235 5.214 2.579 1.000 2 B TYR 32.794 1
ATOM 4211 C CE1 . TYR 297 297 ? B 31.668 4.173 1.802 1.000 2 B TYR 28.876 1
ATOM 4212 C CE2 . TYR 297 297 ? B 29.822 4.223 3.343 1.000 2 B TYR 27.478 1
ATOM 4213 C CZ . TYR 297 297 ? B 31.042 3.706 2.939 1.000 2 B TYR 25.672 1
ATOM 4214 O OH . TYR 297 297 ? B 31.654 2.693 3.675 1.000 2 B TYR 30.265 1
ATOM 4215 N N . ASN 298 298 ? B 29.690 8.875 -1.337 1.000 2 B ASN 41.379 1
ATOM 4216 C CA . ASN 298 298 ? B 29.310 9.689 -2.491 1.000 2 B ASN 42.243 1
ATOM 4217 C C . ASN 298 298 ? B 27.867 9.411 -2.897 1.000 2 B ASN 42.074 1
ATOM 4218 O O . ASN 298 298 ? B 27.249 8.438 -2.465 1.000 2 B ASN 40.362 1
ATOM 4219 C CB . ASN 298 298 ? B 30.288 9.426 -3.640 1.000 2 B ASN 39.907 1
ATOM 4220 C CG . ASN 298 298 ? B 30.471 7.960 -3.969 1.000 2 B ASN 39.083 1
ATOM 4221 O OD1 . ASN 298 298 ? B 29.835 7.094 -3.362 1.000 2 B ASN 33.224 1
ATOM 4222 N ND2 . ASN 298 298 ? B 31.328 7.689 -4.931 1.000 2 B ASN 34.598 1
ATOM 4223 N N . PRO 299 299 ? B 27.292 10.238 -3.738 1.000 2 B PRO 36.816 1
ATOM 4224 C CA . PRO 299 299 ? B 25.922 10.001 -4.204 1.000 2 B PRO 36.996 1
ATOM 4225 C C . PRO 299 299 ? B 25.711 8.760 -5.046 1.000 2 B PRO 37.492 1
ATOM 4226 O O . PRO 299 299 ? B 24.555 8.360 -5.263 1.000 2 B PRO 36.166 1
ATOM 4227 C CB . PRO 299 299 ? B 25.554 11.242 -4.994 1.000 2 B PRO 35.486 1
ATOM 4228 C CG . PRO 299 299 ? B 26.410 12.313 -4.403 1.000 2 B PRO 36.460 1
ATOM 4229 C CD . PRO 299 299 ? B 27.687 11.636 -4.069 1.000 2 B PRO 38.567 1
ATOM 4230 N N . GLU 300 300 ? B 26.780 8.158 -5.511 1.000 2 B GLU 40.900 1
ATOM 4231 C CA . GLU 300 300 ? B 26.636 6.937 -6.270 1.000 2 B GLU 42.593 1
ATOM 4232 C C . GLU 300 300 ? B 26.300 5.743 -5.406 1.000 2 B GLU 42.411 1
ATOM 4233 O O . GLU 300 300 ? B 25.719 4.757 -5.877 1.000 2 B GLU 40.710 1
ATOM 4234 C CB . GLU 300 300 ? B 27.907 6.669 -7.072 1.000 2 B GLU 41.586 1
ATOM 4235 C CG . GLU 300 300 ? B 28.128 7.571 -8.264 1.000 2 B GLU 40.480 1
ATOM 4236 C CD . GLU 300 300 ? B 28.786 8.908 -7.890 1.000 2 B GLU 37.925 1
ATOM 4237 O OE1 . GLU 300 300 ? B 29.162 9.046 -6.711 1.000 2 B GLU 35.380 1
ATOM 4238 O OE2 . GLU 300 300 ? B 28.892 9.774 -8.782 1.000 2 B GLU 32.112 1
ATOM 4239 N N . ILE 301 301 ? B 26.668 5.811 -4.134 1.000 2 B ILE 36.018 1
ATOM 4240 C CA . ILE 301 301 ? B 26.400 4.733 -3.195 1.000 2 B ILE 37.606 1
ATOM 4241 C C . ILE 301 301 ? B 24.918 4.643 -2.811 1.000 2 B ILE 37.972 1
ATOM 4242 O O . ILE 301 301 ? B 24.344 3.538 -2.871 1.000 2 B ILE 36.625 1
ATOM 4243 C CB . ILE 301 301 ? B 27.328 4.841 -1.966 1.000 2 B ILE 35.720 1
ATOM 4244 C CG1 . ILE 301 301 ? B 28.770 4.640 -2.431 1.000 2 B ILE 35.182 1
ATOM 4245 C CG2 . ILE 301 301 ? B 27.005 3.798 -0.907 1.000 2 B ILE 34.497 1
ATOM 4246 C CD1 . ILE 301 301 ? B 29.796 4.917 -1.392 1.000 2 B ILE 33.661 1
ATOM 4247 N N . PRO 302 302 ? B 24.250 5.711 -2.398 1.000 2 B PRO 38.532 1
ATOM 4248 C CA . PRO 302 302 ? B 22.821 5.584 -2.122 1.000 2 B PRO 39.935 1
ATOM 4249 C C . PRO 302 302 ? B 21.981 5.342 -3.336 1.000 2 B PRO 40.333 1
ATOM 4250 O O . PRO 302 302 ? B 20.885 4.780 -3.246 1.000 2 B PRO 39.397 1
ATOM 4251 C CB . PRO 302 302 ? B 22.450 6.897 -1.422 1.000 2 B PRO 37.849 1
ATOM 4252 C CG . PRO 302 302 ? B 23.458 7.858 -1.929 1.000 2 B PRO 38.859 1
ATOM 4253 C CD . PRO 302 302 ? B 24.717 7.068 -2.043 1.000 2 B PRO 40.445 1
ATOM 4254 N N . ASP 303 303 ? B 22.466 5.741 -4.509 1.000 2 B ASP 36.823 1
ATOM 4255 C CA . ASP 303 303 ? B 21.749 5.424 -5.727 1.000 2 B ASP 37.692 1
ATOM 4256 C C . ASP 303 303 ? B 21.817 3.928 -6.045 1.000 2 B ASP 37.868 1
ATOM 4257 O O . ASP 303 303 ? B 20.853 3.357 -6.549 1.000 2 B ASP 36.579 1
ATOM 4258 C CB . ASP 303 303 ? B 22.286 6.229 -6.905 1.000 2 B ASP 37.126 1
ATOM 4259 C CG . ASP 303 303 ? B 21.967 7.706 -6.785 1.000 2 B ASP 36.499 1
ATOM 4260 O OD1 . ASP 303 303 ? B 20.934 8.027 -6.164 1.000 2 B ASP 31.741 1
ATOM 4261 O OD2 . ASP 303 303 ? B 22.734 8.525 -7.317 1.000 2 B ASP 30.895 1
ATOM 4262 N N . GLN 304 304 ? B 22.915 3.344 -5.738 1.000 2 B GLN 36.975 1
ATOM 4263 C CA . GLN 304 304 ? B 23.034 1.902 -5.833 1.000 2 B GLN 37.886 1
ATOM 4264 C C . GLN 304 304 ? B 22.215 1.204 -4.758 1.000 2 B GLN 37.806 1
ATOM 4265 O O . GLN 304 304 ? B 21.630 0.138 -4.973 1.000 2 B GLN 36.721 1
ATOM 4266 C CB . GLN 304 304 ? B 24.469 1.434 -5.765 1.000 2 B GLN 36.811 1
ATOM 4267 C CG . GLN 304 304 ? B 25.324 1.858 -6.949 1.000 2 B GLN 36.478 1
ATOM 4268 C CD . GLN 304 304 ? B 26.757 1.367 -6.820 1.000 2 B GLN 35.489 1
ATOM 4269 O OE1 . GLN 304 304 ? B 27.138 0.763 -5.845 1.000 2 B GLN 32.884 1
ATOM 4270 N NE2 . GLN 304 304 ? B 27.554 1.630 -7.851 1.000 2 B GLN 28.070 1
ATOM 4271 N N . SER 305 305 ? B 22.172 1.806 -3.584 1.000 2 B SER 38.938 1
ATOM 4272 C CA . SER 305 305 ? B 21.372 1.275 -2.491 1.000 2 B SER 40.364 1
ATOM 4273 C C . SER 305 305 ? B 19.892 1.485 -2.743 1.000 2 B SER 40.603 1
ATOM 4274 O O . SER 305 305 ? B 19.076 0.634 -2.365 1.000 2 B SER 39.453 1
ATOM 4275 C CB . SER 305 305 ? B 21.775 1.929 -1.166 1.000 2 B SER 38.560 1
ATOM 4276 O OG . SER 305 305 ? B 23.127 1.633 -0.840 1.000 2 B SER 36.884 1
ATOM 4277 N N . TYR 306 306 ? B 19.534 2.571 -3.357 1.000 2 B TYR 33.252 1
ATOM 4278 C CA . TYR 306 306 ? B 18.161 2.824 -3.709 1.000 2 B TYR 34.125 1
ATOM 4279 C C . TYR 306 306 ? B 17.723 1.937 -4.886 1.000 2 B TYR 34.310 1
ATOM 4280 O O . TYR 306 306 ? B 16.539 1.610 -4.976 1.000 2 B TYR 32.556 1
ATOM 4281 C CB . TYR 306 306 ? B 17.960 4.284 -4.081 1.000 2 B TYR 32.498 1
ATOM 4282 C CG . TYR 306 306 ? B 18.078 5.262 -2.927 1.000 2 B TYR 31.005 1
ATOM 4283 C CD1 . TYR 306 306 ? B 18.086 4.799 -1.625 1.000 2 B TYR 30.011 1
ATOM 4284 C CD2 . TYR 306 306 ? B 18.197 6.621 -3.138 1.000 2 B TYR 29.252 1
ATOM 4285 C CE1 . TYR 306 306 ? B 18.217 5.673 -0.554 1.000 2 B TYR 26.359 1
ATOM 4286 C CE2 . TYR 306 306 ? B 18.318 7.512 -2.068 1.000 2 B TYR 25.400 1
ATOM 4287 C CZ . TYR 306 306 ? B 18.337 7.029 -0.792 1.000 2 B TYR 23.393 1
ATOM 4288 O OH . TYR 306 306 ? B 18.473 7.893 0.281 1.000 2 B TYR 26.307 1
ATOM 4289 N N . ALA 307 307 ? B 18.665 1.566 -5.725 1.000 2 B ALA 36.527 1
ATOM 4290 C CA . ALA 307 307 ? B 18.358 0.613 -6.783 1.000 2 B ALA 37.665 1
ATOM 4291 C C . ALA 307 307 ? B 18.173 -0.796 -6.226 1.000 2 B ALA 38.037 1
ATOM 4292 O O . ALA 307 307 ? B 17.469 -1.616 -6.809 1.000 2 B ALA 36.947 1
ATOM 4293 C CB . ALA 307 307 ? B 19.449 0.628 -7.843 1.000 2 B ALA 36.193 1
ATOM 4294 N N . SER 308 308 ? B 18.801 -1.047 -5.112 1.000 2 B SER 37.031 1
ATOM 4295 C CA . SER 308 308 ? B 18.613 -2.306 -4.437 1.000 2 B SER 38.032 1
ATOM 4296 C C . SER 308 308 ? B 17.202 -2.422 -3.861 1.000 2 B SER 37.868 1
ATOM 4297 O O . SER 308 308 ? B 16.570 -3.475 -3.928 1.000 2 B SER 36.701 1
ATOM 4298 C CB . SER 308 308 ? B 19.656 -2.501 -3.343 1.000 2 B SER 36.642 1
ATOM 4299 O OG . SER 308 308 ? B 20.961 -2.558 -3.893 1.000 2 B SER 35.658 1
ATOM 4300 N N . HIS 309 309 ? B 16.719 -1.353 -3.298 1.000 2 B HIS 32.264 1
ATOM 4301 C CA . HIS 309 309 ? B 15.358 -1.306 -2.809 1.000 2 B HIS 33.211 1
ATOM 4302 C C . HIS 309 309 ? B 14.378 -1.025 -3.919 1.000 2 B HIS 33.106 1
ATOM 4303 O O . HIS 309 309 ? B 13.202 -1.336 -3.771 1.000 2 B HIS 31.504 1
ATOM 4304 C CB . HIS 309 309 ? B 15.244 -0.276 -1.707 1.000 2 B HIS 31.126 1
ATOM 4305 C CG . HIS 309 309 ? B 16.024 -0.614 -0.473 1.000 2 B HIS 30.355 1
ATOM 4306 N ND1 . HIS 309 309 ? B 15.578 -1.555 0.424 1.000 2 B HIS 29.206 1
ATOM 4307 C CD2 . HIS 309 309 ? B 17.204 -0.154 0.008 1.000 2 B HIS 29.043 1
ATOM 4308 C CE1 . HIS 309 309 ? B 16.469 -1.658 1.416 1.000 2 B HIS 26.680 1
ATOM 4309 N NE2 . HIS 309 309 ? B 17.456 -0.815 1.187 1.000 2 B HIS 22.826 1
ATOM 4310 N N . GLY 310 310 ? B 14.847 -0.451 -4.988 1.000 2 B GLY 35.261 1
ATOM 4311 C CA . GLY 310 310 ? B 13.959 -0.206 -6.112 1.000 2 B GLY 34.827 1
ATOM 4312 C C . GLY 310 310 ? B 13.595 -1.458 -6.896 1.000 2 B GLY 36.113 1
ATOM 4313 O O . GLY 310 310 ? B 12.544 -1.507 -7.527 1.000 2 B GLY 34.900 1
ATOM 4314 N N . SER 311 311 ? B 14.439 -2.437 -6.827 1.000 2 B SER 36.004 1
ATOM 4315 C CA . SER 311 311 ? B 14.127 -3.715 -7.455 1.000 2 B SER 38.666 1
ATOM 4316 C C . SER 311 311 ? B 13.033 -4.450 -6.685 1.000 2 B SER 38.749 1
ATOM 4317 O O . SER 311 311 ? B 12.247 -5.187 -7.266 1.000 2 B SER 37.544 1
ATOM 4318 C CB . SER 311 311 ? B 15.381 -4.590 -7.572 1.000 2 B SER 37.019 1
ATOM 4319 O OG . SER 311 311 ? B 15.861 -4.992 -6.314 1.000 2 B SER 36.155 1
ATOM 4320 N N . GLY 312 312 ? B 13.006 -4.237 -5.404 1.000 2 B GLY 32.655 1
ATOM 4321 C CA . GLY 312 312 ? B 11.897 -4.734 -4.599 1.000 2 B GLY 31.645 1
ATOM 4322 C C . GLY 312 312 ? B 10.611 -3.978 -4.864 1.000 2 B GLY 32.862 1
ATOM 4323 O O . GLY 312 312 ? B 9.523 -4.530 -4.709 1.000 2 B GLY 31.356 1
ATOM 4324 N N . GLN 313 313 ? B 10.750 -2.745 -5.244 1.000 2 B GLN 35.644 1
ATOM 4325 C CA . GLN 313 313 ? B 9.600 -1.957 -5.645 1.000 2 B GLN 37.221 1
ATOM 4326 C C . GLN 313 313 ? B 9.006 -2.461 -6.950 1.000 2 B GLN 37.370 1
ATOM 4327 O O . GLN 313 313 ? B 7.779 -2.471 -7.115 1.000 2 B GLN 36.525 1
ATOM 4328 C CB . GLN 313 313 ? B 9.988 -0.505 -5.765 1.000 2 B GLN 36.103 1
ATOM 4329 C CG . GLN 313 313 ? B 8.846 0.408 -6.135 1.000 2 B GLN 35.477 1
ATOM 4330 C CD . GLN 313 313 ? B 7.835 0.556 -5.038 1.000 2 B GLN 34.581 1
ATOM 4331 O OE1 . GLN 313 313 ? B 8.180 0.715 -3.870 1.000 2 B GLN 32.191 1
ATOM 4332 N NE2 . GLN 313 313 ? B 6.563 0.457 -5.408 1.000 2 B GLN 27.468 1
ATOM 4333 N N . LEU 314 314 ? B 9.835 -2.870 -7.843 1.000 2 B LEU 34.525 1
ATOM 4334 C CA . LEU 314 314 ? B 9.342 -3.418 -9.102 1.000 2 B LEU 35.799 1
ATOM 4335 C C . LEU 314 314 ? B 8.755 -4.809 -8.925 1.000 2 B LEU 35.820 1
ATOM 4336 O O . LEU 314 314 ? B 7.823 -5.177 -9.637 1.000 2 B LEU 34.634 1
ATOM 4337 C CB . LEU 314 314 ? B 10.454 -3.457 -10.154 1.000 2 B LEU 33.939 1
ATOM 4338 C CG . LEU 314 314 ? B 10.990 -2.097 -10.637 1.000 2 B LEU 33.207 1
ATOM 4339 C CD1 . LEU 314 314 ? B 9.884 -1.335 -11.336 1.000 2 B LEU 33.507 1
ATOM 4340 C CD2 . LEU 314 314 ? B 12.172 -2.309 -11.569 1.000 2 B LEU 32.235 1
ATOM 4341 N N . ASP 315 315 ? B 9.294 -5.546 -7.993 1.000 2 B ASP 34.808 1
ATOM 4342 C CA . ASP 315 315 ? B 8.776 -6.870 -7.742 1.000 2 B ASP 34.583 1
ATOM 4343 C C . ASP 315 315 ? B 7.473 -6.807 -6.970 1.000 2 B ASP 34.529 1
ATOM 4344 O O . ASP 315 315 ? B 6.586 -7.619 -7.201 1.000 2 B ASP 33.604 1
ATOM 4345 C CB . ASP 315 315 ? B 9.803 -7.686 -6.965 1.000 2 B ASP 33.107 1
ATOM 4346 C CG . ASP 315 315 ? B 11.003 -8.080 -7.806 1.000 2 B ASP 32.780 1
ATOM 4347 O OD1 . ASP 315 315 ? B 10.834 -8.232 -9.034 1.000 2 B ASP 29.328 1
ATOM 4348 O OD2 . ASP 315 315 ? B 12.126 -8.225 -7.243 1.000 2 B ASP 28.062 1
ATOM 4349 N N . SER 316 316 ? B 7.356 -5.851 -6.091 1.000 2 B SER 34.773 1
ATOM 4350 C CA . SER 316 316 ? B 6.117 -5.690 -5.333 1.000 2 B SER 36.050 1
ATOM 4351 C C . SER 316 316 ? B 5.006 -5.081 -6.159 1.000 2 B SER 36.147 1
ATOM 4352 O O . SER 316 316 ? B 3.837 -5.294 -5.864 1.000 2 B SER 35.323 1
ATOM 4353 C CB . SER 316 316 ? B 6.375 -4.866 -4.078 1.000 2 B SER 34.249 1
ATOM 4354 O OG . SER 316 316 ? B 6.780 -3.561 -4.431 1.000 2 B SER 33.485 1
ATOM 4355 N N . VAL 317 317 ? B 5.368 -4.310 -7.154 1.000 2 B VAL 32.672 1
ATOM 4356 C CA . VAL 317 317 ? B 4.353 -3.749 -8.039 1.000 2 B VAL 35.140 1
ATOM 4357 C C . VAL 317 317 ? B 3.886 -4.791 -9.027 1.000 2 B VAL 35.354 1
ATOM 4358 O O . VAL 317 317 ? B 2.696 -4.854 -9.373 1.000 2 B VAL 34.133 1
ATOM 4359 C CB . VAL 317 317 ? B 4.897 -2.491 -8.731 1.000 2 B VAL 33.034 1
ATOM 4360 C CG1 . VAL 317 317 ? B 5.196 -1.399 -7.707 1.000 2 B VAL 32.433 1
ATOM 4361 C CG2 . VAL 317 317 ? B 3.913 -1.965 -9.750 1.000 2 B VAL 31.798 1
ATOM 4362 N N . ALA 318 318 ? B 4.776 -5.622 -9.442 1.000 2 B ALA 33.900 1
ATOM 4363 C CA . ALA 318 318 ? B 4.446 -6.605 -10.494 1.000 2 B ALA 35.821 1
ATOM 4364 C C . ALA 318 318 ? B 3.732 -7.828 -9.938 1.000 2 B ALA 36.171 1
ATOM 4365 O O . ALA 318 318 ? B 3.005 -8.488 -10.676 1.000 2 B ALA 34.844 1
ATOM 4366 C CB . ALA 318 318 ? B 5.739 -7.030 -11.226 1.000 2 B ALA 33.776 1
ATOM 4367 N N . THR 319 319 ? B 3.906 -8.101 -8.664 1.000 2 B THR 35.163 1
ATOM 4368 C CA . THR 319 319 ? B 3.285 -9.299 -8.085 1.000 2 B THR 35.145 1
ATOM 4369 C C . THR 319 319 ? B 1.793 -9.199 -7.818 1.000 2 B THR 35.251 1
ATOM 4370 O O . THR 319 319 ? B 1.156 -10.256 -7.791 1.000 2 B THR 34.137 1
ATOM 4371 C CB . THR 319 319 ? B 4.036 -9.728 -6.820 1.000 2 B THR 33.937 1
ATOM 4372 O OG1 . THR 319 319 ? B 4.206 -8.622 -5.953 1.000 2 B THR 31.622 1
ATOM 4373 C CG2 . THR 319 319 ? B 5.378 -10.303 -7.167 1.000 2 B THR 31.293 1
ATOM 4374 N N . PRO 320 320 ? B 1.164 -8.063 -7.604 1.000 2 B PRO 31.742 1
ATOM 4375 C CA . PRO 320 320 ? B -0.283 -8.070 -7.456 1.000 2 B PRO 32.121 1
ATOM 4376 C C . PRO 320 320 ? B -1.053 -8.451 -8.710 1.000 2 B PRO 32.322 1
ATOM 4377 O O . PRO 320 320 ? B -2.206 -8.857 -8.586 1.000 2 B PRO 31.144 1
ATOM 4378 C CB . PRO 320 320 ? B -0.627 -6.634 -7.008 1.000 2 B PRO 30.452 1
ATOM 4379 C CG . PRO 320 320 ? B 0.571 -6.184 -6.321 1.000 2 B PRO 31.390 1
ATOM 4380 C CD . PRO 320 320 ? B 1.701 -6.746 -7.078 1.000 2 B PRO 33.288 1
ATOM 4381 N N . GLU 321 321 ? B -0.436 -8.354 -9.870 1.000 2 B GLU 29.853 1
ATOM 4382 C CA . GLU 321 321 ? B -1.124 -8.721 -11.103 1.000 2 B GLU 30.215 1
ATOM 4383 C C . GLU 321 321 ? B -1.165 -10.227 -11.307 1.000 2 B GLU 30.426 1
ATOM 4384 O O . GLU 321 321 ? B -2.230 -10.783 -11.622 1.000 2 B GLU 28.739 1
ATOM 4385 C CB . GLU 321 321 ? B -0.460 -8.018 -12.288 1.000 2 B GLU 28.619 1
ATOM 4386 C CG . GLU 321 321 ? B -0.653 -6.510 -12.285 1.000 2 B GLU 28.079 1
ATOM 4387 C CD . GLU 321 321 ? B -0.041 -5.818 -13.479 1.000 2 B GLU 28.066 1
ATOM 4388 O OE1 . GLU 321 321 ? B 0.595 -6.518 -14.287 1.000 2 B GLU 27.311 1
ATOM 4389 O OE2 . GLU 321 321 ? B -0.200 -4.594 -13.609 1.000 2 B GLU 27.784 1
ATOM 4390 N N . ASN 322 322 ? B -0.062 -10.860 -11.112 1.000 2 B ASN 32.691 1
ATOM 4391 C CA . ASN 322 322 ? B 0.007 -12.312 -11.343 1.000 2 B ASN 33.997 1
ATOM 4392 C C . ASN 322 322 ? B -0.071 -13.121 -10.046 1.000 2 B ASN 33.952 1
ATOM 4393 O O . ASN 322 322 ? B -0.170 -14.345 -10.104 1.000 2 B ASN 32.783 1
ATOM 4394 C CB . ASN 322 322 ? B 1.231 -12.687 -12.143 1.000 2 B ASN 31.657 1
ATOM 4395 C CG . ASN 322 322 ? B 2.542 -12.303 -11.488 1.000 2 B ASN 31.097 1
ATOM 4396 O OD1 . ASN 322 322 ? B 2.558 -11.734 -10.397 1.000 2 B ASN 29.090 1
ATOM 4397 N ND2 . ASN 322 322 ? B 3.640 -12.593 -12.135 1.000 2 B ASN 30.255 1
ATOM 4398 N N . SER 323 323 ? B 0.025 -12.460 -8.926 1.000 2 B SER 32.970 1
ATOM 4399 C CA . SER 323 323 ? B 0.072 -13.155 -7.652 1.000 2 B SER 33.997 1
ATOM 4400 C C . SER 323 323 ? B -1.327 -13.634 -7.234 1.000 2 B SER 34.249 1
ATOM 4401 O O . SER 323 323 ? B -2.347 -13.335 -7.881 1.000 2 B SER 33.149 1
ATOM 4402 C CB . SER 323 323 ? B 0.677 -12.282 -6.576 1.000 2 B SER 31.665 1
ATOM 4403 O OG . SER 323 323 ? B -0.170 -11.195 -6.283 1.000 2 B SER 31.524 1
ATOM 4404 N N . SER 324 324 ? B -1.352 -14.307 -6.148 1.000 2 B SER 34.204 1
ATOM 4405 C CA . SER 324 324 ? B -2.588 -14.839 -5.609 1.000 2 B SER 35.824 1
ATOM 4406 C C . SER 324 324 ? B -3.299 -13.811 -4.739 1.000 2 B SER 36.109 1
ATOM 4407 O O . SER 324 324 ? B -2.915 -12.627 -4.644 1.000 2 B SER 35.248 1
ATOM 4408 C CB . SER 324 324 ? B -2.326 -16.100 -4.790 1.000 2 B SER 34.369 1
ATOM 4409 O OG . SER 324 324 ? B -1.537 -15.819 -3.657 1.000 2 B SER 32.981 1
ATOM 4410 N N . ILE 325 325 ? B -4.336 -14.261 -4.100 1.000 2 B ILE 32.405 1
ATOM 4411 C CA . ILE 325 325 ? B -5.096 -13.392 -3.206 1.000 2 B ILE 33.203 1
ATOM 4412 C C . ILE 325 325 ? B -4.297 -13.098 -1.946 1.000 2 B ILE 33.102 1
ATOM 4413 O O . ILE 325 325 ? B -4.361 -11.985 -1.391 1.000 2 B ILE 32.013 1
ATOM 4414 C CB . ILE 325 325 ? B -6.452 -14.042 -2.893 1.000 2 B ILE 30.986 1
ATOM 4415 C CG1 . ILE 325 325 ? B -7.243 -14.274 -4.188 1.000 2 B ILE 31.638 1
ATOM 4416 C CG2 . ILE 325 325 ? B -7.258 -13.159 -1.956 1.000 2 B ILE 30.426 1
ATOM 4417 C CD1 . ILE 325 325 ? B -8.484 -15.133 -4.008 1.000 2 B ILE 31.250 1
ATOM 4418 N N . SER 326 326 ? B -3.519 -14.061 -1.522 1.000 2 B SER 35.619 1
ATOM 4419 C CA . SER 326 326 ? B -2.679 -13.859 -0.329 1.000 2 B SER 37.038 1
ATOM 4420 C C . SER 326 326 ? B -1.609 -12.822 -0.565 1.000 2 B SER 37.213 1
ATOM 4421 O O . SER 326 326 ? B -1.287 -12.047 0.330 1.000 2 B SER 36.082 1
ATOM 4422 C CB . SER 326 326 ? B -2.069 -15.199 0.098 1.000 2 B SER 35.208 1
ATOM 4423 O OG . SER 326 326 ? B -3.064 -16.138 0.467 1.000 2 B SER 33.604 1
ATOM 4424 N N . ILE 327 327 ? B -1.071 -12.820 -1.765 1.000 2 B ILE 31.535 1
ATOM 4425 C CA . ILE 327 327 ? B -0.102 -11.766 -2.100 1.000 2 B ILE 31.645 1
ATOM 4426 C C . ILE 327 327 ? B -0.823 -10.447 -2.230 1.000 2 B ILE 31.747 1
ATOM 4427 O O . ILE 327 327 ? B -0.293 -9.399 -1.832 1.000 2 B ILE 30.307 1
ATOM 4428 C CB . ILE 327 327 ? B 0.660 -12.156 -3.383 1.000 2 B ILE 29.658 1
ATOM 4429 C CG1 . ILE 327 327 ? B 1.427 -13.448 -3.145 1.000 2 B ILE 29.006 1
ATOM 4430 C CG2 . ILE 327 327 ? B 1.615 -11.074 -3.824 1.000 2 B ILE 28.890 1
ATOM 4431 C CD1 . ILE 327 327 ? B 2.074 -14.043 -4.358 1.000 2 B ILE 29.988 1
ATOM 4432 N N . GLY 328 328 ? B -2.029 -10.483 -2.760 1.000 2 B GLY 33.168 1
ATOM 4433 C CA . GLY 328 328 ? B -2.823 -9.273 -2.739 1.000 2 B GLY 34.246 1
ATOM 4434 C C . GLY 328 328 ? B -3.239 -8.827 -1.360 1.000 2 B GLY 35.405 1
ATOM 4435 O O . GLY 328 328 ? B -3.407 -7.633 -1.120 1.000 2 B GLY 33.966 1
ATOM 4436 N N . ASP 329 329 ? B -3.346 -9.757 -0.457 1.000 2 B ASP 34.066 1
ATOM 4437 C CA . ASP 329 329 ? B -3.626 -9.431 0.934 1.000 2 B ASP 35.029 1
ATOM 4438 C C . ASP 329 329 ? B -2.421 -8.792 1.597 1.000 2 B ASP 35.367 1
ATOM 4439 O O . ASP 329 329 ? B -2.570 -7.984 2.517 1.000 2 B ASP 33.600 1
ATOM 4440 C CB . ASP 329 329 ? B -4.068 -10.666 1.695 1.000 2 B ASP 32.781 1
ATOM 4441 C CG . ASP 329 329 ? B -5.432 -11.183 1.267 1.000 2 B ASP 31.994 1
ATOM 4442 O OD1 . ASP 329 329 ? B -6.248 -10.362 0.833 1.000 2 B ASP 28.106 1
ATOM 4443 O OD2 . ASP 329 329 ? B -5.661 -12.399 1.379 1.000 2 B ASP 26.509 1
ATOM 4444 N N . ASP 330 330 ? B -1.234 -9.165 1.170 1.000 2 B ASP 34.228 1
ATOM 4445 C CA . ASP 330 330 ? B -0.036 -8.578 1.733 1.000 2 B ASP 34.533 1
ATOM 4446 C C . ASP 330 330 ? B 0.105 -7.123 1.291 1.000 2 B ASP 34.652 1
ATOM 4447 O O . ASP 330 330 ? B 0.583 -6.279 2.060 1.000 2 B ASP 32.810 1
ATOM 4448 C CB . ASP 330 330 ? B 1.210 -9.377 1.303 1.000 2 B ASP 32.420 1
ATOM 4449 C CG . ASP 330 330 ? B 1.242 -10.755 1.920 1.000 2 B ASP 31.631 1
ATOM 4450 O OD1 . ASP 330 330 ? B 0.720 -10.936 3.045 1.000 2 B ASP 29.131 1
ATOM 4451 O OD2 . ASP 330 330 ? B 1.806 -11.670 1.283 1.000 2 B ASP 27.897 1
ATOM 4452 N N . GLU 331 331 ? B -0.297 -6.843 0.082 1.000 2 B GLU 32.389 1
ATOM 4453 C CA . GLU 331 331 ? B -0.269 -5.472 -0.389 1.000 2 B GLU 32.072 1
ATOM 4454 C C . GLU 331 331 ? B -1.333 -4.626 0.317 1.000 2 B GLU 32.381 1
ATOM 4455 O O . GLU 331 331 ? B -1.141 -3.426 0.502 1.000 2 B GLU 30.396 1
ATOM 4456 C CB . GLU 331 331 ? B -0.436 -5.428 -1.913 1.000 2 B GLU 29.992 1
ATOM 4457 C CG . GLU 331 331 ? B 0.628 -6.217 -2.668 1.000 2 B GLU 29.128 1
ATOM 4458 C CD . GLU 331 331 ? B 2.013 -5.620 -2.494 1.000 2 B GLU 29.571 1
ATOM 4459 O OE1 . GLU 331 331 ? B 2.123 -4.370 -2.413 1.000 2 B GLU 28.588 1
ATOM 4460 O OE2 . GLU 331 331 ? B 2.984 -6.398 -2.412 1.000 2 B GLU 28.170 1
ATOM 4461 N N . ILE 332 332 ? B -2.392 -5.255 0.663 1.000 2 B ILE 35.031 1
ATOM 4462 C CA . ILE 332 332 ? B -3.417 -4.573 1.455 1.000 2 B ILE 35.660 1
ATOM 4463 C C . ILE 332 332 ? B -2.908 -4.338 2.872 1.000 2 B ILE 35.764 1
ATOM 4464 O O . ILE 332 332 ? B -3.205 -3.302 3.465 1.000 2 B ILE 34.433 1
ATOM 4465 C CB . ILE 332 332 ? B -4.719 -5.383 1.421 1.000 2 B ILE 33.681 1
ATOM 4466 C CG1 . ILE 332 332 ? B -5.259 -5.435 -0.000873 1.000 2 B ILE 35.073 1
ATOM 4467 C CG2 . ILE 332 332 ? B -5.766 -4.780 2.336 1.000 2 B ILE 33.619 1
ATOM 4468 C CD1 . ILE 332 332 ? B -6.418 -6.375 -0.203 1.000 2 B ILE 33.096 1
ATOM 4469 N N . ASP 333 333 ? B -2.150 -5.259 3.384 1.000 2 B ASP 34.610 1
ATOM 4470 C CA . ASP 333 333 ? B -1.544 -5.088 4.689 1.000 2 B ASP 34.766 1
ATOM 4471 C C . ASP 333 333 ? B -0.544 -3.953 4.689 1.000 2 B ASP 34.749 1
ATOM 4472 O O . ASP 333 333 ? B -0.483 -3.164 5.649 1.000 2 B ASP 33.165 1
ATOM 4473 C CB . ASP 333 333 ? B -0.864 -6.403 5.116 1.000 2 B ASP 33.339 1
ATOM 4474 C CG . ASP 333 333 ? B -0.495 -6.417 6.607 1.000 2 B ASP 33.065 1
ATOM 4475 O OD1 . ASP 333 333 ? B -0.834 -5.476 7.337 1.000 2 B ASP 29.259 1
ATOM 4476 O OD2 . ASP 333 333 ? B 0.159 -7.384 7.008 1.000 2 B ASP 27.982 1
ATOM 4477 N N . ARG 334 334 ? B 0.227 -3.848 3.625 1.000 2 B ARG 34.774 1
ATOM 4478 C CA . ARG 334 334 ? B 1.207 -2.761 3.548 1.000 2 B ARG 34.820 1
ATOM 4479 C C . ARG 334 334 ? B 0.529 -1.427 3.337 1.000 2 B ARG 34.423 1
ATOM 4480 O O . ARG 334 334 ? B 0.991 -0.400 3.834 1.000 2 B ARG 32.845 1
ATOM 4481 C CB . ARG 334 334 ? B 2.209 -3.036 2.445 1.000 2 B ARG 32.331 1
ATOM 4482 C CG . ARG 334 334 ? B 3.123 -4.209 2.717 1.000 2 B ARG 31.882 1
ATOM 4483 C CD . ARG 334 334 ? B 4.067 -4.446 1.582 1.000 2 B ARG 31.289 1
ATOM 4484 N NE . ARG 334 334 ? B 4.979 -5.591 1.829 1.000 2 B ARG 26.394 1
ATOM 4485 C CZ . ARG 334 334 ? B 5.842 -6.054 0.974 1.000 2 B ARG 25.699 1
ATOM 4486 N NH1 . ARG 334 334 ? B 5.922 -5.504 -0.225 1.000 2 B ARG 24.229 1
ATOM 4487 N NH2 . ARG 334 334 ? B 6.644 -7.064 1.291 1.000 2 B ARG 22.551 1
ATOM 4488 N N . SER 335 335 ? B -0.553 -1.436 2.616 1.000 2 B SER 35.529 1
ATOM 4489 C CA . SER 335 335 ? B -1.314 -0.214 2.432 1.000 2 B SER 36.273 1
ATOM 4490 C C . SER 335 335 ? B -2.120 0.148 3.672 1.000 2 B SER 36.243 1
ATOM 4491 O O . SER 335 335 ? B -2.403 1.316 3.898 1.000 2 B SER 34.813 1
ATOM 4492 C CB . SER 335 335 ? B -2.227 -0.347 1.218 1.000 2 B SER 34.503 1
ATOM 4493 O OG . SER 335 335 ? B -3.227 -1.337 1.448 1.000 2 B SER 33.693 1
ATOM 4494 N N . SER 336 336 ? B -2.470 -0.822 4.457 1.000 2 B SER 35.661 1
ATOM 4495 C CA . SER 336 336 ? B -3.169 -0.557 5.696 1.000 2 B SER 36.800 1
ATOM 4496 C C . SER 336 336 ? B -2.235 0.024 6.741 1.000 2 B SER 36.890 1
ATOM 4497 O O . SER 336 336 ? B -2.670 0.805 7.607 1.000 2 B SER 35.770 1
ATOM 4498 C CB . SER 336 336 ? B -3.848 -1.828 6.213 1.000 2 B SER 35.150 1
ATOM 4499 O OG . SER 336 336 ? B -2.905 -2.800 6.593 1.000 2 B SER 34.329 1
ATOM 4500 N N . GLN 337 337 ? B -0.985 -0.344 6.664 1.000 2 B GLN 30.091 1
ATOM 4501 C CA . GLN 337 337 ? B -0.005 0.259 7.574 1.000 2 B GLN 29.402 1
ATOM 4502 C C . GLN 337 337 ? B 0.273 1.711 7.220 1.000 2 B GLN 29.491 1
ATOM 4503 O O . GLN 337 337 ? B 0.543 2.520 8.091 1.000 2 B GLN 28.049 1
ATOM 4504 C CB . GLN 337 337 ? B 1.290 -0.553 7.539 1.000 2 B GLN 28.198 1
ATOM 4505 C CG . GLN 337 337 ? B 1.156 -1.957 8.092 1.000 2 B GLN 27.930 1
ATOM 4506 C CD . GLN 337 337 ? B 2.456 -2.744 8.053 1.000 2 B GLN 28.259 1
ATOM 4507 O OE1 . GLN 337 337 ? B 3.459 -2.281 7.538 1.000 2 B GLN 28.968 1
ATOM 4508 N NE2 . GLN 337 337 ? B 2.436 -3.946 8.605 1.000 2 B GLN 22.798 1
ATOM 4509 N N . ARG 338 338 ? B 0.163 2.029 5.955 1.000 2 B ARG 35.137 1
ATOM 4510 C CA . ARG 338 338 ? B 0.311 3.417 5.519 1.000 2 B ARG 36.758 1
ATOM 4511 C C . ARG 338 338 ? B -0.937 4.223 5.772 1.000 2 B ARG 36.292 1
ATOM 4512 O O . ARG 338 338 ? B -0.861 5.426 5.977 1.000 2 B ARG 34.610 1
ATOM 4513 C CB . ARG 338 338 ? B 0.695 3.484 4.044 1.000 2 B ARG 34.413 1
ATOM 4514 C CG . ARG 338 338 ? B 2.090 2.944 3.734 1.000 2 B ARG 33.330 1
ATOM 4515 C CD . ARG 338 338 ? B 2.360 2.990 2.260 1.000 2 B ARG 32.890 1
ATOM 4516 N NE . ARG 338 338 ? B 3.686 2.485 1.930 1.000 2 B ARG 27.547 1
ATOM 4517 C CZ . ARG 338 338 ? B 3.932 1.228 1.566 1.000 2 B ARG 26.419 1
ATOM 4518 N NH1 . ARG 338 338 ? B 2.944 0.363 1.505 1.000 2 B ARG 24.738 1
ATOM 4519 N NH2 . ARG 338 338 ? B 5.178 0.870 1.292 1.000 2 B ARG 23.243 1
ATOM 4520 N N . SER 339 339 ? B -2.076 3.566 5.768 1.000 2 B SER 34.047 1
ATOM 4521 C CA . SER 339 339 ? B -3.303 4.293 6.023 1.000 2 B SER 34.833 1
ATOM 4522 C C . SER 339 339 ? B -3.506 4.550 7.532 1.000 2 B SER 34.835 1
ATOM 4523 O O . SER 339 339 ? B -4.212 5.515 7.876 1.000 2 B SER 33.576 1
ATOM 4524 C CB . SER 339 339 ? B -4.486 3.498 5.473 1.000 2 B SER 32.968 1
ATOM 4525 O OG . SER 339 339 ? B -4.653 2.276 6.150 1.000 2 B SER 31.576 1
ATOM 4526 N N . ARG 340 340 ? B -2.923 3.757 8.351 1.000 2 B ARG 31.664 1
ATOM 4527 C CA . ARG 340 340 ? B -2.995 3.991 9.787 1.000 2 B ARG 30.406 1
ATOM 4528 C C . ARG 340 340 ? B -2.196 5.225 10.197 1.000 2 B ARG 30.620 1
ATOM 4529 O O . ARG 340 340 ? B -2.616 5.974 11.072 1.000 2 B ARG 28.739 1
ATOM 4530 C CB . ARG 340 340 ? B -2.455 2.763 10.544 1.000 2 B ARG 28.076 1
ATOM 4531 C CG . ARG 340 340 ? B -3.402 1.587 10.511 1.000 2 B ARG 27.264 1
ATOM 4532 C CD . ARG 340 340 ? B -2.822 0.397 11.242 1.000 2 B ARG 28.378 1
ATOM 4533 N NE . ARG 340 340 ? B -3.687 -0.747 11.201 1.000 2 B ARG 23.831 1
ATOM 4534 C CZ . ARG 340 340 ? B -3.417 -1.917 11.729 1.000 2 B ARG 21.262 1
ATOM 4535 N NH1 . ARG 340 340 ? B -2.264 -2.090 12.372 1.000 2 B ARG 21.664 1
ATOM 4536 N NH2 . ARG 340 340 ? B -4.273 -2.927 11.621 1.000 2 B ARG 20.324 1
ATOM 4537 N N . SER 341 341 ? B -1.081 5.414 9.572 1.000 2 B SER 35.135 1
ATOM 4538 C CA . SER 341 341 ? B -0.272 6.606 9.801 1.000 2 B SER 36.927 1
ATOM 4539 C C . SER 341 341 ? B -0.632 7.749 8.858 1.000 2 B SER 36.792 1
ATOM 4540 O O . SER 341 341 ? B -0.353 8.897 9.154 1.000 2 B SER 35.442 1
ATOM 4541 C CB . SER 341 341 ? B 1.203 6.265 9.672 1.000 2 B SER 35.199 1
ATOM 4542 O OG . SER 341 341 ? B 1.521 5.875 8.373 1.000 2 B SER 34.156 1
ATOM 4543 N N . GLY 342 342 ? B -1.227 7.406 7.727 1.000 2 B GLY 33.474 1
ATOM 4544 C CA . GLY 342 342 ? B -1.531 8.436 6.755 1.000 2 B GLY 33.196 1
ATOM 4545 C C . GLY 342 342 ? B -2.907 9.045 6.922 1.000 2 B GLY 34.326 1
ATOM 4546 O O . GLY 342 342 ? B -3.069 10.256 6.978 1.000 2 B GLY 32.618 1
ATOM 4547 N N . GLY 343 343 ? B -3.908 8.178 7.027 1.000 2 B GLY 38.641 1
ATOM 4548 C CA . GLY 343 343 ? B -5.265 8.666 7.057 1.000 2 B GLY 40.095 1
ATOM 4549 C C . GLY 343 343 ? B -6.234 7.621 7.586 1.000 2 B GLY 42.064 1
ATOM 4550 O O . GLY 343 343 ? B -5.879 6.809 8.441 1.000 2 B GLY 40.416 1
ATOM 4551 N N . ASP 344 344 ? B -7.413 7.663 7.100 1.000 2 B ASP 37.518 1
ATOM 4552 C CA . ASP 344 344 ? B -8.476 6.783 7.550 1.000 2 B ASP 37.612 1
ATOM 4553 C C . ASP 344 344 ? B -8.272 5.373 7.000 1.000 2 B ASP 37.823 1
ATOM 4554 O O . ASP 344 344 ? B -7.459 5.138 6.088 1.000 2 B ASP 36.554 1
ATOM 4555 C CB . ASP 344 344 ? B -9.846 7.306 7.125 1.000 2 B ASP 36.114 1
ATOM 4556 C CG . ASP 344 344 ? B -10.221 8.607 7.856 1.000 2 B ASP 35.184 1
ATOM 4557 O OD1 . ASP 344 344 ? B -9.798 8.787 9.020 1.000 2 B ASP 31.498 1
ATOM 4558 O OD2 . ASP 344 344 ? B -10.945 9.419 7.247 1.000 2 B ASP 30.870 1
ATOM 4559 N N . GLU 345 345 ? B -9.029 4.446 7.535 1.000 2 B GLU 37.772 1
ATOM 4560 C CA . GLU 345 345 ? B -8.926 3.062 7.132 1.000 2 B GLU 37.737 1
ATOM 4561 C C . GLU 345 345 ? B -10.296 2.417 7.216 1.000 2 B GLU 37.572 1
ATOM 4562 O O . GLU 345 345 ? B -11.040 2.650 8.151 1.000 2 B GLU 35.566 1
ATOM 4563 C CB . GLU 345 345 ? B -7.901 2.306 7.974 1.000 2 B GLU 36.342 1
ATOM 4564 C CG . GLU 345 345 ? B -7.643 0.880 7.537 1.000 2 B GLU 35.380 1
ATOM 4565 C CD . GLU 345 345 ? B -6.571 0.180 8.370 1.000 2 B GLU 33.441 1
ATOM 4566 O OE1 . GLU 345 345 ? B -6.087 0.804 9.332 1.000 2 B GLU 30.797 1
ATOM 4567 O OE2 . GLU 345 345 ? B -6.226 -0.974 8.049 1.000 2 B GLU 30.570 1
ATOM 4568 N N . ILE 346 346 ? B -10.600 1.622 6.218 1.000 2 B ILE 35.938 1
ATOM 4569 C CA . ILE 346 346 ? B -11.847 0.892 6.154 1.000 2 B ILE 36.075 1
ATOM 4570 C C . ILE 346 346 ? B -11.667 -0.461 6.814 1.000 2 B ILE 36.407 1
ATOM 4571 O O . ILE 346 346 ? B -10.675 -1.138 6.574 1.000 2 B ILE 35.117 1
ATOM 4572 C CB . ILE 346 346 ? B -12.346 0.790 4.697 1.000 2 B ILE 34.469 1
ATOM 4573 C CG1 . ILE 346 346 ? B -12.599 2.173 4.121 1.000 2 B ILE 37.365 1
ATOM 4574 C CG2 . ILE 346 346 ? B -13.624 -0.025 4.611 1.000 2 B ILE 35.647 1
ATOM 4575 C CD1 . ILE 346 346 ? B -12.924 2.191 2.656 1.000 2 B ILE 34.447 1
ATOM 4576 N N . ASP 347 347 ? B -12.642 -0.889 7.596 1.000 2 B ASP 34.403 1
ATOM 4577 C CA . ASP 347 347 ? B -12.579 -2.162 8.274 1.000 2 B ASP 35.567 1
ATOM 4578 C C . ASP 347 347 ? B -12.729 -3.338 7.321 1.000 2 B ASP 35.708 1
ATOM 4579 O O . ASP 347 347 ? B -12.306 -4.440 7.655 1.000 2 B ASP 34.238 1
ATOM 4580 C CB . ASP 347 347 ? B -13.645 -2.246 9.367 1.000 2 B ASP 33.903 1
ATOM 4581 C CG . ASP 347 347 ? B -13.352 -1.334 10.550 1.000 2 B ASP 33.372 1
ATOM 4582 O OD1 . ASP 347 347 ? B -12.180 -1.094 10.866 1.000 2 B ASP 29.642 1
ATOM 4583 O OD2 . ASP 347 347 ? B -14.340 -0.858 11.136 1.000 2 B ASP 28.351 1
ATOM 4584 N N . GLU 348 348 ? B -13.282 -3.100 6.175 1.000 2 B GLU 36.605 1
ATOM 4585 C CA . GLU 348 348 ? B -13.367 -4.150 5.170 1.000 2 B GLU 37.023 1
ATOM 4586 C C . GLU 348 348 ? B -12.016 -4.505 4.619 1.000 2 B GLU 37.135 1
ATOM 4587 O O . GLU 348 348 ? B -11.761 -5.650 4.280 1.000 2 B GLU 35.086 1
ATOM 4588 C CB . GLU 348 348 ? B -14.294 -3.699 4.056 1.000 2 B GLU 34.959 1
ATOM 4589 C CG . GLU 348 348 ? B -15.737 -3.504 4.446 1.000 2 B GLU 34.677 1
ATOM 4590 C CD . GLU 348 348 ? B -16.595 -3.053 3.296 1.000 2 B GLU 33.443 1
ATOM 4591 O OE1 . GLU 348 348 ? B -16.057 -2.854 2.201 1.000 2 B GLU 31.252 1
ATOM 4592 O OE2 . GLU 348 348 ? B -17.842 -2.908 3.480 1.000 2 B GLU 29.290 1
ATOM 4593 N N . ASP 349 349 ? B -11.143 -3.512 4.528 1.000 2 B ASP 37.933 1
ATOM 4594 C CA . ASP 349 349 ? B -9.781 -3.747 4.060 1.000 2 B ASP 38.042 1
ATOM 4595 C C . ASP 349 349 ? B -8.848 -4.157 5.196 1.000 2 B ASP 38.346 1
ATOM 4596 O O . ASP 349 349 ? B -7.708 -4.480 4.912 1.000 2 B ASP 36.880 1
ATOM 4597 C CB . ASP 349 349 ? B -9.255 -2.497 3.337 1.000 2 B ASP 35.714 1
ATOM 4598 C CG . ASP 349 349 ? B -10.006 -2.192 2.056 1.000 2 B ASP 34.756 1
ATOM 4599 O OD1 . ASP 349 349 ? B -10.454 -3.172 1.406 1.000 2 B ASP 31.283 1
ATOM 4600 O OD2 . ASP 349 349 ? B -10.154 -0.991 1.711 1.000 2 B ASP 30.722 1
ATOM 4601 N N . GLU 350 350 ? B -9.329 -4.128 6.402 1.000 2 B GLU 36.135 1
ATOM 4602 C CA . GLU 350 350 ? B -8.509 -4.486 7.528 1.000 2 B GLU 36.046 1
ATOM 4603 C C . GLU 350 350 ? B -8.661 -5.959 7.888 1.000 2 B GLU 36.093 1
ATOM 4604 O O . GLU 350 350 ? B -7.838 -6.475 8.670 1.000 2 B GLU 34.483 1
ATOM 4605 C CB . GLU 350 350 ? B -8.830 -3.590 8.732 1.000 2 B GLU 34.550 1
ATOM 4606 C CG . GLU 350 350 ? B -7.798 -3.607 9.855 1.000 2 B GLU 34.607 1
ATOM 4607 C CD . GLU 350 350 ? B -8.137 -2.645 10.977 1.000 2 B GLU 33.600 1
ATOM 4608 O OE1 . GLU 350 350 ? B -9.188 -1.970 10.888 1.000 2 B GLU 32.054 1
ATOM 4609 O OE2 . GLU 350 350 ? B -7.358 -2.594 11.961 1.000 2 B GLU 30.799 1
ATOM 4610 N N . ARG 351 351 ? B -9.605 -6.632 7.346 1.000 2 B ARG 36.000 1
ATOM 4611 C CA . ARG 351 351 ? B -9.831 -8.022 7.698 1.000 2 B ARG 37.672 1
ATOM 4612 C C . ARG 351 351 ? B -8.722 -8.951 7.198 1.000 2 B ARG 37.728 1
ATOM 4613 O O . ARG 351 351 ? B -8.307 -9.860 7.909 1.000 2 B ARG 36.196 1
ATOM 4614 C CB . ARG 351 351 ? B -11.189 -8.491 7.150 1.000 2 B ARG 36.031 1
ATOM 4615 C CG . ARG 351 351 ? B -12.377 -7.854 7.790 1.000 2 B ARG 34.762 1
ATOM 4616 C CD . ARG 351 351 ? B -13.664 -8.365 7.148 1.000 2 B ARG 33.334 1
ATOM 4617 N NE . ARG 351 351 ? B -14.864 -7.740 7.716 1.000 2 B ARG 27.029 1
ATOM 4618 C CZ . ARG 351 351 ? B -16.086 -8.000 7.319 1.000 2 B ARG 25.638 1
ATOM 4619 N NH1 . ARG 351 351 ? B -16.285 -8.887 6.358 1.000 2 B ARG 23.966 1
ATOM 4620 N NH2 . ARG 351 351 ? B -17.130 -7.390 7.894 1.000 2 B ARG 22.366 1
ATOM 4621 N N . ASP 352 352 ? B -8.242 -8.691 6.006 1.000 2 B ASP 32.918 1
ATOM 4622 C CA . ASP 352 352 ? B -7.182 -9.506 5.439 1.000 2 B ASP 33.235 1
ATOM 4623 C C . ASP 352 352 ? B -5.824 -9.266 6.094 1.000 2 B ASP 33.378 1
ATOM 4624 O O . ASP 352 352 ? B -5.092 -10.233 6.315 1.000 2 B ASP 32.190 1
ATOM 4625 C CB . ASP 352 352 ? B -7.106 -9.310 3.925 1.000 2 B ASP 31.999 1
ATOM 4626 C CG . ASP 352 352 ? B -8.301 -9.906 3.210 1.000 2 B ASP 31.815 1
ATOM 4627 O OD1 . ASP 352 352 ? B -8.862 -10.898 3.720 1.000 2 B ASP 28.432 1
ATOM 4628 O OD2 . ASP 352 352 ? B -8.648 -9.387 2.119 1.000 2 B ASP 27.223 1
ATOM 4629 N N . PRO 353 353 ? B -5.398 -8.067 6.359 1.000 2 B PRO 34.207 1
ATOM 4630 C CA . PRO 353 353 ? B -4.132 -7.894 7.078 1.000 2 B PRO 34.964 1
ATOM 4631 C C . PRO 353 353 ? B -4.209 -8.294 8.539 1.000 2 B PRO 34.912 1
ATOM 4632 O O . PRO 353 353 ? B -3.171 -8.547 9.152 1.000 2 B PRO 34.011 1
ATOM 4633 C CB . PRO 353 353 ? B -3.782 -6.423 6.911 1.000 2 B PRO 33.111 1
ATOM 4634 C CG . PRO 353 353 ? B -5.091 -5.770 6.720 1.000 2 B PRO 34.421 1
ATOM 4635 C CD . PRO 353 353 ? B -5.895 -6.736 5.912 1.000 2 B PRO 36.543 1
ATOM 4636 N N . LYS 354 354 ? B -5.376 -8.374 9.105 1.000 2 B LYS 34.231 1
ATOM 4637 C CA . LYS 354 354 ? B -5.493 -8.897 10.468 1.000 2 B LYS 35.285 1
ATOM 4638 C C . LYS 354 354 ? B -5.235 -10.381 10.539 1.000 2 B LYS 35.212 1
ATOM 4639 O O . LYS 354 354 ? B -4.782 -10.890 11.552 1.000 2 B LYS 33.741 1
ATOM 4640 C CB . LYS 354 354 ? B -6.878 -8.603 11.049 1.000 2 B LYS 33.848 1
ATOM 4641 C CG . LYS 354 354 ? B -7.118 -7.150 11.440 1.000 2 B LYS 32.993 1
ATOM 4642 C CD . LYS 354 354 ? B -8.522 -6.983 12.019 1.000 2 B LYS 31.966 1
ATOM 4643 C CE . LYS 354 354 ? B -8.795 -5.556 12.409 1.000 2 B LYS 26.591 1
ATOM 4644 N NZ . LYS 354 354 ? B -10.155 -5.356 12.947 1.000 2 B LYS 26.329 1
ATOM 4645 N N . ARG 355 355 ? B -5.516 -11.051 9.434 1.000 2 B ARG 33.969 1
ATOM 4646 C CA . ARG 355 355 ? B -5.207 -12.472 9.360 1.000 2 B ARG 35.942 1
ATOM 4647 C C . ARG 355 355 ? B -3.693 -12.701 9.354 1.000 2 B ARG 35.358 1
ATOM 4648 O O . ARG 355 355 ? B -3.223 -13.643 9.982 1.000 2 B ARG 34.166 1
ATOM 4649 C CB . ARG 355 355 ? B -5.870 -13.091 8.131 1.000 2 B ARG 33.673 1
ATOM 4650 C CG . ARG 355 355 ? B -5.643 -14.593 7.998 1.000 2 B ARG 32.246 1
ATOM 4651 C CD . ARG 355 355 ? B -6.377 -15.114 6.781 1.000 2 B ARG 31.195 1
ATOM 4652 N NE . ARG 355 355 ? B -5.792 -14.593 5.537 1.000 2 B ARG 25.877 1
ATOM 4653 C CZ . ARG 355 355 ? B -6.313 -14.789 4.329 1.000 2 B ARG 25.646 1
ATOM 4654 N NH1 . ARG 355 355 ? B -7.423 -15.476 4.198 1.000 2 B ARG 22.844 1
ATOM 4655 N NH2 . ARG 355 355 ? B -5.706 -14.291 3.262 1.000 2 B ARG 21.135 1
ATOM 4656 N N . TRP 356 356 ? B -2.983 -11.864 8.641 1.000 2 B TRP 37.486 1
ATOM 4657 C CA . TRP 356 356 ? B -1.538 -11.986 8.603 1.000 2 B TRP 37.740 1
ATOM 4658 C C . TRP 356 356 ? B -0.909 -11.535 9.909 1.000 2 B TRP 38.233 1
ATOM 4659 O O . TRP 356 356 ? B 0.187 -11.958 10.249 1.000 2 B TRP 36.533 1
ATOM 4660 C CB . TRP 356 356 ? B -0.957 -11.200 7.437 1.000 2 B TRP 36.750 1
ATOM 4661 C CG . TRP 356 356 ? B -1.348 -11.772 6.120 1.000 2 B TRP 37.143 1
ATOM 4662 C CD1 . TRP 356 356 ? B -2.274 -11.266 5.273 1.000 2 B TRP 34.259 1
ATOM 4663 C CD2 . TRP 356 356 ? B -0.828 -12.933 5.492 1.000 2 B TRP 35.811 1
ATOM 4664 N NE1 . TRP 356 356 ? B -2.363 -12.068 4.154 1.000 2 B TRP 36.458 1
ATOM 4665 C CE2 . TRP 356 356 ? B -1.489 -13.099 4.253 1.000 2 B TRP 36.013 1
ATOM 4666 C CE3 . TRP 356 356 ? B 0.143 -13.871 5.857 1.000 2 B TRP 33.892 1
ATOM 4667 C CZ2 . TRP 356 356 ? B -1.207 -14.163 3.394 1.000 2 B TRP 34.168 1
ATOM 4668 C CZ3 . TRP 356 356 ? B 0.409 -14.925 4.980 1.000 2 B TRP 34.270 1
ATOM 4669 C CH2 . TRP 356 356 ? B -0.262 -15.043 3.776 1.000 2 B TRP 33.337 1
ATOM 4670 N N . LYS 357 357 ? B -1.564 -10.659 10.598 1.000 2 B LYS 34.037 1
ATOM 4671 C CA . LYS 357 357 ? B -1.047 -10.231 11.889 1.000 2 B LYS 35.019 1
ATOM 4672 C C . LYS 357 357 ? B -1.275 -11.284 12.992 1.000 2 B LYS 34.760 1
ATOM 4673 O O . LYS 357 357 ? B -0.466 -11.393 13.915 1.000 2 B LYS 33.355 1
ATOM 4674 C CB . LYS 357 357 ? B -1.663 -8.909 12.321 1.000 2 B LYS 33.063 1
ATOM 4675 C CG . LYS 357 357 ? B -1.233 -7.721 11.487 1.000 2 B LYS 32.672 1
ATOM 4676 C CD . LYS 357 357 ? B -1.852 -6.442 11.988 1.000 2 B LYS 31.940 1
ATOM 4677 C CE . LYS 357 357 ? B -1.396 -5.253 11.149 1.000 2 B LYS 26.292 1
ATOM 4678 N NZ . LYS 357 357 ? B -1.981 -3.975 11.633 1.000 2 B LYS 25.809 1
ATOM 4679 N N . ILE 358 358 ? B -2.363 -12.001 12.872 1.000 2 B ILE 32.834 1
ATOM 4680 C CA . ILE 358 358 ? B -2.619 -13.085 13.810 1.000 2 B ILE 33.421 1
ATOM 4681 C C . ILE 358 358 ? B -1.709 -14.261 13.520 1.000 2 B ILE 33.381 1
ATOM 4682 O O . ILE 358 358 ? B -1.133 -14.872 14.422 1.000 2 B ILE 32.231 1
ATOM 4683 C CB . ILE 358 358 ? B -4.098 -13.465 13.768 1.000 2 B ILE 31.395 1
ATOM 4684 C CG1 . ILE 358 358 ? B -4.948 -12.323 14.276 1.000 2 B ILE 32.628 1
ATOM 4685 C CG2 . ILE 358 358 ? B -4.363 -14.711 14.631 1.000 2 B ILE 31.528 1
ATOM 4686 C CD1 . ILE 358 358 ? B -6.421 -12.486 14.009 1.000 2 B ILE 31.244 1
ATOM 4687 N N . GLY 359 359 ? B -1.543 -14.570 12.252 1.000 2 B GLY 33.240 1
ATOM 4688 C CA . GLY 359 359 ? B -0.660 -15.653 11.872 1.000 2 B GLY 33.662 1
ATOM 4689 C C . GLY 359 359 ? B 0.821 -15.335 12.051 1.000 2 B GLY 34.509 1
ATOM 4690 O O . GLY 359 359 ? B 1.624 -16.229 12.321 1.000 2 B GLY 33.039 1
ATOM 4691 N N . ALA 360 360 ? B 1.147 -14.081 11.915 1.000 2 B ALA 34.731 1
ATOM 4692 C CA . ALA 360 360 ? B 2.520 -13.670 12.122 1.000 2 B ALA 35.969 1
ATOM 4693 C C . ALA 360 360 ? B 2.869 -13.541 13.602 1.000 2 B ALA 36.394 1
ATOM 4694 O O . ALA 360 360 ? B 3.984 -13.840 14.018 1.000 2 B ALA 34.961 1
ATOM 4695 C CB . ALA 360 360 ? B 2.798 -12.359 11.395 1.000 2 B ALA 33.676 1
ATOM 4696 N N . GLU 361 361 ? B 1.925 -13.115 14.387 1.000 2 B GLU 31.193 1
ATOM 4697 C CA . GLU 361 361 ? B 2.147 -12.983 15.815 1.000 2 B GLU 30.802 1
ATOM 4698 C C . GLU 361 361 ? B 2.007 -14.294 16.584 1.000 2 B GLU 31.145 1
ATOM 4699 O O . GLU 361 361 ? B 2.510 -14.417 17.687 1.000 2 B GLU 29.302 1
ATOM 4700 C CB . GLU 361 361 ? B 1.214 -11.927 16.416 1.000 2 B GLU 29.299 1
[truncated: 252,573 more chars]
