# Supplementary material for: Transcriptional Regulation of the Novel Theacrine Synthase Gene CsTcS2 by the CsTINY–CsWRKY33 Module Underpins Theacrine Biosynthesis in Camellia sinensis
Source: Plant Biotechnol J. 2026 Apr 15;24(8):4823–43. doi: 10.1111/pbi.70665 (PMC13387896; doi:10.1111/pbi.70665)
Supplement: Supplementary file 5 — Data S5: Predicted one‐to‐one interaction between CsTINY and CsWRKY33 proteins. [file PBI-24-4823-s005.zip › scores.rank_0.json]

{
  "aggregate_score": 0.25520411133766174,
  "ptm": 0.27359139919281006,
  "iptm": 0.25060728192329407,
  "per_chain_ptm": [
    [
      0.3634519577026367,
      0.23698613047599792,
      0.3448832333087921,
      0.3270885944366455
    ]
  ],
  "per_chain_pair_iptm": [
    [
      [
        0.3634519577026367,
        0.1195402443408966,
        0.12120813131332397,
        0.13027215003967285
      ],
      [
        0.0726000964641571,
        0.23698613047599792,
        0.050193902105093,
        0.0536421462893486
      ],
      [
        0.21519023180007935,
        0.15706133842468262,
        0.3448832333087921,
        0.28905245661735535
      ],
      [
        0.2317001223564148,
        0.144260972738266,
        0.28454291820526123,
        0.3270885944366455
      ]
    ]
  ],
  "has_inter_chain_clashes": false,
  "chain_chain_clashes": [
    [
      [
        0,
        2,
        0,
        2
      ],
      [
        2,
        5,
        1,
        0
      ],
      [
        0,
        1,
        0,
        0
      ],
      [
        2,
        0,
        0,
        0
      ]
    ]
  ]
}
