# Supplementary material for: Transcriptional Regulation of the Novel Theacrine Synthase Gene CsTcS2 by the CsTINY–CsWRKY33 Module Underpins Theacrine Biosynthesis in Camellia sinensis
Source: Plant Biotechnol J. 2026 Apr 15;24(8):4823–43. doi: 10.1111/pbi.70665 (PMC13387896; doi:10.1111/pbi.70665)
Supplement: Supplementary file 5 — Data S5: Predicted one‐to‐one interaction between CsTINY and CsWRKY33 proteins. [file PBI-24-4823-s005.zip › scores.rank_1.json]

{
  "aggregate_score": 0.24977965652942657,
  "ptm": 0.26828446984291077,
  "iptm": 0.24515345692634583,
  "per_chain_ptm": [
    [
      0.3588770031929016,
      0.23521149158477783,
      0.34476661682128906,
      0.3238181173801422
    ]
  ],
  "per_chain_pair_iptm": [
    [
      [
        0.3588770031929016,
        0.11803369969129562,
        0.11340309679508209,
        0.12255172431468964
      ],
      [
        0.07186432927846909,
        0.23521149158477783,
        0.051407791674137115,
        0.0561378039419651
      ],
      [
        0.20256076753139496,
        0.15291324257850647,
        0.34476661682128906,
        0.2885948419570923
      ],
      [
        0.22042356431484222,
        0.1428731083869934,
        0.2812647223472595,
        0.3238181173801422
      ]
    ]
  ],
  "has_inter_chain_clashes": false,
  "chain_chain_clashes": [
    [
      [
        0,
        0,
        0,
        0
      ],
      [
        0,
        1,
        4,
        5
      ],
      [
        0,
        4,
        0,
        0
      ],
      [
        0,
        5,
        0,
        0
      ]
    ]
  ]
}
