# Supplementary material for: Transcriptional Regulation of the Novel Theacrine Synthase Gene CsTcS2 by the CsTINY–CsWRKY33 Module Underpins Theacrine Biosynthesis in Camellia sinensis
Source: Plant Biotechnol J. 2026 Apr 15;24(8):4823–43. doi: 10.1111/pbi.70665 (PMC13387896; doi:10.1111/pbi.70665)
Supplement: Supplementary file 5 — Data S5: Predicted one‐to‐one interaction between CsTINY and CsWRKY33 proteins. [file PBI-24-4823-s005.zip › scores.rank_2.json]

{
  "aggregate_score": 0.24821674823760986,
  "ptm": 0.26689234375953674,
  "iptm": 0.24354782700538635,
  "per_chain_ptm": [
    [
      0.3576556444168091,
      0.2351580262184143,
      0.3463442921638489,
      0.32607346773147583
    ]
  ],
  "per_chain_pair_iptm": [
    [
      [
        0.3576556444168091,
        0.11848168820142746,
        0.12157585471868515,
        0.1316750943660736
      ],
      [
        0.06806015968322754,
        0.2351580262184143,
        0.03060336597263813,
        0.030263539403676987
      ],
      [
        0.21330426633358002,
        0.13661447167396545,
        0.3463442921638489,
        0.2889264225959778
      ],
      [
        0.2294902801513672,
        0.13617317378520966,
        0.2831730544567108,
        0.32607346773147583
      ]
    ]
  ],
  "has_inter_chain_clashes": false,
  "chain_chain_clashes": [
    [
      [
        0,
        3,
        0,
        0
      ],
      [
        3,
        8,
        0,
        3
      ],
      [
        0,
        0,
        0,
        0
      ],
      [
        0,
        3,
        0,
        0
      ]
    ]
  ]
}
