# Supplementary material for: Transcriptional Regulation of the Novel Theacrine Synthase Gene CsTcS2 by the CsTINY–CsWRKY33 Module Underpins Theacrine Biosynthesis in Camellia sinensis
Source: Plant Biotechnol J. 2026 Apr 15;24(8):4823–43. doi: 10.1111/pbi.70665 (PMC13387896; doi:10.1111/pbi.70665)
Supplement: Supplementary file 5 — Data S5: Predicted one‐to‐one interaction between CsTINY and CsWRKY33 proteins. [file PBI-24-4823-s005.zip › scores.rank_3.json]

{
  "aggregate_score": 0.24447238445281982,
  "ptm": 0.2632896602153778,
  "iptm": 0.23976805806159973,
  "per_chain_ptm": [
    [
      0.3591451644897461,
      0.2376708984375,
      0.3453436493873596,
      0.32297852635383606
    ]
  ],
  "per_chain_pair_iptm": [
    [
      [
        0.3591451644897461,
        0.11583372205495834,
        0.11163277924060822,
        0.1234983429312706
      ],
      [
        0.0677446648478508,
        0.2376708984375,
        0.03505029156804085,
        0.03940300643444061
      ],
      [
        0.20571619272232056,
        0.14191997051239014,
        0.3453436493873596,
        0.28970304131507874
      ],
      [
        0.21911302208900452,
        0.1350606381893158,
        0.28220319747924805,
        0.32297852635383606
      ]
    ]
  ],
  "has_inter_chain_clashes": false,
  "chain_chain_clashes": [
    [
      [
        1,
        1,
        7,
        0
      ],
      [
        1,
        12,
        2,
        2
      ],
      [
        7,
        2,
        0,
        0
      ],
      [
        0,
        2,
        0,
        0
      ]
    ]
  ]
}
