# Supplementary material for: Transcriptional Regulation of the Novel Theacrine Synthase Gene CsTcS2 by the CsTINY–CsWRKY33 Module Underpins Theacrine Biosynthesis in Camellia sinensis
Source: Plant Biotechnol J. 2026 Apr 15;24(8):4823–43. doi: 10.1111/pbi.70665 (PMC13387896; doi:10.1111/pbi.70665)
Supplement: Supplementary file 5 — Data S5: Predicted one‐to‐one interaction between CsTINY and CsWRKY33 proteins. [file PBI-24-4823-s005.zip › scores.rank_4.json]

{
  "aggregate_score": 0.22566884756088257,
  "ptm": 0.2509045898914337,
  "iptm": 0.21935990452766418,
  "per_chain_ptm": [
    [
      0.35792797803878784,
      0.23410600423812866,
      0.34630218148231506,
      0.3246779441833496
    ]
  ],
  "per_chain_pair_iptm": [
    [
      [
        0.35792797803878784,
        0.11494245380163193,
        0.08764445036649704,
        0.08988311886787415
      ],
      [
        0.06595832854509354,
        0.23410600423812866,
        0.03348180651664734,
        0.03235068544745445
      ],
      [
        0.16456401348114014,
        0.13789016008377075,
        0.34630218148231506,
        0.2886834740638733
      ],
      [
        0.16703197360038757,
        0.13458120822906494,
        0.2801975905895233,
        0.3246779441833496
      ]
    ]
  ],
  "has_inter_chain_clashes": false,
  "chain_chain_clashes": [
    [
      [
        1,
        1,
        0,
        2
      ],
      [
        1,
        4,
        1,
        1
      ],
      [
        0,
        1,
        0,
        0
      ],
      [
        2,
        1,
        0,
        0
      ]
    ]
  ]
}
