# Supplementary material for: Transcriptional Regulation of the Novel Theacrine Synthase Gene CsTcS2 by the CsTINY–CsWRKY33 Module Underpins Theacrine Biosynthesis in Camellia sinensis
Source: Plant Biotechnol J. 2026 Apr 15;24(8):4823–43. doi: 10.1111/pbi.70665 (PMC13387896; doi:10.1111/pbi.70665)
Supplement: Supplementary file 7 — Data S7: SNP and indel data of the promoter and gene region of CsTcS2. [file PBI-24-4823-s001.zip]

Archive with 3 entries (2 files):
- Supplementary Date 8. SNP and indel data of the promoter and gene region of CsTcS2/
- Supplementary Date 8. SNP and indel data of the promoter and gene region of CsTcS2/SNPtype_CsTcS2.csv
- Supplementary Date 8. SNP and indel data of the promoter and gene region of CsTcS2/SNPtype_promoter_CsTcS2.csv
