# Supplementary material for: Transcriptional Regulation of the Novel Theacrine Synthase Gene CsTcS2 by the CsTINY–CsWRKY33 Module Underpins Theacrine Biosynthesis in Camellia sinensis
Source: Plant Biotechnol J. 2026 Apr 15;24(8):4823–43. doi: 10.1111/pbi.70665 (PMC13387896; doi:10.1111/pbi.70665)
Supplement: Supplementary file 7 — Data S7: SNP and indel data of the promoter and gene region of CsTcS2. [file PBI-24-4823-s001.zip › Supplementary Date 8. SNP and indel data of the promoter and gene region of CsTcS2/SNPtype_CsTcS2.csv]

GQ001	KC2	GQ003	GQ004	GQ005	GQ006	GQ007	GQ008	GQ009	GQ010	GQ011	GQ012	GQ013	GQ014	GQ015	GQ016	GQ017	GQ018	GQ019	GQ020	GQ021	KC3	GQ023	GQ024	GQ025	GQ026	GQ027	GQ028	GQ029	GQ030	GQ031	GQ032	GQ033	GQ034	GQ035	GQ036	GQ037	GQ038	GQ039	GQ040	GQ041	GQ042	GQ043	GQ044	GQ045	GQ046	GQ047	GQ048	GQ049	GQ050
1:43775380	0/0	0/0	0/0	./.	0/0	0/0	0/0	0/0	0/0	0/0	0/0	0/0	0/1	0/0	0/0	0/0	0/0	0/0	0/0	0/0	0/0	0/0	0/0	0/0	0/0	0/0	0/0	0/0	0/0	0/1	0/0	0/1	0/0	0/0	0/1	0/0	0/0	./.	0/0	0/0	0/0	0/0	0/0	0/0	0/0	0/0	0/0	0/0	0/0
1:43775388	0/0	0/0	0/0	./.	0/1	0/1	0/0	0/0	0/0	0/0	0/0	0/0	0/1	0/0	0/1	0/0	0/0	0/0	0/0	0/0	0/0	0/0	0/0	0/0	0/0	0/0	0/1	0/0	0/0	0/0	1ÔÂ1ÈÕ	0/0	0/0	0/0	0/0	0/0	0/0	./.	0/0	0/0	0/0	0/1	0/0	0/0	0/0	0/1	0/0	0/0	0/1
1:43775390	0/0	0/0	0/1	./.	0/0	0/0	0/0	0/0	0/0	0/0	0/0	0/0	0/0	0/0	0/0	0/0	0/1	1ÔÂ1ÈÕ	0/0	0/0	0/0	0/0	0/0	0/0	0/0	0/0	0/1	0/0	1ÔÂ1ÈÕ	0/0	0/0	0/0	0/0	0/1	0/0	0/0	0/0	./.	0/0	0/0	0/1	0/0	0/0	0/0	0/0	0/0	0/0	0/1	0/0
1:43775425	0/0	0/0	0/0	./.	0/1	0/0	0/0	0/0	0/0	0/0	0/0	0/0	0/1	0/0	0/1	0/0	0/0	0/0	0/0	0/0	0/0	0/0	0/0	0/0	0/0	0/0	0/1	0/0	0/0	0/0	0/0	0/0	0/0	0/0	0/0	0/0	0/0	./.	0/0	0/0	0/0	0/0	0/0	0/0	0/0	0/1	0/0	0/0	0/0
1:43775543	0/0	0/0	0/0	./.	0/1	0/0	0/0	0/0	0/0	0/0	0/0	0/0	0/1	0/0	0/1	0/0	0/0	0/0	0/0	0/0	0/0	0/0	0/0	0/0	0/0	0/0	0/1	0/0	0/0	0/0	0/0	0/0	0/0	0/0	0/0	0/0	0/0	./.	0/0	./.	0/0	0/0	0/0	0/0	0/0	0/1	0/0	0/0	0/0
[truncated: 80 more columns]
